# Supplementary material for: Global-Mode Analysis of Full-Disk Data from the Michelson Doppler Imager and the Helioseismic and Magnetic Imager
Source: Sol Phys. 2018 Jan 31;293(2):29. doi: 10.1007/s11207-017-1201-5 (PMC6566312; doi:10.1007/s11207-017-1201-5)
Supplement: Supplementary file 3 — (TAR 230.0 MB) [file 11207_2017_1201_MOESM3_ESM.tar › MDI/mdifdvwap.1563.36]

   0  14 2093.4299    0.7563  0.9288  9.7059  0.0000  0.1518   0.1148   0.4168    0.7777   0.0000    -0.0000       0.00000       0.00000       0.00000       0.00000       0.00000       0.00000       0.00000       0.00000       0.00000       0.00000       0.00000       0.00000       0.00000       0.00000       0.00000       0.00000       0.00000       0.00000       0.00000       0.00000       0.00000       0.00000       0.00000       0.00000       0.00000       0.00000       0.00000       0.00000       0.00000       0.00000       0.00000       0.00000       0.00000       0.00000       0.00000       0.00000       0.00000       0.00000       0.00000       0.00000       0.00000       0.00000       0.00000       0.00000       0.00000       0.00000       0.00000       0.00000       0.00000       0.00000       0.00000       0.00000       0.00000       0.00000       0.00000       0.00000       0.00000       0.00000       0.00000       0.00000       0.00000       0.00000       0.00000       0.00000       0.00000       0.00000       0.00000       0.00000       0.00000       0.00000       0.00000
   0  19 2764.2024    2.6904  0.6987  0.4475  0.0000  0.0871   0.3601   0.3158 1000.0000   0.0000    -0.0000       0.00000       0.00000       0.00000       0.00000       0.00000       0.00000       0.00000       0.00000       0.00000       0.00000       0.00000       0.00000       0.00000       0.00000       0.00000       0.00000       0.00000       0.00000       0.00000       0.00000       0.00000       0.00000       0.00000       0.00000       0.00000       0.00000       0.00000       0.00000       0.00000       0.00000       0.00000       0.00000       0.00000       0.00000       0.00000       0.00000       0.00000       0.00000       0.00000       0.00000       0.00000       0.00000       0.00000       0.00000       0.00000       0.00000       0.00000       0.00000       0.00000       0.00000       0.00000       0.00000       0.00000       0.00000       0.00000       0.00000       0.00000       0.00000       0.00000       0.00000       0.00000       0.00000       0.00000       0.00000       0.00000       0.00000       0.00000       0.00000       0.00000       0.00000       0.00000
   0  20 2899.0615    3.1594  1.1917  9.4267  0.0182  0.1441   0.4393   0.5546    4.4506   0.0000    -0.0000       0.00000       0.00000       0.00000       0.00000       0.00000       0.00000       0.00000       0.00000       0.00000       0.00000       0.00000       0.00000       0.00000       0.00000       0.00000       0.00000       0.00000       0.00000       0.00000       0.00000       0.00000       0.00000       0.00000       0.00000       0.00000       0.00000       0.00000       0.00000       0.00000       0.00000       0.00000       0.00000       0.00000       0.00000       0.00000       0.00000       0.00000       0.00000       0.00000       0.00000       0.00000       0.00000       0.00000       0.00000       0.00000       0.00000       0.00000       0.00000       0.00000       0.00000       0.00000       0.00000       0.00000       0.00000       0.00000       0.00000       0.00000       0.00000       0.00000       0.00000       0.00000       0.00000       0.00000       0.00000       0.00000       0.00000       0.00000       0.00000       0.00000       0.00000       0.00000
   0  21 3033.8076    3.6048  0.6613 12.6339  0.0000  0.1817   0.5359   0.5841    1.3487   0.0000    -0.0000       0.00000       0.00000       0.00000       0.00000       0.00000       0.00000       0.00000       0.00000       0.00000       0.00000       0.00000       0.00000       0.00000       0.00000       0.00000       0.00000       0.00000       0.00000       0.00000       0.00000       0.00000       0.00000       0.00000       0.00000       0.00000       0.00000       0.00000       0.00000       0.00000       0.00000       0.00000       0.00000       0.00000       0.00000       0.00000       0.00000       0.00000       0.00000       0.00000       0.00000       0.00000       0.00000       0.00000       0.00000       0.00000       0.00000       0.00000       0.00000       0.00000       0.00000       0.00000       0.00000       0.00000       0.00000       0.00000       0.00000       0.00000       0.00000       0.00000       0.00000       0.00000       0.00000       0.00000       0.00000       0.00000       0.00000       0.00000       0.00000       0.00000       0.00000       0.00000
   0  22 3168.6798    4.3575  0.7872 12.3699  0.0000  0.0917   0.6593   0.6453    1.8398   0.0000    -0.0000       0.00000       0.00000       0.00000       0.00000       0.00000       0.00000       0.00000       0.00000       0.00000       0.00000       0.00000       0.00000       0.00000       0.00000       0.00000       0.00000       0.00000       0.00000       0.00000       0.00000       0.00000       0.00000       0.00000       0.00000       0.00000       0.00000       0.00000       0.00000       0.00000       0.00000       0.00000       0.00000       0.00000       0.00000       0.00000       0.00000       0.00000       0.00000       0.00000       0.00000       0.00000       0.00000       0.00000       0.00000       0.00000       0.00000       0.00000       0.00000       0.00000       0.00000       0.00000       0.00000       0.00000       0.00000       0.00000       0.00000       0.00000       0.00000       0.00000       0.00000       0.00000       0.00000       0.00000       0.00000       0.00000       0.00000       0.00000       0.00000       0.00000       0.00000       0.00000
   0  25 3574.9887    2.7504  2.7087  4.2514  0.0000  0.2780   0.2109   0.7636 1000.0000   0.0000    -0.0000       0.00000       0.00000       0.00000       0.00000       0.00000       0.00000       0.00000       0.00000       0.00000       0.00000       0.00000       0.00000       0.00000       0.00000       0.00000       0.00000       0.00000       0.00000       0.00000       0.00000       0.00000       0.00000       0.00000       0.00000       0.00000       0.00000       0.00000       0.00000       0.00000       0.00000       0.00000       0.00000       0.00000       0.00000       0.00000       0.00000       0.00000       0.00000       0.00000       0.00000       0.00000       0.00000       0.00000       0.00000       0.00000       0.00000       0.00000       0.00000       0.00000       0.00000       0.00000       0.00000       0.00000       0.00000       0.00000       0.00000       0.00000       0.00000       0.00000       0.00000       0.00000       0.00000       0.00000       0.00000       0.00000       0.00000       0.00000       0.00000       0.00000       0.00000       0.00000
   1  14 2156.8263    0.7663  1.0866 10.2864  0.0000  0.1030   0.0543   0.2138    0.3017   0.0000   437.5706    -0.0728804       0.00000       0.00000       0.00000       0.00000       0.00000       0.00000       0.00000       0.00000       0.00000       0.00000       0.00000       0.00000       0.00000       0.00000       0.00000       0.00000       0.00000       0.00000       0.00000       0.00000       0.00000       0.00000       0.00000       0.00000       0.00000       0.00000       0.00000       0.00000       0.00000       0.00000       0.00000       0.00000       0.00000       0.00000       140.977       62.6662       0.00000       0.00000       0.00000       0.00000       0.00000       0.00000       0.00000       0.00000       0.00000       0.00000       0.00000       0.00000       0.00000       0.00000       0.00000       0.00000       0.00000       0.00000       0.00000       0.00000       0.00000       0.00000       0.00000       0.00000       0.00000       0.00000       0.00000       0.00000       0.00000       0.00000       0.00000       0.00000       0.00000       0.00000
   1  15 2291.9809    1.3425  0.8386  9.4009  0.0000  0.0721   0.0870   0.1464    0.9908   0.0000   478.8173       41.2742       0.00000       0.00000       0.00000       0.00000       0.00000       0.00000       0.00000       0.00000       0.00000       0.00000       0.00000       0.00000       0.00000       0.00000       0.00000       0.00000       0.00000       0.00000       0.00000       0.00000       0.00000       0.00000       0.00000       0.00000       0.00000       0.00000       0.00000       0.00000       0.00000       0.00000       0.00000       0.00000       0.00000       0.00000       87.7664       50.1996       0.00000       0.00000       0.00000       0.00000       0.00000       0.00000       0.00000       0.00000       0.00000       0.00000       0.00000       0.00000       0.00000       0.00000       0.00000       0.00000       0.00000       0.00000       0.00000       0.00000       0.00000       0.00000       0.00000       0.00000       0.00000       0.00000       0.00000       0.00000       0.00000       0.00000       0.00000       0.00000       0.00000       0.00000
   1  17 2559.0151    2.0112  1.2337 -3.5584  0.0000  0.0775   0.1222   0.2375 1000.0000   0.0000   531.9000       11.5255       0.00000       0.00000       0.00000       0.00000       0.00000       0.00000       0.00000       0.00000       0.00000       0.00000       0.00000       0.00000       0.00000       0.00000       0.00000       0.00000       0.00000       0.00000       0.00000       0.00000       0.00000       0.00000       0.00000       0.00000       0.00000       0.00000       0.00000       0.00000       0.00000       0.00000       0.00000       0.00000       0.00000       0.00000       89.6238       56.7261       0.00000       0.00000       0.00000       0.00000       0.00000       0.00000       0.00000       0.00000       0.00000       0.00000       0.00000       0.00000       0.00000       0.00000       0.00000       0.00000       0.00000       0.00000       0.00000       0.00000       0.00000       0.00000       0.00000       0.00000       0.00000       0.00000       0.00000       0.00000       0.00000       0.00000       0.00000       0.00000       0.00000       0.00000
   1  18 2693.4568    2.5976  0.8357  0.4153  0.0000  0.0720   0.1721   0.1637 1000.0000   0.0000   397.1200      -36.9495       0.00000       0.00000       0.00000       0.00000       0.00000       0.00000       0.00000       0.00000       0.00000       0.00000       0.00000       0.00000       0.00000       0.00000       0.00000       0.00000       0.00000       0.00000       0.00000       0.00000       0.00000       0.00000       0.00000       0.00000       0.00000       0.00000       0.00000       0.00000       0.00000       0.00000       0.00000       0.00000       0.00000       0.00000       90.7345       50.7477       0.00000       0.00000       0.00000       0.00000       0.00000       0.00000       0.00000       0.00000       0.00000       0.00000       0.00000       0.00000       0.00000       0.00000       0.00000       0.00000       0.00000       0.00000       0.00000       0.00000       0.00000       0.00000       0.00000       0.00000       0.00000       0.00000       0.00000       0.00000       0.00000       0.00000       0.00000       0.00000       0.00000       0.00000
   1  19 2828.0387    3.3293  1.2057  5.0576  0.0000  0.0804   0.1893   0.2498  759.8619   0.0000   508.4243      -34.5689       0.00000       0.00000       0.00000       0.00000       0.00000       0.00000       0.00000       0.00000       0.00000       0.00000       0.00000       0.00000       0.00000       0.00000       0.00000       0.00000       0.00000       0.00000       0.00000       0.00000       0.00000       0.00000       0.00000       0.00000       0.00000       0.00000       0.00000       0.00000       0.00000       0.00000       0.00000       0.00000       0.00000       0.00000       104.004       53.6438       0.00000       0.00000       0.00000       0.00000       0.00000       0.00000       0.00000       0.00000       0.00000       0.00000       0.00000       0.00000       0.00000       0.00000       0.00000       0.00000       0.00000       0.00000       0.00000       0.00000       0.00000       0.00000       0.00000       0.00000       0.00000       0.00000       0.00000       0.00000       0.00000       0.00000       0.00000       0.00000       0.00000       0.00000
   1  20 2963.3474    4.0936  0.6122  6.5607  0.0000  0.0726   0.3141   0.1440  151.2421   0.0000   528.1839       29.1199       0.00000       0.00000       0.00000       0.00000       0.00000       0.00000       0.00000       0.00000       0.00000       0.00000       0.00000       0.00000       0.00000       0.00000       0.00000       0.00000       0.00000       0.00000       0.00000       0.00000       0.00000       0.00000       0.00000       0.00000       0.00000       0.00000       0.00000       0.00000       0.00000       0.00000       0.00000       0.00000       0.00000       0.00000       103.825       46.5293       0.00000       0.00000       0.00000       0.00000       0.00000       0.00000       0.00000       0.00000       0.00000       0.00000       0.00000       0.00000       0.00000       0.00000       0.00000       0.00000       0.00000       0.00000       0.00000       0.00000       0.00000       0.00000       0.00000       0.00000       0.00000       0.00000       0.00000       0.00000       0.00000       0.00000       0.00000       0.00000       0.00000       0.00000
   1  23 3368.2200    3.6144  1.7414  4.6496  0.0000  0.1312   0.1660   0.2853 1000.0000   0.0000   620.2828       21.9164       0.00000       0.00000       0.00000       0.00000       0.00000       0.00000       0.00000       0.00000       0.00000       0.00000       0.00000       0.00000       0.00000       0.00000       0.00000       0.00000       0.00000       0.00000       0.00000       0.00000       0.00000       0.00000       0.00000       0.00000       0.00000       0.00000       0.00000       0.00000       0.00000       0.00000       0.00000       0.00000       0.00000       0.00000       176.184       76.3945       0.00000       0.00000       0.00000       0.00000       0.00000       0.00000       0.00000       0.00000       0.00000       0.00000       0.00000       0.00000       0.00000       0.00000       0.00000       0.00000       0.00000       0.00000       0.00000       0.00000       0.00000       0.00000       0.00000       0.00000       0.00000       0.00000       0.00000       0.00000       0.00000       0.00000       0.00000       0.00000       0.00000       0.00000
   1  25 3640.1760    2.5943  3.9622 -2.0439  0.0000  0.1828   0.0791   0.5965 1000.0000   0.0000   429.1959       4.72637       0.00000       0.00000       0.00000       0.00000       0.00000       0.00000       0.00000       0.00000       0.00000       0.00000       0.00000       0.00000       0.00000       0.00000       0.00000       0.00000       0.00000       0.00000       0.00000       0.00000       0.00000       0.00000       0.00000       0.00000       0.00000       0.00000       0.00000       0.00000       0.00000       0.00000       0.00000       0.00000       0.00000       0.00000       197.282       137.076       0.00000       0.00000       0.00000       0.00000       0.00000       0.00000       0.00000       0.00000       0.00000       0.00000       0.00000       0.00000       0.00000       0.00000       0.00000       0.00000       0.00000       0.00000       0.00000       0.00000       0.00000       0.00000       0.00000       0.00000       0.00000       0.00000       0.00000       0.00000       0.00000       0.00000       0.00000       0.00000       0.00000       0.00000
   2  12 1945.8198    0.6400  1.1266  8.6507  0.0000  0.0891   0.0316   0.1937    0.6384   0.0000   390.3289      -110.147      -9.22804      -4.56372       0.00000       0.00000       0.00000       0.00000       0.00000       0.00000       0.00000       0.00000       0.00000       0.00000       0.00000       0.00000       0.00000       0.00000       0.00000       0.00000       0.00000       0.00000       0.00000       0.00000       0.00000       0.00000       0.00000       0.00000       0.00000       0.00000       0.00000       0.00000       0.00000       0.00000       0.00000       0.00000       59.5947       48.9303       30.6161       10.7881       0.00000       0.00000       0.00000       0.00000       0.00000       0.00000       0.00000       0.00000       0.00000       0.00000       0.00000       0.00000       0.00000       0.00000       0.00000       0.00000       0.00000       0.00000       0.00000       0.00000       0.00000       0.00000       0.00000       0.00000       0.00000       0.00000       0.00000       0.00000       0.00000       0.00000       0.00000       0.00000
   2  13 2081.9584    0.8006  0.9018  9.3183  0.0000  0.0692   0.0424   0.1496    0.4600   0.0000   376.8343       31.5416       71.3483       8.69560       0.00000       0.00000       0.00000       0.00000       0.00000       0.00000       0.00000       0.00000       0.00000       0.00000       0.00000       0.00000       0.00000       0.00000       0.00000       0.00000       0.00000       0.00000       0.00000       0.00000       0.00000       0.00000       0.00000       0.00000       0.00000       0.00000       0.00000       0.00000       0.00000       0.00000       0.00000       0.00000       44.0206       38.2456       19.9609       8.58141       0.00000       0.00000       0.00000       0.00000       0.00000       0.00000       0.00000       0.00000       0.00000       0.00000       0.00000       0.00000       0.00000       0.00000       0.00000       0.00000       0.00000       0.00000       0.00000       0.00000       0.00000       0.00000       0.00000       0.00000       0.00000       0.00000       0.00000       0.00000       0.00000       0.00000       0.00000       0.00000
   2  14 2217.5822    1.0816  1.1269  7.6304  0.0000  0.0672   0.0518   0.1683    3.7955   0.0000   487.3441       20.7990       4.15889      -12.0832       0.00000       0.00000       0.00000       0.00000       0.00000       0.00000       0.00000       0.00000       0.00000       0.00000       0.00000       0.00000       0.00000       0.00000       0.00000       0.00000       0.00000       0.00000       0.00000       0.00000       0.00000       0.00000       0.00000       0.00000       0.00000       0.00000       0.00000       0.00000       0.00000       0.00000       0.00000       0.00000       50.4048       39.8597       20.7166       7.28605       0.00000       0.00000       0.00000       0.00000       0.00000       0.00000       0.00000       0.00000       0.00000       0.00000       0.00000       0.00000       0.00000       0.00000       0.00000       0.00000       0.00000       0.00000       0.00000       0.00000       0.00000       0.00000       0.00000       0.00000       0.00000       0.00000       0.00000       0.00000       0.00000       0.00000       0.00000       0.00000
   2  15 2352.2455    1.3491  0.6845 10.4127  0.0000  0.0558   0.0783   0.1124    0.4302   0.0000   443.3381       52.0461       23.7892       3.78583       0.00000       0.00000       0.00000       0.00000       0.00000       0.00000       0.00000       0.00000       0.00000       0.00000       0.00000       0.00000       0.00000       0.00000       0.00000       0.00000       0.00000       0.00000       0.00000       0.00000       0.00000       0.00000       0.00000       0.00000       0.00000       0.00000       0.00000       0.00000       0.00000       0.00000       0.00000       0.00000       36.6657       28.9016       23.2384       7.40270       0.00000       0.00000       0.00000       0.00000       0.00000       0.00000       0.00000       0.00000       0.00000       0.00000       0.00000       0.00000       0.00000       0.00000       0.00000       0.00000       0.00000       0.00000       0.00000       0.00000       0.00000       0.00000       0.00000       0.00000       0.00000       0.00000       0.00000       0.00000       0.00000       0.00000       0.00000       0.00000
   2  16 2485.7946    1.7034  1.2539  3.6438  0.0000  0.0620   0.0738   0.1652  483.3641   0.0000   457.1711       53.2584      -23.3269       9.97395       0.00000       0.00000       0.00000       0.00000       0.00000       0.00000       0.00000       0.00000       0.00000       0.00000       0.00000       0.00000       0.00000       0.00000       0.00000       0.00000       0.00000       0.00000       0.00000       0.00000       0.00000       0.00000       0.00000       0.00000       0.00000       0.00000       0.00000       0.00000       0.00000       0.00000       0.00000       0.00000       42.1286       35.4026       23.2550       8.37448       0.00000       0.00000       0.00000       0.00000       0.00000       0.00000       0.00000       0.00000       0.00000       0.00000       0.00000       0.00000       0.00000       0.00000       0.00000       0.00000       0.00000       0.00000       0.00000       0.00000       0.00000       0.00000       0.00000       0.00000       0.00000       0.00000       0.00000       0.00000       0.00000       0.00000       0.00000       0.00000
   2  17 2619.5702    2.3581  1.0156  9.7471  0.0000  0.0546   0.1166   0.1579    2.3594   0.0000   393.8117      -17.2171       15.9325       2.46665       0.00000       0.00000       0.00000       0.00000       0.00000       0.00000       0.00000       0.00000       0.00000       0.00000       0.00000       0.00000       0.00000       0.00000       0.00000       0.00000       0.00000       0.00000       0.00000       0.00000       0.00000       0.00000       0.00000       0.00000       0.00000       0.00000       0.00000       0.00000       0.00000       0.00000       0.00000       0.00000       42.6553       36.2909       17.5737       7.23642       0.00000       0.00000       0.00000       0.00000       0.00000       0.00000       0.00000       0.00000       0.00000       0.00000       0.00000       0.00000       0.00000       0.00000       0.00000       0.00000       0.00000       0.00000       0.00000       0.00000       0.00000       0.00000       0.00000       0.00000       0.00000       0.00000       0.00000       0.00000       0.00000       0.00000       0.00000       0.00000
   2  18 2754.3062    2.9840  1.1292  4.3758  0.0000  0.0649   0.1362   0.1496  856.0109   0.0000   435.4684      -44.9643      -15.7923       12.9257       0.00000       0.00000       0.00000       0.00000       0.00000       0.00000       0.00000       0.00000       0.00000       0.00000       0.00000       0.00000       0.00000       0.00000       0.00000       0.00000       0.00000       0.00000       0.00000       0.00000       0.00000       0.00000       0.00000       0.00000       0.00000       0.00000       0.00000       0.00000       0.00000       0.00000       0.00000       0.00000       47.2841       41.9826       20.5858       8.75943       0.00000       0.00000       0.00000       0.00000       0.00000       0.00000       0.00000       0.00000       0.00000       0.00000       0.00000       0.00000       0.00000       0.00000       0.00000       0.00000       0.00000       0.00000       0.00000       0.00000       0.00000       0.00000       0.00000       0.00000       0.00000       0.00000       0.00000       0.00000       0.00000       0.00000       0.00000       0.00000
   2  19 2889.5719    3.6552  1.0802  8.8673  0.0000  0.0598   0.1673   0.1461   14.4428   0.0000   402.4568      -37.2998      -10.3792       12.0844       0.00000       0.00000       0.00000       0.00000       0.00000       0.00000       0.00000       0.00000       0.00000       0.00000       0.00000       0.00000       0.00000       0.00000       0.00000       0.00000       0.00000       0.00000       0.00000       0.00000       0.00000       0.00000       0.00000       0.00000       0.00000       0.00000       0.00000       0.00000       0.00000       0.00000       0.00000       0.00000       44.7367       36.0088       20.5813       7.20970       0.00000       0.00000       0.00000       0.00000       0.00000       0.00000       0.00000       0.00000       0.00000       0.00000       0.00000       0.00000       0.00000       0.00000       0.00000       0.00000       0.00000       0.00000       0.00000       0.00000       0.00000       0.00000       0.00000       0.00000       0.00000       0.00000       0.00000       0.00000       0.00000       0.00000       0.00000       0.00000
   2  20 3024.6587    4.5804  0.6543 11.0027  0.0000  0.0429   0.2622   0.1048    1.8516   0.0000   445.9187      -31.4819       7.13420       7.99317       0.00000       0.00000       0.00000       0.00000       0.00000       0.00000       0.00000       0.00000       0.00000       0.00000       0.00000       0.00000       0.00000       0.00000       0.00000       0.00000       0.00000       0.00000       0.00000       0.00000       0.00000       0.00000       0.00000       0.00000       0.00000       0.00000       0.00000       0.00000       0.00000       0.00000       0.00000       0.00000       30.4064       27.2616       13.9918       5.93957       0.00000       0.00000       0.00000       0.00000       0.00000       0.00000       0.00000       0.00000       0.00000       0.00000       0.00000       0.00000       0.00000       0.00000       0.00000       0.00000       0.00000       0.00000       0.00000       0.00000       0.00000       0.00000       0.00000       0.00000       0.00000       0.00000       0.00000       0.00000       0.00000       0.00000       0.00000       0.00000
   2  21 3159.7481    3.9557  1.1346  9.7883  0.0000  0.0735   0.1774   0.1510    7.2396   0.0000   429.1674       33.6134      -2.97824       6.38438       0.00000       0.00000       0.00000       0.00000       0.00000       0.00000       0.00000       0.00000       0.00000       0.00000       0.00000       0.00000       0.00000       0.00000       0.00000       0.00000       0.00000       0.00000       0.00000       0.00000       0.00000       0.00000       0.00000       0.00000       0.00000       0.00000       0.00000       0.00000       0.00000       0.00000       0.00000       0.00000       56.0237       42.7237       24.8657       7.59891       0.00000       0.00000       0.00000       0.00000       0.00000       0.00000       0.00000       0.00000       0.00000       0.00000       0.00000       0.00000       0.00000       0.00000       0.00000       0.00000       0.00000       0.00000       0.00000       0.00000       0.00000       0.00000       0.00000       0.00000       0.00000       0.00000       0.00000       0.00000       0.00000       0.00000       0.00000       0.00000
   2  22 3294.8967    3.6974  1.8965 10.9005  0.0001  0.0792   0.1408   0.2567    1.4404   0.0000   422.2051       35.1724       6.86153      -11.6011       0.00000       0.00000       0.00000       0.00000       0.00000       0.00000       0.00000       0.00000       0.00000       0.00000       0.00000       0.00000       0.00000       0.00000       0.00000       0.00000       0.00000       0.00000       0.00000       0.00000       0.00000       0.00000       0.00000       0.00000       0.00000       0.00000       0.00000       0.00000       0.00000       0.00000       0.00000       0.00000       54.1005       44.4769       26.9149       9.81441       0.00000       0.00000       0.00000       0.00000       0.00000       0.00000       0.00000       0.00000       0.00000       0.00000       0.00000       0.00000       0.00000       0.00000       0.00000       0.00000       0.00000       0.00000       0.00000       0.00000       0.00000       0.00000       0.00000       0.00000       0.00000       0.00000       0.00000       0.00000       0.00000       0.00000       0.00000       0.00000
   2  24 3566.7967    2.9408  3.7279 -3.5950  0.0000  0.1191   0.0756   0.3395 1000.0000   0.0000   474.5129      -96.2372      -10.0675       11.2068       0.00000       0.00000       0.00000       0.00000       0.00000       0.00000       0.00000       0.00000       0.00000       0.00000       0.00000       0.00000       0.00000       0.00000       0.00000       0.00000       0.00000       0.00000       0.00000       0.00000       0.00000       0.00000       0.00000       0.00000       0.00000       0.00000       0.00000       0.00000       0.00000       0.00000       0.00000       0.00000       84.9475       71.3448       40.9567       15.4421       0.00000       0.00000       0.00000       0.00000       0.00000       0.00000       0.00000       0.00000       0.00000       0.00000       0.00000       0.00000       0.00000       0.00000       0.00000       0.00000       0.00000       0.00000       0.00000       0.00000       0.00000       0.00000       0.00000       0.00000       0.00000       0.00000       0.00000       0.00000       0.00000       0.00000       0.00000       0.00000
   3  12 2001.1196    0.6190  0.5147 10.0044  0.0000  0.0473   0.0374   0.1055    0.1944   0.0000   410.8326      -15.9249      -3.38781       3.04393      -2.34808     -0.252273       0.00000       0.00000       0.00000       0.00000       0.00000       0.00000       0.00000       0.00000       0.00000       0.00000       0.00000       0.00000       0.00000       0.00000       0.00000       0.00000       0.00000       0.00000       0.00000       0.00000       0.00000       0.00000       0.00000       0.00000       0.00000       0.00000       0.00000       0.00000       0.00000       0.00000       23.4034       21.8741       17.1842       8.14137       4.83976       1.14175       0.00000       0.00000       0.00000       0.00000       0.00000       0.00000       0.00000       0.00000       0.00000       0.00000       0.00000       0.00000       0.00000       0.00000       0.00000       0.00000       0.00000       0.00000       0.00000       0.00000       0.00000       0.00000       0.00000       0.00000       0.00000       0.00000       0.00000       0.00000       0.00000       0.00000
   3  13 2137.6567    0.8140  0.6920 10.0404  0.0000  0.0457   0.0450   0.1240    0.2730   0.0000   427.7341      -11.3364      -17.1796       4.98004    -0.0547982       3.06116       0.00000       0.00000       0.00000       0.00000       0.00000       0.00000       0.00000       0.00000       0.00000       0.00000       0.00000       0.00000       0.00000       0.00000       0.00000       0.00000       0.00000       0.00000       0.00000       0.00000       0.00000       0.00000       0.00000       0.00000       0.00000       0.00000       0.00000       0.00000       0.00000       0.00000       25.5279       24.0720       16.9013       9.08516       4.09076       1.14441       0.00000       0.00000       0.00000       0.00000       0.00000       0.00000       0.00000       0.00000       0.00000       0.00000       0.00000       0.00000       0.00000       0.00000       0.00000       0.00000       0.00000       0.00000       0.00000       0.00000       0.00000       0.00000       0.00000       0.00000       0.00000       0.00000       0.00000       0.00000       0.00000       0.00000
   3  14 2273.4104    1.1403  1.0804  9.5762 -0.0016  0.0582   0.0510   0.1360    0.7194   0.0000   463.1834      -5.80903       5.89923       2.29242      -3.20409      0.545261       0.00000       0.00000       0.00000       0.00000       0.00000       0.00000       0.00000       0.00000       0.00000       0.00000       0.00000       0.00000       0.00000       0.00000       0.00000       0.00000       0.00000       0.00000       0.00000       0.00000       0.00000       0.00000       0.00000       0.00000       0.00000       0.00000       0.00000       0.00000       0.00000       0.00000       28.9648       25.0889       20.8549       13.6561       5.50630       1.47697       0.00000       0.00000       0.00000       0.00000       0.00000       0.00000       0.00000       0.00000       0.00000       0.00000       0.00000       0.00000       0.00000       0.00000       0.00000       0.00000       0.00000       0.00000       0.00000       0.00000       0.00000       0.00000       0.00000       0.00000       0.00000       0.00000       0.00000       0.00000       0.00000       0.00000
   3  15 2407.5092    1.3995  0.9519 10.9200  0.0000  0.0540   0.0666   0.1418    0.3504   0.0000   398.2071      -57.0982       25.7918      -10.8986      -4.98985      0.810100       0.00000       0.00000       0.00000       0.00000       0.00000       0.00000       0.00000       0.00000       0.00000       0.00000       0.00000       0.00000       0.00000       0.00000       0.00000       0.00000       0.00000       0.00000       0.00000       0.00000       0.00000       0.00000       0.00000       0.00000       0.00000       0.00000       0.00000       0.00000       0.00000       0.00000       27.1228       24.4991       19.8845       12.6329       5.37989       1.46322       0.00000       0.00000       0.00000       0.00000       0.00000       0.00000       0.00000       0.00000       0.00000       0.00000       0.00000       0.00000       0.00000       0.00000       0.00000       0.00000       0.00000       0.00000       0.00000       0.00000       0.00000       0.00000       0.00000       0.00000       0.00000       0.00000       0.00000       0.00000       0.00000       0.00000
   3  16 2541.5169    2.0442  1.0021 10.5785  0.0000  0.0531   0.0983   0.1432    1.0372   0.0000   433.6696      -25.1512       20.4133       14.1112       8.55014      -1.73965       0.00000       0.00000       0.00000       0.00000       0.00000       0.00000       0.00000       0.00000       0.00000       0.00000       0.00000       0.00000       0.00000       0.00000       0.00000       0.00000       0.00000       0.00000       0.00000       0.00000       0.00000       0.00000       0.00000       0.00000       0.00000       0.00000       0.00000       0.00000       0.00000       0.00000       28.1185       26.9420       19.6667       10.7123       5.19099       1.48286       0.00000       0.00000       0.00000       0.00000       0.00000       0.00000       0.00000       0.00000       0.00000       0.00000       0.00000       0.00000       0.00000       0.00000       0.00000       0.00000       0.00000       0.00000       0.00000       0.00000       0.00000       0.00000       0.00000       0.00000       0.00000       0.00000       0.00000       0.00000       0.00000       0.00000
   3  17 2676.0843    2.5786  0.9397 10.8449  0.0000  0.0568   0.1173   0.1305    1.2214   0.0000   446.1884       9.93701       26.9134      -12.1514       3.62699      -1.28552       0.00000       0.00000       0.00000       0.00000       0.00000       0.00000       0.00000       0.00000       0.00000       0.00000       0.00000       0.00000       0.00000       0.00000       0.00000       0.00000       0.00000       0.00000       0.00000       0.00000       0.00000       0.00000       0.00000       0.00000       0.00000       0.00000       0.00000       0.00000       0.00000       0.00000       26.1717       30.4672       18.1567       11.6349       4.78973       1.93464       0.00000       0.00000       0.00000       0.00000       0.00000       0.00000       0.00000       0.00000       0.00000       0.00000       0.00000       0.00000       0.00000       0.00000       0.00000       0.00000       0.00000       0.00000       0.00000       0.00000       0.00000       0.00000       0.00000       0.00000       0.00000       0.00000       0.00000       0.00000       0.00000       0.00000
   3  18 2811.3333    2.9478  0.8937 10.5582 -0.0012  0.0462   0.1251   0.1243    1.4929   0.0000   454.2888       24.6880       20.4711      -20.9762      0.333437       1.20550       0.00000       0.00000       0.00000       0.00000       0.00000       0.00000       0.00000       0.00000       0.00000       0.00000       0.00000       0.00000       0.00000       0.00000       0.00000       0.00000       0.00000       0.00000       0.00000       0.00000       0.00000       0.00000       0.00000       0.00000       0.00000       0.00000       0.00000       0.00000       0.00000       0.00000       22.2377       20.3454       16.9416       9.78026       4.91816       1.29455       0.00000       0.00000       0.00000       0.00000       0.00000       0.00000       0.00000       0.00000       0.00000       0.00000       0.00000       0.00000       0.00000       0.00000       0.00000       0.00000       0.00000       0.00000       0.00000       0.00000       0.00000       0.00000       0.00000       0.00000       0.00000       0.00000       0.00000       0.00000       0.00000       0.00000
   3  19 2946.9428    3.6390  0.9280 12.1955  0.0000  0.0471   0.1698   0.1191    0.5816   0.0000   469.8308       33.3706       19.3714      -10.2015       5.19779       1.21466       0.00000       0.00000       0.00000       0.00000       0.00000       0.00000       0.00000       0.00000       0.00000       0.00000       0.00000       0.00000       0.00000       0.00000       0.00000       0.00000       0.00000       0.00000       0.00000       0.00000       0.00000       0.00000       0.00000       0.00000       0.00000       0.00000       0.00000       0.00000       0.00000       0.00000       24.3588       23.1184       17.6057       9.58447       4.76103       1.30957       0.00000       0.00000       0.00000       0.00000       0.00000       0.00000       0.00000       0.00000       0.00000       0.00000       0.00000       0.00000       0.00000       0.00000       0.00000       0.00000       0.00000       0.00000       0.00000       0.00000       0.00000       0.00000       0.00000       0.00000       0.00000       0.00000       0.00000       0.00000       0.00000       0.00000
   3  20 3082.2848    4.1867  0.8863 10.7869  0.0000  0.0439   0.1910   0.1334    2.3350   0.0000   441.9198       22.4718       2.99527       12.5655     0.0851502      -1.39316       0.00000       0.00000       0.00000       0.00000       0.00000       0.00000       0.00000       0.00000       0.00000       0.00000       0.00000       0.00000       0.00000       0.00000       0.00000       0.00000       0.00000       0.00000       0.00000       0.00000       0.00000       0.00000       0.00000       0.00000       0.00000       0.00000       0.00000       0.00000       0.00000       0.00000       23.1032       22.6276       16.2754       7.84840       3.91910       1.18687       0.00000       0.00000       0.00000       0.00000       0.00000       0.00000       0.00000       0.00000       0.00000       0.00000       0.00000       0.00000       0.00000       0.00000       0.00000       0.00000       0.00000       0.00000       0.00000       0.00000       0.00000       0.00000       0.00000       0.00000       0.00000       0.00000       0.00000       0.00000       0.00000       0.00000
   3  21 3217.6659    3.9786  1.0268 13.1184  0.0000  0.0514   0.1805   0.1467    0.3794   0.0000   448.2490      0.709247      -47.0100       2.16210      -2.18503     -0.780378       0.00000       0.00000       0.00000       0.00000       0.00000       0.00000       0.00000       0.00000       0.00000       0.00000       0.00000       0.00000       0.00000       0.00000       0.00000       0.00000       0.00000       0.00000       0.00000       0.00000       0.00000       0.00000       0.00000       0.00000       0.00000       0.00000       0.00000       0.00000       0.00000       0.00000       23.4912       23.0035       18.5566       12.0984       5.34072       1.62224       0.00000       0.00000       0.00000       0.00000       0.00000       0.00000       0.00000       0.00000       0.00000       0.00000       0.00000       0.00000       0.00000       0.00000       0.00000       0.00000       0.00000       0.00000       0.00000       0.00000       0.00000       0.00000       0.00000       0.00000       0.00000       0.00000       0.00000       0.00000       0.00000       0.00000
   3  22 3353.4788    3.3199  1.6664 12.8822  0.0101  0.0686   0.1331   0.2033    0.2494   0.0000   412.6847       32.8760      -2.61426       16.6932       4.70773      -1.32428       0.00000       0.00000       0.00000       0.00000       0.00000       0.00000       0.00000       0.00000       0.00000       0.00000       0.00000       0.00000       0.00000       0.00000       0.00000       0.00000       0.00000       0.00000       0.00000       0.00000       0.00000       0.00000       0.00000       0.00000       0.00000       0.00000       0.00000       0.00000       0.00000       0.00000       36.3258       33.7554       25.3422       14.4137       6.69893       1.95235       0.00000       0.00000       0.00000       0.00000       0.00000       0.00000       0.00000       0.00000       0.00000       0.00000       0.00000       0.00000       0.00000       0.00000       0.00000       0.00000       0.00000       0.00000       0.00000       0.00000       0.00000       0.00000       0.00000       0.00000       0.00000       0.00000       0.00000       0.00000       0.00000       0.00000
   3  23 3489.4517    2.7875  2.5209 12.2081  0.0000  0.0950   0.0996   0.2372    0.2318   0.0000   381.7614       63.0301       15.5659       34.2358       3.50256      -3.83756       0.00000       0.00000       0.00000       0.00000       0.00000       0.00000       0.00000       0.00000       0.00000       0.00000       0.00000       0.00000       0.00000       0.00000       0.00000       0.00000       0.00000       0.00000       0.00000       0.00000       0.00000       0.00000       0.00000       0.00000       0.00000       0.00000       0.00000       0.00000       0.00000       0.00000       49.8260       46.0420       34.0204       20.3984       8.79636       2.72010       0.00000       0.00000       0.00000       0.00000       0.00000       0.00000       0.00000       0.00000       0.00000       0.00000       0.00000       0.00000       0.00000       0.00000       0.00000       0.00000       0.00000       0.00000       0.00000       0.00000       0.00000       0.00000       0.00000       0.00000       0.00000       0.00000       0.00000       0.00000       0.00000       0.00000
   3  24 3626.1612    2.5174  3.6934 11.5990  0.0011  0.1126   0.0719   0.3055    0.2116   0.0000   410.6710      -63.8548      -36.5485       45.9143      -4.79472       1.33547       0.00000       0.00000       0.00000       0.00000       0.00000       0.00000       0.00000       0.00000       0.00000       0.00000       0.00000       0.00000       0.00000       0.00000       0.00000       0.00000       0.00000       0.00000       0.00000       0.00000       0.00000       0.00000       0.00000       0.00000       0.00000       0.00000       0.00000       0.00000       0.00000       0.00000       61.3359       58.7005       40.9533       22.5090       10.0544       3.06063       0.00000       0.00000       0.00000       0.00000       0.00000       0.00000       0.00000       0.00000       0.00000       0.00000       0.00000       0.00000       0.00000       0.00000       0.00000       0.00000       0.00000       0.00000       0.00000       0.00000       0.00000       0.00000       0.00000       0.00000       0.00000       0.00000       0.00000       0.00000       0.00000       0.00000
   3  25 3762.5455    1.9492  5.0488 11.4296  0.0000  0.1494   0.0552   0.4339    0.1733   0.0000   542.5439      -76.4041       51.9036      -26.6742       9.75680      -2.97838       0.00000       0.00000       0.00000       0.00000       0.00000       0.00000       0.00000       0.00000       0.00000       0.00000       0.00000       0.00000       0.00000       0.00000       0.00000       0.00000       0.00000       0.00000       0.00000       0.00000       0.00000       0.00000       0.00000       0.00000       0.00000       0.00000       0.00000       0.00000       0.00000       0.00000       79.5834       76.3018       55.8074       30.8618       14.5370       4.32893       0.00000       0.00000       0.00000       0.00000       0.00000       0.00000       0.00000       0.00000       0.00000       0.00000       0.00000       0.00000       0.00000       0.00000       0.00000       0.00000       0.00000       0.00000       0.00000       0.00000       0.00000       0.00000       0.00000       0.00000       0.00000       0.00000       0.00000       0.00000       0.00000       0.00000
   4  11 1914.7273    0.4720  0.4948  9.5780  0.0026  0.0375   0.0271   0.0914    0.1075   0.0000   423.9089       3.13649       24.3623      -2.71603      -2.94130       2.24671      0.725998      0.206624       0.00000       0.00000       0.00000       0.00000       0.00000       0.00000       0.00000       0.00000       0.00000       0.00000       0.00000       0.00000       0.00000       0.00000       0.00000       0.00000       0.00000       0.00000       0.00000       0.00000       0.00000       0.00000       0.00000       0.00000       0.00000       0.00000       0.00000       0.00000       12.0882       13.8244       11.5671       7.80151       5.28980       2.26807       1.04545      0.276465       0.00000       0.00000       0.00000       0.00000       0.00000       0.00000       0.00000       0.00000       0.00000       0.00000       0.00000       0.00000       0.00000       0.00000       0.00000       0.00000       0.00000       0.00000       0.00000       0.00000       0.00000       0.00000       0.00000       0.00000       0.00000       0.00000       0.00000       0.00000
   4  12 2051.5776    0.6676  0.6566  9.5464  0.0022  0.0450   0.0335   0.0977    0.1688   0.0000   469.1708       39.0223      -26.6204      -3.95036       7.31830     -0.676718     -0.529188      0.515847       0.00000       0.00000       0.00000       0.00000       0.00000       0.00000       0.00000       0.00000       0.00000       0.00000       0.00000       0.00000       0.00000       0.00000       0.00000       0.00000       0.00000       0.00000       0.00000       0.00000       0.00000       0.00000       0.00000       0.00000       0.00000       0.00000       0.00000       0.00000       15.1492       17.3870       14.1429       9.57409       6.22364       2.58116       1.19832      0.320644       0.00000       0.00000       0.00000       0.00000       0.00000       0.00000       0.00000       0.00000       0.00000       0.00000       0.00000       0.00000       0.00000       0.00000       0.00000       0.00000       0.00000       0.00000       0.00000       0.00000       0.00000       0.00000       0.00000       0.00000       0.00000       0.00000       0.00000       0.00000
   4  13 2188.3440    0.9795  0.6930  9.5045 -0.0032  0.0418   0.0439   0.0996    0.3354   0.0000   433.8619      -4.01543       27.4761       5.99896       1.20890      -3.53489     -0.730039      0.251452       0.00000       0.00000       0.00000       0.00000       0.00000       0.00000       0.00000       0.00000       0.00000       0.00000       0.00000       0.00000       0.00000       0.00000       0.00000       0.00000       0.00000       0.00000       0.00000       0.00000       0.00000       0.00000       0.00000       0.00000       0.00000       0.00000       0.00000       0.00000       17.1411       18.3206       15.4048       9.30069       5.02565       2.82859       1.10161      0.262987       0.00000       0.00000       0.00000       0.00000       0.00000       0.00000       0.00000       0.00000       0.00000       0.00000       0.00000       0.00000       0.00000       0.00000       0.00000       0.00000       0.00000       0.00000       0.00000       0.00000       0.00000       0.00000       0.00000       0.00000       0.00000       0.00000       0.00000       0.00000
   4  16 2592.9650    2.2401  0.7170 10.8073 -0.0066  0.0435   0.0903   0.1053    0.8544   0.0000   452.8673      -16.2120       16.1502       4.97377      -3.82553      -3.65557       1.38275     0.0664278       0.00000       0.00000       0.00000       0.00000       0.00000       0.00000       0.00000       0.00000       0.00000       0.00000       0.00000       0.00000       0.00000       0.00000       0.00000       0.00000       0.00000       0.00000       0.00000       0.00000       0.00000       0.00000       0.00000       0.00000       0.00000       0.00000       0.00000       0.00000       15.6277       18.7982       15.4269       9.90799       6.03514       2.97393       1.26217      0.318500       0.00000       0.00000       0.00000       0.00000       0.00000       0.00000       0.00000       0.00000       0.00000       0.00000       0.00000       0.00000       0.00000       0.00000       0.00000       0.00000       0.00000       0.00000       0.00000       0.00000       0.00000       0.00000       0.00000       0.00000       0.00000       0.00000       0.00000       0.00000
   4  17 2728.3639    3.0446  0.6659 11.3875  0.0083  0.0454   0.1324   0.0911    0.5140   0.0000   427.0114       20.5715      -5.90433      -27.2195      -5.77863     -0.950793      -1.40423     -0.345969       0.00000       0.00000       0.00000       0.00000       0.00000       0.00000       0.00000       0.00000       0.00000       0.00000       0.00000       0.00000       0.00000       0.00000       0.00000       0.00000       0.00000       0.00000       0.00000       0.00000       0.00000       0.00000       0.00000       0.00000       0.00000       0.00000       0.00000       0.00000       18.2188       15.0116       13.6787       11.8695       7.30127       3.00054       1.01440      0.217051       0.00000       0.00000       0.00000       0.00000       0.00000       0.00000       0.00000       0.00000       0.00000       0.00000       0.00000       0.00000       0.00000       0.00000       0.00000       0.00000       0.00000       0.00000       0.00000       0.00000       0.00000       0.00000       0.00000       0.00000       0.00000       0.00000       0.00000       0.00000
   4  18 2864.1295    3.2442  0.8363 12.3056  0.0010  0.0442   0.1367   0.1146    0.3749   0.0000   449.1123       16.9870       1.24848      -1.83512      -9.69162      -2.13839       1.21075     0.0972316       0.00000       0.00000       0.00000       0.00000       0.00000       0.00000       0.00000       0.00000       0.00000       0.00000       0.00000       0.00000       0.00000       0.00000       0.00000       0.00000       0.00000       0.00000       0.00000       0.00000       0.00000       0.00000       0.00000       0.00000       0.00000       0.00000       0.00000       0.00000       17.9089       17.4989       14.6764       10.5226       6.23812       3.05569       1.06764      0.254581       0.00000       0.00000       0.00000       0.00000       0.00000       0.00000       0.00000       0.00000       0.00000       0.00000       0.00000       0.00000       0.00000       0.00000       0.00000       0.00000       0.00000       0.00000       0.00000       0.00000       0.00000       0.00000       0.00000       0.00000       0.00000       0.00000       0.00000       0.00000
   4  19 3000.0576    3.9402  0.8913 11.1549  0.0027  0.0408   0.1610   0.1046    1.4886   0.0000   434.7587      -17.6948       10.5384      -3.25343       9.40380       1.18052     -0.715183     -0.417609       0.00000       0.00000       0.00000       0.00000       0.00000       0.00000       0.00000       0.00000       0.00000       0.00000       0.00000       0.00000       0.00000       0.00000       0.00000       0.00000       0.00000       0.00000       0.00000       0.00000       0.00000       0.00000       0.00000       0.00000       0.00000       0.00000       0.00000       0.00000       14.6974       16.4540       13.0824       9.71178       5.65380       2.80817       1.07274      0.311147       0.00000       0.00000       0.00000       0.00000       0.00000       0.00000       0.00000       0.00000       0.00000       0.00000       0.00000       0.00000       0.00000       0.00000       0.00000       0.00000       0.00000       0.00000       0.00000       0.00000       0.00000       0.00000       0.00000       0.00000       0.00000       0.00000       0.00000       0.00000
   4  20 3135.8270    4.1719  1.0187  0.5659  0.0000  0.0510   0.1679   0.1208 1000.0000   0.0000   435.6111       7.30301      0.771603       3.44906      -3.62410       4.07989       0.00000       0.00000       0.00000       0.00000       0.00000       0.00000       0.00000       0.00000       0.00000       0.00000       0.00000       0.00000       0.00000       0.00000       0.00000       0.00000       0.00000       0.00000       0.00000       0.00000       0.00000       0.00000       0.00000       0.00000       0.00000       0.00000       0.00000       0.00000       0.00000       0.00000       17.6230       18.3702       18.4932       11.4414       7.27161       3.93889       1.66243      0.373316       0.00000       0.00000       0.00000       0.00000       0.00000       0.00000       0.00000       0.00000       0.00000       0.00000       0.00000       0.00000       0.00000       0.00000       0.00000       0.00000       0.00000       0.00000       0.00000       0.00000       0.00000       0.00000       0.00000       0.00000       0.00000       0.00000       0.00000       0.00000
   4  21 3271.6272    3.6475  1.2481 12.3404  0.0049  0.0573   0.1547   0.1425    0.5543   0.0000   441.1481       45.4211       6.05025       19.0063       4.56536       1.56198      -1.31479     -0.592413       0.00000       0.00000       0.00000       0.00000       0.00000       0.00000       0.00000       0.00000       0.00000       0.00000       0.00000       0.00000       0.00000       0.00000       0.00000       0.00000       0.00000       0.00000       0.00000       0.00000       0.00000       0.00000       0.00000       0.00000       0.00000       0.00000       0.00000       0.00000       20.1077       22.2996       18.3431       13.4361       7.93785       4.10797       1.55226      0.425924       0.00000       0.00000       0.00000       0.00000       0.00000       0.00000       0.00000       0.00000       0.00000       0.00000       0.00000       0.00000       0.00000       0.00000       0.00000       0.00000       0.00000       0.00000       0.00000       0.00000       0.00000       0.00000       0.00000       0.00000       0.00000       0.00000       0.00000       0.00000
   4  22 3408.0289    3.1834  2.1270 12.0362 -0.0030  0.0815   0.1034   0.2023    0.3256   0.0000   414.5899       22.8903       45.1691      -9.98306       13.8165      -4.56665      -1.76860      0.135744       0.00000       0.00000       0.00000       0.00000       0.00000       0.00000       0.00000       0.00000       0.00000       0.00000       0.00000       0.00000       0.00000       0.00000       0.00000       0.00000       0.00000       0.00000       0.00000       0.00000       0.00000       0.00000       0.00000       0.00000       0.00000       0.00000       0.00000       0.00000       26.0670       31.0846       26.6731       18.0163       11.5557       5.75335       2.47814      0.645310       0.00000       0.00000       0.00000       0.00000       0.00000       0.00000       0.00000       0.00000       0.00000       0.00000       0.00000       0.00000       0.00000       0.00000       0.00000       0.00000       0.00000       0.00000       0.00000       0.00000       0.00000       0.00000       0.00000       0.00000       0.00000       0.00000       0.00000       0.00000
   4  23 3544.4153    2.8121  2.9066 11.6177  0.0065  0.0924   0.0784   0.2374    0.2381   0.0000   486.3005       70.8157      -21.4711      -32.5704      -8.83090      -10.5256       1.75926      0.848789       0.00000       0.00000       0.00000       0.00000       0.00000       0.00000       0.00000       0.00000       0.00000       0.00000       0.00000       0.00000       0.00000       0.00000       0.00000       0.00000       0.00000       0.00000       0.00000       0.00000       0.00000       0.00000       0.00000       0.00000       0.00000       0.00000       0.00000       0.00000       31.7446       36.6335       28.4391       21.7766       13.0373       6.29697       2.41887      0.706083       0.00000       0.00000       0.00000       0.00000       0.00000       0.00000       0.00000       0.00000       0.00000       0.00000       0.00000       0.00000       0.00000       0.00000       0.00000       0.00000       0.00000       0.00000       0.00000       0.00000       0.00000       0.00000       0.00000       0.00000       0.00000       0.00000       0.00000       0.00000
   4  24 3681.5953    2.3074  3.8396 11.0930 -0.0017  0.1051   0.0531   0.2760    0.2036   0.0000   505.5933       78.7769       46.1603      -22.7200      -27.6457       5.96259      -2.05536     -0.710709       0.00000       0.00000       0.00000       0.00000       0.00000       0.00000       0.00000       0.00000       0.00000       0.00000       0.00000       0.00000       0.00000       0.00000       0.00000       0.00000       0.00000       0.00000       0.00000       0.00000       0.00000       0.00000       0.00000       0.00000       0.00000       0.00000       0.00000       0.00000       38.6219       44.4368       34.9261       25.4807       14.6514       7.64220       2.86413      0.811997       0.00000       0.00000       0.00000       0.00000       0.00000       0.00000       0.00000       0.00000       0.00000       0.00000       0.00000       0.00000       0.00000       0.00000       0.00000       0.00000       0.00000       0.00000       0.00000       0.00000       0.00000       0.00000       0.00000       0.00000       0.00000       0.00000       0.00000       0.00000
   4  25 3818.7377    1.9352  5.8853 10.3762  0.0018  0.1493   0.0372   0.3797    0.2013   0.0000   408.1080       119.517       54.9097       17.2499       5.63528       10.5617       5.44161      -1.29785       0.00000       0.00000       0.00000       0.00000       0.00000       0.00000       0.00000       0.00000       0.00000       0.00000       0.00000       0.00000       0.00000       0.00000       0.00000       0.00000       0.00000       0.00000       0.00000       0.00000       0.00000       0.00000       0.00000       0.00000       0.00000       0.00000       0.00000       0.00000       59.6005       64.2917       51.3598       34.2681       19.6362       9.80100       3.75037      0.966791       0.00000       0.00000       0.00000       0.00000       0.00000       0.00000       0.00000       0.00000       0.00000       0.00000       0.00000       0.00000       0.00000       0.00000       0.00000       0.00000       0.00000       0.00000       0.00000       0.00000       0.00000       0.00000       0.00000       0.00000       0.00000       0.00000       0.00000       0.00000
   4  26 3955.8653    1.5936  7.3202 10.2759  0.0007  0.1685   0.0304   0.4548    0.1650   0.0000   497.5426      0.950211       28.0444       5.24229       35.0992       12.5335      -15.7600     -0.429106       0.00000       0.00000       0.00000       0.00000       0.00000       0.00000       0.00000       0.00000       0.00000       0.00000       0.00000       0.00000       0.00000       0.00000       0.00000       0.00000       0.00000       0.00000       0.00000       0.00000       0.00000       0.00000       0.00000       0.00000       0.00000       0.00000       0.00000       0.00000       60.1626       65.3498       55.6345       40.2521       24.4500       12.3677       4.74675       1.21561       0.00000       0.00000       0.00000       0.00000       0.00000       0.00000       0.00000       0.00000       0.00000       0.00000       0.00000       0.00000       0.00000       0.00000       0.00000       0.00000       0.00000       0.00000       0.00000       0.00000       0.00000       0.00000       0.00000       0.00000       0.00000       0.00000       0.00000       0.00000
   5   9 1685.8411    0.2460  0.2297  9.6877  0.0053  0.0323   0.0209   0.0559    0.0590   0.0000   443.4197       4.46647       14.2112      -4.37836     -0.564876     -0.970279      -2.28462    -0.0566648    -0.0732826    -0.0187775       0.00000       0.00000       0.00000       0.00000       0.00000       0.00000       0.00000       0.00000       0.00000       0.00000       0.00000       0.00000       0.00000       0.00000       0.00000       0.00000       0.00000       0.00000       0.00000       0.00000       0.00000       0.00000       0.00000       0.00000       0.00000       0.00000       11.2935       12.1946       10.1444       7.75378       4.83320       2.65948       1.44667      0.500541      0.163038     0.0399591       0.00000       0.00000       0.00000       0.00000       0.00000       0.00000       0.00000       0.00000       0.00000       0.00000       0.00000       0.00000       0.00000       0.00000       0.00000       0.00000       0.00000       0.00000       0.00000       0.00000       0.00000       0.00000       0.00000       0.00000       0.00000       0.00000
   5  10 1823.3179    0.3713  0.2893  9.7123  0.0067  0.0341   0.0248   0.0505    0.0709   0.0000   430.2796      -3.34545      -4.48708      -6.79806    -0.0649885       5.57701     0.0745791     -0.130195     0.0955074     0.0484803       0.00000       0.00000       0.00000       0.00000       0.00000       0.00000       0.00000       0.00000       0.00000       0.00000       0.00000       0.00000       0.00000       0.00000       0.00000       0.00000       0.00000       0.00000       0.00000       0.00000       0.00000       0.00000       0.00000       0.00000       0.00000       0.00000       11.7477       10.1021       9.23260       8.79495       6.19343       3.63274       1.86996      0.666032      0.194881     0.0411167       0.00000       0.00000       0.00000       0.00000       0.00000       0.00000       0.00000       0.00000       0.00000       0.00000       0.00000       0.00000       0.00000       0.00000       0.00000       0.00000       0.00000       0.00000       0.00000       0.00000       0.00000       0.00000       0.00000       0.00000       0.00000       0.00000
   5  11 1960.5666    0.6012  0.3900  9.5559 -0.0034  0.0384   0.0361   0.0700    0.1031   0.0000   440.7589       1.35910       9.83288      -1.85864     -0.707574       1.54025      0.701573      0.545609    -0.0448600     0.0428439       0.00000       0.00000       0.00000       0.00000       0.00000       0.00000       0.00000       0.00000       0.00000       0.00000       0.00000       0.00000       0.00000       0.00000       0.00000       0.00000       0.00000       0.00000       0.00000       0.00000       0.00000       0.00000       0.00000       0.00000       0.00000       0.00000       9.33048       12.0294       10.2100       8.42713       6.68587       3.04747       2.38774      0.638754      0.337061     0.0828041       0.00000       0.00000       0.00000       0.00000       0.00000       0.00000       0.00000       0.00000       0.00000       0.00000       0.00000       0.00000       0.00000       0.00000       0.00000       0.00000       0.00000       0.00000       0.00000       0.00000       0.00000       0.00000       0.00000       0.00000       0.00000       0.00000
   5  12 2098.4218    0.7085  0.5912  9.9507 -0.0064  0.0569   0.0334   0.0840    0.1245   0.0000   449.6200       4.78934       11.1053       4.06884      -3.72633     -0.858138       1.18750     -0.626544     -0.127632    0.00953714       0.00000       0.00000       0.00000       0.00000       0.00000       0.00000       0.00000       0.00000       0.00000       0.00000       0.00000       0.00000       0.00000       0.00000       0.00000       0.00000       0.00000       0.00000       0.00000       0.00000       0.00000       0.00000       0.00000       0.00000       0.00000       0.00000       25.5299       29.3896       23.3671       15.0572       7.61277       3.61707       1.52457      0.649960      0.216272     0.0487219       0.00000       0.00000       0.00000       0.00000       0.00000       0.00000       0.00000       0.00000       0.00000       0.00000       0.00000       0.00000       0.00000       0.00000       0.00000       0.00000       0.00000       0.00000       0.00000       0.00000       0.00000       0.00000       0.00000       0.00000       0.00000       0.00000
   5  13 2235.3592    1.0102  0.6306 10.4443 -0.0012  0.0320   0.0456   0.0811    0.1308   0.0000   435.2025      -17.8875       7.41414      -4.46280      -1.83341     -0.133020      -1.07520     0.0371912     0.0283739    -0.0551358       0.00000       0.00000       0.00000       0.00000       0.00000       0.00000       0.00000       0.00000       0.00000       0.00000       0.00000       0.00000       0.00000       0.00000       0.00000       0.00000       0.00000       0.00000       0.00000       0.00000       0.00000       0.00000       0.00000       0.00000       0.00000       0.00000       9.87980       11.5733       9.65518       7.55282       5.02635       3.04120       1.39370      0.648640      0.212504     0.0553181       0.00000       0.00000       0.00000       0.00000       0.00000       0.00000       0.00000       0.00000       0.00000       0.00000       0.00000       0.00000       0.00000       0.00000       0.00000       0.00000       0.00000       0.00000       0.00000       0.00000       0.00000       0.00000       0.00000       0.00000       0.00000       0.00000
   5  14 2371.0574    1.3833  0.6693 10.8620  0.0012  0.0343   0.0590   0.0846    0.1652   0.0000   441.3329       10.3410       11.8019      -11.0784      -6.12884       3.37219     -0.648326      0.278669    -0.0741201   -0.00346215       0.00000       0.00000       0.00000       0.00000       0.00000       0.00000       0.00000       0.00000       0.00000       0.00000       0.00000       0.00000       0.00000       0.00000       0.00000       0.00000       0.00000       0.00000       0.00000       0.00000       0.00000       0.00000       0.00000       0.00000       0.00000       0.00000       10.8039       10.7691       10.2335       8.54419       5.16039       3.35213       1.81619      0.767691      0.223689     0.0529901       0.00000       0.00000       0.00000       0.00000       0.00000       0.00000       0.00000       0.00000       0.00000       0.00000       0.00000       0.00000       0.00000       0.00000       0.00000       0.00000       0.00000       0.00000       0.00000       0.00000       0.00000       0.00000       0.00000       0.00000       0.00000       0.00000
   5  15 2506.0331    1.7599  1.0327 10.2633 -0.0013  0.0398   0.0635   0.1092    0.4713   0.0000   455.6294       16.3426       2.44328      0.698108       10.8922       1.24065      -2.25830     0.0547432      0.362877     0.0804626       0.00000       0.00000       0.00000       0.00000       0.00000       0.00000       0.00000       0.00000       0.00000       0.00000       0.00000       0.00000       0.00000       0.00000       0.00000       0.00000       0.00000       0.00000       0.00000       0.00000       0.00000       0.00000       0.00000       0.00000       0.00000       0.00000       12.0479       13.0265       12.4125       9.38662       6.20293       3.72494       1.96786      0.864034      0.286789     0.0629773       0.00000       0.00000       0.00000       0.00000       0.00000       0.00000       0.00000       0.00000       0.00000       0.00000       0.00000       0.00000       0.00000       0.00000       0.00000       0.00000       0.00000       0.00000       0.00000       0.00000       0.00000       0.00000       0.00000       0.00000       0.00000       0.00000
   5  16 2641.1442    2.4473  0.8409 11.1468 -0.0007  0.0385   0.0950   0.0963    0.4391   0.0000   447.5548       20.6193       27.5914     -0.250815      -11.8905      0.363866      0.737125     0.0573659    0.00914981     0.0809651       0.00000       0.00000       0.00000       0.00000       0.00000       0.00000       0.00000       0.00000       0.00000       0.00000       0.00000       0.00000       0.00000       0.00000       0.00000       0.00000       0.00000       0.00000       0.00000       0.00000       0.00000       0.00000       0.00000       0.00000       0.00000       0.00000       12.1088       14.4652       11.9737       9.01992       6.06169       3.52724       1.66054      0.703434      0.251069     0.0663388       0.00000       0.00000       0.00000       0.00000       0.00000       0.00000       0.00000       0.00000       0.00000       0.00000       0.00000       0.00000       0.00000       0.00000       0.00000       0.00000       0.00000       0.00000       0.00000       0.00000       0.00000       0.00000       0.00000       0.00000       0.00000       0.00000
   5  17 2777.3078    2.9075  0.9532  4.7189  0.0000  0.0428   0.1010   0.0985  364.5478   0.0000   420.0385      -21.7383       15.8747       10.1900     -0.344669      -1.54081       0.00000       0.00000       0.00000       0.00000       0.00000       0.00000       0.00000       0.00000       0.00000       0.00000       0.00000       0.00000       0.00000       0.00000       0.00000       0.00000       0.00000       0.00000       0.00000       0.00000       0.00000       0.00000       0.00000       0.00000       0.00000       0.00000       0.00000       0.00000       0.00000       0.00000       12.2069       14.4351       12.7870       10.3105       6.48212       3.80025       2.45683      0.914224      0.306517     0.0788226       0.00000       0.00000       0.00000       0.00000       0.00000       0.00000       0.00000       0.00000       0.00000       0.00000       0.00000       0.00000       0.00000       0.00000       0.00000       0.00000       0.00000       0.00000       0.00000       0.00000       0.00000       0.00000       0.00000       0.00000       0.00000       0.00000
   5  18 2913.6263    3.9648  0.7514 11.4882 -0.0063  0.0757   0.1520   0.1005    2.4247   0.0000   432.8502      -6.59091       25.9333       5.20599      -6.93376      -5.83674       2.87717       1.13385    -0.0493852    -0.0462787       0.00000       0.00000       0.00000       0.00000       0.00000       0.00000       0.00000       0.00000       0.00000       0.00000       0.00000       0.00000       0.00000       0.00000       0.00000       0.00000       0.00000       0.00000       0.00000       0.00000       0.00000       0.00000       0.00000       0.00000       0.00000       0.00000       27.8309       20.7815       14.8012       20.6981       16.6344       9.29180       4.07458       1.29873      0.339102     0.0708550       0.00000       0.00000       0.00000       0.00000       0.00000       0.00000       0.00000       0.00000       0.00000       0.00000       0.00000       0.00000       0.00000       0.00000       0.00000       0.00000       0.00000       0.00000       0.00000       0.00000       0.00000       0.00000       0.00000       0.00000       0.00000       0.00000
   5  21 3322.5189    3.5902  1.4267 12.4058  0.0178  0.0668   0.1228   0.1746    0.5001   0.0000   462.3732       17.4804       4.12234      -10.0280       5.69861       5.65285      -3.50136     0.0704708      0.618991   0.000316240       0.00000       0.00000       0.00000       0.00000       0.00000       0.00000       0.00000       0.00000       0.00000       0.00000       0.00000       0.00000       0.00000       0.00000       0.00000       0.00000       0.00000       0.00000       0.00000       0.00000       0.00000       0.00000       0.00000       0.00000       0.00000       0.00000       19.9640       22.6536       20.0474       16.2277       9.83095       6.73485       3.27737       1.54587      0.452963      0.113637       0.00000       0.00000       0.00000       0.00000       0.00000       0.00000       0.00000       0.00000       0.00000       0.00000       0.00000       0.00000       0.00000       0.00000       0.00000       0.00000       0.00000       0.00000       0.00000       0.00000       0.00000       0.00000       0.00000       0.00000       0.00000       0.00000
   5  22 3459.2625    3.3358  2.1239  3.3573  0.0000  0.0718   0.0868   0.1878 1000.0000   0.0000   430.1424       33.1082       17.7261       32.4870       2.05782     -0.173142       0.00000       0.00000       0.00000       0.00000       0.00000       0.00000       0.00000       0.00000       0.00000       0.00000       0.00000       0.00000       0.00000       0.00000       0.00000       0.00000       0.00000       0.00000       0.00000       0.00000       0.00000       0.00000       0.00000       0.00000       0.00000       0.00000       0.00000       0.00000       0.00000       0.00000       19.5458       24.6068       20.9744       17.6919       11.4973       7.33234       3.74057       1.74230      0.552329      0.139671       0.00000       0.00000       0.00000       0.00000       0.00000       0.00000       0.00000       0.00000       0.00000       0.00000       0.00000       0.00000       0.00000       0.00000       0.00000       0.00000       0.00000       0.00000       0.00000       0.00000       0.00000       0.00000       0.00000       0.00000       0.00000       0.00000
   5  23 3596.5286    2.6438  3.1986 11.1380 -0.0166  0.0923   0.0562   0.2421    0.3991   0.0000   437.7745       3.67408       5.85130      -12.7559       45.8723       5.45113      -6.85469      -3.16370      0.972140      0.289372       0.00000       0.00000       0.00000       0.00000       0.00000       0.00000       0.00000       0.00000       0.00000       0.00000       0.00000       0.00000       0.00000       0.00000       0.00000       0.00000       0.00000       0.00000       0.00000       0.00000       0.00000       0.00000       0.00000       0.00000       0.00000       0.00000       25.3318       30.2525       28.1096       21.5682       15.4603       9.17250       4.88444       2.14911      0.766590      0.169182       0.00000       0.00000       0.00000       0.00000       0.00000       0.00000       0.00000       0.00000       0.00000       0.00000       0.00000       0.00000       0.00000       0.00000       0.00000       0.00000       0.00000       0.00000       0.00000       0.00000       0.00000       0.00000       0.00000       0.00000       0.00000       0.00000
   5  24 3733.6256    2.2084  5.0763 10.1038 -0.0042  0.1189   0.0367   0.3092    0.3361   0.0000   414.6467       7.82585       12.0269       4.54723      -19.3759      -3.43066       4.25665       1.47298      0.408897     0.0886198       0.00000       0.00000       0.00000       0.00000       0.00000       0.00000       0.00000       0.00000       0.00000       0.00000       0.00000       0.00000       0.00000       0.00000       0.00000       0.00000       0.00000       0.00000       0.00000       0.00000       0.00000       0.00000       0.00000       0.00000       0.00000       0.00000       33.5577       40.6720       36.3171       29.0908       20.9846       12.2622       6.71991       2.85656       1.02596      0.226240       0.00000       0.00000       0.00000       0.00000       0.00000       0.00000       0.00000       0.00000       0.00000       0.00000       0.00000       0.00000       0.00000       0.00000       0.00000       0.00000       0.00000       0.00000       0.00000       0.00000       0.00000       0.00000       0.00000       0.00000       0.00000       0.00000
   5  25 3871.1608    1.8234  6.4531 10.3005  0.0020  0.1452   0.0295   0.3690    0.1686   0.0000   357.3602       9.22291       97.2725       60.9943      -3.81622      -3.32109       8.22427       8.09705       2.16931     0.0370772       0.00000       0.00000       0.00000       0.00000       0.00000       0.00000       0.00000       0.00000       0.00000       0.00000       0.00000       0.00000       0.00000       0.00000       0.00000       0.00000       0.00000       0.00000       0.00000       0.00000       0.00000       0.00000       0.00000       0.00000       0.00000       0.00000       40.7672       48.6883       46.0136       35.0913       25.6773       15.0696       8.24952       3.52929       1.29556      0.271212       0.00000       0.00000       0.00000       0.00000       0.00000       0.00000       0.00000       0.00000       0.00000       0.00000       0.00000       0.00000       0.00000       0.00000       0.00000       0.00000       0.00000       0.00000       0.00000       0.00000       0.00000       0.00000       0.00000       0.00000       0.00000       0.00000
   6  10 1866.1052    0.3928  0.4175  9.5737 -0.0090  0.0404   0.0205   0.0681    0.0770   0.0000   438.7563       1.82965       6.74680      -2.69025       1.94452       2.55194      -2.69673     -0.174529    -0.0448798     0.0278576    0.00619352    -0.0102561       0.00000       0.00000       0.00000       0.00000       0.00000       0.00000       0.00000       0.00000       0.00000       0.00000       0.00000       0.00000       0.00000       0.00000       0.00000       0.00000       0.00000       0.00000       0.00000       0.00000       0.00000       0.00000       0.00000       0.00000       13.8395       16.4475       14.4963       10.8141       7.21750       4.39583       2.11749       1.17824      0.386443      0.201404     0.0568269     0.0122782       0.00000       0.00000       0.00000       0.00000       0.00000       0.00000       0.00000       0.00000       0.00000       0.00000       0.00000       0.00000       0.00000       0.00000       0.00000       0.00000       0.00000       0.00000       0.00000       0.00000       0.00000       0.00000       0.00000       0.00000
   6  11 2004.0209    0.6012  0.4312  9.6947  0.0027  0.0274   0.0295   0.0639    0.0900   0.0000   439.6834      -17.1600       17.0902       7.78170       4.98138       2.71089      0.615970       1.36176    -0.0847479     -0.126877    -0.0121310     0.0162775       0.00000       0.00000       0.00000       0.00000       0.00000       0.00000       0.00000       0.00000       0.00000       0.00000       0.00000       0.00000       0.00000       0.00000       0.00000       0.00000       0.00000       0.00000       0.00000       0.00000       0.00000       0.00000       0.00000       0.00000       7.52107       8.87486       6.97949       6.51821       4.77290       3.33898       1.74054      0.969794      0.345542      0.153315     0.0416228     0.0112481       0.00000       0.00000       0.00000       0.00000       0.00000       0.00000       0.00000       0.00000       0.00000       0.00000       0.00000       0.00000       0.00000       0.00000       0.00000       0.00000       0.00000       0.00000       0.00000       0.00000       0.00000       0.00000       0.00000       0.00000
   6  12 2142.4193    0.7206  0.7982  9.8492 -0.0019  0.0394   0.0280   0.0922    0.1313   0.0000   422.4574      -9.89663       18.7791       3.63448      -8.54674      -3.07172       1.48970      0.301406     -0.241547     -0.439530    -0.0100050    -0.0106943       0.00000       0.00000       0.00000       0.00000       0.00000       0.00000       0.00000       0.00000       0.00000       0.00000       0.00000       0.00000       0.00000       0.00000       0.00000       0.00000       0.00000       0.00000       0.00000       0.00000       0.00000       0.00000       0.00000       0.00000       9.89959       11.6928       11.7095       8.55547       6.75874       3.93359       2.50833       1.39570      0.596609      0.239719     0.0818065     0.0151298       0.00000       0.00000       0.00000       0.00000       0.00000       0.00000       0.00000       0.00000       0.00000       0.00000       0.00000       0.00000       0.00000       0.00000       0.00000       0.00000       0.00000       0.00000       0.00000       0.00000       0.00000       0.00000       0.00000       0.00000
   6  13 2279.7830    1.0895  0.6870 10.1530 -0.0153  0.0384   0.0435   0.0763    0.1770   0.0000   424.2904      -1.83585       14.4324       3.77472      -7.40427      -8.98392       2.80725       2.09959    -0.0203566    -0.0403777    -0.0590417   -0.00155500       0.00000       0.00000       0.00000       0.00000       0.00000       0.00000       0.00000       0.00000       0.00000       0.00000       0.00000       0.00000       0.00000       0.00000       0.00000       0.00000       0.00000       0.00000       0.00000       0.00000       0.00000       0.00000       0.00000       0.00000       9.73596       13.2930       11.0418       9.05440       6.13339       3.61570       2.57366       1.06256      0.630527      0.185245     0.0724193     0.0174603       0.00000       0.00000       0.00000       0.00000       0.00000       0.00000       0.00000       0.00000       0.00000       0.00000       0.00000       0.00000       0.00000       0.00000       0.00000       0.00000       0.00000       0.00000       0.00000       0.00000       0.00000       0.00000       0.00000       0.00000
   6  14 2415.4977    1.4867  0.8709 10.9661 -0.0023  0.0377   0.0539   0.0951    0.1610   0.0000   445.5436      -4.57542       10.0662       1.33398       10.0144      -2.70024     -0.206949       1.58883      0.721702     -0.120826    -0.0139486   -0.00518196       0.00000       0.00000       0.00000       0.00000       0.00000       0.00000       0.00000       0.00000       0.00000       0.00000       0.00000       0.00000       0.00000       0.00000       0.00000       0.00000       0.00000       0.00000       0.00000       0.00000       0.00000       0.00000       0.00000       0.00000       9.60055       10.6213       9.66092       9.00046       6.21194       3.89364       2.56845       1.30709      0.622896      0.202170     0.0640018     0.0147933       0.00000       0.00000       0.00000       0.00000       0.00000       0.00000       0.00000       0.00000       0.00000       0.00000       0.00000       0.00000       0.00000       0.00000       0.00000       0.00000       0.00000       0.00000       0.00000       0.00000       0.00000       0.00000       0.00000       0.00000
   6  15 2550.9721    1.9412  0.7535 11.6187 -0.0042  0.0357   0.0724   0.0820    0.1369   0.0000   435.1011      -11.1106       32.1685      -11.4915      -4.04602       5.51604      0.735374    -0.0979849     -0.666241     -0.107028     0.0646602    0.00116088       0.00000       0.00000       0.00000       0.00000       0.00000       0.00000       0.00000       0.00000       0.00000       0.00000       0.00000       0.00000       0.00000       0.00000       0.00000       0.00000       0.00000       0.00000       0.00000       0.00000       0.00000       0.00000       0.00000       0.00000       8.34538       10.6405       9.02091       7.90124       5.95671       3.89157       2.50953       1.03822      0.626057      0.195858     0.0706243     0.0159477       0.00000       0.00000       0.00000       0.00000       0.00000       0.00000       0.00000       0.00000       0.00000       0.00000       0.00000       0.00000       0.00000       0.00000       0.00000       0.00000       0.00000       0.00000       0.00000       0.00000       0.00000       0.00000       0.00000       0.00000
   6  16 2687.0283    2.5839  0.7865 11.7332 -0.0052  0.0327   0.0908   0.0810    0.1906   0.0000   427.9988       10.7369       2.65503      -1.06688     -0.485275       2.50138     -0.495039     -0.981209    -0.0626018      0.227321    -0.0400538    -0.0129428       0.00000       0.00000       0.00000       0.00000       0.00000       0.00000       0.00000       0.00000       0.00000       0.00000       0.00000       0.00000       0.00000       0.00000       0.00000       0.00000       0.00000       0.00000       0.00000       0.00000       0.00000       0.00000       0.00000       0.00000       8.21602       9.64880       9.27050       7.26881       5.49474       3.61061       2.19895       1.03551      0.549153      0.198711     0.0655512     0.0132839       0.00000       0.00000       0.00000       0.00000       0.00000       0.00000       0.00000       0.00000       0.00000       0.00000       0.00000       0.00000       0.00000       0.00000       0.00000       0.00000       0.00000       0.00000       0.00000       0.00000       0.00000       0.00000       0.00000       0.00000
   6  17 2823.6945    3.2480  0.8048 11.7927 -0.0009  0.0312   0.1157   0.0774    0.2407   0.0000   434.3120      -10.9027       6.39402      -14.8660       2.15006      -7.86922       1.78247      -1.27353     -0.216521     0.0868731     0.0289894    0.00271936       0.00000       0.00000       0.00000       0.00000       0.00000       0.00000       0.00000       0.00000       0.00000       0.00000       0.00000       0.00000       0.00000       0.00000       0.00000       0.00000       0.00000       0.00000       0.00000       0.00000       0.00000       0.00000       0.00000       0.00000       7.99082       8.88865       8.24880       6.77493       5.50280       3.51221       2.16561       1.07264      0.487641      0.177877     0.0597150     0.0116729       0.00000       0.00000       0.00000       0.00000       0.00000       0.00000       0.00000       0.00000       0.00000       0.00000       0.00000       0.00000       0.00000       0.00000       0.00000       0.00000       0.00000       0.00000       0.00000       0.00000       0.00000       0.00000       0.00000       0.00000
   6  18 2960.6276    4.0310  0.7812 11.4948 -0.0059  0.0344   0.1485   0.0744    0.4982   0.0000   436.6537      -2.34008       3.87365       5.32203       4.28215       4.53167       4.01656       1.05417      0.363054     -0.452652    -0.0879834    -0.0152694       0.00000       0.00000       0.00000       0.00000       0.00000       0.00000       0.00000       0.00000       0.00000       0.00000       0.00000       0.00000       0.00000       0.00000       0.00000       0.00000       0.00000       0.00000       0.00000       0.00000       0.00000       0.00000       0.00000       0.00000       8.14725       10.2368       8.89135       7.63864       5.89099       3.87745       2.37977       1.04132      0.567166      0.203033     0.0701919     0.0154618       0.00000       0.00000       0.00000       0.00000       0.00000       0.00000       0.00000       0.00000       0.00000       0.00000       0.00000       0.00000       0.00000       0.00000       0.00000       0.00000       0.00000       0.00000       0.00000       0.00000       0.00000       0.00000       0.00000       0.00000
   6  19 3097.2502    4.1730  1.0614 11.0067  0.0080  0.0442   0.1358   0.0887    0.9050   0.0000   445.7718      -6.16598       7.51336      -2.57242       22.7950       4.00184      -5.36498      -1.28402      0.612925     -0.249735     0.0137303    -0.0198427       0.00000       0.00000       0.00000       0.00000       0.00000       0.00000       0.00000       0.00000       0.00000       0.00000       0.00000       0.00000       0.00000       0.00000       0.00000       0.00000       0.00000       0.00000       0.00000       0.00000       0.00000       0.00000       0.00000       0.00000       10.6828       12.1319       12.2495       8.62901       8.09901       4.95807       2.88190       1.76405      0.593297      0.301027     0.0989464     0.0166306       0.00000       0.00000       0.00000       0.00000       0.00000       0.00000       0.00000       0.00000       0.00000       0.00000       0.00000       0.00000       0.00000       0.00000       0.00000       0.00000       0.00000       0.00000       0.00000       0.00000       0.00000       0.00000       0.00000       0.00000
   6  20 3233.9461    4.1371  1.0976 12.1072  0.0038  0.0418   0.1352   0.1117    0.5633   0.0000   425.0971      -26.0255      -7.77762      -9.45132      -3.00056      -3.95533      -1.94125     0.0639196     0.0811328      0.108375    -0.0922236   -0.00570543       0.00000       0.00000       0.00000       0.00000       0.00000       0.00000       0.00000       0.00000       0.00000       0.00000       0.00000       0.00000       0.00000       0.00000       0.00000       0.00000       0.00000       0.00000       0.00000       0.00000       0.00000       0.00000       0.00000       0.00000       11.7833       13.6368       12.6419       10.0426       6.75933       4.67467       2.55645       1.40096      0.628699      0.258343     0.0690607     0.0152216       0.00000       0.00000       0.00000       0.00000       0.00000       0.00000       0.00000       0.00000       0.00000       0.00000       0.00000       0.00000       0.00000       0.00000       0.00000       0.00000       0.00000       0.00000       0.00000       0.00000       0.00000       0.00000       0.00000       0.00000
   6  21 3370.9328    3.5388  1.6739 11.8103  0.0015  0.0572   0.0967   0.1449    0.4804   0.0000   440.5782       3.37879       9.36715      -7.11006      -12.4974       1.94217      -4.92202       2.56300      0.801790     -0.577012    -0.0720669     0.0422745       0.00000       0.00000       0.00000       0.00000       0.00000       0.00000       0.00000       0.00000       0.00000       0.00000       0.00000       0.00000       0.00000       0.00000       0.00000       0.00000       0.00000       0.00000       0.00000       0.00000       0.00000       0.00000       0.00000       0.00000       14.1092       16.8410       15.8223       13.3233       9.92135       6.67398       3.94825       2.14388      0.952228      0.379341      0.115182     0.0241255       0.00000       0.00000       0.00000       0.00000       0.00000       0.00000       0.00000       0.00000       0.00000       0.00000       0.00000       0.00000       0.00000       0.00000       0.00000       0.00000       0.00000       0.00000       0.00000       0.00000       0.00000       0.00000       0.00000       0.00000
   6  22 3508.2738    2.9745  2.3832 11.8607  0.0043  0.0726   0.0728   0.1992    0.2529   0.0000   443.5194      -39.8998       35.0734       14.6224       23.2442       5.40246      -7.78921     -0.943085       1.99208     -0.222489    -0.0668205     0.0864812       0.00000       0.00000       0.00000       0.00000       0.00000       0.00000       0.00000       0.00000       0.00000       0.00000       0.00000       0.00000       0.00000       0.00000       0.00000       0.00000       0.00000       0.00000       0.00000       0.00000       0.00000       0.00000       0.00000       0.00000       17.0486       21.6742       19.9303       17.2276       12.9394       8.54451       5.34252       2.87067       1.35535      0.517937      0.161367     0.0337801       0.00000       0.00000       0.00000       0.00000       0.00000       0.00000       0.00000       0.00000       0.00000       0.00000       0.00000       0.00000       0.00000       0.00000       0.00000       0.00000       0.00000       0.00000       0.00000       0.00000       0.00000       0.00000       0.00000       0.00000
   6  23 3645.8024    2.5285  3.8429 10.2407 -0.0089  0.0881   0.0473   0.2380    0.5427   0.0000   458.2950       3.86086       14.2284      -47.9387       8.02056       13.2117       1.14720     -0.783865     -0.743807     0.0270011      0.403908    -0.0482165       0.00000       0.00000       0.00000       0.00000       0.00000       0.00000       0.00000       0.00000       0.00000       0.00000       0.00000       0.00000       0.00000       0.00000       0.00000       0.00000       0.00000       0.00000       0.00000       0.00000       0.00000       0.00000       0.00000       0.00000       21.3650       26.3110       25.6926       20.1972       16.7097       10.7539       6.78282       3.48156       1.69742      0.650118      0.219817     0.0388156       0.00000       0.00000       0.00000       0.00000       0.00000       0.00000       0.00000       0.00000       0.00000       0.00000       0.00000       0.00000       0.00000       0.00000       0.00000       0.00000       0.00000       0.00000       0.00000       0.00000       0.00000       0.00000       0.00000       0.00000
   6  25 3921.7618    1.6757  6.7116 10.4950 -0.0011  0.1421   0.0287   0.3944    0.1325   0.0000   479.8663      -28.8442      -18.7497      -22.6310      -27.3303       33.1588      -8.31760      -5.38379       1.87647     -0.520608    -0.0176923      0.103840       0.00000       0.00000       0.00000       0.00000       0.00000       0.00000       0.00000       0.00000       0.00000       0.00000       0.00000       0.00000       0.00000       0.00000       0.00000       0.00000       0.00000       0.00000       0.00000       0.00000       0.00000       0.00000       0.00000       0.00000       34.3150       40.8949       41.3021       33.6120       25.4581       18.6671       11.0793       5.86535       2.90424       1.14923      0.325317     0.0614094       0.00000       0.00000       0.00000       0.00000       0.00000       0.00000       0.00000       0.00000       0.00000       0.00000       0.00000       0.00000       0.00000       0.00000       0.00000       0.00000       0.00000       0.00000       0.00000       0.00000       0.00000       0.00000       0.00000       0.00000
   6  29 4477.1245    0.8330 15.1725  9.9911  0.0033  0.3020   0.0152   0.8920    0.0656   0.0000   585.0186       245.217       78.5292      -25.6393       6.00187       11.8261       20.6200       1.68070      -7.37467      -5.68214      0.799872     -0.210330       0.00000       0.00000       0.00000       0.00000       0.00000       0.00000       0.00000       0.00000       0.00000       0.00000       0.00000       0.00000       0.00000       0.00000       0.00000       0.00000       0.00000       0.00000       0.00000       0.00000       0.00000       0.00000       0.00000       0.00000       78.3426       94.0476       90.7586       74.7551       56.9783       39.5162       24.8599       13.6554       6.34831       2.40063      0.680502      0.128545       0.00000       0.00000       0.00000       0.00000       0.00000       0.00000       0.00000       0.00000       0.00000       0.00000       0.00000       0.00000       0.00000       0.00000       0.00000       0.00000       0.00000       0.00000       0.00000       0.00000       0.00000       0.00000       0.00000       0.00000
   7  10 1906.8249    0.4579  0.3501  9.6446 -0.0128  0.0296   0.0269   0.0618    0.0705   0.0000   444.4452     -0.467070       2.39127      -7.03309      0.965702       3.44929       3.14333      0.109140     -0.473349     0.0508109    -0.0697394   -0.00194405    -0.0108029    0.00167640       0.00000       0.00000       0.00000       0.00000       0.00000       0.00000       0.00000       0.00000       0.00000       0.00000       0.00000       0.00000       0.00000       0.00000       0.00000       0.00000       0.00000       0.00000       0.00000       0.00000       0.00000       0.00000       7.47863       9.48630       9.05404       7.22497       4.79911       3.21427       2.21564       1.10194      0.516607      0.335748      0.118192     0.0441554     0.0113876    0.00245659       0.00000       0.00000       0.00000       0.00000       0.00000       0.00000       0.00000       0.00000       0.00000       0.00000       0.00000       0.00000       0.00000       0.00000       0.00000       0.00000       0.00000       0.00000       0.00000       0.00000       0.00000       0.00000
   7  12 2184.5517    0.8811  0.6103 10.1758 -0.0050  0.0286   0.0334   0.0731    0.1051   0.0000   438.8109      -9.23644       5.72709      -3.40624      0.976521     0.0396533      -1.75392     -0.772720     0.0828620     -0.215062    -0.0144690    -0.0552771   0.000917451   -0.00274586       0.00000       0.00000       0.00000       0.00000       0.00000       0.00000       0.00000       0.00000       0.00000       0.00000       0.00000       0.00000       0.00000       0.00000       0.00000       0.00000       0.00000       0.00000       0.00000       0.00000       0.00000       0.00000       6.37990       7.43435       6.33562       5.90723       4.78361       3.72226       2.42165       1.34200      0.681302      0.313199      0.132226     0.0456553     0.0127447    0.00287566       0.00000       0.00000       0.00000       0.00000       0.00000       0.00000       0.00000       0.00000       0.00000       0.00000       0.00000       0.00000       0.00000       0.00000       0.00000       0.00000       0.00000       0.00000       0.00000       0.00000       0.00000       0.00000
   7  13 2322.0590    1.2781  0.7996 10.1017  0.0039  0.0322   0.0426   0.0782    0.1837   0.0000   430.5337       3.50164      0.493074       5.78578       4.77061     -0.701615      -4.57010      0.956670       1.72835      0.122457  -0.000545155    -0.0126677   -0.00235777    0.00318585       0.00000       0.00000       0.00000       0.00000       0.00000       0.00000       0.00000       0.00000       0.00000       0.00000       0.00000       0.00000       0.00000       0.00000       0.00000       0.00000       0.00000       0.00000       0.00000       0.00000       0.00000       0.00000       7.31166       8.11597       7.48063       7.05112       5.59748       4.06434       2.69553       1.54654      0.870996      0.365662      0.162636     0.0536172     0.0146671    0.00299626       0.00000       0.00000       0.00000       0.00000       0.00000       0.00000       0.00000       0.00000       0.00000       0.00000       0.00000       0.00000       0.00000       0.00000       0.00000       0.00000       0.00000       0.00000       0.00000       0.00000       0.00000       0.00000
   7  14 2458.1830    1.6066  0.8354 10.6967  0.0039  0.0336   0.0513   0.0825    0.1655   0.0000   424.4278      -9.33434       6.14065      -11.8883     -0.961168       5.31809      -1.26333      -1.00571     -0.651574      0.845074      0.169033    -0.0420300     0.0363886    0.00733915       0.00000       0.00000       0.00000       0.00000       0.00000       0.00000       0.00000       0.00000       0.00000       0.00000       0.00000       0.00000       0.00000       0.00000       0.00000       0.00000       0.00000       0.00000       0.00000       0.00000       0.00000       0.00000       7.29755       8.55307       8.59994       6.61353       5.66030       4.08838       2.48072       1.55312      0.858284      0.360582      0.165640     0.0616717     0.0170271    0.00295457       0.00000       0.00000       0.00000       0.00000       0.00000       0.00000       0.00000       0.00000       0.00000       0.00000       0.00000       0.00000       0.00000       0.00000       0.00000       0.00000       0.00000       0.00000       0.00000       0.00000       0.00000       0.00000
   7  15 2594.2371    2.1015  0.8344 11.0111  0.0031  0.0365   0.0666   0.0763    0.1932   0.0000   428.9353      -10.1027      -1.45131       2.89723      -7.25934      -2.03401     -0.665477      0.400239      0.741682     -0.228722    -0.0366616     0.0569963   -0.00761027    0.00153522       0.00000       0.00000       0.00000       0.00000       0.00000       0.00000       0.00000       0.00000       0.00000       0.00000       0.00000       0.00000       0.00000       0.00000       0.00000       0.00000       0.00000       0.00000       0.00000       0.00000       0.00000       0.00000       8.23304       10.6354       9.20393       8.64496       6.29053       4.17507       2.90727       1.58850       1.01362      0.383997      0.187723     0.0539688     0.0180578    0.00390304       0.00000       0.00000       0.00000       0.00000       0.00000       0.00000       0.00000       0.00000       0.00000       0.00000       0.00000       0.00000       0.00000       0.00000       0.00000       0.00000       0.00000       0.00000       0.00000       0.00000       0.00000       0.00000
   7  16 2731.1387    2.5874  0.7098 12.1365  0.0024  0.0334   0.0918   0.0764    0.1273   0.0000   431.3316       16.2395       12.4538      -4.21029      -1.75416      -2.05282      0.402479     -0.760691       1.37902     -0.301535     0.0499487      0.108577  -0.000536522   0.000257420       0.00000       0.00000       0.00000       0.00000       0.00000       0.00000       0.00000       0.00000       0.00000       0.00000       0.00000       0.00000       0.00000       0.00000       0.00000       0.00000       0.00000       0.00000       0.00000       0.00000       0.00000       0.00000       6.49602       8.45537       7.74664       7.27956       5.28156       3.76490       2.90060       1.33314      0.955501      0.370424      0.205904     0.0528081     0.0179903    0.00369207       0.00000       0.00000       0.00000       0.00000       0.00000       0.00000       0.00000       0.00000       0.00000       0.00000       0.00000       0.00000       0.00000       0.00000       0.00000       0.00000       0.00000       0.00000       0.00000       0.00000       0.00000       0.00000
   7  17 2868.2925    3.4070  0.6843 12.3149  0.0033  0.0314   0.1178   0.0648    0.1556   0.0000   446.9961      -5.41294       5.03157       4.47250      -2.30311       6.00529      0.441816      0.395431       1.52185      0.317107    -0.0643137     0.0819446     0.0319702   -0.00348632       0.00000       0.00000       0.00000       0.00000       0.00000       0.00000       0.00000       0.00000       0.00000       0.00000       0.00000       0.00000       0.00000       0.00000       0.00000       0.00000       0.00000       0.00000       0.00000       0.00000       0.00000       0.00000       7.11215       7.79982       6.77248       6.17843       5.50582       4.11351       2.68547       1.53250      0.766903      0.351614      0.135953     0.0484795     0.0143101    0.00283331       0.00000       0.00000       0.00000       0.00000       0.00000       0.00000       0.00000       0.00000       0.00000       0.00000       0.00000       0.00000       0.00000       0.00000       0.00000       0.00000       0.00000       0.00000       0.00000       0.00000       0.00000       0.00000
   7  18 3005.6260    4.0375  0.7196 12.9012  0.0015  0.0299   0.1414   0.0727    0.1368   0.0000   438.2889       7.99885       21.8508      -2.92564       7.20990       4.37074     -0.737251      -1.48910      0.200242    -0.0200103      0.135460    -0.0158808   -0.00264199   -0.00300258       0.00000       0.00000       0.00000       0.00000       0.00000       0.00000       0.00000       0.00000       0.00000       0.00000       0.00000       0.00000       0.00000       0.00000       0.00000       0.00000       0.00000       0.00000       0.00000       0.00000       0.00000       0.00000       7.39502       8.80666       8.62978       6.75151       5.17694       3.64443       2.31656       1.27406      0.670917      0.312184      0.138508     0.0484448     0.0137295    0.00242671       0.00000       0.00000       0.00000       0.00000       0.00000       0.00000       0.00000       0.00000       0.00000       0.00000       0.00000       0.00000       0.00000       0.00000       0.00000       0.00000       0.00000       0.00000       0.00000       0.00000       0.00000       0.00000
   7  19 3142.7411    4.2618  0.9009 12.5278 -0.0039  0.0357   0.1337   0.0768    0.2072   0.0000   437.2624      -6.05357       13.4379       12.0437      -2.18739      -6.31280       1.90074     -0.604390    -0.0582807    -0.0844860     0.0913034    -0.0564314    0.00378914    0.00289975       0.00000       0.00000       0.00000       0.00000       0.00000       0.00000       0.00000       0.00000       0.00000       0.00000       0.00000       0.00000       0.00000       0.00000       0.00000       0.00000       0.00000       0.00000       0.00000       0.00000       0.00000       0.00000       7.26873       9.64797       8.12353       7.93641       5.75220       4.17656       2.71237       1.60774      0.933190      0.387259      0.180690     0.0592720     0.0170069    0.00407511       0.00000       0.00000       0.00000       0.00000       0.00000       0.00000       0.00000       0.00000       0.00000       0.00000       0.00000       0.00000       0.00000       0.00000       0.00000       0.00000       0.00000       0.00000       0.00000       0.00000       0.00000       0.00000
   7  20 3279.8483    3.6731  1.3928 12.1131  0.0047  0.0456   0.1010   0.1045    0.2259   0.0000   428.6722      -31.8905     -0.540995      -13.8277      -9.88950      -5.57230      -3.12626      -3.35196       1.32931      0.126789     -0.317281     0.0456644    -0.0286613    -0.0151118       0.00000       0.00000       0.00000       0.00000       0.00000       0.00000       0.00000       0.00000       0.00000       0.00000       0.00000       0.00000       0.00000       0.00000       0.00000       0.00000       0.00000       0.00000       0.00000       0.00000       0.00000       0.00000       9.26084       11.1597       11.0390       8.96734       7.75326       5.74446       3.65115       2.18281       1.22209      0.513838      0.242422     0.0874551     0.0248417    0.00457771       0.00000       0.00000       0.00000       0.00000       0.00000       0.00000       0.00000       0.00000       0.00000       0.00000       0.00000       0.00000       0.00000       0.00000       0.00000       0.00000       0.00000       0.00000       0.00000       0.00000       0.00000       0.00000
   7  21 3417.3303    3.1663  1.8275 12.0238 -0.0113  0.0536   0.0810   0.1279    0.2054   0.0000   441.6828      -10.1117       35.0502       5.85115      -7.63216      -3.02320      -3.43645       1.81743       3.31158      0.412094     -0.605178   -0.00602436   -0.00881702   -0.00179981       0.00000       0.00000       0.00000       0.00000       0.00000       0.00000       0.00000       0.00000       0.00000       0.00000       0.00000       0.00000       0.00000       0.00000       0.00000       0.00000       0.00000       0.00000       0.00000       0.00000       0.00000       0.00000       11.4328       13.7065       13.4741       11.5944       9.21651       6.70802       4.39336       2.63305       1.33190      0.697917      0.275670      0.102524     0.0282907    0.00529050       0.00000       0.00000       0.00000       0.00000       0.00000       0.00000       0.00000       0.00000       0.00000       0.00000       0.00000       0.00000       0.00000       0.00000       0.00000       0.00000       0.00000       0.00000       0.00000       0.00000       0.00000       0.00000
   7  22 3555.0360    2.7154  2.7707 11.5065 -0.0023  0.0687   0.0553   0.1841    0.1841   0.0000   469.7354       25.7965       3.69379       5.40033      -2.05704      -1.13667       1.60002      -4.13908      -1.52083      0.226917      0.240187    -0.0297528    -0.0492021   0.000273130       0.00000       0.00000       0.00000       0.00000       0.00000       0.00000       0.00000       0.00000       0.00000       0.00000       0.00000       0.00000       0.00000       0.00000       0.00000       0.00000       0.00000       0.00000       0.00000       0.00000       0.00000       0.00000       15.1091       18.5830       18.1828       15.3003       11.8628       8.56329       5.40377       3.33904       1.80072      0.839531      0.360132      0.132113     0.0367085    0.00688901       0.00000       0.00000       0.00000       0.00000       0.00000       0.00000       0.00000       0.00000       0.00000       0.00000       0.00000       0.00000       0.00000       0.00000       0.00000       0.00000       0.00000       0.00000       0.00000       0.00000       0.00000       0.00000
   7  23 3693.3404    2.2297  3.9882 11.0345 -0.0025  0.0887   0.0386   0.2420    0.1447   0.0000   477.5238      -19.8896       42.3947       5.42460       10.3811       6.29709      -9.03911      -3.03183       1.24697     -0.284351     -0.954077     0.0689548    -0.0255208     0.0165672       0.00000       0.00000       0.00000       0.00000       0.00000       0.00000       0.00000       0.00000       0.00000       0.00000       0.00000       0.00000       0.00000       0.00000       0.00000       0.00000       0.00000       0.00000       0.00000       0.00000       0.00000       0.00000       20.3314       22.0106       21.6657       20.3328       15.9822       11.4552       7.57604       4.80547       2.60743       1.21304      0.486910      0.169481     0.0443863    0.00810749       0.00000       0.00000       0.00000       0.00000       0.00000       0.00000       0.00000       0.00000       0.00000       0.00000       0.00000       0.00000       0.00000       0.00000       0.00000       0.00000       0.00000       0.00000       0.00000       0.00000       0.00000       0.00000
   7  24 3831.6741    1.8899  5.1389 10.7302 -0.0014  0.1115   0.0314   0.2904    0.1266   0.0000   463.0292      -3.25795       4.49569     -0.700428       11.8165      -27.0273      -3.66998       1.10546       5.85008     -0.875868     -0.156917     -0.205984      0.101820   -0.00463309       0.00000       0.00000       0.00000       0.00000       0.00000       0.00000       0.00000       0.00000       0.00000       0.00000       0.00000       0.00000       0.00000       0.00000       0.00000       0.00000       0.00000       0.00000       0.00000       0.00000       0.00000       0.00000       22.1228       28.2091       27.2401       24.5785       18.9416       14.8770       9.47261       5.79925       3.31750       1.46745      0.685354      0.242736     0.0624477     0.0122100       0.00000       0.00000       0.00000       0.00000       0.00000       0.00000       0.00000       0.00000       0.00000       0.00000       0.00000       0.00000       0.00000       0.00000       0.00000       0.00000       0.00000       0.00000       0.00000       0.00000       0.00000       0.00000
   7  25 3970.2765    1.5566  7.5155 10.2616 -0.0001  0.1333   0.0220   0.3785    0.0968   0.0000   426.7691      -3.02983      -39.1790       23.2452      -8.34365      -12.4321       1.53678       2.14521     -0.687537       3.14136     -0.260015     -0.199184     0.0750698    -0.0192510       0.00000       0.00000       0.00000       0.00000       0.00000       0.00000       0.00000       0.00000       0.00000       0.00000       0.00000       0.00000       0.00000       0.00000       0.00000       0.00000       0.00000       0.00000       0.00000       0.00000       0.00000       0.00000       29.3179       35.1786       34.1461       30.1889       24.0256       18.1625       12.1333       7.34695       4.22582       1.87789      0.861870      0.284704     0.0731151     0.0133430       0.00000       0.00000       0.00000       0.00000       0.00000       0.00000       0.00000       0.00000       0.00000       0.00000       0.00000       0.00000       0.00000       0.00000       0.00000       0.00000       0.00000       0.00000       0.00000       0.00000       0.00000       0.00000
   8  12 2225.1377    0.9756  0.5887 10.2967  0.0001  0.0366   0.0386   0.0603    0.0961   0.0000   424.3627      -5.62731       10.8831     -0.240114       1.25577      -1.39820     -0.621900     -0.528857     -0.153485      0.214267    -0.0745495    -0.0183954      0.134804    -0.0123387   -0.00794885    0.00161510       0.00000       0.00000       0.00000       0.00000       0.00000       0.00000       0.00000       0.00000       0.00000       0.00000       0.00000       0.00000       0.00000       0.00000       0.00000       0.00000       0.00000       0.00000       0.00000       0.00000       5.65748       8.94979       6.76794       7.44780       5.83661       4.43201       3.57671       1.78523       1.46982      0.518167      0.410636      0.103359     0.0737418     0.0144608    0.00585949    0.00117108       0.00000       0.00000       0.00000       0.00000       0.00000       0.00000       0.00000       0.00000       0.00000       0.00000       0.00000       0.00000       0.00000       0.00000       0.00000       0.00000       0.00000       0.00000       0.00000       0.00000
   8  13 2362.8295    1.3462  0.8015 10.4038 -0.0105  0.0354   0.0435   0.0721    0.1532   0.0000   432.9296       2.53367       22.9055      -16.8105      -1.25963       10.2236      0.881779      -4.55368     -0.534721     -0.767864     0.0188092    -0.0776536    -0.0784660   -0.00377605   -0.00273887   0.000416036       0.00000       0.00000       0.00000       0.00000       0.00000       0.00000       0.00000       0.00000       0.00000       0.00000       0.00000       0.00000       0.00000       0.00000       0.00000       0.00000       0.00000       0.00000       0.00000       0.00000       6.29683       8.80764       7.65744       7.77130       5.15431       4.55587       2.61012       2.02946       1.01869      0.664082      0.262052      0.145417     0.0469279     0.0181600    0.00364654    0.00102137       0.00000       0.00000       0.00000       0.00000       0.00000       0.00000       0.00000       0.00000       0.00000       0.00000       0.00000       0.00000       0.00000       0.00000       0.00000       0.00000       0.00000       0.00000       0.00000       0.00000
   8  14 2499.3828    1.6990  0.8413 10.9176 -0.0051  0.0348   0.0529   0.0754    0.1459   0.0000   421.4257       3.29464       14.8227      -4.47398      -1.17987      -1.12390       3.11936       2.31510      0.673503      0.235472     -0.215963    -0.0966981    -0.0667224   -0.00487229   -0.00204610  -7.12973e-05       0.00000       0.00000       0.00000       0.00000       0.00000       0.00000       0.00000       0.00000       0.00000       0.00000       0.00000       0.00000       0.00000       0.00000       0.00000       0.00000       0.00000       0.00000       0.00000       0.00000       6.30335       8.11324       7.36155       6.07055       6.06421       4.42696       3.37686       2.08178       1.16010      0.636758      0.287408      0.135956     0.0487879     0.0172353    0.00508475   0.000842698       0.00000       0.00000       0.00000       0.00000       0.00000       0.00000       0.00000       0.00000       0.00000       0.00000       0.00000       0.00000       0.00000       0.00000       0.00000       0.00000       0.00000       0.00000       0.00000       0.00000
   8  15 2636.1036    2.2647  0.9247 11.1891 -0.0036  0.0359   0.0658   0.0780    0.1763   0.0000   443.8064      -13.3740       8.25454       11.7061       3.40209      0.685350      -1.06908      -2.18265      -1.47999     -0.913867     -0.152720     -0.109519     0.0694107     0.0174115    0.00254371  -5.88056e-05       0.00000       0.00000       0.00000       0.00000       0.00000       0.00000       0.00000       0.00000       0.00000       0.00000       0.00000       0.00000       0.00000       0.00000       0.00000       0.00000       0.00000       0.00000       0.00000       0.00000       6.04600       7.75694       7.93672       6.52726       5.94800       3.86610       3.15167       1.92979       1.11175      0.641860      0.315692      0.149618     0.0523687     0.0176904    0.00534032   0.000839619       0.00000       0.00000       0.00000       0.00000       0.00000       0.00000       0.00000       0.00000       0.00000       0.00000       0.00000       0.00000       0.00000       0.00000       0.00000       0.00000       0.00000       0.00000       0.00000       0.00000
   8  16 2773.7849    2.7244  0.8064 12.0132 -0.0058  0.0307   0.0862   0.0765    0.1389   0.0000   448.6350      -6.86774       8.28664       1.56872      -6.75658      -2.58039      -1.25074       3.28656      0.398980      0.177222      0.329720      0.138938    -0.0374835    -0.0196344   -0.00177040  -0.000585559       0.00000       0.00000       0.00000       0.00000       0.00000       0.00000       0.00000       0.00000       0.00000       0.00000       0.00000       0.00000       0.00000       0.00000       0.00000       0.00000       0.00000       0.00000       0.00000       0.00000       6.02017       6.61206       6.39507       6.56958       5.32718       3.60516       2.49372       1.74434       1.17943      0.611504      0.308103      0.117507     0.0457436     0.0130502    0.00370000   0.000683737       0.00000       0.00000       0.00000       0.00000       0.00000       0.00000       0.00000       0.00000       0.00000       0.00000       0.00000       0.00000       0.00000       0.00000       0.00000       0.00000       0.00000       0.00000       0.00000       0.00000
   8  17 2911.4978    3.6287  0.7287 12.4964 -0.0060  0.0276   0.1144   0.0702    0.1359   0.0000   436.1792       2.80212       21.1976       6.73591       1.93309      -2.75400       2.74526       1.42429     0.0587713     -0.291057     0.0477927     0.0471231    -0.0279083    -0.0166164    0.00768089   0.000820306       0.00000       0.00000       0.00000       0.00000       0.00000       0.00000       0.00000       0.00000       0.00000       0.00000       0.00000       0.00000       0.00000       0.00000       0.00000       0.00000       0.00000       0.00000       0.00000       0.00000       5.28974       6.49757       6.70475       5.46285       4.70230       3.28401       2.27882       1.51243      0.855315      0.458201      0.247730     0.0973084     0.0396975     0.0138709    0.00368018   0.000592353       0.00000       0.00000       0.00000       0.00000       0.00000       0.00000       0.00000       0.00000       0.00000       0.00000       0.00000       0.00000       0.00000       0.00000       0.00000       0.00000       0.00000       0.00000       0.00000       0.00000
   8  18 3049.1625    4.0037  0.7108 13.0378 -0.0032  0.0306   0.1333   0.0737    0.1190   0.0000   440.0353       2.54032       1.24588      -7.86996      -5.65542       5.40689      -2.70608     -0.417438      0.415254       1.68918      0.282997   0.000584149    -0.0256865   -0.00390903    0.00118334  -0.000823060       0.00000       0.00000       0.00000       0.00000       0.00000       0.00000       0.00000       0.00000       0.00000       0.00000       0.00000       0.00000       0.00000       0.00000       0.00000       0.00000       0.00000       0.00000       0.00000       0.00000       5.84828       6.87709       6.39088       6.32709       5.35436       3.81141       2.46757       1.70000       1.15998      0.581377      0.296279      0.103012     0.0464048     0.0138645    0.00373809   0.000726497       0.00000       0.00000       0.00000       0.00000       0.00000       0.00000       0.00000       0.00000       0.00000       0.00000       0.00000       0.00000       0.00000       0.00000       0.00000       0.00000       0.00000       0.00000       0.00000       0.00000
   8  19 3186.6671    4.0369  0.9819 13.2454  0.0133  0.0497   0.1249   0.1118    0.1375   0.0000   444.8646       6.16270       6.51743       18.3364      -11.0620      -1.45491      -1.66434      -1.71273      0.614057     -0.176275     -0.814678      0.265264   -0.00648287    -0.0217845   -0.00817837   0.000936845       0.00000       0.00000       0.00000       0.00000       0.00000       0.00000       0.00000       0.00000       0.00000       0.00000       0.00000       0.00000       0.00000       0.00000       0.00000       0.00000       0.00000       0.00000       0.00000       0.00000       10.2466       8.53145       11.6451       12.3784       7.19153       5.26230       5.18116       3.20740       1.36948      0.879292      0.622573      0.248368     0.0817400     0.0187407    0.00497576   0.000805787       0.00000       0.00000       0.00000       0.00000       0.00000       0.00000       0.00000       0.00000       0.00000       0.00000       0.00000       0.00000       0.00000       0.00000       0.00000       0.00000       0.00000       0.00000       0.00000       0.00000
   8  20 3324.2796    3.7222  1.2922 12.7969  0.0113  0.0445   0.1062   0.1066    0.1664   0.0000   439.3374       13.1661       4.92537      -9.44169      -10.2927       5.28837     -0.204552      -1.52053      -2.08220    -0.0482724     0.0291972    -0.0150897     0.0613655     0.0607604    -0.0124297   0.000510303       0.00000       0.00000       0.00000       0.00000       0.00000       0.00000       0.00000       0.00000       0.00000       0.00000       0.00000       0.00000       0.00000       0.00000       0.00000       0.00000       0.00000       0.00000       0.00000       0.00000       8.65892       10.9810       10.8776       9.30549       7.63948       5.45916       3.97768       2.36498       1.48405      0.743582      0.405332      0.164754     0.0707766     0.0215478    0.00619579    0.00103759       0.00000       0.00000       0.00000       0.00000       0.00000       0.00000       0.00000       0.00000       0.00000       0.00000       0.00000       0.00000       0.00000       0.00000       0.00000       0.00000       0.00000       0.00000       0.00000       0.00000
   8  21 3462.3370    3.0787  1.9461 12.1208 -0.0030  0.0617   0.0689   0.1297    0.1300   0.0000   450.0333      -16.8764      -19.1848      -7.06016     -0.858408      0.491825      -1.79730      0.473363      -1.30303      0.609723      0.225847    -0.0227428    -0.0310440    -0.0303258   -0.00510090    0.00155898       0.00000       0.00000       0.00000       0.00000       0.00000       0.00000       0.00000       0.00000       0.00000       0.00000       0.00000       0.00000       0.00000       0.00000       0.00000       0.00000       0.00000       0.00000       0.00000       0.00000       12.3812       13.1839       11.9101       13.5632       11.2196       7.19911       4.84522       3.53521       2.49747       1.38960      0.583428      0.240137     0.0845892     0.0262676    0.00723773    0.00138628       0.00000       0.00000       0.00000       0.00000       0.00000       0.00000       0.00000       0.00000       0.00000       0.00000       0.00000       0.00000       0.00000       0.00000       0.00000       0.00000       0.00000       0.00000       0.00000       0.00000
   8  22 3600.8040    2.4298  3.0097 11.5600 -0.0016  0.0691   0.0457   0.1893    0.1070   0.0000   416.7071      -21.0930       30.9946       12.9385      -8.26245      -8.99932       2.80013      -1.37712      -1.10489     -0.258367      0.478353     0.0678127     -0.150735    -0.0208363   -0.00342688  -6.38754e-05       0.00000       0.00000       0.00000       0.00000       0.00000       0.00000       0.00000       0.00000       0.00000       0.00000       0.00000       0.00000       0.00000       0.00000       0.00000       0.00000       0.00000       0.00000       0.00000       0.00000       12.0783       15.4200       14.8772       14.2331       11.3424       9.04791       5.99188       4.14136       2.37860       1.35892      0.634707      0.293097      0.108172     0.0387917    0.00948713    0.00183438       0.00000       0.00000       0.00000       0.00000       0.00000       0.00000       0.00000       0.00000       0.00000       0.00000       0.00000       0.00000       0.00000       0.00000       0.00000       0.00000       0.00000       0.00000       0.00000       0.00000
   8  23 3739.2759    2.0504  4.2492 11.0050  0.0003  0.0885   0.0327   0.2314    0.1075   0.0000   460.2787       12.4740       26.6570      -22.8266       11.2292       16.1926      0.925201     -0.905989      -1.13314      -1.42893     0.0815734     0.0964778     0.0295484     0.0701282    -0.0164941   0.000556368       0.00000       0.00000       0.00000       0.00000       0.00000       0.00000       0.00000       0.00000       0.00000       0.00000       0.00000       0.00000       0.00000       0.00000       0.00000       0.00000       0.00000       0.00000       0.00000       0.00000       16.8439       20.0948       20.8159       17.5915       15.5285       11.6573       8.08207       5.38161       3.15192       1.69888      0.856767      0.360973      0.144887     0.0495339     0.0126984    0.00198610       0.00000       0.00000       0.00000       0.00000       0.00000       0.00000       0.00000       0.00000       0.00000       0.00000       0.00000       0.00000       0.00000       0.00000       0.00000       0.00000       0.00000       0.00000       0.00000       0.00000
   8  24 3878.1295    1.7030  5.5822 10.7145 -0.0037  0.1075   0.0247   0.2877    0.0878   0.0000   379.2299      -61.8705       38.2473       7.05357       18.2030      -15.3075      -4.61772      -11.1217      -7.99463       1.05715       1.15642      0.955954     -0.219538   -0.00364068     0.0274486    0.00188780       0.00000       0.00000       0.00000       0.00000       0.00000       0.00000       0.00000       0.00000       0.00000       0.00000       0.00000       0.00000       0.00000       0.00000       0.00000       0.00000       0.00000       0.00000       0.00000       0.00000       19.4058       25.2918       24.2699       21.9975       18.7564       13.9224       10.1879       6.51285       3.99422       2.28585       1.02348      0.500950      0.181330     0.0601880     0.0160985    0.00276105       0.00000       0.00000       0.00000       0.00000       0.00000       0.00000       0.00000       0.00000       0.00000       0.00000       0.00000       0.00000       0.00000       0.00000       0.00000       0.00000       0.00000       0.00000       0.00000       0.00000
   8  25 4017.2316    1.4635  7.1138 10.4755 -0.0044  0.1296   0.0204   0.3624    0.0737   0.0000   426.0560       3.52736       6.52668      -5.42047      -36.6671       34.2263       9.52624       6.86988      -11.2543      0.196986     -0.432545      0.543653     -0.231373     0.0586452    -0.0272675   -0.00670379       0.00000       0.00000       0.00000       0.00000       0.00000       0.00000       0.00000       0.00000       0.00000       0.00000       0.00000       0.00000       0.00000       0.00000       0.00000       0.00000       0.00000       0.00000       0.00000       0.00000       23.7202       29.0149       29.7346       26.2798       22.7356       16.8921       12.5233       8.23033       5.05500       2.71700       1.46211      0.605452      0.241325     0.0749352     0.0195874    0.00312554       0.00000       0.00000       0.00000       0.00000       0.00000       0.00000       0.00000       0.00000       0.00000       0.00000       0.00000       0.00000       0.00000       0.00000       0.00000       0.00000       0.00000       0.00000       0.00000       0.00000
   8  27 4296.2492    0.9992 12.0605 10.0410  0.0034  0.2165   0.0150   0.6089    0.0581   0.0000   424.8757      -57.4704       30.9785      -16.7225      -15.9572       41.1299       51.4447      -26.1080      -4.45829       3.17994     -0.677490     -0.317874     -0.314847     -0.132272    -0.0519431   -0.00563469       0.00000       0.00000       0.00000       0.00000       0.00000       0.00000       0.00000       0.00000       0.00000       0.00000       0.00000       0.00000       0.00000       0.00000       0.00000       0.00000       0.00000       0.00000       0.00000       0.00000       38.7895       49.6071       47.8065       45.8233       37.2000       29.9558       21.8224       14.2099       8.77853       4.78318       2.46467       1.06780      0.422464      0.129720     0.0319930    0.00576644       0.00000       0.00000       0.00000       0.00000       0.00000       0.00000       0.00000       0.00000       0.00000       0.00000       0.00000       0.00000       0.00000       0.00000       0.00000       0.00000       0.00000       0.00000       0.00000       0.00000
   9  10 1984.1916    0.5520  0.4917  9.5891 -0.0080  0.0282   0.0216   0.0612    0.0996   0.0000   433.9743      -5.82351       5.29141       3.18673      0.947903      -2.86555     -0.369825      0.506324       2.13023      0.436760    -0.0355195    -0.0232582     0.0120823     0.0221980     0.0201423   0.000237259  -1.09768e-05  -8.56346e-05       0.00000       0.00000       0.00000       0.00000       0.00000       0.00000       0.00000       0.00000       0.00000       0.00000       0.00000       0.00000       0.00000       0.00000       0.00000       0.00000       0.00000       0.00000       3.90426       6.03747       4.91870       5.44584       4.21884       3.42221       2.64223       1.59653       1.15187      0.646587      0.380111      0.150310     0.0887267     0.0305814     0.0132686    0.00346193    0.00104865   0.000210803       0.00000       0.00000       0.00000       0.00000       0.00000       0.00000       0.00000       0.00000       0.00000       0.00000       0.00000       0.00000       0.00000       0.00000       0.00000       0.00000       0.00000       0.00000
   9  11 2125.0348    0.7738  0.6469  9.9167  0.0098  0.0363   0.0263   0.0666    0.1250   0.0000   437.4196       8.50549       4.21766      -7.80169     0.0439933      -1.25348      -4.71862     -0.957807       1.95331     -0.320277     0.0838594      0.281592    -0.0624511    -0.0185127   0.000732443    0.00238870   0.000422348  -0.000137804       0.00000       0.00000       0.00000       0.00000       0.00000       0.00000       0.00000       0.00000       0.00000       0.00000       0.00000       0.00000       0.00000       0.00000       0.00000       0.00000       0.00000       0.00000       4.93840       6.86736       7.24064       5.53790       6.00358       3.65939       3.20816       2.15681       1.25495      0.847355      0.449094      0.203000      0.113546     0.0414809     0.0142841    0.00529133    0.00147913   0.000204251       0.00000       0.00000       0.00000       0.00000       0.00000       0.00000       0.00000       0.00000       0.00000       0.00000       0.00000       0.00000       0.00000       0.00000       0.00000       0.00000       0.00000       0.00000
   9  12 2264.4862    1.0004  0.8147 10.1196  0.0160  0.0350   0.0314   0.0708    0.1226   0.0000   433.2501       12.5801       19.5880       7.66419      -8.29458      -1.39279     -0.122196      0.640135      -2.29225       1.88205       1.49541     -0.545269     -0.198243     0.0176078   -0.00191735    0.00419146   -0.00236939   0.000204475       0.00000       0.00000       0.00000       0.00000       0.00000       0.00000       0.00000       0.00000       0.00000       0.00000       0.00000       0.00000       0.00000       0.00000       0.00000       0.00000       0.00000       0.00000       5.42169       6.93904       7.15424       6.36296       5.08193       4.52166       3.26616       2.06292       1.48661      0.846220      0.479286      0.234146      0.108855     0.0464690     0.0178924    0.00474971    0.00117012   0.000203904       0.00000       0.00000       0.00000       0.00000       0.00000       0.00000       0.00000       0.00000       0.00000       0.00000       0.00000       0.00000       0.00000       0.00000       0.00000       0.00000       0.00000       0.00000
   9  13 2402.2681    1.4021  0.8809 10.9863 -0.0019  0.0355   0.0439   0.0732    0.1175   0.0000   440.7526      -7.87464       16.5273      -7.63846       6.01061      0.536798       2.50755      -2.29296      0.538155       1.12158      0.247043    -0.0326720      0.140967    -0.0666758    0.00605443    0.00779295    0.00103833   6.25855e-05       0.00000       0.00000       0.00000       0.00000       0.00000       0.00000       0.00000       0.00000       0.00000       0.00000       0.00000       0.00000       0.00000       0.00000       0.00000       0.00000       0.00000       0.00000       6.62220       8.31856       8.22673       7.65574       5.94148       4.54204       3.35302       2.18909       1.40002      0.796297      0.449016      0.234715      0.102715     0.0429464     0.0150185    0.00438538    0.00106695   0.000197254       0.00000       0.00000       0.00000       0.00000       0.00000       0.00000       0.00000       0.00000       0.00000       0.00000       0.00000       0.00000       0.00000       0.00000       0.00000       0.00000       0.00000       0.00000
   9  14 2539.4846    1.8836  0.9076 11.1443 -0.0096  0.0326   0.0550   0.0735    0.1513   0.0000   444.5523      -9.70507       7.88624       1.87822       1.03984      -3.54044       2.60747      -3.78685      -2.37672     -0.766598      0.189672      0.173079     -0.111518     0.0108737    0.00727456    0.00381200   0.000991096  -0.000174354       0.00000       0.00000       0.00000       0.00000       0.00000       0.00000       0.00000       0.00000       0.00000       0.00000       0.00000       0.00000       0.00000       0.00000       0.00000       0.00000       0.00000       0.00000       5.94003       6.84589       6.77065       6.39308       5.35428       4.29772       3.10652       2.17254       1.36158      0.810474      0.437010      0.213302     0.0978128     0.0383915     0.0134871    0.00416404   0.000958045   0.000170427       0.00000       0.00000       0.00000       0.00000       0.00000       0.00000       0.00000       0.00000       0.00000       0.00000       0.00000       0.00000       0.00000       0.00000       0.00000       0.00000       0.00000       0.00000
   9  15 2676.9637    2.4330  0.8875 11.3711 -0.0072  0.0317   0.0723   0.0732    0.1690   0.0000   446.9922     -0.698878       9.51497      -6.68054       9.69904       2.48370      -5.54278       1.55652      -2.56846     -0.846666   -0.00418253      0.104985     -0.232567    -0.0539894    -0.0176739    0.00823020  -0.000668553  -1.71292e-05       0.00000       0.00000       0.00000       0.00000       0.00000       0.00000       0.00000       0.00000       0.00000       0.00000       0.00000       0.00000       0.00000       0.00000       0.00000       0.00000       0.00000       0.00000       5.03490       6.59078       6.49736       5.61972       5.08255       3.68167       2.88808       1.94904       1.21352      0.706449      0.380792      0.202658     0.0892142     0.0378380     0.0132765    0.00423149    0.00111022   0.000176849       0.00000       0.00000       0.00000       0.00000       0.00000       0.00000       0.00000       0.00000       0.00000       0.00000       0.00000       0.00000       0.00000       0.00000       0.00000       0.00000       0.00000       0.00000
   9  16 2815.1697    3.2772  0.7621 11.9037  0.0012  0.0289   0.0971   0.0633    0.1562   0.0000   436.9388      -11.2824       3.79754      -2.56805       3.17297      -2.29799     -0.786439      -1.50718     -0.923116      0.612021      0.309678     -0.123990     0.0137399     0.0180396    0.00733158  -0.000800297  -9.30440e-05   4.92541e-05       0.00000       0.00000       0.00000       0.00000       0.00000       0.00000       0.00000       0.00000       0.00000       0.00000       0.00000       0.00000       0.00000       0.00000       0.00000       0.00000       0.00000       0.00000       4.30946       6.19172       5.40879       5.70078       4.38477       3.59898       2.57313       1.79337       1.14483      0.645549      0.388291      0.171264     0.0904974     0.0317433     0.0130688    0.00382164   0.000987179   0.000203659       0.00000       0.00000       0.00000       0.00000       0.00000       0.00000       0.00000       0.00000       0.00000       0.00000       0.00000       0.00000       0.00000       0.00000       0.00000       0.00000       0.00000       0.00000
   9  17 2953.5024    3.6487  0.8716 12.2622  0.0021  0.0308   0.1073   0.0701    0.1608   0.0000   436.1865       4.13964       7.29242      -1.32328       5.06755     -0.174422     -0.790302       1.17879       2.91401     -0.342912      0.444204      0.236203     -0.146537    -0.0626601     0.0126781   -0.00107834  -0.000504958  -0.000172945       0.00000       0.00000       0.00000       0.00000       0.00000       0.00000       0.00000       0.00000       0.00000       0.00000       0.00000       0.00000       0.00000       0.00000       0.00000       0.00000       0.00000       0.00000       4.92830       6.42520       5.92677       5.82750       4.79963       3.87767       3.02857       1.91025       1.34433      0.703014      0.418311      0.202249     0.0942513     0.0378185     0.0142620    0.00372565    0.00109412   0.000196750       0.00000       0.00000       0.00000       0.00000       0.00000       0.00000       0.00000       0.00000       0.00000       0.00000       0.00000       0.00000       0.00000       0.00000       0.00000       0.00000       0.00000       0.00000
   9  18 3091.4567    4.1258  0.9498 12.2173 -0.0050  0.0304   0.1118   0.0754    0.2072   0.0000   444.1721      -3.61160       8.83262      -2.36711      -3.26137      -9.38950       1.69650      -2.23519      0.546584     -0.419335      0.159268      0.129246    -0.0447238    0.00368160    0.00816106    0.00120519  -0.000784540   2.16014e-05       0.00000       0.00000       0.00000       0.00000       0.00000       0.00000       0.00000       0.00000       0.00000       0.00000       0.00000       0.00000       0.00000       0.00000       0.00000       0.00000       0.00000       0.00000       5.18735       6.24639       6.29471       5.84766       4.84162       4.08118       2.94601       1.90543       1.30303      0.764937      0.430436      0.180989     0.0990106     0.0372312     0.0145576    0.00400810   0.000994212   0.000172624       0.00000       0.00000       0.00000       0.00000       0.00000       0.00000       0.00000       0.00000       0.00000       0.00000       0.00000       0.00000       0.00000       0.00000       0.00000       0.00000       0.00000       0.00000
   9  19 3229.4881    3.7688  1.1344 13.0515 -0.0042  0.0432   0.1032   0.0897    0.1363   0.0000   441.8002      -13.4961       5.67530       20.8272      -8.87664     -0.997260       2.03926      -2.29518     -0.134943     -0.168086      0.475196      0.163362      0.171712    0.00559038     0.0135213    0.00662171  -0.000280650   0.000160169       0.00000       0.00000       0.00000       0.00000       0.00000       0.00000       0.00000       0.00000       0.00000       0.00000       0.00000       0.00000       0.00000       0.00000       0.00000       0.00000       0.00000       0.00000       6.43731       9.02401       8.05311       8.00238       6.67806       5.21648       3.97593       2.49811       1.73681       1.06755      0.539654      0.280410      0.119181     0.0546969     0.0183787    0.00551629    0.00153749   0.000289643       0.00000       0.00000       0.00000       0.00000       0.00000       0.00000       0.00000       0.00000       0.00000       0.00000       0.00000       0.00000       0.00000       0.00000       0.00000       0.00000       0.00000       0.00000
   9  20 3367.6265    3.1614  1.6754 12.7096 -0.0059  0.0501   0.0733   0.1202    0.0925   0.0000   433.1154      -17.2179       2.73089       11.6263       4.38781     -0.748043      0.873269      -3.78443      0.666318      -1.12840      -1.45303     -0.193429      0.327754     0.0522773    -0.0138144   -0.00122709    0.00130850  -0.000234145       0.00000       0.00000       0.00000       0.00000       0.00000       0.00000       0.00000       0.00000       0.00000       0.00000       0.00000       0.00000       0.00000       0.00000       0.00000       0.00000       0.00000       0.00000       7.97205       10.9303       10.5233       9.83918       8.02175       6.39671       4.57333       3.10419       2.11029       1.19034      0.697933      0.340007      0.161477     0.0633106     0.0246217    0.00705519    0.00177469   0.000319261       0.00000       0.00000       0.00000       0.00000       0.00000       0.00000       0.00000       0.00000       0.00000       0.00000       0.00000       0.00000       0.00000       0.00000       0.00000       0.00000       0.00000       0.00000
   9  21 3506.1214    2.6657  2.2145 12.4626 -0.0011  0.0613   0.0580   0.1506    0.0764   0.0000   430.8205       15.4779       21.5719       2.00509      -2.84293      -3.52737      -2.37117      0.840746      -2.59480      0.624192     -0.916724      0.278907      0.297467    -0.0876384    0.00857017    0.00991179  -0.000177907  -0.000190049       0.00000       0.00000       0.00000       0.00000       0.00000       0.00000       0.00000       0.00000       0.00000       0.00000       0.00000       0.00000       0.00000       0.00000       0.00000       0.00000       0.00000       0.00000       10.3987       13.2823       13.5899       12.1285       10.3638       7.86900       5.73769       4.00422       2.47784       1.63063      0.833086      0.413794      0.202105     0.0842169     0.0278266    0.00927751    0.00217468   0.000346508       0.00000       0.00000       0.00000       0.00000       0.00000       0.00000       0.00000       0.00000       0.00000       0.00000       0.00000       0.00000       0.00000       0.00000       0.00000       0.00000       0.00000       0.00000
   9  22 3645.0523    2.2952  3.6442 11.6326 -0.0015  0.0730   0.0391   0.2006    0.0692   0.0000   429.3871       3.54741       2.60441       8.62215       4.07105       9.79798       16.7436       2.01813      -6.60721       1.16237      0.583784     -0.394996     -0.142855    -0.0405290    -0.0487258    0.00131842   0.000958945   6.96616e-05       0.00000       0.00000       0.00000       0.00000       0.00000       0.00000       0.00000       0.00000       0.00000       0.00000       0.00000       0.00000       0.00000       0.00000       0.00000       0.00000       0.00000       0.00000       12.6696       15.3007       15.1798       14.3389       12.1905       9.57936       7.36021       5.17185       3.21613       1.96917       1.06719      0.565963      0.251696      0.103819     0.0348509     0.0107724    0.00251095   0.000412364       0.00000       0.00000       0.00000       0.00000       0.00000       0.00000       0.00000       0.00000       0.00000       0.00000       0.00000       0.00000       0.00000       0.00000       0.00000       0.00000       0.00000       0.00000
   9  23 3784.0201    1.9534  4.8732 11.1092 -0.0028  0.0893   0.0288   0.2385    0.0733   0.0000   427.0821      -5.92930      -9.73118       9.79450      -11.3805       5.44589      -5.22140      -7.63405     -0.205993       2.08221       1.17466      -1.02449     -0.308474    -0.0345047    0.00396328     0.0182383   -0.00229675  -0.000490128       0.00000       0.00000       0.00000       0.00000       0.00000       0.00000       0.00000       0.00000       0.00000       0.00000       0.00000       0.00000       0.00000       0.00000       0.00000       0.00000       0.00000       0.00000       14.5657       18.6583       19.0423       17.1048       14.9550       11.9690       8.55953       6.33976       3.96853       2.32338       1.36641      0.672342      0.321531      0.123417     0.0470530     0.0145133    0.00329604   0.000532041       0.00000       0.00000       0.00000       0.00000       0.00000       0.00000       0.00000       0.00000       0.00000       0.00000       0.00000       0.00000       0.00000       0.00000       0.00000       0.00000       0.00000       0.00000
   9  24 3923.2657    1.6082  6.2125 10.8183 -0.0007  0.1114   0.0229   0.2949    0.0657   0.0000   395.8942       43.2170      -6.31001       1.01372      -4.92928      0.255218       8.25853      -2.10799      -1.54464     -0.689768       2.09482      0.341652     -0.389832     -0.223994     0.0478733     0.0171496   -0.00422365  -0.000259161       0.00000       0.00000       0.00000       0.00000       0.00000       0.00000       0.00000       0.00000       0.00000       0.00000       0.00000       0.00000       0.00000       0.00000       0.00000       0.00000       0.00000       0.00000       18.3246       23.2142       23.7897       21.3792       19.0789       14.4286       11.3165       7.50219       5.05397       3.04206       1.68816      0.839863      0.394775      0.161757     0.0584669     0.0170691    0.00433417   0.000651641       0.00000       0.00000       0.00000       0.00000       0.00000       0.00000       0.00000       0.00000       0.00000       0.00000       0.00000       0.00000       0.00000       0.00000       0.00000       0.00000       0.00000       0.00000
  10  11 2162.9598    0.8343  0.6673  9.8311 -0.0069  0.0282   0.0290   0.0678    0.1610   0.0000   440.2214      -7.22716       7.13442       6.29835      -1.16288      0.623271      -1.87880       3.82845       1.49949    -0.0755001     -0.621902    -0.0912758     0.0692903      0.136786     0.0416833    -0.0145138   -0.00285105   0.000782682  -0.000563309   3.10532e-05       0.00000       0.00000       0.00000       0.00000       0.00000       0.00000       0.00000       0.00000       0.00000       0.00000       0.00000       0.00000       0.00000       0.00000       0.00000       0.00000       4.44702       4.99623       5.35215       4.82249       4.43586       3.53578       2.57626       2.00995       1.30650      0.842351      0.484192      0.281641      0.140273     0.0657312     0.0261487     0.0102249    0.00335020    0.00101235   0.000219899   3.17414e-05       0.00000       0.00000       0.00000       0.00000       0.00000       0.00000       0.00000       0.00000       0.00000       0.00000       0.00000       0.00000       0.00000       0.00000       0.00000       0.00000
  10  12 2302.7726    1.1681  0.8996  9.9531 -0.0072  0.0328   0.0327   0.0729    0.2556   0.0000   443.3138      -8.75623       15.8535       1.32956      -1.90652     0.0681711       1.13476     0.0103937      -2.00414       1.43018     -0.356368     -0.152385     0.0211715    -0.0289746     0.0305816   -0.00951798   -0.00738300    0.00238697  -0.000141971   3.23782e-06       0.00000       0.00000       0.00000       0.00000       0.00000       0.00000       0.00000       0.00000       0.00000       0.00000       0.00000       0.00000       0.00000       0.00000       0.00000       0.00000       5.03862       5.91789       6.06518       5.25534       5.35736       4.17073       3.32017       2.50968       1.56823       1.11065      0.586040      0.340170      0.191154     0.0679618     0.0375406     0.0128196    0.00409066    0.00137772   0.000290878   4.00583e-05       0.00000       0.00000       0.00000       0.00000       0.00000       0.00000       0.00000       0.00000       0.00000       0.00000       0.00000       0.00000       0.00000       0.00000       0.00000       0.00000
  10  13 2440.7379    1.5538  0.8298 10.8398 -0.0050  0.0328   0.0464   0.0669    0.1442   0.0000   450.2433       9.41608       8.58778       3.01261   -0.00162049      -4.60381      0.718481      -1.32297      0.506415      0.437651      0.516882     -0.279748      0.210845    -0.0200615    -0.0478320   -0.00217858    0.00468761   -0.00242483  -0.000246033   2.25432e-05       0.00000       0.00000       0.00000       0.00000       0.00000       0.00000       0.00000       0.00000       0.00000       0.00000       0.00000       0.00000       0.00000       0.00000       0.00000       0.00000       4.52976       6.68793       5.54751       6.01164       4.79492       4.38030       3.34709       2.34307       1.67174      0.926592      0.672343      0.265986      0.179165     0.0631866     0.0377083     0.0101044    0.00494488    0.00117320   0.000308747   5.91474e-05       0.00000       0.00000       0.00000       0.00000       0.00000       0.00000       0.00000       0.00000       0.00000       0.00000       0.00000       0.00000       0.00000       0.00000       0.00000       0.00000
  10  14 2578.5882    1.9720  0.9563 11.2695 -0.0061  0.0309   0.0553   0.0826    0.1357   0.0000   440.8140       3.07195       1.63496       12.0254       4.38561       6.39094      -2.82900      -1.22355     -0.935826      0.892348       1.02630     -0.515958     0.0849303     0.0591900    -0.0132607    0.00418717   0.000843317   -0.00127253   0.000376708  -3.12340e-05       0.00000       0.00000       0.00000       0.00000       0.00000       0.00000       0.00000       0.00000       0.00000       0.00000       0.00000       0.00000       0.00000       0.00000       0.00000       0.00000       4.46048       5.98370       5.71715       5.58409       4.88416       3.90947       2.79644       2.09408       1.33383      0.937538      0.523837      0.306613      0.145411     0.0704256     0.0287147     0.0117196    0.00364451    0.00120279   0.000265116   4.58629e-05       0.00000       0.00000       0.00000       0.00000       0.00000       0.00000       0.00000       0.00000       0.00000       0.00000       0.00000       0.00000       0.00000       0.00000       0.00000       0.00000
  10  15 2716.9679    2.6240  0.9099 11.3444 -0.0022  0.0318   0.0698   0.0716    0.1642   0.0000   432.9672      -6.17224       23.7049      -2.26680      -2.39824      -3.85560       3.86900      -1.88488     -0.883558      0.166213      0.211399    0.00184993     -0.170013     0.0538427    0.00646439   -0.00359492   -0.00438744    0.00135383  -4.41801e-05   1.45037e-05       0.00000       0.00000       0.00000       0.00000       0.00000       0.00000       0.00000       0.00000       0.00000       0.00000       0.00000       0.00000       0.00000       0.00000       0.00000       0.00000       4.57074       6.25679       5.32257       5.77728       4.99855       4.13917       2.93632       2.01533       1.53819      0.946998      0.630229      0.290669      0.174305     0.0599747     0.0333967    0.00998647    0.00433090    0.00107363   0.000281903   5.21510e-05       0.00000       0.00000       0.00000       0.00000       0.00000       0.00000       0.00000       0.00000       0.00000       0.00000       0.00000       0.00000       0.00000       0.00000       0.00000       0.00000
  10  16 2855.6530    3.2445  0.8315 11.7723 -0.0014  0.0262   0.0897   0.0616    0.1532   0.0000   442.0942       1.10752       11.7948      -1.10805       8.43964      -2.42031    -0.0466634      0.475415       1.42833     0.0173795     -0.298891    -0.0836550    -0.0179871     -0.103129    -0.0427744   -0.00162229    0.00431924   0.000822398   0.000322685   1.45143e-05       0.00000       0.00000       0.00000       0.00000       0.00000       0.00000       0.00000       0.00000       0.00000       0.00000       0.00000       0.00000       0.00000       0.00000       0.00000       0.00000       4.23068       5.04933       5.11815       4.84327       4.19452       3.46046       2.53358       1.77944       1.28307      0.777817      0.464017      0.259537      0.130719     0.0567494     0.0247966    0.00953024    0.00338170   0.000895382   0.000207712   3.35163e-05       0.00000       0.00000       0.00000       0.00000       0.00000       0.00000       0.00000       0.00000       0.00000       0.00000       0.00000       0.00000       0.00000       0.00000       0.00000       0.00000
  10  17 2994.4159    3.9645  0.8579 12.1970 -0.0042  0.0282   0.1068   0.0639    0.1561   0.0000   432.8619       2.22997       4.75656       2.55185       6.64922       9.81908      0.983213      0.645781     -0.592413       1.13279     0.0541081      0.156932    -0.0932760     0.0571038     0.0132759    0.00355661    0.00266717  -0.000554106   0.000403500  -1.07723e-06       0.00000       0.00000       0.00000       0.00000       0.00000       0.00000       0.00000       0.00000       0.00000       0.00000       0.00000       0.00000       0.00000       0.00000       0.00000       0.00000       4.11431       5.02938       5.04654       4.98795       4.15888       3.49772       2.77779       1.95867       1.32193      0.855033      0.491278      0.281713      0.134121     0.0709313     0.0274999     0.0114332    0.00354170    0.00102497   0.000237460   4.01264e-05       0.00000       0.00000       0.00000       0.00000       0.00000       0.00000       0.00000       0.00000       0.00000       0.00000       0.00000       0.00000       0.00000       0.00000       0.00000       0.00000
  10  18 3132.8704    4.2056  0.8485 12.6987 -0.0009  0.0286   0.1133   0.0650    0.1416   0.0000   434.8833       1.64049       11.5142       5.23886       2.12455     -0.205696      -2.78264     -0.678351     -0.912868     -0.212665     -0.176864      0.134853      0.114086     0.0922344     0.0125547    0.00527864   -0.00373334  -0.000557482  -4.86228e-05   2.84769e-05       0.00000       0.00000       0.00000       0.00000       0.00000       0.00000       0.00000       0.00000       0.00000       0.00000       0.00000       0.00000       0.00000       0.00000       0.00000       0.00000       4.53567       5.66026       5.47394       5.24316       4.50002       3.86274       2.92109       2.11182       1.42667      0.850537      0.551997      0.260158      0.144080     0.0639036     0.0292187     0.0100010    0.00390288    0.00103059   0.000242693   4.12594e-05       0.00000       0.00000       0.00000       0.00000       0.00000       0.00000       0.00000       0.00000       0.00000       0.00000       0.00000       0.00000       0.00000       0.00000       0.00000       0.00000
  10  19 3271.2466    3.8466  1.3488 11.9127  0.0012  0.0413   0.0852   0.0838    0.1801   0.0000   437.1415      -6.88468       15.4661      -15.5069      -1.35605       2.00786       2.03814     -0.511037     -0.836840      0.371037    -0.0924543      0.165484      0.155787    -0.0631281     0.0232556    -0.0127171   -0.00179791  -0.000695624   0.000300819  -3.39292e-05       0.00000       0.00000       0.00000       0.00000       0.00000       0.00000       0.00000       0.00000       0.00000       0.00000       0.00000       0.00000       0.00000       0.00000       0.00000       0.00000       5.89050       7.44256       7.46156       7.62451       5.62393       5.48004       3.93915       2.84686       1.90802       1.25399      0.702018      0.390149      0.201809     0.0906703     0.0425438     0.0169981    0.00541946    0.00153581   0.000320717   6.52912e-05       0.00000       0.00000       0.00000       0.00000       0.00000       0.00000       0.00000       0.00000       0.00000       0.00000       0.00000       0.00000       0.00000       0.00000       0.00000       0.00000
  10  20 3409.9601    3.1952  1.9138 12.3484 -0.0102  0.0490   0.0659   0.1218    0.0862   0.0000   440.3079       2.19735       24.3286      -5.74385      -4.03921      -9.42329       14.7366       1.79325      -1.38399      -2.03154    -0.0142167     -0.434787      0.295986    -0.0555495    -0.0390724  -0.000671333     0.0101912   -0.00251195  -0.000757284   4.57904e-05       0.00000       0.00000       0.00000       0.00000       0.00000       0.00000       0.00000       0.00000       0.00000       0.00000       0.00000       0.00000       0.00000       0.00000       0.00000       0.00000       7.27374       8.90318       8.95603       8.29943       8.07329       6.43653       4.79799       3.25055       2.39155       1.65875      0.952327      0.529425      0.263195      0.111066     0.0512956     0.0198168    0.00661356    0.00196181   0.000455817   6.72474e-05       0.00000       0.00000       0.00000       0.00000       0.00000       0.00000       0.00000       0.00000       0.00000       0.00000       0.00000       0.00000       0.00000       0.00000       0.00000       0.00000
  10  21 3549.0390    2.6131  2.4922 12.1320 -0.0039  0.0569   0.0491   0.1475    0.0709   0.0000   444.1205      -13.9356     -0.270899       3.82327      0.834350       6.76842      -3.06053       3.50462     -0.781367      -1.63511      -1.66273      0.938330      0.126027    -0.0357134     0.0554578     0.0349959     0.0116180    0.00220696  -0.000339802   1.68860e-05       0.00000       0.00000       0.00000       0.00000       0.00000       0.00000       0.00000       0.00000       0.00000       0.00000       0.00000       0.00000       0.00000       0.00000       0.00000       0.00000       8.72724       10.8415       11.3295       10.0403       9.28332       7.31078       5.77712       4.02545       2.90843       1.70859       1.08151      0.615714      0.291577      0.158701     0.0569166     0.0244389    0.00823080    0.00220949   0.000539384   7.52590e-05       0.00000       0.00000       0.00000       0.00000       0.00000       0.00000       0.00000       0.00000       0.00000       0.00000       0.00000       0.00000       0.00000       0.00000       0.00000       0.00000
  10  22 3688.1873    2.1352  3.7376 11.6341 -0.0024  0.0749   0.0349   0.1913    0.0596   0.0000   422.5309       1.25030       8.68065      -18.6854      -13.5126      -11.0635      0.925473       6.01784    -0.0603839      0.285542      0.929088      0.670900     -0.353256     -0.445691     0.0608925     0.0531477    0.00354834   -0.00188971    0.00123846   0.000141323       0.00000       0.00000       0.00000       0.00000       0.00000       0.00000       0.00000       0.00000       0.00000       0.00000       0.00000       0.00000       0.00000       0.00000       0.00000       0.00000       10.8212       14.2116       14.4043       13.0592       12.0576       9.66043       7.65187       5.55670       3.68753       2.50263       1.44799      0.798033      0.441963      0.186196     0.0907427     0.0326805     0.0108649    0.00323067   0.000732798   0.000108464       0.00000       0.00000       0.00000       0.00000       0.00000       0.00000       0.00000       0.00000       0.00000       0.00000       0.00000       0.00000       0.00000       0.00000       0.00000       0.00000
  10  23 3827.7953    1.7613  5.1066 11.1446 -0.0020  0.0921   0.0269   0.2425    0.0619   0.0000   445.1386      -21.8455       7.10469      -14.7797      -10.1623       20.5347      -5.73868     -0.717344      0.679759     -0.866682     -0.908712     -0.660268      0.584466    -0.0870690     0.0510120     0.0159555     0.0100221  -0.000951444   -0.00159690  -3.27386e-06       0.00000       0.00000       0.00000       0.00000       0.00000       0.00000       0.00000       0.00000       0.00000       0.00000       0.00000       0.00000       0.00000       0.00000       0.00000       0.00000       14.0557       17.0064       17.8970       16.4277       14.9576       12.1664       9.36360       6.92604       4.58165       3.03237       1.79774      0.978777      0.510794      0.237369      0.104250     0.0388723     0.0131284    0.00388166   0.000854997   0.000125513       0.00000       0.00000       0.00000       0.00000       0.00000       0.00000       0.00000       0.00000       0.00000       0.00000       0.00000       0.00000       0.00000       0.00000       0.00000       0.00000
  10  24 3967.6150    1.4566  6.5962 10.5818 -0.0072  0.1104   0.0195   0.2914    0.0622   0.0000   451.9568       17.7940       39.9319       30.1172      -20.9971       2.85925      -19.3705      -11.4375       15.9546       2.77930      -8.61048     -0.713496      0.916878      0.867461     -0.122127    -0.0222771    -0.0256418    0.00771465    0.00266294  -5.37598e-05       0.00000       0.00000       0.00000       0.00000       0.00000       0.00000       0.00000       0.00000       0.00000       0.00000       0.00000       0.00000       0.00000       0.00000       0.00000       0.00000       16.1157       20.6138       21.8077       20.2375       17.8906       14.4825       11.1986       8.21803       5.55784       3.64879       2.17478       1.25109      0.603952      0.320297      0.124290     0.0514858     0.0166581    0.00489100    0.00107726   0.000159653       0.00000       0.00000       0.00000       0.00000       0.00000       0.00000       0.00000       0.00000       0.00000       0.00000       0.00000       0.00000       0.00000       0.00000       0.00000       0.00000
  10  26 4247.7799    1.0342 10.3069 10.1676 -0.0036  0.1624   0.0146   0.4787    0.0522   0.0000   458.7951      -33.0836       55.6131       50.8291       40.0390      -22.3839      -2.84092      0.162957       11.5778       3.80301     -0.719365      -1.66874      0.608331     0.0950036     -0.372278     -0.161794    -0.0140285    0.00876800   0.000151030   0.000320004       0.00000       0.00000       0.00000       0.00000       0.00000       0.00000       0.00000       0.00000       0.00000       0.00000       0.00000       0.00000       0.00000       0.00000       0.00000       0.00000       24.2069       29.5466       30.2489       30.0036       25.8760       21.6276       16.6993       12.6418       8.66988       5.51632       3.39108       1.93617      0.993692      0.488198      0.198546     0.0766276     0.0253504    0.00693368    0.00149016   0.000236103       0.00000       0.00000       0.00000       0.00000       0.00000       0.00000       0.00000       0.00000       0.00000       0.00000       0.00000       0.00000       0.00000       0.00000       0.00000       0.00000
  11   9 1915.4133    0.5515  0.3526  9.5461 -0.0078  0.0228   0.0250   0.0407    0.0644   0.0000   437.5834      -3.87786       6.73702       3.37616       1.15825      -1.64855    -0.0932917     0.0585580      0.946693      0.199462     -0.137103      0.334643    -0.0829347      0.116063    -0.0468846    0.00906149   -0.00362011    0.00417076   0.000217587  -0.000114945  -6.01337e-05   1.06007e-05       0.00000       0.00000       0.00000       0.00000       0.00000       0.00000       0.00000       0.00000       0.00000       0.00000       0.00000       0.00000       0.00000       0.00000       3.35002       4.30480       4.39819       4.15327       3.84936       2.77828       2.23764       1.45945       1.06167      0.720536      0.450188      0.288182      0.131792     0.0716579     0.0367918     0.0137934    0.00558256    0.00224251   0.000631408   0.000185990   4.89735e-05   6.40902e-06       0.00000       0.00000       0.00000       0.00000       0.00000       0.00000       0.00000       0.00000       0.00000       0.00000       0.00000       0.00000       0.00000       0.00000
  11  10 2057.9332    0.6438  0.6300  9.4039 -0.0034  0.0262   0.0206   0.0630    0.0860   0.0000   436.7819       4.91344       9.09926      -1.89307      -4.99830      -3.53632       4.17514      -2.10779       1.42194      0.262416     -0.124775     -0.313551    -0.0859379     -0.106022    -0.0113409    0.00439209   -0.00671638   -0.00413396  -0.000112804  -0.000167510   6.97217e-05   4.25717e-06       0.00000       0.00000       0.00000       0.00000       0.00000       0.00000       0.00000       0.00000       0.00000       0.00000       0.00000       0.00000       0.00000       0.00000       3.26631       3.98895       4.36679       4.40187       3.64341       2.96710       2.54273       1.83806       1.24160      0.795149      0.598167      0.313137      0.170698     0.0930901     0.0470732     0.0225455    0.00847504    0.00288192   0.000991589   0.000247652   5.76323e-05   8.84471e-06       0.00000       0.00000       0.00000       0.00000       0.00000       0.00000       0.00000       0.00000       0.00000       0.00000       0.00000       0.00000       0.00000       0.00000
  11  12 2339.9713    1.2729  0.8910 10.1027 -0.0033  0.0314   0.0373   0.0779    0.2738   0.0000   438.4965      -1.79825       15.4283       1.57135      -5.33379      -2.79127      -1.40875       2.31572       1.02184      -1.26685      0.996664      0.197443      0.177805    -0.0463802    -0.0101722    -0.0151978   -0.00226873  -0.000462148  -0.000235444   -0.00101585  -3.86104e-05  -8.02153e-06       0.00000       0.00000       0.00000       0.00000       0.00000       0.00000       0.00000       0.00000       0.00000       0.00000       0.00000       0.00000       0.00000       0.00000       4.44205       5.68885       4.98893       4.83888       4.19438       3.99483       3.27884       2.70311       1.79724       1.16206      0.649836      0.393652      0.203833      0.112944     0.0505423     0.0232946    0.00851717    0.00331420   0.000962654   0.000307018   5.94201e-05   1.11613e-05       0.00000       0.00000       0.00000       0.00000       0.00000       0.00000       0.00000       0.00000       0.00000       0.00000       0.00000       0.00000       0.00000       0.00000
  11  13 2478.4787    1.7151  1.0633  9.6367  0.0039  0.0329   0.0451   0.0751    0.6417   0.0000   435.9832      -3.08273       8.83241      -4.23362       13.1521       1.23505      -2.00816      0.480219      0.708721      0.848000      0.690667      0.170852      0.114157     -0.214747    -0.0364659   -0.00269991   -0.00595194   0.000249417   0.000561772   2.11049e-06   3.46798e-05   1.22774e-05       0.00000       0.00000       0.00000       0.00000       0.00000       0.00000       0.00000       0.00000       0.00000       0.00000       0.00000       0.00000       0.00000       0.00000       4.40528       5.18861       5.63157       5.44659       4.81104       3.74509       3.16997       2.43975       1.65741       1.14187      0.668925      0.416099      0.235291      0.128589     0.0596622     0.0273919     0.0106531    0.00377881    0.00109894   0.000320801   6.91758e-05   1.00581e-05       0.00000       0.00000       0.00000       0.00000       0.00000       0.00000       0.00000       0.00000       0.00000       0.00000       0.00000       0.00000       0.00000       0.00000
  11  14 2616.8596    2.1280  0.9654 11.2580 -0.0050  0.0303   0.0546   0.0741    0.1681   0.0000   440.7215       3.22895       14.5364      -3.83128    -0.0758234      -2.61137     -0.665073      -4.47585     -0.400483     -0.258808    -0.0729602      0.356350    -0.0331672     -0.152604     0.0407756    0.00933030    0.00605980    0.00480471  -0.000739370  -0.000713307  -3.86573e-05   2.48240e-06       0.00000       0.00000       0.00000       0.00000       0.00000       0.00000       0.00000       0.00000       0.00000       0.00000       0.00000       0.00000       0.00000       0.00000       3.90348       5.16193       4.72245       5.08003       4.38297       3.73941       2.96920       2.13098       1.55017       1.09330      0.642016      0.397953      0.224267      0.108094     0.0535913     0.0214231    0.00978167    0.00342384    0.00101923   0.000289608   6.83726e-05   1.17467e-05       0.00000       0.00000       0.00000       0.00000       0.00000       0.00000       0.00000       0.00000       0.00000       0.00000       0.00000       0.00000       0.00000       0.00000
  11  15 2756.0577    2.7901  0.7777 11.8117 -0.0036  0.0259   0.0779   0.0616    0.1285   0.0000   444.4998      -2.02392       16.8230      -8.07956      -7.03044      -6.50821       2.25744      0.724818       1.17173     -0.392398     -0.374396     0.0139858      0.192964    -0.0477919    -0.0512948    -0.0240419   0.000114462   -0.00263395  -0.000461646  -0.000198360  -3.33073e-05   9.17992e-06       0.00000       0.00000       0.00000       0.00000       0.00000       0.00000       0.00000       0.00000       0.00000       0.00000       0.00000       0.00000       0.00000       0.00000       3.65977       4.36275       4.39882       4.61330       3.91454       3.18336       2.73043       1.81101       1.35452      0.896223      0.612019      0.348813      0.188093     0.0963445     0.0482423     0.0214260    0.00842974    0.00292698   0.000915873   0.000221751   5.69709e-05   8.74530e-06       0.00000       0.00000       0.00000       0.00000       0.00000       0.00000       0.00000       0.00000       0.00000       0.00000       0.00000       0.00000       0.00000       0.00000
  11  16 2895.3601    3.4712  0.7792 12.3622 -0.0051  0.0280   0.1012   0.0586    0.1256   0.0000   436.8827   -0.00746373       7.08517      -2.34174     -0.819764       6.24139      -2.77237     -0.590760      0.105079      -1.90966      0.777566      0.142729    -0.0849994     0.0452090    -0.0714246    -0.0622810   -0.00254560  -0.000932404    0.00168060  -0.000190931   0.000122446  -4.23119e-07       0.00000       0.00000       0.00000       0.00000       0.00000       0.00000       0.00000       0.00000       0.00000       0.00000       0.00000       0.00000       0.00000       0.00000       3.99990       4.85260       4.92491       5.18092       4.35421       3.37279       2.81762       2.12408       1.48873      0.972759      0.586641      0.337740      0.216648      0.109230     0.0532732     0.0221942    0.00934136    0.00291943   0.000983133   0.000258904   6.07062e-05   9.46743e-06       0.00000       0.00000       0.00000       0.00000       0.00000       0.00000       0.00000       0.00000       0.00000       0.00000       0.00000       0.00000       0.00000       0.00000
  11  17 3034.4865    4.1888  0.7405 12.5527 -0.0016  0.0274   0.1176   0.0539    0.1355   0.0000   434.9938     -0.841353       7.30463      0.327286       2.22087      -2.12112      0.822285      -3.50342     -0.580459       1.03664     -0.141522     -0.104159     -0.224042     0.0674622    -0.0308606     0.0164253    0.00465853   0.000676300   0.000713716  -0.000162049   4.99768e-05  -5.37934e-06       0.00000       0.00000       0.00000       0.00000       0.00000       0.00000       0.00000       0.00000       0.00000       0.00000       0.00000       0.00000       0.00000       0.00000       3.86931       4.70009       4.74990       4.37352       4.59798       3.53904       2.82107       1.97683       1.35843       1.10154      0.647038      0.404445      0.215379     0.0978893     0.0520156     0.0185525    0.00917302    0.00309657   0.000925121   0.000301144   6.65448e-05   8.46897e-06       0.00000       0.00000       0.00000       0.00000       0.00000       0.00000       0.00000       0.00000       0.00000       0.00000       0.00000       0.00000       0.00000       0.00000
  11  18 3173.4159    4.0033  1.0649 12.5030  0.0016  0.0322   0.0971   0.0714    0.1374   0.0000   440.0625      0.686087       10.0338       2.58071     -0.741683      -2.35683      -5.93041       3.42423       3.23096       1.09367     -0.306881     -0.400508     -0.102421      0.126634    -0.0287206     0.0400003    0.00753047   -0.00329397  -0.000136987   0.000487091   6.82383e-05  -3.35431e-06       0.00000       0.00000       0.00000       0.00000       0.00000       0.00000       0.00000       0.00000       0.00000       0.00000       0.00000       0.00000       0.00000       0.00000       4.30002       5.64647       5.68170       5.45090       4.77384       4.20333       3.10731       2.46841       1.65361       1.13408      0.744237      0.376860      0.253409      0.114946     0.0545168     0.0251021     0.0111903    0.00337743    0.00130481   0.000344118   6.99293e-05   1.17946e-05       0.00000       0.00000       0.00000       0.00000       0.00000       0.00000       0.00000       0.00000       0.00000       0.00000       0.00000       0.00000       0.00000       0.00000
  11  19 3312.2215    3.6448  1.5307 11.8713  0.0047  0.0370   0.0749   0.0899    0.1409   0.0000   433.7347      -20.4956       5.77536       7.87893      -4.96431       5.39152     -0.209692      -1.33143      0.891706      0.129894      -1.43587     -0.532475    0.00820196     -0.170353   -0.00587100     0.0140732    0.00213504   -0.00324924  -0.000457552   0.000102521  -1.36860e-05  -1.40099e-05       0.00000       0.00000       0.00000       0.00000       0.00000       0.00000       0.00000       0.00000       0.00000       0.00000       0.00000       0.00000       0.00000       0.00000       5.19306       6.42220       6.74419       6.30961       5.48310       4.91252       3.70380       2.78985       2.00673       1.33019      0.840200      0.478739      0.280887      0.149025     0.0621478     0.0318819     0.0121268    0.00451235    0.00144709   0.000374662   7.77940e-05   1.24974e-05       0.00000       0.00000       0.00000       0.00000       0.00000       0.00000       0.00000       0.00000       0.00000       0.00000       0.00000       0.00000       0.00000       0.00000
  11  20 3451.5047    3.0577  2.1855 11.8940  0.0028  0.0460   0.0556   0.1151    0.0871   0.0000   447.4459       14.2302       9.95078       5.48597       5.28608      -4.57343      -2.03405      0.636123       5.38237      -1.88765      -2.66031      0.987695      0.138998    -0.0979338      0.116362    -0.0151309    0.00394499    0.00484911   5.92103e-05  -0.000242669   0.000239623  -1.25116e-05       0.00000       0.00000       0.00000       0.00000       0.00000       0.00000       0.00000       0.00000       0.00000       0.00000       0.00000       0.00000       0.00000       0.00000       6.56165       8.37281       8.18624       8.07864       7.19530       5.91156       4.91830       3.59719       2.57994       1.68507       1.08813      0.626555      0.349122      0.188440     0.0831757     0.0408848     0.0150766    0.00556199    0.00176733   0.000465377   0.000108617   1.63121e-05       0.00000       0.00000       0.00000       0.00000       0.00000       0.00000       0.00000       0.00000       0.00000       0.00000       0.00000       0.00000       0.00000       0.00000
  11  21 3591.0409    2.5114  3.0719 11.6192  0.0003  0.0612   0.0403   0.1531    0.0671   0.0000   441.2604      -5.32003       7.93911       21.4334      -8.21882      -13.2362      -1.00068       6.32280       2.29270     -0.773501     -0.955895       1.96133     0.0950640     -0.298970     0.0159942     0.0811979    -0.0276681   0.000875847  -0.000803914  -0.000232536   0.000110887  -2.25346e-05       0.00000       0.00000       0.00000       0.00000       0.00000       0.00000       0.00000       0.00000       0.00000       0.00000       0.00000       0.00000       0.00000       0.00000       7.57801       10.2368       10.2833       10.0187       9.28327       7.67922       6.15822       4.59586       3.25951       2.26945       1.45308      0.886946      0.461638      0.263908      0.109654     0.0584967     0.0203692    0.00825042    0.00253418   0.000712173   0.000155557   2.32204e-05       0.00000       0.00000       0.00000       0.00000       0.00000       0.00000       0.00000       0.00000       0.00000       0.00000       0.00000       0.00000       0.00000       0.00000
  11  22 3730.7119    2.0280  4.2218 11.3024 -0.0026  0.0741   0.0301   0.1918    0.0602   0.0000   430.2378      -4.52769       7.70085      -10.3886      -7.89933       7.40220      -18.7903       10.4732       9.20250      0.442338      -1.94300      0.736346     -0.220963      0.256358     0.0590810     0.0556111   -0.00150295    0.00311787    0.00287835  -0.000316285  -0.000172046   7.36213e-06       0.00000       0.00000       0.00000       0.00000       0.00000       0.00000       0.00000       0.00000       0.00000       0.00000       0.00000       0.00000       0.00000       0.00000       9.76066       12.6701       13.1857       12.5781       11.2709       9.56900       7.59911       5.72199       4.10438       2.77147       1.76589       1.04470      0.596024      0.308115      0.150215     0.0658819     0.0273000    0.00983664    0.00317430   0.000856159   0.000181260   2.67760e-05       0.00000       0.00000       0.00000       0.00000       0.00000       0.00000       0.00000       0.00000       0.00000       0.00000       0.00000       0.00000       0.00000       0.00000
  11  23 3870.5082    1.7147  5.6561 10.7976 -0.0088  0.0888   0.0232   0.2397    0.0618   0.0000   440.4791      -19.4879      -6.56234       9.81198       5.02639       20.1786       32.1291      -27.1298      -19.8865       4.42230      0.310893      -2.06045     -0.464285      0.239930      0.369189      0.138647    -0.0475118  -0.000169763   -0.00227159  -0.000365078   0.000157109   5.46799e-05       0.00000       0.00000       0.00000       0.00000       0.00000       0.00000       0.00000       0.00000       0.00000       0.00000       0.00000       0.00000       0.00000       0.00000       12.2545       15.6889       16.2103       15.5001       13.9471       11.7942       9.18061       6.82989       4.83769       3.35243       2.11281       1.30999      0.682408      0.363064      0.177432     0.0782606     0.0309886     0.0118304    0.00359421   0.000991779   0.000209079   3.12676e-05       0.00000       0.00000       0.00000       0.00000       0.00000       0.00000       0.00000       0.00000       0.00000       0.00000       0.00000       0.00000       0.00000       0.00000
  11  24 4010.5660    1.4205  7.2228 10.5692 -0.0048  0.1097   0.0185   0.2959    0.0570   0.0000   468.8013       6.12881       11.9011       4.45792       16.9550      -28.5657      -16.8364       7.64796       6.35480       4.59474       3.54015       3.67086      0.181736      -1.13892     0.0914142      0.222179     0.0210381    -0.0186881    0.00237480   0.000816835   0.000195965  -5.90040e-05       0.00000       0.00000       0.00000       0.00000       0.00000       0.00000       0.00000       0.00000       0.00000       0.00000       0.00000       0.00000       0.00000       0.00000       14.9841       18.4857       19.6390       18.3933       17.2565       14.1498       11.4265       8.62670       6.17903       4.21581       2.69083       1.62695      0.906131      0.481457      0.229611      0.103014     0.0407451     0.0148874    0.00466479    0.00126152   0.000266899   3.66067e-05       0.00000       0.00000       0.00000       0.00000       0.00000       0.00000       0.00000       0.00000       0.00000       0.00000       0.00000       0.00000       0.00000       0.00000
  11  25 4150.6898    1.1852  8.8042 10.2440 -0.0016  0.1306   0.0155   0.3666    0.0564   0.0000   452.9555      0.756826      -11.9981       4.60692     -0.278856       2.88847       22.5237      -10.8165      -2.81144       6.56061       2.61596      0.415539    -0.0851341     -0.149159    -0.0108107      0.140590    -0.0590312    -0.0451485   -0.00267155    0.00421513   0.000726789   1.02037e-05       0.00000       0.00000       0.00000       0.00000       0.00000       0.00000       0.00000       0.00000       0.00000       0.00000       0.00000       0.00000       0.00000       0.00000       17.9539       22.7900       23.5293       22.3736       21.0460       16.9795       13.9630       10.4534       7.41130       5.03823       3.27115       1.90314       1.07143      0.554737      0.263926      0.120507     0.0480898     0.0171147    0.00553431    0.00149574   0.000328476   4.51957e-05       0.00000       0.00000       0.00000       0.00000       0.00000       0.00000       0.00000       0.00000       0.00000       0.00000       0.00000       0.00000       0.00000       0.00000
  12   9 1949.9662    0.5456  0.4252  9.3652 -0.0076  0.0355   0.0210   0.0559    0.0658   0.0000   437.8974      -4.71793       15.5568      0.572929      -3.34646      -1.14921       1.43965     -0.219494     -0.197242     -0.704442     -0.777137     0.0282295     -0.130529    -0.0986315      0.102299     0.0210602    0.00172219   -0.00205066  -0.000225970   0.000600313   0.000254449   0.000104804   4.61224e-06  -3.21462e-07       0.00000       0.00000       0.00000       0.00000       0.00000       0.00000       0.00000       0.00000       0.00000       0.00000       0.00000       0.00000       2.83656       5.83632       4.09104       4.98322       4.70267       3.57737       3.65833       1.84619       2.28193      0.813067       1.03529      0.413298      0.323138      0.182303     0.0723681     0.0559921     0.0129209     0.0110089    0.00268652    0.00120013   0.000436738   5.68750e-05   2.81444e-05   4.01201e-06       0.00000       0.00000       0.00000       0.00000       0.00000       0.00000       0.00000       0.00000       0.00000       0.00000       0.00000       0.00000
  12  10 2093.6012    0.6536  0.5957  9.7333  0.0003  0.0283   0.0217   0.0559    0.0791   0.0000   438.8762       6.02890       9.03859      -1.39706      -1.92896      -1.73821     -0.590492      -1.59737      0.267100      -2.10339     -0.978969     -0.154407      0.166973     0.0955766    -0.0178408    -0.0544634     0.0175789     0.0117928   0.000106887  -0.000124019   2.08314e-05   4.29957e-06   8.33364e-08   4.83107e-07       0.00000       0.00000       0.00000       0.00000       0.00000       0.00000       0.00000       0.00000       0.00000       0.00000       0.00000       0.00000       3.30604       4.24144       4.32181       4.20026       4.20099       3.16451       2.58880       2.21745       1.58474       1.13211      0.679986      0.419294      0.279431      0.149183     0.0827278     0.0420534     0.0164193    0.00738063    0.00269746   0.000851600   0.000288250   8.09185e-05   1.67325e-05   2.35154e-06       0.00000       0.00000       0.00000       0.00000       0.00000       0.00000       0.00000       0.00000       0.00000       0.00000       0.00000       0.00000
  12  11 2235.8162    1.0335  0.6429 10.0921 -0.0078  0.0304   0.0314   0.0505    0.0981   0.0000   439.0560      -3.38295       11.0162     -0.222716      -3.30210      0.672561      -4.50704       3.09187      -2.08669       1.06289     -0.695098     -0.379657      0.179947    -0.0350212     0.0128149    -0.0206458    0.00129463    0.00253901   -0.00299338    0.00101439  -2.28164e-05  -1.93315e-05  -6.83978e-06  -6.34715e-08       0.00000       0.00000       0.00000       0.00000       0.00000       0.00000       0.00000       0.00000       0.00000       0.00000       0.00000       0.00000       3.16013       5.19539       4.19914       5.13789       3.77335       4.11798       2.74381       2.37608       1.54832       1.16207      0.833123      0.449656      0.338622      0.134921     0.0974649     0.0338561     0.0218211    0.00656808    0.00372017   0.000856651   0.000373163   8.64697e-05   1.67853e-05   3.60970e-06       0.00000       0.00000       0.00000       0.00000       0.00000       0.00000       0.00000       0.00000       0.00000       0.00000       0.00000       0.00000
  12  14 2654.5454    2.3810  0.7855 11.6343 -0.0055  0.0269   0.0659   0.0591    0.2100   0.0000   445.7154      0.329351       6.29952      -1.80405      -7.86524       1.23117      -3.17749     -0.659997       1.78000      0.501502      0.155003     -0.333712     -0.167443    -0.0848277     0.0526679    -0.0263810     0.0211960    0.00649293  -0.000704428   -0.00122297   4.36619e-06   5.07926e-05   1.19487e-06  -4.50547e-06       0.00000       0.00000       0.00000       0.00000       0.00000       0.00000       0.00000       0.00000       0.00000       0.00000       0.00000       0.00000       3.46115       4.10686       4.25102       4.47355       3.78353       3.15963       2.74433       2.31315       1.50149       1.01093      0.735897      0.451719      0.253031      0.131565     0.0756323     0.0384695     0.0187877    0.00714205    0.00266634   0.000843151   0.000269304   6.87806e-05   1.42390e-05   2.25624e-06       0.00000       0.00000       0.00000       0.00000       0.00000       0.00000       0.00000       0.00000       0.00000       0.00000       0.00000       0.00000
  12  15 2794.4403    2.9025  0.8854 11.9904 -0.0096  0.0276   0.0716   0.0578    0.1638   0.0000   439.0269      0.498015       14.0699     -0.867847      0.690278      0.254558      -3.37648      -1.23599     0.0122757     -0.115028     -0.553984     -0.247161    0.00592945      0.472759     0.0297932    -0.0640690     0.0120253   -0.00504985   -0.00595379    0.00125128   0.000134245  -7.31769e-05  -1.41693e-05   8.88104e-07       0.00000       0.00000       0.00000       0.00000       0.00000       0.00000       0.00000       0.00000       0.00000       0.00000       0.00000       0.00000       3.44638       4.39308       4.54658       4.22771       3.85960       3.38068       2.74010       2.20070       1.53039       1.08929      0.701865      0.429816      0.252030      0.143795     0.0722281     0.0360833     0.0162544    0.00697839    0.00266376   0.000901881   0.000276334   7.39588e-05   1.47139e-05   2.26852e-06       0.00000       0.00000       0.00000       0.00000       0.00000       0.00000       0.00000       0.00000       0.00000       0.00000       0.00000       0.00000
  12  16 2934.3402    3.7834  0.6791 12.4028 -0.0025  0.0226   0.1111   0.0559    0.1249   0.0000   443.0935       1.14590       11.4524      -4.46747      -1.22445     -0.864964      0.187372      0.796459     -0.697171       1.10508      0.798475      0.575751      0.204248     0.0172911   -0.00267595  -0.000904404    0.00359131  -0.000565409  -0.000679775  -0.000951476   4.48865e-05   7.75970e-05  -1.09267e-05  -8.28289e-07       0.00000       0.00000       0.00000       0.00000       0.00000       0.00000       0.00000       0.00000       0.00000       0.00000       0.00000       0.00000       3.09190       3.43268       3.67377       3.97843       3.23864       2.60049       2.40016       1.90504       1.22516      0.845256      0.613949      0.395831      0.200362      0.111080     0.0596047     0.0337979     0.0153169    0.00635584    0.00205641   0.000708687   0.000190550   5.21719e-05   1.08864e-05   1.68382e-06       0.00000       0.00000       0.00000       0.00000       0.00000       0.00000       0.00000       0.00000       0.00000       0.00000       0.00000       0.00000
  12  17 3073.7325    4.0312  0.8647 12.5538 -0.0057  0.0260   0.1054   0.0639    0.1320   0.0000   439.0745      -3.98774       12.6771       1.15800     -0.585888       3.46796      -1.02922     -0.275511     -0.996139      0.631662      0.792350     -0.763165     -0.388355    -0.0380949    -0.0103933  -0.000552075     0.0125662   -0.00154896  -0.000163175  -0.000616369   0.000424580   4.24519e-05  -8.02779e-06  -1.85763e-06       0.00000       0.00000       0.00000       0.00000       0.00000       0.00000       0.00000       0.00000       0.00000       0.00000       0.00000       0.00000       3.70141       4.32469       4.19007       4.35996       4.11209       3.52400       2.72369       1.89281       1.43631      0.997199      0.756782      0.487556      0.274889      0.140692     0.0730042     0.0355294     0.0158976    0.00628088    0.00239301   0.000817194   0.000249985   5.71385e-05   1.32632e-05   1.95950e-06       0.00000       0.00000       0.00000       0.00000       0.00000       0.00000       0.00000       0.00000       0.00000       0.00000       0.00000       0.00000
  12  18 3213.1612    3.9533  1.1900 12.1441 -0.0016  0.0319   0.0866   0.0723    0.1652   0.0000   442.6572      -4.07052       18.8669       6.47593      -4.60489      -1.68107     -0.604407     -0.340244      -1.88262     -0.811873     -0.407732       1.06065     -0.492585     -0.154626     0.0596491     0.0257004    0.00414672   -0.00722862    0.00148690   -0.00138527  -0.000421208  -4.05611e-06   2.60856e-05   3.24117e-06       0.00000       0.00000       0.00000       0.00000       0.00000       0.00000       0.00000       0.00000       0.00000       0.00000       0.00000       0.00000       4.41755       5.36270       5.44809       4.75399       4.38945       4.30116       3.54099       2.77592       2.13204       1.37806      0.919115      0.553415      0.317515      0.170714     0.0916575     0.0411688     0.0206922    0.00781857    0.00330686    0.00114752   0.000356691   8.21674e-05   1.71583e-05   2.44261e-06       0.00000       0.00000       0.00000       0.00000       0.00000       0.00000       0.00000       0.00000       0.00000       0.00000       0.00000       0.00000
  12  19 3352.5513    3.4971  1.6702 12.0312 -0.0005  0.0381   0.0653   0.0912    0.1106   0.0000   436.3601      -3.13119       13.1178      -4.49603      -6.66500      -2.12631       1.78570      0.589883      0.168955      -1.09425    -0.0409910     -0.924756    -0.0769511      0.473469     0.0724923    -0.0832578    -0.0348044     0.0162562    0.00278586   -0.00199817  -0.000112431   7.79820e-05  -6.27435e-06  -1.72086e-07       0.00000       0.00000       0.00000       0.00000       0.00000       0.00000       0.00000       0.00000       0.00000       0.00000       0.00000       0.00000       4.56254       6.08827       6.15969       5.87545       5.43420       4.66960       3.99602       3.00669       2.28197       1.56205       1.07147      0.639118      0.398148      0.224144      0.111534     0.0607224     0.0240708     0.0119696    0.00420073    0.00146329   0.000452386   0.000110010   2.39863e-05   3.34722e-06       0.00000       0.00000       0.00000       0.00000       0.00000       0.00000       0.00000       0.00000       0.00000       0.00000       0.00000       0.00000
  12  20 3492.3317    2.9549  2.3460 11.5128 -0.0003  0.0447   0.0478   0.1140    0.0887   0.0000   435.0116      -2.56192       26.7744      -1.65574       1.30767     -0.862826       5.51836       2.91546      0.751517      -1.06344      -1.46262      0.863766      0.267651     0.0147957     -0.188487    0.00351390    0.00629456   -0.00213225    0.00187372  -0.000783368  -6.88061e-05  -7.76599e-05   4.36871e-05  -1.83746e-06       0.00000       0.00000       0.00000       0.00000       0.00000       0.00000       0.00000       0.00000       0.00000       0.00000       0.00000       0.00000       5.68807       6.86782       7.38670       7.37799       6.51732       5.48543       4.72821       3.57229       2.55109       1.77325       1.25726      0.761760      0.468980      0.241053      0.136028     0.0670826     0.0313747     0.0128887    0.00502582    0.00157083   0.000503366   0.000121690   2.62707e-05   3.64962e-06       0.00000       0.00000       0.00000       0.00000       0.00000       0.00000       0.00000       0.00000       0.00000       0.00000       0.00000       0.00000
  12  21 3632.3324    2.3983  3.6909 11.2729 -0.0041  0.0589   0.0329   0.1512    0.0633   0.0000   429.8340      -2.71163       12.4403      0.559192      -9.66748      -6.97815      -1.12657       6.47063       5.25038      0.246932      -2.39946      -1.63070      0.532178      0.626916    -0.0506330      0.120696     0.0865656    -0.0463782   -0.00339782    0.00116353    0.00165294   0.000202132   1.45098e-05   5.89066e-06       0.00000       0.00000       0.00000       0.00000       0.00000       0.00000       0.00000       0.00000       0.00000       0.00000       0.00000       0.00000       7.54042       9.58359       10.1337       9.72197       8.92566       7.66683       6.10263       4.72844       3.48069       2.43584       1.65272       1.01773      0.614034      0.347792      0.181225     0.0869283     0.0407963     0.0170425    0.00652827    0.00223376   0.000693841   0.000173299   3.48692e-05   4.92891e-06       0.00000       0.00000       0.00000       0.00000       0.00000       0.00000       0.00000       0.00000       0.00000       0.00000       0.00000       0.00000
  12  22 3772.4241    1.9218  5.0663 10.9523 -0.0054  0.0757   0.0242   0.1977    0.0584   0.0000   438.7627     -0.423573       20.2296      -1.04065       8.45119       21.4843      -10.3322      -12.5043      -2.59572       3.46188       1.31101      0.209367     -0.628795      0.283528      0.541835    0.00535463     -0.200118    -0.0503416     0.0236757    0.00176792   -0.00182737  -0.000311178  -3.24154e-05  -1.70764e-06       0.00000       0.00000       0.00000       0.00000       0.00000       0.00000       0.00000       0.00000       0.00000       0.00000       0.00000       0.00000       9.21251       12.0201       12.5837       12.1080       11.1866       9.57097       7.89426       6.18717       4.54477       3.14676       2.15250       1.37596      0.792349      0.455415      0.230531      0.123953     0.0521981     0.0237715    0.00844778    0.00310852   0.000917641   0.000232550   4.74628e-05   6.60939e-06       0.00000       0.00000       0.00000       0.00000       0.00000       0.00000       0.00000       0.00000       0.00000       0.00000       0.00000       0.00000
  12  23 3912.7090    1.5481  6.0706 10.8725 -0.0000  0.0928   0.0213   0.2531    0.0547   0.0000   442.1179       21.4948       17.0440       33.5489      -5.90404      -29.3194       4.34823       7.41342       1.02907      0.701572     -0.395093       2.10343     -0.812962     -0.246109     0.0687847     -0.106361     -0.112209    -0.0395469     0.0100058  -0.000813040   -0.00125494  -0.000253692  -9.61199e-06   4.24301e-06       0.00000       0.00000       0.00000       0.00000       0.00000       0.00000       0.00000       0.00000       0.00000       0.00000       0.00000       0.00000       11.4604       14.7985       15.6170       14.8060       14.2066       11.7674       9.74139       7.62181       5.54096       3.96129       2.59443       1.65494      0.985323      0.538404      0.293187      0.140029     0.0658049     0.0265862     0.0105959    0.00356962    0.00110306   0.000292448   5.89473e-05   7.82634e-06       0.00000       0.00000       0.00000       0.00000       0.00000       0.00000       0.00000       0.00000       0.00000       0.00000       0.00000       0.00000
  12  24 4053.2079    1.3391  7.9032 10.4053 -0.0030  0.1083   0.0167   0.3065    0.0582   0.0000   450.6771       40.9397       25.9771      -13.7002      -2.42452       32.1200       8.20091      -2.38536       4.94054      -2.37853     0.0801291     -0.589216      0.338474     -0.470150      0.257084     -0.100037   -0.00583734     0.0754144    0.00144641    -0.0134420   0.000629946   0.000153146   9.77306e-05   2.14437e-06       0.00000       0.00000       0.00000       0.00000       0.00000       0.00000       0.00000       0.00000       0.00000       0.00000       0.00000       0.00000       13.7400       17.1563       18.5095       17.6258       15.9442       14.3116       11.4185       8.88739       6.62373       4.67282       3.11291       1.97308       1.16762      0.664601      0.344353      0.170600     0.0777063     0.0335154     0.0127122    0.00447997    0.00132000   0.000328363   6.42664e-05   9.06662e-06       0.00000       0.00000       0.00000       0.00000       0.00000       0.00000       0.00000       0.00000       0.00000       0.00000       0.00000       0.00000
  12  25 4194.0897    1.1075 10.1136 10.1760 -0.0015  0.1384   0.0143   0.4038    0.0544   0.0000   431.5494       10.2675       36.5212      -29.9411       20.0499      -17.7098      -9.86401       2.77255       5.39571       1.47876       1.87716     -0.290674     -0.937500      0.196857    -0.0939352     -0.428721    -0.0219619    0.00546504    0.00394100   -0.00551153  -0.000671811   0.000828044   3.07754e-08  -2.83127e-05       0.00000       0.00000       0.00000       0.00000       0.00000       0.00000       0.00000       0.00000       0.00000       0.00000       0.00000       0.00000       16.9632       21.8970       22.9293       22.5793       20.7109       17.7925       14.5750       11.3316       8.55857       5.93486       4.01147       2.60652       1.53805      0.876472      0.468712      0.230108      0.106863     0.0438504     0.0169957    0.00590463    0.00172975   0.000430546   8.75821e-05   1.21842e-05       0.00000       0.00000       0.00000       0.00000       0.00000       0.00000       0.00000       0.00000       0.00000       0.00000       0.00000       0.00000
  12  26 4334.9670    0.9207 11.7086 10.1254 -0.0088  0.1769   0.0137   0.4967    0.0497   0.0000   478.7047       10.2382      -47.6611       13.1051       28.4151      -13.3019      -21.8739       8.17117       24.8384       10.4149      -1.08175       2.81789      -2.85339     -0.147347       1.04930     -0.231021      0.137980      0.165396    -0.0301626    -0.0148467  -0.000698780   -0.00103685   2.48997e-05  -1.13367e-05       0.00000       0.00000       0.00000       0.00000       0.00000       0.00000       0.00000       0.00000       0.00000       0.00000       0.00000       0.00000       22.1514       27.5677       30.0919       28.4050       26.4637       23.4475       18.3776       14.6080       10.6934       7.63263       5.25206       3.32525       2.02185       1.12326      0.600603      0.298031      0.134965     0.0576082     0.0218017    0.00737384    0.00225855   0.000552791   0.000105451   1.45754e-05       0.00000       0.00000       0.00000       0.00000       0.00000       0.00000       0.00000       0.00000       0.00000       0.00000       0.00000       0.00000
  12  28 4617.7198    0.6045 16.7842  9.9222 -0.0058  0.3104   0.0093   0.8470    0.0352   0.0000   467.6558      -19.0457       36.3226      -59.5455      0.437018       79.6862      -61.5262      -18.5584       26.4675     -0.465584      -15.4274       8.61059      -3.20569       1.36235       2.49699      -1.51570     0.0809485   -0.00215382   -0.00802689    0.00614445   0.000803792   0.000684059  -0.000212126   4.20122e-05       0.00000       0.00000       0.00000       0.00000       0.00000       0.00000       0.00000       0.00000       0.00000       0.00000       0.00000       0.00000       37.7512       48.4273       52.4601       50.0792       46.1914       40.5978       32.3255       26.3996       19.3384       13.8078       9.40050       6.08274       3.75374       2.09636       1.17091      0.586200      0.269104      0.110107     0.0425422     0.0138890    0.00412913    0.00101141   0.000191163   2.68911e-05       0.00000       0.00000       0.00000       0.00000       0.00000       0.00000       0.00000       0.00000       0.00000       0.00000       0.00000       0.00000
  13   8 1838.6241    0.3953  0.4005  9.4045 -0.0074  0.0235   0.0154   0.0512    0.0570   0.0000   437.0049       1.63460       17.9828       1.25219     0.0396493     -0.862653      0.653481      -1.18791      -1.09517     -0.941943      0.334915      0.341809      0.152150     -0.206892    -0.0397724     0.0461400   -0.00605211   -0.00376004    0.00530234    0.00179968  -0.000199287  -0.000320661  -4.43981e-05   7.74995e-06  -2.27081e-06  -5.65563e-08       0.00000       0.00000       0.00000       0.00000       0.00000       0.00000       0.00000       0.00000       0.00000       0.00000       2.69156       3.58170       3.39517       3.65236       2.88955       2.82939       2.53616       1.81266       1.60692      0.990796      0.726659      0.402509      0.273421      0.152729     0.0836947     0.0456104     0.0196742     0.0109414    0.00417020    0.00198994   0.000677718   0.000220844   6.60923e-05   1.28491e-05   3.70979e-06   5.39603e-07       0.00000       0.00000       0.00000       0.00000       0.00000       0.00000       0.00000       0.00000       0.00000       0.00000
  13  10 2128.4594    0.8025  0.6306  9.6150 -0.0041  0.0233   0.0237   0.0499    0.0870   0.0000   437.2515       3.68829       7.78358      -1.89057       3.41101      -1.58486       2.45667      0.739918     -0.314308      0.157951      0.260277      0.404708     -0.151892      0.271373     0.0205132     0.0722324  -0.000950923    -0.0202543   -0.00437034   4.26220e-05   0.000692234   0.000189697   3.69899e-05  -2.34438e-05  -3.65867e-06   7.63876e-07       0.00000       0.00000       0.00000       0.00000       0.00000       0.00000       0.00000       0.00000       0.00000       0.00000       2.85726       3.54449       3.65180       3.51191       3.21459       2.79976       2.49738       1.95370       1.54668       1.01860      0.740193      0.448039      0.267537      0.162980     0.0910945     0.0473542     0.0221712     0.0117670    0.00463828    0.00187839   0.000656181   0.000226777   6.66939e-05   1.53332e-05   3.41379e-06   4.55748e-07       0.00000       0.00000       0.00000       0.00000       0.00000       0.00000       0.00000       0.00000       0.00000       0.00000
  13  11 2271.1048    1.0867  0.8286 10.0698  0.0003  0.0283   0.0280   0.0628    0.1071   0.0000   442.6055      0.879916       5.66280     -0.176586       4.38024      -1.77768      -2.01260      0.662362     -0.431784      -1.73060      0.573621     -0.299043     -0.188645      0.242203     0.0295403     -0.105146     0.0446245    0.00989418   -0.00887697    0.00114984   -0.00118664  -8.08173e-05   9.34299e-05  -8.89122e-06   8.01535e-07  -2.76553e-07       0.00000       0.00000       0.00000       0.00000       0.00000       0.00000       0.00000       0.00000       0.00000       0.00000       3.06163       4.18318       4.54838       4.15417       4.01420       3.39773       2.60109       2.30708       1.54183       1.12726      0.845638      0.460348      0.332985      0.185274      0.104545     0.0551796     0.0298533     0.0117421    0.00625810    0.00224201   0.000817864   0.000255806   9.44898e-05   2.17838e-05   4.10358e-06   5.88466e-07       0.00000       0.00000       0.00000       0.00000       0.00000       0.00000       0.00000       0.00000       0.00000       0.00000
  13  12 2411.7795    1.4990  0.8486 10.6297 -0.0006  0.0269   0.0374   0.0605    0.1216   0.0000   432.8123       1.55053       9.48669      -1.22124      -6.21974       1.49700      0.160363     0.0457939      0.502796       1.05817       1.12117     -0.502927     -0.521215     0.0394004     0.0658587    -0.0371799    0.00493106    -0.0125271    0.00946837    0.00167335  -0.000907674   0.000111350   8.13498e-05   1.73639e-05   1.70036e-06  -8.23651e-07       0.00000       0.00000       0.00000       0.00000       0.00000       0.00000       0.00000       0.00000       0.00000       0.00000       3.21267       4.24855       4.19239       4.26001       3.95528       3.27955       2.70512       2.04949       1.61272       1.10618      0.777936      0.505635      0.306913      0.185698      0.111805     0.0516494     0.0285077     0.0119606    0.00584599    0.00188539   0.000795787   0.000246990   7.19927e-05   1.74803e-05   3.92691e-06   5.58834e-07       0.00000       0.00000       0.00000       0.00000       0.00000       0.00000       0.00000       0.00000       0.00000       0.00000
  13  13 2551.6937    1.9382  0.9775 10.9154 -0.0129  0.0315   0.0484   0.0655    0.2552   0.0000   440.4413       3.89675       12.1015       4.50088      -6.87463      -1.46865       4.00829       1.07174       3.88906     -0.728599     -0.839023      0.426841    -0.0620497      0.246361      0.156513  -0.000465709   0.000341150     0.0213628    0.00352427   -0.00450185   -0.00102582   0.000438548  -8.62685e-07   3.56354e-06  -7.69421e-06   8.69660e-07       0.00000       0.00000       0.00000       0.00000       0.00000       0.00000       0.00000       0.00000       0.00000       0.00000       3.24239       4.62804       4.55132       4.77159       4.28906       3.65985       2.96498       2.47807       1.94685       1.25030      0.916296      0.635158      0.365987      0.225370      0.123885     0.0669313     0.0343503     0.0159135    0.00676569    0.00258824   0.000951287   0.000352966   9.87385e-05   2.39490e-05   4.99504e-06   7.52086e-07       0.00000       0.00000       0.00000       0.00000       0.00000       0.00000       0.00000       0.00000       0.00000       0.00000
  13  14 2691.6174    2.4955  0.8709 10.9687 -0.0014  0.0288   0.0642   0.0600    0.4125   0.0000   434.8236      -1.15534       15.5374       1.65191       1.66675      -1.70040       5.60104      -1.81727     -0.578125      0.183289       1.13977      0.685024     -0.232270   -0.00801806    -0.0264781     0.0751031    -0.0469014    0.00695556    0.00165249    0.00103619   -0.00164796  -8.06668e-05   2.99408e-05  -2.80667e-05  -3.05583e-06  -3.91678e-07       0.00000       0.00000       0.00000       0.00000       0.00000       0.00000       0.00000       0.00000       0.00000       0.00000       3.18995       4.41075       4.10573       4.44203       3.50644       3.50229       2.86633       2.40394       1.82427       1.26454      0.885916      0.525336      0.336430      0.189569      0.110870     0.0550368     0.0286342     0.0128972    0.00584343    0.00224680   0.000866659   0.000268872   8.62815e-05   1.93824e-05   3.96084e-06   7.10367e-07       0.00000       0.00000       0.00000       0.00000       0.00000       0.00000       0.00000       0.00000       0.00000       0.00000
  13  15 2832.1177    3.1614  0.8412 11.6044  0.0082  0.0290   0.0812   0.0556    0.2949   0.0000   436.1249       4.92941       14.1234     -0.820713       4.43904     0.0779304      -8.44418   -0.00776998      0.831542     -0.812980      0.514921     -0.353648     -0.174834      0.145035     -0.137016     0.0802761     0.0215503    -0.0270187   -0.00667106  -0.000452898  -0.000705783   0.000143969   1.76713e-06   2.23417e-05  -5.00300e-07  -2.96646e-07       0.00000       0.00000       0.00000       0.00000       0.00000       0.00000       0.00000       0.00000       0.00000       0.00000       3.58381       4.50127       4.37224       4.35368       3.37289       3.60222       3.21352       2.66779       1.95871       1.41293       1.01065      0.554693      0.353630      0.206339      0.120272     0.0535199     0.0279731     0.0137319    0.00658227    0.00252336   0.000946698   0.000276585   8.58042e-05   1.84379e-05   3.69545e-06   6.43699e-07       0.00000       0.00000       0.00000       0.00000       0.00000       0.00000       0.00000       0.00000       0.00000       0.00000
  13  16 2972.6003    3.7190  0.8771 12.3542 -0.0046  0.0285   0.0912   0.0566    0.2037   0.0000   446.2359     -0.351749       9.02834       7.14179       5.86032      -2.17810      -6.68419      -2.56920       1.22310       2.32095      0.280891     0.0759899      0.289069      0.357990    -0.0580745     0.0936170  -0.000528628   -0.00785948  -0.000107084    0.00141742    0.00130429   1.31397e-05  -3.46757e-05   4.84385e-06  -1.36174e-06  -7.04500e-07       0.00000       0.00000       0.00000       0.00000       0.00000       0.00000       0.00000       0.00000       0.00000       0.00000       3.20094       4.33572       4.28880       4.19974       4.19060       3.25410       3.16513       2.05616       1.77022       1.26964      0.805870      0.597243      0.316038      0.221499      0.109976     0.0596653     0.0304193     0.0119408    0.00635131    0.00223355   0.000849129   0.000315917   7.07414e-05   2.13357e-05   4.94784e-06   5.85086e-07       0.00000       0.00000       0.00000       0.00000       0.00000       0.00000       0.00000       0.00000       0.00000       0.00000
  13  17 3112.3966    3.9841  0.8992 12.5323 -0.0018  0.0262   0.0956   0.0613    0.1481   0.0000   443.6659      -3.89716       13.4849       8.64094      0.335923      0.185668      -5.90779     -0.904677     -0.382746     0.0306297      0.411176     -0.251628      0.339626    -0.0512263    -0.0275169    -0.0289875     0.0145342    -0.0114640    0.00273071  -0.000496987   0.000420586   5.23192e-05   2.29441e-05  -4.79750e-06   1.30315e-06   3.09990e-08       0.00000       0.00000       0.00000       0.00000       0.00000       0.00000       0.00000       0.00000       0.00000       0.00000       3.02843       3.93199       3.56438       4.02664       3.51696       3.26500       2.53325       2.09125       1.52369       1.17497      0.767472      0.501141      0.302782      0.198030      0.103707     0.0557150     0.0259687     0.0119630    0.00521155    0.00209431   0.000697835   0.000245299   6.65654e-05   1.80811e-05   3.46035e-06   6.12616e-07       0.00000       0.00000       0.00000       0.00000       0.00000       0.00000       0.00000       0.00000       0.00000       0.00000
  13  18 3252.2470    3.8821  1.1859 12.5501 -0.0034  0.0350   0.0862   0.0729    0.1380   0.0000   436.2888      -2.86528       15.0415      -2.34061       2.90913       3.34722      -1.86465       1.94876       1.19620      -1.07922     -0.620603     -0.555467     -0.151609      0.210036     0.0861746     0.0835691    -0.0259926    0.00567922    -0.0108477   0.000589895  -0.000953017   0.000157692  -0.000113715  -3.75432e-06  -6.37586e-06  -2.04409e-07       0.00000       0.00000       0.00000       0.00000       0.00000       0.00000       0.00000       0.00000       0.00000       0.00000       4.47370       4.81489       5.11238       5.49031       5.38476       4.38599       3.24519       2.56148       2.32837       1.65719      0.999012      0.630582      0.428767      0.283639      0.164716     0.0898292     0.0408246     0.0174507    0.00705670    0.00292426    0.00106033   0.000355452   9.41165e-05   2.17649e-05   4.50502e-06   5.90402e-07       0.00000       0.00000       0.00000       0.00000       0.00000       0.00000       0.00000       0.00000       0.00000       0.00000
  13  19 3392.2727    3.3519  1.5547 12.4206 -0.0047  0.0400   0.0663   0.0898    0.0997   0.0000   440.7982      -7.13335       7.33487       5.53651       4.14059      -4.16259       1.91095       1.27119      -1.14688      -1.67526     -0.928749      0.104118      0.395870      0.295011     -0.158498   -0.00754957     0.0232111  -0.000676305  -0.000659497   0.000127598   0.000767978  -8.16918e-05  -8.24267e-05   2.86239e-05   4.80165e-06  -1.07490e-06       0.00000       0.00000       0.00000       0.00000       0.00000       0.00000       0.00000       0.00000       0.00000       0.00000       4.55747       6.39708       6.06001       6.80443       5.52329       5.04484       3.98290       3.42555       2.42436       1.76680       1.16936      0.808277      0.506128      0.274012      0.159547     0.0855969     0.0461558     0.0198584    0.00901780    0.00338707    0.00131491   0.000405126   0.000119806   3.02809e-05   5.81291e-06   1.02140e-06       0.00000       0.00000       0.00000       0.00000       0.00000       0.00000       0.00000       0.00000       0.00000       0.00000
  13  20 3532.4436    2.6750  2.7895 11.6676  0.0007  0.0507   0.0400   0.1248    0.0694   0.0000   443.4467       12.4663       8.67780      -6.58946      -10.9015      -3.58337      -4.92962       1.62968      -1.72786       1.21445     -0.828377   -0.00361116      0.683128     -0.107501    -0.0425895     0.0344330    -0.0150243     0.0159762   -0.00972947    0.00376884  -6.45903e-05   0.000695628   0.000204919  -1.83798e-05  -7.45299e-06   1.43010e-06       0.00000       0.00000       0.00000       0.00000       0.00000       0.00000       0.00000       0.00000       0.00000       0.00000       5.75463       7.36646       8.03374       7.34998       7.31955       6.24531       5.23993       4.24064       3.08718       2.31995       1.57701       1.04308      0.674414      0.370062      0.225108      0.112332     0.0557105     0.0279088     0.0110813    0.00465437    0.00177102   0.000542689   0.000168353   4.23517e-05   7.97250e-06   9.99834e-07       0.00000       0.00000       0.00000       0.00000       0.00000       0.00000       0.00000       0.00000       0.00000       0.00000
  13  21 3672.9360    2.2114  3.9426 11.1864 -0.0007  0.0609   0.0292   0.1535    0.0620   0.0000   444.0995     -0.386427      -1.90707      -2.65314      -2.32638      -2.92171      -1.94628      -5.68850     -0.410236      -1.20310      -2.23064      -1.50257       1.73464     -0.173634    0.00126000      0.134263     0.0334162    -0.0497278    0.00358205    0.00167071   -0.00249047   0.000683837   0.000188058  -5.79342e-05   1.76299e-05   4.23227e-07       0.00000       0.00000       0.00000       0.00000       0.00000       0.00000       0.00000       0.00000       0.00000       0.00000       7.30244       8.78575       9.42685       9.46799       8.68435       7.39945       6.36917       5.23210       3.86952       2.73682       1.92314       1.33427      0.795314      0.471194      0.259646      0.145661     0.0712922     0.0360667     0.0142816    0.00585215    0.00202181   0.000686989   0.000186717   4.69364e-05   9.03248e-06   1.19580e-06       0.00000       0.00000       0.00000       0.00000       0.00000       0.00000       0.00000       0.00000       0.00000       0.00000
  13  22 3813.4840    1.8040  5.8696 10.7799 -0.0023  0.0778   0.0212   0.2091    0.0576   0.0000   428.5969      -8.83291       11.1229       4.40718      -11.3558      -5.82479       5.03020       6.20899      -5.90176      -4.09495      -1.56771       1.58324      -1.05613      0.698725      0.272626    -0.0826890     -0.126244     0.0150711     0.0113255  -0.000822052   0.000479779    0.00265052   4.70232e-05  -6.74920e-05   2.62235e-06  -8.52116e-07       0.00000       0.00000       0.00000       0.00000       0.00000       0.00000       0.00000       0.00000       0.00000       0.00000       9.08284       11.2125       12.4885       12.0115       11.0561       9.87949       7.93198       6.59060       4.89701       3.61223       2.45996       1.62140       1.03338      0.609224      0.349562      0.186791     0.0911801     0.0443823     0.0183898    0.00757101    0.00276125   0.000899310   0.000260287   6.29994e-05   1.14092e-05   1.56203e-06       0.00000       0.00000       0.00000       0.00000       0.00000       0.00000       0.00000       0.00000       0.00000       0.00000
  13  23 3954.3442    1.4643  7.2543 10.5972 -0.0081  0.0961   0.0182   0.2624    0.0575   0.0000   460.1013      -10.9895       35.4477       16.5097       13.6333      -12.9496       10.0874       1.74121      -1.46428      -4.99292       1.76308     -0.954819     -0.481471       1.19676      0.163387     0.0298290    -0.0409131     -0.181977    0.00498417     0.0130797    0.00492843   -0.00171018  -8.58510e-05  -2.98269e-05  -2.63074e-05  -2.17919e-06       0.00000       0.00000       0.00000       0.00000       0.00000       0.00000       0.00000       0.00000       0.00000       0.00000       11.1850       14.3903       15.1858       14.9847       14.0040       12.0691       10.1782       8.10099       6.11057       4.40482       3.12903       2.05930       1.29272      0.777547      0.434673      0.230890      0.117240     0.0538453     0.0241087    0.00944575    0.00344244    0.00112406   0.000321952   7.71068e-05   1.50631e-05   2.00332e-06       0.00000       0.00000       0.00000       0.00000       0.00000       0.00000       0.00000       0.00000       0.00000       0.00000
  13  24 4095.5390    1.2397  8.7006 10.4318 -0.0060  0.1134   0.0158   0.3366    0.0538   0.0000   452.9332      -1.31413      -5.03543       8.77164      -12.6060       8.27531       8.92926       2.79433      -1.84373       11.5007       3.79447      -1.81095      0.435240      0.449966      0.568720      0.224842     0.0543609     0.0955998    -0.0122600    -0.0121469   -0.00150194    0.00261047  -0.000499705   6.62468e-05  -1.52221e-05  -1.49809e-06       0.00000       0.00000       0.00000       0.00000       0.00000       0.00000       0.00000       0.00000       0.00000       0.00000       13.1656       16.4684       17.8204       17.0855       16.4154       14.0900       11.8927       9.61864       7.22263       5.35007       3.68575       2.45374       1.53458      0.936831      0.516881      0.282154      0.143100     0.0647742     0.0291572     0.0113729    0.00406311    0.00134980   0.000378777   9.39548e-05   1.77416e-05   2.26797e-06       0.00000       0.00000       0.00000       0.00000       0.00000       0.00000       0.00000       0.00000       0.00000       0.00000
  13  25 4236.4079    1.0203 10.2299 10.1930 -0.0082  0.1395   0.0137   0.4016    0.0516   0.0000   419.1828      -8.94586       17.4741       32.8830      -3.13557      -19.2548       13.6195       16.6713       12.4078      -5.53833      -5.74278       1.03421      0.880396     -0.886354      -1.26422      0.236481      0.423116     0.0588226    -0.0591304    -0.0235099    0.00884192    0.00216523  -0.000199386  -3.23051e-05  -8.55771e-06  -1.36743e-06       0.00000       0.00000       0.00000       0.00000       0.00000       0.00000       0.00000       0.00000       0.00000       0.00000       16.1636       20.7148       21.7328       21.9742       20.3012       17.8754       14.4465       11.6279       8.92135       6.44225       4.58638       3.00107       1.94501       1.15228      0.671012      0.357294      0.178720     0.0853333     0.0360378     0.0143244    0.00520303    0.00166496   0.000481820   0.000111602   2.15520e-05   2.99354e-06       0.00000       0.00000       0.00000       0.00000       0.00000       0.00000       0.00000       0.00000       0.00000       0.00000
  13  26 4377.4752    0.8652 12.7545 10.0844 -0.0082  0.1907   0.0127   0.5158    0.0472   0.0000   409.7177       30.9435       9.01425       12.6698       33.8803      -12.2090       20.6129      -11.0105      -27.8565      -8.19164      -5.04932       6.11784      -4.72084     -0.609546       1.70838     -0.866107     -0.363464    0.00808917    -0.0663743     0.0372874     0.0172747   0.000563101  -0.000422181   0.000332312   2.21401e-05   6.04816e-07       0.00000       0.00000       0.00000       0.00000       0.00000       0.00000       0.00000       0.00000       0.00000       0.00000       21.5766       28.0884       29.3980       29.6559       27.3404       24.1662       19.6921       16.2350       12.4368       8.90406       6.30395       4.30362       2.69956       1.63609      0.928341      0.514936      0.258198      0.123497     0.0521518     0.0207649    0.00736385    0.00241391   0.000667288   0.000157689   3.00709e-05   4.18515e-06       0.00000       0.00000       0.00000       0.00000       0.00000       0.00000       0.00000       0.00000       0.00000       0.00000
  13  27 4518.9984    0.6911 14.7887 10.0022 -0.0049  0.2500   0.0110   0.6768    0.0409   0.0000   429.8195      -13.0955       22.5427       38.8416       25.9006       22.8437      -11.9712      -12.6664      -38.8075      -8.56274       11.7335     -0.967835      -3.49724       3.05572       1.57139      -1.12762     -0.226174     0.0167382     0.0605267   -0.00129462    -0.0241385   -0.00635916   -0.00117412   4.05580e-05   3.56769e-05  -2.27100e-06       0.00000       0.00000       0.00000       0.00000       0.00000       0.00000       0.00000       0.00000       0.00000       0.00000       28.3472       36.6789       39.1740       38.9476       36.0273       31.3599       26.5002       21.1069       16.3075       11.7826       8.31305       5.65095       3.63912       2.15239       1.25172      0.689084      0.345305      0.167556     0.0699899     0.0283730     0.0101576    0.00318500   0.000880507   0.000207110   4.02707e-05   5.35061e-06       0.00000       0.00000       0.00000       0.00000       0.00000       0.00000       0.00000       0.00000       0.00000       0.00000
  14   9 2017.0265    0.6030  0.4541  9.6551 -0.0056  0.0229   0.0209   0.0428    0.0645   0.0000   435.9568      -2.83391       19.3978       1.49290      -2.38624      0.480502       2.29784     0.0773690      -3.45286       1.10101    -0.0687404     -0.922028    -0.0768435      0.175090    -0.0920573    0.00701629     0.0544356    0.00442444    0.00743611    0.00560579    0.00132304   0.000565198  -4.93003e-05  -8.13380e-05  -1.18668e-06   1.78515e-06   3.91643e-07   7.27819e-08       0.00000       0.00000       0.00000       0.00000       0.00000       0.00000       0.00000       0.00000       2.30647       3.20566       3.46003       3.31339       3.26442       2.47012       2.41050       1.60580       1.39886      0.927870      0.651809      0.482932      0.259056      0.187195      0.102826     0.0630523     0.0286354     0.0147905    0.00815606    0.00322320    0.00146909   0.000555415   0.000182672   6.73874e-05   1.52753e-05   4.43197e-06   9.76778e-07   1.11506e-07       0.00000       0.00000       0.00000       0.00000       0.00000       0.00000       0.00000       0.00000
  14  10 2162.4582    0.8045  0.7592  9.7667 -0.0072  0.0281   0.0221   0.0612    0.0852   0.0000   435.3014       6.63230       7.99442      -6.46376      -2.05377       4.46967     -0.972057       1.84035      -2.05957       1.81097     -0.188436     -0.433347      0.204670      0.386126     -0.203797     -0.175661    -0.0319353   -0.00954603     0.0103424   -0.00913135   -0.00186829  -0.000185399   0.000237200   0.000170234   1.02653e-05   4.35348e-06   1.31190e-06   1.42090e-07       0.00000       0.00000       0.00000       0.00000       0.00000       0.00000       0.00000       0.00000       2.72924       3.94334       3.86522       4.03472       3.71987       3.12465       2.67744       2.13280       1.63285       1.10363      0.883099      0.556482      0.398233      0.234723      0.137871     0.0803299     0.0424189     0.0213706     0.0109704    0.00457202    0.00196365   0.000715185   0.000238120   7.59845e-05   2.31143e-05   4.91260e-06   1.11675e-06   1.57955e-07       0.00000       0.00000       0.00000       0.00000       0.00000       0.00000       0.00000       0.00000
  14  11 2305.6356    1.1528  0.8751 10.1862 -0.0058  0.0269   0.0272   0.0599    0.1030   0.0000   441.2529       1.12823       10.7261       4.24299       2.83216     -0.460143       2.61015      0.567690     0.0985407       1.65714       1.13535      0.983541      0.582999      0.159178      0.130222      0.176042     0.0425757  -0.000709207    0.00633152    0.00146973   9.74091e-05   -0.00180133   0.000303293  -4.87676e-05   6.40368e-06  -6.21316e-06   1.78679e-07   1.09674e-07       0.00000       0.00000       0.00000       0.00000       0.00000       0.00000       0.00000       0.00000       3.01261       3.70943       3.87488       3.90002       3.72521       3.11973       2.69034       2.34757       1.76437       1.27184      0.913594      0.602356      0.410942      0.239603      0.136589     0.0810939     0.0444168     0.0217678     0.0112825    0.00432062    0.00195505   0.000696760   0.000233168   7.29837e-05   2.20836e-05   5.00711e-06   9.47082e-07   1.28774e-07       0.00000       0.00000       0.00000       0.00000       0.00000       0.00000       0.00000       0.00000
  14  12 2446.6641    1.5591  0.8625 10.8108 -0.0034  0.0304   0.0372   0.0579    0.1100   0.0000   436.5925       3.27495       16.8702       7.96108     -0.103500      0.958542     -0.964133     -0.783574     -0.120954       3.00369     -0.663990     -0.298015      0.279290     -0.234845     -0.173859     0.0586829     0.0548719    -0.0177628     0.0156276    0.00276298    0.00121164    0.00104722   0.000112480  -5.70799e-05   4.35361e-06   4.27057e-06   3.19231e-07   9.92302e-08       0.00000       0.00000       0.00000       0.00000       0.00000       0.00000       0.00000       0.00000       3.28982       3.77784       4.36923       4.66751       3.95209       3.02571       3.41338       2.42928       1.72155       1.37281       1.05540      0.688986      0.351811      0.283308      0.165266     0.0929725     0.0425034     0.0211921     0.0128096    0.00563948    0.00256293   0.000858373   0.000264210   8.65476e-05   1.89110e-05   5.41027e-06   1.16713e-06   1.35118e-07       0.00000       0.00000       0.00000       0.00000       0.00000       0.00000       0.00000       0.00000
  14  13 2587.2263    1.9829  0.9098 11.3822 -0.0016  0.0267   0.0487   0.0649    0.1229   0.0000   446.0058       10.1002      0.350654      -3.34517       3.79917       2.92016      -1.18828      -2.00060       1.55975      -1.32752       1.82681       1.38357     -0.577986     -0.272741      0.148101      0.102253    -0.0525904    0.00677958   -0.00991058    0.00306742   -0.00227922    0.00101575   4.88143e-05  -8.99513e-05  -2.47490e-05   1.17137e-05  -1.55474e-06   3.90798e-08       0.00000       0.00000       0.00000       0.00000       0.00000       0.00000       0.00000       0.00000       3.03648       3.89965       3.74239       3.98484       3.72237       3.22746       2.71289       2.17732       1.72003       1.26357      0.920895      0.599339      0.375450      0.239027      0.146656     0.0795876     0.0425171     0.0196241    0.00997578    0.00403612    0.00178936   0.000610254   0.000225655   6.92181e-05   1.97393e-05   4.68217e-06   9.69673e-07   1.37757e-07       0.00000       0.00000       0.00000       0.00000       0.00000       0.00000       0.00000       0.00000
  14  14 2728.1710    2.6405  0.8702 11.2660 -0.0148  0.0257   0.0662   0.0576    0.3102   0.0000   442.6970      -5.36665       9.23512       7.62267     -0.761348     -0.501076     -0.711508      -5.43265      0.332366      -1.33015     -0.146104       1.42059    -0.0947648      0.527736     -0.164739     -0.104576     0.0121943   0.000565591  -0.000471667   -0.00473386   -0.00149330   0.000588500   0.000179865   8.21161e-05  -2.21410e-05   3.27146e-06   3.62305e-07  -1.14965e-07       0.00000       0.00000       0.00000       0.00000       0.00000       0.00000       0.00000       0.00000       2.91571       3.76117       3.98904       4.05639       3.79029       3.18063       2.60175       2.07460       1.56513       1.20015      0.824338      0.543450      0.341872      0.222906      0.142968     0.0749100     0.0416514     0.0190270    0.00982830    0.00403422    0.00180349   0.000616055   0.000234253   6.79001e-05   1.95287e-05   4.70371e-06   9.12159e-07   1.23892e-07       0.00000       0.00000       0.00000       0.00000       0.00000       0.00000       0.00000       0.00000
  14  15 2869.1520    3.3025  0.8201 11.9412 -0.0101  0.0268   0.0904   0.0564    0.3263   0.0000   440.5546       2.78197       16.8439      -1.81766     -0.957008      -3.93621      -3.03874     -0.551433      0.135500      -1.56959     -0.734469     -0.730580     -0.226781     -0.103033      0.109389     0.0228990   -0.00913516   -0.00623242    0.00232134    0.00158712  -0.000719998  -0.000123991   4.92436e-05   0.000125808   1.96555e-05  -5.70224e-06   8.92512e-07  -8.48919e-08       0.00000       0.00000       0.00000       0.00000       0.00000       0.00000       0.00000       0.00000       2.90246       3.59807       4.34161       3.71879       3.76747       3.14907       2.69427       2.16920       1.61018       1.22854      0.795603      0.632609      0.374687      0.213096      0.140228     0.0746398     0.0372096     0.0201866     0.0100752    0.00431428    0.00169502   0.000689450   0.000262883   7.79790e-05   2.14585e-05   5.61371e-06   9.68276e-07   1.06215e-07       0.00000       0.00000       0.00000       0.00000       0.00000       0.00000       0.00000       0.00000
  14  16 3010.1079    3.9970  0.8499 11.9731 -0.0016  0.0257   0.0954   0.0545    0.3451   0.0000   436.4860      -4.17714       15.2154      0.411365       1.53039      -3.95488      -3.81139       2.36920      0.986427     -0.885897     -0.871820     -0.419759      0.359163      0.263810    -0.0470521    -0.0174431     0.0178631    0.00386869    0.00612337   -0.00601820  -9.52246e-05   0.000613332   4.85799e-05  -5.39670e-06   4.98625e-06  -3.39204e-06   3.81612e-07  -1.09017e-07       0.00000       0.00000       0.00000       0.00000       0.00000       0.00000       0.00000       0.00000       2.74956       3.51753       3.60586       3.56426       3.27728       3.20055       2.52925       2.01971       1.50029       1.14500      0.843164      0.575389      0.392964      0.230838      0.138580     0.0725116     0.0393605     0.0185145    0.00908790    0.00381237    0.00171060   0.000638433   0.000238738   7.14363e-05   2.10067e-05   4.62543e-06   8.67718e-07   1.33869e-07       0.00000       0.00000       0.00000       0.00000       0.00000       0.00000       0.00000       0.00000
  14  17 3150.4837    4.0142  1.1144 12.7830 -0.0072  0.0304   0.0900   0.0719    0.1790   0.0000   436.0323      -2.33704       15.0781      -3.01465      -6.73129    -0.0661387       3.46148       3.08232     -0.889388     0.0331256     -0.834828      0.211314     -0.411374     -0.112957      0.152677    -0.0445384     0.0147170     0.0106543     0.0200932  -0.000367580    0.00159667  -0.000832993  -0.000192033  -0.000126984  -1.24156e-06  -2.83744e-06  -5.48427e-07   1.08887e-07       0.00000       0.00000       0.00000       0.00000       0.00000       0.00000       0.00000       0.00000       3.02312       4.16075       4.05729       4.37821       3.95850       3.49225       2.87375       2.43201       1.78860       1.36611      0.990422      0.632859      0.437612      0.262478      0.162219     0.0925530     0.0477896     0.0233174     0.0123320    0.00477116    0.00219859   0.000801776   0.000273818   8.42780e-05   2.53000e-05   5.76804e-06   1.12974e-06   1.72807e-07       0.00000       0.00000       0.00000       0.00000       0.00000       0.00000       0.00000       0.00000
  14  18 3290.7842    3.6448  1.4326 12.2688 -0.0013  0.0328   0.0708   0.0808    0.1447   0.0000   440.0414      -7.34914       5.75852       8.76497       6.16422      -3.64529      -5.03262       1.70898       3.54271      0.756197      0.468350      0.696949      0.290772     -0.560851     -0.242128     0.0849775     0.0349862    -0.0195747   -0.00571406    0.00168066  -1.03523e-05  -0.000345174  -0.000133596  -6.12433e-05   1.27144e-06   7.55169e-06   5.91506e-07  -1.01610e-07       0.00000       0.00000       0.00000       0.00000       0.00000       0.00000       0.00000       0.00000       3.43827       4.50669       4.57948       4.74605       4.47485       3.77088       3.44382       2.65484       2.06688       1.54637       1.11980      0.758821      0.485638      0.315674      0.178128      0.100780     0.0550993     0.0256567     0.0135680    0.00531352    0.00256268   0.000877540   0.000311544   9.86221e-05   2.66888e-05   6.68603e-06   1.35263e-06   1.73078e-07       0.00000       0.00000       0.00000       0.00000       0.00000       0.00000       0.00000       0.00000
  14  19 3431.3047    3.1726  1.9993 12.0297 -0.0017  0.0377   0.0539   0.0996    0.0934   0.0000   436.9518      -6.98314       17.5526       4.44007      0.482995      -8.43643       1.56680       3.07956      -1.79899       1.58849      -1.17571     -0.647083      -1.51842    -0.0283873    -0.0311370      0.123753     0.0116232    -0.0710858     0.0111086  -0.000358796  -0.000862352  -0.000530509   0.000460107   8.35667e-05  -3.56356e-05  -1.38469e-05  -8.83880e-08   2.96792e-07       0.00000       0.00000       0.00000       0.00000       0.00000       0.00000       0.00000       0.00000       4.13110       5.10045       5.58641       5.53716       5.11734       4.56091       3.98295       3.06873       2.44949       1.84113       1.27121      0.892636      0.567166      0.365637      0.204946      0.120012     0.0634817     0.0325150     0.0145945    0.00674294    0.00281141    0.00109483   0.000371440   0.000121716   3.06569e-05   7.59482e-06   1.45406e-06   1.83008e-07       0.00000       0.00000       0.00000       0.00000       0.00000       0.00000       0.00000       0.00000
  14  20 3572.0163    2.4997  2.9918 11.6059 -0.0039  0.0501   0.0361   0.1294    0.0695   0.0000   429.8849      -2.91890       13.3394       2.53186       2.79758      -4.34979      -2.10532       1.20393      -1.05495     -0.813531       2.62620     -0.818719    -0.0149166     -0.390885      0.354727    -0.0948673     -0.102997     0.0500382    -0.0133246    -0.0133835    0.00489067   0.000594078  -8.52369e-05   6.95035e-05  -2.21854e-05  -6.30611e-06  -7.49676e-07  -1.66042e-08       0.00000       0.00000       0.00000       0.00000       0.00000       0.00000       0.00000       0.00000       5.60750       6.74127       7.28396       7.45221       6.94042       6.13568       5.07185       4.29904       3.20761       2.48316       1.72059       1.18578      0.766605      0.484671      0.289981      0.167051     0.0883470     0.0431508     0.0220736    0.00894498    0.00391119    0.00144381   0.000504303   0.000154764   4.24111e-05   1.02489e-05   1.77638e-06   2.43241e-07       0.00000       0.00000       0.00000       0.00000       0.00000       0.00000       0.00000       0.00000
  14  21 3712.9942    2.1083  4.3321 11.0056 -0.0022  0.0608   0.0263   0.1593    0.0655   0.0000   439.0361      -1.05459       8.90913      -15.5813       11.3738       5.64611       1.77444      -4.39504      0.290924       1.50234     -0.653109      -1.68618     -0.321309      0.197037      0.576378    -0.0669058      0.250069    -0.0760744    -0.0431391     0.0134739    0.00641528   -0.00374023   0.000130904   0.000328112   3.05851e-05   2.04744e-06   1.18053e-08   6.93220e-08       0.00000       0.00000       0.00000       0.00000       0.00000       0.00000       0.00000       0.00000       6.74286       8.60352       9.16630       8.98411       8.43049       7.63751       6.38061       5.18262       4.01663       2.97139       2.12304       1.50534      0.936655      0.606021      0.348715      0.194991      0.105000     0.0529464     0.0249413     0.0113135    0.00462895    0.00173866   0.000622658   0.000203754   5.30144e-05   1.26429e-05   2.32612e-06   3.06865e-07       0.00000       0.00000       0.00000       0.00000       0.00000       0.00000       0.00000       0.00000
  14  22 3853.9490    1.7365  5.7668 10.7048 -0.0016  0.0766   0.0206   0.2014    0.0596   0.0000   443.7397       16.4550       14.4150      -10.8672       1.79364      -15.5407       8.40838      -1.75161      -1.98972      -2.21136     -0.954288       2.32110       1.53686     -0.434698     -0.666257     0.0193036      0.131366    -0.0808815    -0.0242877   -0.00916673   -0.00623075  -0.000397417   0.000347719  -4.82011e-06  -4.96208e-05  -2.22451e-05  -2.28482e-06   7.26536e-08       0.00000       0.00000       0.00000       0.00000       0.00000       0.00000       0.00000       0.00000       8.16795       10.5490       11.4271       11.1210       10.6356       9.21908       8.09032       6.46340       5.10623       3.82351       2.71051       1.83118       1.20685      0.763264      0.443138      0.263306      0.134025     0.0714636     0.0322541     0.0150965    0.00600749    0.00247257   0.000808272   0.000261448   7.06047e-05   1.64736e-05   3.12328e-06   3.83964e-07       0.00000       0.00000       0.00000       0.00000       0.00000       0.00000       0.00000       0.00000
  14  23 3995.2487    1.4103  7.4834 10.5554 -0.0027  0.0984   0.0173   0.2767    0.0548   0.0000   445.4901      -16.8389       4.36758       4.20822       4.17120      -8.12176       11.3110      -10.6577       4.66469       7.66078      0.908708      -3.52047      -1.36758     -0.841806      0.532750      0.637239     -0.124302     0.0660836    -0.0490644     0.0102218    0.00610915   -0.00371770    0.00109804  -7.15802e-05  -0.000218552   4.06517e-06  -8.53981e-09   5.79465e-08       0.00000       0.00000       0.00000       0.00000       0.00000       0.00000       0.00000       0.00000       10.0764       13.4701       14.1178       14.3782       13.4170       12.0619       10.0633       8.27618       6.48584       4.88923       3.42976       2.41312       1.55715      0.992369      0.590426      0.331334      0.183573     0.0899089     0.0442630     0.0187872    0.00817773    0.00300548    0.00109246   0.000338343   9.14870e-05   2.19227e-05   4.05617e-06   5.44665e-07       0.00000       0.00000       0.00000       0.00000       0.00000       0.00000       0.00000       0.00000
  14  24 4136.5824    1.1734  9.4472 10.3102 -0.0049  0.1191   0.0148   0.3472    0.0537   0.0000   451.6544       22.2728      -14.7858       8.91469       5.04519      -19.8823       14.3234       17.7637       5.76772     -0.553482      -8.36086       1.53322       2.41895      0.777903     -0.403688     0.0574823     -0.405979    -0.0801657      0.139922   -0.00841787    -0.0125382   -0.00300306  -0.000865004   0.000894284   0.000120990  -4.80282e-05   5.85567e-07  -2.08104e-08       0.00000       0.00000       0.00000       0.00000       0.00000       0.00000       0.00000       0.00000       12.7474       16.7248       17.9912       17.5363       16.6013       14.6276       12.6502       10.1887       7.86606       5.98973       4.24491       2.95121       1.93550       1.21485      0.728929      0.409303      0.226302      0.113946     0.0546015     0.0248208     0.0103348    0.00386372    0.00136182   0.000414882   0.000111364   2.61093e-05   4.81447e-06   6.10349e-07       0.00000       0.00000       0.00000       0.00000       0.00000       0.00000       0.00000       0.00000
  14  26 4419.5489    0.8183 13.7924 10.0645 -0.0049  0.1954   0.0120   0.5663    0.0439   0.0000   472.0673      -17.5605      -62.8979      -33.7358       38.3762       13.2315      -5.07108      -2.05519       13.5805       6.26545      -10.2537       4.65862       5.72224     -0.717163      -1.69040      0.198346      0.295013     -0.112842     -0.101178    0.00591139     0.0420140  -0.000728059   -0.00422277   3.39784e-05   0.000278842   2.91450e-05  -2.75220e-06  -5.82481e-08       0.00000       0.00000       0.00000       0.00000       0.00000       0.00000       0.00000       0.00000       20.6673       26.5817       28.5381       28.6770       26.9988       23.9680       20.4337       16.5395       13.0848       9.81366       7.04697       4.92240       3.24515       2.05199       1.24419      0.715483      0.387962      0.199564     0.0959311     0.0427538     0.0176569    0.00663990    0.00228859   0.000699616   0.000186241   4.27376e-05   7.90267e-06   1.01183e-06       0.00000       0.00000       0.00000       0.00000       0.00000       0.00000       0.00000       0.00000
  15   8 1902.3380    0.4831  0.3550  9.5205 -0.0104  0.0206   0.0189   0.0399    0.0506   0.0000   438.5671      0.619869       12.5684     -0.150185      -4.71102      0.712772       1.41807      -2.04140       1.03398     -0.250977    -0.0525858      0.156374      0.266694     0.0995918   -0.00711902     0.0102211    -0.0314680     0.0115482    0.00249578   -0.00280294   -0.00128318  -0.000885154   0.000181194   0.000205275   1.06670e-05   1.09342e-06  -4.95263e-06  -2.03742e-06  -2.14821e-07  -1.07245e-08       0.00000       0.00000       0.00000       0.00000       0.00000       0.00000       2.40741       3.12287       3.14729       3.01686       3.04584       2.50185       2.38541       1.77076       1.31257      0.985020      0.689046      0.527148      0.346858      0.228844      0.127064     0.0691692     0.0380145     0.0184744    0.00974794    0.00468746    0.00191815   0.000931427   0.000343567   0.000119556   4.25835e-05   1.24380e-05   3.26814e-06   9.71316e-07   1.91102e-07   1.99098e-08       0.00000       0.00000       0.00000       0.00000       0.00000       0.00000
  15   9 2049.5949    0.6746  0.4517  9.6905 -0.0079  0.0215   0.0220   0.0394    0.0735   0.0000   437.0616       4.62463       13.3277      -3.89653      -6.66658      -6.00403       1.14015      0.611617      -1.14612     0.0577209      0.150216      0.439498    -0.0702450     0.0737635    -0.0761173    -0.0797744    -0.0614763   -0.00711214    -0.0103997   -0.00381440   -0.00102159   3.80409e-05   0.000907054  -0.000238114   1.76836e-05   2.07064e-05   4.41009e-06   2.51701e-06   8.10065e-10   1.72676e-08       0.00000       0.00000       0.00000       0.00000       0.00000       0.00000       2.72619       3.50502       3.80975       3.77564       3.65500       3.09571       2.50658       1.82068       1.36746      0.940531      0.699095      0.532181      0.351678      0.224315      0.142529     0.0785232     0.0443515     0.0228601     0.0109148    0.00553305    0.00227165    0.00102556   0.000354555   0.000137168   4.85808e-05   1.41533e-05   3.74681e-06   8.92545e-07   1.73439e-07   1.97824e-08       0.00000       0.00000       0.00000       0.00000       0.00000       0.00000
  15  10 2195.8082    0.8970  0.6721 10.0164 -0.0042  0.0237   0.0240   0.0510    0.0803   0.0000   439.6983      -1.43935       13.0768      -5.29423       2.03587       2.89989       1.62638       1.08804       2.34440     -0.198566      0.636362     -0.548186      -1.03929    -0.0513337     0.0997520     0.0266355    -0.0620809   -0.00778045    0.00871741    0.00159518   0.000611421   0.000141109   0.000798392  -0.000251373  -1.72568e-05  -1.07994e-06  -8.64748e-07   3.67984e-08   4.37384e-08  -4.80423e-09       0.00000       0.00000       0.00000       0.00000       0.00000       0.00000       2.35488       3.01263       3.26511       3.04981       3.13736       2.73285       2.31599       1.89812       1.43624       1.10410      0.836487      0.566011      0.375403      0.249252      0.152004     0.0901161     0.0488858     0.0260072     0.0125870    0.00579136    0.00289411    0.00117585   0.000474745   0.000172785   5.75128e-05   1.88757e-05   5.24021e-06   1.21551e-06   2.18458e-07   2.63853e-08       0.00000       0.00000       0.00000       0.00000       0.00000       0.00000
  15  11 2339.4659    1.2391  0.9418 10.0203 -0.0031  0.0273   0.0267   0.0605    0.1122   0.0000   440.0301      -1.35831       11.9526      -4.12626      -3.08279       5.51572       2.37437     -0.204331    -0.0549893      0.449482     -0.584211     -0.196441     -0.360856      0.303927     -0.165107   0.000305316     0.0236029   -0.00131857   -0.00425221   2.66835e-06    0.00118748   2.86568e-05  -0.000102634  -7.40963e-05   6.70618e-05  -8.37318e-06   1.31439e-06   7.06867e-07   1.27031e-07  -3.64885e-08       0.00000       0.00000       0.00000       0.00000       0.00000       0.00000       2.93268       3.64200       3.79302       3.67877       3.78002       3.48455       2.64700       2.30958       1.66955       1.33466       1.02656      0.657663      0.469488      0.303053      0.190216      0.111282     0.0662554     0.0290964     0.0170221    0.00717341    0.00335826    0.00130763   0.000621562   0.000181606   7.05561e-05   2.11384e-05   6.41696e-06   1.35544e-06   2.27014e-07   3.15675e-08       0.00000       0.00000       0.00000       0.00000       0.00000       0.00000
  15  12 2480.9485    1.7018  0.9529 10.4685 -0.0038  0.0261   0.0375   0.0633    0.1286   0.0000   441.4037       1.94202       10.6407       5.30279      0.300256      -1.38198      -3.56794      0.711746      -1.71146      0.279033     -0.628247      0.502543     0.0268374     0.0840197     0.0143452      0.102270    -0.0452360    -0.0104979   -0.00760450  -0.000714544    0.00105778   -0.00254406   0.000192019   5.75923e-05  -6.31358e-05   1.07309e-05   2.16289e-06  -1.01576e-06   2.07538e-07  -1.66911e-08       0.00000       0.00000       0.00000       0.00000       0.00000       0.00000       2.41451       3.47083       3.37366       3.45741       3.37421       3.05011       2.54220       2.14634       1.54127       1.32898      0.901005      0.646456      0.426774      0.285863      0.168927      0.108213     0.0525437     0.0330280     0.0137845    0.00734425    0.00308883    0.00147444   0.000509579   0.000228564   6.42088e-05   2.22953e-05   5.93934e-06   1.53613e-06   2.59518e-07   3.71122e-08       0.00000       0.00000       0.00000       0.00000       0.00000       0.00000
  15  13 2622.3476    2.1967  0.7824 11.4787  0.0039  0.0242   0.0540   0.0517    0.0990   0.0000   438.4769     -0.332396       12.5903      -2.47399       3.49879       3.18477     -0.953496      -3.32096     -0.744303       1.20319     -0.143992      0.179099     0.0155806     -0.394115      0.489202     -0.136625    -0.0653014     0.0115615   -0.00355054    0.00274616    0.00883383  -4.24370e-05  -0.000287415  -2.26870e-05   8.83572e-05   4.57893e-05   1.93617e-07  -2.04301e-06  -7.53271e-08   2.66627e-08       0.00000       0.00000       0.00000       0.00000       0.00000       0.00000       2.39575       3.14268       3.31887       3.39012       3.11038       2.75093       2.43975       2.02880       1.50927       1.13313      0.865901      0.613272      0.382057      0.268296      0.153460     0.0945573     0.0494448     0.0258921     0.0134432    0.00661346    0.00311303    0.00130647   0.000534964   0.000183836   5.93221e-05   2.05439e-05   5.01391e-06   1.24348e-06   2.26352e-07   3.01146e-08       0.00000       0.00000       0.00000       0.00000       0.00000       0.00000
  15  14 2764.0999    2.7064  0.7975 11.9264  0.0027  0.0233   0.0651   0.0553    0.1174   0.0000   436.5136      -3.99015       8.46929     -0.196879      0.523698      -2.87785      -4.02991      0.114885       3.14300      0.148505     -0.211422      0.402810     -0.357425     -0.408775      0.198101      0.124056    -0.0589835     0.0581245     0.0120358  -0.000657711    0.00113905   0.000986717  -2.54049e-05  -8.02237e-05  -8.21198e-05   1.87752e-05   1.01367e-05  -5.06831e-07  -6.30948e-08  -1.56302e-08       0.00000       0.00000       0.00000       0.00000       0.00000       0.00000       2.51880       3.16360       3.29159       3.18920       2.93229       2.68927       2.43688       2.00332       1.60413       1.28530      0.874191      0.591981      0.408799      0.236876      0.158926     0.0887984     0.0513369     0.0263396     0.0139130    0.00624001    0.00303818    0.00119356   0.000518059   0.000185879   6.45093e-05   1.63625e-05   4.99479e-06   1.14204e-06   2.06719e-07   2.74594e-08       0.00000       0.00000       0.00000       0.00000       0.00000       0.00000
  15  15 2905.7027    3.4489  0.8380 12.2167 -0.0178  0.0288   0.0835   0.0550    0.2259   0.0000   439.3964       6.16904       11.3432     -0.967719      0.244983       3.71309      -2.37928      -1.84749       2.29142     -0.953019     -0.115095     -0.487183      0.651440     -0.142986     -0.527591     -0.221354     0.0600620     0.0515540  -0.000973410    0.00145290    0.00465551    0.00109332  -0.000839862  -9.52764e-05  -5.56865e-05  -3.38925e-05   3.76594e-07   1.18635e-06   7.48550e-07   1.73932e-08       0.00000       0.00000       0.00000       0.00000       0.00000       0.00000       2.28980       3.92503       3.31592       3.97870       3.26058       3.10188       2.68435       2.18793       1.75672       1.31137      0.959912      0.630456      0.455410      0.270438      0.184751     0.0963944     0.0586731     0.0330791     0.0143372    0.00869150    0.00284889    0.00176652   0.000535697   0.000236033   7.58481e-05   2.11426e-05   6.31770e-06   1.42008e-06   3.09635e-07   4.82977e-08       0.00000       0.00000       0.00000       0.00000       0.00000       0.00000
  15  16 3047.0704    3.8307  0.8876 12.4636 -0.0067  0.0299   0.0972   0.0599    0.2677   0.0000   438.0677      0.216838       7.25922      -6.12116     -0.728000      -1.10845      -3.26079   0.000360476       2.33671    -0.0141694     -0.494528       1.18002   3.43718e-05     -0.669228     -0.127611    -0.0291241     0.0382498    -0.0464902    0.00904116    0.00114007   -0.00174196    0.00141073  -9.17702e-05  -0.000104079   5.43297e-06  -3.81072e-05   3.65202e-07  -6.91853e-07   2.53936e-08  -4.02955e-09       0.00000       0.00000       0.00000       0.00000       0.00000       0.00000       2.80772       3.67298       4.32878       3.70213       4.00809       3.17626       2.76813       2.33904       1.72195       1.43769      0.899275      0.664731      0.505124      0.276843      0.181528      0.109432     0.0581738     0.0342790     0.0176547    0.00825843    0.00391880    0.00147844   0.000633710   0.000258717   7.85416e-05   2.18755e-05   6.89106e-06   1.64948e-06   2.71577e-07   2.95118e-08       0.00000       0.00000       0.00000       0.00000       0.00000       0.00000
  15  17 3187.9419    4.2060  1.0762 11.9579 -0.0024  0.0297   0.0982   0.0664    0.5238   0.0000   439.0431     -0.478182       12.1096     -0.859205      -1.90746      -1.23169       1.68299      -2.83264     -0.118964     -0.433268    -0.0292126    -0.0459350      0.123050     -0.201197     -0.194550     0.0268961     0.0184563     0.0216113   -0.00203178    0.00976249   -0.00271081   -0.00175505   0.000505659   0.000354530  -4.96301e-05  -4.08338e-06   2.28599e-05  -1.29323e-06  -4.16496e-08  -2.72468e-08       0.00000       0.00000       0.00000       0.00000       0.00000       0.00000       2.78105       3.68470       4.04310       3.85042       3.84618       3.38012       2.81665       2.46836       1.88185       1.36062       1.06163      0.720100      0.479818      0.321765      0.186851      0.116243     0.0667976     0.0312816     0.0179526    0.00889908    0.00362408    0.00166657   0.000674313   0.000225105   8.09284e-05   2.62727e-05   7.27815e-06   1.61045e-06   2.89212e-07   3.65936e-08       0.00000       0.00000       0.00000       0.00000       0.00000       0.00000
  15  18 3328.7960    3.4107  1.4264 12.7259 -0.0112  0.0359   0.0720   0.0823    0.1348   0.0000   438.5142      0.971764       10.0110      0.765339      0.763488       4.94365       4.34158       1.65769      -2.91771       1.21103       2.11784      0.348880      0.558328     -0.830180      0.158118      0.273711   -0.00159537     0.0459035     0.0109906  -0.000662865    0.00189055   0.000423826  -0.000112438  -0.000348817   6.00462e-05  -1.52535e-05  -1.19467e-05  -2.12819e-06   4.20920e-07  -1.08215e-08       0.00000       0.00000       0.00000       0.00000       0.00000       0.00000       3.62718       4.90240       5.25624       5.01840       5.06861       4.13992       3.59894       3.10323       2.18438       1.82901       1.25710      0.873005      0.594090      0.355460      0.234964      0.146375     0.0736300     0.0419089     0.0207674    0.00979908    0.00498249    0.00184300   0.000768780   0.000295590   9.03457e-05   2.79501e-05   8.33709e-06   2.04812e-06   3.42309e-07   4.29976e-08       0.00000       0.00000       0.00000       0.00000       0.00000       0.00000
  15  19 3469.8637    2.9077  2.2523 12.1099 -0.0080  0.0432   0.0477   0.1020    0.0895   0.0000   436.9156      -8.98845       4.05239      -8.95502      -2.64047      -6.68796       1.15024      -7.55974      -5.33120       4.05860       2.68780      -2.09322    -0.0707648      0.786883     -0.499462     -0.109765     0.0438984     0.0802306     0.0156546    -0.0160393    0.00902029    0.00169010    0.00133893  -3.30436e-05  -0.000142937   2.30036e-05   2.25563e-05   6.83892e-07  -5.32687e-07  -2.78185e-08       0.00000       0.00000       0.00000       0.00000       0.00000       0.00000       4.50996       5.99427       6.39054       6.19791       5.90199       5.13169       4.57464       3.75569       2.95870       2.26117       1.62469       1.13635      0.759128      0.493330      0.293674      0.180605     0.0985970     0.0543291     0.0280073     0.0131997    0.00634501    0.00252882    0.00106741   0.000382748   0.000122917   3.85786e-05   9.94001e-06   2.35722e-06   4.31517e-07   5.27423e-08       0.00000       0.00000       0.00000       0.00000       0.00000       0.00000
  15  20 3611.0883    2.3959  3.3038 11.5874  0.0005  0.0532   0.0325   0.1354    0.0666   0.0000   441.0607      -18.0193       16.7707       8.18189      -6.55321       6.54077       6.52382     -0.194533      -3.54405      0.463709      0.212000      -1.13686      0.198950    -0.0125161     -0.735280    -0.0464704      0.127908     0.0473557    0.00884796    0.00172963   0.000585876   -0.00276759  -5.60203e-05   5.17056e-05   9.00974e-05   7.25604e-05   2.68205e-05  -1.43148e-06   2.20574e-07   5.55403e-08       0.00000       0.00000       0.00000       0.00000       0.00000       0.00000       5.16409       6.86431       6.94713       7.31748       6.84175       6.32731       5.37814       4.34403       3.61142       2.66110       1.99437       1.37678       1.00271      0.600560      0.402319      0.224100      0.130761     0.0721170     0.0355240     0.0175295    0.00764958    0.00338877    0.00126942   0.000494520   0.000167533   4.71304e-05   1.34901e-05   2.80059e-06   5.52417e-07   7.20264e-08       0.00000       0.00000       0.00000       0.00000       0.00000       0.00000
  15  21 3752.4070    1.9397  5.0228 10.9767 -0.0047  0.0674   0.0231   0.1768    0.0606   0.0000   437.2045       2.51911       22.1528     -0.675963      -13.2945       3.76776       1.62405       9.96762       9.41750      -4.22646      -2.07847     -0.462619     -0.280700      0.234836      0.518709      0.166070      0.257568    -0.0989121    -0.0302888    -0.0410599     0.0111313    0.00993518   -0.00360717  -0.000119500   0.000249182  -4.72350e-06  -8.64422e-06   3.14100e-06   5.69395e-07   4.37160e-08       0.00000       0.00000       0.00000       0.00000       0.00000       0.00000       6.71559       8.54909       9.36743       9.34961       8.76976       7.98388       6.89469       5.71864       4.51335       3.47269       2.54088       1.81930       1.21804      0.782236      0.490180      0.300517      0.160639     0.0907219     0.0453624     0.0220320     0.0104871    0.00429900    0.00170959   0.000653728   0.000208305   6.37822e-05   1.66121e-05   3.74754e-06   6.58193e-07   8.34896e-08       0.00000       0.00000       0.00000       0.00000       0.00000       0.00000
  15  22 3893.9258    1.6350  6.5888 10.5193 -0.0041  0.0793   0.0181   0.2176    0.0613   0.0000   440.2132       2.83666       11.8177      -2.97373      -16.0449      -14.2206      -3.25486       6.12297      -3.75456       1.60850      -3.15619      -2.19893       2.10725     0.0765019     -0.704157      0.304055     0.0708614     -0.161527    -0.0908210    -0.0539296     0.0118196   0.000136936    0.00117509  -0.000250583   0.000933346   2.32583e-05  -5.45573e-05  -3.12459e-06  -1.41107e-07   5.70178e-08       0.00000       0.00000       0.00000       0.00000       0.00000       0.00000       7.84621       10.3417       11.1329       11.0163       10.6196       9.42692       8.29826       6.68432       5.44388       4.19558       3.01491       2.15781       1.45394      0.927143      0.586156      0.354953      0.194071      0.108313     0.0542606     0.0262063     0.0122424    0.00508534    0.00203284   0.000778337   0.000255736   7.64992e-05   2.01004e-05   4.57188e-06   8.29033e-07   1.00080e-07       0.00000       0.00000       0.00000       0.00000       0.00000       0.00000
  15  23 4035.4924    1.3717  8.1369 10.4843 -0.0068  0.0981   0.0162   0.2791    0.0535   0.0000   447.4256       11.7945      -1.29458      -5.34434      -5.34071      -2.70195      -3.36165      -2.96824       3.00957       5.99936      -2.90030       4.01523       1.66907    -0.0345801      -2.23521     -0.407676      0.115520     -0.115192     -0.103972     0.0519375    0.00613137   -0.00773315  -0.000841926    0.00184105   0.000704368  -0.000106876   1.43728e-05  -5.82186e-06  -2.78441e-06   3.23135e-07       0.00000       0.00000       0.00000       0.00000       0.00000       0.00000       9.75159       12.6141       13.6962       13.3832       12.8621       11.8709       10.1656       8.32922       6.58873       4.99759       3.76925       2.66259       1.83905       1.19040      0.746977      0.433839      0.251295      0.133114     0.0703212     0.0323868     0.0157639    0.00638437    0.00266017   0.000936457   0.000323815   9.50005e-05   2.52405e-05   5.46319e-06   9.91708e-07   1.22640e-07       0.00000       0.00000       0.00000       0.00000       0.00000       0.00000
  15  25 4318.8682    0.9089 12.1001 10.2110 -0.0140  0.1614   0.0130   0.4623    0.0453   0.0000   405.7771       34.6753       45.9908      -6.43398      -26.7135      -16.1944      -29.2877       43.4696      -4.02669      -11.5474      -14.8950      -5.35804       6.87438      0.934693      -1.45173      0.373338     -0.408840      0.241602      0.303819     0.0388882    -0.0201102    -0.0146086    -0.0117272   5.99953e-06    0.00152560   0.000174285  -9.68954e-05   1.13115e-05   3.10150e-06  -2.20314e-07       0.00000       0.00000       0.00000       0.00000       0.00000       0.00000       15.8695       20.6576       22.3633       22.3110       21.5038       19.2286       16.8194       13.5665       11.0933       8.36927       6.27834       4.42417       3.00565       2.00023       1.25164      0.759065      0.432809      0.235707      0.120812     0.0584718     0.0267851     0.0114371    0.00453974    0.00164893   0.000544433   0.000162749   4.14297e-05   9.14096e-06   1.69047e-06   2.03635e-07       0.00000       0.00000       0.00000       0.00000       0.00000       0.00000
  15  27 4602.9983    0.5744 15.2930 10.0009 -0.0038  0.2875   0.0094   0.7150    0.0335   0.0000   490.9017       53.1441      -21.4631      -50.7529       58.1371       55.0817      -29.0738      -15.1413      -61.9293       6.75456       5.22349      -17.7277     -0.328844       5.23493       1.38394     -0.459082       2.01912      0.500498     -0.743048      0.196776     0.0304499    -0.0644891   -0.00506216   -0.00512562  -0.000899709   0.000148848  -5.83904e-05   3.95485e-07  -6.86470e-07   8.96897e-07       0.00000       0.00000       0.00000       0.00000       0.00000       0.00000       28.2442       36.1712       39.6012       39.7295       37.4651       34.5457       29.2430       24.9597       19.5115       14.8911       11.3913       8.06279       5.49287       3.63297       2.32672       1.40494      0.806499      0.445524      0.231149      0.113898     0.0528397     0.0223434    0.00862532    0.00309646    0.00100170   0.000295056   7.61456e-05   1.63307e-05   2.84989e-06   3.66360e-07       0.00000       0.00000       0.00000       0.00000       0.00000       0.00000
  16  10 2228.3755    0.9912  0.6472 10.2296 -0.0048  0.0233   0.0265   0.0502    0.0919   0.0000   436.8075      -1.48547       10.8518      -5.12567     0.0323939      -2.11253      0.391543      -1.49091     -0.322237     -0.405256      0.454820     -0.119799     -0.723764      0.132537   -0.00947344    -0.0696529   -0.00567526    -0.0106256     0.0111709    0.00448273    0.00262833   -0.00235241   -0.00148821  -0.000669509  -5.33761e-05   1.96059e-05   1.45380e-05   2.98159e-06   1.70523e-06   9.27851e-08   3.81397e-08   4.70069e-09       0.00000       0.00000       0.00000       0.00000       2.57964       3.26983       3.30362       3.71473       3.44165       3.09381       2.39553       1.98396       1.55792       1.23490      0.904773      0.634309      0.402231      0.283610      0.174481      0.122476     0.0676732     0.0408085     0.0198334     0.0107077    0.00463907    0.00234844   0.000857661   0.000390735   0.000126560   5.06218e-05   1.39125e-05   4.85100e-06   1.08340e-06   2.65769e-07   4.52424e-08   6.99829e-09       0.00000       0.00000       0.00000       0.00000
  16  11 2372.5557    1.3112  0.8829 10.4693 -0.0091  0.0265   0.0292   0.0577    0.0997   0.0000   441.9149      -3.16794       18.2888      -1.24570      -5.44220       1.31114       4.34231     -0.219042       1.25998      0.919427     -0.202514       1.27279     -0.426477     0.0261321     -0.140564      0.130283    0.00657383   -0.00962287     0.0184162    -0.0100673    0.00860027    0.00326881   0.000221892  -0.000548484  -0.000271486   4.23088e-05   2.67870e-06   2.34991e-06  -2.03032e-08   2.41280e-07   4.47217e-08   4.31922e-09       0.00000       0.00000       0.00000       0.00000       2.75296       3.25323       3.14355       3.38820       3.36554       3.09907       2.73433       2.24379       1.86857       1.31749      0.991643      0.738226      0.582037      0.399860      0.235293      0.133581     0.0753029     0.0454364     0.0253492     0.0126259    0.00614641    0.00255238    0.00115239   0.000437146   0.000174659   6.01153e-05   1.86919e-05   5.70408e-06   1.43734e-06   3.02646e-07   5.98650e-08   7.40280e-09       0.00000       0.00000       0.00000       0.00000
  16  12 2514.8260    1.7334  0.9915 11.0311 -0.0040  0.0280   0.0369   0.0590    0.1067   0.0000   438.7797     -0.880539       19.3675       3.73121      -7.68144       2.36161       1.81522       3.69184      0.291987      -1.62250      -1.32144      0.413462      0.309602     0.0402232      0.183916     0.0580749    0.00944261     0.0275618    -0.0421086    0.00496005    0.00251265    0.00176381  -0.000199727  -9.84631e-05  -0.000129130  -4.48196e-05  -5.08891e-05   5.37962e-06   1.00634e-06   2.28168e-07   8.03697e-08  -7.60042e-09       0.00000       0.00000       0.00000       0.00000       2.67334       3.40707       3.78934       3.98159       3.60760       3.11087       2.87108       2.30760       1.79519       1.35225       1.10149      0.720040      0.485224      0.355154      0.228014      0.126631     0.0780307     0.0475191     0.0252586     0.0127444    0.00603051    0.00289284    0.00137055   0.000564368   0.000195632   6.73221e-05   2.17228e-05   6.31785e-06   1.60731e-06   3.45264e-07   6.79354e-08   8.19883e-09       0.00000       0.00000       0.00000       0.00000
  16  13 2656.8857    2.4263  0.8274 11.3878  0.0017  0.0230   0.0540   0.0509    0.1133   0.0000   440.1218     -0.131152       15.4722      0.632693      -1.00347      -1.58088      0.678324       2.64112      0.143231     -0.859041      0.243862      0.913532     -0.665217     -0.495190    -0.0526602      0.182285     0.0591725    -0.0871361    -0.0172628    0.00305020    0.00475656  -0.000673324   0.000897521   0.000119671  -4.37430e-05   4.14809e-05  -1.38915e-05   6.72764e-07   8.14031e-07  -1.94143e-08   4.68175e-08  -7.21256e-09       0.00000       0.00000       0.00000       0.00000       2.32048       2.85587       3.06176       3.09253       2.91933       2.61198       2.32890       1.93186       1.60042       1.20314      0.873652      0.634018      0.446700      0.308568      0.184812      0.108905     0.0621743     0.0379711     0.0209604     0.0102757    0.00491069    0.00230333   0.000979374   0.000398938   0.000153501   5.38031e-05   1.70760e-05   5.03993e-06   1.23764e-06   2.81574e-07   5.22222e-08   6.35466e-09       0.00000       0.00000       0.00000       0.00000
  16  14 2799.4724    2.9489  0.8359 12.0124 -0.0081  0.0243   0.0683   0.0518    0.1140   0.0000   437.2864      0.406172       10.8277      -2.40881       2.89150      -4.10030      0.481249       1.13742       1.15835      0.134830      0.983027      0.478681      0.419036     -0.382800     -0.296798     0.0398203    -0.0597370    -0.0714495   -0.00968854    0.00198032    0.00156538   -0.00135069   0.000590524   3.67773e-05  -2.90407e-05   8.13845e-06  -4.40277e-05  -3.57248e-06  -1.02956e-07  -4.58999e-07  -7.40878e-08  -1.62120e-09       0.00000       0.00000       0.00000       0.00000       2.24510       3.00681       3.07327       3.07185       3.01788       2.67498       2.33524       2.02399       1.65907       1.28348      0.928106      0.699891      0.441226      0.322244      0.193743      0.117701     0.0716518     0.0385954     0.0221627     0.0107667    0.00512769    0.00252095   0.000989920   0.000437079   0.000162371   5.47319e-05   2.03438e-05   5.85436e-06   1.41647e-06   3.49574e-07   5.94822e-08   7.66067e-09       0.00000       0.00000       0.00000       0.00000
  16  15 2941.7008    3.6905  0.7929 12.0319 -0.0020  0.0227   0.0850   0.0497    0.1751   0.0000   439.0975      -6.20781       8.84484      -1.75158      -2.25062      -5.20232      -4.13352       1.44189       1.04475     -0.257774      -1.02058     0.0496974      0.259079     0.0852911      0.210900    0.00843656     0.0263261    -0.0158459    -0.0386293    0.00188158   -0.00671671    0.00154872   0.000884636  -0.000365942  -5.62968e-06   1.95646e-05  -6.52945e-06  -5.85609e-06  -8.09990e-07  -4.82425e-07  -6.85553e-09   3.60506e-09       0.00000       0.00000       0.00000       0.00000       2.16852       2.75595       3.19648       2.78752       2.97620       2.64709       2.12061       1.94605       1.43012       1.07341      0.890877      0.563801      0.434751      0.289883      0.169820      0.116909     0.0646773     0.0338637     0.0212920    0.00953176    0.00453300    0.00254157   0.000829975   0.000404123   0.000162913   4.99986e-05   1.66802e-05   5.85661e-06   1.53443e-06   2.91886e-07   4.88795e-08   5.75938e-09       0.00000       0.00000       0.00000       0.00000
  16  16 3083.4363    4.0816  0.9122 12.5555 -0.0058  0.0347   0.0905   0.0596    0.2290   0.0000   436.9242      -4.58506       10.4319      -1.13629      -1.31704       4.55721       1.20969     -0.633055     -0.953665     -0.431278     -0.467548     -0.517572    -0.0381142     -0.126033    0.00913199     -0.232689    -0.0494876     0.0532834    -0.0106080    -0.0106739    0.00562629  -0.000179573   -0.00120040   3.85363e-05   0.000149123  -8.87426e-05  -1.21416e-05   4.57056e-06  -7.69484e-07  -7.13479e-08   9.81544e-08   4.59981e-09       0.00000       0.00000       0.00000       0.00000       4.50732       5.41956       5.04883       4.39621       3.88958       3.29593       3.49977       3.88434       3.46704       2.68197       1.83845       1.21768      0.816625      0.489109      0.265369      0.135795     0.0766091     0.0496509     0.0301222     0.0151369    0.00700732    0.00302631    0.00116311   0.000440084   0.000165748   5.63217e-05   1.77449e-05   5.36123e-06   1.55475e-06   3.32542e-07   5.65524e-08   7.02998e-09       0.00000       0.00000       0.00000       0.00000
  16  17 3224.9208    3.9512  1.1053 12.6798 -0.0085  0.0329   0.0961   0.0726    0.2740   0.0000   433.5952     -0.128450       21.5480     -0.584517       1.20398      -2.68128      0.892469      -2.39979      0.156307     -0.763247     -0.904414     -0.399819      0.438921    -0.0397394     -0.210354     -0.141217    -0.0421557     0.0163689     0.0390734    -0.0165010   -0.00207397  -0.000680317    0.00173135  -0.000534279  -0.000584190   6.61982e-07  -4.04599e-06   8.96530e-06   3.56138e-06  -4.50375e-07   7.41896e-08   2.28401e-10       0.00000       0.00000       0.00000       0.00000       2.64062       4.04680       3.84236       4.12066       3.92527       3.47858       3.34471       2.34900       2.28895       1.60068       1.26830      0.958232      0.612461      0.495527      0.248152      0.211452     0.0880669     0.0696875     0.0329857     0.0161923    0.00952173    0.00294558    0.00207601   0.000559751   0.000293226   0.000105659   2.68273e-05   1.07608e-05   1.91652e-06   5.10893e-07   1.00345e-07   1.14463e-08       0.00000       0.00000       0.00000       0.00000
  16  18 3366.2552    3.5044  1.7940 11.5969 -0.0044  0.0356   0.0627   0.0847    0.3265   0.0000   441.3395       7.59456       16.4599       3.29125       1.50491       2.59563      -3.39901      -1.46305      -1.27738       1.50452      0.683184      0.119741      0.986486     -0.255574      0.139816     -0.100993    -0.0507721    -0.0148353    0.00247031   -0.00461833   -0.00866245    0.00119593   0.000571802   0.000530735  -6.29849e-05  -5.15221e-06  -1.58497e-05  -2.45529e-07   1.36701e-06  -3.67297e-07  -1.17245e-07   3.53321e-10       0.00000       0.00000       0.00000       0.00000       3.41806       4.41670       4.51611       4.63551       4.45116       4.23722       3.54566       2.96371       2.32931       1.87698       1.39560       1.02714      0.691720      0.477215      0.310306      0.186596      0.116257     0.0623955     0.0341096     0.0173680    0.00813983    0.00393349    0.00162629   0.000712591   0.000262355   9.13080e-05   3.11132e-05   8.60969e-06   2.19052e-06   4.92754e-07   8.31339e-08   1.11198e-08       0.00000       0.00000       0.00000       0.00000
  16  19 3507.7615    2.6641  2.5119 12.0459 -0.0076  0.0448   0.0434   0.1183    0.0949   0.0000   442.6777       4.10877       1.41422      -1.01514      -12.4603      -10.1701       11.2683      -3.66484      -2.15695       1.76375     -0.104250      0.938569      0.483865    -0.0773570     0.0651803     -0.168722     0.0989654   -0.00310751     0.0126714   -0.00981270   -0.00617557    0.00330435    0.00247262  -0.000601324   0.000200243   3.33450e-05  -5.24444e-05   2.15896e-05   2.81406e-06  -4.07522e-07   3.39680e-08   1.29693e-08       0.00000       0.00000       0.00000       0.00000       4.25491       5.82650       6.02232       6.21071       5.69590       5.22856       4.62120       3.94029       3.12429       2.42389       1.80965       1.29644      0.899948      0.610404      0.369934      0.238273      0.137899     0.0769654     0.0429746     0.0216680     0.0109590    0.00495987    0.00220149   0.000887333   0.000355399   0.000120015   3.78574e-05   1.14825e-05   2.84788e-06   6.43491e-07   1.14747e-07   1.49438e-08       0.00000       0.00000       0.00000       0.00000
  16  20 3649.6496    2.2689  3.9237 11.2537  0.0002  0.0546   0.0276   0.1454    0.0723   0.0000   443.3030      -1.62650       8.65062       6.41941      -9.48770      -1.64252      -7.25024      -6.01020      -7.26170       1.52718       2.61231      0.523699      -1.12153     -0.599167     0.0946363     -0.208970     0.0429540      0.181960    -0.0774489   -0.00444185     0.0127762   -0.00722233    0.00141746    0.00173334   0.000198718  -6.89230e-05   4.00126e-06   2.96332e-05  -1.76104e-06  -3.38654e-07   6.63517e-08   1.92641e-08       0.00000       0.00000       0.00000       0.00000       5.23128       6.62199       7.30819       7.28426       7.14498       6.08885       5.66706       4.70508       3.65765       2.88840       2.18075       1.58691       1.09597      0.723855      0.466873      0.297595      0.173233     0.0970756     0.0510272     0.0274901     0.0134808    0.00635878    0.00274520    0.00113902   0.000422823   0.000149110   4.62854e-05   1.37302e-05   3.54834e-06   7.94026e-07   1.36930e-07   1.54603e-08       0.00000       0.00000       0.00000       0.00000
  16  21 3791.4016    1.8416  5.0921 10.8829 -0.0032  0.0663   0.0217   0.1779    0.0635   0.0000   455.8445       2.93904       22.9133       5.30577       22.0634     -0.877693      -4.55711      0.175550      0.986256       7.09118      0.356539      -5.37830     0.0881611       2.62840     -0.567726      0.258604     0.0407618      0.119805    -0.0625555    -0.0597447    -0.0150595    0.00755708  -0.000609705   -0.00162923   3.91884e-05   0.000176342   3.08800e-05   1.35247e-05  -1.04059e-06   1.27937e-06  -3.66875e-07   1.38797e-08       0.00000       0.00000       0.00000       0.00000       6.16626       8.34300       8.72230       9.01294       8.50785       7.91329       6.68300       5.69326       4.62334       3.53465       2.66977       1.92557       1.35880      0.893558      0.578679      0.358589      0.209198      0.118789     0.0641561     0.0322466     0.0168549    0.00697710    0.00341327    0.00125454   0.000517665   0.000181403   5.95126e-05   1.75016e-05   4.54392e-06   9.64358e-07   1.73287e-07   2.21275e-08       0.00000       0.00000       0.00000       0.00000
  16  22 3933.2198    1.5346  7.1544 10.5620  0.0008  0.0828   0.0172   0.2345    0.0559   0.0000   450.3017       11.7636       3.40518      -15.8631      -21.8903       1.60297       11.7978       8.89157      -1.20671      -9.68726      0.112653       2.35918      -1.04207     -0.472720       1.11643     0.0189733     -0.402801      0.120276     0.0632348   -0.00793099   -0.00186814     0.0106668   -0.00264160    0.00201961   0.000146835  -0.000433919  -0.000169610   2.10992e-05   4.92988e-06  -1.16848e-06  -2.03285e-07   5.63653e-08       0.00000       0.00000       0.00000       0.00000       8.05724       10.4175       11.2706       11.3655       10.8000       9.83205       8.71516       7.16402       5.75561       4.50591       3.32956       2.49231       1.67482       1.16457      0.731488      0.461983      0.267110      0.153639     0.0830719     0.0419905     0.0211313    0.00957952    0.00435668    0.00172520   0.000675249   0.000235204   7.53555e-05   2.20886e-05   5.29144e-06   1.21382e-06   2.07905e-07   2.51505e-08       0.00000       0.00000       0.00000       0.00000
  16  25 4359.8768    0.8312 12.6279 10.1873 -0.0103  0.1723   0.0123   0.4938    0.0449   0.0000   432.5643       10.5756      -6.77675      -4.72529       31.7147      -5.35872      -21.9073      -1.47107      -15.4387      -11.2698       15.4350       4.72021     -0.211335     -0.998149     -0.828072      0.510110       1.13329     -0.253654    -0.0293302     0.0967841    0.00140018    -0.0396413    0.00875383    0.00850428   -0.00110140   0.000571713   5.73462e-05   2.96976e-05   1.16760e-06  -3.95746e-06   7.90499e-07   3.95973e-08       0.00000       0.00000       0.00000       0.00000       15.8766       20.7607       22.5968       22.4612       21.6700       20.0918       17.4601       14.6244       12.1663       9.44737       7.08168       5.20142       3.61701       2.44236       1.59952       1.00060      0.595120      0.346617      0.189749     0.0972632     0.0494906     0.0221408     0.0101567    0.00397072    0.00155072   0.000542288   0.000171383   4.87031e-05   1.20367e-05   2.57256e-06   4.46849e-07   5.38020e-08       0.00000       0.00000       0.00000       0.00000
  16  27 4644.4975    0.5543 16.6493  9.9864 -0.0026  0.3033   0.0086   0.7427    0.0303   0.0000   499.0440      -12.0418       3.49203      -32.2231       16.0467       18.1010       37.9278      -25.2688      -24.1192      -4.85885       7.50059       2.07894      -11.4013       1.94309      -5.68032     -0.144602       1.16091      -1.76204     0.0685132    -0.0292493    0.00646855     0.0644069     0.0199884   -0.00212934   -0.00359143    0.00144498   0.000341128   0.000126516   1.11095e-05   1.89074e-06  -8.37084e-07   1.65190e-07       0.00000       0.00000       0.00000       0.00000       27.3558       36.5014       39.4070       40.0482       38.4869       35.3823       30.4411       26.1146       20.7840       16.3972       12.4363       9.07703       6.48577       4.45734       2.88639       1.82863       1.09800      0.653813      0.353176      0.190458     0.0955100     0.0432579     0.0197156    0.00783032    0.00292458    0.00101416   0.000309597   8.90844e-05   2.18702e-05   4.65261e-06   7.91135e-07   9.84247e-08       0.00000       0.00000       0.00000       0.00000
  17   9 2112.9665    0.7535  0.5999  9.8625 -0.0032  0.0267   0.0210   0.0460    0.0663   0.0000   438.1860     -0.754816       13.5795      0.847032      -4.35656     -0.835259      0.926711       3.22444      -1.78683     -0.809386     -0.837253      0.240259      0.308682   -0.00966859     -0.158932      0.104232     0.0141508    -0.0342935    0.00724200    0.00259004    -0.0127548    0.00250343   0.000553703  -0.000936050  -8.07421e-06  -7.50661e-05   1.61541e-05  -1.20090e-05  -8.54399e-07   2.12595e-06   1.52359e-08   8.53791e-08   2.48120e-09   1.37380e-09       0.00000       0.00000       2.63499       2.90652       3.31616       3.87927       3.38448       2.77339       2.66693       2.37714       1.74392       1.29624      0.974390      0.791304      0.563086      0.341300      0.204974      0.155605      0.103536     0.0550699     0.0239395     0.0140969    0.00894088    0.00483511    0.00212064   0.000976865   0.000386367   0.000150405   5.10170e-05   1.62613e-05   4.40219e-06   1.24470e-06   2.94573e-07   7.08225e-08   1.17336e-08   1.55393e-09       0.00000       0.00000
  17  10 2260.2964    1.0817  0.8484 10.0002 -0.0085  0.0238   0.0250   0.0573    0.1305   0.0000   441.3381      -2.07009       13.6547      0.744031      -1.66467      -5.97594      0.235190       1.47446       1.28931      -1.03788     -0.535756      0.697214      0.742718    -0.0548606      0.154590      0.113848    -0.0581385    -0.0330718    -0.0175480    0.00786732   -0.00713744   -0.00778772    0.00284686    0.00125400   0.000196033  -9.21937e-05  -1.06798e-05   3.04132e-05   8.76295e-06  -3.25265e-06  -2.38874e-07  -5.62325e-08   8.78636e-10   2.08781e-09       0.00000       0.00000       2.06955       2.80701       2.90486       2.93996       3.01777       2.65241       2.38959       1.94376       1.54874       1.32910      0.952563      0.695699      0.531439      0.315518      0.243827      0.138468     0.0928180     0.0543714     0.0289107     0.0172620    0.00770284    0.00407686    0.00193350   0.000767884   0.000351858   0.000143797   4.75730e-05   1.94065e-05   5.59143e-06   1.40869e-06   4.34580e-07   9.02129e-08   1.56590e-08   1.84274e-09       0.00000       0.00000
  17  11 2404.9968    1.4425  0.8824 10.6837 -0.0036  0.0239   0.0319   0.0575    0.1070   0.0000   437.0481     -0.195561       9.37285     0.0976133      -3.14236      -3.52855      -2.22024      -2.38195       2.09639    -0.0446134      0.104464     -0.381350     -0.268824      0.542510     -0.330146    -0.0246967      0.161258     0.0510268    -0.0187370   -0.00930917    0.00956251   0.000991407    0.00129240  -0.000498387  -0.000110982   0.000279480  -5.23753e-05   1.85760e-06   1.07070e-05   3.17570e-06  -1.65554e-07  -1.39224e-07  -1.25535e-08  -7.50458e-10       0.00000       0.00000       2.26181       2.74561       2.90968       3.11207       2.98673       2.51684       2.24158       2.07841       1.67753       1.24221      0.981409      0.721234      0.515426      0.322734      0.212786      0.140630     0.0910196     0.0502555     0.0272409     0.0151407    0.00823080    0.00427179    0.00202225   0.000850243   0.000342391   0.000131658   4.60369e-05   1.54403e-05   4.88338e-06   1.39982e-06   3.65741e-07   7.50102e-08   1.34524e-08   1.63967e-09       0.00000       0.00000
  17  12 2548.1029    1.9707  0.9558 10.7135 -0.0070  0.0239   0.0417   0.0567    0.1344   0.0000   439.6222       2.40332       9.99037       3.40722       1.41559     0.0804580       4.60105       1.14628      -1.59925       1.65591     -0.231389     -0.206932     -0.654473      0.116192      0.279569    -0.0791250     -0.142887   -0.00905833     0.0330707     0.0265761   -0.00853135   -0.00676267   -0.00315729  -0.000661784   2.28721e-05  -0.000316081   2.36494e-05   8.78785e-06   9.91737e-06   6.54886e-07  -2.98035e-07   5.32059e-08   4.11358e-08  -8.88740e-10       0.00000       0.00000       2.17701       2.82723       2.78343       2.97121       2.93720       2.56905       2.37006       1.99150       1.66572       1.25376      0.991766      0.709632      0.534689      0.346821      0.228379      0.149630     0.0929006     0.0538009     0.0288064     0.0160134    0.00851100    0.00430918    0.00196484   0.000861957   0.000351539   0.000139284   4.95449e-05   1.70407e-05   5.12622e-06   1.48634e-06   3.86354e-07   7.87891e-08   1.53724e-08   1.83736e-09       0.00000       0.00000
  17  13 2690.9919    2.4859  0.9430 11.5323 -0.0020  0.0244   0.0529   0.0579    0.1081   0.0000   438.7333      0.848254       9.17508       2.81531     -0.729015      -5.31767      -2.71685     -0.428059       1.43098      -2.09958      -1.09344     0.0906283      0.100602     -0.663337     -0.154921      0.114885     -0.118095     0.0240012    -0.0212806    -0.0165863    0.00455704   -0.00458851  -0.000378282   -0.00108197   0.000456313  -5.51873e-05   2.99108e-05  -8.67569e-06  -1.79074e-06  -2.62301e-06  -1.37712e-08   1.59769e-07   1.13748e-10   3.38655e-10       0.00000       0.00000       2.14767       2.89796       3.13296       3.17430       3.04238       2.65830       2.49722       1.94679       1.64937       1.25811      0.960889      0.740447      0.468788      0.348790      0.227819      0.147440     0.0840972     0.0538784     0.0292831     0.0162169    0.00794330    0.00400603    0.00188771   0.000900988   0.000370286   0.000145063   5.14449e-05   1.89011e-05   5.60541e-06   1.61999e-06   3.56553e-07   8.88029e-08   1.59475e-08   1.81076e-09       0.00000       0.00000
  17  14 2834.2725    3.1357  0.8140 12.0094 -0.0027  0.0221   0.0686   0.0499    0.1029   0.0000   437.6721      -1.70593       15.7701      -5.93877      -1.05118       2.04597     -0.323831    -0.0107503       1.18963       1.98857      0.506760      0.148001     -0.714281     -0.310108     -0.132034    0.00888464     -0.113826     0.0718032     0.0182152    0.00303012   -0.00161233   -0.00362844   0.000110948    0.00105596   0.000217114   4.73355e-05   5.23580e-05  -7.05483e-07   3.99294e-06   2.54609e-07   4.67941e-08  -3.87708e-08  -1.02936e-08  -8.37757e-10       0.00000       0.00000       2.03923       2.47311       2.80456       2.91620       2.66343       2.46043       2.23853       1.83691       1.44834       1.15291      0.839635      0.637797      0.487914      0.305752      0.208820      0.139748     0.0811880     0.0461341     0.0275964     0.0144565    0.00727078    0.00388270    0.00186588   0.000827969   0.000316474   0.000133048   5.13757e-05   1.66667e-05   4.81685e-06   1.30167e-06   3.37851e-07   7.06018e-08   1.23699e-08   1.53381e-09       0.00000       0.00000
  17  15 2977.1351    3.8251  0.8056 12.2026 -0.0031  0.0230   0.0863   0.0515    0.1281   0.0000   436.3711       1.65111       14.6634      -1.09094      -2.64703      0.628251      -2.13071      -1.10642      -1.96203     -0.262767      0.640885      0.256032     -0.333037     -0.327347      0.271084    -0.0699533    -0.0525510    -0.0282414    -0.0211228    0.00745344   -0.00104764   -0.00168670   -0.00126077   0.000153631   0.000530758  -7.57537e-05  -1.21843e-05  -7.60647e-06   3.65766e-06   7.78470e-07  -1.96087e-07  -1.37574e-07  -1.65284e-08  -3.11867e-09       0.00000       0.00000       1.98163       2.76998       2.46404       2.83861       2.62429       2.55790       2.19956       1.81662       1.44709       1.29964      0.943748      0.699028      0.465429      0.319516      0.212814      0.138686     0.0917907     0.0535134     0.0282080     0.0156894    0.00763199    0.00401830    0.00155908   0.000825762   0.000309878   0.000141932   4.53370e-05   1.67690e-05   5.03811e-06   1.34093e-06   3.46652e-07   8.24579e-08   1.39327e-08   2.08021e-09       0.00000       0.00000
  17  16 3119.3213    3.9904  0.9540 12.5463 -0.0043  0.0261   0.0849   0.0562    0.1705   0.0000   441.2970      -3.59567       16.3075     -0.235185      -3.12908       3.66687      0.906015       1.47793     -0.747109      -1.04108      -1.12010     0.0545330     -0.278585     -0.119775     -0.156908    -0.0471695     -0.125084     0.0203428   -0.00568073    0.00903022    0.00738992    0.00150355  -0.000921236   0.000988732   0.000145839   3.97898e-05   3.05005e-06  -3.45857e-05  -1.00450e-05   2.67372e-07   8.03658e-08   3.89366e-08   3.73477e-09  -1.71172e-10       0.00000       0.00000       2.27087       3.25352       3.24738       3.52160       3.31521       2.82715       2.78853       2.01325       1.90079       1.21990       1.17387      0.719532      0.541661      0.373903      0.243560      0.162363     0.0849760     0.0595762     0.0295628     0.0176332    0.00814735    0.00385113    0.00206335   0.000815160   0.000404751   0.000142047   5.15041e-05   1.93367e-05   5.16117e-06   1.82853e-06   4.08327e-07   7.97147e-08   2.05735e-08   2.14008e-09       0.00000       0.00000
  17  17 3261.3462    3.7974  1.3064 12.3645 -0.0069  0.0283   0.0759   0.0757    0.2362   0.0000   440.7992       2.24975       10.7295     0.0644902      -2.42963       1.15761      -4.90259     -0.824302       4.61770       1.84315      0.132295     -0.598925      0.220399      0.764573     -0.258614     -0.220941    -0.0833179    0.00766015    -0.0719553     0.0104269    0.00721853    0.00190240   0.000653617   0.000105908   0.000228215  -0.000161699  -3.62210e-05   2.09421e-05   9.57099e-06   7.30001e-07  -8.20894e-07   8.62213e-08   6.54861e-09   5.72336e-10       0.00000       0.00000       2.62737       3.40629       3.71723       3.55689       3.42230       3.25508       2.78709       2.37742       1.98207       1.61725       1.21650      0.865982      0.624158      0.392923      0.273477      0.172592      0.109464     0.0615682     0.0363681     0.0192824    0.00949527    0.00477019    0.00233133   0.000980481   0.000413576   0.000169744   6.39006e-05   2.18344e-05   6.85208e-06   1.81016e-06   4.82030e-07   9.57628e-08   1.62617e-08   2.02298e-09       0.00000       0.00000
  17  18 3403.2899    3.2287  1.9272 11.7340 -0.0095  0.0374   0.0570   0.0953    0.2512   0.0000   433.2000      -8.23833       17.2113       1.34027      -2.16595      -5.26731       3.43486       5.67054     -0.610833       1.69922     -0.698635      0.450033       1.29427      0.504423     0.0861701     -0.142619     0.0293389      0.107747     0.0222174    0.00301587    -0.0192806   -0.00624155    0.00349500   0.000388445  -0.000133596  -0.000213907   4.83605e-05   8.37875e-06   6.48578e-06   2.95592e-06   7.84936e-07  -3.58346e-08   1.76770e-08   4.89335e-09       0.00000       0.00000       3.29562       4.48638       4.67190       4.85183       4.58599       4.31496       3.75699       3.10893       2.60916       2.03993       1.59740       1.07817      0.868217      0.527343      0.386569      0.222875      0.146373     0.0840261     0.0469181     0.0257531     0.0131134    0.00678229    0.00278077    0.00141722   0.000532820   0.000234800   8.26406e-05   2.98851e-05   9.21792e-06   2.39541e-06   7.00097e-07   1.29105e-07   2.49536e-08   3.01162e-09       0.00000       0.00000
  17  19 3545.3696    2.6602  2.8627 11.6709 -0.0065  0.0448   0.0380   0.1186    0.1055   0.0000   441.1918      -2.33299       7.25459     -0.953360       5.50574      -2.38454      0.503162      -1.06143      -2.98875       1.63670       1.09496     -0.593616      0.614033     -0.752478     0.0398305      0.274882     -0.222342    -0.0269437      0.112276     0.0536205    0.00512880    -0.0134289    0.00573111   -0.00117891    0.00135582   0.000257882  -0.000122316   1.37570e-05   2.35844e-05  -6.53383e-07  -3.36879e-07  -6.45658e-08   5.34573e-08  -9.81691e-10       0.00000       0.00000       4.09258       5.23127       5.73685       5.72890       5.55300       5.09242       4.60413       3.76704       3.05874       2.46412       1.84104       1.36641       1.00479      0.686433      0.450296      0.292696      0.181609      0.105594     0.0612739     0.0320132     0.0176962    0.00841671    0.00401707    0.00176528   0.000764942   0.000294816   0.000114661   3.65853e-05   1.13680e-05   3.07222e-06   7.63046e-07   1.62467e-07   2.76529e-08   3.20134e-09       0.00000       0.00000
  17  20 3687.6532    2.1602  4.1606 11.0928 -0.0014  0.0563   0.0258   0.1474    0.0766   0.0000   439.8974       9.25487       7.29205      -1.60414     0.0553547      -1.87771      -3.39385      -2.08835       2.20702      -1.18766      -5.08501      0.712760     -0.302095      -1.06552     -0.630573      0.705130    -0.0644301    -0.0839617     0.0626154     0.0541934   -0.00481474     0.0147709    -0.0103931   -0.00359686    0.00106438  -0.000222344  -0.000334781   4.15742e-05   2.93978e-05   4.70749e-06   4.42187e-07  -1.11350e-08   6.52545e-08  -2.04793e-09       0.00000       0.00000       5.02327       6.58578       6.92839       7.21470       6.60703       6.44051       5.61593       4.84175       3.91455       3.24174       2.44857       1.81043       1.26780      0.854476      0.582463      0.368515      0.233769      0.133201     0.0786532     0.0406913     0.0215313     0.0103905    0.00509226    0.00221622   0.000963456   0.000370391   0.000142720   4.64612e-05   1.49653e-05   3.94005e-06   1.00005e-06   2.09344e-07   3.51132e-08   4.57682e-09       0.00000       0.00000
  17  21 3829.8619    1.8157  5.8033 10.7149 -0.0028  0.0686   0.0197   0.1892    0.0623   0.0000   436.1490      -1.44714       23.5996      -1.18388       9.34383      -5.43742      -2.04331       7.17430       3.91089      -5.09858      -3.53582      0.340846      0.775869     -0.140650     -0.526039     -0.265586     -0.287458     -0.152213     0.0605076     -0.108263    -0.0398378     0.0232823   0.000424735   -0.00374049  -0.000929268   0.000139881   0.000129679  -5.19713e-05  -6.53718e-06  -7.02536e-07   1.46456e-06   3.83541e-07   6.37589e-09   3.90621e-09       0.00000       0.00000       6.09527       8.07885       8.61339       8.91210       8.37175       7.95190       7.03333       5.79745       4.82717       3.72568       2.96027       2.11447       1.55034       1.07854      0.713571      0.452286      0.280687      0.163521     0.0935661     0.0500882     0.0264284     0.0126968    0.00615324    0.00266947    0.00117135   0.000452934   0.000169456   5.64661e-05   1.80188e-05   5.02372e-06   1.22804e-06   2.49857e-07   4.55066e-08   5.44361e-09       0.00000       0.00000
  17  22 3972.2478    1.4748  7.7228 10.3961  0.0012  0.0845   0.0155   0.2420    0.0547   0.0000   438.7969      -17.3315       12.5473      -1.63864       2.50765      -16.4493      -3.79398       1.22009       4.87131     -0.640283      -5.67715       1.55798     -0.522623       1.77064     -0.128387     -0.826247    -0.0305267      0.110956     -0.103784     0.0710482     0.0672439     0.0245505    -0.0108058   -0.00148330    0.00111081   0.000814633   0.000138469  -8.91539e-05   4.06912e-06  -8.17870e-06  -1.07019e-06   1.63441e-07   3.32410e-09  -3.93429e-09       0.00000       0.00000       7.47329       9.59924       10.8941       10.6353       10.3535       9.38642       8.60640       7.16833       5.93749       4.76647       3.57508       2.71535       1.87222       1.30198      0.894127      0.543488      0.343819      0.204868      0.114605     0.0642371     0.0323296     0.0164344    0.00754574    0.00352011    0.00145913   0.000588602   0.000208226   7.43842e-05   2.30615e-05   6.16387e-06   1.52307e-06   3.27824e-07   5.44523e-08   6.05116e-09       0.00000       0.00000
  17  23 4114.8366    1.2203  9.4909 10.2924 -0.0042  0.1059   0.0137   0.3044    0.0490   0.0000   440.5015      -18.9467       24.1262      -3.98421       2.52836      -11.2865      -16.2675       1.85677      -2.28952       3.34950      -5.40933      -9.66168      0.434743       4.44406    -0.0307263     -0.116637     -0.246149     0.0715877    0.00515163      0.245951     0.0171120    -0.0247297    0.00605082  -0.000440961    0.00195180   0.000627948   4.37586e-05  -2.15932e-05  -3.49446e-06   8.19813e-07  -2.08700e-06  -2.35059e-07  -1.74732e-07  -1.10770e-08       0.00000       0.00000       9.47398       12.3454       13.4240       13.2928       13.1261       12.0566       10.7673       9.03315       7.43159       5.96499       4.56198       3.38586       2.40829       1.67035       1.11296      0.722030      0.451214      0.265495      0.152871     0.0818091     0.0435732     0.0215096     0.0100730    0.00457480    0.00190699   0.000749887   0.000282289   9.30793e-05   2.91510e-05   7.95715e-06   1.94107e-06   4.07424e-07   6.82741e-08   7.86954e-09       0.00000       0.00000
  17  24 4257.2112    1.0164 11.9472 10.1828 -0.0073  0.1379   0.0123   0.3989    0.0442   0.0000   440.9531      0.838193       23.6046      -26.3022      -2.51380       17.8460      -3.20005      -2.76933       17.1908       11.0733      -6.50784      -2.57067      0.639620       1.40367      0.622091     -0.133053      0.337546      0.104972     -0.262004    -0.0279803      0.144120    -0.0133664    -0.0272636    0.00436384    0.00897876  -0.000863393   -0.00111247   0.000117166   0.000116280  -1.76849e-05  -1.37970e-06   1.34491e-06  -2.24466e-08  -4.43310e-09       0.00000       0.00000       12.3346       15.9168       17.5248       17.5127       17.3596       15.2927       14.0753       11.8242       9.84071       7.78247       5.94546       4.46504       3.15417       2.19667       1.46366      0.933541      0.591693      0.347046      0.198168      0.110672     0.0576403     0.0286489     0.0140394    0.00595816    0.00260909    0.00100677   0.000362712   0.000122630   3.80461e-05   1.02905e-05   2.52452e-06   5.37909e-07   9.09712e-08   9.99029e-09       0.00000       0.00000
  17  25 4399.9713    0.8219 14.2350 10.0948 -0.0027  0.1837   0.0105   0.5118    0.0395   0.0000   432.5921      -48.9254       7.19761       1.02819       22.4679       1.83119      -7.93965       21.0077       1.16598      -3.49644      -8.16584      -1.82352      -6.36854       5.37127       5.38121      -3.30411      -1.34446     -0.377015      0.309940      0.199795     -0.181517    -0.0533606    -0.0106472     0.0140700    0.00235392  -0.000380543   -0.00123835  -6.96138e-05   6.41059e-06  -2.32542e-05   8.78748e-07  -1.07387e-07  -6.69942e-08   1.04848e-08       0.00000       0.00000       16.2225       20.8001       23.1243       23.5960       22.5201       21.1068       18.1186       15.8797       12.8191       10.2353       7.91689       5.87471       4.18354       2.94515       1.97428       1.26527      0.790963      0.481888      0.270220      0.152203     0.0802892     0.0403530     0.0190069    0.00858183    0.00361621    0.00140540   0.000501151   0.000170360   5.14602e-05   1.43189e-05   3.40503e-06   6.98351e-07   1.14101e-07   1.40665e-08       0.00000       0.00000
  17  26 4542.9366    0.6325 14.7615 10.0648 -0.0057  0.2363   0.0095   0.6158    0.0324   0.0000   453.0502      -67.8241      -42.9865      -24.1109       61.4641       7.94030       16.4802      -3.01676      -22.3225       8.15195       9.87595      -7.99399       9.03611      -4.51152      -6.04061       2.51340       2.07760    -0.0292758     -0.291567     -0.151036   -0.00517689     0.0456515    -0.0132004     0.0135940    0.00100813   -0.00481206   -0.00160527   0.000236370   3.82122e-05  -2.04249e-05   1.22409e-05   6.93075e-07   2.59740e-08   1.35183e-08       0.00000       0.00000       20.2718       26.4059       29.3335       29.7894       28.6698       26.5777       23.3645       19.9872       16.6035       13.0747       10.0357       7.62446       5.43075       3.78554       2.54820       1.67645       1.03380      0.636021      0.359427      0.201597      0.106642     0.0532865     0.0257124     0.0112754    0.00482871    0.00184939   0.000673585   0.000228270   6.80601e-05   1.87176e-05   4.41570e-06   9.21289e-07   1.53669e-07   1.81833e-08       0.00000       0.00000
  18   8 1992.8406    0.5792  0.4855  9.6164 -0.0091  0.0217   0.0185   0.0440    0.0581   0.0000   438.7695      -2.77904       12.7102      0.685667      -2.31315      -1.46900     -0.425147     -0.946883      0.349477     -0.247418     -0.441933     0.0556063     -0.462417     -0.416265   -0.00305617    -0.0353767    0.00940393    -0.0266463    0.00442703    0.00800044    -0.0238662   -0.00384713   -0.00104870   0.000426756  -6.29103e-05   6.46144e-05  -3.38201e-05  -1.07308e-05  -6.65734e-06   5.95249e-06  -2.33494e-07  -3.15849e-07   7.41505e-08  -1.69845e-08   1.23865e-09   2.84737e-10       1.90596       2.11861       2.87178       2.60124       2.24802       2.70158       2.07767       1.58822       1.65812       1.19053      0.738167      0.818139      0.495763      0.282239      0.265416      0.160372     0.0821636     0.0691858     0.0382621     0.0162686     0.0110321    0.00653954    0.00246672    0.00118125   0.000697916   0.000289894   8.15987e-05   3.47714e-05   1.73537e-05   6.73148e-06   1.70416e-06   3.83236e-07   7.87246e-08   1.70550e-08   2.52633e-09   3.16853e-10
  18   9 2143.6384    0.8316  0.6869  9.6608 -0.0012  0.0231   0.0195   0.0465    0.0761   0.0000   438.3997      -1.54772       10.5812      0.202883      0.681893      -1.15693       1.67623       1.15832     -0.667170      -1.49175      0.681482      0.597394     -0.192724     -0.198537     0.0374447   0.000592387    -0.0390628     0.0228671     0.0186981    0.00919588   -0.00496657   -0.00247638    0.00408528   0.000928801  -0.000684201   1.32867e-05   0.000203665  -6.97102e-05   1.28125e-05   2.69963e-06  -4.37022e-07   1.58821e-07   7.10898e-08  -3.47712e-09  -3.25117e-09  -2.80689e-10       1.74237       2.49433       2.69699       2.37720       2.81890       2.25522       2.18786       1.96209       1.42993       1.25975      0.952489      0.677853      0.558991      0.353696      0.242504      0.173076     0.0920913     0.0682997     0.0327706     0.0196276     0.0111706    0.00524887    0.00292980    0.00137432   0.000565992   0.000269588   0.000109772   3.74341e-05   1.55974e-05   5.14985e-06   1.22722e-06   4.64359e-07   1.20426e-07   2.50368e-08   3.95235e-09   3.98767e-10
  18  10 2291.5921    1.1275  0.8923 10.0587 -0.0084  0.0258   0.0245   0.0553    0.1237   0.0000   437.3813     -0.192003       16.2140       1.02665    -0.0600392       3.29504       2.43877      -2.05743      0.701188      0.865149     -0.137708     -0.482511     -0.437000    0.00647974      0.316145    -0.0399633    -0.0621274     0.0874230    0.00584345    -0.0122361     0.0102917    0.00318380    0.00273898   0.000208182  -0.000756791   0.000114079   0.000249723  -3.69275e-05  -3.32563e-05  -1.69346e-06   2.36502e-06  -2.04549e-07  -4.09725e-08   3.88773e-09  -3.06788e-09  -3.02690e-11       2.26603       2.99785       3.17025       3.07103       3.07702       2.69120       2.58293       2.23120       1.84980       1.49635       1.16108      0.831659      0.622018      0.448525      0.292945      0.183229      0.113709     0.0734248     0.0382985     0.0225599     0.0125883    0.00659798    0.00332686    0.00144956   0.000684722   0.000292095   0.000129899   4.54115e-05   1.63059e-05   5.46688e-06   1.56236e-06   4.67422e-07   1.13162e-07   2.38191e-08   4.08408e-09   4.36992e-10
  18  11 2436.8159    1.5308  0.9696 10.6375 -0.0104  0.0275   0.0330   0.0591    0.1448   0.0000   440.8383       4.66538       15.3110      -9.90159      -1.12420       2.91310     -0.663530      -3.98801      -1.17748       2.73445       1.92099     -0.633748     -0.290733     -0.375413      0.368815     -0.179206     0.0986879     0.0699810     0.0132014     0.0356265   -0.00170643   -0.00121523   0.000434210   0.000351114  -0.000129640  -0.000141568   0.000178893  -2.59139e-05  -1.27966e-05  -9.51225e-06   2.02107e-06   4.88186e-07   1.62390e-07  -4.74940e-08   6.05351e-10  -4.60234e-10       2.18952       3.19493       2.98663       3.37704       2.85616       2.86716       2.37955       2.45017       1.86047       1.71346       1.17341      0.988903      0.613109      0.505114      0.277224      0.204971      0.125078     0.0775623     0.0440728     0.0247739     0.0133923    0.00747788    0.00352207    0.00174865   0.000729971   0.000335883   0.000129360   5.39452e-05   1.79379e-05   5.94446e-06   1.86234e-06   5.44489e-07   1.11027e-07   3.02173e-08   3.89311e-09   6.43754e-10
  18  12 2580.8029    2.1057  0.8428 11.2195 -0.0064  0.0251   0.0449   0.0506    0.1031   0.0000   441.9532      -3.84607       12.8069       2.50649       1.49127      -1.80438      0.156013      -2.35722     -0.650860     -0.220081      0.813992     -0.140596      0.814794     -0.450309     -0.229105      0.127023    -0.0263571     -0.100872     0.0278416    -0.0192704   -0.00302159  -0.000640672   -0.00164201   -0.00341685   0.000110578  -1.20448e-05   6.95203e-05  -2.92546e-05  -2.02636e-05   1.22938e-06   1.77105e-06  -1.86579e-07  -1.10497e-08  -3.99925e-08   7.80063e-10   8.54040e-11       1.94669       2.77751       2.73430       3.22345       2.81565       2.71475       2.31155       2.07710       1.67432       1.37490      0.935285      0.798255      0.551037      0.415631      0.266303      0.168339      0.119296     0.0624915     0.0430592     0.0190123     0.0135024    0.00607480    0.00350433    0.00150567   0.000694860   0.000282958   0.000123667   4.15374e-05   1.80335e-05   4.60167e-06   1.84866e-06   4.15374e-07   1.07494e-07   2.54611e-08   4.03150e-09   5.66827e-10
  18  13 2724.6757    2.6320  0.8910 11.4549 -0.0061  0.0244   0.0545   0.0514    0.1179   0.0000   437.3882       2.17503       14.4000       4.57743      -6.44070      -1.68438      0.800542      0.526920      0.213265      -2.04371       1.41792    -0.0373067       1.07854      0.849738      0.143542     -0.109655      0.175082     0.0793037    -0.0488734    -0.0338806    0.00474583  -0.000978530   0.000335527   -0.00277767   0.000266023   0.000263497  -9.51707e-05  -6.21232e-05   2.88688e-06   1.25405e-05  -1.21588e-06  -7.46497e-07   1.19744e-07   1.51316e-08  -1.88096e-09   2.05682e-11       1.97173       2.91033       2.74199       3.12343       2.79865       2.64170       2.35926       2.03944       1.62304       1.31812       1.09464      0.755650      0.568557      0.374172      0.274713      0.168570      0.112166     0.0679171     0.0402106     0.0229381     0.0117638    0.00662476    0.00279819    0.00162679   0.000600101   0.000330301   0.000107229   4.95337e-05   1.48837e-05   5.42929e-06   1.58580e-06   4.28228e-07   1.14930e-07   2.15478e-08   4.14288e-09   5.40935e-10
  18  14 2868.6189    3.3263  0.9066 11.8393 -0.0030  0.0221   0.0674   0.0525    0.1239   0.0000   438.8496      -5.43744       16.7658       5.59552      -3.90103      -1.92698     -0.563448      -1.73787      -2.05507     -0.150294     -0.184806      0.429208     -0.838022     -0.306030      0.120322     -0.140684     -0.236429    -0.0322533    0.00955615    0.00215048    -0.0111251    0.00491549   0.000903010  -0.000419257   0.000422541   0.000548444   5.07927e-05  -1.41436e-06   1.92376e-05   3.28241e-06   2.91929e-06   4.58649e-07  -4.62738e-09  -1.95028e-08  -1.82430e-09   2.01829e-10       1.84748       2.43884       2.43657       2.73224       2.55619       2.29586       2.01797       1.89213       1.46022       1.23374      0.877282      0.720643      0.491173      0.360303      0.228046      0.153654     0.0995623     0.0619235     0.0329763     0.0201352     0.0101997    0.00597268    0.00282669    0.00140108   0.000597238   0.000265399   0.000101164   4.05497e-05   1.24552e-05   4.59226e-06   1.28972e-06   3.69621e-07   8.69601e-08   2.10798e-08   3.10263e-09   4.41449e-10
  18  16 3154.7554    3.9015  1.1457 12.3335 -0.0085  0.0257   0.0766   0.0637    0.1561   0.0000   438.5707      -2.79679       7.85064       3.21294      -1.03264     -0.271275       1.44119       2.68721   -0.00888926      0.782754     -0.631467     -0.301267      0.191652     -0.133386     -0.211312    -0.0406561     0.0627236      0.203382     0.0257970    -0.0575864    -0.0151073  -0.000526215    0.00182535   -0.00247683  -0.000504820   0.000202171   8.96501e-05  -3.87188e-05  -2.00015e-05   1.28263e-05   7.50647e-07   7.33980e-07  -1.35070e-08   1.62145e-08   5.97982e-09  -4.55668e-10       2.21153       3.02564       3.06025       3.29746       3.07026       2.84400       2.51373       2.18423       1.77880       1.51169       1.08699      0.851947      0.570163      0.439408      0.272102      0.184308      0.112350     0.0741849     0.0394784     0.0245476     0.0125191    0.00698639    0.00331443    0.00153565   0.000708231   0.000296869   0.000125164   4.83336e-05   1.58464e-05   5.74745e-06   1.59881e-06   4.68415e-07   1.00236e-07   2.52635e-08   3.92755e-09   5.18449e-10
  18  17 3297.2687    3.6684  1.4117 12.2954 -0.0046  0.0284   0.0644   0.0697    0.1567   0.0000   432.2774      -1.02988       14.7477      -6.44139       2.49279      0.920483      -2.51846      -4.62361     -0.669888      -1.18784       2.98553     -0.331734    -0.0194409     -0.387682     0.0439167     -0.232892    -0.0738949      0.135610     0.0178462    -0.0227032    -0.0210391   -0.00263995    0.00379865    0.00180353   0.000228392   0.000484184  -0.000105441  -4.57456e-05  -4.87548e-06   5.72067e-06  -5.26501e-07   1.38857e-07   9.54848e-08  -7.35852e-09   3.22052e-10   6.74262e-10       2.55619       3.39217       3.52861       3.74987       3.60802       3.28974       2.81827       2.47553       2.03123       1.63863       1.25195      0.931104      0.653011      0.477481      0.306249      0.206754      0.131553     0.0774230     0.0481144     0.0267507     0.0144265    0.00778158    0.00369329    0.00180824   0.000799071   0.000344952   0.000133821   5.39485e-05   1.81839e-05   5.88021e-06   1.88253e-06   5.09798e-07   1.19498e-07   2.59807e-08   4.25555e-09   5.36425e-10
  18  18 3439.8801    3.0093  2.2369 11.7811 -0.0081  0.0365   0.0459   0.0962    0.1497   0.0000   443.4712      -5.48410       18.5042       1.27848      -1.55477     0.0765157       2.57620       5.19676      -2.47677      0.449986     -0.667959      -1.59406      -1.37387      0.386305      0.158773      0.145128   0.000874748     0.0645719     0.0980208     0.0586232    -0.0376223   -0.00390972    0.00782945    0.00246211  -0.000919380   0.000343092   9.55996e-05  -0.000127619   1.24200e-05   7.25543e-06   1.32163e-06  -4.82281e-07   6.12181e-08   2.07624e-08   5.27282e-09   2.13412e-10       3.12519       4.04600       4.36514       4.37242       4.42966       3.89841       3.60947       3.08554       2.55749       2.08223       1.60854       1.19077      0.878718      0.606810      0.418863      0.276666      0.168921      0.109119     0.0619859     0.0369724     0.0192630     0.0104744    0.00515632    0.00234131    0.00116125   0.000458039   0.000195421   7.29425e-05   2.55275e-05   8.72926e-06   2.42393e-06   7.00064e-07   1.68716e-07   3.52131e-08   5.91565e-09   6.34444e-10
  18  19 3582.5148    2.4247  3.2972 11.4372 -0.0054  0.0470   0.0319   0.1275    0.0982   0.0000   436.7303      -1.36358       6.94644      -7.65455       7.12586      -1.56280     -0.202570      0.697273      -1.37856     -0.634517      0.941180       1.36661      -1.05410     -0.144311      0.656876      0.342918    -0.0805539      0.176702      0.128344    -0.0871360  -0.000327692    0.00697541    -0.0148880   -0.00788870    0.00112131   0.000538889   5.67511e-05   5.45179e-05   1.65711e-05   3.05536e-06  -7.19093e-07   3.39261e-07   2.25191e-07   4.83512e-08  -7.00163e-09   8.47562e-11       4.17610       5.27487       5.91870       5.88594       5.77104       5.35171       4.66589       4.06632       3.29030       2.71206       2.13609       1.54869       1.13987      0.780285      0.541142      0.356486      0.223135      0.136831     0.0823220     0.0466344     0.0248448     0.0129663    0.00636926    0.00306921    0.00140630   0.000600768   0.000241421   9.38578e-05   3.29535e-05   1.08568e-05   3.26748e-06   8.98919e-07   2.20920e-07   4.30009e-08   6.94475e-09   7.95075e-10
  18  20 3725.1886    2.0810  4.6927 10.9331 -0.0015  0.0574   0.0230   0.1550    0.0743   0.0000   442.5933      -14.7017       9.53625      -1.70122      -1.04918      -10.7328     -0.693343      -8.36628       4.43201     -0.544492      -1.16348      -1.14134       3.96106     -0.232452     0.0962474     -0.302852     -0.170169     -0.116238     0.0177348     0.0910901    -0.0263245   -0.00308374    0.00305145    0.00109725   -0.00119947   -0.00133505  -0.000496931  -2.70551e-05   4.12789e-05   5.30869e-06  -8.85333e-06   1.81841e-06  -3.46477e-07   2.94249e-08   1.67681e-08  -8.52990e-10       4.79450       6.41302       6.72588       7.14940       6.79306       6.43308       5.65075       4.98761       3.95543       3.19977       2.50144       1.90972       1.38765      0.985228      0.674081      0.452908      0.279089      0.172645      0.102927     0.0581079     0.0314207     0.0165232    0.00811488    0.00401321    0.00180260   0.000791493   0.000310424   0.000120432   4.25038e-05   1.38521e-05   4.15136e-06   1.15132e-06   2.72227e-07   5.65842e-08   9.22523e-09   1.14427e-09
  18  21 3867.9632    1.6868  6.2029 10.6342 -0.0045  0.0697   0.0174   0.1900    0.0572   0.0000   426.2797      -18.3470       41.3106     -0.107292       11.2960      -12.8752      -3.12727       3.38907       9.43794     -0.282851       7.20346       2.76566     -0.190981       1.26529    -0.0455385     -0.788844     0.0656414      0.124372      0.163886     0.0556587    -0.0394533   -0.00225111    -0.0189663   -0.00497068   0.000629865  -5.03676e-05   0.000209994   4.14740e-05   4.84988e-05  -4.53874e-05  -2.77352e-06   2.97905e-06  -7.34679e-08  -4.89293e-08   2.17968e-08   3.00018e-09       5.90241       7.76555       8.32399       8.55768       8.29131       7.73069       6.79259       5.99574       4.95073       4.06984       3.15761       2.34695       1.71325       1.20701      0.804708      0.538487      0.348121      0.210663      0.126339     0.0709128     0.0384972     0.0206823     0.0100871    0.00481851    0.00218907   0.000930862   0.000378416   0.000148479   5.19656e-05   1.71166e-05   5.18650e-06   1.40317e-06   3.36541e-07   6.86649e-08   1.11974e-08   1.32875e-09
  18  22 4010.7245    1.4048  8.0440 10.3783 -0.0041  0.0874   0.0145   0.2447    0.0516   0.0000   432.0253       1.49791       23.0487      -9.86438       19.5968      -7.59880      -1.41420      -1.98800       18.5254       7.98801       2.33463  -0.000691424      -1.99297       1.08993      0.142435      0.924452     -0.208442      0.299278     -0.282970    -0.0201899     0.0121844     0.0252509     0.0182904    0.00411021   0.000704973   1.23985e-06  -0.000112487  -0.000334036   0.000118992   4.74308e-05   5.87151e-06  -5.40785e-06  -5.38233e-07   1.19819e-07  -1.70624e-08  -4.48430e-09       7.44394       9.64184       10.7010       10.6883       10.6753       9.54467       8.68390       7.53702       6.32368       5.02124       3.87615       2.91637       2.16055       1.52962       1.02573      0.685448      0.427154      0.267542      0.154409     0.0887014     0.0488008     0.0256815     0.0129496    0.00609797    0.00278540    0.00118379   0.000485087   0.000183941   6.60527e-05   2.18020e-05   6.40706e-06   1.79141e-06   4.21366e-07   8.72331e-08   1.43581e-08   1.53463e-09
  18  23 4153.7303    1.1468 10.2789 10.2660 -0.0026  0.1120   0.0128   0.3210    0.0460   0.0000   436.0111      -32.4541       30.7879      -9.88044      -14.3229       6.81509      -12.3503       6.94062      -1.09433      -9.25893       1.36545       10.1364      -6.63044      -3.48830       2.31274       2.02875     -0.332786      0.261614     -0.111305      0.252184     0.0577152  -0.000362614     0.0146539  -0.000375108   -0.00139616   0.000212089  -0.000172583  -9.73552e-06  -0.000105269  -2.44426e-05   8.91379e-06  -1.64421e-06  -1.26343e-07  -5.23193e-08  -1.45766e-08  -2.61126e-09       9.36657       12.1674       13.2986       13.4822       13.2318       12.2595       11.2024       9.39462       7.97017       6.36735       4.95649       3.81452       2.75034       1.98694       1.33186      0.896162      0.571922      0.352099      0.208176      0.118309     0.0650153     0.0341150     0.0172810    0.00818247    0.00377740    0.00160728   0.000659041   0.000249516   8.87720e-05   2.88427e-05   8.65653e-06   2.31533e-06   5.34836e-07   1.12355e-07   1.86154e-08   2.04322e-09
  18  24 4296.8134    0.9016 11.4260 10.2379 -0.0043  0.1432   0.0116   0.4032    0.0403   0.0000   443.6023      -43.6791       10.8067       1.57637      -5.02701      -7.67049       2.22630       25.2313      -17.4730      -13.6622       2.02882       1.85043      -5.56697      0.467497       1.11910      -1.32625      -1.41692     -0.127549      0.413527     -0.225311     -0.223743   -0.00210934   0.000528787    0.00396070    0.00688853   0.000307206   -0.00198858  -9.99363e-05   1.88946e-06   3.33025e-05  -8.28130e-06   1.28699e-06  -3.60278e-07   2.25686e-07   1.70162e-08   3.62000e-09       11.6399       15.3036       16.6057       17.5318       16.1086       15.8176       13.4071       12.2607       9.95089       8.34317       6.32749       4.85035       3.52400       2.51098       1.70206       1.12636      0.736556      0.456104      0.270710      0.155284     0.0868003     0.0456637     0.0235473     0.0107953    0.00514941    0.00210715   0.000902886   0.000331252   0.000118929   3.81988e-05   1.13751e-05   2.99593e-06   7.04915e-07   1.41933e-07   2.20650e-08   2.88905e-09
  18  25 4439.8784    0.7485 14.3469 10.1493 -0.0083  0.1970   0.0098   0.5281    0.0349   0.0000   463.4214      -31.0278       17.9700       60.0072       16.5785      -62.1211       16.9931      -4.73394      -4.63094       2.68205       14.0470      0.537146      -3.65652       2.86243      0.819588      0.165875       1.34451      0.338431     -0.452724      0.124689     0.0890097     0.0508219    0.00143393    0.00834138   -0.00554389   -0.00315396  -0.000378373  -1.00536e-06   0.000459731   4.95511e-05  -4.39564e-05   1.14730e-06   3.66683e-06   3.02204e-08   2.05469e-08   8.02212e-09       16.3029       20.7090       23.6218       23.2038       23.1888       21.3360       19.3923       16.5314       13.7048       11.3988       8.72972       6.63929       4.86580       3.47707       2.42568       1.57862       1.02738      0.644959      0.385476      0.221669      0.124496     0.0661975     0.0328991     0.0161184    0.00714668    0.00322766    0.00127320   0.000484970   0.000168365   5.45281e-05   1.58704e-05   4.12940e-06   9.88293e-07   1.99026e-07   3.13815e-08   3.41185e-09
  19   8 2021.7341    0.6053  0.5268  9.5844 -0.0038  0.0225   0.0165   0.0444    0.0631   0.0000   436.7179     -0.562739       13.3985      -2.83962      -5.04004      -1.59200       1.06870      -1.10643     -0.209316     -0.856755      0.361528      -1.72077      -1.02482     -0.230079      0.225669    -0.0456641      0.102460     0.0525875    -0.0260100    -0.0328250     0.0268616    0.00394169   -0.00754349  -0.000730958    0.00136801   0.000135308  -0.000226788  -8.23954e-05   5.92403e-06  -4.53720e-06  -7.60876e-06  -7.12069e-07   1.76625e-07   2.79354e-08   2.71635e-08   9.77305e-09       1.99233       2.23305       2.04039       2.78890       2.85679       2.17768       1.80666       1.86833       1.80278       1.19009      0.894520      0.748783      0.668734      0.413883      0.254802      0.156700      0.129916     0.0904127     0.0472445     0.0229982     0.0123339    0.00867068    0.00544020    0.00290347    0.00125563   0.000535430   0.000216196   7.91149e-05   2.89819e-05   1.03285e-05   3.52009e-06   1.15716e-06   3.27468e-07   8.36197e-08   2.09007e-08   3.58007e-09
  19   9 2173.7121    0.8744  0.7368  9.9199 -0.0032  0.0211   0.0208   0.0488    0.0732   0.0000   438.5352      -1.77242       19.3917      -1.06684      -1.42752      -1.06170      -1.60204      -2.51335       2.93234      0.587224     -0.211211     -0.383131      0.643829      0.353734     -0.284590     -0.274936    -0.0609289     0.0259077    -0.0129266     0.0159662    0.00412369   -0.00357442   -0.00337828    0.00231007   0.000206841  -0.000851650  -0.000329315  -0.000169621   6.08314e-06   5.03339e-06   4.59283e-06  -9.99272e-08  -1.15337e-07  -8.00026e-08   1.38753e-08  -4.68002e-09       1.64111       2.15493       2.27609       2.44226       2.25610       2.08361       1.98257       1.73581       1.41863       1.12988      0.957586      0.703095      0.512544      0.372688      0.262383      0.168169      0.113239     0.0702120     0.0419776     0.0254590     0.0135827    0.00774899    0.00389885    0.00198809   0.000955334   0.000452212   0.000205882   8.67080e-05   3.31615e-05   1.19854e-05   3.80860e-06   1.30923e-06   3.74054e-07   9.98880e-08   2.34964e-08   4.78465e-09
  19  10 2322.2806    1.2489  0.7739 10.2286 -0.0040  0.0207   0.0279   0.0487    0.0902   0.0000   439.2825      -1.08556       14.5505      0.637154      -2.47897      -1.02258      0.539767      0.236942      -1.70858      -3.16328      0.886021     -0.736791     -0.592647     -0.434446     -0.498288     -0.178989     -0.130980     0.0555525    -0.0189767    -0.0524367     0.0202082     0.0141943   9.44378e-05    0.00114962   -0.00100750   0.000652919   3.46063e-05  -2.89200e-05  -4.38812e-05   2.68084e-06   3.57252e-06  -2.73718e-09   2.09723e-07  -2.06714e-07   8.34892e-09  -4.53662e-09       1.61342       2.16435       2.30045       2.27522       2.45878       2.16398       1.96983       1.62523       1.35885       1.16824      0.893190      0.707707      0.495949      0.356770      0.236020      0.166034      0.109694     0.0723906     0.0432126     0.0252757     0.0139804    0.00746893    0.00397434    0.00191728   0.000919562   0.000419035   0.000179586   7.45128e-05   3.06230e-05   1.09756e-05   3.88394e-06   1.25709e-06   3.66714e-07   1.03007e-07   2.37485e-08   5.31113e-09
  19  11 2468.0497    1.6450  0.9241 10.8237 -0.0086  0.0245   0.0356   0.0563    0.1403   0.0000   432.8125      -3.17574       13.2684      -1.86737       2.37923     -0.217692      0.148555      -1.76996       1.96134       1.30732      -2.84084     -0.175783      0.473401     -0.558333     -0.841145      0.144067    -0.0955412     -0.111205    -0.0447923     0.0166040   0.000159523    0.00861705   -0.00550902   -0.00184768    0.00147822   0.000735478   5.05238e-05  -0.000141804   6.94434e-05   1.56436e-05   3.44118e-06   1.29991e-06  -3.03458e-07  -1.66390e-07  -2.71864e-08   9.17421e-09       1.92791       2.67357       2.70601       2.76598       2.89117       2.56627       2.46014       1.90155       1.64017       1.31773       1.05060      0.798911      0.569578      0.429812      0.288899      0.196653      0.132059     0.0781093     0.0522640     0.0277355     0.0166388    0.00860358    0.00458660    0.00227104    0.00103927   0.000525144   0.000210927   9.28509e-05   3.67714e-05   1.32027e-05   4.79651e-06   1.33596e-06   4.50443e-07   1.11731e-07   2.65784e-08   5.95886e-09
  19  12 2613.0394    2.0936  0.9891 11.1943 -0.0061  0.0244   0.0412   0.0556    0.1424   0.0000   436.5172     -0.710469       11.8449       8.14656      -1.49513      0.491624      0.648884      0.783009      -1.40494      0.855901      0.716984      0.117440      0.595486     0.0660413     -0.391803     -0.117753   -0.00651998      0.116918     0.0460062     0.0128396   0.000239848     0.0110867    0.00566058   -0.00333867   -0.00159168   0.000119186   0.000398105   5.27289e-05  -5.72753e-05  -3.13580e-06   3.33099e-06   2.34916e-07   4.04780e-08  -2.39900e-07   3.33827e-08   4.86578e-09       2.05600       2.51071       2.94082       2.96007       2.82788       2.61768       2.37281       1.98985       1.69167       1.36279       1.07391      0.828226      0.606356      0.408853      0.276540      0.206230      0.127492     0.0757319     0.0489587     0.0298441     0.0164095    0.00870911    0.00429747    0.00226605    0.00115640   0.000529119   0.000227398   8.99491e-05   3.58073e-05   1.41478e-05   4.73557e-06   1.48033e-06   4.34114e-07   1.15747e-07   2.57249e-08   5.23653e-09
  19  14 2902.4896    3.4859  0.7882 12.1720 -0.0044  0.0197   0.0736   0.0465    0.1059   0.0000   438.8217      0.222506       12.3557       6.00179      -2.14623      -1.43244       1.93523      0.487218     -0.585016      0.305305      0.299582      0.718786     -0.238105     -0.102558  -0.000193191     0.0123652     -0.166160    -0.0525964   -0.00197057  -4.14307e-06     0.0109040    -0.0105874    0.00115018    0.00406130   0.000854038   2.66741e-06   9.77202e-06   4.06413e-05   3.37866e-05   4.20281e-06  -1.03174e-05  -1.26023e-06   2.75468e-07  -5.47324e-08  -5.34774e-08  -2.42269e-09       1.70177       2.25142       2.37178       2.56237       2.47416       2.19980       2.01672       1.69100       1.35447       1.13722      0.895444      0.667665      0.487710      0.336350      0.235619      0.154268      0.105202     0.0662970     0.0404649     0.0237648     0.0128945    0.00725038    0.00373932    0.00185157   0.000891042   0.000407772   0.000182781   7.39936e-05   2.94332e-05   1.07032e-05   3.51119e-06   1.13036e-06   3.17702e-07   8.51348e-08   2.19289e-08   4.40508e-09
  19  15 3046.4544    3.9371  0.8687 12.5168 -0.0026  0.0220   0.0788   0.0496    0.1005   0.0000   436.9238      -4.76157       18.5678     -0.585234     -0.170406      0.684872       1.65671      -2.32327      -1.61395       1.91754     -0.855478      0.979285     0.0791050      0.527055     -0.244139    -0.0167027     -0.112119     0.0288519    -0.0173105     0.0168751     0.0310185   -0.00593625   0.000576156   0.000104729   0.000511351  -8.89761e-06   0.000302368   0.000106903  -6.11690e-05  -5.59881e-06   1.62696e-06   1.15850e-06   2.59499e-07   1.34921e-07   2.76094e-08   3.94925e-10       1.83225       2.40464       2.62887       2.70945       2.72042       2.38641       2.27359       1.81938       1.51605       1.24218      0.989243      0.778338      0.509718      0.394047      0.270180      0.168691      0.121636     0.0743361     0.0468367     0.0264931     0.0147306    0.00831685    0.00427422    0.00208778    0.00101321   0.000444603   0.000219808   8.41714e-05   3.53260e-05   1.20368e-05   3.93528e-06   1.35348e-06   4.07350e-07   9.87625e-08   2.43604e-08   5.36793e-09
  19  16 3189.7712    3.9441  1.0791 12.7195  0.0027  0.0262   0.0753   0.0600    0.1135   0.0000   438.5361      -2.19170       10.5418       4.17977       3.78688      0.889712     -0.804219     0.0908785      -1.93769      0.307686     -0.673699      -1.45375      -1.06798      0.870538      0.169236    -0.0589964     0.0934762      0.143025    -0.0593299     0.0128710     0.0135765    0.00106429   -0.00585133   -0.00216432  -0.000365368   0.000472135   5.48975e-06  -2.10854e-05  -2.52062e-06  -2.10685e-06  -7.58804e-06   1.36432e-06  -2.73416e-07  -1.09987e-07  -5.96892e-09  -7.45693e-10       2.09655       2.91617       3.10919       3.28830       3.09530       2.93029       2.57831       2.22850       1.77887       1.48749       1.13647      0.870803      0.637637      0.448257      0.329745      0.203749      0.141187     0.0864862     0.0538715     0.0304122     0.0179205    0.00963754    0.00499942    0.00260603    0.00115299   0.000585999   0.000230988   0.000111170   3.93647e-05   1.52543e-05   5.17554e-06   1.67918e-06   4.97551e-07   1.23679e-07   3.14200e-08   6.19981e-09
  19  17 3332.8231    3.3963  1.6105 12.2371 -0.0111  0.0309   0.0538   0.0729    0.1079   0.0000   434.8546      0.626181       13.1346      -3.81702     -0.591842       2.75817       1.36413     -0.952189      0.490500      0.343249       1.39262      0.645500      0.472778      0.116666     0.0510558     -0.628867     0.0946758     0.0292412    -0.0837207   0.000326935    0.00252706   -0.00347781   -0.00108124   4.60842e-05    0.00221339  -0.000504902  -0.000566466   0.000128055   6.38077e-05   5.63428e-07   1.86170e-06  -9.95694e-07   8.25807e-07   5.27793e-09  -3.30880e-08   7.67245e-09       2.51232       3.29454       3.52542       3.49076       3.55012       3.20159       2.96615       2.60113       2.22283       1.79982       1.45401       1.11021      0.806221      0.578129      0.405593      0.272082      0.176688      0.110130     0.0673192     0.0405028     0.0232742     0.0121044    0.00672150    0.00317233    0.00156663   0.000741723   0.000306924   0.000131339   5.27576e-05   1.84169e-05   6.57096e-06   2.08981e-06   6.25103e-07   1.63883e-07   3.88285e-08   7.85551e-09
  19  18 3475.9661    2.8703  2.3728 11.8041  0.0013  0.0387   0.0408   0.0960    0.1055   0.0000   435.8305      -8.64846       13.2848       4.05178      -3.68500      -9.57843      -3.90494      0.991763      -4.57185      -2.31051       6.51488     0.0157505      0.648643     -0.134899     -0.389041     -0.576412    -0.0835227      0.123821      0.283590     0.0402592   -0.00283559   -0.00973134   -0.00731850   -0.00456905    0.00155765   0.000472290  -0.000107106   9.39529e-05   6.74395e-05   9.16362e-06  -1.26958e-06  -3.01410e-06  -3.74400e-07   4.06902e-07   2.17160e-08  -1.43674e-08       3.05159       3.83740       4.45426       4.39904       4.30490       4.00946       3.63634       3.29514       2.63409       2.16410       1.80399       1.32693      0.966187      0.720644      0.489363      0.333973      0.216422      0.135648     0.0847538     0.0499187     0.0278091     0.0154373    0.00820642    0.00398381    0.00193881   0.000932998   0.000401865   0.000171893   6.76447e-05   2.48337e-05   8.33028e-06   2.65834e-06   7.92282e-07   2.14093e-07   4.81821e-08   9.52679e-09
  19  19 3619.2092    2.3627  3.7604 11.0597 -0.0001  0.0469   0.0274   0.1309    0.1000   0.0000   443.1058       4.01746       17.5164      -7.02095      -2.71060       5.61091       2.21652     -0.924146      0.417544      -2.67405      -1.97772       1.43489       1.32434     -0.838736      -1.02926     0.0571443      0.201948     0.0465119    -0.0786947    -0.0249965     0.0210599     0.0241073   -0.00800643   9.16935e-05    0.00194039  -0.000139452  -0.000191042   0.000122080   9.32739e-05  -6.84679e-06  -2.55359e-06  -1.70235e-06   1.51654e-06   1.28334e-07  -1.11964e-07   1.36301e-08       3.81574       4.91424       5.45141       5.44441       5.54396       5.04941       4.51564       3.99407       3.32287       2.73642       2.15829       1.65446       1.22065      0.874313      0.602830      0.403461      0.268433      0.172590      0.102715     0.0615331     0.0340943     0.0186646     0.0100188    0.00488635    0.00237775    0.00108750   0.000472925   0.000195779   7.94012e-05   2.84072e-05   9.98057e-06   3.26347e-06   9.46602e-07   2.54127e-07   5.96905e-08   1.18875e-08
  19  20 3762.3553    1.9568  5.4705 10.7816 -0.0057  0.0614   0.0197   0.1671    0.0656   0.0000   428.6299       6.54698       6.34985      0.245577      -3.80341      -6.03774       9.62718       2.04682       2.37433      -2.96697      -1.22886       3.70829      -1.41448      -2.21791     -0.369720     -0.620872     -0.618003     0.0171477     0.0653126     -0.175182     -0.108091     0.0567730     0.0198148   -0.00968852   0.000996722    0.00189325   0.000619696  -7.63981e-05  -7.44132e-05  -1.87766e-05   1.47265e-05   6.86822e-06  -1.13851e-06  -4.28448e-07  -4.10729e-08  -5.52462e-09       4.88832       6.26042       7.18550       7.27483       7.00749       6.62473       6.07379       5.10808       4.29008       3.58889       2.73566       2.12271       1.60987       1.13533      0.804567      0.547660      0.356226      0.224099      0.137654     0.0809767     0.0465204     0.0251856     0.0130190    0.00681365    0.00322287    0.00151762   0.000655299   0.000279953   0.000107931   4.14793e-05   1.43758e-05   4.51021e-06   1.29780e-06   3.32962e-07   7.87363e-08   1.54871e-08
  19  21 3905.6340    1.6189  6.9081 10.4930 -0.0012  0.0724   0.0156   0.2010    0.0543   0.0000   443.5179      -2.82913       7.82596       7.26674      -3.96181      -12.4118      -6.72820       3.85505       15.7634      -5.64862     -0.903052      -2.10676      -2.96361      -1.70006     -0.134162     -0.264588      0.505689     0.0127472     0.0818932    -0.0897981    -0.0228543     0.0126894     0.0132651   0.000139458   -0.00627317    0.00140788   0.000520176  -0.000594497  -1.88787e-05   2.19739e-05   4.27737e-05   3.19089e-06  -4.65058e-08   7.47275e-08   4.96196e-08  -6.10533e-09       5.81602       7.52860       8.29126       8.37289       8.34337       7.73949       6.97997       6.14302       5.20663       4.22075       3.31196       2.57418       1.90182       1.38422      0.955766      0.659439      0.425596      0.267668      0.165065     0.0980299     0.0554990     0.0304860     0.0160458    0.00806294    0.00390417    0.00181569   0.000783703   0.000325217   0.000128589   4.76702e-05   1.64782e-05   5.23467e-06   1.53306e-06   4.04039e-07   9.17734e-08   1.85291e-08
  19  22 4048.7132    1.3284  9.2826 10.2976 -0.0014  0.0940   0.0130   0.2689    0.0474   0.0000   447.8017       4.29664       46.3160       7.58617      -26.5967       2.67268       5.75287       5.97191      -7.71574      -3.79364      -2.27964       4.04770       2.30549       1.11919     -0.183863      0.246778     -0.277011     -0.452301     -0.132034      0.295457    -0.0858923    -0.0605681     0.0113376     0.0105261   -0.00166172   0.000897906    0.00176635  -0.000281892   9.22796e-06  -4.61548e-05  -4.85555e-06   1.25552e-05   1.58820e-06  -2.48838e-07  -6.34916e-08   2.46533e-08       7.37470       9.65235       10.6962       10.7595       10.8177       9.87137       9.20335       7.88327       6.69001       5.34173       4.25378       3.31536       2.45932       1.77200       1.26976      0.851292      0.560524      0.355004      0.216965      0.129495     0.0722539     0.0408743     0.0208986     0.0109210    0.00519695    0.00245739    0.00107055   0.000448928   0.000171109   6.50616e-05   2.17970e-05   7.17229e-06   2.04290e-06   5.27270e-07   1.22944e-07   2.45383e-08
  19  23 4192.0434    1.0786 10.8542 10.2680 -0.0038  0.1180   0.0121   0.3409    0.0424   0.0000   417.9562       15.6403       23.4521      -5.46914      -4.18656      -10.2836     -0.890285       2.26539       6.56061      -6.34845       2.08840      -3.76460      -1.61248       6.46171      0.616640      -1.02402     -0.161940     -0.414599      0.681093      0.125287     -0.196819     0.0554082     0.0348030    -0.0251181   -0.00259930    0.00633999   8.38341e-05  -0.000723461   5.93909e-05   7.27613e-05  -3.46415e-05   1.13812e-06   3.51108e-06   3.37841e-07   1.95549e-07  -1.02381e-08       9.25144       12.5683       13.4329       14.0604       13.5356       12.7400       11.3772       9.92445       8.46829       6.89818       5.48488       4.20038       3.11562       2.25333       1.55580       1.06868      0.694120      0.447395      0.276962      0.161597     0.0931665     0.0517785     0.0274716     0.0138505    0.00678850    0.00308509    0.00139586   0.000564735   0.000223312   8.17775e-05   2.81841e-05   8.77674e-06   2.57044e-06   6.73802e-07   1.51443e-07   3.06002e-08
  19  24 4335.5349    0.8650 12.5912 10.2235 -0.0057  0.1519   0.0109   0.4382    0.0377   0.0000   437.1976       6.53776       19.9444      -49.9664       3.35985       39.5335       8.08291      -5.33480       1.66207     -0.789829      -5.60176       6.66028       1.37528     -0.265231     -0.907890       3.35601       1.63925     -0.809624     -0.602240      0.303637   -0.00652083    -0.0710928     0.0357974     0.0119717    0.00347861   -0.00645989   -0.00158042    0.00146939   0.000654357  -0.000166082  -5.64792e-05   3.69956e-06   5.89849e-06  -4.17229e-07  -1.37381e-08  -5.38195e-08       11.8871       15.3316       17.2558       17.6902       17.0608       16.1923       14.6754       12.3214       10.9143       8.71970       7.07032       5.30203       4.00810       2.90795       2.01968       1.39051      0.911071      0.589436      0.363558      0.217809      0.125840     0.0694873     0.0375784     0.0186681    0.00926800    0.00416908    0.00189622   0.000763744   0.000310286   0.000110996   3.82603e-05   1.18789e-05   3.39328e-06   8.75355e-07   1.91605e-07   3.79799e-08
  19  25 4479.2444    0.7036 14.4336 10.1622 -0.0023  0.2011   0.0091   0.5380    0.0306   0.0000   421.3732       7.12019       7.50696      -8.46674       17.3372      -12.7685      -14.2365      -13.4349       15.6313      -7.06896      -13.3041       22.0274       11.7233      -6.36434      -3.03167       6.95336     -0.796190      -1.94751      0.696058    -0.0395003     -0.393842     0.0961711     0.0975899   -0.00734202    -0.0155161   -0.00772365    0.00133735    0.00210923  -8.74381e-05   6.00955e-05   9.10807e-06  -5.37954e-06   2.76576e-06   8.77034e-07  -8.73862e-09  -6.34387e-09       15.8457       20.6044       22.6426       23.4527       22.8045       21.7729       19.1615       17.0155       14.1622       11.8237       9.35201       7.11446       5.37130       3.93700       2.72978       1.88864       1.24722      0.799738      0.498940      0.298696      0.174266     0.0980545     0.0515206     0.0267663     0.0132166    0.00582209    0.00272266    0.00108490   0.000431686   0.000155825   5.18576e-05   1.59916e-05   4.54526e-06   1.18002e-06   2.63719e-07   5.14241e-08
  19  26 4621.6106    0.5905 17.7604  9.9912  0.0028  0.2798   0.0072   0.6669    0.0248   0.0000   419.9647       53.9688       24.9764      -27.0385       15.6367       58.5337      -19.4076      -32.1961       13.5603       22.5371     -0.338452      -7.59471       2.10617       4.47886       10.2884      -9.37114     -0.178073       2.59740     -0.978377      -1.34898      0.373092      0.107106    0.00514458    -0.0492031     0.0365250  -0.000106386    0.00717996   -0.00133646   -0.00135323  -0.000240299   0.000219181   6.11055e-05  -2.34231e-06  -7.64657e-06   3.19948e-07   9.17969e-08       21.6060       28.6087       31.8959       31.8275       32.0287       29.2605       27.1909       23.5100       19.9580       16.3198       12.8344       9.99777       7.46708       5.47837       3.85880       2.63502       1.73639       1.12008      0.689356      0.416705      0.242474      0.134263     0.0731068     0.0365435     0.0186756    0.00813495    0.00384795    0.00149108   0.000615573   0.000214356   7.40539e-05   2.28590e-05   6.45359e-06   1.66267e-06   3.79162e-07   7.60621e-08
  20   8 2050.0171    0.6791  0.5131  9.7096 -0.0052  0.0175   0.0179   0.0397    0.0554   0.0000   437.9219     -0.762141       13.6786       2.54403     -0.517332     -0.911454      0.618206      -1.42773     0.0545200       1.20964       1.87733      0.784566      0.264027      0.688204     -0.259418   0.000141023     -0.201716    -0.0232040    0.00124349    -0.0229680   -0.00125740    0.00776437  -0.000784054   -0.00220172   -0.00215176   -0.00169786   1.43124e-05  -6.61738e-06  -2.42597e-05   1.12477e-05  -5.10304e-06  -1.97409e-06  -1.00760e-06   9.55810e-09  -5.84080e-08  -1.41206e-08       1.39798       1.74116       2.03189       2.04970       2.03893       1.78538       1.68644       1.54826       1.19489      0.998993      0.770855      0.641962      0.471988      0.310212      0.244390      0.169663      0.106439     0.0687201     0.0423866     0.0257272     0.0151256    0.00867052    0.00428717    0.00224503    0.00125475   0.000616773   0.000282752   0.000135990   5.65658e-05   2.02868e-05   7.83441e-06   2.87171e-06   9.58693e-07   3.02329e-07   7.94446e-08   2.19804e-08
  20  10 2352.4044    1.3122  0.8136 10.3486 -0.0007  0.0209   0.0268   0.0474    0.0912   0.0000   440.4717       2.16273       12.0991      0.659267      -3.70569      -2.34795      -1.39699     -0.457778      0.549740      0.517077     -0.228015    -0.0622106      0.120481    0.00843996    -0.0334376      0.218883     0.0620380    -0.0427856    -0.0314403    0.00145323     0.0115560    -0.0135888    0.00600441    0.00195155   -0.00130342   0.000690540  -0.000188217   2.12641e-05   3.96093e-05  -1.52692e-05  -1.25742e-05  -3.65382e-06  -1.27206e-08   6.68124e-08  -8.24998e-08   5.62475e-09       1.69508       2.17422       2.16073       2.22486       2.21575       2.17387       2.02881       1.70010       1.47310       1.18302       1.02756      0.796511      0.589390      0.430583      0.280614      0.209526      0.135304     0.0940734     0.0579570     0.0350241     0.0195137     0.0110509    0.00564725    0.00297721    0.00149147   0.000713432   0.000332957   0.000147683   6.36009e-05   2.54254e-05   9.67120e-06   3.53947e-06   1.15056e-06   3.55938e-07   1.01868e-07   2.72930e-08
  20  11 2498.9227    1.7771  0.9253 10.8257  0.0009  0.0220   0.0350   0.0505    0.1253   0.0000   437.9159     -0.784225       11.6689       1.03052      -6.72032     -0.851291      0.117090      -1.20099       1.12849      0.592066      0.178648      -1.63963    0.00934901      0.745145     -0.262946      0.184160    -0.0259013     0.0625204    -0.0712432     0.0204280     0.0323932   -0.00911376    0.00239877    0.00191323   -0.00255873   0.000558901   3.07627e-05   2.43226e-06   2.25259e-05   1.71700e-06   9.51335e-07  -3.42120e-08   1.82771e-06  -6.71892e-07  -7.59490e-08   1.65616e-08       1.87758       2.42459       2.60610       2.65312       2.53836       2.32509       2.19975       2.00232       1.65473       1.34358       1.06709      0.861323      0.628163      0.454367      0.322950      0.223893      0.145129     0.0943121     0.0569636     0.0338423     0.0216257     0.0104160    0.00654303    0.00295953    0.00170562   0.000839922   0.000368067   0.000186271   6.79900e-05   2.99749e-05   1.12270e-05   3.44432e-06   1.41484e-06   3.79096e-07   1.12667e-07   2.88155e-08
  20  12 2644.7852    2.2519  0.9460 11.4227 -0.0067  0.0231   0.0456   0.0544    0.1424   0.0000   435.5180       1.06472       15.0734      0.690721       2.68229      -1.81450      0.306345      0.900488       1.23507       1.38555    -0.0821942      0.699901      0.346256     -0.492066     -0.553566      0.187140  -0.000991436    -0.0405178      0.119677     0.0391654     0.0131593     0.0142104   0.000456725    0.00278561  -5.70829e-05  -0.000270323   0.000314028   8.74816e-05   1.50111e-05  -1.22881e-05   1.16464e-05  -3.11730e-06   1.07857e-06  -7.54180e-08  -6.15128e-08  -8.31545e-09       1.78928       2.40010       2.39584       2.68344       2.50094       2.29559       2.10597       1.87102       1.64377       1.37154       1.10256      0.872602      0.624471      0.444095      0.312776      0.219458      0.141534     0.0907469     0.0555688     0.0355120     0.0211271     0.0117811    0.00633474    0.00317224    0.00170559   0.000808040   0.000382560   0.000170200   7.11229e-05   2.70082e-05   1.09290e-05   3.63866e-06   1.29083e-06   3.99589e-07   1.05218e-07   2.81576e-08
  20  13 2790.6047    2.8312  0.9326 11.8879  0.0003  0.0230   0.0556   0.0517    0.1065   0.0000   438.0767      -3.50326       11.2945      -4.30044      -2.91039       1.78775       1.96504      -2.70521     -0.355646       1.14582       1.00608     -0.451649      -1.16294     -0.859162      0.591187    0.00637957     -0.101639     0.0688202    -0.0639547     0.0118454     0.0105359    0.00360372   -0.00673208   -0.00604083    0.00273029  -0.000170057  -0.000627950  -0.000233636   0.000142617   1.44832e-05  -9.94698e-06  -6.50048e-06   2.58038e-06  -3.39454e-07  -2.53417e-08  -4.94864e-09       1.72638       2.32018       2.40997       2.49783       2.53128       2.37613       2.14619       1.92418       1.51259       1.26795       1.03795      0.826751      0.647887      0.428642      0.321579      0.219429      0.143516      0.103394     0.0594722     0.0387816     0.0207984     0.0118205    0.00663027    0.00323502    0.00180760   0.000818698   0.000409241   0.000176782   7.81922e-05   2.82075e-05   1.20454e-05   3.82853e-06   1.40320e-06   4.69034e-07   1.10340e-07   3.50653e-08
  20  14 2935.8484    3.6784  0.8336 11.9820 -0.0081  0.0199   0.0717   0.0452    0.1310   0.0000   437.7693      -1.82007       9.83041      -2.24991      0.768238       4.98421       5.07595      0.831220       1.20486     0.0746553     -0.530155      0.510959      -1.60706     0.0533672     0.0200502      0.185663     -0.159324     -0.164051     0.0491746     0.0126547    0.00351478    -0.0188306   0.000130821  -0.000256600    0.00163037  -0.000890003   0.000524589   0.000136924   5.02627e-05  -1.25029e-05  -3.34301e-06  -2.37661e-06  -1.14096e-06  -2.39115e-07  -2.41810e-08  -2.82488e-08       1.59639       2.09801       2.15778       2.24521       2.25314       2.11581       1.93842       1.67963       1.38029       1.15133      0.904495      0.691156      0.561055      0.397166      0.271433      0.194745      0.125377     0.0869743     0.0519517     0.0321058     0.0173027     0.0100311    0.00551638    0.00291961    0.00145508   0.000691413   0.000330174   0.000136471   6.05699e-05   2.31216e-05   9.50735e-06   3.31855e-06   1.13454e-06   3.43356e-07   9.56627e-08   2.74372e-08
  20  15 3080.4255    3.9660  0.9649 12.6577 -0.0052  0.0245   0.0745   0.0522    0.1030   0.0000   437.1215      0.339986       11.8870     -0.330837     -0.712965      -2.62302      -1.86050      -1.31641       1.05106     -0.723845       1.04187    -0.0982049   0.000522989    0.00930327     -0.351082     0.0564500     -0.110517    -0.0196206     0.0455462     0.0322231    -0.0251390   -0.00463730    0.00723570    0.00383962   -0.00234439  -0.000206176   0.000722337   8.87455e-05  -0.000150296  -3.01547e-05   2.01254e-05  -4.66758e-06  -2.42603e-07  -1.29653e-08   4.98265e-08  -7.71895e-09       2.02839       2.27415       2.60291       2.98358       2.75024       2.42084       2.26303       2.17006       1.78748       1.26903       1.06599      0.906966      0.695651      0.438349      0.328118      0.248429      0.166647     0.0975475     0.0593304     0.0399638     0.0241373     0.0131139    0.00656551    0.00335772    0.00200181    0.00104011   0.000496837   0.000214871   8.48823e-05   3.11791e-05   1.21601e-05   4.12601e-06   1.39507e-06   4.23470e-07   1.14042e-07   2.87071e-08
  20  16 3224.3550    3.9140  1.1938 12.5362 -0.0041  0.0242   0.0699   0.0654    0.1069   0.0000   437.6719      -1.08527       9.40814      0.125743      0.664806      -1.98109      0.543784     -0.543193     -0.158352      -2.56892      -1.18248      0.862000     0.0376609    -0.0412093      0.491485      0.300209      0.325234    -0.0120899    -0.0673339     0.0571560     0.0551274   -0.00468143   -0.00157831    0.00118646    0.00257677    0.00105096   0.000325673   0.000164943   1.61971e-05  -2.34865e-06  -2.26319e-05   1.77292e-06  -5.12603e-07  -6.11892e-07   1.94463e-08   3.89337e-08       1.94445       2.49940       2.62017       2.68361       2.68927       2.62870       2.33897       2.04003       1.66631       1.43628       1.11845      0.867026      0.646669      0.491364      0.353811      0.237800      0.162129      0.106035     0.0625909     0.0404460     0.0234490     0.0132368    0.00716771    0.00373280    0.00186690   0.000921582   0.000402821   0.000190603   7.69294e-05   3.41543e-05   1.25581e-05   4.27723e-06   1.43863e-06   4.68322e-07   1.22359e-07   3.22168e-08
  20  17 3367.9603    3.3819  1.6333 12.2562  0.0006  0.0309   0.0524   0.0751    0.0913   0.0000   438.7450      0.883499       12.6224     -0.908422      0.606569      0.725532     -0.684323       3.21205       3.84355      0.628919       1.41679     -0.416441     -0.648639       1.00881      0.459868     -0.433826    -0.0895091    0.00991473    -0.0986129     0.0402284    -0.0102515     0.0103310    0.00501108   -0.00254431   -0.00309631   0.000474621   0.000244182  -7.40175e-05  -2.04527e-05  -3.38118e-05   2.21564e-06   2.96498e-06  -3.74773e-07   5.13959e-07  -6.80650e-08  -2.36353e-08       2.21896       3.09500       3.26741       3.33640       3.30300       3.09180       2.88404       2.60839       2.07032       1.77010       1.38428       1.10163      0.822017      0.619235      0.432618      0.303760      0.203291      0.127154     0.0812283     0.0489981     0.0286673     0.0162602    0.00887901    0.00458970    0.00241832    0.00116226   0.000558718   0.000247011   0.000107733   4.18777e-05   1.66237e-05   5.90212e-06   1.91793e-06   5.96291e-07   1.72802e-07   4.47562e-08
  20  18 3511.7204    2.7337  2.8513 11.5752 -0.0002  0.0400   0.0340   0.1042    0.0854   0.0000   440.9680     -0.826420      0.712755     -0.132659       1.50326      -3.86708       5.93107      0.380121      -1.53248      0.937170      -1.86121      -1.54263      -2.17486       1.65248      0.218051     0.0376432      0.117105     0.0571080    -0.0953526     0.0337139     0.0601217    0.00733533   -0.00615484   -0.00610636   -0.00398302  -0.000377956   0.000354313   0.000153992   0.000192789  -0.000123206  -1.73102e-05  -4.07473e-06   2.11687e-07   9.39753e-07   1.79373e-07   1.22738e-07       3.10363       3.98669       4.55317       4.35380       4.42879       4.16790       3.74689       3.32846       2.87480       2.38361       1.97889       1.49145       1.13669      0.808695      0.573245      0.403023      0.258192      0.171503      0.107592     0.0654108     0.0391534     0.0218569     0.0121642    0.00635489    0.00313175    0.00158093   0.000701312   0.000338219   0.000132461   5.83151e-05   2.10359e-05   7.84876e-06   2.66440e-06   7.99757e-07   2.32691e-07   6.18586e-08
  20  19 3655.5562    2.2336  4.0464 11.0607 -0.0034  0.0492   0.0243   0.1299    0.0790   0.0000   435.2141      -4.75122       10.0378       2.57795       1.30766       3.52296       4.88528       5.63324       3.28763       3.52263      -2.58604     -0.466986      0.400028    -0.0297698      0.773633     -0.663073      -1.11172     -0.301313    -0.0161189      0.159752    -0.0239149    -0.0158546     0.0302978    0.00162112   -0.00315331   -0.00325190    0.00161350  -0.000441267  -2.70998e-05  -1.91141e-05   2.28080e-05   1.47506e-05  -3.12539e-06   5.92994e-07   3.63434e-07  -7.41730e-08       3.73267       4.83977       5.41078       5.37338       5.29500       5.07881       4.64745       4.16137       3.47525       2.89552       2.32627       1.79389       1.37891       1.01470      0.712365      0.496590      0.332551      0.216949      0.135501     0.0813680     0.0484730     0.0272452     0.0148439    0.00785234    0.00403300    0.00195579   0.000903484   0.000405160   0.000173962   7.07010e-05   2.69339e-05   9.78585e-06   3.27443e-06   9.92325e-07   2.83593e-07   7.38536e-08
  20  20 3799.0831    1.8384  5.8519 10.7632 -0.0042  0.0629   0.0182   0.1764    0.0580   0.0000   434.2457      -9.42337       8.11713       14.6566      -4.25230      -11.7012      -8.23680       7.01383      -1.21607      -7.24269     -0.710767       1.61068      0.346031       2.42179      0.862364     -0.858777     -0.454469      0.432211    -0.0690379      0.209436    -0.0201035    -0.0760004    -0.0112809     0.0201369     0.0124048   -0.00489474   -0.00158366   0.000196058   0.000640975  -6.41881e-05  -3.20909e-05   8.94403e-06   6.75087e-06  -9.52451e-07   3.91679e-07   6.99462e-08       4.89442       6.30228       7.12475       7.46008       7.14483       6.72614       6.11724       5.33512       4.49898       3.72366       2.96992       2.34338       1.73540       1.26679      0.895672      0.625726      0.418789      0.270236      0.174534      0.105429     0.0612173     0.0353144     0.0190573     0.0101960    0.00506912    0.00255078    0.00116684   0.000544327   0.000222672   9.19411e-05   3.40790e-05   1.26988e-05   4.13564e-06   1.28956e-06   3.57091e-07   9.03633e-08
  20  21 3942.7559    1.5087  7.8552 10.4387 -0.0035  0.0791   0.0142   0.2222    0.0495   0.0000   439.5526      -2.00168       20.1796       6.10989       14.5529      -3.11651      -4.39715      -6.57845      -1.13921      -5.01233       3.57169      -4.11044       4.70623     -0.206135      0.403079     -0.243751     -0.162512     0.0581323    -0.0930305    -0.0588786     0.0414066    -0.0588402    -0.0252902     0.0207037    0.00463587   -0.00743195   6.63083e-05   0.000713165  -0.000434342   4.01897e-05  -7.95021e-05  -9.56195e-06   1.69032e-06   2.82942e-06   3.60746e-07  -2.58443e-07       6.06337       7.95321       8.81539       8.95544       8.77157       8.28082       7.65272       6.61550       5.67019       4.73094       3.78645       2.97251       2.21597       1.62330       1.15866      0.800957      0.540525      0.348781      0.219885      0.135674     0.0797548     0.0456226     0.0245430     0.0131584    0.00658478    0.00328063    0.00152399   0.000682929   0.000291559   0.000118389   4.46060e-05   1.63021e-05   5.34343e-06   1.68428e-06   4.58334e-07   1.16970e-07
  20  22 4086.5721    1.2596  9.6505 10.2804 -0.0051  0.0960   0.0121   0.2793    0.0436   0.0000   442.6533      -4.32486       16.6717       8.89080      -11.5502      -7.87903       1.32376      -8.31424      -4.90399      -2.35221       4.36959     -0.189600      -1.67331       1.35276      0.892549     -0.242515     -0.396182     -0.346963     -0.406964     0.0357381      0.112335    -0.0554218    0.00758822     0.0193324    -0.0212564   -0.00539872    0.00586382  -0.000307200  -0.000828618   0.000206339   5.27743e-05  -6.41750e-06   1.40079e-05   5.89466e-07   9.30231e-07  -1.83848e-08       7.27219       9.56415       10.2993       10.9039       10.2988       9.90738       9.15248       7.99957       6.89931       5.66595       4.64606       3.57388       2.72257       2.00578       1.41034      0.988218      0.663592      0.433622      0.273919      0.169142     0.0986734     0.0565009     0.0314478     0.0165988    0.00846163    0.00414163    0.00197435   0.000870854   0.000373501   0.000150183   5.76587e-05   2.03747e-05   6.70805e-06   2.04777e-06   5.60906e-07   1.42267e-07
  20  23 4230.2303    0.9915 11.2257 10.3263 -0.0064  0.1248   0.0116   0.3657    0.0382   0.0000   439.5459       8.14476      -13.9768      -15.1811       39.5247      -8.38145      -24.9356       11.9163      -11.9681      -4.49784       10.7637      -5.12697      -2.69059      0.654259     -0.167611       1.37071      0.848866     -0.859596     -0.707031      0.604453      0.104342    -0.0780488    -0.0542852     0.0133030  -8.02266e-05   -0.00712543   -0.00261167  -0.000770124   0.000896108  -0.000201567  -0.000255295   3.31427e-05   1.24299e-05   1.65235e-06   7.51354e-07  -6.14368e-08       9.28555       12.2271       13.7003       13.9119       13.7985       13.0198       11.8166       10.4280       8.87238       7.37977       5.90275       4.54404       3.56476       2.54970       1.83566       1.29455      0.862396      0.563250      0.359799      0.220969      0.129696     0.0751628     0.0416660     0.0218356     0.0113903    0.00558757    0.00255857    0.00119598   0.000485324   0.000198703   7.59797e-05   2.72245e-05   9.01376e-06   2.73088e-06   7.48687e-07   1.95499e-07
  20  24 4374.4107    0.8512 13.3451 10.1677 -0.0052  0.1587   0.0098   0.4442    0.0350   0.0000   427.4716       12.1398       21.6033      -6.95472       10.9760       13.0515       10.4209      -3.16226      -9.50768      -8.40977       18.3807       16.4377      -11.8842      -3.66664       6.46755       1.48753     -0.936932    -0.0388876      0.364177     0.0314654      0.256763     -0.112213     -0.119888    0.00458162     0.0381379   -0.00831193   -0.00150236    0.00165381  -7.36883e-05   0.000468686   5.10647e-05  -7.92238e-05  -6.12670e-06  -3.80273e-06  -4.25314e-07   3.12208e-07       11.7381       15.5326       17.0660       17.8749       17.2722       16.5504       14.7854       13.3170       11.1583       9.33174       7.64720       5.80971       4.43752       3.32741       2.32615       1.65908       1.11020      0.722643      0.455273      0.288855      0.169743     0.0974400     0.0553286     0.0285537     0.0149431    0.00737370    0.00340512    0.00158337   0.000639084   0.000266349   0.000101407   3.48958e-05   1.15407e-05   3.49256e-06   9.69684e-07   2.50431e-07
  20  25 4518.1424    0.6187 14.8089 10.1905 -0.0109  0.2254   0.0086   0.5959    0.0281   0.0000   450.0993       21.8347      -28.2115       17.7802      -7.17354      -3.94898      -13.0064      -12.5825       31.8917       11.9416      -15.3564      -3.44850       9.88504       6.95599       3.56009       1.45262      -1.17221      0.242498     -0.129378      0.121888      0.678448     0.0617444     -0.204373    -0.0954319     0.0264418     0.0227313   -0.00233292   -0.00189995  -4.18592e-05   0.000347303   9.49848e-06   2.28384e-05   3.75146e-05  -6.74267e-06   6.55912e-07   2.54325e-07       16.7124       21.6742       24.4221       24.8517       24.5346       23.2989       21.1005       18.7062       16.1509       13.1137       10.7763       8.38912       6.33042       4.74690       3.37710       2.36089       1.61727       1.04412      0.670245      0.418041      0.248581      0.143429     0.0813801     0.0433378     0.0224264     0.0112487    0.00525044    0.00241086   0.000986321   0.000405349   0.000150690   5.25613e-05   1.71023e-05   5.20362e-06   1.43651e-06   3.55636e-07
  21   7 1919.7958    0.5272  0.3804  9.5856 -0.0084  0.0160   0.0175   0.0322    0.0457   0.0000   439.1333      0.723635       19.2577     -0.107548    -0.0146226     -0.359263      -2.69615     -0.470397      -2.40300     -0.170365     -0.182921      0.542620      0.122371     -0.253017      0.204486    0.00170800     -0.154922     0.0521862     0.0808494    -0.0170550    0.00345715    0.00441049   0.000820474  -0.000527276   -0.00117878   0.000315640  -0.000411517   0.000251699   0.000165020  -4.60241e-07  -9.62332e-06   1.48727e-05  -2.96211e-06   7.41660e-07  -4.60552e-07   1.60880e-08       1.26390       1.47177       1.64858       1.71603       1.71801       1.50560       1.49884       1.42328       1.15257      0.884349      0.748520      0.619882      0.454213      0.322839      0.237886      0.169454      0.119662     0.0731752     0.0487025     0.0301297     0.0178821     0.0101066    0.00586772    0.00297934    0.00158623   0.000828270   0.000433094   0.000215734   0.000102461   4.32400e-05   1.56545e-05   6.78213e-06   2.47275e-06   6.90827e-07   2.40435e-07   7.59083e-08
  21   8 2077.7420    0.7128  0.6090  9.7286 -0.0075  0.0188   0.0171   0.0416    0.0618   0.0000   437.5473     -0.777171       14.3285      0.719022      -4.57964       1.05219       1.65508     -0.500445       1.36553      -1.77222     -0.317623    -0.0581795     -0.330620     -0.260278      0.302657     0.0333373     -0.256073     -0.121078     0.0349776   -0.00698167     0.0263528     0.0168730    0.00230261   -0.00231906   -0.00173711   7.49554e-05  -0.000520605  -0.000394076   0.000147635  -6.05119e-06  -2.20078e-05   6.65366e-06   4.75091e-07  -4.27148e-07  -2.24022e-07  -8.40109e-08       1.50781       1.96503       2.24117       2.28401       2.11715       2.00145       1.71683       1.59718       1.47226       1.17479      0.957715      0.760669      0.573096      0.402060      0.296979      0.191481      0.128874     0.0845481     0.0567830     0.0322568     0.0207531     0.0115155    0.00684450    0.00373003    0.00204110    0.00104818   0.000520565   0.000225818   0.000117682   4.47288e-05   1.97917e-05   7.08123e-06   2.61664e-06   9.62025e-07   3.34435e-07   9.86592e-08
  21  10 2381.8945    1.3850  0.9300 10.3021 -0.0015  0.0225   0.0257   0.0503    0.0963   0.0000   438.9766      -5.16016       11.9699       4.36686      -2.61333      -3.63071     -0.551233      0.112189     -0.514842     0.0904305      0.344380     0.0938307      0.119345       1.04545      0.106069     -0.103914     -0.126534     0.0551594     0.0107427    -0.0274980     0.0308921    -0.0194047   -0.00783956    0.00511587   0.000272711   0.000347141  -0.000399254   0.000143592  -4.62266e-05   3.89783e-05  -5.82368e-06  -5.05796e-06  -1.13218e-06  -7.92281e-08  -2.10525e-07   1.09591e-07       1.60963       2.06007       2.22596       2.49021       2.27866       2.17137       2.12819       1.78409       1.49994       1.27167       1.06656      0.754227      0.616252      0.473692      0.344205      0.227566      0.160827      0.112012     0.0682951     0.0413175     0.0264291     0.0155894    0.00887551    0.00442163    0.00258734    0.00141435   0.000630647   0.000295184   0.000130606   6.37655e-05   2.48410e-05   1.05596e-05   3.61339e-06   1.20902e-06   3.95107e-07   1.09218e-07
  21  11 2529.2738    1.8925  1.0094 10.6886 -0.0007  0.0224   0.0345   0.0514    0.1189   0.0000   437.2469      -5.89017       12.8135       1.32760       1.76244      -1.80534      -2.14608     0.0522017     -0.203267      -1.24958       1.56813       1.33367      -1.28271      0.104921     -0.235124     -0.387957      0.107952      0.103824    -0.0666291    -0.0117588     0.0372797     0.0250043  -0.000556936    0.00418312   -0.00114741  -0.000714674  -0.000314721   0.000114181   2.78806e-07   8.84533e-05  -3.79681e-05   1.51152e-05   1.19049e-06   2.12689e-06  -3.47448e-07  -8.64343e-09       1.62743       2.16352       2.29166       2.32244       2.40190       2.30399       2.04480       1.79848       1.55303       1.25678       1.10591      0.832626      0.626837      0.480118      0.329097      0.244345      0.162299      0.109586     0.0697588     0.0453947     0.0265101     0.0157319    0.00904916    0.00473627    0.00256864    0.00126238   0.000607075   0.000302018   0.000126517   6.04322e-05   2.20457e-05   9.59807e-06   3.52503e-06   1.13981e-06   3.90697e-07   1.21423e-07
  21  12 2676.1565    2.4925  0.9396 11.3322 -0.0015  0.0234   0.0485   0.0518    0.1769   0.0000   439.7166       1.57068       14.5280      -2.99734      -6.13119     -0.597872      0.323588     -0.724782       1.96538     -0.726063       1.47639      0.540557      0.942906    -0.0428799     -0.505541      0.247920     0.0181804    -0.0187589    -0.0107422    -0.0424752     0.0232356    -0.0138067   -0.00703160    0.00705807   0.000536343   0.000794878    0.00105548   0.000380239  -0.000123462  -2.27655e-07   5.82785e-05  -1.10617e-05   8.81949e-07   4.62172e-07  -1.72773e-07   1.37885e-07       1.69991       2.12474       2.65930       2.30293       2.59782       2.27238       1.94485       1.96447       1.59148       1.34518       1.18883      0.817691      0.664049      0.518778      0.325405      0.264668      0.175022      0.100909     0.0810124     0.0425123     0.0263490     0.0177742    0.00841433    0.00510117    0.00297980    0.00118453   0.000725264   0.000338798   0.000125340   6.86274e-05   2.69287e-05   8.53229e-06   3.99452e-06   1.32925e-06   3.73211e-07   1.21903e-07
  21  13 2822.8997    3.1703  0.8072 12.0322 -0.0061  0.0216   0.0648   0.0464    0.1304   0.0000   440.2098     -0.410452       15.8497     -0.748515    -0.0588505      -1.12929     -0.505033    -0.0122950      0.448252      0.327397     -0.250117      0.793803     -0.860730      0.188049     -0.241816     -0.544154     -0.236229     0.0113418    -0.0314626   -0.00888316    -0.0299923    0.00195797   -0.00393098    0.00365587   -0.00111698    0.00113714   0.000673213   0.000349116  -3.61089e-05  -2.91414e-05   3.63454e-05   4.00385e-06   1.56303e-06   2.14747e-07   5.12759e-07   1.81902e-07       1.76150       1.92715       1.86066       2.42053       2.54030       2.15038       1.69933       1.67041       1.65672       1.33479      0.930918      0.714642      0.628271      0.503089      0.329350      0.205977      0.144053      0.108162     0.0755459     0.0427923     0.0239965     0.0125105    0.00860547    0.00532357    0.00298151    0.00153299   0.000691004   0.000314468   0.000120356   5.24560e-05   1.91828e-05   7.89675e-06   2.63510e-06   9.38912e-07   3.06409e-07   8.76243e-08
  21  14 2968.8460    3.8368  0.8660 12.4288 -0.0076  0.0207   0.0767   0.0486    0.1063   0.0000   439.2385     -0.502074       10.5443      0.933307     -0.757373      -2.10033      -2.10485      -3.51681      0.824893      -1.03182       1.13937     -0.691382       1.25684      0.538858    -0.0960788      0.162261   -0.00667527     -0.175898    -0.0708929    -0.0100306   -0.00332464     0.0139956   -0.00854408  -5.08753e-05    0.00137727   0.000987838   0.000327798   3.20733e-05   0.000118440   3.95511e-05   1.00448e-05  -7.96528e-06   2.05478e-06   2.20756e-07  -3.56942e-07  -2.50529e-08       1.55427       2.13143       2.40436       2.42183       2.43324       2.18205       2.11550       1.72612       1.49406       1.20348      0.958222      0.798712      0.574594      0.429322      0.305270      0.206534      0.147400     0.0977147     0.0646936     0.0378563     0.0241912     0.0141487    0.00770242    0.00396781    0.00230994    0.00110201   0.000593948   0.000252680   0.000121297   5.28500e-05   2.30012e-05   8.11138e-06   3.31053e-06   1.06545e-06   3.74299e-07   1.08730e-07
  21  15 3113.8661    4.0047  1.0040 12.4632 -0.0008  0.0226   0.0726   0.0538    0.1183   0.0000   439.3250      -3.55817       10.6952      0.235338      -5.49756       1.27448      0.318748      0.660523      0.951974       1.56540       2.57667      0.873058      0.831409     -0.330476     -0.150029     0.0639506     0.0209095    -0.0642271     0.0607761    -0.0225847     0.0138673    0.00758194   0.000257976   -0.00726339   -0.00108951   0.000233677   0.000743529  -9.54892e-05   9.80468e-05   2.41659e-05  -9.90844e-06   3.14610e-06  -1.10524e-06  -4.89505e-07  -1.43620e-07  -2.17003e-07       1.70854       2.05654       2.28325       2.34842       2.45074       2.30755       1.91018       1.80434       1.57388       1.32359       1.09731      0.806090      0.631348      0.474777      0.333063      0.252954      0.170760      0.100949     0.0687780     0.0413901     0.0273085     0.0161076    0.00930244    0.00505583    0.00261775    0.00134527   0.000638836   0.000321184   0.000127814   5.95138e-05   2.13254e-05   9.45511e-06   3.32474e-06   1.19732e-06   3.78731e-07   1.10922e-07
  21  16 3258.4964    3.7736  1.2164 12.6719 -0.0041  0.0263   0.0662   0.0622    0.1000   0.0000   439.0349      -2.80196       18.1043       4.43021      -1.91617      -3.34046      -3.30848       4.32164      -1.08506      0.410163     -0.791644       1.45704      0.361710      0.147258     -0.378734      0.143374      0.452212    -0.0765385     -0.155435     0.0951032     0.0508263   -0.00283072    0.00382852   0.000384984   0.000472602    0.00153655   -0.00130202   0.000153546  -6.04592e-06   2.62135e-05  -3.23067e-05  -1.00463e-05  -5.13282e-06   2.64336e-07   7.45299e-07  -9.31075e-08       1.91752       2.45853       2.73031       2.77174       2.77018       2.60915       2.41699       2.11112       1.83241       1.44498       1.22051      0.999557      0.748308      0.553184      0.365600      0.268746      0.197371      0.121358     0.0797290     0.0524148     0.0307432     0.0182559    0.00993086    0.00533792    0.00279741    0.00146837   0.000757761   0.000354717   0.000164215   6.52812e-05   2.72542e-05   1.09634e-05   4.17808e-06   1.38300e-06   4.47374e-07   1.42981e-07
  21  17 3402.6967    3.2174  1.9368 12.0339  0.0001  0.0313   0.0438   0.0814    0.0752   0.0000   440.2967      -1.48780       12.7683     -0.459443      -3.30502      -4.25610       4.00032       3.97990      0.159348     -0.654987       1.69290     -0.106403     -0.793857      0.631596      0.891478     -0.285430     0.0205226    -0.0660609      0.102934    -0.0803816    -0.0515809     0.0316235     0.0106170   -0.00787511   -0.00313550    0.00507269  -1.66288e-05   0.000173637   0.000194549  -7.20304e-07   1.09024e-05  -4.29853e-06  -3.19983e-06  -3.82658e-07  -1.29219e-07   1.21712e-07       2.35412       3.11973       3.48338       3.50445       3.56271       3.25874       2.96093       2.64044       2.24706       1.86119       1.53885       1.19262      0.890886      0.680711      0.477880      0.340184      0.230712      0.152014     0.0989219     0.0600219     0.0382445     0.0222180     0.0123934    0.00690812    0.00368830    0.00182000   0.000950156   0.000420548   0.000199579   8.07930e-05   3.71941e-05   1.32509e-05   5.10598e-06   1.74847e-06   5.46299e-07   1.71399e-07
  21  18 3547.0741    2.5723  2.8354 11.7899 -0.0056  0.0403   0.0321   0.1047    0.0640   0.0000   442.7594     -0.184523      -1.59114       1.08815       6.83309       3.23836      0.131803       3.18665       3.81682      0.102983      -1.11945      -1.99000       1.07263      -1.18707      0.489810      0.758966     -0.558477    -0.0607910      0.321098    -0.0732100    -0.0919095    -0.0119401     0.0204866    0.00522029   -0.00385602  -0.000733382  -0.000292665  -0.000590468   7.77975e-05  -0.000112486   5.37168e-05  -4.49151e-05  -2.28809e-06  -2.74842e-06   2.73250e-07   2.30688e-07       2.92976       3.83030       4.25480       4.38431       4.37217       4.07631       3.85995       3.25754       2.86571       2.32880       1.90387       1.50333       1.14548      0.854429      0.621003      0.438340      0.302423      0.198881      0.131021     0.0795171     0.0495984     0.0296019     0.0164220    0.00884375    0.00471877    0.00249126    0.00119655   0.000550888   0.000263588   0.000110196   4.66637e-05   1.79714e-05   6.60890e-06   2.37949e-06   7.46224e-07   2.26715e-07
  21  19 3691.3110    2.1337  4.4594 11.1047 -0.0031  0.0521   0.0225   0.1384    0.0649   0.0000   443.0967     -0.601444       10.8282       4.52498      -5.03630      -2.86545     -0.779958       1.16550      -5.94204      -1.82140     -0.651294      -1.56709      0.496838     -0.816678     -0.295672      0.993834     -0.351320     -0.624722    -0.0825775      0.138943     0.0608498    -0.0288161     0.0154710     0.0117158     0.0120375   -0.00189557  -0.000137338  -0.000801393   0.000518769  -0.000246479   5.21280e-06  -1.30976e-05   1.80853e-05   3.30681e-06  -1.23096e-06  -8.85719e-07       3.78287       5.07849       5.54955       5.77949       5.74421       5.31468       4.96851       4.29155       3.65673       3.09592       2.50895       1.96401       1.50598       1.11883      0.806732      0.571471      0.386030      0.261516      0.166468      0.105395     0.0636541     0.0379482     0.0215155     0.0114865    0.00632959    0.00313012    0.00156419   0.000732140   0.000326241   0.000147705   5.92615e-05   2.35417e-05   8.84433e-06   3.04065e-06   9.62483e-07   2.87712e-07
  21  20 3835.4928    1.7222  6.0451 10.7671 -0.0018  0.0644   0.0172   0.1773    0.0536   0.0000   442.6923       4.50831       10.2140      -16.4965       8.70060       7.45615      -8.17070      -9.69266       7.82944      -5.35934     0.0165257      -1.01282     -0.889780       2.26913      0.965943      0.491609     -0.368948     0.0901580     -0.581324     0.0126132      0.180956   0.000884391    -0.0450057     0.0167224     0.0117792  -8.62018e-05   -0.00156546   0.000387479   9.69287e-05  -0.000128329  -0.000108371  -3.76370e-05   1.72333e-05  -1.80936e-06   1.45716e-06   9.98332e-08       4.70991       6.03858       6.87449       6.99064       6.96236       6.67166       6.00262       5.37511       4.55281       3.89738       3.12684       2.47070       1.89262       1.37170       1.04964      0.720715      0.492075      0.330927      0.210426      0.132960     0.0819186     0.0479333     0.0277832     0.0149044    0.00800323    0.00399279    0.00201351   0.000894347   0.000443444   0.000176236   7.89455e-05   2.91591e-05   1.12570e-05   3.83371e-06   1.29187e-06   3.81261e-07
  21  21 3979.6201    1.4520  8.4703 10.4134 -0.0024  0.0823   0.0131   0.2299    0.0450   0.0000   446.3914       2.41720       22.0209       12.2905      -1.18690      -14.7897      -7.42971       6.78282      -2.87829      -2.27980       8.54570       2.91756      -1.49401      -4.07827       1.50286    -0.0599547     -0.110581     0.0926816     -0.369642     -0.181269    -0.0439317  -0.000915833     0.0698931    -0.0101517    -0.0187276  -0.000191652    0.00661576    0.00133786   -0.00114620   0.000321122   2.29165e-05   3.45665e-05   4.00774e-06  -1.80673e-06  -7.82945e-07   1.99604e-07       5.99553       7.79083       8.56614       8.93226       8.68440       8.33969       7.60097       6.85532       5.80058       4.93986       4.00812       3.15407       2.40789       1.81645       1.31457      0.933838      0.625946      0.428610      0.278452      0.170810      0.106386     0.0620252     0.0355979     0.0196202     0.0105789    0.00532142    0.00269121    0.00122827   0.000580517   0.000245094   0.000105150   3.93797e-05   1.46868e-05   5.08720e-06   1.60424e-06   4.76560e-07
  21  22 4123.7296    1.1312  9.7213 10.4082 -0.0058  0.1001   0.0119   0.2958    0.0390   0.0000   434.9780      -10.9814       22.8034       2.84307       2.78322       4.00310    -0.0484118      -4.23211      -6.88569      -3.49630       3.29121       5.93047      -4.43231      -2.29855      0.810010      -3.49210    -0.0580040       1.16633     -0.575457     -0.269364     0.0397918     0.0821203    -0.0348776   -0.00964888    0.00285440    0.00160768   -0.00626088   -0.00310661  -0.000267960   0.000735281  -0.000185695  -9.34428e-06  -2.57860e-05   1.10910e-05   2.49435e-06  -5.35320e-07       7.39703       9.63995       10.8238       11.0234       10.8103       10.2315       9.45186       8.46075       7.23341       6.06610       4.90857       3.91758       3.01498       2.21808       1.62070       1.14230      0.777617      0.531556      0.337224      0.211568      0.131638     0.0762575     0.0434971     0.0242518     0.0128490    0.00666964    0.00330430    0.00158784   0.000701791   0.000312259   0.000127226   5.03294e-05   1.79669e-05   6.37061e-06   2.01018e-06   5.95265e-07
  21  23 4268.1080    0.9268 11.5716 10.3891 -0.0063  0.1296   0.0114   0.3880    0.0351   0.0000   451.8132       2.88687      -10.6187       20.9794       29.7362      -4.37639       19.4310      -4.55415       16.0667       9.32406      -3.27798      -2.28153      -1.60771      -1.14813       1.56552       1.30488     -0.980013     -0.121843     -0.437816     0.0750638      0.285602    -0.0450575    -0.0115641     0.0237721    -0.0220606   -0.00840249     0.0127989    0.00318503  -0.000682918  -0.000128140  -5.45547e-05  -8.65447e-05   1.35988e-05   6.38854e-07  -2.60426e-06  -1.63844e-07       9.49668       12.0638       13.6255       13.9748       13.4848       13.3216       12.0737       10.7747       9.20453       7.69188       6.31667       4.99781       3.87195       2.85758       2.10432       1.48414       1.03258      0.693802      0.446175      0.284394      0.176931      0.102866     0.0593504     0.0331594     0.0174456    0.00911855    0.00452171    0.00219019   0.000976977   0.000426286   0.000175217   6.94896e-05   2.46842e-05   8.69491e-06   2.72069e-06   8.00743e-07
  21  24 4412.5098    0.7525 13.6472 10.2267 -0.0079  0.1746   0.0092   0.4830    0.0320   0.0000   455.9151      -32.4223       17.0427     -0.849154      -17.7828       17.8479       10.9451      -20.9148      -11.0718       3.10164      -9.94882       8.34831      0.373404      -4.12431      -2.72291      0.994288      0.323283       1.23511    -0.0290651      0.198197    0.00455314      0.179943     -0.181972    -0.0162969    -0.0186817    -0.0208611    0.00189665    0.00294432  -0.000698133   0.000503936  -0.000345306   8.18625e-05   9.97099e-05   1.90958e-05  -1.87367e-06   2.65053e-06       12.5220       16.2089       18.2398       18.6172       18.3347       17.6351       16.1667       14.4934       12.5291       10.3911       8.47655       6.70320       5.21426       3.95622       2.81039       2.04003       1.40443      0.932458      0.612493      0.386287      0.234686      0.140762     0.0808219     0.0448474     0.0244709     0.0125767    0.00628412    0.00303324    0.00135092   0.000597295   0.000240422   9.46148e-05   3.47746e-05   1.18979e-05   3.63094e-06   1.09356e-06
  21  26 4701.1075    0.4224 14.2353 10.0455 -0.0059  0.3051   0.0081   0.7260    0.0270   0.0000   487.0049      -32.3016      -33.5313      -15.5837       67.4864       29.1699       20.0987      -43.0423      -51.1350      -13.4839       33.5062       39.2907      -9.95294      -22.6716      -5.48584       5.77264     -0.474369      -3.26801       1.38593      0.563799      -1.28055     -0.312114      0.430863   -0.00156032    -0.0833732    -0.0341220    -0.0255615    0.00918556    0.00538288  -0.000658491  -0.000709051  -2.51544e-05  -6.50754e-05  -7.28453e-05   8.86998e-06   1.04122e-06       21.2478       27.8323       31.4284       32.1717       32.0091       30.3434       28.1385       24.7548       21.8458       18.1626       14.8300       11.6709       9.13610       6.96388       4.98520       3.59738       2.45861       1.69482       1.10273      0.692600      0.435789      0.256971      0.151284     0.0848980     0.0462098     0.0242487     0.0120520    0.00580979    0.00261740    0.00114340   0.000464978   0.000181921   6.48723e-05   2.22735e-05   6.71096e-06   1.96273e-06
  22   7 1945.0447    0.5424  0.4623  9.5611 -0.0088  0.0184   0.0145   0.0343    0.0482   0.0000   438.9317      -3.87670       17.2895      0.101285      -2.52570       1.36922      0.108796      0.432709     -0.988885      -1.46863     0.0612008      0.515184      0.384375     -0.905763      0.237418     -0.124848     0.0999234    -0.0972934      0.104278     0.0402473    0.00628426    0.00363467     0.0148215   -0.00357907    0.00271624    0.00175300   0.000145021   0.000199163   0.000120099   2.06116e-05  -1.51938e-05  -6.39584e-06  -1.87438e-06  -3.31664e-06   4.04223e-07   2.86438e-07       1.42204       1.73639       2.04930       2.20028       2.14656       1.88975       1.83639       1.68974       1.29293       1.03542      0.878915      0.708951      0.500910      0.380271      0.318274      0.218476      0.150092     0.0983437     0.0641681     0.0464513     0.0244738     0.0150075    0.00916802    0.00529084    0.00306887    0.00144646   0.000769916   0.000353796   0.000185109   9.72890e-05   4.01120e-05   1.72688e-05   6.57920e-06   2.25837e-06   7.99111e-07   2.43346e-07
  22   8 2104.7291    0.7634  0.6238  9.7811 -0.0050  0.0176   0.0179   0.0411    0.0619   0.0000   439.5472       3.33275       15.8622     -0.615444     0.0801681      0.724976     -0.581265       1.85087     -0.363104     -0.836629      0.335296     -0.400431      0.284597     -0.255220     -0.416986     0.0763346     -0.243940     -0.120378    -0.0205139     0.0554674    -0.0280216    -0.0244970    -0.0196685  -0.000973698    0.00454236  -0.000709543   0.000499027  -0.000143173  -0.000595594  -0.000129243   5.01129e-05  -2.04028e-05   1.98378e-06   3.20314e-06  -1.46196e-06   2.00364e-07       1.20913       1.63463       1.72336       1.75794       1.80601       1.70540       1.58043       1.39371       1.22758       1.02122      0.842130      0.654095      0.495967      0.390035      0.294801      0.204789      0.149654     0.0945656     0.0630976     0.0383124     0.0256352     0.0146224    0.00925025    0.00490196    0.00286641    0.00140783   0.000739152   0.000362236   0.000179988   7.68651e-05   3.38945e-05   1.43984e-05   5.88704e-06   2.21338e-06   7.65279e-07   2.55337e-07
  22   9 2259.9276    1.1111  0.7506 10.0891 -0.0073  0.0197   0.0231   0.0458    0.0810   0.0000   436.6968      -3.38357       14.6652      0.834628      -2.70159       1.36423       3.42106     -0.680439      -1.49454      -1.82748       1.42665     -0.500905     -0.775831     -0.262043      0.361892      0.493536      0.157617      0.208213    -0.0391647     0.0653780     0.0388580    -0.0156763     0.0179352     0.0102590  -0.000488372   -0.00134626   0.000491563  -5.25209e-05   0.000158660  -8.65966e-06  -3.06401e-05   2.52382e-05  -9.03274e-06   2.52026e-06  -5.68576e-08  -1.90976e-08       1.49928       2.01204       2.16785       2.38227       2.31031       2.21723       2.03329       1.67902       1.40411       1.13528       1.00121      0.725129      0.590552      0.428430      0.306319      0.209101      0.149920      0.104803     0.0702042     0.0458410     0.0286724     0.0165281    0.00955408    0.00553913    0.00294239    0.00157962   0.000738960   0.000394152   0.000181463   7.82963e-05   3.65812e-05   1.52257e-05   6.29382e-06   2.40313e-06   8.26478e-07   2.81067e-07
  22  10 2410.7555    1.4252  0.9733 10.5958 -0.0016  0.0218   0.0266   0.0532    0.1132   0.0000   437.5762      -3.07035       13.7338      0.524279      0.224573      -1.11979      0.599852      -2.17472     -0.380648     -0.987939      0.349163      0.666780     -0.990185      0.179488      0.274769      0.141720     -0.345273     0.0132874      0.116378     0.0368229    0.00428560   -0.00989665   0.000162938    0.00325041    0.00170365    0.00107978  -8.63353e-05   0.000545210  -0.000120278  -0.000167777   8.34490e-06   3.03057e-05   3.27345e-06  -1.73006e-06  -1.77269e-06   2.01543e-07       1.61251       2.19702       2.31353       2.45914       2.44170       2.30957       2.15113       1.91513       1.56286       1.28221       1.03125      0.814135      0.665045      0.469698      0.363262      0.256791      0.182948      0.121270     0.0822031     0.0511981     0.0322469     0.0188794     0.0111736    0.00615224    0.00343460    0.00179636   0.000914397   0.000470391   0.000214844   0.000106663   4.24797e-05   1.94846e-05   6.99288e-06   2.79892e-06   9.66653e-07   3.30732e-07
  22  11 2559.1515    2.0140  1.0210 10.7762 -0.0014  0.0221   0.0350   0.0507    0.1172   0.0000   441.7357     -0.150517       16.3888      0.875711      -1.56178       2.67293       1.16222     -0.950924       2.91057       1.10724       2.59352      -1.73905      -1.20308      0.223750     -0.168812     -0.214315      0.140818    0.00984383    -0.0452539    -0.0326375   -0.00871559   -0.00511436    0.00424767    0.00370094    0.00105115   -0.00399340  -0.000919502   0.000256436   4.61379e-05   2.21282e-05   1.83214e-05  -1.68019e-05   4.68840e-06  -2.20260e-06   4.92909e-07  -1.26902e-07       1.59107       2.18512       2.36104       2.49226       2.39443       2.25879       2.08448       1.77279       1.65823       1.31379       1.16825      0.827160      0.666025      0.510865      0.360464      0.248974      0.173536      0.121886     0.0734699     0.0518353     0.0293151     0.0181748     0.0105957    0.00611989    0.00339052    0.00180984   0.000957179   0.000444639   0.000212525   9.98093e-05   3.98113e-05   1.84156e-05   7.34214e-06   2.97490e-06   9.73586e-07   3.26282e-07
  22  12 2707.0508    2.6387  0.8860 11.6162 -0.0016  0.0211   0.0510   0.0460    0.1216   0.0000   439.3383      -1.15040       13.0746      0.200890      0.396318       1.85650     -0.198239       1.52330    -0.0806343       1.03170       1.17833     -0.198982      -1.21945     -0.547566      0.103039      0.105049      0.134692     -0.162768   -0.00890507     0.0596708    -0.0348338     0.0101797    -0.0107888  -0.000746886    0.00461501    0.00217371    0.00122675  -0.000679970  -0.000171665   7.43825e-05  -1.79067e-05   8.91312e-06   3.66299e-06  -1.23216e-07  -3.39237e-07  -2.72696e-08       1.49583       1.83265       2.09062       2.15876       2.17566       2.11087       1.81767       1.61634       1.52405       1.23491      0.964092      0.788025      0.596640      0.479245      0.349467      0.234284      0.154107      0.115468     0.0785746     0.0468190     0.0305708     0.0170581    0.00970440    0.00612461    0.00347838    0.00183708   0.000967644   0.000454695   0.000213771   9.43508e-05   4.04240e-05   1.81495e-05   7.24074e-06   2.43833e-06   9.56199e-07   3.66972e-07
  22  13 2854.6955    3.2105  0.9334 11.8296 -0.0015  0.0207   0.0597   0.0488    0.1758   0.0000   438.6695      -2.81246       11.8844      0.157288      -4.53715      -7.04895       2.43054     -0.889786      -1.24769      -1.78684       1.41771     -0.154440     -0.150341      0.386533      0.395371    -0.0337630      0.136932    -0.0845589     -0.100697     0.0927057     0.0262454    -0.0339409     0.0187926    0.00381621   -0.00155386    0.00163126   0.000124979   8.22345e-05  -8.82667e-05   4.36982e-05   2.64728e-05  -1.31360e-05  -5.19215e-06  -8.27941e-07  -2.55810e-07   8.39601e-08       1.54026       1.92899       2.11538       2.22924       2.11667       2.08613       1.93235       1.74327       1.47441       1.23495      0.992346      0.835376      0.606772      0.472603      0.361781      0.251833      0.173480      0.117128     0.0798220     0.0486944     0.0305732     0.0178832     0.0107603    0.00574675    0.00341139    0.00166921   0.000896567   0.000420656   0.000212267   9.11639e-05   4.52702e-05   1.77049e-05   7.26422e-06   2.51570e-06   9.73999e-07   3.03564e-07
  22  14 3001.3351    3.8091  0.8688 12.5339  0.0006  0.0208   0.0716   0.0465    0.1067   0.0000   437.3767      0.916052       12.2894      0.360281      -1.59135     -0.996727       1.29842      -1.47184      -2.55313      -1.31126    0.00279948     -0.316288      -1.06549      0.858302      0.135912     -0.233616      0.112128     -0.129238     0.0311815     0.0243502    -0.0299802     0.0161432    0.00437246   -0.00707021   3.63014e-05  -0.000696006  -0.000845621   0.000619256   7.74375e-06  -6.12599e-05   1.54501e-05   2.92232e-05   4.96674e-06   3.13755e-06  -5.65312e-07   3.00744e-07       1.46232       1.86931       1.99768       2.11977       2.14930       2.13111       1.75688       1.70638       1.40182       1.17941      0.967918      0.751914      0.605092      0.463717      0.326932      0.236300      0.168100      0.112457     0.0789492     0.0469809     0.0310428     0.0179948     0.0108135    0.00600489    0.00329779    0.00174540   0.000949131   0.000437092   0.000201182   9.91331e-05   3.85962e-05   1.71194e-05   6.65639e-06   2.57907e-06   8.93850e-07   3.07125e-07
  22  15 3146.9509    4.1824  1.0218 12.3742  0.0004  0.0220   0.0737   0.0516    0.1300   0.0000   441.2526      -2.53714       12.3099      0.600609     -0.989751      -3.97086      -3.44953       1.60398     -0.628991     -0.150024     0.0973743      0.361069      0.101711     0.0937648      0.328801     0.0152832     0.0232434      0.110881    -0.0676081     0.0600435     0.0557835    0.00962005  -0.000566499   -0.00375526   -0.00179754    0.00153050   0.000262058   -0.00112271  -9.17022e-05  -1.45457e-05   4.14161e-05  -1.94202e-05  -3.07398e-06   3.13916e-06   4.23497e-07   4.13892e-07       1.58584       2.12978       2.30279       2.38513       2.38583       2.20755       2.01276       1.83353       1.57350       1.32473       1.07232      0.802856      0.653649      0.491551      0.365065      0.258062      0.173385      0.118943     0.0801040     0.0491719     0.0288373     0.0187592     0.0103373    0.00610227    0.00324152    0.00185252   0.000954045   0.000444092   0.000205340   9.55545e-05   4.29950e-05   1.74917e-05   7.09799e-06   2.60865e-06   9.71503e-07   3.23509e-07
  22  16 3292.1329    3.7207  1.4739 11.8851  0.0040  0.0261   0.0556   0.0638    0.1287   0.0000   440.2192      -2.82793       13.0432       3.50888       1.46332       2.69219       3.10159      -2.00895       1.78015      0.774833     -0.842139       1.02090      0.502842      0.167412     -0.341557      0.150357      0.426621     -0.172551     -0.231040    -0.0214130   -0.00104308     0.0118602     0.0115726   -0.00904677  -0.000845281    0.00321114   0.000206854   0.000449696  -4.39149e-05   2.73518e-06   5.51544e-05   4.44818e-06  -9.04553e-06   2.68466e-06   1.47943e-06   6.54844e-07       1.95970       2.55097       2.69362       2.74561       2.70319       2.59111       2.44298       2.16760       1.88656       1.57921       1.32144       1.04146      0.806444      0.620050      0.451553      0.317153      0.215708      0.152723     0.0986211     0.0637187     0.0382992     0.0228677     0.0133829    0.00738503    0.00412899    0.00214768    0.00114244   0.000520410   0.000255727   0.000115894   5.16373e-05   2.15207e-05   8.89329e-06   3.22239e-06   1.16887e-06   3.84419e-07
  22  17 3437.1142    3.0466  2.1117 11.9749 -0.0025  0.0322   0.0388   0.0824    0.0659   0.0000   444.1501       4.36733       7.57956      -1.75359      -1.67468      -2.45494       2.72259       2.61933      -1.56773      -3.05059      0.348683       2.12877      0.490839     -0.975766      0.727459     0.0311043     -0.319716     -0.320475     -0.230086    -0.0631200     0.0223031    -0.0267507    -0.0161887    -0.0129468    0.00800883   0.000871375  -0.000447252   -0.00119628   0.000669889  -3.12360e-05  -8.98221e-05   3.14989e-05   5.30222e-06  -4.73491e-06  -3.26695e-07  -6.99686e-07       2.22001       2.93015       3.19775       3.38207       3.30917       3.09332       2.87601       2.59460       2.29805       1.90303       1.53522       1.26716      0.963966      0.745708      0.531195      0.382271      0.272190      0.182587      0.119048     0.0759743     0.0487420     0.0287125     0.0170681    0.00973408    0.00526652    0.00283483    0.00149064   0.000737945   0.000363262   0.000161160   7.29879e-05   2.86790e-05   1.23386e-05   4.53745e-06   1.56617e-06   5.36314e-07
  22  18 3581.9366    2.4226  3.4005 11.5373 -0.0004  0.0433   0.0271   0.1117    0.0576   0.0000   437.4751      -6.30328       11.4526       3.58622      -2.69929       2.89450      0.961389       7.09198      -9.13950      -2.06755       1.45580    0.00776680      -1.56498     -0.520268     -0.471632      0.807117      0.155313     -0.144270     0.0486642    0.00831900    -0.0874109     0.0218513   -0.00441935     0.0269452   -0.00594759   -0.00196013   0.000970793   0.000462396   0.000523479  -0.000125490   3.79861e-05   3.35503e-06  -1.89137e-05   6.82756e-06  -1.81048e-06   2.50653e-07       3.01696       4.02059       4.40727       4.57181       4.50184       4.41014       3.94741       3.55127       3.13246       2.55668       2.07895       1.71100       1.30645      0.995827      0.727740      0.525789      0.368979      0.246404      0.167930      0.103817     0.0669196     0.0395638     0.0233195     0.0131892    0.00729216    0.00384891    0.00198651   0.000993964   0.000468976   0.000216354   9.30629e-05   3.98094e-05   1.55624e-05   5.98601e-06   2.12720e-06   7.50180e-07
  22  19 3726.8492    2.0071  5.0803 11.0043 -0.0045  0.0558   0.0197   0.1481    0.0561   0.0000   436.1467      -3.16392       18.1120       3.24622      -1.66225      0.567921      -5.03893      -4.69574      -4.35679       2.66673      -1.17708      -2.78940       2.16140     -0.813286      -1.38956      -1.37098     -0.722705   -0.00613763      0.322570    -0.0585350    -0.0564939      0.105958   -0.00853020    0.00672436    -0.0236190   -0.00197989   0.000712521  -0.000296537   0.000437074   5.85848e-06   0.000124645   1.98950e-05  -2.76250e-05  -4.69589e-06   1.66594e-06  -1.79054e-06       3.78218       5.17073       5.51247       5.76810       5.71355       5.44846       5.09968       4.55101       3.97827       3.27998       2.79123       2.17315       1.73222       1.29333      0.957863      0.686205      0.480018      0.327944      0.215580      0.139274     0.0862640     0.0528540     0.0303397     0.0174366    0.00957042    0.00510179    0.00258112    0.00131365   0.000625348   0.000280528   0.000127225   5.27698e-05   2.11066e-05   8.08722e-06   2.76053e-06   9.52340e-07
  22  20 3871.6293    1.6247  6.6103 10.7041 -0.0014  0.0661   0.0152   0.1869    0.0463   0.0000   439.6301     -0.653847       12.2742      -1.01250       2.81138      -3.18793      -3.61640      -2.71740      -1.12009       3.64817      -1.41845       1.71667     -0.411367     -0.198979       1.09476     0.0828846      0.930887     -0.351102     -0.586985     -0.102128     0.0659757    -0.0165236    0.00259584     0.0103269    -0.0138406   0.000520417   -0.00195404   0.000859477   0.000184798   0.000502102  -8.32698e-05  -6.17351e-05  -1.55904e-05  -1.89183e-06   2.39619e-06  -1.13125e-06       4.65372       6.05414       6.58700       6.98405       6.76581       6.70103       6.03908       5.39208       4.76118       4.00315       3.15851       2.64374       2.01476       1.55433       1.12122      0.827368      0.578198      0.392495      0.259198      0.164675      0.103975     0.0638538     0.0371699     0.0211996     0.0114557    0.00625319    0.00323809    0.00161043   0.000762997   0.000354779   0.000151390   6.45413e-05   2.54349e-05   9.77270e-06   3.44144e-06   1.18542e-06
  22  21 4016.0796    1.3416  8.8114 10.4844 -0.0032  0.0852   0.0127   0.2456    0.0409   0.0000   434.3417      -1.41048       23.5754      0.862824       9.03507       8.52753      0.607146       1.76944      -3.43757      -8.57821       4.58928       2.26657       2.24747      -2.39131       1.18917       1.38501      0.501783     -0.573023      0.178716    -0.0589476    0.00805305  -0.000908203     0.0646033   -0.00814980    -0.0163299   -0.00472934  -0.000628018    0.00225754  -8.63631e-05  -0.000221576   0.000115725  -2.07726e-05  -1.96005e-05  -2.28755e-05   4.62470e-06   4.92634e-07       6.00055       7.68798       8.47605       8.85207       8.79463       8.32871       7.69052       7.10785       6.02187       5.16779       4.18067       3.38831       2.62938       2.00570       1.48397       1.07623      0.740793      0.515969      0.334372      0.218450      0.136450     0.0820337     0.0486056     0.0281352     0.0154293    0.00833502    0.00427989    0.00214252    0.00101874   0.000475258   0.000204521   8.71607e-05   3.46223e-05   1.31931e-05   4.43509e-06   1.53129e-06
  22  22 4160.6281    1.0897 10.4068 10.4612 -0.0013  0.1086   0.0118   0.3196    0.0350   0.0000   434.5380       9.47375       18.3895      -1.45246       17.0832       10.1906       13.0672      -6.00775      -2.55867       7.21234      0.405992     0.0851389       6.54807       1.55095      0.132336     -0.373526    -0.0485064      0.955521     -0.931238     -0.394324      0.453280     0.0996873     -0.109722    -0.0357255     0.0117056   0.000959464   -0.00733328   0.000454164   0.000600455  -4.16279e-05  -0.000165900   0.000142867   7.36805e-05  -1.11199e-05  -2.34319e-06   2.52492e-06       7.44217       9.78704       10.7817       11.1292       11.0733       10.7206       9.74087       8.95551       7.60678       6.54848       5.37827       4.32207       3.36863       2.56112       1.88431       1.36332      0.964714      0.655568      0.432169      0.282873      0.176328      0.108479     0.0639571     0.0369425     0.0201068     0.0109139    0.00565152    0.00279769    0.00134017   0.000632549   0.000270246   0.000115068   4.59204e-05   1.74952e-05   5.89689e-06   1.99905e-06
  22  23 4305.4843    0.8775 12.1502 10.3596 -0.0015  0.1427   0.0108   0.4073    0.0336   0.0000   450.0632       10.4090       35.1304       4.84784      -13.5826      -14.2478      -2.16808       3.31370       16.0155      -23.8396      -11.9033      -10.0694       4.26504       4.80073      -8.28984     0.0884588       2.47944     0.0299877      0.279155      0.368165     -0.100028     -0.259259   -0.00513548     0.0396580    0.00415203    -0.0100614   -0.00903084    0.00344023  -0.000448834   -0.00114429   0.000136307   4.53265e-05  -0.000100464   2.76483e-05   1.49681e-05  -4.27450e-06       9.42966       12.6717       14.0476       14.4532       14.5097       14.0175       12.9447       11.5546       10.0017       8.35611       7.00587       5.50249       4.40347       3.31375       2.47266       1.80185       1.24379      0.873131      0.578477      0.377823      0.234347      0.144616     0.0858699     0.0483454     0.0278067     0.0147213    0.00754633    0.00386621    0.00185973   0.000821315   0.000387379   0.000157084   6.24352e-05   2.38856e-05   8.11690e-06   2.71274e-06
  22  24 4450.1908    0.7105 14.4548 10.2695 -0.0015  0.1863   0.0094   0.5188    0.0295   0.0000   449.0085      -16.7059       14.7130     -0.577053       26.5117      -36.6835       29.7000     -0.250488       4.64799      -11.6684      -17.4343      -5.84562       4.32346       2.42894     -0.420728       2.87632       2.32445      -2.19236     -0.282709      0.229001      0.377316     -0.266426    -0.0874364    -0.0301954     0.0270567     0.0210938  -0.000872005   -0.00356004   -0.00207927    0.00161426   0.000259723  -9.11299e-05  -0.000136661   3.53770e-05   4.11665e-06   2.79235e-06       12.5157       16.6774       18.3440       19.3466       18.9277       18.4512       16.6160       15.1043       13.1131       11.1813       9.14017       7.40977       5.74568       4.39189       3.24721       2.34973       1.64703       1.13204      0.766296      0.492057      0.315071      0.192741      0.114983     0.0664953     0.0377330     0.0200532     0.0107593    0.00528135    0.00256699    0.00119442   0.000515165   0.000220396   8.67843e-05   3.21643e-05   1.09110e-05   3.65114e-06
  22  25 4594.8122    0.5324 15.3345 10.1522 -0.0073  0.2504   0.0082   0.6396    0.0264   0.0000   441.1094      -68.0344       41.9656       25.2851      0.115272       39.8825      -46.2612      -25.2933       5.95708       9.90298       18.6993      -24.9955      -7.85738       13.5962       7.32962      -1.20215     -0.864912      0.571301     -0.835179     -0.448723      0.826392     -0.374421     0.0641298      0.250067     0.0792290    -0.0302587     0.0179576     0.0122773    0.00204182   9.46289e-05  -0.000397699   6.70332e-05   9.86602e-05   8.07834e-06  -1.16643e-05  -2.48128e-06       16.7674       22.2930       24.7320       25.7813       25.5671       24.5372       22.6905       20.4751       17.7837       14.8622       12.2642       9.93598       7.63946       5.97170       4.40831       3.23003       2.26083       1.55430       1.05209      0.670978      0.432185      0.265989      0.156559     0.0926697     0.0522626     0.0281634     0.0148182    0.00756487    0.00365125    0.00169384   0.000745541   0.000315202   0.000123757   4.56308e-05   1.49934e-05   5.06781e-06
  23   6 1804.1954    0.3975  0.3386  9.4068 -0.0097  0.0205   0.0145   0.0311    0.0378   0.0000   440.4539      -1.12020       15.5952      0.166107      -2.46021      0.672170     -0.999150       2.23909     0.0656217     -0.131170      0.391481      0.636568      0.978515     0.0436759      0.206083     0.0426410     0.0260975   -0.00313096     0.0618643    -0.0199396    -0.0179309    0.00770524   -0.00625257    0.00215250    0.00346088    0.00131698   0.000612877  -0.000655006  -8.07158e-05  -0.000129149   4.50583e-05  -1.95908e-05   8.84867e-06  -1.11167e-06  -6.14464e-07  -1.85825e-07       1.48073       1.71675       1.63475       1.72943       2.17181       2.03712       1.94922       1.38547       1.13484       1.19546       1.09732      0.847871      0.519931      0.462795      0.313022      0.264041      0.212554      0.130535     0.0720869     0.0434954     0.0366694     0.0240620     0.0155181    0.00976478    0.00547663    0.00284935    0.00122521   0.000564226   0.000309998   0.000124029   6.02595e-05   2.65871e-05   1.03424e-05   5.15892e-06   2.31871e-06   7.86970e-07
  23   7 1969.6231    0.6114  0.5392  9.5414  0.0000  0.0251   0.0150   0.0430    0.0525   0.0000   439.3866      -1.29478       18.0143     -0.858613      -2.47984       3.05303     -0.903382     -0.637211     -0.591187   -0.00392640      0.840592      -1.09975      0.759078      0.670324      0.399960     -0.211409     0.0626131      0.127039    -0.0538816    0.00906415   -0.00960376     0.0348799   -0.00950985    0.00515844   -0.00360611   0.000627889  -0.000268115  -0.000442767  -0.000395348   4.62161e-05   3.05737e-05  -1.81268e-05   6.59944e-06   7.89469e-06  -1.21012e-06  -4.73665e-08       2.25601       2.79938       2.22246       1.82314       2.48597       3.01716       2.87425       2.27108       1.49633       1.16182       1.34346       1.32939       1.12823      0.733848      0.457202      0.232762      0.181064      0.172459      0.143541      0.108489     0.0694466     0.0416314     0.0216902     0.0111951    0.00536350    0.00249654    0.00120822   0.000554304   0.000251760   0.000124863   5.53360e-05   2.48999e-05   1.05702e-05   4.56299e-06   1.54694e-06   5.88737e-07
  23   8 2131.0697    0.8182  0.6937  9.8309 -0.0044  0.0189   0.0174   0.0445    0.0659   0.0000   438.9464      -1.44329       16.3999      -2.75191      -2.30210     -0.867776      -1.33126      -2.41202     -0.117001     -0.399096     0.0542785     -0.641566     0.0666645     -0.130320     -0.137449      0.170443     0.0959164     0.0325953    -0.0499639     0.0353027     0.0287282    0.00258076    0.00961870    0.00131967  -0.000603207   -0.00103254  -0.000539431  -0.000687677  -0.000161259   0.000167805  -4.11955e-06  -2.10029e-05   1.42943e-05   4.88830e-06  -2.84334e-06   3.41514e-07       1.35254       1.82824       1.85708       2.00564       1.82559       1.83118       1.69490       1.65067       1.39433       1.21301      0.910900      0.750201      0.608191      0.480097      0.343193      0.258016      0.191377      0.125858     0.0814931     0.0519985     0.0322966     0.0199256     0.0115043    0.00687435    0.00363898    0.00199089    0.00111632   0.000600781   0.000289812   0.000147652   6.64930e-05   2.81493e-05   1.13655e-05   4.87499e-06   1.88373e-06   7.48315e-07
  23   9 2287.4407    1.1353  0.9672  9.9866 -0.0022  0.0214   0.0202   0.0508    0.0963   0.0000   439.1140      -1.85791       15.2996       1.90160     -0.376226       1.12476      0.553667      -2.13928       1.18342      0.708181       1.35752      -1.09514     0.0518918     -0.122176      0.309052     -0.385319      0.206284    -0.0282588     0.0320463    -0.0445291   0.000729996   -0.00644721    -0.0137229     0.0110772   -0.00223922   -0.00237440   -0.00105532   8.44764e-05  -0.000627739  -1.84794e-05   6.27954e-05  -3.54768e-05  -6.69856e-06   2.05624e-06  -7.08026e-07  -1.01229e-06       1.45405       1.88748       1.98005       2.13235       2.16106       2.06658       1.79200       1.67535       1.49449       1.24379       1.05140      0.843648      0.653686      0.513796      0.361677      0.264379      0.194473      0.128968     0.0875745     0.0566957     0.0369392     0.0226116     0.0146267    0.00797657    0.00470795    0.00256107    0.00134878   0.000729951   0.000353465   0.000170948   7.76636e-05   3.37059e-05   1.43186e-05   5.72027e-06   2.18494e-06   8.44267e-07
  23  10 2439.1320    1.6209  1.0161 10.3424 -0.0011  0.0224   0.0281   0.0526    0.1348   0.0000   437.9236       1.70205       16.3464       1.34324     -0.909775      -1.71640      -4.11167      -2.19569     -0.558229      0.289513      0.117230      0.940600     -0.868888     -0.236482      0.254926    -0.0438348      0.188985      0.132839    -0.0169299    -0.0273435    0.00717277   -0.00769884     0.0113324  -0.000920634   8.81800e-06  -0.000449585    0.00128000  -0.000885257  -0.000142664  -3.48163e-05  -0.000102187  -6.28363e-05   1.27364e-05  -1.06891e-05   8.92219e-07  -1.01783e-08       1.47464       1.93155       2.25880       2.31893       2.20353       2.24094       1.99704       1.81767       1.56152       1.27329       1.11981      0.843838      0.659440      0.538915      0.385899      0.276269      0.202054      0.142990     0.0908233     0.0612728     0.0387512     0.0243377     0.0140301    0.00836180    0.00484586    0.00263116    0.00138659   0.000739715   0.000369272   0.000179861   8.10408e-05   3.73652e-05   1.49032e-05   6.92363e-06   2.71206e-06   9.47423e-07
  23  12 2737.5167    2.7574  0.9062 11.5824 -0.0001  0.0198   0.0494   0.0466    0.0989   0.0000   438.4893       1.90679       14.9257       1.45744      -3.48943       1.06243      0.705243      0.103651      0.475096       1.93749       1.19311      0.132594    -0.0949513     0.0506105      0.473845     -0.267290   -0.00584561     0.0470983     0.0180666     -0.126674     0.0216718     0.0344865     0.0109354  -0.000255663   -0.00236360   -0.00108019  -7.33946e-05    0.00170276   3.12439e-05  -6.27649e-05  -0.000101072  -5.95805e-06  -2.03858e-06  -7.74151e-06   3.66433e-06  -1.52017e-07       1.33237       1.83200       1.91464       2.05289       2.00809       1.94841       1.67532       1.61741       1.37861       1.20617       1.00891      0.804530      0.644738      0.490003      0.336924      0.263070      0.166129      0.125055     0.0827928     0.0538221     0.0340388     0.0228186     0.0123475    0.00791947    0.00428449    0.00233217    0.00129849   0.000670988   0.000330796   0.000157781   7.69458e-05   3.00357e-05   1.46232e-05   5.74592e-06   1.98541e-06   7.67967e-07
  23  13 2886.0427    3.4096  0.8773 12.1526 -0.0020  0.0195   0.0633   0.0465    0.1358   0.0000   440.1495      -1.19339       15.8432      -2.23152      -2.99949      -1.46322      -1.63542       2.41542     0.0972763     -0.766459      -1.56322      0.873732      0.660605     0.0825217     0.0156831    -0.0320998     0.0960357     -0.132820    -0.0648122     0.0195740  -0.000364374    0.00291633     0.0255465   -0.00357596   -0.00403146   -0.00129860  -0.000700916  -3.08557e-05  -6.46603e-05  -4.56952e-05   1.42152e-05  -1.31750e-05   1.12406e-05   3.53476e-06   8.01983e-07  -4.75774e-07       1.34113       1.75218       1.78803       1.93726       1.98875       1.91713       1.78254       1.56279       1.38912       1.17445      0.969488      0.814615      0.625941      0.468383      0.360992      0.267512      0.185274      0.134369     0.0847142     0.0592384     0.0349608     0.0241945     0.0133466    0.00853090    0.00446963    0.00246524    0.00133261   0.000653529   0.000334577   0.000152273   7.45636e-05   3.18487e-05   1.34720e-05   5.47053e-06   1.99163e-06   7.24624e-07
  23  14 3033.3554    3.9339  0.8736 12.5313 -0.0042  0.0203   0.0730   0.0481    0.1328   0.0000   439.2513     -0.653296       13.8530       3.55058    -0.0872289       2.82893      -3.13336       1.34091      0.440924      0.148262      0.804086      0.972983      0.267680      0.374253     -0.287932     -0.462541      0.137506     0.0692826     0.0756796    -0.0271983     0.0377978     0.0284654  -0.000271131    0.00302946   -0.00224984   -0.00117029   0.000909414   0.000197776  -0.000181552  -0.000133797  -8.53241e-05   3.50304e-05   7.88602e-06  -1.17578e-06  -3.20971e-06   8.56317e-07       1.39817       1.75905       2.00284       2.26395       2.02157       1.98538       2.02029       1.54564       1.43949       1.21099       1.01337      0.732057      0.614773      0.482993      0.362026      0.255033      0.195798      0.130263     0.0809998     0.0548539     0.0355116     0.0221982     0.0123107    0.00742749    0.00449831    0.00241976    0.00118305   0.000632363   0.000335533   0.000165978   6.77361e-05   3.06025e-05   1.36272e-05   5.88508e-06   2.51828e-06   9.99621e-07
[truncated: 1,669,943 more chars]
