# Supplementary material for: Global-Mode Analysis of Full-Disk Data from the Michelson Doppler Imager and the Helioseismic and Magnetic Imager
Source: Sol Phys. 2018 Jan 31;293(2):29. doi: 10.1007/s11207-017-1201-5 (PMC6566312; doi:10.1007/s11207-017-1201-5)
Supplement: Supplementary file 3 — (TAR 230.0 MB) [file 11207_2017_1201_MOESM3_ESM.tar › MDI/mdifd.1834.18]

   0  24 3439.1392    3.8923  1.7732 13.4085  0.0000  0.2171   0.5011   0.6182    0.7564   0.0000    -4.4385       1.04359       3.74747      -1.51191      -1.25241      -4.15037       0.00000       0.00000       0.00000       0.00000       0.00000       0.00000       0.00000       0.00000       0.00000       0.00000       0.00000       0.00000       0.00000       0.00000       0.00000       0.00000       0.00000       0.00000       0.00000       0.00000       0.00000       0.00000       0.00000       0.00000       0.00000       0.00000       0.00000       0.00000       0.00000       0.00000
   0  25 3575.2663    3.3117  3.7750 12.6438  0.0220  0.3409   0.2989   1.2745    0.5463   0.0000    -4.4909       1.11988       3.78890      -1.63632      -1.25513      -4.61126       0.00000       0.00000       0.00000       0.00000       0.00000       0.00000       0.00000       0.00000       0.00000       0.00000       0.00000       0.00000       0.00000       0.00000       0.00000       0.00000       0.00000       0.00000       0.00000       0.00000       0.00000       0.00000       0.00000       0.00000       0.00000       0.00000       0.00000       0.00000       0.00000       0.00000
   1  13 2020.8962    0.6820  0.5809 12.1945  0.0000  0.0935   0.0786   0.1843    0.1546   0.0000   432.2434       48.0224       2.21229     0.0208683      -1.09170     -0.707925       0.00000       0.00000       0.00000       0.00000       0.00000       0.00000       0.00000       0.00000       0.00000       0.00000       0.00000       0.00000       121.836       59.0811       0.00000       0.00000       0.00000       0.00000       0.00000       0.00000       0.00000       0.00000       0.00000       0.00000       0.00000       0.00000       0.00000       0.00000       0.00000       0.00000
   1  14 2156.7466    0.9947  1.0899 12.7458  0.0000  0.1722   0.0945   0.2954    0.1701   0.0000   374.2214       29.3572       2.26585     -0.111436      -1.09986     -0.886175       0.00000       0.00000       0.00000       0.00000       0.00000       0.00000       0.00000       0.00000       0.00000       0.00000       0.00000       0.00000       230.918       95.5939       0.00000       0.00000       0.00000       0.00000       0.00000       0.00000       0.00000       0.00000       0.00000       0.00000       0.00000       0.00000       0.00000       0.00000       0.00000       0.00000
   1  15 2291.9104    1.0132  1.1356 12.2725  0.0000  0.1584   0.0879   0.3274    0.2337   0.0000   273.9178      -76.9403       2.07800      0.695000      -1.19700     -0.450000       0.00000       0.00000       0.00000       0.00000       0.00000       0.00000       0.00000       0.00000       0.00000       0.00000       0.00000       0.00000       221.140       84.1023       0.00000       0.00000       0.00000       0.00000       0.00000       0.00000       0.00000       0.00000       0.00000       0.00000       0.00000       0.00000       0.00000       0.00000       0.00000       0.00000
   1  16 2425.4438    1.5033  0.9234 12.8365  0.0000  0.1294   0.1166   0.2286    0.2149   0.0000   629.2815      -5.98342       1.43945     -0.442742     -0.690635      -1.35206       0.00000       0.00000       0.00000       0.00000       0.00000       0.00000       0.00000       0.00000       0.00000       0.00000       0.00000       0.00000       190.917       70.9775       0.00000       0.00000       0.00000       0.00000       0.00000       0.00000       0.00000       0.00000       0.00000       0.00000       0.00000       0.00000       0.00000       0.00000       0.00000       0.00000
   1  17 2559.1496    2.2654  0.8825 11.7184  0.0000  0.0731   0.1476   0.1827    0.4769   0.0000   502.3308      -40.4085       1.42389     -0.598277     -0.645352      -1.62188       0.00000       0.00000       0.00000       0.00000       0.00000       0.00000       0.00000       0.00000       0.00000       0.00000       0.00000       0.00000       100.686       43.7555       0.00000       0.00000       0.00000       0.00000       0.00000       0.00000       0.00000       0.00000       0.00000       0.00000       0.00000       0.00000       0.00000       0.00000       0.00000       0.00000
   1  20 2963.3289    4.0995  0.6876 13.1169  0.0000  0.0648   0.3107   0.1758    0.4814   0.0000   492.9513      -51.3508       2.53629      -1.00398      -1.13757      -2.66032       0.00000       0.00000       0.00000       0.00000       0.00000       0.00000       0.00000       0.00000       0.00000       0.00000       0.00000       0.00000       81.8857       47.9164       0.00000       0.00000       0.00000       0.00000       0.00000       0.00000       0.00000       0.00000       0.00000       0.00000       0.00000       0.00000       0.00000       0.00000       0.00000       0.00000
   1  21 3098.1094    4.1634  1.0191 12.1300  0.0000  0.0815   0.2454   0.2097    1.4019   0.0000   421.9382       99.4929       2.57538      -1.15427      -1.14258      -3.05383       0.00000       0.00000       0.00000       0.00000       0.00000       0.00000       0.00000       0.00000       0.00000       0.00000       0.00000       0.00000       101.452       57.6215       0.00000       0.00000       0.00000       0.00000       0.00000       0.00000       0.00000       0.00000       0.00000       0.00000       0.00000       0.00000       0.00000       0.00000       0.00000       0.00000
   1  22 3233.1823    4.0785  1.4966 10.8799 -0.0064  0.0946   0.2092   0.2741    5.9008   0.0000   127.6456      -155.240       2.61317      -1.29553      -1.14731      -3.45788       0.00000       0.00000       0.00000       0.00000       0.00000       0.00000       0.00000       0.00000       0.00000       0.00000       0.00000       0.00000       102.462       73.3839       0.00000       0.00000       0.00000       0.00000       0.00000       0.00000       0.00000       0.00000       0.00000       0.00000       0.00000       0.00000       0.00000       0.00000       0.00000       0.00000
   1  24 3504.0402    3.1349  3.4564 12.0013  0.0000  0.1637   0.1057   0.4374    0.3275   0.0000   825.1393      -133.981       2.68525      -1.56814      -1.15609      -4.35624       0.00000       0.00000       0.00000       0.00000       0.00000       0.00000       0.00000       0.00000       0.00000       0.00000       0.00000       0.00000       212.992       108.554       0.00000       0.00000       0.00000       0.00000       0.00000       0.00000       0.00000       0.00000       0.00000       0.00000       0.00000       0.00000       0.00000       0.00000       0.00000       0.00000
   1  25 3640.5628    2.7037  4.5370 12.3343  0.0000  0.1992   0.0818   0.5799    0.1766   0.0000   309.9722       56.4127       2.71974      -1.68539      -1.16017      -4.81914       0.00000       0.00000       0.00000       0.00000       0.00000       0.00000       0.00000       0.00000       0.00000       0.00000       0.00000       0.00000       263.930       129.648       0.00000       0.00000       0.00000       0.00000       0.00000       0.00000       0.00000       0.00000       0.00000       0.00000       0.00000       0.00000       0.00000       0.00000       0.00000       0.00000
   1  26 3776.5072    2.0551  5.1315 12.3424 -0.0058  0.3054   0.0633   0.6993    0.1383   0.0000   656.9433       120.069       2.75320      -1.79538      -1.16406      -5.31122       0.00000       0.00000       0.00000       0.00000       0.00000       0.00000       0.00000       0.00000       0.00000       0.00000       0.00000       0.00000       420.532       182.201       0.00000       0.00000       0.00000       0.00000       0.00000       0.00000       0.00000       0.00000       0.00000       0.00000       0.00000       0.00000       0.00000       0.00000       0.00000       0.00000
   2  11 1810.2602    0.3844  0.1641 11.7409  0.0000  0.0512   0.0633   0.0804    0.0826   0.0000   397.4371       8.25031      -3.84537      -3.04432      -1.00669     -0.503236       0.00000       0.00000       0.00000       0.00000       0.00000       0.00000       0.00000       0.00000       0.00000       0.00000       0.00000       0.00000       21.0499       33.5697       12.5700       8.12341       0.00000       0.00000       0.00000       0.00000       0.00000       0.00000       0.00000       0.00000       0.00000       0.00000       0.00000       0.00000       0.00000       0.00000
   2  12 1945.7899    0.5811  0.3983 11.0888  0.0000  0.0497   0.0501   0.1219    0.1479   0.0000   408.9758      -16.3293      -17.8704       16.1561     -0.436000     -0.351000       0.00000       0.00000       0.00000       0.00000       0.00000       0.00000       0.00000       0.00000       0.00000       0.00000       0.00000       0.00000       35.9303       29.5294       16.8262       7.46375       0.00000       0.00000       0.00000       0.00000       0.00000       0.00000       0.00000       0.00000       0.00000       0.00000       0.00000       0.00000       0.00000       0.00000
   2  13 2081.9758    0.7580  0.9365 11.3059  0.0000  0.0887   0.0476   0.1671    0.1811   0.0000   403.1603      -38.7104       27.6240       1.57361     -0.876000     -0.722000       0.00000       0.00000       0.00000       0.00000       0.00000       0.00000       0.00000       0.00000       0.00000       0.00000       0.00000       0.00000       50.6251       58.6449       22.7168       14.9276       0.00000       0.00000       0.00000       0.00000       0.00000       0.00000       0.00000       0.00000       0.00000       0.00000       0.00000       0.00000       0.00000       0.00000
   2  14 2217.5761    1.0512  0.9061 10.9459  0.0000  0.0703   0.0554   0.1387    0.2564   0.0000   460.9239       11.7621       16.8322       4.34190      -1.03591     -0.983358       0.00000       0.00000       0.00000       0.00000       0.00000       0.00000       0.00000       0.00000       0.00000       0.00000       0.00000       0.00000       55.9800       44.4954       23.4144       7.19525       0.00000       0.00000       0.00000       0.00000       0.00000       0.00000       0.00000       0.00000       0.00000       0.00000       0.00000       0.00000       0.00000       0.00000
   2  15 2352.1731    1.3652  1.1693 11.1553  0.0000  0.0649   0.0662   0.1909    0.3424   0.0000   458.3669      -23.8078      -5.32879      -17.3376      -1.04415      -1.21603       0.00000       0.00000       0.00000       0.00000       0.00000       0.00000       0.00000       0.00000       0.00000       0.00000       0.00000       0.00000       44.2252       39.3751       20.9860       9.07612       0.00000       0.00000       0.00000       0.00000       0.00000       0.00000       0.00000       0.00000       0.00000       0.00000       0.00000       0.00000       0.00000       0.00000
   2  16 2485.8533    1.9335  1.0843 10.1664  0.0000  0.0606   0.0881   0.1550    1.1006   0.0000   491.9605      -15.4043      -25.1097       2.24230      -1.05176      -1.48058       0.00000       0.00000       0.00000       0.00000       0.00000       0.00000       0.00000       0.00000       0.00000       0.00000       0.00000       0.00000       45.8599       37.7576       20.2581       7.47931       0.00000       0.00000       0.00000       0.00000       0.00000       0.00000       0.00000       0.00000       0.00000       0.00000       0.00000       0.00000       0.00000       0.00000
   2  17 2619.6486    2.3874  1.2088  5.3221  0.0000  0.0658   0.1054   0.1426  257.3703   0.0000   415.0230       25.0890       9.21000       1.16400     -0.707000     -0.643000       0.00000       0.00000       0.00000       0.00000       0.00000       0.00000       0.00000       0.00000       0.00000       0.00000       0.00000       0.00000       50.3516       41.0883       20.7220       7.25480       0.00000       0.00000       0.00000       0.00000       0.00000       0.00000       0.00000       0.00000       0.00000       0.00000       0.00000       0.00000       0.00000       0.00000
   2  18 2754.4763    2.8222  1.1596  5.7004  0.0000  0.0599   0.1268   0.1566  265.9624   0.0000   401.6772      -22.8054       14.6672      -5.19515      -1.06560      -2.10754       0.00000       0.00000       0.00000       0.00000       0.00000       0.00000       0.00000       0.00000       0.00000       0.00000       0.00000       0.00000       45.4683       36.7979       20.6938       7.57423       0.00000       0.00000       0.00000       0.00000       0.00000       0.00000       0.00000       0.00000       0.00000       0.00000       0.00000       0.00000       0.00000       0.00000
   2  19 2889.6277    3.5375  1.1745 -0.4629  0.0000  0.0639   0.1538   0.1491 1000.0000   0.0000   499.3635       6.14142      -25.9549      -12.1756      -1.07193      -2.46213       0.00000       0.00000       0.00000       0.00000       0.00000       0.00000       0.00000       0.00000       0.00000       0.00000       0.00000       0.00000       49.2266       38.8865       22.6138       7.68776       0.00000       0.00000       0.00000       0.00000       0.00000       0.00000       0.00000       0.00000       0.00000       0.00000       0.00000       0.00000       0.00000       0.00000
   2  20 3024.6825    4.2593  1.2397  2.0587  0.0000  0.0663   0.1834   0.1654 1000.0000   0.0000   411.3537       26.7070       27.3504      -12.7174      -1.07791      -2.84045       0.00000       0.00000       0.00000       0.00000       0.00000       0.00000       0.00000       0.00000       0.00000       0.00000       0.00000       0.00000       52.3854       40.4578       23.8406       7.56273       0.00000       0.00000       0.00000       0.00000       0.00000       0.00000       0.00000       0.00000       0.00000       0.00000       0.00000       0.00000       0.00000       0.00000
   2  21 3160.0070    4.5508  0.9792  3.5354  0.0000  0.0529   0.2164   0.1406 1000.0000   0.0000   456.4295       45.0513       8.18245      -6.59237      -1.08356      -3.24484       0.00000       0.00000       0.00000       0.00000       0.00000       0.00000       0.00000       0.00000       0.00000       0.00000       0.00000       0.00000       41.9899       32.6936       18.4502       6.09597       0.00000       0.00000       0.00000       0.00000       0.00000       0.00000       0.00000       0.00000       0.00000       0.00000       0.00000       0.00000       0.00000       0.00000
   2  23 3430.7471    3.4058  2.2181 11.8855  0.0000  0.0869   0.1126   0.2308    0.5022   0.0000   391.1472      -23.3301      -51.1637     -0.395989      -1.09402      -4.11136       0.00000       0.00000       0.00000       0.00000       0.00000       0.00000       0.00000       0.00000       0.00000       0.00000       0.00000       0.00000       63.6400       53.7531       29.5946       10.9039       0.00000       0.00000       0.00000       0.00000       0.00000       0.00000       0.00000       0.00000       0.00000       0.00000       0.00000       0.00000       0.00000       0.00000
   2  24 3566.6786    2.9266  3.7659  2.3392  0.0000  0.1163   0.0707   0.3003 1000.0000   0.0000   348.9096       45.2720      -48.0662     -0.722335      -1.09889      -4.57274       0.00000       0.00000       0.00000       0.00000       0.00000       0.00000       0.00000       0.00000       0.00000       0.00000       0.00000       0.00000       82.9092       69.1851       42.5457       15.2589       0.00000       0.00000       0.00000       0.00000       0.00000       0.00000       0.00000       0.00000       0.00000       0.00000       0.00000       0.00000       0.00000       0.00000
   3  11 1865.2757    0.4530  0.3150 10.3299  0.0000  0.0404   0.0345   0.0799    0.1079   0.0000   424.6511      -4.08798       2.65760      -8.23295       1.26150      0.261811       0.00000       0.00000       0.00000       0.00000       0.00000       0.00000       0.00000       0.00000       0.00000       0.00000       0.00000       0.00000       15.1087       18.7446       13.6003       9.13036       4.51482       1.52713       0.00000       0.00000       0.00000       0.00000       0.00000       0.00000       0.00000       0.00000       0.00000       0.00000       0.00000       0.00000
   3  12 2001.1273    0.6141  0.3262 10.2379  0.0000  0.0453   0.0540   0.0847    0.1431   0.0000   425.8618       13.2929       2.56203      -1.84593       2.24507     0.0123607       0.00000       0.00000       0.00000       0.00000       0.00000       0.00000       0.00000       0.00000       0.00000       0.00000       0.00000       0.00000       19.2815       17.9422       16.5818       9.81118       5.59182       1.33393       0.00000       0.00000       0.00000       0.00000       0.00000       0.00000       0.00000       0.00000       0.00000       0.00000       0.00000       0.00000
   3  13 2137.6753    0.9064  0.8224  9.6950  0.0000  0.0497   0.0456   0.1440    0.4456   0.0000   417.5014       29.4114       8.25547       19.6438      -1.88492      0.205806       0.00000       0.00000       0.00000       0.00000       0.00000       0.00000       0.00000       0.00000       0.00000       0.00000       0.00000       0.00000       26.2009       26.4366       16.8624       10.2213       3.77612       1.46147       0.00000       0.00000       0.00000       0.00000       0.00000       0.00000       0.00000       0.00000       0.00000       0.00000       0.00000       0.00000
   3  14 2273.3657    1.0873  1.0756  9.1310  0.0000  0.0572   0.0477   0.1362    1.1556   0.0000   444.3110      -60.4665      -1.56383       14.1969      -1.69676     -0.495048       0.00000       0.00000       0.00000       0.00000       0.00000       0.00000       0.00000       0.00000       0.00000       0.00000       0.00000       0.00000       30.4753       27.6552       20.9692       12.5307       5.45591       1.49197       0.00000       0.00000       0.00000       0.00000       0.00000       0.00000       0.00000       0.00000       0.00000       0.00000       0.00000       0.00000
   3  15 2407.5684    1.6793  1.1170  9.6909 -0.0019  0.0562   0.0698   0.1580    1.7061   0.0000   483.7375      -19.4376       28.5836      -6.32787      -10.2257      0.815536       0.00000       0.00000       0.00000       0.00000       0.00000       0.00000       0.00000       0.00000       0.00000       0.00000       0.00000       0.00000       30.8325       28.5056       20.8478       9.86940       5.48539       1.43373       0.00000       0.00000       0.00000       0.00000       0.00000       0.00000       0.00000       0.00000       0.00000       0.00000       0.00000       0.00000
   3  16 2541.6005    1.8913  0.9650 11.4696  0.0000  0.0512   0.0966   0.1496    0.4576   0.0000   442.0662       4.76023      -1.10521      -1.28372     -0.355610      0.723887       0.00000       0.00000       0.00000       0.00000       0.00000       0.00000       0.00000       0.00000       0.00000       0.00000       0.00000       0.00000       29.6559       27.4343       18.6784       9.90631       4.89933       1.46449       0.00000       0.00000       0.00000       0.00000       0.00000       0.00000       0.00000       0.00000       0.00000       0.00000       0.00000       0.00000
   3  17 2676.1266    2.5837  0.9353 11.7504 -0.0013  0.0578   0.1225   0.1453    0.5409   0.0000   433.1937      -25.3827       11.9428      -2.13866       2.42665      0.350934       0.00000       0.00000       0.00000       0.00000       0.00000       0.00000       0.00000       0.00000       0.00000       0.00000       0.00000       0.00000       30.2109       20.9297       21.8855       15.0966       5.93714       1.26784       0.00000       0.00000       0.00000       0.00000       0.00000       0.00000       0.00000       0.00000       0.00000       0.00000       0.00000       0.00000
   3  18 2811.3356    3.3728  1.0050  2.1354  0.0000  0.0461   0.1472   0.1314 1000.0000   0.0000   408.2928       12.0271       32.6155       10.1424      -7.04107      -1.81789       0.00000       0.00000       0.00000       0.00000       0.00000       0.00000       0.00000       0.00000       0.00000       0.00000       0.00000       0.00000       22.2607       21.7855       15.8930       10.6419       4.22063       1.42282       0.00000       0.00000       0.00000       0.00000       0.00000       0.00000       0.00000       0.00000       0.00000       0.00000       0.00000       0.00000
   3  19 2947.0204    3.7099  0.9541 12.3892  0.0000  0.0671   0.1690   0.1190    0.6393   0.0000   400.3695      -15.3049       20.2834      -9.37738      0.348388      0.360225       0.00000       0.00000       0.00000       0.00000       0.00000       0.00000       0.00000       0.00000       0.00000       0.00000       0.00000       0.00000       35.4598       24.3566       25.4508       18.0513       6.70542       1.34538       0.00000       0.00000       0.00000       0.00000       0.00000       0.00000       0.00000       0.00000       0.00000       0.00000       0.00000       0.00000
   3  20 3082.2708    4.4013  0.9828 12.1160  0.0000  0.0483   0.1862   0.1299    0.9772   0.0000   425.3534       22.2628       26.8996     -0.184967      -2.72225      -2.68169       0.00000       0.00000       0.00000       0.00000       0.00000       0.00000       0.00000       0.00000       0.00000       0.00000       0.00000       0.00000       26.4905       23.3731       18.1104       10.7938       4.56321       1.15806       0.00000       0.00000       0.00000       0.00000       0.00000       0.00000       0.00000       0.00000       0.00000       0.00000       0.00000       0.00000
   3  21 3217.7017    4.2282  1.1691 12.5395  0.0000  0.0541   0.1767   0.1545    0.7549   0.0000   423.8856       24.4434       10.1415       19.5495       6.36653      -1.23046       0.00000       0.00000       0.00000       0.00000       0.00000       0.00000       0.00000       0.00000       0.00000       0.00000       0.00000       0.00000       31.3332       29.2007       20.1564       10.6881       4.67470       1.33687       0.00000       0.00000       0.00000       0.00000       0.00000       0.00000       0.00000       0.00000       0.00000       0.00000       0.00000       0.00000
   3  22 3353.4465    3.7250  1.9116 11.7672  0.0000  0.0670   0.1297   0.2208    0.7830   0.0000   471.3993      -24.7504      -24.0034       1.04644     0.0436157      -1.93835       0.00000       0.00000       0.00000       0.00000       0.00000       0.00000       0.00000       0.00000       0.00000       0.00000       0.00000       0.00000       37.1799       33.8570       25.2553       14.3005       6.21722       1.69158       0.00000       0.00000       0.00000       0.00000       0.00000       0.00000       0.00000       0.00000       0.00000       0.00000       0.00000       0.00000
   3  23 3489.4669    3.3029  2.8153  5.7298  0.0000  0.0809   0.0883   0.2302  120.7795   0.0000   436.0963       41.1238       56.6275       7.74461       15.2381      -3.12608       0.00000       0.00000       0.00000       0.00000       0.00000       0.00000       0.00000       0.00000       0.00000       0.00000       0.00000       0.00000       44.2619       41.3788       30.0431       16.0445       7.59769       2.08936       0.00000       0.00000       0.00000       0.00000       0.00000       0.00000       0.00000       0.00000       0.00000       0.00000       0.00000       0.00000
   3  24 3625.9272    2.6777  3.9948 10.5075  0.0000  0.0993   0.0626   0.2934    0.5053   0.0000   440.2909      -78.5096       33.0478       8.13763      -18.1671      0.270835       0.00000       0.00000       0.00000       0.00000       0.00000       0.00000       0.00000       0.00000       0.00000       0.00000       0.00000       0.00000       51.0230       48.4550       36.3622       20.2080       9.69176       2.76430       0.00000       0.00000       0.00000       0.00000       0.00000       0.00000       0.00000       0.00000       0.00000       0.00000       0.00000       0.00000
   3  25 3762.7552    2.2926  5.6480 10.3085  0.0005  0.1312   0.0494   0.3697    0.4172   0.0000   638.2147       31.8489      -31.6920      -2.47764      -3.78053      -3.27131       0.00000       0.00000       0.00000       0.00000       0.00000       0.00000       0.00000       0.00000       0.00000       0.00000       0.00000       0.00000       71.6446       68.7387       47.3066       26.8531       11.4340       3.56085       0.00000       0.00000       0.00000       0.00000       0.00000       0.00000       0.00000       0.00000       0.00000       0.00000       0.00000       0.00000
   4  10 1778.0246    0.3422  0.2711 10.6551 -0.0004  0.0529   0.0269   0.0666    0.0741   0.0000   429.4317      -1.41654       2.54606      0.965333      -1.65301     -0.752985      0.863764     0.0641755       0.00000       0.00000       0.00000       0.00000       0.00000       0.00000       0.00000       0.00000       0.00000       0.00000       21.5093       23.0226       20.0501       10.2917       5.75466       3.21990       1.42059      0.280067       0.00000       0.00000       0.00000       0.00000       0.00000       0.00000       0.00000       0.00000       0.00000       0.00000
   4  12 2051.6711    0.6434  0.6206 10.2873  0.0013  0.0399   0.0321   0.0959    0.1532   0.0000   409.1547      -25.2225       42.9801      -1.07208       3.83225       3.45476     -0.571217    -0.0404927       0.00000       0.00000       0.00000       0.00000       0.00000       0.00000       0.00000       0.00000       0.00000       0.00000       14.0069       16.5567       13.9088       8.46409       5.00709       2.84100       1.15829      0.277065       0.00000       0.00000       0.00000       0.00000       0.00000       0.00000       0.00000       0.00000       0.00000       0.00000
   4  14 2324.1032    1.3235  0.9833  9.9020 -0.0049  0.0508   0.0498   0.1324    0.7846   0.0000   443.4357      -19.8510       19.8531      -5.11097      0.366460      -3.87511     -0.237345      0.177643       0.00000       0.00000       0.00000       0.00000       0.00000       0.00000       0.00000       0.00000       0.00000       0.00000       17.0417       20.6510       14.7412       12.9489       6.23560       3.78978       1.16227      0.419129       0.00000       0.00000       0.00000       0.00000       0.00000       0.00000       0.00000       0.00000       0.00000       0.00000
   4  15 2458.4552    1.6327  0.8370 11.1833 -0.0016  0.0485   0.0629   0.1132    0.3473   0.0000   426.3890      -19.7156       3.82365      -21.2722       5.38278      -1.11611     -0.959963      0.117824       0.00000       0.00000       0.00000       0.00000       0.00000       0.00000       0.00000       0.00000       0.00000       0.00000       16.6248       17.8016       17.2733       10.0683       6.95037       3.35707       1.52036      0.331285       0.00000       0.00000       0.00000       0.00000       0.00000       0.00000       0.00000       0.00000       0.00000       0.00000
   4  16 2592.9357    2.2144  1.1120  0.5709 -0.0036  0.0495   0.0759   0.1273  336.6212   0.0000   413.8953      -1.74728       14.1031       9.95282      -8.25841     0.0713884      -1.17942     -0.386880       0.00000       0.00000       0.00000       0.00000       0.00000       0.00000       0.00000       0.00000       0.00000       0.00000       18.1095       20.3463       16.0183       11.7383       6.12885       3.48869       1.22425      0.373176       0.00000       0.00000       0.00000       0.00000       0.00000       0.00000       0.00000       0.00000       0.00000       0.00000
   4  17 2728.3940    3.0528  0.7926  9.4295  0.0028  0.0406   0.1199   0.0949    1.6530   0.0000   441.6775      0.407214       20.3963      -8.95461      -5.00475      -5.65113     -0.543342     -0.431439       0.00000       0.00000       0.00000       0.00000       0.00000       0.00000       0.00000       0.00000       0.00000       0.00000       14.6970       13.5696       13.6471       9.20872       5.83961       2.92919       1.14228      0.247436       0.00000       0.00000       0.00000       0.00000       0.00000       0.00000       0.00000       0.00000       0.00000       0.00000
   4  18 2864.1679    3.6915  0.8701 10.5159 -0.0039  0.0417   0.1399   0.0925    3.4266   0.0000   457.0510      -9.10098       10.7261       3.71751       2.24677      0.645514       1.45077    -0.0365478       0.00000       0.00000       0.00000       0.00000       0.00000       0.00000       0.00000       0.00000       0.00000       0.00000       18.8434       18.7428       14.9449       9.92487       5.70758       2.54141      0.990821      0.238311       0.00000       0.00000       0.00000       0.00000       0.00000       0.00000       0.00000       0.00000       0.00000       0.00000
   4  19 3000.1520    4.4848  0.8353  0.8245  0.0013  0.0361   0.1878   0.1109   29.6936   0.0000   415.5733      -31.5371       2.81427       7.08941      -2.27932      -3.92287     -0.845788      0.258911       0.00000       0.00000       0.00000       0.00000       0.00000       0.00000       0.00000       0.00000       0.00000       0.00000       14.8650       14.1371       11.7514       9.17227       5.41719       2.46919      0.843153      0.213972       0.00000       0.00000       0.00000       0.00000       0.00000       0.00000       0.00000       0.00000       0.00000       0.00000
   4  20 3135.9640    4.4150  1.2196  5.2068  0.0000  0.0476   0.1565   0.1415  988.0920   0.0000   427.6552      0.260442       8.68967      -3.28167       1.50530      -1.61286       0.00000       0.00000       0.00000       0.00000       0.00000       0.00000       0.00000       0.00000       0.00000       0.00000       0.00000       0.00000       18.3115       19.4596       16.0509       11.0206       7.05098       2.92077       1.26765      0.323607       0.00000       0.00000       0.00000       0.00000       0.00000       0.00000       0.00000       0.00000       0.00000       0.00000
   4  21 3271.6795    4.2569  1.3346  4.9008  0.0000  0.0483   0.1447   0.1472 1000.0000   0.0000   434.9868       9.64802     -0.121702      -15.7646       8.43727      -5.23637       0.00000       0.00000       0.00000       0.00000       0.00000       0.00000       0.00000       0.00000       0.00000       0.00000       0.00000       0.00000       20.2410       20.9251       15.8520       12.0366       6.47980       3.30502       1.07284      0.330446       0.00000       0.00000       0.00000       0.00000       0.00000       0.00000       0.00000       0.00000       0.00000       0.00000
   4  22 3407.8891    3.6552  2.0635 11.9662 -0.0003  0.0646   0.0996   0.1759    0.4635   0.0000   446.6250       23.1678       30.5824      -14.9373      -9.48708       2.92633     0.0636753     -0.324765       0.00000       0.00000       0.00000       0.00000       0.00000       0.00000       0.00000       0.00000       0.00000       0.00000       25.6753       27.4474       22.0605       14.6542       8.84617       3.97170       1.64918      0.432010       0.00000       0.00000       0.00000       0.00000       0.00000       0.00000       0.00000       0.00000       0.00000       0.00000
   4  23 3544.6967    3.1422  3.0142 10.7426 -0.0026  0.0781   0.0698   0.2089    0.6358   0.0000   436.5476       66.1032       28.1564      -14.2908      -6.79041       5.80870      -3.52111     -0.365816       0.00000       0.00000       0.00000       0.00000       0.00000       0.00000       0.00000       0.00000       0.00000       0.00000       31.8200       33.3981       26.7802       17.6409       10.2271       4.83482       1.92416      0.486365       0.00000       0.00000       0.00000       0.00000       0.00000       0.00000       0.00000       0.00000       0.00000       0.00000
   4  24 3681.4179    2.6198  4.4707 10.1738  0.0001  0.0975   0.0460   0.2502    0.4301   0.0000   390.2082       30.9634      -9.58224      -27.1401      -28.0921      -10.3649      0.652286      -1.73719       0.00000       0.00000       0.00000       0.00000       0.00000       0.00000       0.00000       0.00000       0.00000       0.00000       38.0367       37.9450       32.6247       22.8700       13.1321       6.73799       2.45699      0.618922       0.00000       0.00000       0.00000       0.00000       0.00000       0.00000       0.00000       0.00000       0.00000       0.00000
   4  25 3818.5985    2.1696  6.5952  9.3967  0.0004  0.1232   0.0301   0.3212    0.4402   0.0000   411.4773       16.3357       41.0545      -4.27549      -9.76504       13.7077       2.20863      -1.38510       0.00000       0.00000       0.00000       0.00000       0.00000       0.00000       0.00000       0.00000       0.00000       0.00000       47.2819       50.2510       40.9913       28.3114       16.6506       8.02428       3.12520      0.837633       0.00000       0.00000       0.00000       0.00000       0.00000       0.00000       0.00000       0.00000       0.00000       0.00000
   5  10 1823.3868    0.3973  0.3023  9.9784 -0.0022  0.0265   0.0275   0.0657    0.0748   0.0000   438.4031      -1.31721       13.0408      -1.28885      -4.03276       1.84700     -0.556960    -0.0341222    -0.0885611    0.00849979       0.00000       0.00000       0.00000       0.00000       0.00000       0.00000       0.00000       0.00000       7.77500       8.16038       8.09200       6.13129       4.10834       2.28964       1.49380      0.518980      0.195294     0.0404523       0.00000       0.00000       0.00000       0.00000       0.00000       0.00000       0.00000       0.00000
   5  11 1960.5636    0.5514  0.4508  9.9094 -0.0020  0.0443   0.0299   0.0726    0.1235   0.0000   438.9659      -3.61007       18.5935      -2.55013      -3.18235      0.305956     -0.164904      0.503044    -0.0169569     0.0323060       0.00000       0.00000       0.00000       0.00000       0.00000       0.00000       0.00000       0.00000       12.3571       14.7986       11.4795       9.69636       7.96463       3.69500       2.33947      0.588679      0.335309     0.0800356       0.00000       0.00000       0.00000       0.00000       0.00000       0.00000       0.00000       0.00000
   5  12 2098.4457    0.7416  0.4975 10.2180  0.0020  0.0375   0.0377   0.0732    0.1260   0.0000   431.8169      -3.98856       14.3814       15.8449     -0.839083      -5.57471      -2.09891     0.0330315     0.0114266   -0.00649662       0.00000       0.00000       0.00000       0.00000       0.00000       0.00000       0.00000       0.00000       11.2054       14.6036       10.5678       9.52299       5.03713       3.75519       1.38685      0.792869      0.185271     0.0759644       0.00000       0.00000       0.00000       0.00000       0.00000       0.00000       0.00000       0.00000
   5  13 2235.3935    1.0322  0.6681 10.5213 -0.0053  0.0556   0.0481   0.0865    0.1782   0.0000   440.5138      -16.8175       24.3490      -10.8883      -3.05958       1.60712      -1.02886     -0.534152     0.0742195    -0.0166173       0.00000       0.00000       0.00000       0.00000       0.00000       0.00000       0.00000       0.00000       17.9202       12.6677       19.1479       15.0034       5.33871       4.77798       3.72552       1.51191      0.340637     0.0505719       0.00000       0.00000       0.00000       0.00000       0.00000       0.00000       0.00000       0.00000
   5  14 2371.0433    1.3563  0.8195 10.5942 -0.0019  0.0391   0.0516   0.0828    0.2641   0.0000   431.6334       2.04956       5.94510       10.4752       6.21575       3.30476       1.43938      0.257913     0.0387024    -0.0254666       0.00000       0.00000       0.00000       0.00000       0.00000       0.00000       0.00000       0.00000       12.4178       12.4934       11.6731       9.31966       6.43987       3.85058       1.97959      0.811112      0.258130     0.0557525       0.00000       0.00000       0.00000       0.00000       0.00000       0.00000       0.00000       0.00000
   5  15 2506.0505    1.8949  0.8455 11.2667 -0.0012  0.0374   0.0728   0.0991    0.3002   0.0000   461.8973       7.20830       8.54710       14.5790       1.28151      -2.32860      -1.72517      0.965202     -0.139761    -0.0510325       0.00000       0.00000       0.00000       0.00000       0.00000       0.00000       0.00000       0.00000       13.1050       12.6754       10.9569       9.08034       6.90103       3.88632       1.75080      0.686996      0.229188     0.0466008       0.00000       0.00000       0.00000       0.00000       0.00000       0.00000       0.00000       0.00000
   5  16 2641.1558    2.3172  0.9209 11.5729 -0.0051  0.0410   0.0863   0.1039    0.4028   0.0000   412.1115       24.9579       20.7147     -0.349316      -9.38756      -4.20483     -0.571684     -0.222485      0.309661     0.0199470       0.00000       0.00000       0.00000       0.00000       0.00000       0.00000       0.00000       0.00000       13.5698       14.3789       11.9702       9.90271       7.33142       4.16664       2.01583      0.754370      0.278756     0.0635647       0.00000       0.00000       0.00000       0.00000       0.00000       0.00000       0.00000       0.00000
   5  17 2777.2311    3.0638  1.0066 11.1937 -0.0051  0.0396   0.1077   0.1171    1.1393   0.0000   429.8777      -2.15209    -0.0318420       10.5832       13.4374      -5.71430     -0.141205      0.462756      0.454067     0.0253284       0.00000       0.00000       0.00000       0.00000       0.00000       0.00000       0.00000       0.00000       12.2636       14.0187       11.9295       9.60038       6.32739       3.61024       2.00278      0.760244      0.276300     0.0689163       0.00000       0.00000       0.00000       0.00000       0.00000       0.00000       0.00000       0.00000
   5  18 2913.6496    3.7443  0.7516 12.6660 -0.0058  0.0449   0.1564   0.0932    0.4264   0.0000   428.2112       7.03715       4.96459      -15.4206      -9.14774       1.77514       1.40181      0.256487      0.234079    -0.0107758       0.00000       0.00000       0.00000       0.00000       0.00000       0.00000       0.00000       0.00000       15.3901       16.9756       14.0013       10.7844       7.70714       4.32469       2.06936      0.793367      0.258815     0.0599322       0.00000       0.00000       0.00000       0.00000       0.00000       0.00000       0.00000       0.00000
   5  19 3049.9425    4.6039  0.8224 11.6127  0.0044  0.0356   0.1754   0.0934    1.3967   0.0000   444.0105       13.1961       10.3408      -1.34674       2.28111     -0.585666     -0.454679      0.677532    -0.0350890     -0.124405       0.00000       0.00000       0.00000       0.00000       0.00000       0.00000       0.00000       0.00000       10.6976       12.0470       10.7035       8.11447       5.82411       3.14884       1.84576      0.679996      0.262618     0.0593006       0.00000       0.00000       0.00000       0.00000       0.00000       0.00000       0.00000       0.00000
   5  20 3186.2133    4.3673  1.1667  1.7715  0.0000  0.0517   0.1714   0.1265 1000.0000   0.0000   453.2703       8.77301     -0.830135      -3.68810      0.742848      -7.00875       0.00000       0.00000       0.00000       0.00000       0.00000       0.00000       0.00000       0.00000       0.00000       0.00000       0.00000       0.00000       19.6267       22.4317       18.6446       13.0491       7.86035       4.12145       2.15367      0.841055      0.296953     0.0723388       0.00000       0.00000       0.00000       0.00000       0.00000       0.00000       0.00000       0.00000
   5  21 3322.4894    3.6084  1.6346 12.1619 -0.0043  0.0563   0.1120   0.1594    0.5736   0.0000   464.2595      0.691961      -7.31659      -32.6463      -3.11989      -11.2250     -0.813725      0.523376      0.714366    -0.0900741       0.00000       0.00000       0.00000       0.00000       0.00000       0.00000       0.00000       0.00000       17.5291       19.5657       17.6271       13.8022       8.26164       4.91190       2.87909       1.15268      0.391282     0.0916353       0.00000       0.00000       0.00000       0.00000       0.00000       0.00000       0.00000       0.00000
   5  22 3459.3352    3.2953  2.1305 11.6085  0.0012  0.0612   0.0862   0.1656    0.5102   0.0000   424.2345      -1.10025       6.83936       3.45757       5.49189     -0.540320      -1.04896      -1.26273     -0.221067     0.0882438       0.00000       0.00000       0.00000       0.00000       0.00000       0.00000       0.00000       0.00000       19.4890       21.5694       19.3626       14.3239       9.85168       5.96666       2.78153       1.31950      0.425436     0.0936368       0.00000       0.00000       0.00000       0.00000       0.00000       0.00000       0.00000       0.00000
   5  23 3596.4915    2.7801  3.2440 11.4294 -0.0016  0.0800   0.0622   0.2166    0.2973   0.0000   441.1792       25.1511       7.17143       36.6263      -3.90352       5.60511     0.0635162      -1.86906     -0.393142     0.0816662       0.00000       0.00000       0.00000       0.00000       0.00000       0.00000       0.00000       0.00000       24.3467       28.8457       23.9552       19.0856       12.6204       7.29402       3.85948       1.57237      0.559180      0.140851       0.00000       0.00000       0.00000       0.00000       0.00000       0.00000       0.00000       0.00000
   5  24 3734.0555    2.3323  4.8080 10.5128 -0.0018  0.0971   0.0410   0.2610    0.2671   0.0000   427.3738       36.7080      -22.4647       28.1868       2.61578      -7.04886      -6.25874      -3.44252      0.300582     0.0858136       0.00000       0.00000       0.00000       0.00000       0.00000       0.00000       0.00000       0.00000       30.4993       33.7365       30.3095       22.8321       15.5028       8.91656       4.69840       1.95917      0.687923      0.150313       0.00000       0.00000       0.00000       0.00000       0.00000       0.00000       0.00000       0.00000
   5  25 3871.7190    1.9225  6.4525 10.4023  0.0009  0.1171   0.0308   0.3324    0.1706   0.0000   423.2372       60.3117       62.6873      -27.9296       10.2898      -3.98267       1.95297     -0.703148     -0.206747    -0.0103375       0.00000       0.00000       0.00000       0.00000       0.00000       0.00000       0.00000       0.00000       35.6168       40.7465       35.5466       27.4533       19.2385       10.8168       5.73208       2.33337      0.863661      0.196750       0.00000       0.00000       0.00000       0.00000       0.00000       0.00000       0.00000       0.00000
   5  26 4009.7479    1.6521  8.2760 10.2087  0.0024  0.1435   0.0248   0.3938    0.1411   0.0000   435.6957      -10.5919      -27.2010      -18.1861       12.0926      -11.4514       3.65732      -5.62921      0.320820     -0.133371       0.00000       0.00000       0.00000       0.00000       0.00000       0.00000       0.00000       0.00000       42.3844       47.4774       43.9560       33.0397       23.5498       13.6193       7.24817       3.07615       1.11196      0.238844       0.00000       0.00000       0.00000       0.00000       0.00000       0.00000       0.00000       0.00000
   5  28 4286.1741    1.1661 12.5722 10.1150  0.0008  0.2131   0.0179   0.6137    0.0987   0.0000   424.7745       48.6036       84.2160      -28.0005       24.3256       4.89366      -3.99492      -2.10794      0.700996    0.00596468       0.00000       0.00000       0.00000       0.00000       0.00000       0.00000       0.00000       0.00000       66.2863       75.0835       68.9757       50.5054       35.4379       20.2831       10.9696       4.59468       1.68536      0.354457       0.00000       0.00000       0.00000       0.00000       0.00000       0.00000       0.00000       0.00000
   6  10 1866.0491    0.4403  0.3755  9.9420  0.0024  0.0369   0.0246   0.0614    0.0750   0.0000   424.1088       3.68115       6.36137      -10.2045      -6.30555       5.69281       5.74267      -1.54087     -0.840738     -0.206688     0.0953163     0.0328145       0.00000       0.00000       0.00000       0.00000       0.00000       0.00000       7.57022       11.2442       8.73178       8.33415       5.75347       3.08500       2.75736      0.996186      0.698611      0.159106     0.0719090     0.0193004       0.00000       0.00000       0.00000       0.00000       0.00000       0.00000
   6  11 2003.9971    0.6173  0.3779  9.9901 -0.0060  0.0419   0.0340   0.0659    0.0912   0.0000   439.0503      -1.68311       18.1158      -9.04497       14.6324      -1.47284      -2.43832     -0.645079      0.558355     -0.123058    -0.0690679     0.0102485       0.00000       0.00000       0.00000       0.00000       0.00000       0.00000       10.8818       12.3090       9.59524       7.65912       8.60882       5.05076       3.12351       1.52339      0.545291      0.225414     0.0964095     0.0174385       0.00000       0.00000       0.00000       0.00000       0.00000       0.00000
   6  12 2142.4780    0.8198  0.6250 10.0097 -0.0093  0.0302   0.0339   0.0776    0.1444   0.0000   447.2919      -11.3834      -6.65633      -2.26845       3.51305     -0.185451      -1.18463       1.47142     0.0971755      0.234517    -0.0801677    0.00534408       0.00000       0.00000       0.00000       0.00000       0.00000       0.00000       7.70751       9.31333       8.34905       6.93721       5.01300       3.23019       1.95509      0.966273      0.476674      0.168784     0.0557202     0.0121491       0.00000       0.00000       0.00000       0.00000       0.00000       0.00000
   6  13 2279.7683    1.0888  0.7521 10.6273  0.0032  0.0398   0.0421   0.0804    0.1597   0.0000   435.3026     -0.868046       2.34783      -1.07964      -7.60920      -5.16513      -1.19169      0.748359       1.05246      0.273716      0.102221    -0.0161493       0.00000       0.00000       0.00000       0.00000       0.00000       0.00000       11.7782       13.0513       12.1229       9.40000       6.43256       4.57637       2.39323       1.15796      0.570477      0.229282     0.0596367     0.0127478       0.00000       0.00000       0.00000       0.00000       0.00000       0.00000
   6  14 2415.4863    1.6031  0.8996 10.7986 -0.0021  0.0447   0.0570   0.0923    0.2538   0.0000   423.5347      -6.94086       12.4785      -9.24462      -3.55334     -0.527974      -2.46284      0.375949     -0.160794      0.354544     0.0846477     0.0237044       0.00000       0.00000       0.00000       0.00000       0.00000       0.00000       11.5518       11.5948       14.4587       9.34689       6.60784       5.46362       2.67036       1.22440      0.760196      0.352025     0.0916022     0.0136360       0.00000       0.00000       0.00000       0.00000       0.00000       0.00000
   6  15 2551.0701    2.0433  0.8399 11.3923  0.0016  0.0375   0.0705   0.0889    0.2308   0.0000   433.7968       6.06734       8.05607       7.20055      -3.00688       4.46008       2.41840      -1.35693     -0.657589      0.121926   -0.00861486    0.00495050       0.00000       0.00000       0.00000       0.00000       0.00000       0.00000       7.95622       10.3819       9.12554       8.42730       5.25408       4.40228       2.23998       1.25000      0.589227      0.256938     0.0657625     0.0176885       0.00000       0.00000       0.00000       0.00000       0.00000       0.00000
   6  16 2687.0984    2.6352  0.9079 11.9887 -0.0060  0.0351   0.0934   0.0999    0.2344   0.0000   450.8233      -6.43611       16.9936       1.46748      -7.15724       5.38049      0.913532     -0.708365     -0.488219      0.213719     0.0405061     0.0110014       0.00000       0.00000       0.00000       0.00000       0.00000       0.00000       9.24888       10.7557       9.80130       8.15033       5.72523       3.79702       2.28788       1.07262      0.565916      0.197636     0.0618232     0.0138554       0.00000       0.00000       0.00000       0.00000       0.00000       0.00000
   6  17 2823.7174    3.2356  0.8594 12.0731  0.0011  0.0341   0.1131   0.0879    0.2981   0.0000   428.6458      -11.4176       3.69079       5.65119      -1.57452      -4.06691      -1.96811      -1.98915     0.0568007     -0.306661     0.0714993     0.0225168       0.00000       0.00000       0.00000       0.00000       0.00000       0.00000       8.45714       10.0521       8.92184       7.58294       5.62612       3.62899       2.23815       1.05917      0.539586      0.185106     0.0617700     0.0138201       0.00000       0.00000       0.00000       0.00000       0.00000       0.00000
   6  18 2960.7605    3.8625  0.8914 12.1658 -0.0001  0.0322   0.1280   0.0917    0.3716   0.0000   428.7731       7.72241       7.48346      -14.3370     -0.460711       1.19461     -0.270273     -0.686897      0.457341    -0.0526563     0.0573455     0.0231417       0.00000       0.00000       0.00000       0.00000       0.00000       0.00000       8.13888       8.89430       8.69577       7.06967       5.38694       3.58242       2.10162       1.12481      0.490623      0.191843     0.0584830     0.0121064       0.00000       0.00000       0.00000       0.00000       0.00000       0.00000
   6  19 3097.3155    4.4603  0.8323 13.1104 -0.0060  0.0326   0.1612   0.0883    0.2729   0.0000   432.9617       8.39545      -21.6225      -11.4599       5.53104      -1.34070      -1.53606      0.206088       1.26432     -0.216228   6.16253e-05     0.0140494       0.00000       0.00000       0.00000       0.00000       0.00000       0.00000       8.86081       9.89947       9.38883       7.72713       5.53745       3.55496       2.15068       1.07643      0.531752      0.189651     0.0558665     0.0122333       0.00000       0.00000       0.00000       0.00000       0.00000       0.00000
   6  20 3233.9924    4.1490  1.1824 12.5440 -0.0030  0.0408   0.1357   0.1110    0.5398   0.0000   433.7457      -16.5998       31.0119      -21.0989      -8.85897      -3.37172     -0.648695       2.01716       1.50043     -0.131101    -0.0193860   -0.00649110       0.00000       0.00000       0.00000       0.00000       0.00000       0.00000       10.6384       11.5942       11.4563       9.10472       6.81136       4.39146       2.69127       1.44932      0.663645      0.245443     0.0763263     0.0143520       0.00000       0.00000       0.00000       0.00000       0.00000       0.00000
   6  21 3371.0755    3.7408  1.6412 12.2342  0.0018  0.0533   0.1114   0.1309    0.4425   0.0000   427.2788       11.8617      -6.78861      -29.7525      0.547975       1.30517     -0.960585      -4.06672     -0.728051     -0.339738     -0.112936     0.0171453       0.00000       0.00000       0.00000       0.00000       0.00000       0.00000       14.2635       15.9261       15.0000       12.1630       9.11346       5.87531       3.54589       1.89737      0.834482      0.314185     0.0968125     0.0191558       0.00000       0.00000       0.00000       0.00000       0.00000       0.00000
   6  22 3508.2526    3.1706  2.5226 11.5854 -0.0066  0.0634   0.0702   0.1771    0.3399   0.0000   400.5920       5.41725       2.77684       13.3093       1.05968      -4.16716       3.66652      0.239536      0.144132      0.175389      0.160843    -0.0543812       0.00000       0.00000       0.00000       0.00000       0.00000       0.00000       15.7864       18.9518       17.7176       14.2878       10.7847       7.03091       4.16354       2.18333      0.997750      0.401120      0.128141     0.0263505       0.00000       0.00000       0.00000       0.00000       0.00000       0.00000
   6  23 3646.0966    2.5360  3.4936 11.3188 -0.0075  0.0813   0.0497   0.2035    0.2048   0.0000   432.8572      -15.8842       26.9516       5.04077       1.90534      -6.06747      -6.20797       2.33050       1.04673     -0.820004     -0.271884     0.0616555       0.00000       0.00000       0.00000       0.00000       0.00000       0.00000       19.5314       24.1836       21.7008       18.5715       13.6520       9.21341       5.52642       2.71123       1.35475      0.510936      0.162935     0.0361826       0.00000       0.00000       0.00000       0.00000       0.00000       0.00000
   6  24 3783.7864    2.1586  5.4835 10.2040 -0.0000  0.0980   0.0332   0.2564    0.2294   0.0000   462.2554       56.6565      -46.9284      -12.7048       4.75297      -1.81136      -6.29345       1.56836      0.129823     -0.610178     0.0266151    0.00531006       0.00000       0.00000       0.00000       0.00000       0.00000       0.00000       26.1386       30.1849       28.1972       23.3095       16.8400       11.0170       6.63159       3.54506       1.59250      0.618391      0.186915     0.0384323       0.00000       0.00000       0.00000       0.00000       0.00000       0.00000
   6  25 3922.1073    1.8380  6.7684 10.3989 -0.0011  0.1152   0.0273   0.3248    0.1330   0.0000   470.5671       10.8096       13.1478      -16.6079       4.32342      -13.1140      -7.97989      -5.27852      0.296106     -0.120382      0.103449     0.0622250       0.00000       0.00000       0.00000       0.00000       0.00000       0.00000       29.6469       34.8152       32.3090       26.8497       19.9051       13.1640       7.76168       4.25407       1.88253      0.747752      0.228699     0.0474234       0.00000       0.00000       0.00000       0.00000       0.00000       0.00000
   6  26 4060.6546    1.5538  8.5338 10.0572  0.0002  0.1376   0.0208   0.3778    0.1144   0.0000   428.3550       14.1367       36.6630       14.6915       16.5975      -12.9659       22.3830       3.93630      -2.43717     -0.809476      0.562514    0.00312705       0.00000       0.00000       0.00000       0.00000       0.00000       0.00000       34.9137       40.9264       37.9404       31.7061       23.7142       16.0060       9.38384       4.90359       2.23585      0.884177      0.273658     0.0571336       0.00000       0.00000       0.00000       0.00000       0.00000       0.00000
   6  27 4198.9206    1.3025 11.3685  9.9013 -0.0007  0.1714   0.0163   0.4894    0.0925   0.0000   484.9053      -1.48688       11.4678      -71.7336       14.7593      -24.0980      -6.80814      0.655266      0.709977      0.460981      0.444636    0.00542543       0.00000       0.00000       0.00000       0.00000       0.00000       0.00000       44.1318       52.0318       49.7179       39.3570       30.1202       18.9715       11.4467       6.17912       2.73519       1.09970      0.361058     0.0694607       0.00000       0.00000       0.00000       0.00000       0.00000       0.00000
   6  28 4338.0847    1.0738 12.8553 10.0003 -0.0056  0.2034   0.0141   0.6021    0.0743   0.0000   508.5376      -49.1221       150.941      -63.4077       44.1071      -7.19170      -44.7170      -1.11661       2.45725       2.86236     0.0519232     -0.183443       0.00000       0.00000       0.00000       0.00000       0.00000       0.00000       52.8356       61.9859       58.9784       47.4678       36.4051       22.7577       14.3090       7.27433       3.45604       1.30044      0.434116     0.0826141       0.00000       0.00000       0.00000       0.00000       0.00000       0.00000
   7  11 2045.8523    0.6878  0.5363 10.1052 -0.0039  0.0315   0.0283   0.0676    0.1072   0.0000   433.5672      -9.24768       9.27382       6.54436       3.93478       4.65956      -1.05322     -0.520253       1.21711    -0.0805083    -0.0852617    0.00341282    0.00551216  -0.000332790       0.00000       0.00000       0.00000       0.00000       8.03016       8.71522       7.88199       6.79038       5.71283       4.20806       2.87245       1.43839      0.703464      0.370985      0.143468     0.0432857     0.0128186    0.00237801       0.00000       0.00000       0.00000       0.00000
   7  14 2458.1691    1.7336  0.9007 10.8243 -0.0016  0.0332   0.0539   0.0899    0.2717   0.0000   432.7017     0.0957917     -0.502935      -5.99791       4.64910      -7.81879     -0.755240     -0.493643      0.105457     0.0655864      0.149099    -0.0906881   0.000315182   -0.00138389       0.00000       0.00000       0.00000       0.00000       7.23615       7.82589       8.08494       7.15168       5.46811       3.74857       2.63765       1.54732      0.807030      0.432549      0.164581     0.0563453     0.0160300    0.00286918       0.00000       0.00000       0.00000       0.00000
   7  15 2594.2324    2.0213  1.0000 11.7435 -0.0064  0.0381   0.0635   0.0921    0.2060   0.0000   439.5740       10.8542      -2.21570      -14.3558       8.09565       8.12193      -1.06646      0.695663      0.345558      0.295729    -0.0757731     0.0666931    -0.0157110   -0.00369968       0.00000       0.00000       0.00000       0.00000       8.99756       10.3312       10.0590       8.27218       6.71302       4.46248       2.99906       1.72744      0.871490      0.456471      0.169912     0.0614003     0.0181967    0.00318880       0.00000       0.00000       0.00000       0.00000
   7  16 2731.1220    2.9724  0.8323 11.8555  0.0000  0.0311   0.0940   0.0770    0.2518   0.0000   430.5588      -3.18255       1.49390      -4.26226      -3.56246      -5.51341     -0.803864      0.636446     -0.256042    -0.0622238     0.0789652    -0.0409098   -0.00399486    0.00231630       0.00000       0.00000       0.00000       0.00000       6.39348       7.69872       7.68924       6.11505       5.30197       3.46041       2.45562       1.38034      0.735286      0.365654      0.148842     0.0532796     0.0168960    0.00289174       0.00000       0.00000       0.00000       0.00000
   7  17 2868.3619    3.3390  0.8869 12.5217 -0.0078  0.0380   0.1090   0.0808    0.2203   0.0000   434.9243       2.72268       6.08844       1.26635       1.46895       2.63529      -2.03776      0.805963      0.962620     -0.437645     -0.189759     0.0939569     0.0270566   -0.00398621       0.00000       0.00000       0.00000       0.00000       9.19705       8.58488       8.97243       8.19534       6.75118       4.79031       3.30021       1.90479      0.985080      0.498060      0.186293     0.0604520     0.0160587    0.00263572       0.00000       0.00000       0.00000       0.00000
   7  18 3005.6978    4.1046  0.8575 12.7371 -0.0018  0.0304   0.1320   0.0824    0.2452   0.0000   425.0516       10.1871       8.86064       13.7438       2.45588      -10.2707       2.39678      0.996379      0.271880     -0.314626    -0.0868261    -0.0414009   -0.00255532    0.00174896       0.00000       0.00000       0.00000       0.00000       7.27701       8.00996       7.82954       7.01381       5.04181       3.67538       2.28344       1.43845      0.748373      0.362979      0.142322     0.0508103     0.0120988    0.00257244       0.00000       0.00000       0.00000       0.00000
   7  19 3142.7823    4.0072  1.0211 13.2596 -0.0006  0.0378   0.1294   0.0936    0.2021   0.0000   427.5190      -15.0179       8.34735      -2.61250      -4.97106       6.85327      -2.51490      -1.19985      -2.19685      0.106301      0.217700     0.0713026     0.0175687   -0.00434021       0.00000       0.00000       0.00000       0.00000       9.05062       9.40793       9.50127       8.32590       6.66761       4.63524       3.03971       1.85930       1.01272      0.446369      0.181176     0.0616900     0.0168732    0.00294162       0.00000       0.00000       0.00000       0.00000
   7  20 3279.8900    4.0216  1.3325 12.6536 -0.0051  0.0416   0.1161   0.1085    0.3175   0.0000   427.5240      -4.82703       31.7227      -28.4661       5.89155      -6.10116      -3.06330      -2.43779     -0.994397      0.180214    -0.0741137     0.0818383    0.00383985    0.00238027       0.00000       0.00000       0.00000       0.00000       9.17838       11.4853       9.86567       9.26537       6.93385       5.31096       3.26687       1.96018       1.00128      0.467482      0.190507     0.0701656     0.0187711    0.00451599       0.00000       0.00000       0.00000       0.00000
   7  21 3417.4369    3.4840  1.7926 12.3517 -0.0004  0.0476   0.0849   0.1333    0.2072   0.0000   450.3975       14.8624       14.9315       16.5340   -0.00959909      -5.13734      -1.89901      -4.72590     -0.368622    -0.0227226     -0.349153     -0.198558    0.00239095    0.00348162       0.00000       0.00000       0.00000       0.00000       10.4026       12.1984       11.4456       10.3798       8.02179       5.60067       3.77229       2.23923       1.15199      0.580964      0.225471     0.0790975     0.0226657    0.00462973       0.00000       0.00000       0.00000       0.00000
   7  22 3555.3384    2.8972  2.8853 11.9426 -0.0035  0.0667   0.0596   0.1690    0.1679   0.0000   431.0312      -9.24186       24.9603      -1.93916      -2.39133      -9.05110      -2.98785     -0.256880     -0.921714      -1.51678      0.118652    -0.0113824     0.0256658    0.00736384       0.00000       0.00000       0.00000       0.00000       14.6093       18.0944       17.2750       14.8050       11.0602       7.88040       4.97472       2.97835       1.60747      0.757134      0.321779      0.115348     0.0323752    0.00657922       0.00000       0.00000       0.00000       0.00000
   7  23 3693.5803    2.4639  4.3989 10.9182 -0.0039  0.0795   0.0374   0.2208    0.1606   0.0000   427.7378       21.9856      -2.64469      -5.49621       6.55812       7.17079      -4.70565       5.07507     -0.789329     -0.103246      0.742731     -0.172110    -0.0481895   -0.00634568       0.00000       0.00000       0.00000       0.00000       17.9546       21.1170       19.6511       17.9588       13.7763       9.66361       6.23876       3.83057       2.02895      0.947498      0.381362      0.136142     0.0382786    0.00770950       0.00000       0.00000       0.00000       0.00000
   7  24 3831.9441    2.0510  5.9595 10.5662 -0.0022  0.0969   0.0276   0.2572    0.1213   0.0000   428.2489     -0.599161       20.8689      -5.22756       17.1381      -21.4648      -8.70864       5.17794       1.03885      0.785577      0.617416     -0.158372    0.00926262     0.0121962       0.00000       0.00000       0.00000       0.00000       22.4034       25.9233       25.0413       21.8728       16.7332       11.9573       7.88807       4.55724       2.44701       1.16679      0.489692      0.167550     0.0474994    0.00902469       0.00000       0.00000       0.00000       0.00000
   7  25 3970.6851    1.6930  7.4709 10.2062 -0.0012  0.1147   0.0209   0.3196    0.1084   0.0000   368.9432      -45.1176       26.3429       69.3772       1.29412      -12.7303       9.69368       7.02142     0.0163967     -0.702021     -0.971552      0.106491    -0.0222650   -0.00788752       0.00000       0.00000       0.00000       0.00000       24.2402       29.9893       28.4322       24.4933       20.1118       13.8338       9.14676       5.47569       2.85932       1.38660      0.560745      0.207253     0.0624038     0.0117551       0.00000       0.00000       0.00000       0.00000
   7  26 4109.3200    1.4822 10.0522  9.7913 -0.0011  0.1371   0.0166   0.4101    0.1042   0.0000   412.0238      -40.9839       50.2851      -11.4041       21.0731      -24.4130      -18.0917      -5.48598      -1.59130       4.52316     -0.720874     0.0635226    -0.0387623    -0.0131825       0.00000       0.00000       0.00000       0.00000       29.9179       35.9580       35.6038       29.9555       23.9232       16.8057       11.0564       6.38005       3.51073       1.61894      0.711519      0.250217     0.0751781     0.0136492       0.00000       0.00000       0.00000       0.00000
   7  27 4248.4601    1.2212 11.6545 10.0870  0.0007  0.1684   0.0143   0.4754    0.0686   0.0000   467.5706      -26.3112       92.9413       2.79603       27.0245       21.2008      -12.7412       13.9256       9.05901      0.907922     -0.592878     -0.247952      0.132394     0.0154815       0.00000       0.00000       0.00000       0.00000       37.9281       44.2067       43.0964       37.2730       30.3907       21.0216       14.1191       8.31175       4.53946       2.08946      0.881235      0.305766     0.0914586     0.0162384       0.00000       0.00000       0.00000       0.00000
   8   9 1806.2367    0.3326  0.2941  9.6035 -0.0096  0.0237   0.0189   0.0509    0.0630   0.0000   428.1581      -8.56358       12.0735      -4.82063      -1.53957      -2.67094       1.57444     -0.338504      0.412922      0.146113      0.155817    -0.0105456    -0.0298358   -0.00828692    0.00154093  -5.87054e-05       0.00000       0.00000       4.60011       5.46949       5.88228       4.81141       4.05946       2.82806       2.32098       1.30152      0.769561      0.455284      0.203759      0.107153     0.0365431     0.0112815    0.00328710   0.000500646       0.00000       0.00000
   8  11 2086.1040    0.7082  0.5633  9.8007 -0.0067  0.0410   0.0305   0.0629    0.1023   0.0000   434.0731      0.659193       17.5691       2.24443       1.03703     -0.298766      -3.56128      -2.43756     -0.951878      0.169371     -0.674799    -0.0837862     0.0193795   -0.00754432    0.00411069   -0.00104987       0.00000       0.00000       6.48808       7.65469       9.78582       4.94976       6.99877       4.71297       2.86735       2.47456       1.19854      0.650461      0.394326      0.125696     0.0574819     0.0272417    0.00616135   0.000846675       0.00000       0.00000
   8  12 2225.2083    1.0557  0.6497 10.1070 -0.0031  0.0267   0.0356   0.0631    0.1312   0.0000   439.6525       1.85390       4.47480       8.06755      -5.00196       2.58370     -0.836079    -0.0310908       1.31253      0.571030     -0.296701     0.0488739     0.0422685    0.00185746  -5.79990e-05  -0.000387476       0.00000       0.00000       5.16970       6.15720       5.82338       5.58847       4.23790       3.45687       2.30191       1.58301      0.840315      0.496931      0.232299      0.107168     0.0363287     0.0132303    0.00292842   0.000641539       0.00000       0.00000
   8  13 2362.7964    1.3904  0.8581 10.3692 -0.0019  0.0335   0.0418   0.0749    0.1780   0.0000   433.7071      -4.53734      -4.06145      -3.02776      -2.50203      -1.34179      -3.17264     -0.883765       1.27157     -0.173385    -0.0423138     -0.110054     0.0165822    0.00590556   -0.00241891   8.63738e-05       0.00000       0.00000       6.37988       8.52223       8.07491       7.21400       5.42888       4.12582       2.90363       1.60988       1.15585      0.500353      0.304225      0.107513     0.0552531     0.0145083    0.00430307   0.000853978       0.00000       0.00000
   8  14 2499.4823    1.7802  0.8770 11.2369 -0.0092  0.0336   0.0563   0.0780    0.1589   0.0000   446.4665     -0.602586       3.72134    -0.0174320       2.19456       1.63139       6.40886      -1.44480     -0.713341      0.771192      0.177930    -0.0916226     0.0619098     0.0185137  -0.000623224  -0.000498670       0.00000       0.00000       6.17282       7.55310       7.55017       6.56145       5.44154       4.08416       2.99600       1.77517       1.12360      0.583129      0.288798      0.127707     0.0521050     0.0159618    0.00436780   0.000769536       0.00000       0.00000
   8  15 2636.1757    2.4176  0.8266 11.5963 -0.0055  0.0306   0.0748   0.0746    0.1681   0.0000   435.6218      -8.59623       8.63084      -6.46376       5.76680      -1.01987     -0.531245     -0.526391      0.188487      0.297432     0.0812318    -0.0379700     0.0284363     0.0171623    0.00493084  -0.000875362       0.00000       0.00000       6.05216       6.94572       6.01211       6.52219       5.16575       3.91048       2.44950       1.77237       1.10252      0.596340      0.265357      0.108532     0.0394290     0.0134269    0.00319256   0.000741741       0.00000       0.00000
   8  16 2773.8476    2.9029  0.7970 12.0308 -0.0097  0.0281   0.0914   0.0742    0.1695   0.0000   423.9030       3.98627       11.9001      0.464741       2.86458      -5.90942       3.30028     -0.403599       1.23561     -0.533282    -0.0572295    -0.0782246     0.0727229    0.00700836   0.000799641    0.00156387       0.00000       0.00000       5.56377       6.30046       6.50101       5.57216       4.64669       3.64500       2.43277       1.69311      0.858590      0.493684      0.251627      0.105892     0.0386413     0.0143153    0.00332372   0.000588919       0.00000       0.00000
   8  17 2911.5307    3.8326  0.7603 12.3348  0.0001  0.0275   0.1282   0.0741    0.1968   0.0000   438.0539      -3.88163       17.8068      -1.72601      -6.92448      -7.74730       3.78525       1.06865      0.117513     -0.296231    0.00558673    -0.0588398     0.0167836  -0.000814282   -0.00321621   0.000641286       0.00000       0.00000       5.71796       6.33661       5.71130       5.15496       4.74158       3.75168       2.68631       1.67849      0.961007      0.475017      0.238981     0.0912341     0.0368835     0.0116842    0.00321230   0.000551724       0.00000       0.00000
   8  18 3049.1873    4.1772  0.9397 12.6291 -0.0009  0.0325   0.1205   0.0796    0.2062   0.0000   435.4649      -6.67385       17.7060       2.90456      -6.31464      -1.09459     -0.740617      -2.28649      0.415088      0.316557     0.0144198      0.231571    -0.0266861    0.00162930    0.00469619    0.00123584       0.00000       0.00000       6.29196       7.27784       6.84890       6.48936       5.38253       4.03510       2.91244       1.90203       1.03064      0.592049      0.274510      0.125952     0.0421747     0.0147318    0.00390142   0.000724756       0.00000       0.00000
   8  19 3186.7636    4.1818  1.1375 12.7622 -0.0040  0.0355   0.1144   0.0976    0.2163   0.0000   433.5706      -9.37570       8.27825       1.24322      0.852176      -11.4844      -3.25586     -0.268013      0.347827     -0.437298    -0.0882566     -0.104105     0.0839299     0.0364290   -0.00454750   0.000382880       0.00000       0.00000       7.04882       8.71008       8.73379       7.35583       6.14528       4.31010       3.08544       1.85553       1.15237      0.619107      0.289227      0.133167     0.0521902     0.0170277    0.00488942   0.000813691       0.00000       0.00000
   8  20 3324.5423    3.7603  1.6245 12.3101 -0.0027  0.0433   0.0867   0.1110    0.1790   0.0000   441.9744      -7.65630       5.94878       4.53482       10.0743      -6.91366      -2.58323      0.499723     -0.190657      0.111269     -0.297418      0.140765    0.00800954     0.0150447    0.00151796    0.00220245       0.00000       0.00000       8.35728       10.4210       10.0540       9.04373       7.24895       5.24036       3.65920       2.33630       1.40132      0.731979      0.382353      0.154375     0.0619040     0.0196886    0.00547279    0.00104186       0.00000       0.00000
   8  21 3462.4359    3.2146  2.1419 12.2585 -0.0047  0.0527   0.0698   0.1334    0.1295   0.0000   450.1681       17.3647      -2.86609       3.65393       3.33869     -0.862889       2.84299      -4.03171      0.540785     -0.984821      0.248734      0.202802     0.0929011    0.00824400   -0.00407490    0.00152616       0.00000       0.00000       10.3840       13.0905       12.2330       11.3076       8.86062       6.66888       4.55942       2.96060       1.69246      0.909471      0.452889      0.191946     0.0740547     0.0245538    0.00648632    0.00129215       0.00000       0.00000
   8  22 3600.9036    2.8287  3.2386 10.9399 -0.0019  0.0601   0.0476   0.1567    0.1770   0.0000   423.3610       9.15515       13.4431      -13.5694      0.332857      -29.1027       7.59850      -2.18569     -0.742399     -0.736025      0.527362      0.357656    -0.0827487    -0.0481888   -0.00890326    0.00185851       0.00000       0.00000       12.4558       14.0968       14.0086       12.5957       10.1907       7.62621       5.50099       3.40766       2.02167       1.06342      0.540704      0.227668     0.0872898     0.0265147    0.00706053    0.00123301       0.00000       0.00000
   8  23 3739.3559    2.2367  4.4418 10.6487 -0.0014  0.0763   0.0329   0.1947    0.1358   0.0000   443.2819       20.4506      -35.8419      -9.68957       12.9592      -15.6514       6.95808      -8.54281     -0.820096       2.06589     -0.169694     -0.393096    -0.0495612    0.00278796    0.00522424    0.00142960       0.00000       0.00000       14.5453       17.1833       17.4008       15.5404       12.6861       9.43164       6.93695       4.27775       2.53933       1.40090      0.674698      0.313383      0.116255     0.0371961     0.0101045    0.00173747       0.00000       0.00000
   8  24 3878.2198    1.9088  6.2786 10.0741 -0.0005  0.0931   0.0236   0.2504    0.1145   0.0000   425.9157      -44.4866       16.3006       19.6803      -14.6987      -24.3539       2.58190      -1.66489       1.12359       2.42416      -1.00844     -0.426637      0.168186    -0.0415968   -0.00195468  -0.000460889       0.00000       0.00000       17.6425       21.4469       20.8253       19.1672       15.5339       11.5688       8.34384       5.27821       3.09323       1.68009      0.840249      0.365897      0.137854     0.0444633     0.0122460    0.00223975       0.00000       0.00000
   8  26 4156.8535    1.3553 10.5026  9.7347 -0.0002  0.1419   0.0142   0.3771    0.0708   0.0000   486.6365       10.6551       61.8656       28.6802      -21.0945       9.18421       16.9293      -8.66950      -6.00397       3.02714       1.05090     -0.286945      0.179487      0.119955    -0.0178544    0.00614225       0.00000       0.00000       26.2966       32.8798       31.5259       28.9463       24.2971       18.0004       12.9668       8.36586       5.04227       2.74525       1.35171      0.592545      0.226753     0.0737913     0.0200951    0.00355894       0.00000       0.00000
   8  28 4436.0220    0.9680 14.1500  9.7242 -0.0023  0.2043   0.0107   0.5507    0.0530   0.0000   448.8087      -7.53171      -86.6630      -11.5417       35.0888       8.28939      -13.5718       5.18957      -4.24068       7.13247      -3.89679       1.54222      0.264526    -0.0888879    -0.0482701   -0.00548979       0.00000       0.00000       39.6240       46.8730       47.8909       41.4794       36.1820       26.7501       19.1420       12.3765       7.46402       4.08518       1.95524      0.879816      0.334261      0.110416     0.0293238    0.00464978       0.00000       0.00000
   9   9 1843.5526    0.4006  0.3427  9.7387 -0.0016  0.0276   0.0219   0.0670    0.0620   0.0000   433.2836       9.55992       21.7889      -7.69733      -7.49428       11.6926       2.85927      -1.96647      -2.59985       1.08937      0.706500     -0.226376      0.117173     0.0582113   -0.00129646   -0.00492300   0.000610504   0.000258161       4.43524       5.55020       5.14333       5.94498       3.81706       3.10601       2.65101       1.82572       1.04428      0.613309      0.341041      0.205038     0.0844072     0.0316462    0.00965226    0.00298430   0.000676685   0.000176639
   9  10 1984.1611    0.5858  0.5312  9.6623 -0.0086  0.0252   0.0227   0.0609    0.0902   0.0000   434.4365      -5.70809       9.10072      -9.37837       4.83983      -3.84982      -2.08717       4.21831      -1.25655     -0.274067     -0.303509    -0.0620715     0.0836329    0.00208115    -0.0195257    0.00536514   0.000349612  -0.000336586       4.16550       5.21222       4.53430       4.58682       4.02333       3.41548       2.27833       1.75451       1.03267      0.651338      0.318577      0.167140     0.0652898     0.0291130    0.00958379    0.00350175   0.000773253   0.000163647
   9  11 2125.1170    0.7847  0.6119 10.0195 -0.0045  0.0338   0.0283   0.0645    0.1081   0.0000   433.7794      -7.04032       19.3410      -2.62423      -3.90821       4.89939       2.42003      -1.76023      0.348542      0.187944    -0.0620744      0.150850     0.0966704     0.0135208    0.00231699    0.00283627   -0.00220728  -7.02986e-06       5.57845       5.25152       6.51703       6.38738       4.74497       3.77038       3.25974       2.03887       1.23602      0.827445      0.449277      0.214294      0.117655     0.0467740     0.0142896    0.00408712   0.000902843   0.000143150
   9  12 2264.5427    1.0336  0.8086 10.6307 -0.0100  0.0364   0.0330   0.0757    0.1176   0.0000   447.1472      -5.29917       13.9469       13.5741       1.62765      -9.27627       1.83426     -0.975380     -0.400112     0.0416613    -0.0148919      0.165212     0.0657378    -0.0125568    -0.0147760   -0.00164023   0.000194660   0.000203111       5.24632       6.96184       7.37780       5.49728       5.95353       4.32475       3.16469       2.49028       1.29590      0.891504      0.461234      0.210360      0.114756     0.0410308     0.0149822    0.00600173    0.00141471   0.000205872
   9  13 2402.2978    1.5637  0.8124 10.8747 -0.0025  0.0365   0.0489   0.0760    0.1475   0.0000   439.0091       2.20106       12.9053      -1.33591       3.13364      -1.80848      -3.94918      -1.06926      0.393738      0.280317      0.126959     -0.119796     0.0464442    -0.0138457     0.0103380    0.00371811  -0.000152670   2.86198e-05       4.81283       7.33037       6.79377       6.07455       6.13166       3.43214       3.77294       1.70525       1.52496      0.778310      0.399850      0.256119     0.0767462     0.0462791     0.0155231    0.00397288    0.00164740   0.000228777
   9  14 2539.4898    1.9276  0.9034 11.3293 -0.0061  0.0321   0.0548   0.0754    0.1677   0.0000   451.1792       6.07874       8.94739      -12.4835       4.63880       3.23431      -2.93818       1.80583      0.199129     -0.387085     -0.796044      0.385516     0.0903248    -0.0233724    0.00706554    0.00364004  -0.000989996   8.81085e-05       5.35123       7.04386       6.52258       6.04787       4.89782       4.31117       2.92363       2.08924       1.24691      0.747980      0.391177      0.194540     0.0861669     0.0369181     0.0133124    0.00439302   0.000987294   0.000196560
   9  15 2676.9843    2.4724  0.9423 11.7226 -0.0046  0.0330   0.0679   0.0718    0.1701   0.0000   426.9877      -1.34271       13.7388       1.67219       6.37386      -9.10732      -3.41461     -0.721717      0.320899     -0.720702      0.877841     -0.264545    -0.0415017     0.0234228   -0.00247939    0.00177932   -0.00113965  -0.000204105       5.47152       7.05160       6.75854       6.41859       5.06890       4.30583       3.01662       2.11960       1.35492      0.697162      0.455588      0.200316      0.104577     0.0353708     0.0154723    0.00432823    0.00104140   0.000203401
   9  16 2815.1997    3.1034  0.8317 12.1009 -0.0002  0.0279   0.0919   0.0704    0.1756   0.0000   446.3773      -4.38771       9.21746      -2.68449       1.67499       1.99081      -1.53364      -2.42648      0.772919     -0.198875     -0.157330      0.109133    -0.0103008    -0.0542286    0.00670546    0.00169693  -0.000506710   0.000207499       4.80634       6.23052       5.61728       5.30739       4.50197       3.73542       2.73680       1.82226       1.15670      0.678353      0.339135      0.181954     0.0714244     0.0331485     0.0113823    0.00358614   0.000925205   0.000172304
   9  17 2953.5985    3.6819  0.9092 12.7209  0.0007  0.0304   0.1066   0.0790    0.1612   0.0000   433.3669      -18.2760       17.1162      -6.47467       8.94903      -3.28887     -0.227500     -0.822184     -0.129995     -0.682520      0.220506     -0.303400    -0.0647481     0.0337953    -0.0200568    0.00184676    0.00193364   0.000240780       5.44514       6.79300       6.59753       6.32770       5.03546       3.84063       2.88344       1.90305       1.21692      0.691825      0.380202      0.209296     0.0839215     0.0367723     0.0125900    0.00366858   0.000974469   0.000173648
   9  18 3091.5341    4.2244  0.8257 13.0392 -0.0107  0.0274   0.1354   0.0790    0.1641   0.0000   431.3733      -9.31315       11.2757      -4.72031      -7.58977     -0.340640      -7.44793       1.70221     -0.719076     -0.465237     -0.270461     -0.206856      0.102135    -0.0198408     0.0354267   -0.00187912  -0.000371479   0.000161684       5.11966       6.17213       6.11368       5.84586       4.71093       3.56463       2.48352       1.79123       1.05628      0.675554      0.360969      0.171999     0.0838131     0.0306712     0.0112090    0.00359370   0.000790890   0.000147449
   9  19 3229.5316    3.9812  1.1740 12.9591 -0.0078  0.0349   0.1039   0.0896    0.1810   0.0000   421.5576       13.7063       11.6355      -1.81376      -4.03542      -4.57003       3.19067     -0.770672      0.922868     -0.771135     -0.176255      0.101029     0.0506009     0.0183092   -0.00555835   -0.00292113   0.000429844   0.000120652       6.30712       7.64792       7.80413       6.93767       5.97837       4.36862       3.33782       2.16124       1.40957      0.842643      0.444315      0.230447     0.0998411     0.0424026     0.0144787    0.00441250    0.00116436   0.000179787
   9  20 3367.8161    3.5819  1.7029 12.3570 -0.0010  0.0415   0.0762   0.1123    0.1487   0.0000   445.9474       5.65808       8.40821       1.96844       7.28613      -8.80019       2.41655       1.85170      -1.54262     -0.944385      0.245912      0.335708    -0.0100367     0.0168967   0.000175892    0.00202219  -0.000198307   2.64824e-05       7.49769       9.01907       8.95544       8.21323       6.81482       5.24886       4.05122       2.66438       1.67082      0.948169      0.524521      0.265519      0.121554     0.0488609     0.0171202    0.00493251    0.00130053   0.000218720
   9  21 3506.2929    3.0962  2.5175 11.9520  0.0007  0.0537   0.0562   0.1329    0.1107   0.0000   448.1005      -5.73321      -5.61062       9.46614       5.40676      -18.5029      -10.9156      0.455697       2.98819      -1.09966      0.703474     -0.213093    -0.0493111    -0.0194943     0.0108994    0.00192241    0.00311125   0.000345813       8.85659       10.6158       11.0172       10.1818       8.66168       6.76849       4.84712       3.39600       2.23898       1.23721      0.727846      0.367463      0.159905     0.0636349     0.0246329    0.00733878    0.00181316   0.000302376
   9  22 3645.1791    2.5319  3.4641 11.3453  0.0001  0.0631   0.0407   0.1620    0.1033   0.0000   429.3537      -13.8149       10.9686       10.2077      -5.87588      -13.7513      -6.88594      0.812129       1.87960     -0.278944     -0.526206     0.0148742    -0.0194066     0.0377098     0.0303573   -0.00302379    0.00186686  -0.000165935       10.7774       13.4148       13.3666       12.3750       10.3321       7.99071       5.89994       3.96501       2.56674       1.46742      0.836221      0.397598      0.192511     0.0740130     0.0280376    0.00826492    0.00212385   0.000363952
   9  23 3784.4499    2.1319  5.4864 10.5506 -0.0033  0.0795   0.0265   0.2094    0.0956   0.0000   444.0966      -13.1344       22.4281       3.92026       3.71758       1.06701      -13.9174      -6.30421       4.05840      -1.50151     -0.407685      -1.05435     -0.174225      0.119204     0.0223547   0.000566419   -0.00144887  -0.000535189       14.1071       16.5973       16.5909       15.1767       13.7063       10.1168       7.54239       5.07058       3.37715       2.02025       1.07125      0.547981      0.227997     0.0973224     0.0335043     0.0103765    0.00270695   0.000415299
   9  24 3923.4735    1.7991  7.3286 10.3101 -0.0026  0.0969   0.0202   0.2675    0.0776   0.0000   416.0111      -21.9822      -10.6996      -1.97568      -1.46064       20.7794      -12.1988       1.26794       6.14285       5.14259      0.263821      -1.32779     0.0832160      0.102141    -0.0942916   -0.00310886    0.00495921   0.000686375       16.8860       20.1476       20.5111       18.6452       16.4110       12.4728       9.28290       6.30228       4.11573       2.41583       1.34090      0.648939      0.300867      0.118772     0.0436124     0.0132084    0.00336101   0.000524157
   9  25 4063.2395    1.5053  8.9561 10.0217 -0.0007  0.1168   0.0160   0.3168    0.0714   0.0000   490.3360      -11.0669       39.4907       6.09292      0.966473      -35.2574       9.69992     -0.395248       6.44586      -7.52798     -0.243556     -0.632776      0.104321    -0.0989657     0.0271080    -0.0312002    0.00418901    0.00103232       20.1879       24.3427       24.4390       22.3605       19.7026       15.1403       11.3520       7.82169       4.98519       2.91443       1.60667      0.804778      0.361902      0.146346     0.0529053     0.0164100    0.00412242   0.000651659
   9  26 4202.8142    1.2668 11.0827  9.8850 -0.0017  0.1393   0.0128   0.3928    0.0597   0.0000   398.2143      -29.7912       67.8100      -40.1343       1.43855       3.68097       38.5929      -18.4379     -0.565197       6.71477       2.63026     -0.164467     -0.471521     -0.238472   -0.00517014    -0.0112533   0.000636736   0.000757969       23.7352       29.7049       29.9099       27.4171       23.7180       18.0716       13.7101       9.03867       6.00982       3.49907       1.93822      0.950237      0.439972      0.179503     0.0661464     0.0197950    0.00517277   0.000817456
   9  27 4342.9352    1.0649 13.1016  9.8915 -0.0006  0.1779   0.0114   0.4880    0.0530   0.0000   496.1180      -116.120       54.0638      0.662088       34.6290      0.152569      -10.5662      -17.1625      -7.24086       3.50867       1.00008      -1.98003       1.39985      0.100524    -0.0330368   -0.00753643    0.00366008    0.00145908       29.4401       37.2156       37.5017       33.4519       30.5832       22.7924       17.7038       11.7850       7.64742       4.54735       2.44643       1.23650      0.556976      0.232802     0.0832751     0.0262069    0.00695455    0.00105224
   9  29 4623.0781    0.7394 18.5637  9.8954 -0.0015  0.2973   0.0078   0.7721    0.0370   0.0000   399.8200      -53.5704       84.6251       34.7700      -49.1571       22.5259      -12.3215      -6.56174       13.7950      0.391439      -8.57688     -0.707302       2.11398      0.143399     -0.211245     0.0135669     0.0187043   -0.00138830       50.7106       61.8147       64.2253       57.8971       51.8056       38.2682       30.8981       19.9825       13.3090       7.84004       4.38368       2.16371       1.03348      0.417925      0.149242     0.0436378     0.0117389    0.00169369
  10   9 1879.9601    0.4592  0.3835  9.6177 -0.0126  0.0223   0.0218   0.0488    0.0656   0.0000   434.9555      -7.33814       13.5719     0.0528692     -0.499680      -3.01530       2.34198      -2.40442       1.21552       1.00221      0.394520     -0.162459     -0.183468     0.0135402   -0.00344373    0.00471499   0.000850283  -0.000101444       3.75885       3.90901       4.21469       4.33848       3.56177       2.83577       2.37710       1.67406       1.02746      0.754231      0.420202      0.225926      0.120295     0.0570865     0.0242036    0.00869499    0.00259861   0.000773479
  10  10 2021.5081    0.6256  0.4614  9.8907 -0.0057  0.0260   0.0261   0.0532    0.0800   0.0000   441.3889      -4.63971       13.1922      -1.16565      -4.44279      -2.14177     -0.998802      0.507879      -2.87692       1.66343      0.134713    -0.0493551     0.0934520   -0.00617106    0.00459566     0.0120605    0.00275462   0.000489451       4.83106       5.35824       4.95462       4.55658       4.43082       3.75946       2.70693       1.86497       1.36674      0.896219      0.471180      0.257118      0.124311     0.0451281     0.0204369    0.00838383    0.00262427   0.000757787
  10  11 2162.9360    0.8822  0.6387 10.1152 -0.0035  0.0249   0.0287   0.0618    0.1037   0.0000   435.2571      -11.0097       1.27108      0.811382       1.63819      -2.33788      -7.07320      -1.25403     -0.511699       1.72873     -0.224485     -0.339773    -0.0559023     0.0838182   -0.00357690   -0.00210255   -0.00254598   0.000473161       3.78362       4.41838       4.35415       4.23709       3.80202       3.08682       2.38283       1.64484       1.18840      0.724746      0.440994      0.238376      0.117387     0.0555320     0.0215454    0.00858276    0.00301441   0.000812484
  10  12 2302.7861    1.2466  0.7707 10.3352  0.0018  0.0281   0.0357   0.0630    0.1373   0.0000   434.9484     -0.701616       4.06720       11.3893      -3.77631       1.40702      -3.39302      -2.02308       2.87783     0.0516288     -0.489597      0.378114     -0.113280    -0.0645207     0.0124519   -0.00117159  -0.000289667  -0.000436809       4.68066       5.33860       5.29979       4.50743       4.27305       3.70917       3.02134       2.27843       1.41662      0.858427      0.486505      0.252026      0.135123     0.0582243     0.0270254    0.00930533    0.00330114    0.00100110
  10  13 2440.7642    1.6728  0.8927 10.7711 -0.0005  0.0299   0.0447   0.0662    0.1532   0.0000   437.3636       4.18189       13.9550      0.662664      -4.31281      -3.78954      -5.95377     0.0415552      0.713005      -1.37720    0.00439795      0.452536     -0.142557     0.0873861   -0.00907432     0.0134689   -0.00273096   4.00597e-06       4.94518       5.83191       5.41778       4.88497       4.79142       4.09572       3.23869       2.29180       1.54319      0.959209      0.538782      0.295656      0.137276     0.0664891     0.0258133     0.0106609    0.00350280    0.00103873
  10  14 2578.6509    2.1188  0.9257 11.4488  0.0035  0.0299   0.0580   0.0730    0.1406   0.0000   439.0273       4.44171      0.647347       4.56715       4.86897       4.24266      -7.35569      -2.51420      0.512570       3.10871      -1.08804      0.291409      0.145377    -0.0119539    -0.0139425   -0.00491579    0.00300950    0.00156036       5.08766       6.11830       6.21268       6.00186       5.10714       3.68311       3.00261       2.15613       1.40028      0.828068      0.505836      0.279568      0.150295     0.0700897     0.0280431    0.00981975    0.00327945   0.000949705
  10  15 2717.0038    2.7896  0.7827 11.7511 -0.0047  0.0260   0.0798   0.0645    0.1621   0.0000   439.8099      0.279112       13.2981      -10.2512       7.48333       2.67619      -1.80294      -1.52654     -0.128954      0.136101     0.0303629      0.292985     0.0114085     0.0732108    -0.0134385    0.00714957   -0.00755151  -0.000125248       4.51002       5.17682       5.03452       4.70583       4.20294       3.41757       2.81410       2.03164       1.33445      0.772465      0.449619      0.241536      0.124120     0.0588513     0.0235768    0.00836652    0.00285570   0.000810423
  10  16 2855.6944    3.3953  0.8240 11.9939  0.0041  0.0262   0.0919   0.0627    0.1661   0.0000   446.1372      -3.45868       12.0835      -5.54534      0.114562      -2.63123     -0.446402     0.0298462     -0.575587      0.166947     -0.375387    -0.0786718      0.145336     0.0274118     0.0475626    -0.0122390   -0.00251579    0.00211607       4.45570       5.56495       5.52348       4.83293       4.21102       3.59672       2.72862       2.02446       1.25641      0.766827      0.432049      0.224545      0.117881     0.0530866     0.0241720    0.00882126    0.00312603   0.000959157
  10  17 2994.4813    3.9638  0.8858 12.4921 -0.0038  0.0276   0.1042   0.0652    0.1662   0.0000   435.1289       1.45238       15.7933      -7.61025       2.43280      -2.77837       2.89346      -3.07873      -2.86975      0.239567     -0.216266    -0.0886096      0.286922    -0.0792938    0.00796163    0.00764918   -0.00299741  -0.000825306       4.27559       5.34440       5.13769       4.95720       4.35570       3.52974       2.67228       1.99997       1.32223      0.809565      0.492231      0.257149      0.143704     0.0598762     0.0279287    0.00927625    0.00352357   0.000987256
  10  19 3271.3597    4.0357  1.2745 12.6343  0.0008  0.0339   0.0941   0.0876    0.1718   0.0000   438.0883       16.7724       24.0026      0.663578     -0.742582      -8.37965      -4.49760      -2.96681       3.72303     -0.580629     -0.228687      0.225312     -0.312754    -0.0376463     0.0377958    0.00769877  -0.000381545  -0.000385172       5.76981       6.90752       7.27355       6.55336       5.69762       4.56463       3.42658       2.30466       1.59764       1.02734      0.598025      0.315387      0.160881     0.0715943     0.0327007     0.0123951    0.00412541    0.00115761
  10  20 3410.0115    3.4174  1.9769 12.0411 -0.0018  0.0427   0.0633   0.1107    0.1132   0.0000   441.2954     -0.886400       11.6208      -3.57885       4.62483      -7.46213      -6.00307      -2.26018       5.25211      0.787629     -0.726962     -0.582815     -0.332435      0.133613    -0.0113771   -0.00212763     0.0109276    0.00130111       6.64176       8.02748       7.99265       7.62565       6.84358       5.67971       3.95363       2.97285       2.01587       1.30743      0.774277      0.423656      0.204649     0.0963505     0.0386522     0.0152126    0.00535163    0.00158476
  10  21 3549.0812    2.8745  2.9193 11.6263 -0.0046  0.0531   0.0458   0.1375    0.0919   0.0000   431.2875     -0.522224       21.1953      -12.4492      -3.53812      -13.8375     -0.916234      -2.08276      -5.76477      -1.55928       1.27985      0.918479    -0.0220444    -0.0321311    0.00559297   0.000118730     0.0115847    0.00351476       8.52209       10.7119       10.5851       9.81209       8.70590       6.89363       5.49025       3.78742       2.61573       1.54955      0.951664      0.492934      0.257351      0.117251     0.0508260     0.0187300    0.00656382    0.00184849
  10  22 3688.3923    2.3856  3.9830 11.1320 -0.0009  0.0641   0.0334   0.1686    0.0791   0.0000   442.1588      0.735613       25.6787      -8.72634      -1.97209       7.28149      -5.62077      -9.96871       3.25477       5.00675     -0.795102     -0.483915      0.432462   -0.00668880   -0.00456946    0.00644653  -3.77319e-05   -0.00150565       10.0648       12.6999       12.7480       12.1907       10.4631       8.22764       6.38338       4.31956       3.13009       1.83463       1.13539      0.610965      0.314475      0.144884     0.0604337     0.0236124    0.00807204    0.00221085
  10  23 3827.7747    1.9831  5.3066 10.7548  0.0004  0.0768   0.0253   0.2062    0.0737   0.0000   423.8917       16.3927       22.0900      -12.8055       25.8385      -9.02491      -12.3748     -0.122053       1.82060      -4.85917      0.297228      0.228142      0.143441      0.292657     0.0195846    -0.0318091   -0.00747890    0.00156655       11.9631       14.7861       14.7184       14.1219       12.2629       9.94475       7.74682       5.43180       3.75709       2.29924       1.42628      0.735535      0.394526      0.176373     0.0787238     0.0282602    0.00995970    0.00273749
  10  24 3967.5827    1.6984  7.4289 10.2164 -0.0011  0.0942   0.0186   0.2616    0.0709   0.0000   413.3965       9.63388       4.26065       22.6588       12.7484      -13.5874      -1.56937      -11.8803     -0.446989      0.517196      -1.82377      0.115695      0.568247      0.258129      0.124562     0.0591883   -0.00209261    0.00103995       14.7483       17.7953       17.8848       17.3941       15.0314       12.1404       9.35543       6.68364       4.63201       2.83991       1.71888      0.944958      0.487051      0.223466     0.0941947     0.0356196     0.0119486    0.00335489
  10  25 4107.7247    1.4376  8.9343 10.0138 -0.0006  0.1120   0.0145   0.3016    0.0598   0.0000   418.6809       37.3226       12.2801      -23.4760      -20.7355   -0.00525043      -20.8865      -6.89386      -1.09434     -0.554847      0.962519      0.126219     -0.449482      0.174687    -0.0928661     0.0278927    0.00313744   -0.00403804       16.8118       20.9826       21.2877       20.1615       17.8416       14.3069       11.4555       8.13965       5.62634       3.34828       2.03038       1.10890      0.582126      0.267035      0.114434     0.0436679     0.0148478    0.00427577
  10  26 4247.7505    1.2042 11.8648  9.9231 -0.0026  0.1464   0.0120   0.4033    0.0513   0.0000   424.4999       12.4315       17.1017       13.0600      -8.72212      -31.1828      0.320012       5.43921       6.50868       12.0183      -3.51724      0.900572      0.556543      0.505630     -0.299528    -0.0747637    0.00323984    0.00631702       22.5058       28.1040       28.8740       26.6415       23.8678       18.8832       15.1383       10.7437       7.21808       4.52287       2.68918       1.46195      0.754296      0.357753      0.153431     0.0580316     0.0193194    0.00572741
  10  27 4388.2406    1.0065 13.3290  9.8598 -0.0014  0.1779   0.0105   0.4767    0.0464   0.0000   435.0216      -12.0094       42.3517       14.2336       33.0849      -5.37825       3.36360      -3.62304       5.12978      -3.24302       7.69735       2.11201      -1.31210     -0.587625      0.233445     0.0827500    -0.0586146   0.000446789       27.3005       34.5053       35.2295       33.2448       29.1800       23.4247       17.9267       12.9244       8.73955       5.56519       3.34673       1.80338      0.939052      0.433336      0.189628     0.0706869     0.0241769    0.00704069
  11   9 1915.4009    0.4971  0.4285  9.5864 -0.0067  0.0297   0.0202   0.0508    0.0680   0.0000   438.6495     0.0751917       6.78741      -4.86973      -1.28566       3.82790      -1.25862     -0.786710       1.74599     -0.238982      0.176482      0.134489    -0.0849861    -0.0156902    -0.0139705    0.00694072    -0.0151311    0.00200744       4.98071       4.15813       4.18557       5.69422       5.08679       3.19229       2.42682       2.62925       2.01484       1.02736      0.490470      0.385881      0.277474      0.152600     0.0674706     0.0230803    0.00766950    0.00246500
  11  10 2057.9259    0.6795  0.6039  9.5125 -0.0080  0.0277   0.0223   0.0593    0.0922   0.0000   430.7698      -9.37329     0.0978361      0.748761      -1.50557      -3.82567       3.40463      0.516027       2.24758      0.281095      0.927067      0.174909     0.0253470     -0.103192    -0.0289502    0.00600555   -0.00307388   -0.00188192       3.56809       4.54520       4.58968       3.94908       3.88085       3.38370       2.40750       2.02166       1.31600      0.872245      0.586050      0.324905      0.160908     0.0980892     0.0382813     0.0191906    0.00670831    0.00259853
  11  11 2199.7907    0.9836  0.7243  9.9836 -0.0007  0.0284   0.0279   0.0566    0.1111   0.0000   434.3698       1.52616       9.96822      -2.31964       1.15004      -3.44400      -6.00555      0.778330     -0.698373     -0.319006  -1.17211e-05     -0.155649    -0.0149880    -0.0737355     0.0311075     0.0126345     0.0106450    0.00105977       3.59807       4.69039       4.69409       4.83558       4.02476       3.20789       2.96714       1.96386       1.48056      0.882748      0.641623      0.355665      0.183668      0.103448     0.0510136     0.0244816    0.00888956    0.00331744
  11  12 2340.0177    1.2711  0.8991 10.3264  0.0009  0.0277   0.0335   0.0703    0.1396   0.0000   425.3098      -1.27760       10.8823       17.9836       4.98004     -0.107497      -2.34859      0.326778       1.30240      0.737803     -0.279845     0.0848899     0.0310174     0.0218076      0.108863   -0.00298589    0.00490598   0.000639718       4.29834       4.88413       4.86793       4.67058       4.15689       3.66765       2.91081       2.16487       1.53882      0.993081      0.631632      0.354152      0.194775     0.0971162     0.0469620     0.0200096    0.00795331    0.00285118
  11  13 2478.4717    1.7087  0.9464 10.9158 -0.0052  0.0292   0.0449   0.0706    0.1473   0.0000   443.3916       1.21063       14.7915     -0.953918      -4.39150      -2.73962      -5.75879      -3.29452       2.22147     -0.744616      -1.24302      0.183393     -0.101900     -0.136186    -0.0773241    -0.0104295    0.00511858    0.00378757       4.32109       5.48444       5.80497       5.29655       4.67178       3.63247       3.16067       2.17713       1.48391       1.00475      0.620689      0.361332      0.188043      0.104620     0.0478707     0.0238157    0.00888000    0.00318432
  11  14 2616.9902    2.2060  0.8755 11.5619 -0.0042  0.0306   0.0580   0.0693    0.1354   0.0000   435.1347      -2.32153       16.1627      -9.10235       2.11354      -6.03074     -0.887388       2.91975    -0.0317707     -0.641212     -0.350961    -0.0288436      0.162002    -0.0213101    -0.0437410    -0.0285446    0.00446899    0.00284443       3.98138       4.89416       4.98941       5.20594       4.23538       3.82704       3.05589       2.04581       1.51785       1.05913      0.671354      0.407302      0.215646      0.106459     0.0524003     0.0245126    0.00971139    0.00363084
  11  15 2756.1462    2.8349  0.8589 11.7674 -0.0083  0.0268   0.0733   0.0628    0.1464   0.0000   439.1367      -7.03767       11.8093     -0.360005      -7.73658       1.38435       3.27234       3.35700      -2.07781       1.39332      0.762009    0.00570050     0.0362222      0.130146     0.0465909     0.0138524    0.00554170   -0.00181447       3.48867       4.54273       4.53307       4.39974       3.93041       3.24497       2.65256       2.04711       1.44220      0.912021      0.574316      0.310966      0.197460     0.0986681     0.0448380     0.0212211    0.00825200    0.00286940
  11  16 2895.4217    3.7424  0.7656 11.9520 -0.0027  0.0232   0.1000   0.0578    0.1748   0.0000   440.9048      -1.17900       8.84824      -5.19245      0.105591      -3.37806     -0.140660      -4.12480      -1.40233     -0.175796     -0.207435     -0.227598    -0.0449041     0.0247726    0.00129421     0.0138040     0.0123692   0.000641334       3.56301       4.19209       4.06272       3.94156       3.56501       3.07914       2.40955       1.99307       1.34587      0.859945      0.501597      0.295228      0.176279     0.0830619     0.0438817     0.0155444    0.00722972    0.00229314
  11  17 3034.5138    3.9800  1.0633 12.5100 -0.0006  0.0280   0.0959   0.0808    0.1472   0.0000   442.8489     -0.119296       9.89985      -2.74529      -2.11497     -0.944571     -0.133269      0.472233      -1.65542      0.673199     -0.316468     -0.240378    -0.0176794     0.0485528   -0.00117648     0.0236827    0.00247974    0.00623817       4.21697       4.98716       5.24316       5.21149       4.52438       3.60069       2.85872       2.06410       1.48185      0.971994      0.625572      0.353373      0.213405      0.100851     0.0517405     0.0206194    0.00926568    0.00301608
  11  18 3173.4763    4.2552  1.0193 12.6470 -0.0000  0.0297   0.1029   0.0702    0.1541   0.0000   441.3449      -4.08160       14.7187       2.91907       1.25724      -2.82723      0.876390      -1.83272       1.37664      0.172263     -0.456411      0.273254   -0.00910082    -0.0802944    -0.0593386   -0.00409590    -0.0167119    0.00383507       4.42171       5.09497       4.93520       5.00880       4.67945       3.85908       3.02089       2.11321       1.51522       1.09307      0.707237      0.418069      0.220754      0.110687     0.0503278     0.0224605    0.00894833    0.00307706
  11  19 3312.3883    3.8854  1.4324 12.1989 -0.0051  0.0346   0.0793   0.0870    0.1535   0.0000   435.4874       4.00351       6.09704      -3.63349      -11.3903      -7.25023      -1.86333      -5.52801       2.15073      0.488369      0.298047      0.164370      0.182821     -0.103449     0.0444928    -0.0461468    0.00681273   0.000767696       5.07577       6.00480       5.74049       6.04475       5.36064       4.58862       3.36483       2.60048       1.79959       1.27288      0.780344      0.474769      0.259607      0.131011     0.0601256     0.0256857     0.0102534    0.00357589
  11  20 3451.6537    3.2824  2.1307 11.8729 -0.0016  0.0429   0.0556   0.1100    0.0974   0.0000   442.2275      -5.17567       5.25240      -8.89719       23.7308      -1.77557      -5.63104      0.327044       1.94781      0.454218      0.512324      0.204981     0.0679314     0.0960226    -0.0409350     0.0469256   -0.00899195   -0.00603045       6.16530       7.45455       7.41243       7.34130       6.58936       5.60875       4.36215       3.18596       2.26530       1.50265       1.02104      0.580212      0.303861      0.153680     0.0764951     0.0327722     0.0127899    0.00464175
  11  21 3591.2409    2.6554  3.0800 11.4489 -0.0048  0.0509   0.0399   0.1437    0.0749   0.0000   441.2920       10.3112     -0.623274      -1.82105      -4.24245       3.62393      -7.18216      -1.49570       1.14069     -0.444488      0.802125     -0.252431      0.171997      0.169317    -0.0728439    -0.0186646    -0.0225699    0.00758339       7.14112       8.97693       8.86390       8.59530       7.84013       6.43858       5.27192       3.83314       2.80379       1.78824       1.14782      0.654122      0.371014      0.194014     0.0850812     0.0408071     0.0149987    0.00566353
  11  22 3730.8663    2.2924  4.5227 10.8621 -0.0003  0.0652   0.0292   0.1712    0.0688   0.0000   446.9174     -0.813479       8.30197      -24.1753       10.9012       4.92599      -3.92210       2.88835       7.94838       2.33538      -1.96753      0.501932     -0.181212     -0.233367     0.0244328   -0.00891204     0.0126488   -0.00171551       9.61591       11.4376       11.9597       11.1853       9.79259       8.48546       6.93616       5.07645       3.69942       2.32891       1.43473      0.839448      0.462321      0.235716      0.115858     0.0493585     0.0203511    0.00751704
  11  23 3870.7833    1.9418  6.1553 10.2213 -0.0007  0.0777   0.0207   0.2050    0.0709   0.0000   439.8060      -1.64673      -20.7803       9.95635      -2.51252      -14.5583      0.922572       5.62968     -0.415544      -2.18537    -0.0744991       1.43247     -0.256905    -0.0290829      0.194146    0.00190026     0.0126885   -0.00497189       10.9410       13.5827       13.9891       13.5416       12.0917       9.90872       7.77610       5.85025       4.18754       2.67811       1.71196      0.995265      0.564687      0.290312      0.137147     0.0604294     0.0236059    0.00858530
  11  24 4010.7151    1.6470  8.2005  9.8963 -0.0025  0.0948   0.0158   0.2598    0.0642   0.0000   417.4061      -8.36998      -14.4830      -37.8797      -2.19288       10.1199      -1.88419      -17.9353      -4.24462      -3.74673       5.14306      -2.45624      0.922862      0.613300      0.337095    0.00647867    -0.0200568    -0.0100619       13.0033       16.5990       16.7954       16.2242       14.7700       11.9269       9.71221       7.01704       5.13475       3.33095       2.12977       1.25694      0.695249      0.365359      0.168540     0.0768376     0.0292248     0.0108897
  11  25 4151.2640    1.3415  9.7706  9.9122 -0.0026  0.1191   0.0130   0.3172    0.0518   0.0000   427.9933       6.91494       16.6350       29.1192      -16.3090      -24.3079       5.51259      -15.7697       1.49790       9.94224      -1.28308      -2.32499      0.224635       1.18586     -0.634722      0.102478    -0.0121937    -0.0122302       16.3082       20.9147       21.0932       20.6699       18.6507       15.0893       12.1664       9.03723       6.58236       4.25162       2.64250       1.59741      0.883980      0.469722      0.217541     0.0958851     0.0367960     0.0138048
  11  26 4291.9695    1.1425 12.6010  9.7053 -0.0018  0.1468   0.0105   0.4093    0.0475   0.0000   442.8382       4.00759      -35.9821      -35.4179       44.4962      -8.41535      -9.50755       13.9780       5.73858      -6.36385       2.45142       4.64660     -0.115885     -0.925687      0.440320    -0.0323927    -0.0133045    -0.0219861       20.0447       25.3874       26.0822       24.7708       22.6959       18.7453       15.2591       11.3841       8.02197       5.39983       3.38795       2.01222       1.09789      0.573868      0.271443      0.122083     0.0473094     0.0174156
  11  28 4573.6738    0.7922 17.7491  9.6896 -0.0039  0.2394   0.0071   0.6420    0.0340   0.0000   429.0865      -39.4043      -18.4900       12.9045       18.3810      -6.74537       39.8387       10.1393       1.92917       10.0237       2.01526      -1.77804      -3.98434     -0.321620     -0.590623      0.254986     -0.155413     0.0185464       33.2352       41.5196       43.3408       41.3471       37.6927       31.1531       25.2171       18.6109       13.4961       8.91350       5.88454       3.50453       1.88148       1.04083      0.473123      0.227605     0.0805782     0.0310197
  12   9 1949.9594    0.5581  0.4663  9.4854 -0.0071  0.0216   0.0196   0.0478    0.0717   0.0000   435.9712      -9.91921       8.07609      -2.76797      0.835451      -7.11278     -0.152570     -0.499100     -0.447836      0.451069     -0.346157    0.00864517     -0.111856    -0.0225681      0.159598     0.0131762   -0.00635655    0.00998803       2.96665       3.61601       4.00586       3.78599       3.28336       2.87338       1.97590       1.67100       1.22977      0.776119      0.495680      0.311961      0.183393      0.109825     0.0627209     0.0261361     0.0129328    0.00494003
  12  10 2093.5996    0.7292  0.7253  9.7042 -0.0030  0.0285   0.0204   0.0597    0.0951   0.0000   438.0459      -1.21823       9.99585      -8.93067       1.51092      -2.56531      -2.00180       1.76580     -0.705496     0.0590748      0.717636      0.367904     0.0208599    -0.0642853     0.0434392     0.0180147   -0.00651476    0.00197633       4.06858       5.14812       4.67843       4.13295       3.76009       3.50017       3.27708       2.67482       1.94134       1.26514      0.747117      0.429776      0.236100      0.130268     0.0648281     0.0321110     0.0135609    0.00600975
  12  11 2235.8687    0.9818  0.7137 10.2958 -0.0030  0.0244   0.0270   0.0573    0.0930   0.0000   435.9682      -3.57395       12.9174       4.08802      -1.42939     -0.366298     0.0979614       2.50211      0.782920      0.236765      0.255026     -0.532317      0.197383    -0.0906808    0.00645258    -0.0231056    0.00505153   -0.00342936       3.47169       4.42265       4.56975       4.59514       3.84553       3.21192       2.52748       1.91499       1.33325      0.921511      0.604180      0.366315      0.217570      0.122146     0.0630925     0.0307023     0.0139912    0.00602696
  12  12 2376.3037    1.4338  0.8572 10.5606 -0.0018  0.0254   0.0366   0.0663    0.1342   0.0000   435.7465       1.52622       17.4668       8.86569      -5.59939       1.86459      -3.42066      -2.18013      0.621765      0.955175      0.195288     -0.274112     -0.191833     0.0944160    -0.0489793     0.0613890    0.00216361   -0.00379035       3.47049       4.21042       3.98772       4.31297       3.99044       3.20099       2.53051       1.96363       1.43868      0.973128      0.680138      0.427043      0.249143      0.139922     0.0688887     0.0339340     0.0163447    0.00580079
  12  13 2515.4382    1.8417  0.9242 11.2476 -0.0061  0.0267   0.0466   0.0736    0.1378   0.0000   436.1799      -5.33177       11.4319      0.674864     -0.305739       4.33381     -0.905779      -4.80925      0.824425     -0.144236     -0.703502      0.502131      0.196077     0.0547661     0.0983599    -0.0114561    -0.0232288    -0.0241635       3.38920       4.43045       4.47593       4.22944       3.87803       3.37747       2.67759       2.08148       1.54367       1.00286      0.686583      0.433670      0.236155      0.132377     0.0686001     0.0335701     0.0148931    0.00625118
  12  14 2654.6016    2.4377  0.8888 11.9433 -0.0100  0.0268   0.0645   0.0698    0.1281   0.0000   436.0794      -4.86510       9.33163       3.27381       4.04877      -9.31566      -5.23158     -0.458149    -0.0614204     -0.617755     -0.732301     -0.842195     -0.265216      0.234299      0.136627     0.0479435     0.0363144    0.00475599       3.53566       4.13874       4.29082       4.20184       3.94576       3.46630       2.66584       2.03401       1.47158      0.990308      0.764745      0.463253      0.269996      0.138397     0.0746189     0.0340959     0.0173298    0.00635570
  12  15 2794.4964    3.0143  0.8197 12.1106 -0.0005  0.0238   0.0743   0.0594    0.1349   0.0000   442.2479       2.61275       15.0574      -4.76638     -0.919517       1.53866     -0.877472      -1.62077      0.592308      0.164403     -0.563337      0.327369     -0.202752      0.129621     0.0548263     0.0292597    0.00433838  -0.000987056       3.26702       3.88227       3.96201       3.95771       3.68967       3.04595       2.40441       1.77971       1.39933      0.943204      0.609566      0.378084      0.231098      0.133788     0.0667883     0.0313806     0.0136278    0.00558472
  12  16 2934.3611    3.6616  0.8234 12.6674 -0.0058  0.0239   0.0948   0.0625    0.1224   0.0000   440.3115       2.75106       5.61566      -6.98949      -2.04794       2.74321       2.87145      0.970206      0.967558     -0.900261     -0.973545     -0.104038    0.00597065      0.200666      0.131651   -0.00618057    0.00731881  -0.000876172       3.01987       4.02293       3.89650       3.83620       3.49442       2.92212       2.47000       1.77806       1.37746      0.901049      0.605516      0.380883      0.213969      0.122689     0.0605200     0.0313320     0.0128400    0.00559501
  12  17 3073.8346    4.3437  0.8621 13.0856  0.0029  0.0243   0.1094   0.0650    0.1147   0.0000   434.5300      -1.53941       17.9184      -5.93829      0.315152       1.08945      -4.18102     -0.544964    -0.0312834      0.261905     -0.195705      0.315167      0.264447     -0.140390    -0.0213982     0.0446914    0.00241694    0.00390218       3.28535       3.69437       3.91663       3.89605       3.72544       2.96754       2.42278       1.86117       1.43446      0.957457      0.614884      0.398041      0.237910      0.136305     0.0718237     0.0347332     0.0151489    0.00595160
  12  18 3213.2158    4.0816  1.1073 12.8874 -0.0054  0.0286   0.0954   0.0770    0.1468   0.0000   444.4891       11.6414       5.26547      -3.67199      -5.45015      -4.24554       1.20549      0.636415      -2.25722     -0.839088      0.816226     -0.481209      0.243877      0.235719      0.133921     0.0809836    -0.0188699   -0.00218203       3.75885       4.70495       4.79191       4.85685       4.21095       3.53394       2.98339       2.20011       1.62529       1.13074      0.708709      0.464316      0.256563      0.151642     0.0745539     0.0396061     0.0164822    0.00734434
  12  19 3352.7063    3.6526  1.6315 12.3814 -0.0042  0.0356   0.0695   0.0937    0.1121   0.0000   427.8159      -1.47929       12.0483      -8.62485       9.42475      -4.13212      -3.23314      -3.43589      -1.68159     -0.175528      0.604594     -0.247641      0.512430     0.0776411     -0.149705     0.0715015     0.0182758    0.00352322       4.84046       5.52725       5.92726       5.89261       5.28193       4.58705       3.66603       2.67565       1.92434       1.48958      0.943671      0.585671      0.349352      0.205879     0.0977850     0.0453663     0.0215923    0.00951397
  12  20 3492.3496    3.0471  2.4400 11.7800 -0.0027  0.0432   0.0477   0.1128    0.0849   0.0000   435.6673       3.19336       5.00406       4.65598      -16.7935      -14.7808       1.98884      -5.10598      0.958351      -1.77343     0.0911321     -0.137271     -0.802962     -0.140927      0.108639    -0.0436413    -0.0287166    -0.0242871       5.82092       7.08406       7.63236       7.43456       6.66579       5.47886       4.46969       3.32466       2.45990       1.64933       1.11490      0.700884      0.408923      0.223922      0.118709     0.0588412     0.0266295     0.0108900
  12  21 3632.3961    2.5989  3.4788 11.2838 -0.0032  0.0543   0.0348   0.1341    0.0717   0.0000   444.1898       7.72359       18.3273      -3.49186       6.03206      -17.8768      -3.29928       3.79823       1.00425       3.13411      -2.16513       1.73266       1.36263     -0.198578      0.109325     -0.135695     0.0433091    -0.0354925       7.26014       9.11889       8.74401       8.91288       8.03335       7.10903       5.75605       4.32514       3.16991       2.22009       1.47307      0.919914      0.528958      0.285746      0.144118     0.0703281     0.0306033     0.0130331
  12  22 3772.5339    2.1609  5.0759 10.8050 -0.0014  0.0668   0.0250   0.1769    0.0630   0.0000   439.3907      0.847804      -2.55338      -17.9184      -4.02041       3.74553       8.14243      -4.69598     -0.383889      -1.56460       1.88482      0.847903      0.414722      0.194502     -0.287388     0.0249638    0.00804070    0.00772741       8.63276       10.7581       11.1417       11.0897       9.64392       8.61381       6.74881       5.34115       3.84548       2.67742       1.72135       1.09640      0.627074      0.353069      0.183295     0.0895914     0.0400181     0.0166755
  12  23 3912.9495    1.8142  7.0606 10.4555 -0.0009  0.0833   0.0183   0.2257    0.0550   0.0000   436.1434      -14.8922      -9.18037       1.70277      -7.46790      -7.40382      -6.74784       4.99605       4.24524      -3.94711     0.0479988      -1.07340      -1.07688     0.0942589   0.000321335      0.199755     0.0193620     0.0259976       10.8472       13.6386       13.8046       13.8498       12.4172       10.7175       8.70742       6.60039       4.96934       3.35903       2.25243       1.35454      0.824106      0.448597      0.233483      0.112634     0.0496978     0.0210530
  12  25 4194.1716    1.2623 10.9393  9.9938 -0.0001  0.1251   0.0117   0.3383    0.0469   0.0000   447.6419      -30.0473      -5.45845       31.2080      -10.8534      -6.85491      -16.2267      -1.96583       4.96633       6.75111       1.97865      -2.44786      0.244050       1.45358     -0.423796    -0.0272119     0.0628006     0.0523084       16.0611       20.4063       21.3912       20.1368       18.8104       15.9028       13.1041       9.98503       7.49010       5.06261       3.38828       2.08829       1.22738      0.692035      0.355988      0.172304     0.0773172     0.0318677
  12  26 4335.4033    1.0834 13.5132  9.8632 -0.0009  0.1536   0.0096   0.4345    0.0419   0.0000   487.1485       4.69916      -16.0405      -29.0510       65.2164       33.4869      -61.6580      -7.66110       2.30122       11.7366       4.29649      -1.90339      -2.79708       1.27900     -0.357921     0.0214050   -0.00390103    0.00603019       19.5713       24.6906       26.4677       24.8157       23.0370       19.4639       16.0696       12.4408       9.09757       6.34034       4.17233       2.53039       1.56470      0.851909      0.450904      0.221995     0.0957374     0.0418423
  13   6 1541.1385    0.1769  0.1327  9.3233 -0.0098  0.0162   0.0130   0.0287    0.0352   0.0000   438.6159     -0.769296       15.3570      -1.76702     -0.565396       3.02798      -3.09613     -0.560738       1.03957      0.828012      0.495188     0.0469814     0.0951221    -0.0185079     0.0132018   -0.00246548   -0.00907678    0.00761478       2.16553       2.15525       2.03242       2.43660       2.77299       2.07887       1.62470       1.21059       1.14831      0.718954      0.490038      0.302964      0.200594      0.139567     0.0722682     0.0420727     0.0190104    0.00744513
  13   7 1692.3296    0.2489  0.2791  9.3871 -0.0105  0.0297   0.0154   0.0387    0.0421   0.0000   437.2320      0.978154       18.5393      -1.11965      -5.34283      0.611849      0.141833      0.406340       3.32993      -1.40937     -0.658045     -0.696382      0.513433      0.187762    -0.0495589     -0.106921   -0.00550445   -0.00881635       3.29514       4.56892       4.83314       4.73396       4.09479       3.28176       2.69453       2.20359       1.34141       1.19440      0.675115      0.446433      0.329607      0.156664     0.0889423     0.0601411     0.0221303     0.0108924
  13   8 1838.6293    0.4145  0.2596  9.5830 -0.0041  0.0176   0.0208   0.0366    0.0512   0.0000   431.0544      -3.25542       15.5466      -1.96615      -1.68547    -0.0179425      -1.52419      -1.54077    -0.0548136    -0.0835881      0.891005     -0.293573     -0.159065     -0.246196    -0.0393643    -0.0339955     0.0390805    0.00969651       2.27743       3.10977       3.30862       3.44734       3.04316       2.46686       1.76340       1.43389       1.11277      0.692158      0.432083      0.372113      0.233934      0.115749     0.0543691     0.0439335     0.0241203    0.00862828
  13   9 1983.8071    0.5890  0.4926  9.5324 -0.0009  0.0202   0.0187   0.0460    0.0691   0.0000   436.7910      -5.57988       10.7728      -1.13250      -6.07802       1.96455    -0.0794952     0.0228955      -1.63949     -0.239527     -0.239219     -0.259468      0.229880     -0.116440     0.0895480     0.0139502     0.0111147    0.00352476       2.60704       2.98945       3.27995       3.16028       2.96399       2.59570       2.16517       1.57540       1.08076      0.845445      0.608648      0.411163      0.247432      0.146705     0.0766027     0.0380459     0.0183864    0.00930416
  13  10 2128.4691    0.8436  0.6219  9.7413 -0.0023  0.0255   0.0232   0.0461    0.0921   0.0000   442.7384       2.59779       8.86077      -4.36444     -0.338796       2.05730      -1.44642       1.04056     -0.646252      0.759593    -0.0489130      0.571250      0.190414    -0.0129757   0.000790765    0.00360549   -0.00552328   0.000697884       3.11770       4.16398       4.23742       4.38561       3.70103       3.32002       2.51294       1.94004       1.54356       1.00191      0.670941      0.474734      0.286757      0.147771     0.0915742     0.0479712     0.0235716     0.0105270
  13  11 2271.1002    1.1352  0.8238 10.0076 -0.0023  0.0232   0.0280   0.0591    0.1157   0.0000   446.6439      -6.26376       11.2252      -1.25023      -2.53283       2.12936      -2.70876       1.38446       2.71772      0.972095     -0.423422     -0.494292     -0.197408      0.235205     0.0463876     0.0250982    -0.0198760   -0.00817469       2.73521       3.52624       3.51392       3.58100       3.22418       2.86054       2.35486       1.89328       1.41215       1.00303      0.700262      0.434264      0.279377      0.156544     0.0899011     0.0466390     0.0219635     0.0113604
  13  12 2411.8543    1.5147  0.8757 10.6069 -0.0020  0.0251   0.0366   0.0624    0.1178   0.0000   436.9275       3.23796       14.4039       2.42148       1.68363      -3.91338      -1.16710       2.11006       1.87746     -0.156516      0.677989      0.504672      0.621508    0.00233297     0.0266305    0.00977622    -0.0234901    0.00159926       3.30382       3.86222       4.12626       3.74626       3.38452       3.20832       2.71823       2.12851       1.67382       1.13582      0.806872      0.475017      0.303567      0.172665     0.0918322     0.0473750     0.0230966     0.0105771
  13  13 2551.7231    2.0680  0.8490 10.8909  0.0061  0.0237   0.0494   0.0602    0.1463   0.0000   441.6381     -0.416704       21.4911      -3.03627      -1.39002      -7.42922      -3.40111    -0.0361212       1.64076     -0.860527      -1.57272      0.779155      0.268563      0.251384      0.108334   -0.00766050    0.00587589   -0.00904511       2.85477       3.44159       3.65891       3.70680       3.24045       2.75366       2.42333       1.99397       1.45144       1.02593      0.738093      0.427934      0.282728      0.154373     0.0930467     0.0492673     0.0231004     0.0111714
  13  14 2691.6728    2.7022  0.8962 11.3746 -0.0020  0.0239   0.0634   0.0613    0.1849   0.0000   438.2217       1.65230       11.1830       7.97008       4.84302      -4.28117       2.72142      -2.08515      0.264740      -1.80753      0.296132     -0.890161     -0.341076     0.0197640     0.0317919     0.0191630     0.0113369    0.00602495       3.03878       3.66462       3.94362       4.02030       3.48969       3.02650       2.50439       1.89221       1.47388       1.09522      0.692998      0.437094      0.262255      0.176484     0.0984264     0.0504545     0.0232827     0.0112905
  13  15 2832.1544    3.4399  0.7927 12.1528 -0.0008  0.0232   0.0847   0.0546    0.1435   0.0000   440.3930      0.273184       15.3075      -3.87332      0.855794       2.09289     -0.237401      -1.98412     -0.289451      0.464174     -0.207930     -0.527916      0.272415      0.105253     0.0396631     0.0843307    -0.0138375   -0.00412597       3.00035       3.53502       3.55466       3.82643       3.60340       3.02541       2.28843       1.78981       1.39764       1.00933      0.684068      0.437172      0.282311      0.176778     0.0962278     0.0511611     0.0242999     0.0105178
  13  16 2972.6147    4.0033  0.8722 12.4994 -0.0019  0.0239   0.0942   0.0575    0.1433   0.0000   440.9634       3.77553       9.36148      -1.85580      0.304921      -3.87660       1.06036      -3.19514       1.24084       1.45842     -0.716416     -0.194545      0.472087   0.000971784     -0.192973    -0.0241051   -0.00396056   -0.00766482       2.89150       3.64317       3.83054       3.57700       3.33937       2.91670       2.55882       2.05668       1.54168       1.05849      0.740886      0.469756      0.279999      0.162698     0.0882299     0.0471247     0.0229569     0.0113278
  13  17 3112.4574    4.1417  0.9198 12.8760 -0.0047  0.0250   0.0972   0.0641    0.1176   0.0000   439.2204       3.97115       3.68169    -0.0150827      -5.25453      -6.74407    -0.0287803       2.38747     0.0700927     -0.788322     0.0796027      0.952539    -0.0288305     0.0322531      0.132737    -0.0804413    0.00104380    0.00531300       3.16011       3.62385       3.77495       3.77451       3.55658       3.02009       2.65585       2.04431       1.44365       1.04125      0.784601      0.524530      0.320940      0.183878     0.0905146     0.0532721     0.0261835     0.0114750
  13  18 3252.2786    4.0290  1.1783 12.6357 -0.0007  0.0284   0.0856   0.0753    0.1492   0.0000   432.1584       9.50877       13.5297      -10.6812       4.74312      -1.50625      -3.54898     -0.143000      0.469704     -0.207050      0.340853     -0.399314     -0.495486      0.160821      0.186045     0.0414095    -0.0483037     0.0113189       3.55219       4.33981       4.45003       4.44965       3.96677       3.51163       3.04345       2.45767       1.78638       1.27411      0.871383      0.572561      0.350689      0.190135      0.108325     0.0558966     0.0302936     0.0128932
  13  19 3392.3891    3.4289  1.8959 12.2896 -0.0001  0.0375   0.0588   0.0974    0.0853   0.0000   429.5320     -0.459306       11.8275       4.69013      0.410454      -2.43796      -3.39062     -0.547117       2.43013      -1.73038      -3.24566      0.310340     -0.583220      0.183295     0.0349620     0.0166205    -0.0234606    0.00367865       4.46644       5.60645       5.94833       5.84324       5.40358       4.60150       3.96723       3.02089       2.30364       1.61285       1.16939      0.702606      0.469034      0.255466      0.150998     0.0748288     0.0369997     0.0176238
  13  20 3532.5603    2.8940  2.5053 11.8184  0.0026  0.0441   0.0437   0.1171    0.0744   0.0000   439.1685       3.18416       10.7563      -8.30166      -10.7010      -2.04753      -8.60747      -9.39298     -0.111227       1.09461      -1.61355      -1.32467    0.00272838      0.667711     -0.369946     -0.165695    0.00537209    0.00565613       5.54592       7.10291       6.98424       6.90607       6.18856       5.60406       4.63689       3.83935       2.86439       2.00680       1.36193      0.850428      0.525827      0.298824      0.169157     0.0862522     0.0427372     0.0197811
  13  21 3673.1288    2.4005  4.0778 11.0437 -0.0013  0.0562   0.0289   0.1499    0.0608   0.0000   452.3529       3.18812      -20.4872      -2.92875       5.70937      -1.47379      -8.11224      -4.42679       7.12203      -3.94085      0.363425       1.23034      0.844052      0.444347     -0.229475     -0.149187     -0.130052     0.0923379       6.80201       8.75831       9.08582       8.77735       8.12347       7.02591       5.96053       4.56815       3.53423       2.43078       1.71094       1.07730      0.676572      0.387269      0.211954      0.112031     0.0549855     0.0249571
  13  22 3813.7502    2.0492  5.6467 10.6700  0.0003  0.0684   0.0213   0.1843    0.0525   0.0000   447.7610     -0.345067      -13.8083      -7.94836       3.04521      -5.30621     -0.875215      -2.95035      0.865107      -3.91176      -3.09864      0.939265      0.166271     -0.182399     -0.122165    -0.0116217   -0.00429715    -0.0174024       8.23453       10.5142       10.8022       10.7641       9.63149       8.43792       7.12985       5.66425       4.25287       3.01572       2.06795       1.34981      0.810239      0.486239      0.264686      0.141078     0.0691425     0.0320488
  13  23 3954.3016    1.6833  7.2400 10.3837 -0.0009  0.0864   0.0166   0.2233    0.0503   0.0000   449.4046      -7.78399       17.2837      -8.96307      -8.60788       4.77307      -5.73629      -12.5084     -0.831386       8.35076       3.97481     -0.225037       1.17073      0.379217     -0.398497      0.226798      0.192850     0.0233071       10.0358       13.2728       13.5193       13.5683       11.9644       10.8626       8.93868       6.93594       5.33919       3.78402       2.58861       1.68479       1.05173      0.609232      0.338867      0.179321     0.0854711     0.0397642
  13  24 4095.3062    1.4146  9.1197 10.0788 -0.0003  0.1022   0.0129   0.2780    0.0472   0.0000   456.7054       7.68330       19.7510      0.777482      -7.44497      -8.83408       1.77776      -15.1163      -4.36776      0.111535       2.47765      0.330086      -1.96760     -0.234786      0.244815      0.245061      0.197080     0.0422299       11.7828       15.1199       16.1273       15.8414       14.6433       12.4765       10.7260       8.13955       6.21565       4.43431       3.13792       1.97912       1.27037      0.729094      0.412618      0.213624      0.104121     0.0486292
  13  25 4236.6189    1.2078 11.3581  9.9349 -0.0016  0.1257   0.0106   0.3465    0.0420   0.0000   381.0534       1.05106       41.8790       8.66531      0.576833      -7.49310      -6.12510      -17.9860       2.50816       15.8946      -3.11042      -2.88013     0.0702429    -0.0779961      0.273230     -0.495777   -0.00688405      0.208484       14.6779       19.2602       19.7580       19.3955       17.9146       15.6231       13.2774       10.3431       7.97621       5.60945       3.93304       2.51379       1.56052      0.917470      0.514779      0.264880      0.126978     0.0604553
  14   7 1723.5159    0.3062  0.2574  9.4483 -0.0126  0.0207   0.0142   0.0363    0.0428   0.0000   437.5701     -0.631902       12.9161       4.01732      0.101149      -1.67346    0.00837757       2.22926      0.726853     -0.984404     -0.131766     -0.276194     -0.205124    -0.0262988    -0.0188965     0.0269277   -0.00719523     0.0162129       1.87867       2.72934       2.76568       2.65569       2.63793       2.00808       2.06517       1.36612       1.27196      0.841383      0.569001      0.407472      0.240852      0.152214     0.0816764     0.0465427     0.0252413     0.0132985
  14   9 2017.0165    0.6733  0.5449  9.5496 -0.0021  0.0207   0.0204   0.0478    0.0774   0.0000   438.1850      -2.30212       13.8322       1.07481     -0.840497       3.64440      0.440331      -2.56001      0.138920     -0.606934     -0.515995      0.449038      0.331830     0.0714711      0.204258    -0.0332651     0.0186905    0.00828973       2.19113       2.95856       2.61472       3.10467       2.69799       2.50816       1.91358       1.64993       1.31101      0.980584      0.681820      0.413754      0.269788      0.170157      0.108915     0.0617773     0.0324044     0.0145778
  14  10 2162.5064    0.8445  0.6887  9.9961 -0.0077  0.0234   0.0226   0.0541    0.0887   0.0000   437.2270      0.564380       12.2756      -2.85442      0.227278      -2.20925       2.15550     -0.255035      -2.45586      -1.44837      0.614848      0.272509     -0.123481      0.135654     -0.120210     0.0578139     0.0219030    -0.0282906       2.53885       3.25837       3.17836       3.45540       3.11910       2.84877       2.21237       1.85009       1.49134       1.00147      0.751582      0.491636      0.338395      0.192901      0.121015     0.0643377     0.0347479     0.0172540
  14  11 2305.7309    1.2409  0.7696 10.2107 -0.0015  0.0231   0.0299   0.0540    0.1017   0.0000   440.2163      0.513194       11.4426      -2.40041      -1.27520      -4.21937     -0.446154     -0.670679      -1.85546      0.604814     -0.852512      0.535783    -0.0801959    -0.0876035    -0.0801187     -0.105785    -0.0315125     0.0262093       2.73687       3.77710       3.83106       4.05810       3.54396       3.03656       2.44117       1.87891       1.39211       1.04189      0.702725      0.463119      0.311191      0.180694      0.113203     0.0591284     0.0343357     0.0160820
  14  12 2446.7224    1.6690  0.9238 10.9363 -0.0023  0.0255   0.0381   0.0629    0.1127   0.0000   436.9449      0.963166       13.7441       4.16743      -1.83843       5.87960      -1.00498       1.83094      -1.82328      0.265461      0.200010      0.696599    -0.0968273      0.282457    -0.0772111    -0.0419775    -0.0164153    0.00958893       2.87107       3.50437       3.69440       3.62692       3.48690       3.04176       2.49567       2.07497       1.60881       1.24429      0.851526      0.521051      0.357684      0.213323      0.134329     0.0732362     0.0388759     0.0192524
  14  13 2587.3459    2.1184  0.9157 11.3488  0.0041  0.0231   0.0486   0.0615    0.1148   0.0000   439.1075      -1.92408       11.8989      -2.15187      -5.14085      -2.55765      -5.55814      0.910401       2.34870      -1.74537     -0.400428      0.792412      0.274602     -0.234466    -0.0216952     0.0701342     0.0371650    0.00490372       2.76704       3.33602       3.55671       3.42874       3.16275       2.78299       2.48213       2.01179       1.59388       1.13372      0.784082      0.540905      0.341309      0.195437      0.122053     0.0655160     0.0344616     0.0174002
  14  15 2869.2268    3.4759  0.9267 11.9701 -0.0006  0.0265   0.0779   0.0600    0.1754   0.0000   438.1076      -2.94821       7.75798      -2.29430       3.66794       1.10467      -4.76386     -0.442097      -1.70402      -1.44874      -1.05807      0.202987     0.0734955      0.181752      0.186501    -0.0289589     0.0109586     0.0107213       3.53156       3.86916       3.56183       3.93981       4.10529       3.66218       2.64776       2.10653       1.76530       1.38958      0.942462      0.596111      0.380935      0.250974      0.165044     0.0901299     0.0483055     0.0224605
  14  16 3010.1391    4.0473  0.8943 12.7357 -0.0044  0.0238   0.0968   0.0611    0.1318   0.0000   434.4246       6.38292       7.41756      -6.03503       1.32844      -3.53078      -4.14365      -1.68121       2.92841      -1.34502      0.510111     -0.158555    -0.0501288      0.287327     0.0401800   -0.00502107    0.00285116     0.0399427       2.86282       3.65424       3.57644       3.64625       3.41075       3.17534       2.60055       1.99030       1.43040       1.07587      0.806922      0.553277      0.368999      0.228051      0.125022     0.0658580     0.0362162     0.0167172
  14  17 3150.5409    4.1752  1.0575 12.8606 -0.0037  0.0273   0.0903   0.0674    0.1350   0.0000   435.6027     -0.809733       10.4842      -1.08792      -6.00212      -2.60554     -0.884109      -2.22114     -0.337696       1.40952      -1.63834     -0.701917      0.362049      0.289636      0.211117    -0.0207495     0.0426300   -0.00690204       3.05873       4.03705       3.89908       4.25425       3.73274       3.26704       2.82512       2.22978       1.73037       1.27238      0.886731      0.596506      0.392802      0.236902      0.130334     0.0755608     0.0415565     0.0207416
  14  18 3290.8083    3.7373  1.4060 12.7712 -0.0062  0.0326   0.0735   0.0814    0.1023   0.0000   434.5954      -1.26610       12.1140      -2.43766       2.60485      -8.20237       2.36771      -6.43453      -2.62253      -1.15515      0.112124     -0.887967      -1.05251     -0.411490     0.0333216    -0.0114851    -0.0347246   -0.00798294       3.66215       4.44714       4.60132       4.86469       4.57760       4.00507       3.06876       2.60687       2.00661       1.55463       1.05558      0.669178      0.441703      0.285972      0.175972      0.101799     0.0520922     0.0255645
  14  19 3431.4389    3.3078  2.0524 12.0686 -0.0006  0.0376   0.0517   0.0974    0.0860   0.0000   439.8256      -1.13077       4.40181      -10.1586       3.10562      -2.62719     -0.769163      -6.55128     -0.141995     -0.433074      -1.70894       1.49507    -0.0394236      0.348896      0.272187      0.138105    -0.0351428    -0.0296272       4.41636       5.49953       5.69848       5.68699       5.22427       4.74330       3.91740       3.16298       2.49752       1.85529       1.25289      0.843734      0.552184      0.328045      0.198650      0.108425     0.0581104     0.0286943
  14  20 3572.1670    2.7735  3.1102 11.3695 -0.0004  0.0477   0.0360   0.1183    0.0725   0.0000   434.9212       5.85503       2.95962      -7.57285       4.98961      -9.85822       2.28331      -2.93098      0.516866       1.47227      -1.04216       1.21749      0.135269     -0.203927     -0.243589      0.114437   -0.00898998     0.0483599       5.18845       6.81596       6.97506       7.08335       6.44084       5.68864       4.92300       3.94923       3.12257       2.22892       1.62076       1.04055      0.680501      0.414155      0.241383      0.137086     0.0693665     0.0355637
  14  21 3713.0280    2.3094  4.6833 10.9087 -0.0014  0.0587   0.0250   0.1569    0.0560   0.0000   440.1551      -5.23755       19.8310      -15.8982       2.72550      -14.4601       9.75589      -3.72764      -2.32116      -2.02964      -1.13942      0.715775      0.838518     -0.424384     -0.165179      0.339932     -0.169179    -0.0486337       6.49057       8.39776       8.69581       8.60380       7.91309       7.09624       6.08455       4.95893       3.81370       2.83770       1.97363       1.32456      0.836073      0.510940      0.308527      0.167847     0.0864172     0.0429302
  14  22 3854.1460    1.9378  6.2451 10.4860 -0.0002  0.0714   0.0187   0.1893    0.0521   0.0000   442.5593       13.2682       25.5338      -9.49193       6.06217      -4.83859       5.38398      -5.98263      0.762827      0.140295     -0.135542      -1.27272       1.76337     -0.219154     -0.214451      0.536078     0.0470396    -0.0570700       7.92270       10.1108       10.3120       10.6178       9.77770       8.72897       7.32680       5.92064       4.64647       3.36167       2.43525       1.59620       1.05961      0.638112      0.377277      0.210853      0.109901     0.0553017
  14  23 3995.2356    1.6205  8.2343 10.2024  0.0000  0.0886   0.0144   0.2397    0.0481   0.0000   425.0433      -17.1836      -1.88389       5.91411      -11.7478       6.59710      -11.9167      -15.7625       5.83763       4.16182     -0.841109     -0.161338     -0.364044     -0.799764      0.689367      0.234003      0.195026    -0.0845514       9.58909       12.6578       13.0754       13.3250       12.0966       10.8317       9.12940       7.40233       5.66440       4.24943       2.96622       2.00288       1.30198      0.795148      0.469963      0.260583      0.135377     0.0678399
  14  24 4136.8170    1.3365  9.7330 10.1005 -0.0004  0.1054   0.0119   0.2874    0.0422   0.0000   421.1366      -15.8976       6.91017      -1.75951       24.8931      -10.2272      -13.1402      -14.5286       5.93549      -3.41539      -3.31701      -1.13314       1.95755     -0.685798     -0.144940      0.296793     -0.168695    -0.0844898       11.5821       14.9898       15.4901       15.3633       14.5894       12.6790       11.0762       8.83607       6.94159       5.01681       3.66750       2.41240       1.59483      0.963400      0.565633      0.317282      0.160491     0.0820193
  14  25 4278.3197    1.1596 13.2793  9.8695 -0.0002  0.1399   0.0093   0.3912    0.0393   0.0000   444.3885      -32.0666      -3.67856       7.04751       16.0617      -23.9203      -10.9813      -12.8329      -5.59175      -8.44924       5.37960       4.02163      -4.01861       1.22075     -0.885177      0.267497     0.0496738     0.0513839       15.3157       20.0348       21.1772       20.4536       19.6866       17.1312       14.6511       11.5772       9.20347       6.58520       4.84576       3.21388       2.10577       1.28158      0.770054      0.424448      0.212942      0.108192
  14  27 4561.6270    0.7851 18.0613  9.7602 -0.0026  0.2272   0.0062   0.5885    0.0293   0.0000   430.1428       18.7314       32.4930       58.0123       3.57747      -69.3515      -8.55784       27.3905      -11.9723       2.32156      -7.80159       10.7787      0.606525      -2.07478      -1.40866       1.07903     -0.139515    -0.0164735       24.5719       31.8509       33.5731       33.5338       31.5726       27.1786       24.0699       19.1947       15.2660       11.0188       8.07310       5.33188       3.53765       2.16787       1.27372      0.727460      0.364842      0.188320
  15   9 2049.5815    0.6726  0.5998  9.6134 -0.0021  0.0207   0.0179   0.0458    0.0777   0.0000   436.8258       1.51962       18.7331       1.53778      -1.44021      -1.18714      0.212548     -0.632388       2.45608      0.606181     -0.946930     -0.458757      0.174472     0.0566273      0.193335     0.0846913    -0.0102697    -0.0134496       2.24173       2.79357       2.80590       2.77523       2.55263       2.35496       2.18261       1.75743       1.43647       1.00923      0.753628      0.545486      0.352026      0.225480      0.131886     0.0778096     0.0394055     0.0213355
  15  10 2195.7654    0.9569  0.6950 10.1536 -0.0042  0.0267   0.0239   0.0490    0.0879   0.0000   435.8108      -2.54434       11.8243      -3.93954     0.0637663       4.52604     -0.986100       3.53737      -2.10258    -0.0566323     -0.123531      0.323241     -0.445171     -0.132504     -0.241654    -0.0598837  -0.000452913    -0.0141865       3.29416       3.75165       3.12266       3.35333       3.65475       3.57386       3.06674       2.22632       1.49309       1.05572      0.960250      0.755365      0.557325      0.362307      0.207864      0.111305     0.0555709     0.0274871
  15  11 2339.5062    1.3252  0.8706 10.4864 -0.0034  0.0234   0.0293   0.0580    0.1070   0.0000   438.1581      -1.15065       10.8849      0.572024      -5.52028       2.73685      -1.66166      -2.65968      -1.83796      0.411179      0.762938     -0.452452    -0.0849226     0.0162523     0.0432258    -0.0580490     0.0261008    -0.0147280       2.47417       3.18418       3.27403       3.29762       3.21356       2.84190       2.46511       1.88750       1.47170       1.06678      0.809611      0.578489      0.404952      0.249879      0.154175     0.0885807     0.0470893     0.0249045
  15  12 2481.0546    1.7390  0.9625 10.8809  0.0002  0.0245   0.0364   0.0622    0.1171   0.0000   437.7793      -4.03193       11.9501       2.58307      0.262503      -1.20421     -0.609376       1.60880       1.49729      0.346380     -0.473086     -0.653613     -0.366270     -0.391336   -0.00144735    -0.0145750    -0.0326563    -0.0209454       2.52661       3.03021       3.25849       3.29278       2.99576       2.81973       2.50198       1.87724       1.60320       1.22913      0.836055      0.611638      0.417070      0.254693      0.160900     0.0952423     0.0518129     0.0273360
  15  13 2622.3852    2.2622  0.9225 11.5750 -0.0061  0.0236   0.0499   0.0596    0.1140   0.0000   437.4913       4.13948       9.26529       2.29367      -6.36801      -1.15973     -0.811487      -2.51440      -3.68235     -0.821290      -1.71040      0.848399      0.248422    -0.0891873      0.174002      0.115788    -0.0499779     0.0334001       2.67238       3.25402       3.56163       3.50933       3.22353       2.88905       2.51651       1.99229       1.56619       1.20892      0.879463      0.571161      0.380900      0.244638      0.149932     0.0898663     0.0492735     0.0260797
  15  14 2764.1591    2.9953  0.8743 11.9380 -0.0032  0.0231   0.0660   0.0564    0.1245   0.0000   434.0431       2.29334       19.5277       1.53186     -0.379301     -0.240085      -4.31610      -2.89709     -0.395969    -0.0225943     0.0722776     -0.610874      0.179647     -0.178690     0.0370615    -0.0815690     0.0444250    -0.0110648       2.57957       3.14347       3.14137       3.11148       3.00901       2.91925       2.50093       1.91954       1.49850       1.04794      0.823670      0.609405      0.431847      0.274760      0.158130     0.0846647     0.0472351     0.0262963
  15  15 2905.7542    3.6563  0.8218 12.4517 -0.0017  0.0220   0.0840   0.0534    0.1365   0.0000   433.8771       4.52210       20.2484      0.514334      -3.38525      -3.54823      -5.71918       1.24528       3.49779      0.505248      -1.20835     0.0379625    -0.0728459     -0.168641     -0.141742     0.0776856    -0.0137576  -0.000923177       2.31748       2.85653       2.97473       3.17306       2.90073       2.55508       2.25395       1.78146       1.45507       1.08501      0.800461      0.541384      0.342697      0.230735      0.144091     0.0844711     0.0472409     0.0253670
  15  16 3047.0935    4.2772  0.7784 12.8947 -0.0023  0.0222   0.1006   0.0529    0.1220   0.0000   436.1511     -0.928325       10.9563      -5.26465      -4.36772      -2.89609       2.44893      -3.09092     0.0953214      0.445555      0.359478     -0.592622     -0.723398     0.0273979      0.156600     -0.247343    0.00712504    0.00688316       2.81856       3.40524       3.36134       3.12157       2.78545       2.75214       2.52049       2.16383       1.73026       1.33421      0.940396      0.625527      0.397733      0.247887      0.143864     0.0835681     0.0445596     0.0228719
  15  17 3188.0756    4.1766  1.1907 12.6674 -0.0030  0.0292   0.0831   0.0700    0.1762   0.0000   435.9589       5.57034       8.15241      -10.0095      -1.48738      -3.57703     -0.159300     -0.442025      -2.54449      -1.32304     -0.881585      0.401958      0.521197      0.247530    -0.0119446     0.0412323     0.0573403     0.0100744       3.11886       3.93152       4.18689       4.32181       3.98379       3.57488       2.95305       2.31726       1.91631       1.38837       1.01080      0.681398      0.484214      0.301164      0.181315      0.110206     0.0622104     0.0327167
  15  18 3328.8451    3.7016  1.4814 12.7881 -0.0020  0.0317   0.0683   0.0827    0.1065   0.0000   438.3157     -0.229021       13.2011       1.05327     0.0352664      -1.17616       1.35690      -4.68841       2.36135      0.626608      0.121717      0.380082      0.236905      0.176748      0.184059      0.234305     -0.109660    -0.0307574       3.47155       4.48271       4.45591       4.78762       4.30678       3.89131       3.31408       2.77508       2.14285       1.60199       1.14221      0.815177      0.548253      0.343514      0.203810      0.123717     0.0673374     0.0345830
  15  19 3470.0166    3.0878  2.5969 11.9721  0.0004  0.0408   0.0432   0.1113    0.0747   0.0000   444.2609      -3.10267       10.5668      -1.46256       4.01174       4.44887       1.14442     -0.561574       5.76601      -1.10474      0.994616      0.246989     -0.213187      0.337605      0.119317     0.0249539    -0.0243694    -0.0481494       4.39083       5.62052       5.94749       6.08715       5.49459       5.04857       4.22526       3.46028       2.77826       2.02875       1.48217       1.03272      0.685589      0.438717      0.262311      0.159998     0.0852259     0.0460764
  15  20 3611.1871    2.6338  3.7142 11.3077 -0.0004  0.0507   0.0312   0.1327    0.0660   0.0000   437.5650      -15.3042       4.68473       5.56450       4.64347       1.20866      -11.5030      -5.09264      0.990262      -1.58350       1.07455       1.44962     0.0773213      0.632400     -0.376085     0.0295035   -0.00933965    -0.0491965       5.55454       6.85398       7.29427       7.61126       6.97787       6.19352       5.20023       4.19393       3.44058       2.54053       1.83304       1.25204      0.837803      0.524651      0.331137      0.196693      0.111491     0.0586531
  15  21 3752.5594    2.2392  4.9048 10.8538 -0.0017  0.0592   0.0230   0.1549    0.0573   0.0000   441.4026      -4.61751       9.18292       5.07364      -4.23312      -11.9642       10.8200       3.27780      0.978366       2.07569     -0.659755      -1.35549      -1.51527     -0.447166      0.170558     -0.424730     -0.130474     0.0448771       6.26445       8.09771       8.51354       8.50633       8.15545       7.27681       6.14835       4.94656       3.90701       2.98021       2.13130       1.51075      0.973609      0.642972      0.393942      0.225419      0.129877     0.0671145
  15  22 3894.0896    1.8135  6.7260 10.4610 -0.0004  0.0750   0.0169   0.1987    0.0507   0.0000   447.2010      -15.2775       28.7343       7.86445       11.0289      -16.8302       8.27423       7.63562      0.250202      -5.05073      0.339506     0.0192024      -1.21893       1.00441     -0.405408      0.299400      0.105085     0.0246911       7.78234       10.4770       10.6204       10.9036       9.96370       9.07762       7.79560       6.42783       5.09954       3.84776       2.79879       1.90909       1.26990      0.802526      0.490737      0.286652      0.156180     0.0819956
  15  23 4035.4898    1.5408  8.5878 10.2240 -0.0010  0.0906   0.0132   0.2386    0.0453   0.0000   440.7465       9.50048       10.3550       2.95050      0.955408      -12.8990       11.3782     -0.187207      0.727130      -4.83221      -7.12300      0.204632       1.26655       1.22296      -1.27566      0.322431      0.517089     0.0496125       9.36195       11.9745       12.5152       12.3682       12.0144       10.3742       9.48207       7.58705       6.14275       4.65548       3.36970       2.36352       1.55449      0.990706      0.614145      0.357517      0.198392      0.102114
  15  24 4177.3478    1.3039 11.2516 10.0604 -0.0006  0.1139   0.0105   0.3123    0.0404   0.0000   445.0810       27.6763       20.2586      -36.7725       20.3182       5.27886      -14.3455       9.97718      -10.5823       4.31346      0.854058      -4.27804       2.71971       1.51717    -0.0353223     -0.804916      0.229891      0.189133       11.6449       15.1491       16.1122       16.0985       15.2225       13.4196       11.8177       9.60727       7.69041       5.72066       4.29306       2.88230       1.97942       1.24860      0.778333      0.448487      0.248020      0.131717
  15  25 4319.1332    1.0917 13.7107  9.9515 -0.0000  0.1434   0.0085   0.3956    0.0357   0.0000   433.7788       6.92982       42.8438       35.2677       35.4014      -15.3770      -3.98386       4.53500       4.69616      -5.03221       2.99438     -0.600225     -0.424157      -1.27146      -1.51786     -0.103296      0.107014     0.0688437       14.5335       19.1913       20.5805       19.9569       19.3909       17.2585       14.8649       12.0930       9.59397       7.15031       5.37249       3.69571       2.53158       1.60355      0.989620      0.579146      0.310129      0.163511
  15  26 4461.1471    0.9164 15.5751  9.8866  0.0007  0.1745   0.0072   0.4741    0.0321   0.0000   436.7533       7.26939       18.5315      -33.3185       13.8897       17.8480       4.31369      -2.18075      -17.1846      -15.6927       7.57117       3.84093     -0.202284      -2.68913       1.05891      0.863862      0.426048   -0.00823799       17.8101       23.0959       25.0097       24.4873       23.5656       20.6827       18.2462       14.7845       11.7683       9.00969       6.60997       4.49436       3.12670       1.97543       1.20982      0.729276      0.384891      0.208040
  16   7 1783.2641    0.3902  0.3106  9.4129 -0.0008  0.0224   0.0163   0.0396    0.0473   0.0000   436.6513      -3.80719       15.0564      0.951615      -1.82764       2.42039       2.75283      -1.49387      0.458505      0.365816     -0.196154     -0.735593     -0.380704     0.0712716     -0.113324    -0.0148611     0.0636668  -7.85590e-05       3.01273       4.14544       4.27645       3.95111       3.91921       3.80068       3.20433       2.08182       1.40889      0.944924      0.708417      0.634065      0.465888      0.305795      0.203851      0.113739     0.0591487     0.0267670
  16   8 1933.1081    0.5320  0.5076  9.4487 -0.0043  0.0204   0.0154   0.0412    0.0624   0.0000   436.7698       2.64562       12.9111      -1.64636     -0.996094      -1.91195       3.80436     0.0882284      0.292964     -0.638952     0.0797180     0.0677960      0.417912      0.310010     -0.223404    -0.0395720     0.0738276     0.0194589       2.16065       2.48146       2.57481       2.44451       2.52078       2.50948       2.06550       1.67149       1.30489       1.02291      0.764927      0.588507      0.382517      0.266710      0.167581      0.101502     0.0628091     0.0351235
  16   9 2081.6095    0.7478  0.5916  9.6838 -0.0015  0.0207   0.0194   0.0441    0.0786   0.0000   436.0266      -6.21379       16.2277       1.99584      -5.91066      -1.42040      0.918922      -1.04582    -0.0597615     0.0492907     -0.442430     0.0602385    -0.0637028     0.0213827     -0.111424     -0.128806    -0.0321589    -0.0376842       2.17258       2.66714       2.56093       2.62865       2.64033       2.58725       2.27244       1.75239       1.24525      0.932909      0.764894      0.603553      0.434940      0.288055      0.185172      0.108465     0.0611966     0.0336558
  16  10 2228.3950    1.0296  0.8370  9.9415 -0.0007  0.0232   0.0226   0.0550    0.1032   0.0000   433.3980      -1.53815       13.0677       5.05216       1.38983      -4.12176      0.950696      0.838960      -1.17052     -0.682942      -1.35056  -0.000233790       1.03802     -0.181202     -0.239395     -0.142997     0.0406936     0.0229687       2.34627       2.99205       2.86035       3.10918       3.16435       2.81841       2.37276       1.86480       1.49718       1.19786      0.924306      0.631997      0.445385      0.291904      0.187316      0.118352     0.0696213     0.0394968
  16  11 2372.5995    1.4239  0.9112 10.5270 -0.0023  0.0243   0.0304   0.0598    0.0994   0.0000   439.0990      -1.39997       6.92898      -3.23558      -2.31162      0.352709     -0.664512       1.82947     -0.931071      -1.14145     -0.715062     -0.835536     -0.695784    -0.0132298     0.0458044    -0.0587494     0.0494813     0.0575665       2.78581       3.51192       3.44690       3.06330       2.79802       2.60248       2.52356       2.41965       2.03874       1.65251       1.18918      0.814016      0.496241      0.313099      0.183950      0.115198     0.0661486     0.0355448
  16  12 2514.8212    1.8739  0.8839 11.1725 -0.0022  0.0215   0.0404   0.0569    0.0971   0.0000   430.5103      -6.57901       13.0882       1.64659      0.443795      -1.86571       3.19249       2.61276      -1.03986     -0.846546      -1.13391     -0.529762      0.178658      0.649657    -0.0904351      0.178890     -0.106552   -0.00880259       2.33783       2.84412       2.95940       3.10767       2.84255       2.58232       2.27873       1.89309       1.53312       1.15005      0.851189      0.605729      0.429526      0.271055      0.178310      0.104360     0.0614047     0.0337960
  16  13 2656.9304    2.4044  0.9450 11.4533  0.0004  0.0228   0.0485   0.0588    0.1151   0.0000   436.8154      0.940095       13.9590      -3.03665      -1.79052     -0.417040     -0.459203       1.32419      -1.36430     -0.332471    -0.0896557     -0.871027      0.307093      0.375698     0.0546043    -0.0337953    -0.0240635    0.00857991       2.23316       2.98994       3.13931       3.20706       2.92509       2.72474       2.25782       1.93023       1.53762       1.15095      0.851614      0.604047      0.418555      0.280567      0.174258      0.101813     0.0609741     0.0334780
  16  14 2799.5280    3.2168  0.8828 11.8186  0.0007  0.0210   0.0660   0.0528    0.1205   0.0000   435.0560      -2.67488       13.5552      -2.60961      -4.52029      -5.19801     -0.173726       2.82454     -0.276581     0.0736591     -0.813743      0.235281      0.199239     -0.310878     -0.214286     0.0449241   -0.00875303    -0.0386854       2.03861       2.57118       2.67820       2.92894       2.65036       2.34971       2.11370       1.77587       1.43147       1.03402      0.775966      0.578337      0.407410      0.253316      0.167501      0.100086     0.0579882     0.0321928
  16  15 2941.7850    3.7787  0.7880 12.4885  0.0011  0.0196   0.0857   0.0520    0.1081   0.0000   437.3091       1.57256       7.32228     -0.404742      -2.62036      -2.50969      -4.26782      -3.29686       1.67528     -0.141848    -0.0441934      0.474579     -0.255172    -0.0202483    -0.0353253     0.0612652     0.0253857    -0.0186245       1.97619       2.57156       2.65296       2.75633       2.45262       2.23921       2.02804       1.67518       1.41499       1.02598      0.773137      0.537477      0.378679      0.242782      0.147888     0.0889049     0.0541213     0.0285557
  16  16 3083.4999    4.1660  0.9956 12.5236  0.0022  0.0231   0.0846   0.0621    0.1394   0.0000   440.4159       1.93355       11.2089      0.711626     -0.524485      -4.08269      -3.49299      -3.72021       1.64348     -0.789416     -0.576910     -0.734859     -0.325082      0.218942      0.129695    -0.0481300    -0.0987972     0.0567234       2.29289       2.90483       3.07820       3.16776       2.97545       2.57539       2.39629       1.96459       1.47517       1.18051      0.876564      0.645516      0.414796      0.287656      0.183510      0.111132     0.0645444     0.0346782
  16  17 3224.9576    4.1248  1.2608 12.7667  0.0013  0.0277   0.0792   0.0731    0.1297   0.0000   438.8806      -10.3067       18.3000      -4.26581      -2.99300     -0.919213     -0.631280     -0.787639      0.259006       1.15631      0.512276     -0.925610    -0.0656581      0.178709      0.239782     0.0828729    -0.0708393     0.0306463       2.71539       3.58283       3.58759       3.79931       3.46848       3.20400       2.88326       2.28158       1.87191       1.47221       1.08947      0.794907      0.499594      0.348400      0.211379      0.140532     0.0807068     0.0438698
  16  18 3366.3397    3.5733  1.7416 12.4475 -0.0024  0.0338   0.0613   0.0888    0.0999   0.0000   444.4626      0.461021       12.0838      -7.51013      -5.35049      -4.25062       5.75644      -6.08183      -5.82212       1.63469      -1.46662      -2.62416     -0.187520    0.00444082      0.202032     0.0452119     -0.133189     0.0112727       3.44868       4.41142       4.53729       4.46921       4.17866       3.83481       3.60960       2.91698       2.47036       1.84648       1.42559      0.971250      0.671602      0.437235      0.272027      0.164970     0.0929896     0.0539749
  16  19 3508.0001    3.0446  2.6159 11.5663 -0.0005  0.0408   0.0410   0.1039    0.0877   0.0000   434.9249      -3.58556       9.38873      -10.3602       4.88688       2.08350      -3.27650      -1.36139       5.70264     -0.524880      -1.50684     -0.520839       1.38430     -0.349359      0.238422      0.343579      0.126464      0.179847       4.04116       5.31231       5.68343       5.78206       5.29333       4.80307       4.19763       3.42223       2.86471       2.10360       1.59146       1.10078      0.773066      0.509191      0.314693      0.193386      0.109155     0.0630028
  16  20 3649.7874    2.5404  3.8870 11.1022 -0.0007  0.0496   0.0283   0.1349    0.0646   0.0000   447.9708       2.12131       13.8582      -9.85453       8.48639      -6.17090     -0.431791     -0.494015      -1.41361      -5.16242      0.681284     -0.166639     -0.453512      0.461802     0.0970080      0.187797      0.325221    -0.0284765       4.91567       6.31265       6.61471       6.60628       6.42362       5.81733       5.16577       4.13541       3.38159       2.59823       1.94599       1.40197      0.972371      0.638103      0.404536      0.247384      0.146750     0.0783616
  16  21 3791.5114    2.1099  5.3119 10.5976 -0.0007  0.0598   0.0202   0.1633    0.0537   0.0000   428.2134      -5.33747      0.474318      -2.23778       19.4097      -20.0081      -7.78144      -5.38242       8.20357      0.356710       1.28022      -1.60122      -2.17637     -0.676964     -0.102874     -0.156628     -0.105442    -0.0499941       5.84540       7.54716       7.80243       8.14570       7.54605       6.97829       6.09461       5.08904       4.07887       3.15179       2.36748       1.67646       1.16119      0.768261      0.491563      0.292687      0.170704     0.0961565
  16  22 3933.3262    1.7633  7.6257 10.2035  0.0010  0.0766   0.0148   0.2107    0.0477   0.0000   431.8955      -4.97115       12.4617      -4.01743      -10.2050      -9.66765      -4.59984       9.67679       5.79262      -3.37098      -3.95065       1.32885       1.65376     -0.161908     -0.689578      0.613922     0.0737367     0.0108564       7.73579       9.69536       10.3165       10.1928       10.2176       9.11563       7.91771       6.52086       5.25776       4.03403       3.08576       2.15148       1.53176      0.985706      0.641928      0.386557      0.227551      0.126249
  16  24 4217.6372    1.2252 11.3551  9.9807 -0.0007  0.1161   0.0097   0.3151    0.0374   0.0000   404.7886       27.0120       42.8860      -24.8247       24.6569      -10.8800      -19.1771      -24.1726       12.9919      -3.35170      -1.92534      -3.56067       1.08222       1.54860      0.790070      0.915961     -0.200951    -0.0902219       11.1475       14.3972       15.1630       15.3025       14.7014       13.5464       11.9427       9.82577       7.85505       6.16078       4.58450       3.30727       2.32802       1.55406      0.973539      0.596002      0.340192      0.189598
  16  25 4359.9041    1.0211 14.3345  9.8263 -0.0011  0.1522   0.0075   0.4077    0.0333   0.0000   433.5569      -8.20224       59.4580       22.5919      -27.7046       4.23872      -27.5400       3.95118       20.3296       2.30765      -3.47062     -0.891351       3.78599      0.116038      0.687130     -0.536130     -0.599707     0.0721087       14.3264       18.9285       19.7671       19.8150       19.4672       17.4754       15.5394       12.7851       10.5126       8.03621       6.15533       4.33874       3.07973       1.99804       1.29769      0.781363      0.448010      0.253273
  17   8 1963.2878    0.5595  0.4707  9.5570  0.0055  0.0192   0.0163   0.0411    0.0597   0.0000   436.2351      -2.72255       13.6921       3.22129      0.709523      0.109674      0.840309     -0.878340       2.66433      0.426369     -0.676272     0.0516497     -0.202034     -0.138815      0.226179      0.178036     0.0216212    -0.0140159       2.07928       2.41268       2.25699       2.46071       2.72278       2.48694       1.89351       1.39804       1.22002       1.04282      0.865427      0.560498      0.394124      0.236675      0.179912      0.118393     0.0780228     0.0464847
  17   9 2112.9682    0.8398  0.6088  9.8234 -0.0020  0.0192   0.0208   0.0435    0.0776   0.0000   439.1697      -2.91172       11.2786       1.59454      0.542946      0.998499       3.05732      -1.98244      0.121523       1.22931     -0.712906      0.111845     0.0234770     -0.274166     0.0631133      0.153481    -0.0525503   -0.00770464       1.82263       2.33772       2.16545       2.42258       2.36283       2.15580       1.88034       1.50731       1.36170       1.05553      0.804837      0.552298      0.396619      0.278346      0.183263      0.114965     0.0681456     0.0396698
  17  10 2260.2844    1.0574  0.8050 10.0997 -0.0021  0.0216   0.0227   0.0509    0.0931   0.0000   440.5220       1.28588       13.6662       3.01782      -4.65039       1.31287     -0.650640      -1.39636      0.458199      -1.09639      -1.13741     -0.534586      0.371048      0.178026     -0.127204     0.0691358     0.0731293    0.00491718       2.00808       2.46001       2.52458       2.69311       2.53505       2.43347       2.05130       1.81425       1.46632       1.12357      0.844904      0.668094      0.467331      0.316157      0.195320      0.136328     0.0847983     0.0468016
  17  11 2404.9966    1.5616  0.8955 10.7528 -0.0056  0.0230   0.0333   0.0558    0.1025   0.0000   437.5713      -1.56250       14.0732       1.45328      0.241830     -0.539719      -1.84440      -3.43148      -1.99460       1.93822       1.80802     -0.446601      0.691525      0.353402     0.0961206     -0.180650     0.0935655     0.0132617       2.17753       2.74343       2.59596       2.93845       2.68974       2.62074       2.12106       1.95243       1.56372       1.24777      0.949937      0.670857      0.489158      0.320556      0.217921      0.133598     0.0831328     0.0450881
  17  12 2548.1290    1.9691  0.9400 11.2780 -0.0042  0.0224   0.0395   0.0561    0.1072   0.0000   437.7192      -4.38485       14.1473      -1.34849      -2.27754     -0.426504       1.01097      -1.37983     -0.641902     -0.854819      0.832897     0.0881951     -0.256946    -0.0190416     -0.414297     0.0271417      0.119729    -0.0151401       2.16824       2.76898       2.83566       2.96653       2.70903       2.59216       2.32793       1.95229       1.53241       1.23384      0.906014      0.675331      0.488343      0.339958      0.217270      0.136840     0.0802275     0.0446913
  17  13 2691.0048    2.6067  0.9962 11.6018 -0.0019  0.0230   0.0503   0.0571    0.1223   0.0000   434.4755      -1.60550       10.5774    -0.0678329      -6.44842       1.08489       1.34665       1.97835      -1.31045     -0.944720     -0.107803     -0.260856      -1.26676     -0.192343     0.0969061     0.0125537     0.0758529   -0.00887325       2.22441       2.85086       2.84158       2.94374       2.83618       2.71256       2.37496       1.95158       1.63491       1.29672       1.00411      0.736786      0.504590      0.343442      0.217325      0.145182     0.0912417     0.0510582
  17  14 2834.3686    3.2391  0.8962 12.1790  0.0013  0.0215   0.0658   0.0525    0.1091   0.0000   439.6209      -1.76668       14.6946      -1.34111      -4.52083      -3.92597      -6.71810      -1.14092       1.17518     -0.907608      0.213314     -0.659566     -0.178613      0.314621      0.196413     0.0396744    -0.0658394     0.0341946       2.03061       2.45105       2.62124       2.67121       2.67641       2.34886       2.14788       1.77980       1.45253       1.18098      0.870604      0.648851      0.451302      0.305497      0.203525      0.128188     0.0785111     0.0473659
  17  15 2977.2498    3.7202  0.8650 12.7259 -0.0035  0.0224   0.0776   0.0532    0.1014   0.0000   440.2934       1.35973       12.7722      -3.07741      -3.71097      -4.37658     -0.948875     -0.835719      0.625117      0.484938       1.39861     -0.179991     -0.102021      0.433465      0.212681     -0.154640     0.0110608     0.0528164       2.25714       2.89251       2.95031       2.93758       2.52289       2.38984       2.24816       2.05919       1.75016       1.40959       1.09174      0.743951      0.499896      0.331447      0.202061      0.136451     0.0737792     0.0456855
  17  16 3119.4097    4.0385  1.0247 12.9124 -0.0019  0.0232   0.0794   0.0607    0.1104   0.0000   438.0188       3.00017       10.9913      -3.16043      -1.31871      -6.89552       5.51042      -3.40631     -0.525732     -0.273314      -1.80041     -0.409892      0.160003     -0.234269    -0.0355221      0.204836     0.0233971    0.00449226       2.17631       2.83182       2.89604       3.09909       2.83463       2.62181       2.37058       1.98481       1.59596       1.26369      0.933733      0.710416      0.485598      0.329606      0.215028      0.134572     0.0850980     0.0483751
  17  17 3261.4087    4.0931  1.2985 12.4945 -0.0018  0.0272   0.0757   0.0679    0.1462   0.0000   437.5702       1.08741       14.0007      -6.50983    -0.0760652       2.67276      -2.81831      0.433774       2.88503      -2.10017      -1.24061      -1.14676     -0.774145      0.857272     -0.139633      0.202089    0.00627677   -0.00771427       2.46995       3.29472       3.48213       3.61011       3.30232       3.15795       2.70046       2.26916       1.90916       1.41141       1.08996      0.811039      0.575704      0.376437      0.251456      0.159871     0.0934359     0.0552734
  17  18 3403.4334    3.4872  2.0987 12.1409 -0.0000  0.0358   0.0522   0.0908    0.1016   0.0000   441.0602      -1.31078       9.56254       3.80632      0.355172      -2.28836      -3.33934      -2.83541       2.05356      0.631500     -0.818474     -0.732452      0.465684    -0.0425221    -0.0159215    -0.0419156      0.190669     0.0875689       3.25487       4.30797       4.40748       4.73897       4.31078       4.09785       3.48545       3.00911       2.47634       1.91950       1.48760       1.05437      0.757963      0.511687      0.330328      0.214443      0.126316     0.0746198
  17  19 3545.4525    2.8703  2.9823 11.7100 -0.0003  0.0432   0.0371   0.1128    0.0750   0.0000   432.1140       4.11470       3.41349      -4.65411       7.15928     -0.455377      -7.73126     -0.944579       2.21511      -2.43703       1.58926       1.19907     -0.234006     -0.881347     -0.301653      0.583611     -0.201075     -0.188355       4.03600       5.15001       5.55959       5.71158       5.45572       4.94035       4.35255       3.68418       2.98067       2.30691       1.79250       1.28035      0.921113      0.616699      0.406851      0.257265      0.157694     0.0913018
  17  20 3687.8244    2.4747  4.3321 10.8643 -0.0013  0.0509   0.0255   0.1338    0.0700   0.0000   435.4427     -0.255352       18.9455      -3.75032       3.55380      -11.1582      -2.38197      -1.78826      -2.40024       1.88895      0.159044     -0.202323     -0.473330     -0.274617     -0.378813      0.135802     -0.321343     0.0211586       4.81731       6.13855       6.60020       6.66789       6.46181       5.86388       5.11637       4.32337       3.59907       2.77119       2.13547       1.53621       1.10039      0.717880      0.488276      0.302235      0.185028      0.107108
  17  21 3830.0558    2.0143  5.8250 10.6159 -0.0010  0.0625   0.0186   0.1705    0.0513   0.0000   432.4434       20.2848       17.8144      -11.5379      -7.79701      -5.49060      -4.04622      -13.5053      -6.56202      -1.22245       1.36459      -3.07013      -1.22626     -0.260611      0.190640     -0.209467     -0.268019    -0.0297777       5.77191       7.51056       7.95214       8.33201       7.87944       7.16837       6.24711       5.36397       4.40096       3.39688       2.58485       1.88232       1.35247      0.895702      0.598137      0.376361      0.222760      0.131605
  17  22 3972.4227    1.7228  7.8486 10.1517 -0.0012  0.0770   0.0138   0.2056    0.0476   0.0000   431.2573      -21.3590       7.88313      0.532382       5.69145      -6.97251       5.67211       2.41871       9.70467      -1.40881      -6.41448     -0.394830       2.87336       1.03812     -0.822034     -0.323764     -0.250928      0.307973       7.15430       9.10498       9.52052       9.76445       9.67123       8.76601       7.73450       6.38773       5.36691       4.22942       3.24417       2.40029       1.64482       1.11647      0.731716      0.478493      0.291210      0.171249
  17  23 4114.5967    1.3860  9.9038 10.1042 -0.0009  0.0984   0.0107   0.2636    0.0387   0.0000   440.6573       31.8261       12.6089      -2.15396       19.2381     -0.349444       7.90433      -3.38413      -3.47634      -4.11493       1.83705      -3.42267     -0.931189       1.06518      -1.11409     -0.822861      0.840193      0.121618       8.77431       11.7957       12.3663       12.7083       12.3938       11.1418       9.94468       8.26789       6.79042       5.38919       4.13239       3.00054       2.11708       1.41095      0.952781      0.592222      0.358264      0.208919
  18   8 1992.8297    0.6084  0.5457  9.5070 -0.0011  0.0202   0.0156   0.0410    0.0661   0.0000   436.7873       2.04950       13.6608      -1.40745    -0.0633060      -1.67759       2.78516     0.0145419     -0.959235    -0.0997092      0.899921     -0.601125     -0.429835      0.270384      0.222201    -0.0557892     -0.111818    -0.0179837       1.75561       2.14507       2.01657       2.38664       2.16239       2.16577       1.90069       1.68124       1.36681      0.954646      0.761074      0.585082      0.477693      0.339808      0.220635      0.144066     0.0972364     0.0551061
  18   9 2143.7246    0.8335  0.6688  9.8817  0.0006  0.0187   0.0195   0.0454    0.0748   0.0000   439.2396      -2.47556       14.6044     -0.308980      -3.34064       2.31751     -0.426976     -0.207886      0.736536       1.15095      0.154064     -0.269372      0.408320      0.720925    -0.0607230     -0.246613     0.0162728    -0.0318715       1.63228       2.07341       2.12616       2.35071       2.13057       1.94704       1.80535       1.58210       1.30209       1.04422      0.802496      0.602006      0.437943      0.295111      0.195988      0.132475     0.0808814     0.0488195
  18  10 2291.6059    1.1804  0.9208 10.0923 -0.0004  0.0218   0.0236   0.0530    0.1086   0.0000   439.2425     -0.913462       11.5864       1.65325       2.76992       1.05382      -2.75501     -0.913243      0.375014      -1.03091      0.504544     -0.518652      0.372604     -0.318513      0.273078     -0.262658     0.0613379     0.0600771       2.05013       2.51164       2.71119       2.70173       2.80315       2.42323       2.15962       1.93105       1.54726       1.23097      0.915772      0.720712      0.511234      0.361124      0.241879      0.157060      0.100952     0.0596929
  18  11 2436.8176    1.5922  1.0377 10.7196  0.0010  0.0241   0.0299   0.0588    0.1099   0.0000   435.7722      -2.07931       11.5742      -1.30281       2.25348      0.727603       1.35858      -1.20258       1.25368     -0.976690      0.489259       1.67747      0.316813     -0.376240    -0.0474782      0.348208     -0.129297    -0.0248398       2.33876       2.90190       3.50463       3.49768       3.27929       3.00644       2.48584       2.19422       1.75570       1.27498       1.04684      0.773328      0.505867      0.375196      0.254431      0.160525     0.0966398     0.0601273
  18  12 2580.8461    2.0857  0.9945 11.2611  0.0008  0.0222   0.0398   0.0555    0.1020   0.0000   435.4487      0.334810       14.6360       1.39637      -1.31162     -0.480442      0.390307     -0.991657       1.86729      -2.88263      -1.27242      0.153862      0.139979     0.0580881    0.00858221     0.0210545     -0.264579    -0.0435853       2.15420       2.67743       2.92573       2.98657       2.84030       2.58972       2.26944       1.92662       1.65187       1.32186      0.979922      0.729720      0.531479      0.358714      0.238994      0.156639     0.0964654     0.0601815
  18  13 2724.7180    2.7922  0.9204 11.8370 -0.0022  0.0210   0.0556   0.0536    0.1061   0.0000   436.5158     -0.904341       16.8664      -2.36755      -3.45116     -0.175605      -5.55176      -4.24830     -0.828739     -0.204630     -0.546571      -1.15503     0.0641733      0.579007      0.199254      0.264041    -0.0654769    0.00770192       1.83673       2.50208       2.50980       2.70761       2.51062       2.39044       2.06865       1.84973       1.46256       1.15649      0.896506      0.696418      0.477429      0.340745      0.224449      0.146034     0.0912619     0.0582048
  18  14 2868.6180    3.4880  0.8332 12.3250 -0.0018  0.0202   0.0708   0.0486    0.1036   0.0000   440.8962      -2.04311       17.4578      -5.38273      -3.55424      -3.08860     -0.237108      -2.42939     -0.700931      -1.05048      0.899738      -1.25028     -0.604614      0.465615    -0.0746547      0.277470     0.0762951    -0.0152301       1.81677       2.41279       2.48020       2.74345       2.42915       2.34361       2.00230       1.75851       1.43117       1.10093      0.883347      0.650616      0.460713      0.311955      0.216211      0.137001     0.0890728     0.0531752
  18  15 3012.2091    4.1586  0.8262 12.8215 -0.0007  0.0241   0.0858   0.0512    0.0978   0.0000   438.9778      -2.72744       16.8086       2.51990       1.63909      -3.08982      -1.76630      -2.97484    -0.0345933     -0.946786      -1.25950      0.230923      0.928492    -0.0667873      0.259566      0.222959     0.0640511      0.101587       2.86358       4.12710       4.70853       4.90745       4.60062       4.02572       3.22628       2.54867       1.87965       1.37045      0.939132      0.654201      0.465274      0.318615      0.212265      0.133043     0.0847900     0.0513867
  18  16 3154.8813    4.1395  1.1105 12.7560 -0.0021  0.0241   0.0769   0.0621    0.1177   0.0000   439.6158       5.31341       6.42507      -2.61249     -0.841011      -8.65939       3.22999      -3.74852     -0.215608      -1.22748      -1.15868     -0.263869     -0.311168    -0.0183151     -0.236522   -0.00175512    -0.0428397     0.0994041       2.06670       2.81959       2.72537       3.05684       2.77599       2.78359       2.41515       2.02567       1.61902       1.21084       1.00934      0.728875      0.556694      0.380090      0.260176      0.167538      0.109502     0.0657558
  18  17 3297.3770    3.8106  1.4378 12.7480  0.0012  0.0284   0.0652   0.0744    0.1013   0.0000   435.5079      -1.64629       8.18478     -0.281036      0.591314      -5.35389     -0.958858      -2.67114      0.114390      0.597935      -2.95966      0.373579      0.437158      0.131545    -0.0806422      0.169252      0.120234    -0.0958621       2.44987       3.23795       3.21709       3.48358       3.35588       3.08325       2.81119       2.26519       2.02209       1.53534       1.24284      0.885779      0.660995      0.451436      0.308895      0.196659      0.126934     0.0781819
  18  18 3439.9906    3.3552  2.1592 11.8171 -0.0013  0.0333   0.0468   0.0911    0.1020   0.0000   433.4457       3.79656       17.3434       3.98611      -1.63911      -7.65748      -2.33497      -2.82013       1.17426      -4.59322      0.208799      0.483376     -0.508268      0.558831    -0.0340260      0.217526      0.175339     -0.115403       2.94733       3.80910       3.98020       4.11771       4.01256       3.65965       3.32376       2.77557       2.39904       1.86411       1.47560       1.07769      0.782604      0.553562      0.366007      0.242978      0.146641     0.0900070
  18  19 3582.6163    2.7874  3.1806 11.5882 -0.0015  0.0433   0.0336   0.1160    0.0698   0.0000   441.7616       9.93990       8.94898      -4.05364      -4.45972       3.95230       2.58513      -8.72621      -1.06768       7.66284       1.34404      0.895284      -1.81726      -1.20145      0.396451      0.186079    -0.0222480      0.120078       3.74217       4.95066       5.11118       5.33162       5.21869       4.76491       4.34838       3.67428       3.05794       2.42576       1.86774       1.37172       1.04377      0.717642      0.496701      0.314026      0.193875      0.115426
  18  20 3725.3819    2.3220  4.7505 10.9184  0.0003  0.0543   0.0228   0.1431    0.0577   0.0000   444.0746       1.07302      -1.10904      -8.16039       11.3093      -5.06169      -10.2960      -13.8239       8.09572      -2.73078      -1.69144      -2.97865       1.26727      0.674833     -0.549170     -0.113449      0.193427    -0.0329990       4.82158       6.05998       6.46857       6.70689       6.45902       5.94471       5.33734       4.53606       3.88576       3.03740       2.37769       1.77625       1.26315      0.885678      0.608379      0.391910      0.241671      0.146408
  18  21 3868.1431    1.9338  6.2793 10.5157 -0.0013  0.0649   0.0167   0.1723    0.0480   0.0000   443.3789       9.19169       6.46863      -14.9624       7.03237      -8.02455      -6.54006       3.98703       6.99270       4.56596       2.96933      0.317662     -0.342888       1.61456      0.646116     -0.589881     -0.307675     0.0917474       5.74739       7.30059       7.94132       8.13532       7.80934       7.34679       6.45026       5.54619       4.59632       3.60016       2.84306       2.11517       1.54511       1.06412      0.723366      0.471866      0.299080      0.178280
  18  22 4010.8528    1.5914  8.7234 10.1002 -0.0005  0.0824   0.0119   0.2202    0.0418   0.0000   436.9042       4.03132       25.1417      -11.0256       1.82786      -3.69023      -12.0894      -6.64493      -1.39144      0.134739      -3.23589      -3.97738      -1.32253       1.53715       2.69146     0.0534305    -0.0765862      0.125646       7.16998       9.29082       9.92688       10.3048       9.93964       9.40876       8.05548       6.95481       5.74205       4.57753       3.58046       2.66580       1.93514       1.34241      0.904616      0.595833      0.377409      0.226551
  18  24 4296.7792    1.1093 13.0656 10.0178 -0.0002  0.1280   0.0079   0.3551    0.0314   0.0000   446.9080       18.8193       26.5530      -17.7818      -10.6628       15.2275      -36.4293      -7.21684       7.67272       2.88465       1.38833     0.0172544       2.19885      0.129947       1.50451      0.497947    0.00772090     -0.278882       10.7979       14.3835       15.1927       15.4046       15.2487       14.1166       12.6766       10.8375       9.00080       7.06504       5.65347       4.20705       3.08758       2.13857       1.47188      0.943115      0.592397      0.352736
  18  26 4582.8269    0.7833 19.2203  9.7872  0.0013  0.2147   0.0051   0.5453    0.0241   0.0000   446.4115       25.4996       8.43580       5.25143       18.5847      -16.9356       5.41118       25.6727      -5.26675     -0.765460      -7.03713      -4.67900      -2.56030      0.536219      -2.25770      -2.32485     -0.674180      0.108788       17.5440       24.1515       25.2770       26.5730       25.4278       23.5581       20.8817       18.2998       15.0988       12.2118       9.50034       7.09673       5.20217       3.59581       2.47965       1.59935      0.959214      0.587944
  19   6 1709.3573    0.2882  0.2494  9.4627 -0.0040  0.0158   0.0113   0.0274    0.0356   0.0000   437.4615     -0.182951       15.1097      -2.19643      -4.08221      0.902124      -1.13159     -0.918982     -0.774730      0.557226     -0.422563     -0.201168      0.100115      0.164478      0.168751     0.0289153   -0.00139439     0.0448127       1.30117       1.66954       2.01839       1.92096       1.84644       1.73247       1.42323       1.29297       1.09287      0.886228      0.692306      0.492212      0.402440      0.250521      0.180437      0.108919     0.0782713     0.0480988
  19   7 1867.2849    0.4680  0.4232  9.5080 -0.0038  0.0172   0.0132   0.0344    0.0504   0.0000   439.9146     0.0126786       14.0748      0.226121      -1.19072      0.865770     -0.161335    -0.0984408     0.0955742      0.340275      0.315006      0.568509     -0.213533     -0.216534     -0.204149     0.0980286     0.0165745     0.0731080       1.39644       1.85340       2.02959       2.13164       2.03551       1.84958       1.73291       1.37379       1.20771      0.958040      0.726305      0.526764      0.420524      0.299511      0.212863      0.145482     0.0832115     0.0551346
  19   8 2021.7303    0.6653  0.6128  9.4965 -0.0037  0.0202   0.0156   0.0395    0.0740   0.0000   439.8552      -2.49601       15.9123      0.535069      -1.94552     -0.333236       1.31936    -0.0960628      0.496092       1.02013     -0.359905     -0.300324     -0.200730      0.107748     -0.348932    -0.0570835    -0.0131696     0.0246557       1.73584       2.36960       2.46436       2.73562       2.63260       2.41715       2.08805       1.63638       1.44321       1.11763      0.882885      0.594777      0.463465      0.349293      0.227791      0.149609      0.100802     0.0623073
  19   9 2173.7449    0.9443  0.6974  9.8704 -0.0011  0.0183   0.0205   0.0439    0.0793   0.0000   437.3441       2.62197       9.25036      -2.95341      -6.28773      -1.36551      -1.26108     -0.875012      0.804849      0.342826     -0.447875     -0.405438      0.637701     0.0677523     0.0322168     -0.219919    0.00471430    -0.0535290       1.57786       2.01339       2.19651       2.28110       2.13075       2.02365       1.83974       1.46672       1.32813       1.03768      0.837996      0.603701      0.469121      0.310090      0.222524      0.147025     0.0933009     0.0592924
  19  10 2322.3182    1.2857  0.8456 10.2566 -0.0005  0.0213   0.0260   0.0495    0.0941   0.0000   440.1518       1.30093       17.8457       1.24025      0.866932      -1.66731     -0.266925      -3.01978      0.647877       1.21728     0.0841653      0.682238      0.186315     -0.110859    -0.0133272      0.419450      0.221016     0.0597438       1.72656       2.28680       2.29425       2.58340       2.46831       2.24117       2.13644       1.63155       1.49249       1.10034      0.983285      0.671013      0.525591      0.337736      0.247932      0.169308      0.111449     0.0707181
  19  11 2468.1513    1.7267  0.9675 11.0286  0.0013  0.0228   0.0328   0.0548    0.0926   0.0000   437.6784      -1.84125       12.0418      -2.59978      -1.61997     -0.949886      -6.91111      -1.09967     -0.603576      0.842072       1.24920      0.632461      0.154769    -0.0507639     -0.223125      0.139457     -0.109072     -0.185861       1.78232       2.48181       2.39106       2.66303       2.56810       2.39611       2.11115       1.82504       1.57500       1.29989       1.04185      0.734074      0.570692      0.388256      0.273356      0.185725      0.112839     0.0752053
  19  12 2613.0618    2.3074  0.9545 11.3908  0.0008  0.0206   0.0443   0.0534    0.1104   0.0000   437.7006      -2.77308       10.5711      -3.09278     -0.384781     -0.444360      0.729249      -2.13201       2.93199      0.115097     -0.704162      -1.36730     0.0866321    0.00314689      0.331182      0.102423     0.0271282   -0.00317637       1.79034       2.26926       2.39567       2.55035       2.39007       2.29193       2.03544       1.76314       1.45873       1.15174      0.957821      0.716646      0.535653      0.347491      0.257220      0.169730      0.111438     0.0701221
  19  13 2757.9205    2.8949  0.9334 11.8425 -0.0003  0.0203   0.0551   0.0530    0.1054   0.0000   437.4917       1.16437       12.4396      0.221728      0.163068      -2.18379      -1.43523     -0.221811       3.37678     -0.143127      -1.74688      0.682147   -0.00713514    -0.0856821    0.00641251    -0.0937111     0.0304701   -0.00386226       1.69671       2.23468       2.43211       2.42844       2.46956       2.25389       2.01307       1.69486       1.41164       1.15026      0.886450      0.684245      0.500386      0.351937      0.234978      0.160451      0.104737     0.0687645
  19  14 2902.4969    3.6236  0.8219 12.3712  0.0003  0.0198   0.0714   0.0468    0.1044   0.0000   441.4376      0.610512       11.6987      -3.08502      -2.39977      -3.29622     -0.882555      -1.26714       1.77430      0.794626      0.500462      0.871737      0.446290     -0.431541     -0.147031      0.115890    -0.0313201     -0.104753       1.72313       2.28237       2.40832       2.60709       2.30439       2.20850       2.00651       1.76401       1.44199       1.17581      0.894042      0.704995      0.484203      0.359208      0.248066      0.162280     0.0991873     0.0658672
  19  15 3046.5611    4.1256  0.9405 12.6535 -0.0027  0.0206   0.0774   0.0533    0.1077   0.0000   438.1347      -3.32980       9.52508      -1.99091       2.80388      -3.88011     -0.864710      -1.46762     -0.226450     -0.659955     0.0428554      -1.25761      0.619410      0.817607      0.168261    0.00591025    -0.0216043      0.126767       1.82406       2.29281       2.40042       2.38153       2.37730       2.31039       1.96010       1.76399       1.49456       1.23070      0.985039      0.775281      0.548073      0.378694      0.246457      0.169892      0.114211     0.0726314
  19  16 3189.8669    4.0653  1.2663 12.7568 -0.0043  0.0255   0.0688   0.0646    0.0994   0.0000   437.6072       8.41209       11.3990      -3.31719     -0.658281      -8.68992       2.86530      -3.09366      0.394391       2.68357       1.67696       1.86665      -1.17679      0.256883     0.0239151      0.137382    -0.0864963    -0.0669059       2.18044       2.70725       2.83016       3.03128       2.98101       2.71611       2.50205       2.18594       1.76976       1.43533       1.14181      0.835483      0.667631      0.453981      0.328822      0.212076      0.138516     0.0884556
  19  17 3332.9170    3.6022  1.7338 12.5191 -0.0009  0.0298   0.0537   0.0815    0.0753   0.0000   439.3549       2.33172       16.4811      -6.46817     -0.502713      -1.89020      -2.98974      -2.40868       1.17130      -1.88012       1.97240       1.84451       1.14060     -0.216303     -0.497864     0.0433356     -0.165399    -0.0348143       2.44221       3.30367       3.30315       3.58106       3.35501       3.22595       2.90834       2.47118       2.10867       1.70001       1.37936       1.02071      0.765868      0.525814      0.375309      0.246113      0.158209      0.100223
  19  18 3476.1914    3.1663  2.5046 11.7942 -0.0015  0.0364   0.0396   0.0951    0.0795   0.0000   444.4257     -0.613613       13.2228      -2.28684      -3.43859     -0.823961       4.73352     -0.879453    -0.0396283     -0.925890     -0.236830      0.437246       1.15777     0.0896507     -0.184333      0.432718     0.0744849    -0.0626771       3.03383       3.97065       4.15781       4.32279       4.22966       3.83494       3.57460       3.07821       2.57553       2.10411       1.64178       1.28853      0.919419      0.666126      0.438812      0.300701      0.196094      0.122311
  19  19 3619.3539    2.6204  3.6203 11.2877 -0.0011  0.0456   0.0280   0.1175    0.0631   0.0000   436.7629      0.723500       6.01930      -7.10718      -3.40436      -2.63651       3.69393      -2.38107       1.27184       2.57556     -0.986777      -2.11021      -2.54697     -0.475063      0.108253    -0.0439870     -0.110586     0.0162144       3.63586       4.83287       5.07082       5.31168       5.10409       4.88345       4.38979       3.72605       3.15183       2.58023       2.04435       1.56158       1.15219      0.802021      0.560737      0.375257      0.242988      0.153538
  19  20 3762.4786    2.2065  5.2083 10.6298  0.0002  0.0553   0.0198   0.1467    0.0565   0.0000   446.9853      -1.62408       16.5949     -0.728622       2.12522      -9.71812       2.57039       7.11499       1.71566      0.911134      -3.39102      0.296514     -0.308080      -1.00255     -0.766848      0.575720     -0.192174    -0.0623335       4.67072       6.02641       6.29906       6.53598       6.55967       5.98636       5.44339       4.63431       3.96997       3.17579       2.55075       1.92018       1.41246      0.995372      0.704647      0.464311      0.300416      0.188519
  19  21 3905.7729    1.8543  7.2861 10.2287 -0.0010  0.0692   0.0142   0.1850    0.0453   0.0000   432.9844       10.2726       7.27572       13.6502      -4.21981      -19.2737      -3.81238      -4.92485      -1.36660      -3.06415      -4.51586      -4.08981      -1.32056       2.58612     -0.168625      0.473395     -0.608902     0.0702600       5.65669       7.66314       7.98550       8.30557       8.06266       7.61272       6.82692       5.86000       4.94047       3.96581       3.14855       2.40130       1.79476       1.23948      0.858195      0.568847      0.375811      0.233314
  19  23 4192.0497    1.2892 11.7537 10.0175 -0.0010  0.1074   0.0088   0.3007    0.0336   0.0000   425.5904       10.2771       26.6352      -2.82373       12.3613       13.7063      -7.44109      -20.9677       13.3909       7.77988       4.49415      -6.81637       2.27237       3.29279      0.368654      -1.25876     -0.651738      0.435276       8.66695       11.6914       12.2333       12.9366       12.4989       11.6698       10.2814       9.22102       7.67710       6.31274       4.90086       3.76193       2.82092       1.94081       1.35961      0.892016      0.581017      0.363752
  19  24 4335.8887    1.0635 14.6228  9.9393 -0.0007  0.1433   0.0069   0.3811    0.0295   0.0000   432.8149      -50.1317       20.1003       10.1263       8.85101       18.1489       13.4781       1.89604      -4.74251      -18.1684      -1.29014      -2.46565      -3.22814       7.63637    -0.0989380      -1.29509     -0.104814     -0.205774       11.3035       15.4952       16.5409       17.0346       16.7786       15.2370       14.0848       12.0210       10.1436       8.16458       6.42393       4.93090       3.66926       2.61522       1.80760       1.20304      0.769743      0.469801
  19  25 4479.2964    0.8745 16.7179  9.8636 -0.0015  0.1719   0.0057   0.4594    0.0263   0.0000   446.7406      -7.88369      0.383698       18.0984       3.71294      -25.8410      -10.9917      -3.05417      -13.8860      -3.58354       4.68008      -6.58991     -0.257855      -2.80057      0.960901      0.703670    -0.0266588     -0.800050       13.6024       18.1406       19.4982       20.0171       19.4009       18.5112       16.5676       14.2992       12.2637       9.80683       7.91495       5.97093       4.47342       3.16232       2.21810       1.48905      0.930623      0.581864
  20   6 1734.1758    0.3410  0.3393  9.3509  0.0008  0.0174   0.0110   0.0336    0.0404   0.0000   437.9744     -0.374343       16.5137    -0.0899140      -2.44153      0.681960      0.508511     -0.747113     -0.699165      0.918718     -0.415407     -0.290166     -0.350442     -0.145174     0.0371740    -0.0200796    0.00241188     0.0192459       1.35771       1.80869       1.92960       1.93274       1.98084       1.63867       1.60050       1.39329       1.29370       1.10978      0.882610      0.680928      0.514218      0.372384      0.211634      0.149199      0.108708     0.0788797
  20   8 2050.0237    0.6983  0.5681  9.8096 -0.0038  0.0187   0.0171   0.0423    0.0614   0.0000   438.1218      -2.31067       17.3436       2.33535     -0.857793      -3.59292      -2.27863     -0.736813       1.40002     -0.512095     -0.425383     -0.642392      0.248684      0.168696     -0.131450     -0.194988     0.0330420    -0.0701858       1.33279       1.80619       1.86982       2.19843       1.92113       1.91984       1.64752       1.70459       1.21850      0.961594      0.776475      0.758181      0.511179      0.342745      0.211090      0.170111      0.122286     0.0793791
  20   9 2203.0797    0.9572  0.8209 10.0521  0.0019  0.0206   0.0193   0.0478    0.0830   0.0000   437.1818      -3.15047       18.5519       1.31364      -1.07668      0.335327     -0.929177       2.17884     -0.649548     -0.583440      -1.05655     -0.918121     0.0918953     0.0743007      0.179573     -0.148733     0.0142342     0.0210676       1.57485       2.03615       2.16019       2.22380       2.20127       2.09892       1.90774       1.65681       1.46093       1.09143      0.912378      0.720341      0.527687      0.401529      0.281597      0.184819      0.130782     0.0845093
  20  10 2352.4312    1.3679  0.8649 10.4756  0.0016  0.0205   0.0260   0.0468    0.0920   0.0000   434.6313      -2.52280       16.4422     -0.491598     -0.187521     -0.165793      0.826794      0.156698      0.653655      -1.04687     -0.974497      0.393094      0.732905     -0.609869     -0.442186      0.422949      0.311081    -0.0100479       1.59124       2.00008       2.14519       2.30848       2.31482       2.02659       1.94876       1.62245       1.42176       1.15975      0.900010      0.690414      0.538444      0.395243      0.276630      0.199708      0.128308     0.0769472
  20  11 2498.9950    1.8237  0.9129 11.0159 -0.0016  0.0195   0.0351   0.0535    0.0957   0.0000   436.5909       1.60743       13.2071    -0.0990539     -0.777931      0.376445      -3.70459      -1.58147       1.41522       1.86190       1.09695      0.310144      0.785033     -0.137687     0.0460091    -0.0176876      0.189467     0.0546032       1.62173       2.07441       2.20503       2.13941       2.19122       2.05179       1.97397       1.71104       1.49097       1.20023      0.873158      0.671557      0.548139      0.417109      0.309566      0.211911      0.136769     0.0830240
  20  12 2644.8201    2.4035  0.9528 11.5406 -0.0010  0.0213   0.0438   0.0513    0.1091   0.0000   439.7186      0.554415       15.8803   -0.00674659     0.0691188      -1.16859       1.56958      0.679164     -0.243791      -1.39746     -0.418440      0.295117     -0.901512     -0.306547     0.0869074     0.0203222     -0.200964    -0.0251942       1.67272       2.25002       2.18666       2.36067       2.27891       2.24608       2.07221       1.78895       1.47791       1.21818      0.927255      0.753991      0.566189      0.440512      0.295397      0.198007      0.135376     0.0899986
  20  13 2790.6859    3.0358  0.9431 12.2095 -0.0032  0.0197   0.0570   0.0541    0.0895   0.0000   440.0216      -1.02572       10.4474       3.71168      -2.75600      -3.51947     -0.316987      -3.59063      -2.79932       2.53358       2.05571      0.303690     -0.118357      0.447759     -0.344133      0.235136    -0.0346099    -0.0705284       1.64059       2.08921       2.26990       2.31203       2.20837       2.04378       1.86204       1.66200       1.46792       1.23053      0.981118      0.735819      0.555269      0.397915      0.272058      0.180502      0.122406     0.0760836
  20  14 2935.9635    3.7657  0.7951 12.7287 -0.0041  0.0193   0.0749   0.0459    0.0884   0.0000   440.5764       1.23063       10.8252      -1.97870      -1.86451      -3.67493    0.00401929      -1.22262     -0.822894      0.688539       1.37855      0.251550      -1.15289    -0.0181839      0.457572     -0.162648    -0.0214659    -0.0214388       1.44271       1.99326       1.99152       2.19935       2.13077       1.88792       1.85518       1.54630       1.44887       1.05285      0.879238      0.668953      0.471435      0.404763      0.267112      0.194003      0.118120     0.0778322
  20  15 3080.4521    4.1762  0.9265 12.8199 -0.0004  0.0198   0.0769   0.0516    0.0992   0.0000   436.0257       1.50703       11.7687      -1.65213      -1.33815      -1.06053       4.41392      -2.04677      0.366813      -1.69330     -0.393350      -1.26495      0.649691     -0.194753     -0.294859      0.114593   -0.00270200     0.0620079       1.55406       2.04230       2.12151       2.27269       2.14009       2.12285       1.87240       1.65900       1.37649       1.13174      0.897753      0.712177      0.506605      0.384094      0.274549      0.184513      0.122194     0.0803542
  20  16 3224.4146    4.0769  1.2001 12.9733  0.0006  0.0250   0.0693   0.0613    0.0975   0.0000   434.9517       3.16559       18.7375      -5.44792      -2.61496      -2.28047     -0.537028      -2.34032     -0.572259       1.08981     -0.311015     -0.366352      0.688209    -0.0438041   0.000829607     -0.327848     -0.122615    -0.0882924       1.96090       2.55346       2.72167       2.94126       2.74759       2.57390       2.40947       1.98327       1.80459       1.40564       1.18154      0.902640      0.659523      0.481755      0.329160      0.230515      0.151621     0.0983917
  20  17 3368.0700    3.5353  1.8604 12.2202  0.0000  0.0302   0.0471   0.0762    0.0711   0.0000   443.7808      0.377676       8.74394      -4.37552       3.43984      -6.69897      -8.49175      -1.56793       3.29771   -0.00572890       2.19067      -1.74318      0.319560       1.25280     0.0138172     0.0748838     -0.246090     0.0631134       2.40039       3.19344       3.40379       3.61124       3.52379       3.23268       2.93968       2.49039       2.21901       1.73717       1.39487       1.06866      0.825733      0.580539      0.402637      0.280547      0.184531      0.119608
  20  18 3511.8183    2.9503  2.7133 11.8555 -0.0015  0.0388   0.0352   0.0957    0.0624   0.0000   441.0087     -0.599905       13.6414      -2.91379       3.05332      -2.11387       3.30960       7.62524      -1.25183       1.22416      -4.91152       2.00721      -1.51075      0.678883      0.240092    -0.0781590     -0.196915     -0.197000       3.04265       4.02658       4.27194       4.50529       4.41686       4.05024       3.79805       3.17519       2.81578       2.22621       1.80671       1.35784       1.03781      0.756319      0.542592      0.359232      0.243920      0.154527
  20  19 3655.5365    2.4863  4.0056 11.1887 -0.0009  0.0480   0.0249   0.1210    0.0559   0.0000   440.8467       4.95399       11.9677      -4.19178       5.17565      -6.47567      -6.60087      0.475186      0.200022     -0.809493      0.359872       2.49379      -3.27685      0.533822      0.629247     -0.248087      0.455237      0.145399       3.79505       5.07599       5.41815       5.49309       5.59014       4.97619       4.67484       4.06736       3.43742       2.85128       2.22790       1.74689       1.29940      0.966815      0.660612      0.449581      0.303232      0.191295
  20  20 3799.3129    2.1157  5.5595 10.6061 -0.0007  0.0565   0.0181   0.1511    0.0517   0.0000   427.4704      -6.45160       18.1492       3.65284       8.44439      -15.4810      -10.3002       2.74401      -4.26740      -2.83571       1.35170     -0.311715      -2.64960      0.152459    -0.0996690     -0.189561    -0.0932964     -0.210487       4.53963       5.91089       6.18950       6.49181       6.34804       5.93561       5.52885       4.75143       4.07204       3.31628       2.69193       2.09157       1.56147       1.12600      0.788627      0.538814      0.363824      0.233845
  20  21 3942.9188    1.7480  7.5989 10.3535 -0.0005  0.0718   0.0133   0.1916    0.0399   0.0000   436.6458       7.95871       3.97768      0.672773      -9.03329      -1.76010      -12.1665       11.6054       10.1041       5.06861       7.22241       2.21415      -1.09024       1.05755      0.527700      0.658952     -0.434669      0.285249       5.65220       7.53549       7.91664       8.30165       8.20042       7.68876       6.97066       6.06153       5.11484       4.21173       3.43302       2.65040       1.94883       1.40942       1.00217      0.682349      0.453366      0.290683
  20  22 4086.8778    1.4631  9.9212 10.0371 -0.0005  0.0885   0.0098   0.2415    0.0359   0.0000   423.9557       23.8244       6.09077      -3.00452       6.98225      -14.9821      -7.61258      -4.29989     -0.930549       7.75986     0.0367745      -5.73675       2.53742      0.240400     0.0378080      -1.16618     -0.618148      0.486412       6.80677       9.13510       9.74549       10.1907       9.82979       9.27383       8.48457       7.43410       6.36732       5.16095       4.23012       3.22623       2.43683       1.75650       1.24768      0.853618      0.550433      0.354468
  20  23 4230.3312    1.2129 12.9219 10.0187 -0.0010  0.1187   0.0077   0.3230    0.0308   0.0000   428.1432     -0.953720       12.8758       9.30735      0.259890      -14.5858       5.81094       4.44618      -10.3494       11.7723      -5.66020      0.258514      0.913285      -6.43881      -1.64223       1.66891      -1.40500     0.0851982       9.22329       12.2280       13.2839       13.6177       13.4669       12.4879       11.5103       9.90208       8.39977       7.04757       5.65780       4.33283       3.29619       2.34177       1.67713       1.12202      0.748418      0.486063
  20  24 4374.3330    1.0290 14.5520  9.9314 -0.0006  0.1389   0.0064   0.3724    0.0280   0.0000   442.0587      -14.5831       18.4383      -15.2773       3.94995       13.8782       19.5136      -28.5128      -2.58983      -14.4553      -7.20426      -3.86904      -4.41606      -2.57192     -0.229363       1.19883      0.536332     -0.368644       10.5101       14.3905       15.3183       15.8045       15.5494       14.4519       13.3970       11.6721       9.95018       8.16782       6.56406       5.12907       3.83967       2.80306       1.96491       1.33982      0.875672      0.561689
  20  25 4518.0171    0.8497 18.0154  9.8264  0.0008  0.1849   0.0052   0.4758    0.0243   0.0000   415.8897       2.37096      -22.3176      -49.1295       29.0027       22.2889      -9.34835      -38.6937      0.780372       16.1091      -20.1537      -4.40488     -0.739905       1.45996     -0.632518      0.374130       1.41079     -0.981212       13.7152       18.5224       20.1105       20.7421       20.3780       19.3419       17.4706       15.3636       13.0389       10.6857       8.74687       6.67295       5.11334       3.72302       2.60091       1.79605       1.17084      0.749500
  21   5 1589.2364    0.2180  0.2456  9.3418 -0.0050  0.0170   0.0095   0.0309    0.0314   0.0000   439.4795     -0.241867       19.3620       1.62529      -4.15342      -1.28038      0.334267      0.572419      -1.78704       1.28674      0.550372      0.592666      0.373818      0.271950     -0.122888      0.160362    -0.0252804    -0.0638444       1.40621       1.90586       2.17234       2.35071       2.25659       2.01840       1.83592       1.42987       1.38956      0.985648      0.716194      0.545192      0.415947      0.291886      0.217642      0.171014     0.0953657     0.0657164
  21   6 1758.2048    0.3606  0.3179  9.4638 -0.0068  0.0177   0.0123   0.0327    0.0392   0.0000   439.6318     -0.832725       18.8631     0.0810947      -2.44407       1.19063   -0.00699922      0.369243     -0.155812     -0.872056      0.407006      0.104978    -0.0870395     -0.440886      0.433206      0.224560    -0.0915723    -0.0304155       1.23804       1.76151       1.76152       1.94143       1.83955       1.65892       1.68161       1.29181       1.11856      0.886021      0.686010      0.590935      0.407476      0.338775      0.211342      0.177456      0.113279     0.0663701
  21   7 1919.8018    0.5410  0.4853  9.4955 -0.0020  0.0167   0.0140   0.0373    0.0548   0.0000   438.4072     -0.619598       15.2787      -1.75527      -1.58849       2.65355       2.02755     -0.101301     -0.449416    -0.0987899  -0.000214704    -0.0156898      0.293170      0.544984     0.0868211      0.169438    -0.0262234     0.0354089       1.28095       1.78417       1.94428       2.08719       2.03869       1.78911       1.67579       1.43054       1.26167      0.910122      0.806491      0.608666      0.479318      0.309142      0.233090      0.159003      0.111736     0.0697612
  21   8 2077.6997    0.7419  0.6590  9.7565 -0.0010  0.0182   0.0159   0.0410    0.0655   0.0000   436.5051     -0.530051       15.4005       5.00786      -1.37961      -4.40124      -2.10557     -0.144711       1.58867     -0.316080     -0.699706     0.0255459     -0.592101     0.0478415    -0.0954821     -0.114064   -0.00460856    -0.0260801       1.40055       1.72688       2.08664       2.09867       2.01598       1.95362       1.70244       1.51152       1.31802       1.02281      0.877325      0.644052      0.500775      0.374607      0.258443      0.181896      0.123469     0.0826657
  21   9 2231.8206    1.0605  0.9084  9.8821 -0.0028  0.0204   0.0201   0.0510    0.0973   0.0000   438.3701      -1.49458       13.4986       6.52265      -5.01020     -0.551709      -1.51001      -2.14537      -1.44447     -0.812048       1.86872     0.0350925      -1.16611     -0.438454      0.247966      0.117564    -0.0156492    -0.0949146       1.54945       2.01921       2.08574       2.23133       2.17902       2.12063       1.89251       1.60450       1.46432       1.17712      0.969883      0.736442      0.568077      0.416923      0.308451      0.212970      0.145726     0.0938373
  21  10 2381.8914    1.4863  0.9165 10.5629 -0.0024  0.0194   0.0272   0.0498    0.0883   0.0000   439.2877     -0.391221       13.7355       2.40478      0.584003      -1.45415       2.50023      -1.77165      0.151264      0.165661      0.136989     -0.135250      0.511362    0.00740931     -0.242563      0.311931      0.101814    -0.0236747       1.48390       1.86436       1.94895       2.14420       2.12764       2.07212       1.78677       1.49812       1.37689       1.12801      0.885184      0.702420      0.537625      0.401339      0.280296      0.198658      0.138220     0.0908509
  21  11 2529.3148    1.9583  0.9268 11.2652  0.0035  0.0198   0.0362   0.0492    0.0897   0.0000   437.0865     -0.356832       12.9721      0.261280      0.147903      -2.94600       1.58186      -2.04117      0.237267     -0.781033      -1.78220     -0.643673      0.329508      0.710837     -0.212390     -0.125694     -0.267985     0.0629312       1.50314       1.94878       2.05916       2.21487       2.17092       2.06740       1.84882       1.67734       1.41234       1.12972      0.939810      0.757051      0.536405      0.423904      0.298207      0.210641      0.143053     0.0949752
  21  12 2676.1702    2.5172  0.8899 11.8176 -0.0001  0.0194   0.0478   0.0505    0.0883   0.0000   440.2316      -2.15775       13.3783      -4.63057      -1.67312      0.133308     -0.178210      -4.13600       2.18678       3.18308      -2.87770      0.712317     -0.383291     -0.398453    -0.0763211    -0.0112882    -0.0892717     0.0895357       1.55353       2.02251       2.13271       2.24582       2.06629       1.97143       1.79974       1.60554       1.49838       1.24884       1.02763      0.822323      0.594449      0.429358      0.296343      0.210041      0.140026     0.0877901
  21  13 2822.9280    3.3095  0.8338 12.1332  0.0004  0.0190   0.0629   0.0468    0.1014   0.0000   440.8909      -1.14836       13.4859     -0.435585      -1.47843      0.202688      -2.38123      0.411813      0.784673      -1.21059      -1.30580      0.343591      0.372588      0.449592      0.631373      0.158448    -0.0530690    0.00765335       1.71828       2.21692       2.29133       2.18063       1.96529       1.88600       1.90435       1.75928       1.59020       1.29373       1.08451      0.831030      0.638354      0.471537      0.319720      0.221230      0.148246     0.0945046
  21  14 2968.8958    3.9569  0.8412 12.7561 -0.0009  0.0182   0.0752   0.0463    0.0869   0.0000   437.7550       5.65634       14.5825       1.82695      -2.56562      -3.72517      0.747584      -2.38620      0.872048      0.573798      -1.93204      0.833354      0.242358      0.189839      0.129443      0.246358     -0.291552      0.171354       1.42925       1.75443       1.98031       2.08239       2.01518       1.91860       1.71523       1.49425       1.30025       1.07734      0.886776      0.686351      0.500705      0.389708      0.271033      0.190928      0.128541     0.0840116
  21  15 3113.9646    4.2315  0.9913 12.7843 -0.0022  0.0203   0.0741   0.0512    0.0990   0.0000   439.4049     -0.398385       15.8169     -0.571429      0.615404      -4.86601      0.615174      -2.89376      0.618317      0.553451      0.963276     -0.299432     -0.531202     -0.295568     -0.138705     -0.214734     -0.142525     0.0487495       1.58675       2.08687       2.15089       2.25411       2.14744       2.08944       1.98604       1.73183       1.45753       1.19398      0.973944      0.766087      0.581842      0.439213      0.312034      0.216169      0.154121     0.0957130
  21  16 3258.5686    3.8475  1.3730 12.6053  0.0012  0.0259   0.0589   0.0637    0.0900   0.0000   439.2509       1.09541       10.7383      -1.15326      -1.08314      -10.3862       1.10402      0.367955       2.54695       1.72576     -0.808925     -0.689306      0.130787     -0.332900    0.00948799     0.0439181    -0.0225422     0.0934965       1.94285       2.61317       2.76169       2.88371       2.76109       2.60066       2.43964       2.11068       1.86346       1.58717       1.30421       1.02172      0.761606      0.556763      0.403008      0.262269      0.184215      0.119702
  21  17 3402.8443    3.4159  1.9596 12.2818 -0.0001  0.0303   0.0450   0.0807    0.0631   0.0000   438.1893       5.01856       11.7173      -5.53274     -0.538790      -3.09333      0.209886       1.78315       1.93907       3.42027     0.0273532      -1.51304      -2.22484     -0.119405      0.557112     -0.394777    -0.0191416     -0.381885       2.29832       3.08378       3.24207       3.42520       3.34219       3.09862       2.97836       2.53685       2.19260       1.76055       1.50558       1.14060      0.859467      0.642769      0.468336      0.329988      0.217121      0.145000
  21  18 3547.1238    2.8476  2.9930 11.6733 -0.0004  0.0381   0.0312   0.1004    0.0543   0.0000   443.0725     0.0219813       19.2215      0.270901      -5.27595      -7.16002      -2.17469      -4.60060       3.28168      -1.55276      -1.60500      0.893212    -0.0530190      0.160680      0.349944      0.476215      0.509092      0.142423       2.96688       3.83489       4.07510       4.39722       4.29664       3.98840       3.60941       3.20302       2.80538       2.31081       1.83647       1.47048       1.10957      0.807548      0.590425      0.409342      0.277399      0.181182
  21  19 3691.4639    2.3777  4.6182 10.9536 -0.0008  0.0500   0.0212   0.1298    0.0494   0.0000   438.3143     -0.233870       14.7950       4.82162       2.58679      -5.74234      -1.18361      -2.61308       5.33589     -0.851461       1.70039    -0.0696160      -2.40048     -0.170015       1.34281     -0.285048    -0.0718353     -0.498848       3.78576       4.96297       5.38623       5.76433       5.60504       5.17451       4.69671       4.25841       3.52127       3.05017       2.35050       1.87723       1.41063       1.06369      0.761436      0.522582      0.351734      0.231076
  21  20 3835.6464    2.0121  6.2761 10.3903 -0.0003  0.0595   0.0155   0.1556    0.0455   0.0000   435.7498      -16.2221       20.8389      -7.25071      -3.40718      -16.6217      -4.11976       11.1295      -1.54137      -7.22304     -0.100713      -2.34687     -0.865791    -0.0626970      0.752833      0.474272      0.149315     -0.254656       4.48548       5.88580       6.32257       6.67549       6.56891       6.18126       5.59919       4.93391       4.28803       3.56002       2.89482       2.23083       1.71974       1.25930      0.921338      0.632090      0.422440      0.280576
  21  21 3979.7596    1.6853  8.4287 10.1825 -0.0001  0.0750   0.0117   0.2013    0.0370   0.0000   430.4072      0.890950       10.8129       5.13278       2.35989       5.74468      0.208931      -4.94557       3.96335       2.94168      -2.20139      -8.02535       1.06672      0.130552      -2.57900      -1.58641     -0.129479     -0.108640       5.61128       7.49096       7.96659       8.24205       8.19763       7.59107       7.02490       6.36352       5.38441       4.48623       3.65277       2.87531       2.18765       1.60666       1.17158      0.805610      0.549161      0.352785
  21  23 4268.3409    1.1600 13.0023  9.9682 -0.0006  0.1178   0.0072   0.3178    0.0291   0.0000   444.6882      -13.8866       19.6409      0.804676       13.9759      -16.2385      -4.00145     0.0564577       2.78495       10.7633      -4.04352      -1.96504       1.89230       3.27402      0.272913    -0.0523977     -0.220106      0.631472       8.73135       11.2980       12.3245       12.9035       12.6985       12.1598       11.0830       9.61030       8.36555       7.00576       5.65188       4.42571       3.45058       2.51337       1.81651       1.29160      0.859174      0.568654
  21  25 4556.8554    0.7989 18.0998  9.7799 -0.0008  0.1851   0.0048   0.4830    0.0227   0.0000   435.6693      -14.3496       13.4820       21.6109      -9.00022      -14.1377      -13.9698       29.8095       8.85394      -7.81069       7.58711       3.52863      -3.73719      -2.02722     -0.167619       4.92235     -0.863943      -1.36170       13.0380       17.6408       18.7481       19.9365       19.5939       18.8025       17.1288       15.1108       12.9646       10.8718       8.84694       6.95031       5.36058       3.98165       2.89185       2.02878       1.33883      0.889916
  22   5 1611.3235    0.2256  0.2121  9.4111 -0.0071  0.0189   0.0100   0.0325    0.0304   0.0000   439.2327     -0.870820       20.3989     -0.815253      -2.12249      0.137071     -0.163662      -2.16912      0.153533       1.44180     0.0596132     -0.213610     -0.175893    -0.0518368   -0.00813601     -0.200070     0.0377284     0.0775422       1.27612       1.75505       1.69808       1.69484       1.92846       2.07383       1.70918       1.46406       1.12188       1.08132       1.24892      0.821704      0.673407      0.342603      0.264579      0.203017      0.134628      0.114147
  22   7 1945.0123    0.5751  0.5122  9.5053 -0.0029  0.0184   0.0147   0.0375    0.0548   0.0000   440.0152     -0.260549       17.8172      0.861393     -0.961689      -1.29915     -0.300614      0.740564     -0.723592      -1.35653     -0.719061      0.472802     -0.358315      0.189478     0.0306302      0.182973     -0.250868    -0.0703435       1.63295       2.13522       2.21366       2.04835       1.73797       1.62164       1.53726       1.59136       1.60151       1.42237       1.20892      0.928719      0.712346      0.513650      0.340509      0.222668      0.155486     0.0938662
  22   8 2104.7186    0.7599  0.7377  9.8525 -0.0042  0.0197   0.0157   0.0442    0.0674   0.0000   439.4432       3.34552       17.3734       3.75751      -3.46700     -0.249265      0.655027    -0.0520637      0.104868      -1.55240      -2.20788      -1.07090     -0.417072    -0.0471744      0.224818     0.0129555     0.0748442      0.146985       1.38839       1.80303       1.91855       1.95433       2.10302       1.82603       1.77335       1.53911       1.33776       1.11913      0.934882      0.733544      0.549309      0.422792      0.311321      0.220812      0.154246      0.104852
  22   9 2259.9859    1.0933  0.8861 10.0358 -0.0024  0.0196   0.0196   0.0469    0.0859   0.0000   442.0085       1.41837       13.6527      0.443379      0.633639      -2.61860      0.657476       3.66095      0.731655     -0.746158       1.75083     -0.842901     -0.213389     -0.299377      0.446519    -0.0510586     -0.125011    -0.0294167       1.40173       1.86720       2.00987       2.04924       2.10897       2.03044       1.85986       1.63480       1.35563       1.12606      0.958313      0.740036      0.584485      0.429190      0.310732      0.227825      0.154894      0.110869
  22  10 2410.7942    1.5125  0.9267 10.8757 -0.0016  0.0200   0.0275   0.0519    0.0847   0.0000   440.0487     -0.910662       14.2862      -1.75669       3.36636     -0.977208       2.27660      -2.92756      0.369598     -0.932928       2.40568     -0.704304     -0.562397      0.618689      0.315811     -0.231762     -0.182711   -0.00672454       1.45925       1.93564       2.12852       2.24276       2.21891       2.02841       1.89577       1.69108       1.42937       1.17000      0.946068      0.745598      0.577684      0.434330      0.326227      0.220069      0.158161      0.105577
  22  11 2559.1642    2.1094  0.9615 11.2429 -0.0011  0.0193   0.0365   0.0489    0.0923   0.0000   439.5118     -0.194897       11.9085      -1.63097      -1.48059     -0.170978      0.179299     -0.244545     -0.265391      -2.55061       1.13216     -0.188096       1.66461      0.670538    -0.0149244     -0.168214     -0.141530      0.140540       1.46057       1.92147       2.02708       2.09150       2.09007       1.97920       1.76084       1.57102       1.41355       1.21786       1.00359      0.769235      0.604128      0.453726      0.325828      0.221116      0.160582      0.105138
  22  12 2707.1014    2.6276  0.9177 11.9531  0.0002  0.0196   0.0472   0.0493    0.0861   0.0000   437.5024      -2.60919       12.1708      0.377526       1.84733      -5.67166     -0.932717      -2.09757      0.943821     -0.891949      -1.98037      0.381467      0.135937      0.492261     0.0775926      0.115414     0.0111664     0.0262677       1.43516       1.88602       1.97731       2.11041       1.92458       1.99739       1.75743       1.58881       1.40939       1.19602      0.960613      0.752661      0.583425      0.450334      0.323852      0.230127      0.157084      0.106882
  22  13 2854.7046    3.4204  0.8042 12.3561 -0.0002  0.0177   0.0631   0.0426    0.0915   0.0000   440.3222       3.56415       10.8105       3.92291      -2.02628     -0.506842     -0.635052      -1.05148     -0.126995     -0.345000     -0.356872      0.303672     -0.599371      0.754060     0.0169300      0.148382     -0.107252      0.107386       1.33452       1.68303       1.81273       1.91011       1.89238       1.85869       1.69243       1.43883       1.26445       1.03880      0.841550      0.714406      0.544471      0.386213      0.286846      0.207677      0.141807     0.0968462
  22  14 3001.4131    4.0244  0.8544 12.6931  0.0007  0.0190   0.0716   0.0435    0.0940   0.0000   435.5564     -0.536435       14.5024     -0.933482      -1.28715      -7.33365      -1.79647      -1.12602     -0.802756     -0.620571      0.474408      0.246592      0.346387      0.126920      0.309835     -0.146637     -0.141843     0.0480867       1.39153       1.79125       1.82267       2.03908       1.87749       1.80569       1.70750       1.48494       1.34920       1.14411      0.953042      0.752832      0.562456      0.438082      0.313502      0.227240      0.148550      0.101730
  22  15 3147.0147    4.1799  1.0849 12.7513  0.0005  0.0215   0.0705   0.0557    0.1081   0.0000   438.4829       1.58777       10.5473       1.01017      -1.72791      -5.99942     0.0102064      0.971221       1.60211      -2.52927       1.00596       1.00069      0.536671      0.386077      0.264733      0.561019     0.0129999      0.100258       1.56528       2.09602       2.07927       2.24758       2.13174       2.12470       1.97560       1.77404       1.56626       1.27093       1.09736      0.806900      0.652000      0.481723      0.375591      0.271792      0.186112      0.124967
  22  16 3292.2127    3.8901  1.4740 12.5260 -0.0004  0.0256   0.0555   0.0628    0.0813   0.0000   437.9786      0.370299       14.7443      -4.49001      0.700525      -2.31463      -3.73944      -1.50216       2.49627    -0.0497518     -0.572322     -0.928173      0.112061       1.00524      0.516629      0.369483     -0.159706      0.172014       1.81628       2.42169       2.49073       2.75390       2.70322       2.53767       2.34944       1.99373       1.83362       1.50487       1.26433      0.986532      0.754638      0.583716      0.409702      0.295664      0.199320      0.136545
  22  17 3437.2408    3.2650  2.0815 12.1364 -0.0013  0.0314   0.0404   0.0788    0.0603   0.0000   438.9807       1.39190       15.7295      -2.08007      -3.44696      -4.59423       3.84654     -0.160560       2.56997     -0.355415     -0.335487     -0.597719     -0.377812      0.307150     -0.779488      0.256709      0.109952      0.345713       2.22877       2.97022       3.12408       3.26092       3.23241       2.92203       2.83533       2.48838       2.33191       1.87325       1.54639       1.22447      0.964501      0.721342      0.527565      0.372701      0.261226      0.173392
  22  18 3582.1382    2.7671  3.2840 11.4723 -0.0001  0.0402   0.0278   0.0986    0.0508   0.0000   434.1090       3.72247       10.7124      -6.27288       1.29016       3.07701      -7.38871      -5.97497       2.59181      -1.25731      -3.73004    -0.0459853      0.376175       1.29577      0.453666     -0.300228    -0.0754458     0.0522432       2.92612       3.93826       4.11086       4.54142       4.21907       4.17266       3.75412       3.32962       2.85545       2.48398       2.00780       1.59858       1.20497      0.925073      0.657295      0.473093      0.319481      0.216670
  22  19 3726.8519    2.2769  4.7570 10.9128 -0.0002  0.0490   0.0199   0.1288    0.0466   0.0000   435.0053      -7.17824       9.72651     0.0138352       5.28820      -10.3089      0.817736     -0.540825       1.17985      -2.36049      0.213252     -0.172338     -0.931258     -0.251266     -0.394926      0.390966     0.0102131     -0.134042       3.57150       4.69722       5.10670       5.32469       5.23996       4.99390       4.66707       4.07786       3.55820       2.91150       2.44966       1.89102       1.51272       1.12510      0.814404      0.580523      0.396908      0.276447
  22  20 3871.6863    1.8896  6.4837 10.5207  0.0001  0.0623   0.0144   0.1602    0.0393   0.0000   443.5754       1.41016       4.20294       5.20576      -4.80328      -5.96616      -1.27936       1.72095      -4.91842       5.32623      0.269280      -1.33490       3.08789      -1.45635       1.21738      0.845697     -0.320965     -0.273648       4.36363       5.81022       6.31744       6.63400       6.45383       6.17308       5.66370       5.08704       4.46389       3.72016       3.06333       2.42071       1.86286       1.42069       1.03730      0.740642      0.508767      0.334797
  22  21 4016.2968    1.5926  9.1485 10.1852  0.0003  0.0786   0.0105   0.2122    0.0336   0.0000   435.8863       9.26153       14.6473       4.18274      -14.4194      -4.61828      -12.6318      -11.4841      -4.02012       5.13978      -5.09245      -1.50296       1.68371      -2.64843     0.0649356      0.706798      0.337416     0.0373003       5.64198       7.36818       7.90369       8.46265       8.28370       7.90877       7.25162       6.46155       5.65997       4.72576       3.87234       3.10050       2.40379       1.80545       1.31914      0.940897      0.639353      0.435780
  22  22 4161.1627    1.3271 11.3022 10.0772 -0.0004  0.0980   0.0083   0.2707    0.0298   0.0000   430.8438      -6.70113       13.6485     -0.294318      -3.25033      -14.5865      -5.76367      -2.82159       10.4909      -5.03922      -10.8451       8.60128      -1.36274      -1.93625      -3.60366       2.08249      0.846033     -0.396422       6.94759       9.22435       10.0487       10.4166       10.3678       9.83134       9.04481       8.04674       7.03098       5.95801       4.86828       3.94308       2.96948       2.27841       1.65264       1.17825      0.796516      0.539296
  22  23 4305.5646    1.1007 13.6439  9.9986 -0.0012  0.1256   0.0066   0.3352    0.0271   0.0000   436.4559       4.53367       5.34537      -16.1349       3.89367      -13.9716       6.47820      -5.42866      -2.22557      -3.48328      -3.35390       1.01799       5.29763     0.0946998       1.88745      -2.10660     -0.258909     -0.491832       8.62920       11.6995       12.4816       13.0672       12.8200       12.2410       11.3736       10.2129       8.95783       7.49532       6.25656       4.97423       3.88282       2.88468       2.13418       1.50767       1.01194      0.686778
  22  24 4450.0955    0.9057 16.2301  9.9049 -0.0001  0.1583   0.0053   0.4171    0.0243   0.0000   409.4407       16.6320       3.44371       3.76053       13.2656      -29.6606      -25.1994       5.33983       12.0472      -7.57756      -2.75738      -11.3242      -1.57670       7.45547       3.14070      -1.08116      0.319475      0.876302       10.6821       14.5755       15.7752       16.5410       16.3539       15.5363       14.3359       12.6719       11.4125       9.36219       7.80778       6.14699       4.83820       3.60941       2.70272       1.87321       1.27561      0.857866
  23   5 1632.7856    0.2463  0.2512  9.3614 -0.0040  0.0136   0.0094   0.0280    0.0303   0.0000   438.9457     -0.338151       18.3007     -0.291571      -1.94063     -0.447550       1.54709     -0.250346      0.340356      0.830215       1.09786     -0.429562      0.695636    -0.0393307    -0.0635976      0.180489     -0.125154    -0.0406789       1.06892       1.30382       1.46950       1.58147       1.47943       1.27389       1.26065       1.17382      0.999584      0.907463      0.752695      0.609990      0.457720      0.350219      0.249666      0.181582      0.121947     0.0819221
  23   7 1969.6208    0.5976  0.5734  9.5592 -0.0030  0.0165   0.0137   0.0379    0.0573   0.0000   438.5022      -1.02130       15.8042       1.34056     0.0126197       2.12920       2.77147     -0.226300      -1.20318     -0.255311   0.000375891       1.38250     -0.527924      0.438869      0.180650      0.138516    -0.0452144      0.108227       1.18353       1.52189       1.56902       1.68626       1.69034       1.64066       1.53096       1.27874       1.12440       1.00055      0.838225      0.707283      0.503985      0.396837      0.280612      0.208638      0.147402     0.0975432
  23   8 2131.0775    0.8483  0.7283  9.8839 -0.0020  0.0180   0.0168   0.0429    0.0630   0.0000   438.2987      -4.11250       16.1755       1.26638      -2.52010     -0.401685      0.683107       2.49974    0.00824960      0.443739      0.929867      0.135238     -0.606671      0.225180     -0.423864      0.294931     0.0873271      0.192775       1.14472       1.65058       1.66816       1.85214       1.69266       1.69185       1.44810       1.38632       1.20311       1.08983      0.876575      0.726944      0.542645      0.425162      0.306342      0.211470      0.153163     0.0977245
  23   9 2287.4474    1.2289  0.8437 10.2453 -0.0001  0.0188   0.0220   0.0429    0.0850   0.0000   440.6840     -0.907283       9.58893      -2.15218     -0.411366      -1.39651      0.202700      -2.05607       3.29001      0.693909      -1.06530      -1.51437      0.156994     -0.608064     -0.487376      0.228969      0.168076     0.0600105       1.32736       1.79411       1.81155       2.01938       1.92297       1.87771       1.80155       1.57418       1.36269       1.08196      0.933108      0.752693      0.594879      0.437105      0.331790      0.242010      0.167215      0.113786
  23  10 2439.1628    1.6232  0.9842 10.7840 -0.0014  0.0198   0.0275   0.0485    0.0940   0.0000   439.1268      -3.62850       13.7863      0.733131       1.02892     -0.270102       2.09562      -1.98729      0.780159     -0.538097     -0.309283      0.907221     -0.356312      0.497612      0.405481     -0.104143     0.0688062      0.158729       1.43943       1.81095       1.96693       2.05408       2.02604       1.98497       1.84280       1.59621       1.46283       1.21779      0.996756      0.808022      0.601681      0.483879      0.366245      0.262908      0.184791      0.127949
  23  11 2588.6096    2.1319  0.9913 11.4834 -0.0009  0.0204   0.0369   0.0503    0.0919   0.0000   437.7335       2.12790       15.6632      -4.65051      -1.16723       1.02736      -1.80692      -1.83937      -1.22695       1.48820      -2.02451      0.705641     -0.295282   -0.00178276     0.0802157     -0.253586     0.0544818     -0.143497       1.44651       1.94281       1.91322       2.13009       1.98509       2.00550       1.86762       1.79009       1.52284       1.31725       1.03365      0.773839      0.602812      0.516919      0.389046      0.306715      0.220011      0.145719
  23  12 2737.5843    2.8051  0.9725 11.7170  0.0035  0.0189   0.0469   0.0479    0.0955   0.0000   439.0982     -0.858128       16.4460      -5.61781     -0.900580      -2.28958      -5.38617     -0.918737      0.422218      0.768754      0.476674     -0.888665     -0.169606     -0.161230      0.208996      0.223127    -0.0191158     0.0653351       1.34845       1.73482       1.91149       2.06679       1.97348       1.91985       1.80346       1.59400       1.34406       1.11270      0.960876      0.740861      0.572844      0.431824      0.334680      0.246450      0.176261      0.117248
  23  13 2886.1057    3.6981  0.8121 12.4193 -0.0027  0.0170   0.0680   0.0433    0.0927   0.0000   439.3827       1.05155       13.1796      -1.46823      -1.80766      0.502452     -0.575039      -2.41536      -1.81610      -1.16213    -0.0731158      0.452542     -0.248213      0.543104      0.526070     -0.109813    -0.0551028      0.238573       1.24977       1.53785       1.65206       1.76038       1.70408       1.70922       1.58800       1.33869       1.21577       1.03003      0.825024      0.691349      0.531891      0.391884      0.296615      0.223271      0.163480      0.110101
  23  14 3033.4103    4.0570  0.9084 12.8006 -0.0004  0.0188   0.0713   0.0459    0.0905   0.0000   438.5779       3.07355       11.8169     -0.509590      -1.04545      -3.88393     -0.536587       3.24518     -0.241311    -0.0544867     -0.465859       1.29520      0.130197     -0.431035      0.640779      0.136680      0.147404    -0.0198540       1.30847       1.64087       1.90283       1.92434       1.93096       1.92926       1.72814       1.48276       1.36311       1.07744      0.893938      0.745099      0.556759      0.439227      0.323507      0.230302      0.175840      0.116149
  23  15 3179.7228    4.1283  1.1467 12.7934 -0.0013  0.0227   0.0658   0.0557    0.0995   0.0000   437.8596       1.98964       12.6711     -0.588792     -0.398347      -5.12703      -2.18088      -1.18398       1.04012       2.49416       1.22241      0.631764      0.921646       1.10815     -0.390885      0.202116      0.285830     0.0463580       1.52250       2.08572       2.21972       2.27545       2.28294       2.11190       2.00806       1.79615       1.63566       1.33814       1.13738      0.865585      0.705859      0.538429      0.383952      0.293463      0.208599      0.138203
  23  16 3325.5272    3.6920  1.5102 12.6203 -0.0027  0.0255   0.0526   0.0651    0.0725   0.0000   439.6598       1.13451       16.5906       1.60201       1.41032      -4.11399      -4.57604      -3.09883     -0.484100      -3.59369     -0.318885      0.313903     -0.271328       1.54148     0.0407069      0.567313      0.244676    -0.0764004       1.69003       2.32008       2.36220       2.58079       2.54060       2.40183       2.20952       2.05063       1.76961       1.56139       1.27755       1.01794      0.788639      0.628664      0.460283      0.323663      0.232229      0.158084
  23  17 3471.2703    3.1048  2.4952 11.8226 -0.0016  0.0323   0.0341   0.0848    0.0534   0.0000   438.4716      -4.28381       16.4775       1.50705      -4.16932     -0.603871     -0.170923      -4.27236      -5.54581       1.97941      -2.41901       3.43009     -0.783007     0.0714272     0.0216498      0.772014      0.202827      0.202299       2.26875       2.96480       3.17643       3.42527       3.33182       3.25621       2.98895       2.71091       2.28998       1.99700       1.60694       1.26632       1.04007      0.762791      0.589525      0.425336      0.295942      0.205495
  23  18 3616.7965    2.5705  3.7020 11.3905 -0.0006  0.0418   0.0242   0.1060    0.0440   0.0000   432.0909      -3.66354       20.2129      -4.89728     -0.868613      -2.81271      0.425235      -5.42433      -2.49461      0.668036      0.519118      0.744684      -1.76544     -0.367263     -0.338760      0.418952     -0.658184      0.247558       2.92921       3.78086       4.05633       4.35670       4.29935       4.04335       3.87070       3.42689       2.99595       2.49742       2.14389       1.70812       1.32486       1.01817      0.760595      0.539921      0.391770      0.265030
  23  19 3762.0627    2.1865  5.1761 10.8487  0.0004  0.0508   0.0175   0.1353    0.0397   0.0000   431.1027       5.49803       4.95703      -9.49429       3.65371      -12.2267      -6.30336      -4.52762       4.11837       1.26138      -1.66956       2.42167      -1.60396       1.07242       2.56400     -0.685988     -0.527775     0.0921215       3.38438       4.56800       4.87313       5.07694       5.14667       4.88863       4.52183       4.02306       3.62954       3.02887       2.57557       2.02007       1.61847       1.20979      0.921057      0.654126      0.455173      0.318930
  23  20 3907.3254    1.8105  7.1019 10.5142 -0.0002  0.0637   0.0130   0.1714    0.0343   0.0000   442.3284      -5.12550       6.69906       3.45676       10.0387     -0.485644     -0.320424      -3.31530      -2.41213       3.87734      -2.48951      -4.06231       4.01388       2.90513      -1.74520      -2.45930      0.261072      0.358598       4.36743       5.79960       6.29575       6.57038       6.59921       6.22439       5.88134       5.17549       4.59709       3.83750       3.16159       2.58097       2.02017       1.53461       1.13323      0.830317      0.588017      0.399638
  23  21 4052.5358    1.4875  9.2752 10.2618 -0.0000  0.0816   0.0099   0.2192    0.0310   0.0000   440.7996       3.12559       10.3608       2.72784      -2.18288      -13.4739       4.15488      -6.65210      -2.62867     -0.846937       4.70732      -5.57360      0.879424      0.905271      0.216893      0.712595      -1.27678      0.276869       5.62983       7.49489       8.06813       8.43336       8.40436       8.04687       7.47406       6.70775       5.79463       4.99152       4.19850       3.38468       2.63654       2.02166       1.47735       1.06265      0.748767      0.513064
  23  22 4197.6215    1.2781 12.2789 10.0929 -0.0004  0.1056   0.0076   0.2899    0.0278   0.0000   434.9563      0.418992       12.6456       2.09654       19.9752      -10.4957       6.64782       8.71055      -1.60286      -17.1187      -1.26794      -6.91804       7.33847     -0.415811      -4.08548      0.239220       2.95964      0.232705       7.03981       9.47413       10.0564       10.6174       10.7113       10.2023       9.54291       8.39670       7.48312       6.39565       5.24549       4.29403       3.32497       2.55651       1.88762       1.38607      0.958657      0.659284
  23  23 4342.7002    1.0780 14.5567  9.9781 -0.0002  0.1286   0.0061   0.3439    0.0254   0.0000   441.9120       21.1639       17.1510       14.5291      -10.1639       7.53802      0.963773      -8.52976      -8.06209      -8.53314       9.50159       8.12580      -1.77740      -1.22888      -3.10021      -1.44125      -3.29515       1.05384       8.64227       11.4761       12.1759       13.1138       13.1128       12.3686       11.7399       10.4653       9.08204       7.68662       6.40772       5.21672       4.06182       3.10628       2.33720       1.68879       1.17802      0.823984
  24   5 1653.6932    0.2628  0.1995  9.3973 -0.0060  0.0119   0.0103   0.0217    0.0298   0.0000   441.6940      -2.89283       20.6475       3.98190      -3.91622     -0.503825       1.52837      0.511200      -1.06546     -0.688813      0.897322     -0.336724     -0.307723    -0.0746138     -0.192637     0.0460052     -0.188598    -0.0184830      0.755625       1.07057       1.04198       1.07966       1.21171       1.17126       1.04341      0.873082      0.785596      0.781505      0.641721      0.461931      0.388085      0.306324      0.232661      0.166589      0.104683     0.0886089
  24   7 1993.5645    0.6406  0.5659  9.5082  0.0001  0.0162   0.0137   0.0343    0.0584   0.0000   440.4616       1.17900       14.6167       1.04765      -5.50258     -0.940150       1.03433      -1.69893      0.693093      0.908857      0.402373    -0.0365333     -0.216827      0.226079   -0.00408237     -0.361349    -0.0654184     0.0933405       1.06374       1.37777       1.42484       1.56960       1.48636       1.47962       1.32224       1.27040       1.12844      0.977462      0.825227      0.677657      0.526095      0.438432      0.320311      0.231716      0.151195      0.117310
  24   8 2156.7391    0.9106  0.7547  9.8458 -0.0012  0.0171   0.0171   0.0401    0.0738   0.0000   439.4974      -2.18626       17.0299      0.342035      -2.25955     -0.807104       2.23993      0.431881      -1.05059      0.617990      0.483521      0.771961      0.177385     -0.257784      0.332711    -0.0857033     0.0320830    0.00894317       1.20070       1.53106       1.63424       1.66741       1.72292       1.68205       1.61356       1.40679       1.19709       1.03053      0.881866      0.725378      0.561554      0.421313      0.329654      0.246457      0.172633      0.123374
  24   9 2314.2764    1.3062  0.9837 10.2881  0.0006  0.0189   0.0218   0.0501    0.0885   0.0000   437.0202      -3.23923       14.0361      -2.86652      -2.42318      -3.88968      0.596876       2.06431     -0.129186      -1.18157      -1.83323     -0.229851      0.604824      0.407307     -0.841090    -0.0966774    -0.0110040      0.108110       1.27042       1.64039       1.81350       1.83378       1.87261       1.72069       1.64368       1.51567       1.37173       1.12292      0.978255      0.813809      0.629228      0.487617      0.372742      0.268713      0.185030      0.134159
  24  10 2467.0521    1.7217  1.0897 11.0849 -0.0031  0.0213   0.0287   0.0564    0.0930   0.0000   439.1038      -4.79591       12.5786      -4.74333       1.16811     -0.292723     -0.387633      -4.61028     -0.242954       1.56527      0.963291      -1.73148      0.298008       1.00890      0.436231      0.184415      0.476078    -0.0458387       1.39250       1.94380       1.96632       2.11593       2.09312       2.00442       1.99145       1.70429       1.52941       1.22923       1.08035      0.869824      0.699793      0.531197      0.391139      0.290158      0.221429      0.147575
  24  11 2617.6736    2.3196  0.9842 11.5107 -0.0017  0.0186   0.0391   0.0513    0.0909   0.0000   438.6839      0.181558       17.5387      -1.26768      -5.18495       3.85338       2.20864     -0.890842     -0.204557      0.601168      0.227160     -0.158538     -0.589632      0.682114     -0.208530    -0.0760069    -0.0689990     0.0104656       1.25317       1.59066       1.68862       1.86839       1.82821       1.81834       1.66730       1.43466       1.29055       1.11525      0.924682      0.776029      0.581610      0.448668      0.355396      0.259733      0.177547      0.128231
  24  12 2767.6678    2.9723  0.9260 11.9260 -0.0018  0.0190   0.0505   0.0448    0.0965   0.0000   439.6325     -0.893082       15.2069      -3.24005      -4.41774      -1.89813      -2.77236      -2.48889     -0.836579       2.00060   0.000263166       1.24128      -1.33945     -0.759977    -0.0780001      0.181009     0.0465750      0.133994       1.25915       1.68301       1.75772       1.99467       2.00055       1.82217       1.74610       1.53371       1.40304       1.14299      0.929332      0.738504      0.594557      0.472023      0.352270      0.267484      0.178207      0.133175
  24  13 2916.9710    3.6521  0.9334 12.5663  0.0003  0.0181   0.0630   0.0478    0.0862   0.0000   439.9707     -0.433350       11.8783      -1.98480      -1.62109      -1.85596      -1.55085     -0.290523       2.48966     -0.208736       1.41486     -0.189486     -0.134019     -0.377117     -0.323893     -0.211475    -0.0302925      0.248923       1.23496       1.65289       1.71509       1.93782       1.84873       1.81429       1.62516       1.48751       1.30003       1.13606      0.931569      0.736089      0.601214      0.467429      0.354308      0.243321      0.177599      0.127161
  24  15 3211.9553    4.1039  1.1945 13.0350 -0.0008  0.0233   0.0639   0.0554    0.0846   0.0000   436.3752       2.92660       14.2921      -4.82425     -0.628655      -6.82760      -2.12853      -3.67220       2.88490     -0.917249      0.112252      0.126351       1.06213       1.44792     -0.514126     -0.230486    -0.0535480     0.0305984       1.50587       2.04439       2.10642       2.14652       2.27892       2.21446       2.06466       1.87595       1.56704       1.39230       1.13005      0.945166      0.754370      0.573550      0.439683      0.310855      0.229246      0.163102
  24  16 3358.4653    3.5936  1.7496 12.4434 -0.0023  0.0272   0.0461   0.0672    0.0616   0.0000   439.0536      -1.46904       11.1287      -3.94261      0.379996      -3.83136      -3.28729      -5.36568      -2.53634     0.0435037     -0.878528     -0.482069     -0.630011     0.0466878     -0.759745       1.38959     0.0310885     -0.543848       1.82107       2.38458       2.57229       2.75218       2.74630       2.68531       2.43221       2.22020       1.95884       1.65843       1.37712       1.09690      0.834173      0.685054      0.533109      0.380366      0.274580      0.196882
  24  17 3504.8802    2.9933  2.7042 11.9347  0.0002  0.0348   0.0316   0.0875    0.0472   0.0000   439.0091      0.638254       18.1802      -4.96286       6.80257      -3.17266      -4.51439      -4.88043      0.531326     -0.907174      -1.65167       2.37969     -0.496299       1.44038     -0.735307      0.113665     -0.329279    -0.0937669       2.26410       3.02828       3.17825       3.47450       3.31644       3.32249       3.03327       2.72092       2.45918       2.12170       1.75480       1.42169       1.12573      0.885560      0.656878      0.484700      0.353521      0.242600
  24  18 3650.9215    2.4998  4.1239 11.1900 -0.0004  0.0431   0.0213   0.1115    0.0402   0.0000   442.1584       9.72870       11.5010      -8.19000      -3.16221       1.49556       1.19878      -2.08246       1.08484      -2.01507       2.86822      0.261848      -1.12587       1.74432     -0.409410      0.380607   -0.00629361     -0.115783       2.82461       3.74831       3.92697       4.17221       4.25757       4.12240       3.89559       3.42360       3.08102       2.53702       2.19524       1.75051       1.37686       1.09193      0.815050      0.615205      0.436553      0.304578
  24  19 3796.8228    2.0514  5.7669 10.7934 -0.0004  0.0548   0.0156   0.1430    0.0364   0.0000   440.5162       2.48833       5.87974      0.366204      -7.80552      -10.0828      -2.81211      -1.78907       1.42622      -1.14876      -3.17149      -1.37436      0.928379       1.17916      0.541534     -0.351023     -0.386080     -0.651458       3.69404       5.02411       5.47507       5.65438       5.63042       5.32343       5.13234       4.50831       4.03463       3.40921       2.82214       2.35490       1.82710       1.44002       1.04563      0.783374      0.551880      0.381754
  24  20 3942.5214    1.7417  7.9081 10.4046 -0.0004  0.0684   0.0117   0.1831    0.0328   0.0000   434.5184      -3.58614       9.67430     0.0232647       3.55605      -8.39095       4.23878     -0.925357      -8.48583      -1.95057       4.19749      -2.61501      0.290879       1.23943       1.34607       1.11321       1.01425      0.133259       4.38915       5.98944       6.24474       6.78903       6.74212       6.54695       6.16366       5.40704       4.81361       4.10733       3.52265       2.79751       2.23859       1.71443       1.29886      0.952375      0.684660      0.479913
  24  21 4088.1572    1.4596 10.3127 10.1435 -0.0001  0.0859   0.0088   0.2345    0.0297   0.0000   439.7925      -7.28757       16.9458     -0.453645      -17.1007     -0.966521      -1.79319      0.882734      -14.1834       8.19596       1.70823      -3.37128       2.57932       3.90956       3.04284      -2.68424     -0.342697      0.567093       5.47033       7.46075       7.76806       8.48504       8.49451       8.09244       7.58665       6.78419       6.18288       5.11493       4.36809       3.55156       2.78430       2.19348       1.63239       1.19878      0.865319      0.602053
  24  22 4233.8119    1.2123 12.5527 10.0849 -0.0008  0.1094   0.0070   0.2936    0.0262   0.0000   428.7431       3.26230       17.3313       11.9690       18.1635      -8.32719      -30.1084      -2.95952       4.86061       1.31923      -2.23652       1.89271       1.25934      -3.42120      0.516756      -1.64971       1.07584     -0.825102       6.89888       9.34050       10.3021       10.7178       10.8640       10.2699       9.74641       8.69646       7.69732       6.56705       5.50336       4.54171       3.58580       2.75609       2.11119       1.52678       1.07254      0.752193
  24  23 4379.3421    0.9826 15.3042  9.9925 -0.0015  0.1378   0.0055   0.3749    0.0236   0.0000   428.5541      -2.87071       21.4304      -8.40557      -1.38381      -11.9288      -6.35213      -4.08673       4.97876      -11.4819      -9.19194       8.44096      0.839610      -3.47112      -2.72041      -1.81601       3.66461      -1.67046       8.75774       11.9814       12.8984       13.6469       13.7298       13.1344       12.1410       11.0785       9.71363       8.46375       7.04658       5.71485       4.59450       3.53629       2.64980       1.93703       1.38551      0.960625
  25   5 1674.0690    0.2879  0.2692  9.3610  0.0010  0.0128   0.0094   0.0277    0.0315   0.0000   440.0205      -1.02351       19.0875      0.840689      -1.72824      0.228416       1.28242     -0.198338     -0.419876      0.996108      0.409876     -0.356420     -0.113811    -0.0256508      0.205036     -0.207169    -0.0481095      0.120084      0.887869       1.04540       1.24416       1.24375       1.17317       1.25727       1.22825       1.04612      0.987523      0.821583      0.613886      0.474980      0.431002      0.322653      0.256261      0.206867      0.140545      0.112752
  25   6 1847.8530    0.4483  0.5456  9.2911 -0.0011  0.0180   0.0100   0.0349    0.0478   0.0000   440.3770    -0.0215314       15.8071      0.187623      -2.24032       1.25518      0.320617      0.433546     -0.947950     -0.410986     0.0266172     0.0170729     0.0759844     -0.161986     0.0762246      0.254140    -0.0290907    -0.0512398       1.05308       1.46001       1.44963       1.59439       1.62469       1.54662       1.50465       1.25381       1.17035       1.00482      0.898909      0.706848      0.591857      0.436560      0.339350      0.255343      0.186522      0.130228
  25   7 2016.8967    0.6835  0.5359  9.6197 -0.0036  0.0155   0.0148   0.0331    0.0557   0.0000   438.8061      -1.15485       16.2816      -1.20704      -2.15207       2.93911      0.346826     -0.157755      0.667946      0.854415      -1.05934     -0.480692     -0.312075      0.813634     -0.140935      0.290707    -0.0588859     0.0625667       1.01148       1.39026       1.50905       1.66670       1.63381       1.56657       1.42444       1.31517       1.06657      0.973189      0.780772      0.672383      0.502677      0.401938      0.284502      0.224740      0.158652      0.107121
  25   8 2181.7398    0.9808  0.7955 10.0832 -0.0012  0.0178   0.0178   0.0433    0.0674   0.0000   440.8976      -1.03884       17.6930       2.50045      -2.24734     -0.976060       1.77635      -3.30136      -2.16541      0.959831     -0.549728      0.592079      0.434584     -0.679601    -0.0237202      0.169233    -0.0577108     0.0885756       1.13822       1.53909       1.65865       1.84038       1.77047       1.74824       1.68950       1.38493       1.26331       1.04283      0.931922      0.703721      0.575970      0.438019      0.333849      0.258453      0.187711      0.136093
  25   9 2340.4715    1.3507  0.9857 10.4362  0.0019  0.0186   0.0223   0.0493    0.0844   0.0000   440.0538      -1.16696       15.2117      -4.08930      -1.32665      -4.17125      -3.61552     -0.408564       1.17331      -1.32710      0.111879     -0.803481       1.07869     -0.403422       1.13794     -0.203078    -0.0288530      0.154259       1.25295       1.64092       1.74104       1.84182       1.86791       1.79284       1.73144       1.48464       1.32543       1.15712      0.975672      0.815965      0.639699      0.504561      0.379199      0.282734      0.200996      0.145204
  25  10 2494.3560    1.8132  0.9549 10.9269  0.0009  0.0188   0.0296   0.0453    0.0863   0.0000   441.1680       1.53007       14.5841       1.31457     -0.712461       1.49230     -0.360085     -0.844367    -0.0175265       2.67571      -1.46411      0.939102      0.475230     -0.922250    0.00278741      0.247545     -0.181818      0.157631       1.15024       1.55014       1.72265       1.84017       1.78964       1.75946       1.65566       1.48844       1.25759       1.14740      0.956475      0.755572      0.639845      0.475541      0.369876      0.271290      0.200613      0.137579
  25  11 2646.2401    2.4611  0.9923 11.3701 -0.0024  0.0185   0.0392   0.0469    0.1032   0.0000   438.2680     0.0421761       12.4386      0.446819      0.181703      0.206243       1.05164      -1.03227       1.42062       1.67258     -0.538959     -0.392965     -0.355874    -0.0454762      0.279339      0.232956     0.0991790      0.197484       1.17430       1.55437       1.65030       1.74407       1.78445       1.73512       1.60714       1.45769       1.32406       1.11820      0.947794      0.764833      0.609681      0.470240      0.369508      0.281604      0.210401      0.148780
  25  12 2797.3476    3.2044  0.9460 11.9662 -0.0010  0.0174   0.0525   0.0457    0.0979   0.0000   439.5672    -0.0255687       16.4490     -0.785103      -3.98494      -1.97379       2.11493      -1.25109      -1.25952      0.132083      0.212851      0.371662     0.0996429      0.180074      0.319755      0.387381     -0.220218     -0.136363       1.15877       1.44172       1.53913       1.72793       1.69655       1.62155       1.56038       1.40163       1.24949       1.05039      0.902783      0.728776      0.570724      0.464279      0.337400      0.285037      0.200144      0.140493
  25  13 2947.3934    3.7841  0.8529 12.6332 -0.0008  0.0172   0.0647   0.0422    0.0823   0.0000   438.4427      0.439610       15.5786      -1.60758       3.43998      -3.81786      0.817610     -0.196585       1.93863     -0.394971      -1.08710     -0.185963      -1.25681    -0.0495919      0.130156     0.0902011      0.206623     0.0960900       1.14146       1.53082       1.66233       1.80682       1.73290       1.66788       1.60827       1.39609       1.29587       1.06402      0.909593      0.711846      0.565681      0.454030      0.343232      0.251646      0.194271      0.139842
  25  14 3096.1586    4.2276  1.0405 12.7390 -0.0033  0.0199   0.0676   0.0491    0.0977   0.0000   438.1449      -1.32539       16.1180      -2.65963     -0.447683      -3.55943      0.429126      0.514700      -2.82813     -0.499965      0.125361     -0.685566     -0.702554      0.763036      0.103453      0.265854     -0.268019      0.456302       1.24582       1.71992       1.70604       1.92701       1.82756       1.80341       1.69176       1.63044       1.41890       1.18523       1.00779      0.805834      0.658142      0.514752      0.396157      0.300248      0.227320      0.158711
  25  15 3243.8740    4.0687  1.2986 12.8206 -0.0031  0.0225   0.0590   0.0579    0.0836   0.0000   439.2491      -1.50075       13.6714      -1.74624     -0.891195     -0.286312       1.80634     -0.216920     -0.829794      0.111489      -1.30641    -0.0539203      0.200706      0.907119      0.146619      0.112543    -0.0968637     0.0612423       1.44667       1.90340       2.06653       2.22537       2.15103       2.10769       1.93930       1.82517       1.60684       1.35548       1.15719      0.965903      0.767055      0.589547      0.460630      0.332438      0.252157      0.173595
  25  16 3391.1130    3.5294  1.8391 12.4922 -0.0005  0.0273   0.0440   0.0706    0.0603   0.0000   438.9651       1.42235       11.9613      -3.54064     -0.856542      -5.79750       2.60382      -1.57289      -2.67034      0.182200     -0.326686    -0.0786493      -1.54919      0.334313      0.976750    -0.0325403     -0.378235      0.214208       1.66241       2.24630       2.35351       2.55058       2.50512       2.48265       2.34845       2.13676       1.91229       1.61197       1.35481       1.11089      0.907523      0.691147      0.550917      0.413805      0.299107      0.212021
  25  17 3538.0760    2.9398  2.8726 11.7346 -0.0016  0.0340   0.0292   0.0893    0.0462   0.0000   444.3939      -1.04424       16.0890      -6.55814      0.930219      -5.43106      -1.31682     -0.819510     -0.960538      -3.40914       2.30551       3.00408       1.33289     -0.723844     -0.387178       1.14808    -0.0974422     -0.492140       2.11442       2.83526       2.92990       3.24492       3.22649       3.12855       2.88840       2.67276       2.37518       2.10034       1.70605       1.43358       1.11842      0.888901      0.682256      0.519872      0.375976      0.271999
  25  18 3684.8820    2.4062  4.4735 11.0674 -0.0003  0.0447   0.0192   0.1134    0.0381   0.0000   437.8125       1.48904       10.8813       5.27067      -7.20841      -3.66879      -5.37715       7.95689       3.97330      -5.65669      0.885718     -0.794631     -0.283399     -0.393189     -0.204438      0.658531   -0.00310072      0.166172       2.82884       3.77010       4.11906       4.27549       4.32236       4.18301       3.95930       3.53924       3.14649       2.77077       2.30063       1.90073       1.50951       1.22149      0.907325      0.690348      0.481189      0.343428
  25  19 3831.2072    1.9913  6.3305 10.6401 -0.0008  0.0562   0.0139   0.1496    0.0340   0.0000   437.3360       2.40631       7.65976      -3.65796       3.80253       6.33488      -2.17730      -7.61685       1.74507       3.86765      -4.85517      0.607739       2.99981      0.922620      -1.28994      0.708450     -0.665583      0.123996       3.45029       4.68958       5.03632       5.42522       5.32555       5.24853       4.93292       4.39907       3.95038       3.37681       2.87273       2.37967       1.87649       1.48644       1.11887      0.845764      0.612143      0.436001
  25  20 3977.4085    1.6404  8.6091 10.3698 -0.0004  0.0717   0.0105   0.1964    0.0302   0.0000   431.5754      -4.50694       13.3405       7.63911      -3.73533      -10.5603      -2.21590      -5.14825     -0.233980       3.51687     -0.812056      -1.92209     -0.589989      0.179792      -3.29677     -0.412024      0.421733     -0.624045       4.42630       6.02697       6.40745       6.81594       6.89380       6.63156       6.29759       5.67688       5.01618       4.33643       3.68108       3.02424       2.44037       1.92111       1.44612       1.08452      0.768448      0.559360
  25  21 4123.6769    1.3941 10.5730 10.1346 -0.0004  0.0865   0.0082   0.2377    0.0282   0.0000   445.5981       8.55079      -2.47919      -2.71503      -3.53745      -9.84176       1.08073     -0.370717     -0.413908      -2.71568      -8.79575       3.03193      0.807397       1.99592     -0.957785      0.393561     -0.622048     -0.685959       5.38673       7.22131       7.83137       8.35246       8.37336       8.11968       7.57207       6.87450       6.06154       5.31468       4.48392       3.67290       2.97957       2.29953       1.76882       1.31836      0.939540      0.670551
  25  22 4269.7551    1.1656 13.4890 10.0838 -0.0001  0.1152   0.0064   0.3084    0.0242   0.0000   429.2859      -13.5678       20.9961      -4.60236      -2.16296       9.40166       4.97381      -15.5847      -11.6515       14.5537       10.9893     -0.455109       3.28186      0.769410       1.48268       3.68057     -0.636569       1.38187       7.08333       9.59757       10.3707       11.0298       10.9378       10.6545       9.94120       9.15130       8.06747       7.08125       5.92327       4.93570       3.91665       3.10956       2.33505       1.75914       1.28041      0.900326
  26   4 1508.7045    0.1695  0.1326  9.3590 -0.0075  0.0101   0.0096   0.0214    0.0245   0.0000   439.7993      0.115000       20.1708     -0.567433      -3.53465     -0.439252     -0.689510     -0.364173     -0.269656     -0.375220     -0.147592      0.290323     -0.472532     -0.242376     -0.248201     -0.187784      0.228123    -0.0798203      0.637437      0.833270      0.965709       1.09131      0.874791       1.04738       1.10192      0.852954      0.813963      0.720205      0.524726      0.392954      0.383118      0.332691      0.234042      0.194371      0.155681     0.0896629
  26   5 1694.0488    0.3261  0.2849  9.3835 -0.0011  0.0151   0.0100   0.0255    0.0321   0.0000   440.1295     -0.986163       19.6285     -0.466239      -3.49108      0.849007      0.857825      0.225063     -0.369699      0.163327      0.740293     0.0778132     -0.312858     -0.236959     0.0949885      0.162550     0.0880541     -0.107684      0.796859       1.20452       1.15849       1.34646       1.27333       1.30319       1.22595       1.05130       1.03411      0.768228      0.705363      0.518819      0.476845      0.325384      0.316832      0.184566      0.174379      0.112982
  26   6 1869.0169    0.4860  0.4515  9.4131 -0.0098  0.0150   0.0122   0.0306    0.0464   0.0000   440.3111     -0.588103       18.8681     -0.164533      -1.78385     0.0632383      -1.43652      0.831238     -0.520946      0.393978      0.123116     -0.422610     -0.775560      0.217411      0.958309     -0.363981      0.304815    -0.0411049      0.914091       1.23283       1.47353       1.48375       1.37867       1.41162       1.23126       1.15897       1.07979      0.913516      0.814197      0.711353      0.544400      0.436783      0.337316      0.249397      0.184818      0.130018
  26   7 2039.7305    0.7263  0.6932  9.5147 -0.0015  0.0166   0.0138   0.0383    0.0659   0.0000   440.1154     -0.830362       19.0442       1.15074      -3.03287      -1.83458      -1.19981     -0.368488      -1.83292      0.540680      0.667329     -0.529813     -0.243954     -0.466397     -0.130849     0.0313181     0.0796510     0.0563042       1.03685       1.36893       1.47013       1.61413       1.60353       1.62486       1.46110       1.30378       1.13930      0.997507      0.861145      0.695214      0.580981      0.447757      0.324444      0.260127      0.183827      0.136002
  26   8 2206.0589    1.0317  0.7877 10.0843 -0.0013  0.0170   0.0182   0.0408    0.0719   0.0000   441.0292      0.867241       16.5287      -3.11445      -3.79222      -4.71432     -0.825488      0.924550     -0.300901      0.415277     0.0580539     -0.331525      -1.27066    -0.0492090    -0.0941437      0.188865      0.211048    -0.0502238       1.05230       1.45741       1.49258       1.65481       1.58833       1.55146       1.49550       1.35429       1.22103       1.04044      0.879793      0.718765      0.579058      0.470343      0.354510      0.275854      0.195925      0.146021
  26   9 2366.0500    1.4440  0.9228 10.6947 -0.0025  0.0182   0.0242   0.0449    0.0758   0.0000   438.5173     -0.727597       18.5244       1.41424      -4.22815     0.0387788       3.51385      -3.26804     -0.290744     -0.618380      -2.17139    -0.0616832     -0.531352     -0.216048      0.612704      0.236796      0.166874    -0.0462746       1.12598       1.40762       1.57700       1.67237       1.70969       1.67339       1.58163       1.38867       1.27155       1.11106      0.911386      0.725508      0.609421      0.482655      0.378065      0.290232      0.210104      0.153042
  26  10 2521.2070    1.9252  0.9951 11.2617 -0.0003  0.0183   0.0313   0.0481    0.0795   0.0000   439.0679     -0.925851       13.0278      -2.26003       1.12643      -2.97434       1.58290      -1.77410       1.07600       2.36111     -0.782572     -0.717290     0.0349957    -0.0283334      0.968562      0.142641     0.0275085    -0.0210915       1.16463       1.47336       1.62267       1.72502       1.72092       1.76327       1.60231       1.49038       1.26173       1.10231      0.944662      0.784580      0.623836      0.511577      0.382503      0.297887      0.209211      0.162164
  26  11 2674.3221    2.6394  1.0088 11.5877  0.0010  0.0181   0.0418   0.0487    0.0976   0.0000   439.4709      -1.91454       13.7584      -1.28103     -0.342258      -2.57591      -1.92228      -1.59651       1.64350       1.63763     -0.509380      0.550824     -0.722799       1.05104      0.151587      0.401511      0.160294      0.219013       1.14508       1.51283       1.60466       1.76490       1.80932       1.74418       1.62327       1.44397       1.33159       1.10797      0.945396      0.765340      0.610309      0.476722      0.380254      0.286299      0.220628      0.157970
  26  12 2826.5349    3.2918  0.9147 12.4038 -0.0017  0.0174   0.0539   0.0445    0.0774   0.0000   439.2620      0.563933       16.6343     -0.867391      -3.00448      -2.57466       1.82978      -2.55020     -0.127139      0.247797      0.828883     -0.261059     -0.271151    -0.0546127      0.387011    -0.0440567     -0.341552     -0.168680       1.11152       1.37923       1.48723       1.61023       1.56183       1.54930       1.49503       1.40648       1.21372       1.03972      0.910736      0.727052      0.599370      0.476642      0.376482      0.286450      0.211845      0.156902
  26  13 2977.4576    4.0395  0.8412 12.6838 -0.0010  0.0166   0.0680   0.0400    0.0813   0.0000   439.1026       2.17174       16.2461      0.940385      -1.00959     -0.757923       2.12659      -1.43843     -0.409736      0.409739      0.205319      0.214881       1.07770       1.31095     -0.447331      0.126617     0.0229912    -0.0743656       1.01689       1.31253       1.46006       1.56110       1.53179       1.49607       1.39649       1.29738       1.13304      0.997991      0.877308      0.693613      0.586045      0.452897      0.344603      0.262683      0.200212      0.144533
  26  14 3126.8934    4.2786  1.0477 12.8176 -0.0019  0.0190   0.0673   0.0489    0.0944   0.0000   437.2884       1.29143       14.1568      -5.83851    -0.0582867      -4.03377      -1.93902      -1.41326      -2.69940      0.329390      0.347701      0.459716     0.0956245     0.0488250      -1.00426    -0.0394119     -0.168167     -0.313719       1.18958       1.58028       1.67612       1.77371       1.69833       1.73077       1.68332       1.53982       1.33906       1.14297       1.00098      0.815830      0.640937      0.539052      0.405491      0.312240      0.228228      0.170179
  26  15 3275.3870    3.9930  1.3989 12.6717 -0.0009  0.0229   0.0546   0.0603    0.0831   0.0000   436.9315       5.38763       15.0563      -2.67549      -2.12340      -7.43039    -0.0677736      -2.40378      0.235922     -0.755375     -0.373055      0.495878      0.470471     -0.302980      0.393373      0.336269      0.451611     0.0349631       1.36277       1.83386       1.95778       2.03472       2.11157       1.98310       1.95161       1.75518       1.62530       1.35145       1.16358      0.937484      0.801756      0.620786      0.491648      0.369680      0.264713      0.195668
  26  16 3423.3436    3.2654  2.1647 12.2111 -0.0001  0.0290   0.0369   0.0768    0.0539   0.0000   441.2539      0.415503       7.42535      -3.83598       2.21018      -10.0757      -3.94088     -0.566032       2.56755      0.610575      0.468141      -1.30117      0.146773      0.159812     -0.425265    -0.0282291      0.443635    0.00532660       1.71784       2.28471       2.44223       2.67436       2.65927       2.57239       2.43713       2.22642       1.99758       1.72287       1.46568       1.24177      0.999158      0.799579      0.610282      0.457714      0.333083      0.246621
  26  17 3570.9707    2.7460  3.3045 11.6260 -0.0004  0.0375   0.0252   0.0939    0.0419   0.0000   443.6809      -1.72176       8.33054      -7.91188      -2.64078      -1.02676       3.60042      -2.82116      -3.76647      0.232639       3.04319     -0.239124      0.809756      0.931693       1.12241     -0.861427     -0.607401     -0.197899       2.23661       3.04665       3.23834       3.42645       3.57006       3.37267       3.26753       2.82634       2.62695       2.27254       1.97232       1.58690       1.30946       1.01165      0.797179      0.596903      0.443188      0.315815
  26  18 3718.3421    2.2762  4.8225 11.0678 -0.0015  0.0464   0.0176   0.1204    0.0350   0.0000   440.2910     -0.121876       8.15007      0.740169       1.11127      -3.54474       2.21932      -5.50030    -0.0391698      -2.10053      0.985982       5.55976       3.10469     -0.503009      -1.50035      0.860304      0.697404      0.366459       2.76194       3.63725       4.01177       4.21265       4.24945       4.11744       3.91512       3.60582       3.22844       2.78487       2.38109       1.98436       1.58619       1.25803      0.977041      0.760884      0.556868      0.399368
  26  19 3865.3658    1.9050  6.6433 10.5812  0.0000  0.0574   0.0127   0.1523    0.0322   0.0000   437.0502       2.11311       9.32011      -7.89823       7.03336      -8.72875       2.17053      -5.05304     0.0842513       5.64141       3.14767      -2.28311     -0.537727      0.830158     -0.996752     -0.700658     -0.939382   5.64516e-05       3.41639       4.67866       4.93198       5.31334       5.31669       5.21562       4.93930       4.48866       4.02607       3.45846       2.98491       2.47278       2.00883       1.57695       1.21762      0.928986      0.677599      0.490855
  26  20 4012.1902    1.5669  8.8460 10.3340 -0.0005  0.0742   0.0097   0.1992    0.0291   0.0000   441.0373       14.8732       9.96174     -0.270639      -1.53302      -2.52749      -5.27552      -5.17832      0.408129       3.78439     -0.553505      -4.70606      0.936488      0.439124      -3.94494       2.72727     -0.628099       1.10826       4.36641       6.02175       6.44254       6.95448       6.97600       6.68138       6.42761       5.75455       5.24262       4.52089       3.84449       3.13970       2.58192       2.04373       1.59018       1.18355      0.866271      0.623387
  26  21 4158.7884    1.3247 11.4492 10.1863  0.0000  0.0948   0.0076   0.2576    0.0260   0.0000   435.5621      -11.8202       17.0476      -4.12731       5.13320      -10.9670      -5.97653       12.0563       2.67509      0.533108       5.53682      -2.60894       2.67734       4.05568     0.0911950     -0.516963    0.00473211      0.650947       5.62110       7.48473       8.15540       8.60955       8.69066       8.52440       8.09221       7.33032       6.55665       5.71997       4.86163       4.08264       3.33315       2.64398       2.02460       1.53429       1.11345      0.813837
  26  22 4305.5283    1.0904 14.1206 10.0943  0.0001  0.1239   0.0059   0.3235    0.0231   0.0000   432.9838       2.76080       16.2444      -11.1467      -11.6231      -3.15959      0.372300       1.88096      -9.32214    -0.0480811      -1.72491      0.276857       7.57688       5.57522      -1.85061     -0.931940       1.51571      -2.15344       7.18829       9.80329       10.5938       11.3944       11.2184       11.1341       10.4755       9.46613       8.61635       7.55597       6.36207       5.28273       4.28953       3.49544       2.61704       2.01327       1.46004       1.04884
  27   4 1527.5488    0.1961  0.1677  9.3696 -0.0100  0.0131   0.0089   0.0218    0.0258   0.0000   439.5974      0.397459       19.1225     -0.723333      -3.73226     -0.307793       1.08185     -0.873476     -0.977277     -0.184025     -0.357878     -0.196436     -0.347325     0.0613201     -0.396166      0.334981    0.00754323     -0.156166      0.854776       1.06012       1.21137       1.15063       1.30499       1.34516       1.29135      0.994092      0.947742      0.713889      0.655358      0.569321      0.417968      0.347688      0.264311      0.209796      0.155589     0.0953499
  27   5 1713.5894    0.3397  0.3160  9.3823 -0.0088  0.0136   0.0101   0.0266    0.0343   0.0000   440.7615    -0.0163461       18.4599      0.759784      -2.70429     0.0468173     -0.318118      0.124983      -1.35758      0.477597      0.293885     -0.279671     -0.188922      0.640503     -0.629429     -0.332734      0.111147     0.0680304      0.687154       1.08882       1.02941       1.25017       1.10670       1.20621      0.995517       1.04930      0.867368      0.804533      0.654023      0.548734      0.472776      0.357892      0.289043      0.204687      0.161936      0.110651
  27   6 1889.7451    0.5243  0.5012  9.4718 -0.0021  0.0150   0.0116   0.0319    0.0476   0.0000   440.2615     0.0922203       18.7081      0.571906      -3.48828      -1.36861    -0.0336007       1.57181      -1.03321      0.467886     -0.153141      0.181559     -0.966602     0.0217108    -0.0439272    -0.0503933     -0.162941    -0.0157939      0.881644       1.19934       1.30897       1.32446       1.29011       1.23643       1.24482       1.13872       1.06985      0.906220      0.755395      0.673427      0.543928      0.443565      0.325822      0.265954      0.198616      0.138894
  27   7 2062.0235    0.7580  0.6814  9.6897 -0.0004  0.0161   0.0142   0.0393    0.0602   0.0000   438.8294      -1.07109       19.0772       1.31867      -1.52243      0.181668       1.68135     -0.270656      -1.26044     -0.703290      0.188125    -0.0169919     -0.340054     -0.109187      0.625408    -0.0774896     -0.157652     0.0970073       1.00369       1.32052       1.45408       1.54139       1.56575       1.52377       1.44674       1.24321       1.07432       1.03203      0.876519      0.765376      0.581811      0.477511      0.372253      0.275297      0.203502      0.145720
  27   8 2229.6883    1.0859  0.8918 10.0258 -0.0017  0.0175   0.0177   0.0436    0.0778   0.0000   440.1331      0.794009       18.1492      -1.44726      -5.63041     -0.299339       1.34467      0.345541      -1.14236     -0.443587      0.638244      0.735177    -0.0821396     -0.480507      0.464393      0.665347    -0.0518810      0.144014       1.04959       1.38021       1.50278       1.60078       1.59442       1.47513       1.51411       1.33395       1.19861       1.09583      0.910939      0.780723      0.648392      0.505628      0.388779      0.299408      0.229385      0.163532
  27   9 2390.9588    1.5298  0.9434 10.7579 -0.0011  0.0178   0.0242   0.0447    0.0762   0.0000   438.1738      -1.05255       13.0734      0.733900      -2.12439      -3.04945     -0.639448       1.76158       1.79411      -2.10613     -0.796001     -0.318769     -0.127589      0.207706      0.919838      0.123077      0.162340     0.0754228       1.06116       1.37697       1.48696       1.61091       1.59966       1.57276       1.49636       1.33863       1.21688       1.06182      0.938066      0.784341      0.645306      0.493945      0.414886      0.305667      0.222143      0.160528
  27  10 2547.5325    2.0885  1.0128 11.4422  0.0001  0.0187   0.0329   0.0467    0.0793   0.0000   439.0951     0.0327954       16.8033      -1.44899      -1.58472     -0.585541      -1.50345      -1.05335      0.362256      0.435745      0.821826      -1.56957      0.212952       1.64750      0.429322     -0.479544     -0.434944      0.315815       1.12134       1.49340       1.63579       1.76634       1.77485       1.74237       1.64893       1.47280       1.34578       1.10896      0.990086      0.828583      0.646126      0.528542      0.405966      0.316002      0.230552      0.173810
  27  11 2702.0791    2.6516  1.0541 11.9955  0.0003  0.0191   0.0412   0.0486    0.0794   0.0000   437.9199    -0.0862395       14.6564      0.829411      -4.48464      -3.89590       3.34974      -1.69793      0.425397      -1.03158      -1.77770     -0.186498      0.630539     -0.353242     -0.376552     -0.156241    -0.0110191     -0.120351       1.13631       1.44872       1.57417       1.70277       1.72037       1.67199       1.61294       1.44110       1.29118       1.19191      0.987775      0.834387      0.647608      0.543025      0.416079      0.323706      0.250777      0.181864
  27  12 2855.3799    3.3682  0.9622 12.2259 -0.0021  0.0178   0.0526   0.0432    0.0932   0.0000   438.8844      -2.20028       17.1216     -0.954091     0.0187392      -5.23864       1.71161      -2.80050      -1.14138      0.890756      -1.14335     -0.159843      0.125237     -0.580966      0.262178     0.0477496     0.0275385      0.119327       1.05724       1.40940       1.49583       1.64221       1.62062       1.58761       1.54999       1.38540       1.27227       1.04323      0.928406      0.771898      0.636629      0.486980      0.400296      0.310390      0.220361      0.166127
  27  13 3007.0364    4.1461  0.8699 12.8658 -0.0003  0.0163   0.0686   0.0425    0.0770   0.0000   438.9202      0.778235       14.6835      0.168488      -3.94757      -2.18862      0.487264     -0.798758     -0.696122     -0.533719     -0.299995     -0.680303     -0.263749      0.346411      0.237245     -0.237288     -0.228202    0.00467803      0.987528       1.31129       1.34992       1.49982       1.42734       1.43043       1.39020       1.28016       1.16053      0.986422      0.849151      0.706792      0.586800      0.476563      0.367123      0.281981      0.205588      0.150800
  27  14 3157.2285    4.1924  1.0770 12.8662  0.0018  0.0193   0.0633   0.0484    0.0874   0.0000   439.3544       3.06365       14.3306     -0.174483      -2.35101      -6.48810     -0.318725      -3.53556       2.30459      -1.10082      -1.43226      0.345771   -0.00760990      0.439193      0.133406     0.0759831    -0.0518904   -0.00358791       1.10942       1.51441       1.56758       1.75148       1.70510       1.73293       1.57102       1.49940       1.30137       1.15479      0.997813      0.834001      0.679820      0.553002      0.406726      0.320197      0.241339      0.181851
  27  15 3306.5157    3.8384  1.6048 12.7407  0.0038  0.0249   0.0493   0.0627    0.0636   0.0000   436.9093       3.84933       15.5345      -4.60583      -3.10058      -2.17689      0.472019      -2.15775       3.12965     0.0627844      -1.54713      0.397649      0.535111      0.608175      0.288645     -0.196678      0.378940    0.00499076       1.48954       1.98574       2.08075       2.25447       2.25082       2.21353       2.14317       1.96973       1.76985       1.50140       1.27502       1.06766      0.895588      0.717194      0.548982      0.433842      0.312581      0.233664
  27  16 3455.2556    3.1195  2.3441 12.2218 -0.0009  0.0305   0.0344   0.0800    0.0505   0.0000   436.2691      -1.16721       10.3821      -3.01171       1.94047       2.18765      -3.65824       1.61323      -1.41292       1.16679      -1.72338     -0.907381      -1.52820      0.707399      0.348970     -0.331804      0.122740     -0.405197       1.80048       2.38248       2.54935       2.79761       2.79294       2.76449       2.63124       2.38875       2.07292       1.83759       1.60495       1.30710       1.07019      0.876670      0.662834      0.519495      0.378111      0.279917
  27  17 3603.4996    2.6765  3.5107 11.4419 -0.0006  0.0367   0.0234   0.0971    0.0415   0.0000   441.0373      -2.81469       14.3042      -5.10249      0.307134      -5.35376      -8.14405     -0.362330      0.159099     -0.786616      0.208738       1.75054      -1.60589     -0.951427       1.05889     -0.102484     0.0804723     -0.810574       2.12467       2.77489       3.04664       3.25002       3.29055       3.18994       3.01490       2.77753       2.55164       2.21677       1.90277       1.56470       1.31513       1.04751      0.814682      0.628106      0.468323      0.339524
  27  18 3751.4808    2.1880  5.4405 10.8789  0.0000  0.0483   0.0155   0.1271    0.0334   0.0000   438.1585       3.06334       15.5611      -7.15760      -3.66752       7.47662      -2.27595     -0.424310      -1.80169     -0.958562       1.00817      -1.51010      -1.03486      0.724865     -0.232121      0.692014      0.463004      0.398873       2.86091       3.80379       4.14588       4.41891       4.49389       4.32427       4.15597       3.75585       3.42465       2.97026       2.53856       2.11335       1.72931       1.36822       1.07921      0.833801      0.627683      0.450386
  27  19 3899.0978    1.8193  7.0487 10.6774 -0.0000  0.0598   0.0120   0.1594    0.0290   0.0000   435.5013       3.01526       17.1854      -2.35309      -10.9077      -11.8016      -3.58594      -1.12696       5.88611       1.39258      -1.80274      -3.84247      -2.25962       4.04635       1.38074     -0.868526     -0.336671     -0.415237       3.47474       4.64930       5.01961       5.39740       5.30854       5.32655       5.02221       4.63206       4.15772       3.62360       3.15433       2.63902       2.12704       1.71650       1.35125       1.03552      0.762862      0.564779
  27  20 4046.5137    1.5168  9.7598 10.3651 -0.0008  0.0793   0.0089   0.2151    0.0267   0.0000   448.6561      -22.4060       22.1521       1.19033      -2.94451      -13.0432       8.45196       12.6433      -1.40623     -0.677963       5.12588      0.770192       3.69529      -3.87517      -2.16906      -2.68333      0.528583      0.167334       4.52019       6.11008       6.69110       7.06159       7.28219       6.94800       6.70857       6.09980       5.45568       4.83270       4.09852       3.44793       2.79270       2.26798       1.76239       1.33726       1.00364      0.734595
  27  21 4193.6165    1.2730 12.0973 10.2065 -0.0004  0.0999   0.0069   0.2718    0.0243   0.0000   436.6479      -4.11745       21.8475       7.94918      -20.0089       7.55854     -0.410694       8.25271       5.10360      -9.98200       1.15590      0.156174      -2.00645       1.07770      -4.00136       3.21644      0.461526      0.651692       5.60486       7.69139       8.26185       8.84603       8.99989       8.78235       8.37219       7.64390       6.85777       6.00882       5.17375       4.34842       3.57939       2.83495       2.23320       1.70642       1.25368      0.904045
  27  22 4340.3935    1.0330 15.1102 10.0691 -0.0000  0.1311   0.0053   0.3492    0.0219   0.0000   420.5662       1.88347       20.3184      -11.6920       5.58759      -20.9169      -2.14374      -10.3234       18.3693      0.100790      -6.17767       4.27063      -1.72455     -0.617765      -6.67271      -1.89638      0.378239      0.571888       7.44907       10.1108       11.0529       11.8432       11.9003       11.6535       10.9752       10.1832       9.04224       8.01833       6.78565       5.74366       4.66649       3.77168       2.91962       2.24304       1.66241       1.21015
  28   6 1910.1337    0.5322  0.4868  9.5695 -0.0038  0.0140   0.0118   0.0312    0.0449   0.0000   441.0768      0.163899       20.4452       1.33122      -1.48254     -0.687654      0.773737      0.714386      -1.92883      0.353449      0.150320    -0.0877141      0.250312     -0.202475      0.169716    -0.0773193      0.165623      0.136300      0.836541       1.06502       1.15148       1.26456       1.14543       1.18296       1.13783       1.08312      0.958855      0.877428      0.725564      0.596599      0.506709      0.428450      0.335456      0.257203      0.191463      0.144977
  28   7 2083.8767    0.8067  0.6869  9.8406 -0.0023  0.0151   0.0147   0.0368    0.0573   0.0000   439.5569      0.594736       19.9224      -2.81295      -2.97825      0.458267      0.165057      -1.17282       1.03864     0.0229059       1.14376       1.13242    -0.0114331      0.131437     -0.101850     -0.213526     -0.139450      0.120497      0.861975       1.16688       1.27528       1.42974       1.38387       1.37870       1.31263       1.18870       1.04464      0.941897      0.766308      0.674047      0.544759      0.428658      0.326205      0.272485      0.200507      0.143152
  28   8 2252.8071    1.1531  0.8874 10.2868 -0.0012  0.0174   0.0188   0.0423    0.0707   0.0000   438.6602      0.796980       18.4497       1.56110      -4.88233     -0.592199     -0.380321      0.951003       1.18922       1.69793     -0.682695     -0.879147      0.321677      0.197486      0.910673     0.0259842      0.164042    -0.0109806       1.07424       1.42993       1.48485       1.57327       1.51556       1.51320       1.48194       1.34616       1.27197       1.08279      0.980282      0.831622      0.701653      0.550383      0.425102      0.328080      0.247123      0.185804
  28   9 2415.2660    1.6024  1.0174 10.9064 -0.0015  0.0185   0.0246   0.0467    0.0760   0.0000   441.2988       1.70461       16.2065      0.946452      -4.88610     -0.227266      -1.96133     -0.615507     -0.227151      -2.38283      0.291879      0.561163      -1.53148      0.710085     -0.130806     0.0390282    -0.0247948     -0.130981       1.03651       1.41553       1.49821       1.61608       1.63179       1.58347       1.49476       1.38489       1.24023       1.14337      0.964284      0.816610      0.686617      0.564614      0.425337      0.333839      0.248143      0.182058
  28  10 2573.3461    2.1583  1.0442 11.3485 -0.0025  0.0190   0.0323   0.0451    0.0883   0.0000   439.0653       1.17621       12.0173      0.260859     -0.637496     0.0889946      0.190058      -1.11613      -1.45365      -1.75029     -0.614330    -0.0654883     -0.943464     -0.188529      0.524058      0.328099      0.343395     -0.191167       1.13849       1.50179       1.60266       1.77609       1.81567       1.70301       1.67593       1.48282       1.34193       1.14343       1.02780      0.892515      0.715231      0.561597      0.433753      0.345768      0.267419      0.189433
  28  11 2729.3573    2.8674  0.9135 11.8173  0.0015  0.0166   0.0452   0.0413    0.0873   0.0000   439.1443     -0.837959       14.9726    -0.0985334      0.942459      0.237920     -0.893322      0.768863      0.394059       1.20138      0.216646   -0.00734183       1.31441     -0.239365      0.490322     0.0760779     -0.234676     -0.366875       1.02308       1.30717       1.42456       1.48198       1.51495       1.43757       1.34767       1.29532       1.19092       1.04666      0.919617      0.791869      0.650327      0.523736      0.417473      0.322263      0.244338      0.171199
  28  12 2883.7302    3.6668  0.8959 12.4443 -0.0010  0.0161   0.0581   0.0413    0.0826   0.0000   438.6224       1.07535       15.4713      0.182318      -4.92348      -3.80222      0.128443      -2.37797      -1.56759      0.718500      0.830917     -0.394709       1.10550    -0.0124685      -1.01620      0.267441     -0.334869    -0.0401004      0.957419       1.25307       1.32833       1.42760       1.43375       1.41391       1.35703       1.26378       1.14017      0.960884      0.859409      0.726968      0.602988      0.491427      0.396082      0.284190      0.218220      0.170914
  28  13 3036.2174    4.1715  0.8596 13.0085 -0.0022  0.0167   0.0681   0.0412    0.0737   0.0000   437.8626       1.43414       16.9181      0.374900     -0.485274     -0.799807     -0.842188     -0.614165      0.277753     -0.561402      -1.63215      0.581928      0.953423      0.865077     -0.215677    -0.0175506      0.349839    -0.0817628      0.950111       1.28303       1.30799       1.45812       1.42645       1.42237       1.41838       1.21256       1.17092      0.985289      0.874484      0.736062      0.599138      0.473440      0.371743      0.298739      0.232723      0.171778
  28  14 3187.2465    4.0629  1.2340 13.0246 -0.0003  0.0207   0.0593   0.0562    0.0785   0.0000   436.8087       1.66227       15.8281    -0.0525998      -1.10816      -6.56246      -1.58507      -1.51362      -1.12498      -2.40999      -1.92545       1.23479      0.102391      0.234361     0.0469830    0.00848424     -0.284398     -0.249896       1.17530       1.59111       1.68873       1.84790       1.87163       1.74245       1.70335       1.55591       1.43664       1.24097       1.09947      0.933483      0.796746      0.629735      0.489524      0.373053      0.276413      0.212218
  28  15 3337.2563    3.7038  1.6615 12.6154  0.0005  0.0242   0.0456   0.0640    0.0629   0.0000   437.1017      0.644439       15.2235      -4.61603      -2.55772      -3.37390      0.683690      -1.17875       2.79557      0.111491     -0.265929       1.04881     -0.394824       1.05119      0.624327      0.539506     -0.188110     -0.113164       1.37879       1.81127       1.91124       2.10114       2.09456       2.02758       2.03963       1.75650       1.63890       1.44791       1.28944       1.08583      0.889273      0.708790      0.552017      0.436003      0.339558      0.253101
  28  16 3486.7323    3.1101  2.5824 11.9595 -0.0008  0.0310   0.0311   0.0801    0.0490   0.0000   439.2642      -2.23046       16.2253      -5.10422       1.33190      -4.56167       2.54141       2.08390       2.12656       2.87115       2.28283     -0.935248      0.724927       1.67732      0.741461     -0.219228    -0.0362373      0.283819       1.71306       2.30919       2.39578       2.68118       2.68001       2.63870       2.50586       2.31881       2.12276       1.86446       1.59845       1.33093       1.11160      0.903955      0.731505      0.547185      0.412760      0.309232
  28  17 3635.7575    2.5555  3.8991 11.3330 -0.0006  0.0393   0.0210   0.0990    0.0388   0.0000   439.5707      -3.30289       23.3175      -3.81939       1.06486      -8.02604       1.48234     -0.976992      -1.05754     0.0415068       1.95497       1.50523      -1.27476      -1.14997      0.601042   -0.00133222     -0.936685     -0.676326       2.19084       2.90613       3.21203       3.43415       3.46633       3.36477       3.23493       2.95092       2.68776       2.39175       2.06191       1.69788       1.42929       1.15663      0.912412      0.715046      0.522253      0.387249
  28  19 3932.5290    1.7333  7.7483 10.6098 -0.0004  0.0637   0.0108   0.1711    0.0275   0.0000   434.8944      -5.93171       16.0374      -8.50505       2.74633      -8.60597      -5.01923      -9.94010      -6.17775       4.83850     -0.543699       3.31918       2.33086     -0.779798      0.697346       1.07401     -0.188300     -0.137249       3.54962       4.82156       5.11544       5.62810       5.66030       5.56378       5.24164       4.88177       4.41730       3.91318       3.29817       2.85907       2.28182       1.87859       1.47135       1.15415      0.864278      0.636649
  28  20 4080.3346    1.4517 10.4869 10.3607 -0.0002  0.0835   0.0082   0.2260    0.0256   0.0000   428.4710    -0.0976352       18.7122     -0.397362      -2.82131      -7.47933       7.03207       3.48984      -8.93382      -8.50038       5.24611       6.71760      -5.24493     -0.275553      -2.62924      0.229692     -0.882532      0.315068       4.63709       6.26061       6.74544       7.15484       7.27348       7.01078       6.80658       6.35721       5.77123       5.14728       4.35468       3.70508       3.04106       2.51059       1.96343       1.53416       1.15077      0.856884
  28  21 4227.9750    1.2167 13.1057 10.1835 -0.0006  0.1076   0.0062   0.2877    0.0232   0.0000   435.0118      -1.13298       23.8737       1.64023      -2.52533      -14.2788      -5.87815      -15.1510      -8.57495       4.98471      -6.11646       1.57421     -0.831976      0.854254      -1.54541     -0.670583       1.21536      0.569363       5.89941       8.06006       8.78547       9.27950       9.44127       9.16232       8.72557       8.24618       7.41784       6.55734       5.60429       4.80530       3.95006       3.22973       2.50970       1.96765       1.46376       1.08603
  29   4 1564.1256    0.1988  0.2018  9.3644 -0.0127  0.0138   0.0086   0.0240    0.0254   0.0000   439.4465      -1.45266       19.4964     -0.699952      -2.42792      0.997888     -0.897298      0.518170     -0.931979      -1.31106      0.118858      0.239815    -0.0466488     -0.302452     -0.521525    -0.0427133     0.0144760     0.0875492      0.707062      0.854932      0.974546       1.06073      0.992700       1.19069      0.999910      0.918465      0.918370      0.807006      0.612654      0.518616      0.485410      0.419418      0.315899      0.241938      0.164392      0.135478
  29   5 1751.5557    0.3676  0.3497  9.4368 -0.0030  0.0129   0.0098   0.0284    0.0341   0.0000   440.2545      -2.39809       21.6334      0.698534      -3.01748      -2.17164       2.41378      0.271052     -0.866162     -0.151304     -0.524636      0.657128    0.00455508     -0.253166      0.209259     0.0143492    -0.0649436     0.0717056      0.743239      0.978848      0.997694       1.19171       1.08452       1.10984      0.986262      0.986894      0.853737      0.821711      0.701458      0.609638      0.468265      0.388078      0.296430      0.239567      0.187596      0.141000
  29   6 1930.1767    0.5686  0.5499  9.5248 -0.0029  0.0146   0.0119   0.0336    0.0482   0.0000   440.8040      0.613554       20.5553       1.74252      -1.51190     -0.997113      0.898611       2.28239     -0.192650      -1.16846      0.140001      0.975879      0.610882     -0.826056     -0.296075     -0.484973     -0.307107     -0.161131      0.813201       1.07690       1.22128       1.19307       1.29108       1.16083       1.11366       1.04082      0.899183      0.886167      0.788386      0.662849      0.596090      0.497639      0.376207      0.298223      0.227599      0.157356
  29   7 2105.2968    0.8439  0.7293  9.8755 -0.0007  0.0154   0.0152   0.0403    0.0603   0.0000   441.5767      0.162906       22.8019       3.76988      -6.49057     -0.334809      0.733124     -0.737433     -0.119470       1.63713     -0.309692    -0.0577318   -0.00673364     -0.561429     -0.121074      0.142450     0.0525805     -0.195383      0.915934       1.15052       1.30982       1.45362       1.45720       1.46476       1.32442       1.26183       1.12535      0.948358      0.794575      0.681861      0.573246      0.453347      0.361820      0.274974      0.213008      0.156074
  29   8 2275.3334    1.1947  0.9504 10.2609 -0.0010  0.0173   0.0186   0.0439    0.0764   0.0000   440.7497     -0.981033       18.5249      0.843103      -3.27695      -1.94196      -1.59751     -0.909581    -0.0998718      0.100597     -0.283401      -1.01910      0.206121   -0.00471178      0.688809     0.0656636   -0.00374857      0.228874      0.976063       1.22334       1.38337       1.47120       1.49134       1.46435       1.40067       1.27326       1.21323       1.04271      0.904753      0.778316      0.673461      0.540903      0.432443      0.331282      0.248955      0.185645
  29   9 2439.0307    1.6925  1.0502 10.9895 -0.0029  0.0185   0.0253   0.0465    0.0773   0.0000   440.1728      -1.15855       17.1494     -0.878139      0.352615      -2.25821      -1.22997     -0.563994      -1.17188     0.0272809     -0.785691      0.502972      0.553591      0.108031    -0.0708209     -0.325105     -0.386542     -0.639954       1.02218       1.30351       1.43518       1.52459       1.51467       1.54533       1.52293       1.32945       1.24961       1.09727      0.937177      0.808966      0.686829      0.556510      0.438724      0.350243      0.266203      0.194865
  29  10 2598.6850    2.2832  1.0407 11.6916 -0.0030  0.0184   0.0342   0.0470    0.0762   0.0000   438.8884     -0.403457       16.7123      -2.76840      -3.28579     -0.456078    -0.0826771      -2.28216      -1.59017      -1.29365       2.16392       1.70554    0.00725420     0.0406376      0.612189     -0.173759     -0.426430     -0.241226       1.02606       1.34295       1.40289       1.54741       1.59209       1.54004       1.49388       1.38486       1.26615       1.10787      0.987401      0.806890      0.671189      0.549532      0.431731      0.346905      0.265052      0.207134
  29  11 2756.1298    3.0040  0.9024 12.1409 -0.0018  0.0162   0.0468   0.0416    0.0758   0.0000   439.2260     -0.297041       14.8278      -2.69269     -0.312200      -2.89054     -0.264254      0.425949      -1.68615     -0.906830      0.786399       1.09989     -0.675804   -0.00123049    -0.0670120      0.147400      0.219580      0.211063      0.948456       1.21072       1.30688       1.39162       1.38494       1.32347       1.27436       1.17602       1.13002       1.00532      0.895236      0.772939      0.643219      0.515277      0.414486      0.329299      0.242320      0.181750
  29  12 2911.6110    3.7582  0.9979 12.4653  0.0015  0.0169   0.0569   0.0458    0.0873   0.0000   439.4707      -1.57344       14.6041    -0.0340531      -3.21531      -2.79141     -0.347523      -2.09992      0.185444     -0.698829      -1.77278      0.279697     -0.762418      0.309785     -0.167458      0.524424     -0.247013    -0.0819844      0.943586       1.25131       1.29682       1.46772       1.43686       1.43266       1.35773       1.27978       1.14202       1.03195      0.883410      0.771370      0.621106      0.502266      0.417505      0.332252      0.240980      0.179352
  29  13 3064.9812    4.2433  1.0163 12.8122 -0.0016  0.0179   0.0635   0.0470    0.0875   0.0000   438.6180       2.05032       15.2615      0.565456      -4.40229    -0.0886819      -2.33927      -3.46297      0.238940      -1.36371     -0.929323      0.762587     -0.201396      0.354595    -0.0692762     -0.264150     -0.394681      0.135537      0.980974       1.33177       1.40443       1.53780       1.51670       1.51129       1.44969       1.37921       1.26121       1.07935      0.917357      0.776898      0.643476      0.509897      0.404879      0.340955      0.265400      0.195055
  29  14 3216.7251    4.2092  1.2110 13.0001 -0.0001  0.0203   0.0601   0.0518    0.0828   0.0000   438.7937      0.256581       16.8688      -1.70769      -1.62184      -2.66704      -2.95680      -3.48255     -0.211585      -1.21685      0.490529      -1.02368     -0.215632       1.00417     0.0952897      0.520098     -0.309891     0.0965960       1.07711       1.43560       1.54220       1.73432       1.65451       1.68529       1.62064       1.46639       1.36910       1.17731       1.05456      0.873621      0.771239      0.615980      0.496668      0.379506      0.285038      0.210514
  29  15 3367.6444    3.5975  1.8249 12.4426 -0.0013  0.0258   0.0417   0.0642    0.0580   0.0000   437.4785       3.26600       14.4915      -8.31663      -2.76103      -2.45386       3.71080      -5.70967      -4.16308     -0.409978      -3.52735     -0.108489     -0.747273     -0.342478      0.378605      0.524656     -0.174041      0.251517       1.38667       1.86851       2.03090       2.12889       2.28578       2.12962       2.04800       1.94739       1.69186       1.55142       1.31543       1.14150      0.925397      0.786562      0.610478      0.467769      0.362207      0.266673
  29  16 3517.9073    2.9677  2.8157 11.8681 -0.0010  0.0321   0.0281   0.0829    0.0446   0.0000   439.1132       2.38931       17.9134      -6.72444      -2.24770      -2.93648       1.88693     -0.888905      -3.37411       2.18384      0.405899     -0.722197     0.0909807       1.20003     -0.713437      0.592780      0.386132     0.0785909       1.74617       2.32878       2.50342       2.70044       2.66524       2.73821       2.53431       2.40050       2.15490       1.94143       1.66829       1.42071       1.19898      0.961394      0.780349      0.607766      0.455783      0.352899
  29  17 3667.5988    2.4488  4.1143 11.2662 -0.0012  0.0401   0.0195   0.1012    0.0375   0.0000   439.7652       6.51930       17.5197      -10.4102      -3.11992      -1.82043     -0.523641      -7.36784      -4.43083      -3.19143       2.46191       3.84471      -1.04404      0.494277      -1.10695       1.35057     -0.311721      0.464958       2.18337       2.89031       3.17638       3.41940       3.43249       3.38205       3.20396       3.01261       2.73616       2.43965       2.14161       1.80138       1.49661       1.20933      0.977090      0.775099      0.576009      0.439763
  29  18 3816.7871    2.0226  5.8820 10.8560  0.0001  0.0506   0.0138   0.1342    0.0307   0.0000   436.8370      -2.47058       16.4132     -0.512919       7.99239      -13.5705       3.45705    0.00236589       3.28827       5.21041       1.14792      -3.15263       1.80021      0.600532       2.06485      0.643992     0.0397649      0.236599       2.71996       3.55296       4.00649       4.25272       4.29154       4.19993       4.07547       3.79517       3.44394       3.01520       2.63010       2.25017       1.84792       1.53494       1.22480      0.942930      0.725749      0.538530
  29  19 3965.7126    1.6561  8.4484 10.5078 -0.0002  0.0672   0.0098   0.1817    0.0267   0.0000   437.6144      -1.36185       19.8818       4.33562       2.47052      -2.38960       7.89080       5.35510      -3.43569       2.00068       4.28814      -6.62922      -4.12540      0.251626      -2.29956      -1.95874     -0.507878     -0.871689       3.65788       4.88480       5.30387       5.72015       5.81550       5.64426       5.52218       5.09004       4.67751       4.03158       3.58120       2.99308       2.49190       2.08419       1.62573       1.28562      0.965778      0.735155
  29  20 4114.0991    1.3940 11.1118 10.3093 -0.0001  0.0886   0.0074   0.2362    0.0243   0.0000   445.3231      -3.11649       29.5885      -6.85307       1.36830      -8.15258      -10.7770      -9.62470      -1.03086       3.19213     -0.405283      -1.02338      0.449426     -0.903887     -0.534686       1.42669      -1.08093       1.03264       4.66834       6.44971       6.82824       7.54801       7.53631       7.41196       7.10951       6.63430       6.01737       5.39700       4.61634       3.96810       3.27731       2.68804       2.13791       1.68061       1.26006      0.953423
  29  21 4262.0137    1.1795 13.6453 10.1288  0.0005  0.1097   0.0058   0.2924    0.0225   0.0000   438.5273       2.20902       14.2315      0.805048      -11.6300      -1.96366       2.28951       6.50616      -6.48585     -0.867975       10.4051      -2.58359       7.40471       1.22882      -2.56864       1.71751       1.05817      0.263666       5.80762       7.84698       8.50000       9.21755       9.37000       9.22459       8.83833       8.15326       7.42224       6.58183       5.75608       4.94086       4.04221       3.31601       2.64391       2.08392       1.56110       1.17856
  30   4 1581.8955    0.2262  0.1845  9.4078 -0.0115  0.0094   0.0089   0.0212    0.0248   0.0000   440.5940      -1.55051       19.7762       1.30313      -2.67684     0.0630626      0.613819      0.472719      -1.05756     -0.301203     -0.262246     -0.149037     -0.150183      0.209161     -0.210254      0.218763      0.261146     0.0113628      0.490126      0.643615      0.736863      0.731353      0.829932      0.705867      0.717549      0.686188      0.628899      0.556865      0.473387      0.409799      0.345034      0.286822      0.231497      0.192520      0.148521      0.103918
  30   5 1770.0313    0.3816  0.4136  9.3837 -0.0020  0.0140   0.0092   0.0293    0.0373   0.0000   440.5212      -1.63851       21.4762      0.483946      -3.38521      0.998414       1.09076      0.844522      -1.01775      0.710762     -0.448747     -0.203205     -0.527374     -0.108059      0.410983     -0.285673      0.165038      0.107579      0.692756      0.940886      0.988148       1.14667       1.07414       1.14263       1.09155       1.01749      0.894817      0.820554      0.663879      0.643447      0.559239      0.453112      0.351491      0.289733      0.217742      0.151957
  30   6 1949.9494    0.6051  0.5787  9.5322 -0.0021  0.0140   0.0118   0.0334    0.0500   0.0000   440.3131      -1.09655       19.1104      -1.07492      -2.87991      0.708554      0.790496    -0.0304034      -1.22473       1.09241     -0.538225     -0.652896      0.225474      0.207225     0.0848164     -0.608261      0.351024      0.196679      0.744439       1.00242       1.12159       1.18584       1.23293       1.19633       1.16097       1.05550      0.961774      0.831288      0.717297      0.624411      0.516879      0.429704      0.345494      0.272264      0.208420      0.151249
  30   7 2126.3205    0.8879  0.8553  9.7226 -0.0001  0.0168   0.0139   0.0396    0.0682   0.0000   440.7946     -0.659905       18.6869     0.0859152       1.02998     -0.794933      -1.24257     0.0867489       1.44371      -1.14650    0.00373737      0.232791     -0.382331     -0.869139      0.461876      0.123323     -0.203534     0.0200745      0.868780       1.16885       1.28863       1.34685       1.43308       1.38596       1.33157       1.18466       1.12359      0.977570      0.871752      0.759638      0.622060      0.527733      0.410306      0.326808      0.252411      0.180850
  30   8 2297.3616    1.2426  0.9444 10.5031 -0.0000  0.0181   0.0192   0.0434    0.0719   0.0000   441.3367      -3.56758       17.4487       1.54286      -4.04132      -2.51966     -0.247970      -2.16917      0.692385     -0.737901     -0.718084      0.719588     -0.244462      0.586882     -0.314544     0.0230214     -0.578846     -0.104094      0.963798       1.35343       1.47200       1.61374       1.62242       1.55561       1.56288       1.42391       1.29121       1.13648      0.939166      0.832682      0.649875      0.541449      0.437387      0.338582      0.274900      0.196370
  30   9 2462.2658    1.7732  1.0772 10.9718 -0.0039  0.0187   0.0255   0.0461    0.0821   0.0000   438.5456     -0.212500       19.0536    -0.0651982     -0.147942      0.286265       1.09395      -2.52513      -1.24965     -0.930763     -0.282197      0.643960      -1.41563     -0.140101      0.153038     -0.222813      0.145347     -0.233023      0.977662       1.32200       1.41851       1.54179       1.59930       1.57146       1.51902       1.36927       1.27226       1.10519      0.974092      0.819014      0.718646      0.579165      0.448690      0.361412      0.267005      0.213810
  30  10 2623.4563    2.3245  1.1098 11.7248  0.0004  0.0187   0.0340   0.0489    0.0753   0.0000   441.0519       1.44317       16.4937       1.12661      -1.46921      0.338155      -2.34709      -1.38587       3.19948      0.964585      0.574745      0.981548      -1.42920      0.515194      0.354731      0.747685     -0.751964     0.0516308       1.03167       1.39220       1.47907       1.62288       1.63925       1.65678       1.54617       1.43337       1.31321       1.15746       1.04369      0.883370      0.704962      0.578383      0.455844      0.375538      0.285932      0.220006
  30  11 2782.4556    3.1577  1.0443 12.0454 -0.0014  0.0178   0.0449   0.0443    0.0855   0.0000   438.7086       1.31240       14.7107      -2.50515      -1.55670     -0.922229      0.641824      -2.07244     -0.756449      -1.82889     -0.282007     -0.208866     -0.425697     -0.164520     -0.732318     -0.419318     0.0324815     -0.123435      0.918544       1.27148       1.37868       1.43210       1.51390       1.43242       1.40835       1.31331       1.15521       1.07630      0.933926      0.797401      0.671528      0.558181      0.450989      0.345027      0.267163      0.202326
  30  12 2939.0916    3.8130  0.9792 12.5412 -0.0008  0.0168   0.0560   0.0419    0.0833   0.0000   437.9972     0.0118375       13.6949      -3.07091      0.688179      -3.05982     -0.895688      0.484832       1.09588     -0.724872       1.09317      -1.12439      0.302616      0.364542     -0.440635    -0.0290155     -0.133334     -0.214808      0.900248       1.20433       1.29593       1.37853       1.44572       1.36789       1.38951       1.26724       1.13439       1.00316      0.886562      0.760616      0.631656      0.525133      0.407791      0.323774      0.254189      0.196286
  30  13 3093.3561    4.3470  1.0443 12.9649  0.0008  0.0178   0.0631   0.0456    0.0837   0.0000   438.9244     -0.345670       17.5372      -3.20196      -2.97941     0.0903410    -0.0196944      -3.44294      0.819889      0.311704     -0.663450      -1.56517     -0.633343   -0.00526244     -0.373324      0.297349    -0.0614098     -0.281390      0.963245       1.29363       1.38757       1.55063       1.56188       1.53670       1.45807       1.33979       1.24682       1.10591      0.956587      0.809876      0.685694      0.541380      0.436590      0.346936      0.275230      0.209779
  30  14 3245.9865    3.9971  1.3693 12.9917 -0.0023  0.0210   0.0535   0.0579    0.0663   0.0000   441.5894      -1.35955       14.9097      0.675562      -2.67017      -3.31293       3.08890    0.00957798      -1.39751     -0.188636     -0.682757    -0.0797106     -0.480614     -0.556735      -1.03665      0.254415     -0.779668     0.0576554       1.10524       1.47148       1.53738       1.70791       1.73330       1.69939       1.70817       1.53463       1.41772       1.24579       1.08869      0.928257      0.756801      0.629279      0.509434      0.397381      0.318399      0.239378
  30  15 3397.6409    3.4909  1.9636 12.4540  0.0007  0.0252   0.0382   0.0676    0.0493   0.0000   438.3173       2.36474       16.2441      -2.99502      -1.45660       2.15340      -2.78653      -3.89339      0.838209      0.165795      -1.13747       1.82972      0.877025    -0.0178380      0.602521      0.439169     -0.952394      0.141245       1.37489       1.82034       1.99313       2.14540       2.15302       2.14954       2.10581       1.95807       1.74406       1.49831       1.35837       1.14718      0.948133      0.799413      0.625562      0.503197      0.378906      0.289055
  30  16 3548.7030    2.8640  3.0508 11.7726 -0.0007  0.0327   0.0258   0.0874    0.0411   0.0000   441.8274       2.93501       15.0862      -3.38668      -1.21551      -3.24647      0.764830      -2.59707      -3.02443      0.551963      -2.26022      0.613902       2.36262      -1.67480       1.02962     -0.112650    -0.0828294     -0.220564       1.65494       2.26161       2.44599       2.64980       2.64567       2.63575       2.53104       2.36388       2.16067       1.97168       1.66181       1.47875       1.21003       1.00102      0.806278      0.627185      0.498354      0.374309
  30  17 3699.0297    2.3712  4.6354 11.0304 -0.0008  0.0422   0.0172   0.1070    0.0355   0.0000   435.8167      -4.70072       9.94270      -11.1203     -0.291766       1.81424      0.534613      -7.44713      -1.57929      -1.36664      -2.95063      0.515553     -0.723477     -0.362845      -2.10863      0.826744       1.41303     -0.573896       2.18835       2.97992       3.14619       3.42856       3.50848       3.45624       3.34266       3.07610       2.80965       2.52226       2.21261       1.90372       1.59781       1.30665       1.03885      0.839159      0.632473      0.485673
  30  18 3848.8701    1.9723  6.7908 10.6608  0.0002  0.0545   0.0121   0.1434    0.0290   0.0000   438.2546      -1.78305       16.1766      -4.55001      -10.6678      -7.28786     -0.235132      -9.81608       1.43713     0.0799381      -1.54703       2.17743      -2.70398      0.425091      0.307712     -0.385637      0.497719      0.502059       2.86705       3.90667       4.25530       4.66910       4.68010       4.67366       4.42740       4.15716       3.79587       3.30173       2.89413       2.47838       2.06951       1.69074       1.34115       1.07788      0.813043      0.629248
  30  19 3998.3857    1.6193  9.1274 10.4257  0.0001  0.0708   0.0089   0.1901    0.0259   0.0000   442.7807      -11.4113       12.0462       4.31117       5.64389      -8.86408      -4.99438      -5.39846      -3.85003       3.31512     -0.319877      -4.76996       1.03526       1.64956     0.0106567      0.586299      0.288157     -0.332728       3.65069       4.91157       5.41271       5.88066       6.01942       5.83128       5.65669       5.20551       4.80500       4.24770       3.74500       3.19226       2.66004       2.19061       1.74743       1.41383       1.05630      0.801992
  30  20 4147.5135    1.3559 11.2645 10.2829  0.0003  0.0896   0.0070   0.2373    0.0240   0.0000   445.9879       9.18124       15.1354      -12.6992       4.51453      -10.2544       9.65865       7.88484       2.58728      -1.51596      -3.29174       5.14435     -0.472823       2.48381      0.494128      0.409050       1.04991     -0.703099       4.64266       6.23590       6.92077       7.39136       7.63187       7.40683       7.26269       6.59929       6.07110       5.39941       4.74315       4.02689       3.36009       2.78722       2.23758       1.75567       1.35329       1.01453
  30  21 4296.2609    1.1020 14.1897 10.1284  0.0007  0.1173   0.0052   0.3053    0.0211   0.0000   429.3205      -2.49444       17.8051      -14.3612       6.68993      -28.5595      -7.96863       19.0464       2.76472     -0.561142      -3.47635       2.57901       1.26853       2.40281       2.74751      -2.08089      -1.05575       3.88046       5.82501       8.00840       8.76018       9.51012       9.68101       9.51279       9.19055       8.50586       7.78089       6.98850       6.07609       5.25536       4.34959       3.60738       2.88550       2.28954       1.73592       1.31966
  31   4 1599.3155    0.2339  0.2193  9.3791 -0.0017  0.0108   0.0080   0.0237    0.0249   0.0000   440.3848     -0.740376       19.9680      -1.26534      -2.37759     -0.469077     -0.373077     -0.735799      0.385495      0.462291      0.598320     0.0438665      0.351648     -0.415807    -0.0207280      0.205781     -0.191075    -0.0452510      0.538777      0.754813      0.842337      0.922178      0.924350      0.922185      0.895180      0.830491      0.726283      0.617749      0.556701      0.445521      0.400786      0.320503      0.258097      0.204122      0.145014      0.119129
  31   5 1788.2230    0.4145  0.4281  9.4225 -0.0031  0.0141   0.0097   0.0289    0.0370   0.0000   440.9252      -1.46598       21.0903      0.406067      -2.77236       1.65908      0.784896      -1.59105      0.479362      0.238905     -0.362300     -0.397289     -0.116500      0.281952     -0.696918     -0.616679     0.0494847      0.148882      0.663799      0.949812      0.911221       1.10873       1.07053       1.08464       1.02204      0.944983      0.876013      0.804068      0.729368      0.614794      0.512370      0.432323      0.324172      0.290034      0.213246      0.162376
  31   6 1969.4156    0.6331  0.6233  9.4437 -0.0026  0.0149   0.0115   0.0324    0.0531   0.0000   439.9913     -0.179497       18.4908      0.614864      -4.30685     -0.935074      0.695998      -1.43625      -1.04336      0.994599      0.151340      0.866542      0.158529   -0.00249779     -0.411359     -0.233856    -0.0299097   -0.00693988      0.820238       1.10783       1.23459       1.32340       1.32915       1.24663       1.16165       1.08875       1.03511      0.953269      0.821450      0.758810      0.599216      0.509814      0.408300      0.328933      0.250133      0.182618
  31   7 2146.9915    0.9242  0.7518  9.9467 -0.0016  0.0154   0.0153   0.0374    0.0614   0.0000   440.9672     -0.767175       20.2579      -2.13370      -2.50036      -1.18291      -1.02694      -2.43627      0.738795      0.154162     -0.318491     0.0891419      0.199135     -0.805154      0.702853     -0.185522      0.144000     0.0677732      0.777415       1.02910       1.10379       1.24400       1.22971       1.20785       1.18493       1.04587       1.04924      0.895122      0.810562      0.655831      0.572269      0.464873      0.380244      0.311030      0.241763      0.183446
  31   8 2318.9269    1.3529  0.9758 10.5437 -0.0015  0.0174   0.0199   0.0431    0.0697   0.0000   440.7971      -2.74371       18.8646      0.608407      -2.31917       1.64721       1.27846      0.273829       1.38520     -0.302772    -0.0809916      0.800643    -0.0202180      0.922998     -0.160324      0.258722     -0.379442    -0.0950549      0.898687       1.20447       1.29425       1.39803       1.36826       1.43303       1.33035       1.22221       1.14592       1.03649      0.926248      0.780821      0.683973      0.564373      0.465796      0.361953      0.282173      0.216080
  31   9 2484.9745    1.9140  1.0649 11.1173 -0.0007  0.0185   0.0274   0.0448    0.0823   0.0000   440.9543     -0.116930       19.5983      -1.55656     -0.132300     0.0295134     -0.288294      -1.53813       2.19670     -0.867181      0.304848      0.148844    -0.0890305      0.225559     0.0526533      0.399463     0.0456706     0.0845579      0.933593       1.31861       1.32915       1.53046       1.48330       1.48201       1.39444       1.34639       1.22893       1.10167      0.969979      0.871475      0.714053      0.592713      0.462336      0.376213      0.294477      0.225984
  31  10 2647.7816    2.5321  1.0317 11.8090  0.0013  0.0173   0.0368   0.0446    0.0761   0.0000   439.9031     -0.926251       17.6230      -2.03214      -1.50873      0.821281      0.315547     -0.180332     -0.209002      -1.09429      0.175429     0.0417011      -1.70752      0.428688      0.329664      -1.06443      0.229829      0.186707      0.918411       1.15530       1.26067       1.41934       1.39571       1.38051       1.35636       1.26386       1.15277       1.02098      0.901962      0.791518      0.677740      0.569119      0.468711      0.360369      0.281375      0.207101
  31  11 2808.3448    3.3108  0.9271 12.2697 -0.0006  0.0163   0.0491   0.0398    0.0785   0.0000   440.1741      -1.31731       15.6634      -2.34677      -1.98440     -0.723435     -0.424269     -0.718999      0.345148       1.47666      -1.31370      0.976612     -0.738997      0.560235    -0.0531163   -0.00701772     0.0557211     0.0293906      0.846184       1.14217       1.16618       1.31971       1.35299       1.31580       1.30224       1.19092       1.09893      0.983942      0.870765      0.743403      0.615429      0.509407      0.409503      0.336995      0.254527      0.198608
  31  12 2966.1150    3.9779  0.9874 12.4993 -0.0010  0.0163   0.0574   0.0434    0.0865   0.0000   440.7493      0.492340       12.8334      0.669007      -1.03418      -3.00514       1.07689     -0.502026      0.899351       1.73626       1.17858      -1.03495      0.450644      0.643933      0.231313    0.00729650     -0.112244     -0.377617      0.827295       1.10116       1.18476       1.36715       1.30395       1.30785       1.27051       1.19037       1.08005      0.961902      0.859555      0.736991      0.603996      0.513581      0.390280      0.334131      0.249353      0.197650
  31  13 3121.3723    4.2657  1.0194 13.2222  0.0004  0.0185   0.0632   0.0442    0.0742   0.0000   440.4391     -0.340287       16.7040      -2.25097      -4.50483      -2.88989       1.07324      -2.18156      0.604217       1.12886      0.354349      -1.01253   -0.00453487      0.277912      0.214571     -0.200716      0.104070   -0.00107562      0.914480       1.29564       1.33005       1.48054       1.52957       1.48594       1.47648       1.31856       1.24389       1.10047      0.966034      0.834800      0.669128      0.575288      0.457458      0.363698      0.286671      0.219584
  31  14 3274.8221    4.0060  1.4662 12.6160  0.0016  0.0215   0.0493   0.0547    0.0701   0.0000   440.3436    -0.0608766       14.6909      -4.16537      0.473137      -3.02814      -3.66852      -2.17381     -0.946868      -1.02011     -0.207251      0.777410      0.347471     -0.212602      0.963491     -0.317426     -0.564221    -0.0403748       1.09783       1.49178       1.58624       1.72164       1.73346       1.78621       1.71236       1.59998       1.41935       1.26514       1.12652      0.969643      0.827147      0.661809      0.536532      0.430528      0.332181      0.259611
  31  15 3427.4143    3.3686  2.2451 12.2227 -0.0004  0.0269   0.0338   0.0704    0.0470   0.0000   440.4120       1.14643       15.6722      -2.70889      -1.57475      -2.45259      -3.31914      -1.23333      -1.30093     -0.324326      -2.25115     -0.299330     -0.148381      -2.10199     -0.303664      0.205032      0.704378      0.183507       1.41802       1.86246       2.01197       2.19841       2.24604       2.26575       2.12800       1.96266       1.84174       1.61341       1.46885       1.25282       1.01756      0.857314      0.703153      0.568900      0.431149      0.325163
  31  16 3579.2124    2.8263  3.2493 11.6592 -0.0004  0.0333   0.0239   0.0862    0.0390   0.0000   435.8230       3.94197       12.1341      -1.88284      -3.29999     -0.457071      -1.50965      -1.43589       3.23835      -2.53265      0.685441       2.87221      -1.92581       1.46857     -0.751556    -0.0348699      0.114544      0.241548       1.71394       2.29808       2.53039       2.76502       2.83212       2.77746       2.69880       2.46014       2.31437       2.02304       1.75462       1.53794       1.27070       1.03252      0.847489      0.690457      0.516598      0.408506
  31  17 3730.2983    2.2936  4.8976 11.1118 -0.0000  0.0426   0.0163   0.1163    0.0320   0.0000   438.6085    -0.0192564       17.3633      -2.91796      -2.92047      -3.85927      -4.70438       1.26919      0.568172      -1.64583       1.76402      -1.27026      -1.85192      0.905662      -1.39652      0.102579      0.499560     -0.993905       2.14852       2.85849       3.11835       3.37364       3.43675       3.42681       3.34298       3.06265       2.84685       2.52354       2.23379       1.92173       1.61147       1.34209       1.07760      0.872137      0.667796      0.516593
  31  18 3880.7067    1.8678  7.4847 10.5694 -0.0003  0.0570   0.0108   0.1580    0.0274   0.0000   437.8316       5.85344       15.2387      -7.02654      -4.12567      -10.1517      -3.71674       2.69668      -6.43782      -10.0488      0.868174     0.0853033       3.06701       1.02553      0.719965     -0.141861     -0.491965      0.479614       2.92259       3.91223       4.23510       4.55872       4.65212       4.60480       4.48583       4.17902       3.88412       3.44722       3.00585       2.59643       2.19031       1.82744       1.48722       1.18424      0.900003      0.707656
  31  19 4030.7062    1.5679  9.7608 10.3904  0.0001  0.0740   0.0083   0.1998    0.0249   0.0000   445.6832      0.146521       25.7493      -7.03155      0.477810      -6.84620      -3.52960       4.28860      -3.30489      -3.60888      -7.43812      -2.17340     -0.721956       3.27225      0.840415      0.910259     -0.262932      0.950918       3.77061       5.06670       5.60975       6.01322       6.13231       6.07463       5.86351       5.49592       5.01554       4.52492       3.93004       3.39857       2.81616       2.35595       1.93941       1.51029       1.18688      0.909597
  31  20 4180.3067    1.2788 12.2086 10.2778 -0.0007  0.0970   0.0064   0.2593    0.0226   0.0000   443.5295       9.72801       12.4191     -0.732622       1.91507      -8.91619      -4.17507       3.22792       9.16242      -15.6037      -3.18583     -0.742501       2.46579      -2.88048       1.54621       2.00759       1.36640      -3.28116       4.73897       6.58431       7.15058       7.80362       7.89037       7.87063       7.62107       7.10820       6.52553       5.83937       5.07455       4.40320       3.65032       3.07820       2.45202       1.98150       1.50734       1.17130
  31  21 4329.5304    1.0606 15.0242 10.0691 -0.0009  0.1220   0.0048   0.3252    0.0205   0.0000   441.2867      -1.69723       13.0498      -18.0833       4.10196      -8.76236       2.29330      -15.5302      -5.37097       18.7313       5.57865       4.38370       1.84130       2.51562       7.85768      -2.07276      -2.45864      -1.35084       5.95898       8.34297       8.98243       9.90647       9.86079       9.83951       9.48115       8.82924       8.16857       7.39486       6.35915       5.52415       4.69412       3.94197       3.15393       2.48300       1.93416       1.46927
  32   4 1616.4181    0.2412  0.2245  9.3916 -0.0029  0.0112   0.0082   0.0216    0.0252   0.0000   440.1685      0.760836       18.8747     -0.767206      -3.55777    -0.0575614     -0.253607      0.614897      -1.23716     -0.357083     -0.626115     0.0814441     -0.613175    -0.0398799      0.175300     0.0131485     -0.213251      0.194553      0.606567      0.904817       1.05113       1.13976       1.15607       1.07573       1.06361      0.986940      0.922970      0.769916      0.683941      0.570197      0.500272      0.366948      0.280397      0.235978      0.205692      0.139310
  32   5 1806.1641    0.4114  0.4578  9.4518 -0.0028  0.0135   0.0093   0.0313    0.0382   0.0000   439.8181      -1.69269       19.3506     -0.549755      -2.62435     -0.156344      -1.38742    -0.0556362     -0.611410    -0.0640578      0.455695     -0.394272     -0.505761     -0.377252      0.109213     -0.330402    -0.0689054      0.255042      0.800210       1.09822       1.28852       1.40488       1.44928       1.41279       1.36107       1.20045       1.05309      0.937602      0.832888      0.680183      0.561546      0.463538      0.382058      0.296578      0.234459      0.170336
  32   6 1988.6383    0.6616  0.6003  9.7062 -0.0004  0.0148   0.0122   0.0330    0.0501   0.0000   440.3627     -0.680664       19.2621     -0.503941      -1.67402    -0.0598146     -0.696424      0.441924       1.58177      0.703336      0.993796     -0.792183      0.355314    -0.0169638      0.310492      0.443348    -0.0996823     -0.116917      0.753642       1.03131      0.990583       1.12547       1.13649       1.25642       1.14624       1.04591      0.896626      0.814524      0.769334      0.677699      0.594563      0.492109      0.391160      0.319406      0.233810      0.183368
  32   7 2167.3331    0.9769  0.8357  9.9096 -0.0012  0.0157   0.0151   0.0380    0.0667   0.0000   440.1604     -0.807032       19.5956      -1.98939      -2.42021       1.19770      0.302200      -1.15855      -1.30342     -0.784515     -0.455488     -0.514075     -0.526755      0.209697  -0.000489007     -0.361435     -0.214665      0.102796      0.813539       1.04916       1.17989       1.28021       1.20088       1.21544       1.19231       1.12723       1.02491      0.961876      0.852896      0.755445      0.614717      0.518494      0.415852      0.331729      0.262938      0.202713
  32   8 2340.0392    1.3705  1.0693 10.6083  0.0008  0.0180   0.0194   0.0457    0.0724   0.0000   440.5033      -1.01096       21.1441     -0.114835      -1.77042       2.27972      -2.57876     -0.535692       1.98063       1.88319       1.01470     0.0887181      0.511607     -0.689755    -0.0219004      0.450325     -0.345526    -0.0666797      0.910159       1.20666       1.29725       1.45816       1.44880       1.41335       1.35835       1.29956       1.20429       1.06448      0.986036      0.830180      0.734331      0.593947      0.486893      0.390446      0.309180      0.240290
  32   9 2507.2649    1.9784  1.0354 11.3409  0.0002  0.0173   0.0283   0.0454    0.0741   0.0000   440.6693      -1.39426       18.7105       1.30134      -1.41133      -1.41490      0.995189      0.455117       1.23553      -1.11361      -1.53819     -0.125006     -0.190517      0.490034     -0.498854      0.319733     0.0675402      0.101346      0.843249       1.15195       1.21398       1.35906       1.32391       1.35340       1.33449       1.22301       1.15142       1.00012      0.922410      0.797237      0.656678      0.573373      0.438584      0.370977      0.288929      0.224324
  32  10 2671.6413    2.6515  1.0101 11.9105 -0.0010  0.0172   0.0376   0.0425    0.0753   0.0000   440.3355      0.675471       19.0438       2.48359      -3.11792      -1.47324     -0.209786      -1.51715      0.381489     -0.814777      0.538317      0.544507     -0.964586      0.368616      0.206997      0.242898     -0.317154      0.144625      0.913852       1.19096       1.34956       1.48080       1.50748       1.46282       1.46562       1.31663       1.18929       1.07852      0.932830      0.813726      0.676249      0.574004      0.440560      0.362661      0.291742      0.217530
  32  11 2833.6838    3.3595  0.9890 12.4644 -0.0005  0.0169   0.0485   0.0427    0.0718   0.0000   438.6837       1.39262       19.8083     -0.603680      -2.34877      -2.17250      -2.39185      -2.69830       1.47163      0.772750     0.0946783      -1.38684      0.382543      0.603335      0.226423     0.0717920     -0.279268      0.297779      0.810023       1.11472       1.18462       1.31842       1.31511       1.27164       1.26804       1.22194       1.10133      0.986924      0.868364      0.781905      0.622397      0.547337      0.422903      0.348796      0.270110      0.215618
  32  12 2992.7179    4.1087  0.9684 12.8947 -0.0011  0.0159   0.0603   0.0427    0.0723   0.0000   439.3214      0.605812       15.3539     -0.224085      -2.38050      -1.15832     -0.526776     -0.292270      0.237423      0.688716     0.0145324      0.588715      0.771776      0.871278     -0.895427       1.27733    -0.0756896     0.0220448      0.806486       1.06197       1.14094       1.26156       1.27737       1.27355       1.21244       1.14406       1.05872      0.950019      0.838512      0.749883      0.614959      0.517730      0.420601      0.337016      0.263230      0.210723
  32  13 3148.8584    4.2677  1.0403 13.3010  0.0007  0.0171   0.0622   0.0457    0.0658   0.0000   439.0763       1.97627       16.4719    -0.0443797    -0.0467375      -1.15558      -3.14229      -3.54474     -0.249313    -0.0961430     -0.867595     -0.536350     -0.370770      0.921764      0.255391      0.255748      0.101408    -0.0555293      0.890661       1.15464       1.29130       1.39250       1.39179       1.44117       1.35690       1.27209       1.16152       1.05082      0.910214      0.793613      0.676170      0.560198      0.453209      0.374717      0.288653      0.214253
  32  14 3303.2998    3.8890  1.6171 12.6799  0.0007  0.0226   0.0456   0.0583    0.0628   0.0000   439.0542       2.20008       14.8214      -1.26883     -0.877054      -3.13918     -0.321151      -5.68137       2.38707      0.212133     -0.647549       1.78857      0.506852     -0.288430      0.103615      0.573878    -0.0666639     0.0622425       1.08316       1.45572       1.59019       1.73692       1.74133       1.75055       1.68575       1.59368       1.46402       1.34563       1.15487       1.01381      0.857146      0.718203      0.582964      0.470650      0.366139      0.290414
  32  15 3456.6533    3.2645  2.4669 11.9610 -0.0007  0.0280   0.0302   0.0712    0.0464   0.0000   439.5262       1.44517       16.7587      -3.84194      0.491354      -4.27404       4.03851    -0.0527455      0.623947      -1.08970    -0.0288971      -1.12296      -1.52694     0.0759296      0.885908      0.128604      0.484096     -0.130191       1.36316       1.87338       1.98288       2.17708       2.24101       2.14428       2.13499       1.99600       1.86173       1.67374       1.48572       1.25485       1.07576      0.902652      0.719044      0.594070      0.461041      0.366842
  32  16 3609.3210    2.6347  3.6644 11.5022  0.0004  0.0352   0.0205   0.0917    0.0349   0.0000   439.5665     -0.539057       15.3173      -7.06890       1.33157      -2.15424      -1.50896     -0.968897      -3.27870     -0.615487       1.19524      -1.87925      -2.02110       1.26201      0.877267      0.393606     -0.803748       1.32304       1.74931       2.35070       2.55698       2.75517       2.75266       2.71961       2.67627       2.46218       2.36870       2.10754       1.87762       1.62661       1.38995       1.17522      0.940479      0.765355      0.593470      0.470528
  32  17 3761.1326    2.1732  5.4014 10.9966 -0.0001  0.0455   0.0144   0.1194    0.0301   0.0000   432.9716       6.52046       16.3672      -3.59099      -1.85711      -4.01929       6.47170       4.71358      -2.82337       4.39881     -0.142601      0.944072      -1.80005      -1.72911      -1.54860       1.01210     -0.764445     -0.420490       2.22302       2.96426       3.26801       3.52592       3.53320       3.55855       3.38442       3.25308       3.03471       2.66734       2.39564       2.08537       1.76422       1.48955       1.19185      0.977320      0.761769      0.587636
  32  18 3912.2929    1.8234  7.8213 10.5181 -0.0000  0.0588   0.0101   0.1573    0.0269   0.0000   439.9908       8.51173       7.77034      -4.80557      -6.24449       2.73554       2.97380     -0.789892      -11.2614       5.16854       3.09210      -2.17941      -5.24846     -0.358098     -0.382720      0.483417     -0.664551     -0.146077       2.89760       3.88748       4.21343       4.61815       4.67424       4.64836       4.50934       4.19945       3.89574       3.50996       3.14304       2.70517       2.32543       1.91094       1.57799       1.25819       1.00003      0.767524
  32  19 4062.9024    1.4912 10.2960 10.3786 -0.0004  0.0779   0.0075   0.2111    0.0239   0.0000   441.5802      -4.83193       2.65227       2.21973     -0.154664      -6.86662      -1.08585      -3.70810       8.55437       6.25669     -0.137953      -1.00754      -3.50605      -1.64970    -0.0957369      -2.37284      0.763753     0.0512840       3.75095       5.11678       5.53916       6.00346       6.10586       6.10150       5.92620       5.54153       5.11141       4.64412       4.08764       3.52455       3.00903       2.51379       2.04382       1.66441       1.28847       1.00443
  32  20 4213.1736    1.2431 12.7964 10.2773  0.0003  0.0999   0.0059   0.2706    0.0218   0.0000   433.3528      -1.16470       11.4863       14.3811      -4.20204       1.57025      -5.90232      -1.34574      -7.07467       8.91538      -1.09185       6.80630       4.21116      0.359277       4.18657       1.06190      -2.61855       1.50447       4.83683       6.58581       7.22250       7.82798       8.02513       8.02133       7.70745       7.21855       6.65451       5.97313       5.34790       4.51636       3.85140       3.24024       2.64320       2.11223       1.65736       1.27580
  33   4 1633.2144    0.2649  0.2196  9.3998 -0.0058  0.0100   0.0087   0.0206    0.0255   0.0000   441.0778     -0.781698       21.9249     -0.252583      -4.68215      0.912215     -0.287213     -0.200153     -0.334333    -0.0854614      0.723578     -0.448335      0.382124      0.361964     0.0838923      0.143077     -0.165802     -0.192573      0.550495      0.687254      0.836164      0.895567      0.895124      0.815396      0.793730      0.745248      0.669248      0.645701      0.597182      0.498721      0.457103      0.385979      0.333479      0.278529      0.221847      0.172085
  33   5 1823.8163    0.4525  0.4294  9.5130 -0.0020  0.0127   0.0099   0.0276    0.0367   0.0000   441.1458      0.364472       20.3038     -0.516338      -2.34139     -0.522975      -1.59132    -0.0875792      0.507200     0.0280888     -0.199664     -0.577881   -0.00126690    -0.0210358      0.219247    -0.0904839     -0.242092     0.0278584      0.593346      0.787554      0.917791      0.972126      0.996335       1.04662      0.985258      0.886043      0.852669      0.742174      0.633943      0.578420      0.453096      0.390109      0.335024      0.266332      0.202547      0.152524
  33   6 2007.5898    0.7039  0.6583  9.6373 -0.0009  0.0144   0.0121   0.0327    0.0516   0.0000   440.3887     -0.892834       19.0739      -4.00419      -2.01731     -0.324899     -0.465061      -1.55912      0.935596   -0.00507402      0.836054     -0.669902      0.277080      0.649919      0.264534      0.233775      0.190747    -0.0897615      0.709862      0.944089       1.00118       1.14942       1.12015       1.12489       1.00843      0.996495      0.885040      0.846524      0.738034      0.705814      0.606461      0.507623      0.417561      0.348217      0.279313      0.205865
  33   7 2187.2968    1.0150  0.8973  9.9728 -0.0022  0.0162   0.0152   0.0400    0.0677   0.0000   441.8271      -2.19514       21.0975    -0.0207645      -1.69447     -0.977730       3.92486      0.733906     -0.908776     -0.990268      0.487038      0.598901      0.545326      0.309921    -0.0474231     -0.351483     -0.192090      0.161782      0.772250       1.02524       1.10780       1.18965       1.22046       1.27776       1.23230       1.13979       1.04155      0.934989      0.813628      0.732000      0.610176      0.527630      0.410909      0.351194      0.267365      0.208083
  33   8 2360.7880    1.4749  1.0606 10.6561 -0.0024  0.0175   0.0206   0.0448    0.0731   0.0000   441.3500      0.620866       20.9316     -0.652863      -1.61645      -4.99896      0.663107     -0.229821      0.441948      0.381177      0.896702     -0.471017     0.0335276     -0.129345      0.186139       1.39056     0.0381450     0.0144345      0.841438       1.18279       1.23717       1.37892       1.41933       1.41615       1.37382       1.27724       1.19251       1.04584      0.932093      0.805454      0.670418      0.578122      0.467238      0.385443      0.298435      0.225917
  33   9 2529.1432    2.0764  1.1178 11.2219 -0.0000  0.0191   0.0282   0.0442    0.0837   0.0000   440.9333       1.12193       17.8987     -0.877108      -2.81378      0.953712      -1.06106      -1.74447       1.62842     -0.750338      0.451609    -0.0694349     -0.629478      0.593396      0.709522     -0.200033     -0.479418      0.415346      0.877577       1.21167       1.28288       1.50753       1.39690       1.47379       1.43723       1.30900       1.23183       1.08841      0.976365      0.822390      0.716021      0.590443      0.507792      0.405124      0.316901      0.235695
  33  10 2694.9954    2.7096  1.0377 12.1249 -0.0010  0.0174   0.0381   0.0436    0.0683   0.0000   438.7874      -1.11743       19.0518       1.75758     -0.969492      -1.31876      -1.95187     -0.630212      0.840037     -0.349755     -0.428209      0.570821      0.646510      0.125952     -0.426713     -0.342158     -0.187927     -0.412506      0.873051       1.14328       1.21112       1.37431       1.40054       1.38206       1.33686       1.25066       1.16257       1.05881      0.924255      0.816298      0.691348      0.570393      0.469743      0.378438      0.306128      0.244317
  33  11 2858.5817    3.4827  1.0171 12.4505  0.0011  0.0166   0.0489   0.0423    0.0741   0.0000   440.0682     -0.109582       17.3255      0.198364      -3.56081      -1.55879      0.644003      0.962491     -0.681782     0.0408495     -0.730432      0.588582      0.132887     -0.592411     0.0699063     0.0414391     -0.111111      0.375740      0.821862       1.05859       1.12989       1.28529       1.25457       1.26590       1.26231       1.19042       1.10840      0.991349      0.863998      0.750062      0.641408      0.547527      0.433485      0.359095      0.285783      0.228914
  33  12 3018.7924    4.1795  0.9788 12.9573 -0.0013  0.0167   0.0599   0.0411    0.0714   0.0000   441.8630     -0.435776       13.8990      -1.33769      -2.10985      -1.54366       2.97099      -1.33348      0.802810    -0.0528870     -0.472578    -0.0803445     -0.470820      0.236397     0.0131224      0.564706      0.376393      0.256081      0.802150       1.09487       1.12330       1.30396       1.24386       1.28984       1.19712       1.19822       1.06737      0.978854      0.846803      0.773937      0.663213      0.566002      0.460288      0.373262      0.299125      0.226454
  33  13 3176.0401    4.2937  1.1888 12.9555 -0.0020  0.0183   0.0573   0.0489    0.0819   0.0000   440.2992      0.524418       16.8662      -1.89311      0.966833      -4.05931     -0.298317      -3.16547      -1.38720     0.0223625      0.402686     -0.241505      0.734730       1.45129     -0.136036     0.0292104      0.422153      0.102910      0.910920       1.22793       1.30454       1.47753       1.46512       1.45193       1.39446       1.32866       1.24308       1.13633      0.994056      0.843956      0.756137      0.612682      0.511504      0.402680      0.329394      0.256181
  33  14 3331.3522    3.7574  1.8738 12.5463 -0.0009  0.0238   0.0402   0.0631    0.0512   0.0000   439.8548       2.71496       15.5258      0.297856       1.44910      0.397824     -0.487880      0.956481      0.929202      0.611394       1.10948       1.92720     -0.529226      0.478648     -0.378543      0.633036      0.175962      0.387313       1.16219       1.64298       1.75771       1.92168       1.96038       1.93585       1.87361       1.75770       1.64092       1.47466       1.30256       1.11561      0.948762      0.800269      0.641536      0.523029      0.410018      0.326462
  33  15 3485.6869    3.1381  2.6497 11.9453  0.0005  0.0289   0.0282   0.0740    0.0431   0.0000   437.9100     -0.300182       17.4733      -2.53809      -2.53312      -4.81951       2.55130       2.09067      0.195575      -2.76017     -0.932027     -0.956860       2.11243       1.28079     -0.540582     -0.174572      0.268746      0.321489       1.38845       1.83508       2.01490       2.19326       2.24913       2.23175       2.15352       2.02067       1.86686       1.70238       1.52381       1.31342       1.14064      0.960725      0.792003      0.646463      0.497405      0.382531
  33  16 3639.1796    2.5603  4.1482 11.2989 -0.0001  0.0371   0.0185   0.0973    0.0329   0.0000   437.3733     -0.991446       13.3495      -5.05799      -7.63551      -3.90395     -0.325877      -1.47452     -0.443513      0.165623     -0.982372       2.05201       3.95556      0.674361     -0.517809     -0.465497     -0.334515      0.430665       1.78559       2.42121       2.61853       2.89319       2.96474       2.98387       2.82211       2.63690       2.46733       2.25316       1.98795       1.71497       1.44539       1.21390       1.00483      0.821034      0.642847      0.506583
  33  17 3791.7480    2.1069  5.7800 10.9251 -0.0006  0.0465   0.0134   0.1260    0.0282   0.0000   441.3359      -3.17588       15.1541      -9.77442       2.31309      -4.02010      -1.33841     -0.205772       3.52733      -2.11087     -0.488110      -3.09587       2.81201      -1.70608       1.78332      0.613743      -1.03884     -0.491012       2.21828       2.96734       3.21730       3.44882       3.52394       3.56511       3.44035       3.25227       3.03631       2.72036       2.45404       2.14864       1.82043       1.54666       1.26651       1.02359      0.812687      0.640295
  33  18 3943.7081    1.7504  8.2562 10.4708 -0.0000  0.0608   0.0094   0.1676    0.0259   0.0000   430.8840      -3.47986       7.82517      -2.52961      0.314264      -2.54105       4.02946      -9.82623      -2.96292       1.99080      -4.08178       1.18487      -1.05469      0.607248       2.08950     0.0423434     -0.261201      0.491850       2.89102       3.85887       4.21936       4.60332       4.71672       4.69995       4.52792       4.33019       3.94065       3.63923       3.20028       2.82043       2.35924       1.99835       1.65459       1.33464       1.05208      0.823027
  33  20 4245.3602    1.2064 13.8747 10.1738  0.0001  0.1063   0.0053   0.2839    0.0211   0.0000   440.4262      -4.47044      0.974136     -0.529219       7.14995       4.53009       6.75754      -10.8121       9.97520       1.08876      0.601213      -1.80226      -6.53817       2.77330      -6.38653      -6.04517      0.543456       2.85550       4.93043       6.76072       7.37311       8.10715       8.14748       8.20312       7.96500       7.54585       6.99915       6.28597       5.58703       4.91502       4.10800       3.49502       2.85844       2.34675       1.81427       1.42952
  34   5 1841.2316    0.4689  0.4913  9.4373 -0.0038  0.0144   0.0096   0.0285    0.0401   0.0000   440.0606     -0.801231       19.4753     -0.514159      -3.10331     -0.803032      0.228847       1.29854     -0.711193     -0.756283      0.784048      0.597426      0.668710      0.414601    -0.0870249     -0.180081     0.0100781      0.282570      0.600457      0.879218      0.934164      0.993874       1.08674       1.03426      0.992311       1.00933      0.849109      0.874640      0.677719      0.668144      0.519881      0.447243      0.398629      0.301560      0.239906      0.189139
  34   6 2026.3178    0.7258  0.7015  9.6915 -0.0004  0.0150   0.0121   0.0346    0.0519   0.0000   441.6396      -2.13481       20.0271      0.719480      -2.58981      -1.09068      0.305050       1.34798       1.24444      -1.32854     -0.380832       1.21384     -0.881616     -0.335038     -0.158316      0.278210     -0.272447      0.206711      0.648039      0.903908      0.960398       1.03792       1.04708       1.04480       1.05920      0.970910      0.932759      0.834577      0.735949      0.639403      0.556524      0.471911      0.387636      0.322395      0.252720      0.201202
  34   7 2207.0204    1.0563  0.8302 10.2134 -0.0000  0.0151   0.0163   0.0394    0.0618   0.0000   442.3336      0.892727       19.3838     -0.635959      -2.17056      -2.04957     -0.471716     -0.677519    -0.0673403      0.107968    -0.0790434     -0.628646      0.408669     -0.403221      0.144072     -0.416252     -0.287447     -0.122632      0.687564      0.929716      0.986701       1.13563       1.14145       1.12156       1.09247       1.02470      0.945087      0.900679      0.775646      0.688003      0.563218      0.493741      0.410571      0.319511      0.262234      0.206555
  34   8 2381.2135    1.5622  1.0586 10.6959 -0.0013  0.0172   0.0214   0.0421    0.0767   0.0000   439.9777     -0.660360       19.7431      -2.55845      -2.99334     -0.450052      0.481127      -1.60284     -0.626665       1.24458       1.10227      0.454361       1.55945     -0.538862     -0.304189     -0.207807     -0.151422    -0.0139986      0.809087       1.05973       1.16752       1.30420       1.26089       1.29050       1.25519       1.23185       1.11815       1.01515      0.905611      0.786776      0.654795      0.571558      0.462674      0.393766      0.300753      0.245792
  34   9 2550.6569    2.1613  1.0657 11.3654  0.0000  0.0170   0.0290   0.0431    0.0778   0.0000   440.6019       1.51956       19.8811      -1.75913      -2.96529      -1.66691       1.24852      0.119868     -0.230584     -0.502794      0.512045     -0.641298     -0.461995      0.781977      0.125459      0.270724     0.0745365     0.0280656      0.794284       1.05340       1.15351       1.23345       1.29624       1.25580       1.26771       1.17896       1.10339      0.987148      0.886182      0.778568      0.672959      0.553332      0.467948      0.367330      0.306325      0.242710
  34  10 2717.9795    2.8744  1.0843 11.9442 -0.0003  0.0171   0.0382   0.0434    0.0770   0.0000   440.0790     -0.630534       17.4881     -0.511978      -2.65939      -2.47133     -0.804755      -1.13070      0.879556     -0.682465      0.496632     -0.852494   -0.00103210      0.472632      0.401580    -0.0545354      0.229901      0.175792      0.801964       1.11311       1.17631       1.26303       1.29088       1.32820       1.29029       1.24491       1.14564       1.00041      0.901289      0.790356      0.690964      0.580846      0.478883      0.388163      0.306715      0.252909
  34  11 2882.9104    3.5729  1.0202 12.4754 -0.0024  0.0165   0.0489   0.0407    0.0769   0.0000   439.7884       2.04298       17.9487      -2.21538      -1.71012      -5.26700      0.694144      -3.74324      0.215022      -1.14153       1.06692       1.05564     -0.455857      0.255286     -0.269259      0.439779     -0.354528    -0.0310211      0.769763       1.01109       1.10547       1.21173       1.18789       1.24425       1.18873       1.13597       1.05201      0.950450      0.861100      0.764288      0.665529      0.547457      0.443153      0.367343      0.299448      0.236564
  34  12 3044.4410    4.3596  0.9655 12.9968 -0.0011  0.0161   0.0628   0.0401    0.0733   0.0000   440.8454      0.102767       18.0709      -2.98020      -3.04641      -4.01261      -4.60211      -1.31521     -0.923877     -0.642746      -1.49349       1.18808    -0.0777775      0.979595   -0.00219821     -0.310450      0.166289     -0.323931      0.791347       1.09589       1.18191       1.33221       1.33374       1.31827       1.30919       1.21505       1.10054      0.981803      0.874528      0.782106      0.661798      0.587933      0.470838      0.389226      0.300267      0.235395
  34  13 3202.8242    4.2067  1.2177 13.1780  0.0007  0.0187   0.0566   0.0498    0.0698   0.0000   440.0921      0.608636       12.5985      0.541814       1.40235      -4.66638      -3.45964      -2.09175     -0.129686     -0.566896     -0.450677     -0.126796     -0.110288     -0.365335      0.543422      0.508533     -0.143874      0.317305      0.873930       1.18677       1.29809       1.43454       1.42414       1.43076       1.39211       1.28552       1.24471       1.12429       1.00240      0.862188      0.731294      0.626257      0.504174      0.421526      0.344948      0.261876
  34  14 3359.2454    3.6896  1.8963 12.4883 -0.0007  0.0235   0.0384   0.0621    0.0529   0.0000   439.7412       1.07313       12.1849      0.761014      -2.17491      -2.46165       3.94493     -0.297902      0.110306     -0.617374       3.06106      0.300646      -1.19761    -0.0132149     -0.551991    -0.0909771    -0.0844785    -0.0615742       1.09312       1.52395       1.63813       1.75750       1.79561       1.78844       1.76323       1.64271       1.54861       1.38652       1.23961       1.09990      0.947003      0.812173      0.661971      0.538317      0.425508      0.337502
  34  15 3514.3734    2.9974  2.9314 11.9092 -0.0005  0.0305   0.0255   0.0783    0.0386   0.0000   437.7659      -1.28988       16.4144     -0.664547      -1.58523     -0.787422     0.0437432      -3.56519      -2.70758       4.99043       2.71728       1.17602      -2.09705       1.82416     -0.148024     0.0150898     -0.640228     -0.178796       1.43494       1.96469       2.14209       2.26963       2.28669       2.28028       2.20166       2.11891       1.95396       1.82464       1.62887       1.45245       1.24701       1.06935      0.867366      0.707201      0.573833      0.456996
  34  16 3668.6470    2.5054  4.4104 11.2361 -0.0006  0.0378   0.0172   0.0985    0.0317   0.0000   441.3242       3.91025       10.8602       1.63525     -0.829568      -2.13225      -1.81429      -4.95261      -6.57094       1.64539     -0.261150       2.85249      -3.05027       1.16962       1.19228     -0.719234      -1.12790     -0.207472       1.74980       2.30684       2.57919       2.78274       2.81998       2.79492       2.73059       2.62897       2.48155       2.23562       1.99329       1.69915       1.48099       1.27018       1.02655      0.850152      0.689641      0.541067
  34  17 3821.8598    2.0554  6.5198 10.7555 -0.0001  0.0496   0.0118   0.1310    0.0274   0.0000   438.4653       6.59532       7.97608      -4.11053       1.71432      -5.25204       1.87411      -2.76619      -5.99787       2.83606       2.97328      -1.65658       1.00321       3.26402     -0.857170     -0.298757       1.00342     -0.183178       2.28476       3.09681       3.36404       3.65319       3.69385       3.73176       3.59010       3.41892       3.16841       2.96784       2.57576       2.33045       1.97744       1.69730       1.36864       1.14833      0.904851      0.711166
  34  18 3974.3839    1.6614  8.6916 10.5249 -0.0000  0.0642   0.0087   0.1752    0.0240   0.0000   439.2658       8.86160       18.8349      -10.2070      -3.02517      -4.95219       4.48182       4.43454       2.80054       3.88964      0.580324     -0.868404      -3.11806       1.79832     0.0653950      0.269127      -1.52958     -0.707339       2.97122       3.98036       4.41821       4.75096       4.88773       4.79497       4.76823       4.43358       4.15376       3.78302       3.35067       2.97568       2.60124       2.19375       1.81771       1.48098       1.17562      0.915180
  34  19 4126.2391    1.3787 11.1335 10.3198 -0.0016  0.0837   0.0065   0.2261    0.0223   0.0000   432.0076      -2.21120       12.6207       2.94905      -1.77904      -16.0468       2.44995      -4.77490       8.96252       1.20954      -1.08486      -1.98894      -4.30253      -4.00674      -1.74310       4.14308      -2.72822      -1.23483       3.81902       5.13444       5.59754       6.14010       6.31494       6.26350       6.07761       5.80227       5.40147       4.91275       4.36130       3.87227       3.29631       2.82360       2.30640       1.90944       1.48925       1.19538
  34  20 4277.7321    1.1754 14.7131 10.1407  0.0013  0.1119   0.0049   0.2950    0.0201   0.0000   433.9712       3.69576       1.97607       1.91132      -6.19887      -11.1831       6.52406      -11.1401      -5.99779       2.27870       1.07097       1.07836       4.11165       2.78030      0.717064      -1.98972       2.13000     -0.256651       5.00703       6.91606       7.47312       8.21736       8.36700       8.43162       8.13966       7.78891       7.26226       6.49146       5.84621       5.11392       4.40433       3.72969       3.10065       2.51543       1.97665       1.56011
  35   3 1456.6225    0.1578  0.1283  9.3318 -0.0168  0.0114   0.0097   0.0218    0.0210   0.0000   440.8936     -0.342888       21.3135     -0.360766      -2.91768     0.0758561       1.72744      -1.04998     -0.580561     -0.601504    -0.0807918     -0.317553      0.149057     0.0873730     0.0515479     0.0530503      0.187988     -0.229683      0.557320      0.858098      0.913665       1.22766       1.16019       1.23041       1.05848       1.10546      0.978308      0.840472      0.626981      0.567117      0.467939      0.434409      0.292339      0.237994      0.195772      0.170015
  35   4 1665.9276    0.2984  0.2656  9.3682 -0.0000  0.0100   0.0082   0.0226    0.0268   0.0000   439.8729     -0.695212       21.2136     -0.911759      -3.58621      0.594038      0.278009      0.633938     -0.311839      0.466765      0.493632     -0.505796    -0.0711782      0.331326     -0.142834     -0.107307   -0.00530489     -0.187487      0.476851      0.641165      0.727862      0.795090      0.784649      0.777400      0.764557      0.738678      0.693781      0.653667      0.574539      0.477639      0.421566      0.340634      0.260003      0.235844      0.205446      0.150907
  35   5 1858.4341    0.4973  0.4936  9.4361 -0.0010  0.0132   0.0099   0.0303    0.0401   0.0000   440.4202     -0.953507       20.8516     -0.713923      -4.50875      0.482552       1.10796     -0.142596      -1.28186      0.770021      0.310286      0.440708     -0.229644      0.220445     0.0160980     -0.136971     0.0557818     -0.114547      0.568107      0.854764      0.813285      0.920112      0.922054      0.956450      0.974089      0.868648      0.848497      0.680062      0.668900      0.590905      0.555624      0.459475      0.375594      0.305628      0.248558      0.189291
  35   6 2044.8108    0.7393  0.7707  9.4676 -0.0011  0.0153   0.0114   0.0348    0.0616   0.0000   440.0429      0.384736       22.0519      -1.60936      -3.64156       1.50526       1.18341      -1.69736      0.775173      0.269317      0.670118     -0.378693      0.538933    -0.0467677     -0.250952      0.857754      0.416300   -0.00591648      0.703414      0.949410       1.02782       1.14053       1.21575       1.17705       1.18823       1.06819      0.995537      0.885100      0.826055      0.700067      0.622289      0.511470      0.420531      0.344712      0.286301      0.220809
  35   7 2226.4013    1.1017  0.9296 10.1871 -0.0015  0.0158   0.0158   0.0408    0.0617   0.0000   442.0852     -0.788502       20.1506       1.75809      -4.86340      -1.94310     -0.638905     0.0301246     -0.140849      0.570379     -0.820419      -1.32327     -0.577635      0.170876      0.229529     0.0620903    -0.0161716     -0.570719      0.716947      0.967296       1.04117       1.12970       1.12520       1.20646       1.12142       1.09949       1.01757      0.883608      0.815301      0.726779      0.625428      0.545253      0.459074      0.360838      0.285114      0.232457
  35   8 2401.3273    1.6090  1.1310 10.7112  0.0001  0.0176   0.0209   0.0449    0.0769   0.0000   442.0431     0.0167031       18.5807      0.852925      -2.53817    -0.0489871      0.348226     -0.233410    -0.0848692      0.887984      0.532692      -1.71643     -0.657392      0.866820     0.0863215      0.402251     -0.109626     -0.504040      0.806924       1.05749       1.19864       1.33265       1.32177       1.31369       1.32981       1.21867       1.14562       1.05005      0.945887      0.798273      0.699445      0.596459      0.482447      0.395438      0.324737      0.265655
  35   9 2571.8469    2.2282  1.1584 11.4251 -0.0007  0.0182   0.0289   0.0446    0.0807   0.0000   439.8481    -0.0678882       16.3726       1.05029      -4.95514     -0.351916       1.17436   -0.00558923     -0.994242      0.847039      0.369178     -0.427644      0.114825      0.591084     -0.268808      0.231500    -0.0137537    -0.0582974      0.805907       1.09550       1.18090       1.27971       1.34215       1.31157       1.32609       1.20185       1.17477       1.00762      0.934277      0.851559      0.724126      0.616885      0.490406      0.424767      0.331589      0.268350
  35  10 2740.5057    2.9666  1.0202 12.0810 -0.0014  0.0165   0.0403   0.0408    0.0730   0.0000   440.3037      0.941445       18.4023      -1.89625      -1.31530      -3.34336     0.0698314      -3.81220     -0.543927      -1.78117      0.162331     -0.584714     -0.518592       1.14139    -0.0152810      0.326348      0.107967     -0.251335      0.755634       1.02684       1.09599       1.23912       1.26131       1.28538       1.25358       1.17623       1.11378      0.985256      0.904186      0.729426      0.647629      0.555027      0.465144      0.366231      0.301632      0.242150
  35  11 2906.8126    3.8049  0.9408 12.6147 -0.0012  0.0154   0.0528   0.0383    0.0719   0.0000   439.7646      0.605646       18.6513      -1.61411      0.136348      -3.23094      0.374984      -1.67040     -0.332340      -2.36056     -0.375018     -0.162579     -0.109485      0.660029     -0.275826      0.370446      0.500863    -0.0245772      0.746077      0.967968       1.04605       1.16943       1.13246       1.13977       1.07136       1.02642      0.992041      0.938254      0.835621      0.740198      0.642846      0.543948      0.463467      0.395063      0.316191      0.245463
  35  12 3069.5814    4.4412  1.0167 12.9854 -0.0012  0.0162   0.0602   0.0407    0.0730   0.0000   440.2427      0.836425       16.5441      -4.61159      -2.31099      -2.24092     -0.809405      -1.85682       1.47257     -0.719251     -0.642235      0.603071     -0.842987     -0.716668     -0.303365      0.186786     -0.404201      0.439369      0.758078      0.990462       1.07659       1.17675       1.20742       1.23510       1.17920       1.16462       1.07063      0.979346      0.840379      0.773643      0.627349      0.546216      0.448885      0.370373      0.306473      0.251277
  35  13 3229.1363    4.1258  1.3673 12.9663 -0.0010  0.0193   0.0502   0.0531    0.0606   0.0000   441.1966       4.44624       12.5439      -2.83285      -1.35779      -3.69943      -2.21100      -1.98990     -0.582350     0.0481030      0.209948       1.40197      -1.47949    -0.0100724      0.536562      0.585634      0.170571     -0.149149      0.870862       1.17994       1.29085       1.40446       1.41909       1.37288       1.40512       1.30959       1.20596       1.12113       1.00887      0.906912      0.782891      0.656025      0.553907      0.448910      0.368653      0.281500
  35  14 3386.6309    3.6060  2.0822 12.2725 -0.0003  0.0245   0.0348   0.0617    0.0480   0.0000   440.1672     -0.800338       14.4741     -0.832220      -4.15568    -0.0266600      -2.35927      0.312745       1.70652       2.51058     -0.213714      0.240813      0.338160      -1.01945      -1.27750      0.576057    -0.0220374     -0.447585       1.09078       1.50487       1.60746       1.77786       1.80851       1.83226       1.81640       1.66385       1.58000       1.42298       1.30015       1.13020      0.965420      0.811724      0.688016      0.556729      0.446776      0.360352
  35  15 3542.6982    2.8723  3.1927 11.7669 -0.0000  0.0315   0.0230   0.0819    0.0358   0.0000   440.5866     -0.841372       16.8839      -1.06198      0.586739     -0.996917      -4.05158      -2.09957       3.21325      -2.43008       1.40064     -0.287227      0.171472      0.599477     -0.935392     -0.440532      0.102627     -0.434387       1.38489       1.89917       2.02968       2.24754       2.28237       2.29397       2.24449       2.15537       2.01898       1.81349       1.64439       1.42298       1.22958       1.04972      0.877506      0.723969      0.572509      0.464328
  35  16 3697.7551    2.3974  4.6744 11.0998 -0.0006  0.0387   0.0158   0.1024    0.0307   0.0000   438.3039      -3.20909       15.5708       3.11020      -5.23131      -6.67001    0.00575460      -1.22205      -3.66624      -1.08783      -2.70548       2.09453      -1.36867      0.797176       2.39548      0.774883      0.948518      0.867799       1.73403       2.35744       2.60227       2.79704       2.86736       2.92269       2.83276       2.69648       2.49178       2.28211       2.02978       1.78751       1.55792       1.32181       1.09988      0.890079      0.717161      0.572147
  35  17 3851.7636    1.9482  6.7980 10.7052 -0.0001  0.0516   0.0109   0.1356    0.0262   0.0000   436.0408      -4.55549       16.4919      -8.70347      -5.08129      -5.06209      0.266145     -0.223380      0.399082      0.903685      -3.99604       3.76942       1.52740      -1.33873       2.01146     -0.703155      0.897590      0.537994       2.27797       3.14784       3.40952       3.68415       3.77734       3.83770       3.71673       3.55422       3.30432       3.01694       2.70485       2.40307       2.03361       1.76963       1.45135       1.19556      0.966904      0.762534
  35  18 4005.1008    1.6117  9.4582 10.4847 -0.0005  0.0696   0.0080   0.1862    0.0229   0.0000   436.1351      -2.07120       15.6127      -7.14776     -0.558081      -4.38105       1.94629      -3.24936      -4.16500      -1.04751      -6.03026      -1.52366      -1.18635      -1.56866      0.205738      -3.52823     -0.145635       1.36693       3.06058       4.15943       4.53123       4.96126       5.07509       5.10307       4.99497       4.73733       4.40188       4.04721       3.66350       3.20012       2.75753       2.33641       1.96371       1.61613       1.28644       1.02212
  35  19 4157.5730    1.3525 12.1603 10.2815  0.0011  0.0883   0.0060   0.2415    0.0212   0.0000   436.5207      -2.53550       8.64762       6.64507      -3.08513      -3.61258       1.05552       2.27536      -2.81909      -1.90171       2.19573       10.5022      -3.32583       4.30223      -1.64640      -1.55597      -1.67362     -0.696018       3.90932       5.25445       5.83564       6.35021       6.46940       6.48777       6.34459       6.04283       5.66952       5.13011       4.65721       4.02214       3.55969       3.02078       2.50745       2.06655       1.62932       1.30809
  35  20 4309.3446    1.0909 14.7025 10.1196 -0.0015  0.1149   0.0046   0.3050    0.0194   0.0000   444.0283      -11.1116       13.0746      -7.94166       7.10932       14.4729      -9.07943      -5.70302       1.66538       3.35857       6.89209      -8.29879       2.70326     -0.433984      -1.39337       7.32388      -3.54353       1.94737       4.97012       6.74984       7.51076       8.06225       8.22571       8.46045       8.02160       7.83246       7.20806       6.65896       5.95499       5.24903       4.47936       3.90477       3.20760       2.66899       2.10628       1.67306
  36   4 1681.8919    0.3182  0.3240  9.3686 -0.0015  0.0108   0.0079   0.0250    0.0286   0.0000   441.1282    -0.0215443       21.4015     -0.838546      -2.09930     -0.390570      0.724009     0.0568623     -0.160505     -0.453791      0.460675      0.279882      0.402898    -0.0380739      0.110788    -0.0831058      0.237437     -0.121616      0.509913      0.706245      0.830852      0.920831      0.948014      0.934769      0.940077      0.830156      0.744678      0.724980      0.579357      0.506695      0.438377      0.393435      0.315113      0.264888      0.212562      0.163212
  36   5 1875.4000    0.5169  0.5643  9.4180 -0.0022  0.0131   0.0097   0.0333    0.0419   0.0000   440.4977      -1.05251       20.5752     -0.417810      -3.26759     -0.263687      0.501797       1.03972    -0.0347073     -0.305693      0.305975      -1.20469     -0.193727     -0.114074     -0.560277      0.282280     0.0376954     -0.331508      0.570121      0.777773      0.824807      0.905159      0.920334      0.951216      0.949449      0.886725      0.861643      0.742763      0.661691      0.561149      0.486712      0.422893      0.366767      0.301144      0.231203      0.191261
  36   6 2063.1127    0.7784  0.6943  9.8047 -0.0002  0.0138   0.0125   0.0331    0.0511   0.0000   440.6040      -1.18734       20.5470      -1.31318      -2.52862      0.130790     -0.242847    0.00219497      0.737313     -0.633483     -0.640073     0.0577570      0.169437     -0.438191     0.0414088     0.0669557    -0.0617615     -0.200337      0.588051      0.804405      0.870056      0.941018      0.994232      0.941977      0.979725      0.880285      0.861186      0.785551      0.696470      0.631477      0.539290      0.456134      0.378389      0.321334      0.262685      0.218990
  36   7 2245.5025    1.1678  0.9476 10.1932 -0.0004  0.0161   0.0161   0.0390    0.0683   0.0000   440.2188      -1.63737       20.5395      0.194675      -2.89926     -0.939957     -0.350085     -0.435676       1.88990      -1.53603      0.669381      0.506521    -0.0462738     -0.356471      0.736851      0.606873     -0.147805    -0.0395969      0.676047      0.929651       1.02732       1.15096       1.13167       1.14794       1.15387       1.06365       1.00230      0.907762      0.827031      0.704900      0.635768      0.539125      0.461061      0.365425      0.298478      0.235389
  36   8 2421.1192    1.6527  1.0825 11.0561 -0.0009  0.0171   0.0220   0.0445    0.0662   0.0000   439.8831     -0.823863       18.8546      -1.54986      -1.43301      0.566526      0.505039      0.893386    -0.0505684      -1.57214      0.590493       1.93390      0.487745    -0.0847212     -0.136519      0.386977     -0.330767      0.127401      0.752276       1.04578       1.09587       1.25032       1.19557       1.22636       1.19282       1.16283       1.08223       1.00930      0.913599      0.773377      0.686133      0.594131      0.493228      0.416427      0.341512      0.266910
  36   9 2592.7322    2.3669  1.1113 11.6210 -0.0018  0.0170   0.0308   0.0442    0.0746   0.0000   440.3593       1.12857       23.0913      -1.52939      -3.79857     -0.942305     0.0200331       1.87552     -0.251427     -0.331745      0.559366       1.59375     -0.263846     -0.473977     -0.110980     -0.268432      0.298399   -0.00679973      0.773339       1.02554       1.10875       1.23642       1.24449       1.23015       1.17409       1.11208       1.11038      0.979240      0.904168      0.803336      0.707910      0.601596      0.495860      0.419249      0.332241      0.268480
  36  10 2762.6896    3.0927  1.0190 12.3115 -0.0003  0.0163   0.0413   0.0400    0.0686   0.0000   441.6361      -1.80458       19.0520      0.187555      -3.19673      -1.10089      0.280474      -2.39233     -0.287978      0.760768    -0.0122322     0.0882739      0.393728    -0.0883557    -0.0948022      0.407923     -0.299838    -0.0385709      0.747666      0.937436       1.04803       1.15752       1.19692       1.20307       1.17698       1.10408       1.04189      0.958258      0.855803      0.773623      0.657793      0.541770      0.459376      0.382313      0.317290      0.251292
  36  11 2930.2760    3.9649  1.0131 12.6000 -0.0011  0.0161   0.0525   0.0394    0.0765   0.0000   441.9247     -0.172967       18.2960       1.30445      -3.90722      -3.40322       2.17397     -0.683172       2.17225       1.09517      0.349229      -1.36157      -1.20890      0.244498       1.26787      0.408258     0.0594460    -0.0761642      0.712332      0.988896       1.05387       1.18556       1.12123       1.20571       1.16811       1.13172       1.06485      0.945285      0.830805      0.723662      0.638437      0.543445      0.461070      0.375061      0.302880      0.245111
  36  12 3094.2919    4.4061  1.1167 12.9345 -0.0003  0.0171   0.0573   0.0440    0.0822   0.0000   440.9645      -1.80203       16.8576      -1.75813      -3.13624      -2.54052     -0.463713      -2.04886     -0.832812     -0.101494     -0.442872     0.0960130      -1.35095     -0.401739      0.586160    -0.0607084      0.340663     -0.529165      0.774337       1.03059       1.10349       1.24319       1.27115       1.30431       1.24237       1.17671       1.12239      0.989786      0.891999      0.794937      0.679058      0.580928      0.500467      0.405049      0.321155      0.257959
  36  13 3255.0838    4.1233  1.4909 12.9660 -0.0006  0.0204   0.0475   0.0527    0.0582   0.0000   440.8215      0.252980       16.1401      -2.91587      -2.01238     -0.330477      0.175538      -2.49040      0.934477      0.309796     -0.711882       1.56013     -0.108142      0.504892      0.659874      0.903373     -0.266178      0.415223      0.884502       1.19189       1.30247       1.42686       1.47747       1.48422       1.43880       1.35467       1.29476       1.18437       1.07485      0.948652      0.798492      0.686948      0.563160      0.488747      0.387741      0.303422
  36  14 3413.6733    3.5051  2.2260 12.3154  0.0002  0.0248   0.0323   0.0643    0.0418   0.0000   438.4855    -0.0490776       16.0157      -4.91689      -4.21010      -1.95174     -0.837522     -0.409744       4.23156      -1.33200      0.415769      0.735378      -1.34736       1.30177     -0.146095     -0.748570     -0.369163     0.0633444       1.09920       1.47267       1.59248       1.71550       1.77532       1.77454       1.71924       1.69817       1.56575       1.44056       1.29592       1.14426       1.00319      0.836116      0.719218      0.597063      0.476528      0.388322
  36  15 3570.7385    2.8493  3.4443 11.6688 -0.0009  0.0318   0.0216   0.0831    0.0348   0.0000   440.5152    -0.0185827       15.5424      -5.76247      -4.81672      -3.79736      -3.28246     -0.427072      -2.18042      -1.41043      -2.39058      -1.38380      -1.54374     -0.542381      0.917607       1.90409      0.653989    -0.0888629       1.41130       1.91498       2.11848       2.30043       2.37901       2.38276       2.34930       2.20047       2.09608       1.86942       1.69277       1.47713       1.29200       1.10845      0.913937      0.760856      0.620267      0.488534
  36  16 3726.5787    2.3057  5.0051 11.1944 -0.0004  0.0409   0.0149   0.1065    0.0280   0.0000   438.7501      0.400666       15.0025      -5.19915       1.44246      -6.92200      0.141179      -9.50872      0.210877       1.19958      0.279190       4.87012      0.826791     -0.383695      -1.70328    -0.0961494      0.813691     -0.467463       1.77786       2.38842       2.60393       2.85604       2.92639       2.93020       2.93508       2.74119       2.57102       2.36942       2.14575       1.86891       1.62206       1.40013       1.17299      0.971519      0.781473      0.632054
  36  17 3881.3378    1.9096  7.4075 10.6668 -0.0001  0.0535   0.0102   0.1451    0.0256   0.0000   439.1792       1.21378       22.9242      -6.01745      -4.68825      -4.05382      -3.53983       1.99143     -0.408368       4.88102       1.20306      -5.61685       2.19023      0.493782      -2.99495      0.530321       1.55723     -0.139060       2.32934       3.18342       3.48258       3.83525       3.93704       3.98260       3.87517       3.70121       3.44707       3.14301       2.80760       2.48591       2.14513       1.84646       1.54181       1.27307       1.02662      0.807533
  36  18 4035.2903    1.5776 10.1216 10.5131  0.0002  0.0728   0.0075   0.1979    0.0223   0.0000   439.8632      -2.33772       7.61985      -9.17302       1.78225      -8.91455      -12.3760      -4.90314       10.3683      -4.75855      -1.14180     -0.730115     -0.173275     -0.860474      -3.22088       1.68127       3.15090      -1.49649       3.17041       4.27349       4.66054       5.13515       5.31074       5.24960       5.19262       4.92158       4.59025       4.24205       3.77199       3.37165       2.93241       2.57066       2.13974       1.79292       1.41133       1.13187
  36  19 4188.5834    1.2800 12.5870 10.2945 -0.0014  0.0941   0.0055   0.2510    0.0208   0.0000   444.9796       5.20284       11.0977       6.72725       6.28176       3.39066      -4.25235      -12.3541       17.7033       4.52799      -1.88787      -5.79883      -4.19193       5.13430     -0.382858      0.346967     -0.297574       1.95925       4.02494       5.55525       6.02894       6.54210       6.72476       6.76731       6.63888       6.35285       5.94733       5.52094       4.87558       4.40520       3.74133       3.23046       2.72662       2.25220       1.80010       1.44990
  37   4 1697.5847    0.3280  0.3041  9.3970 -0.0064  0.0102   0.0083   0.0223    0.0279   0.0000   441.3505    -0.0273140       20.4579      0.110843      -2.46950      -1.17449      0.673329     -0.714010     0.0202436      0.131738      0.195681      0.326119     -0.446042      0.607562      0.383257      0.172324      0.363193     -0.126910      0.431516      0.592924      0.650595      0.713890      0.741827      0.734740      0.736945      0.654151      0.627537      0.559040      0.557111      0.456769      0.416225      0.365877      0.302987      0.268820      0.220712      0.166889
  37   5 1892.2041    0.5547  0.5636  9.4207 -0.0011  0.0128   0.0099   0.0302    0.0447   0.0000   441.0473      -2.17018       19.4881     -0.748467      -3.86978      0.207615     -0.262222     -0.717362      0.267291     -0.368513      0.664089     -0.435973     -0.476519      0.812533      0.321209    0.00845932     -0.182623      0.120567      0.567107      0.765266      0.871399      0.971236      0.982188       1.02433      0.975633      0.928756      0.841039      0.776204      0.658911      0.602667      0.525310      0.464715      0.363121      0.320081      0.252377      0.193597
  37   6 2081.1110    0.8331  0.7338  9.7130 -0.0001  0.0139   0.0126   0.0328    0.0560   0.0000   440.9571      0.106233       20.0213      -1.72930      -2.69278       1.09068      -1.40853     -0.107360      0.245170     -0.878729      -1.40600      0.395360      0.483124     -0.110180      0.634641      0.293694     0.0434141    -0.0170809      0.585841      0.807889      0.887584      0.925578      0.975231      0.949212      0.937599      0.896708      0.854475      0.786526      0.721262      0.632764      0.558780      0.480189      0.403423      0.332323      0.269678      0.221958
  37   7 2264.3396    1.2386  0.9495 10.4374 -0.0011  0.0159   0.0171   0.0390    0.0639   0.0000   439.7598     -0.952751       20.4806      0.778900      -4.42904      0.232544     -0.272067     -0.176393       2.28569      0.597307      0.950411      0.462298     -0.308367      0.295999      0.788184      0.373641      0.295350    0.00973011      0.687994      0.918357      0.990105       1.10596       1.16308       1.15538       1.12505       1.06404       1.00528      0.932067      0.814191      0.726718      0.636266      0.561339      0.460031      0.378160      0.312196      0.251464
  37   8 2440.6822    1.7339  1.2277 10.8929 -0.0041  0.0184   0.0214   0.0455    0.0744   0.0000   439.4080      -1.98798       18.4608     -0.248686      -4.39841     0.0400119       2.39434     -0.362662     -0.941823       1.80210      0.197334      0.496887      0.788816      0.525215      0.968753       1.01216     -0.128020     -0.532691      0.767909       1.05167       1.12232       1.24277       1.26955       1.28014       1.25521       1.24495       1.09990       1.05753      0.931719      0.825492      0.737408      0.618079      0.532873      0.432753      0.344187      0.291401
  37   9 2613.3262    2.3963  1.1156 11.7557 -0.0018  0.0172   0.0312   0.0447    0.0718   0.0000   440.5241      -1.24469       18.7721       1.50366      -1.73391      -2.81094     -0.122828      -1.06229      0.773812     -0.940364    -0.0292666      0.297837     -0.664041     -0.418240      0.334672       1.49164      0.513729      0.339840      0.743652       1.01890       1.09753       1.19815       1.25340       1.22763       1.22761       1.16869       1.07322      0.989041      0.909645      0.827768      0.713525      0.602295      0.494203      0.414788      0.341104      0.278810
  37  10 2784.5252    3.2428  1.0084 12.3954 -0.0002  0.0157   0.0433   0.0405    0.0692   0.0000   442.0955     -0.306562       19.2058     -0.872086      -1.65679      -1.02443      0.489054      -1.07546      0.157624      0.541909     -0.471506      0.135665      0.127172      0.747401      0.113622      0.307167     -0.254934     0.0344242      0.712127      0.932583       1.02857       1.15676       1.14226       1.16705       1.17814       1.10962       1.01798      0.942852      0.850764      0.725692      0.654288      0.556925      0.482842      0.391620      0.317738      0.254243
  37  11 2953.2847    4.1187  1.0039 12.6442 -0.0021  0.0154   0.0539   0.0389    0.0779   0.0000   440.1391      0.490051       16.9184   -0.00663419     0.0100801     -0.489448       1.78869      -1.49519     -0.897853      0.446012      0.844991     -0.711083     0.0692776      0.343331      0.378392       1.13824      0.163868     -0.418763      0.664979      0.898502      0.958917       1.04148       1.07371       1.08187       1.10394       1.01237      0.975831      0.861251      0.802028      0.701099      0.616499      0.533815      0.449200      0.389718      0.316116      0.245702
  37  12 3118.4906    4.4535  1.1441 13.0022 -0.0003  0.0169   0.0563   0.0433    0.0748   0.0000   438.8997       1.75406       17.4200      0.283031      -2.73282      -1.94873     -0.146089      0.445362     -0.779479     -0.784970      0.309479     -0.473542      0.263596      0.967733    -0.0542598      0.192431     -0.575548      0.179331      0.742760      0.994184       1.08115       1.21240       1.23268       1.26913       1.21159       1.17974       1.05942      0.984183      0.879692      0.803782      0.678689      0.604266      0.504146      0.426335      0.334342      0.271577
  37  13 3280.6134    4.0650  1.5551 12.8411 -0.0004  0.0207   0.0443   0.0510    0.0536   0.0000   441.3637      0.194539       16.7977      -1.29631     0.0279877      -2.83882     -0.702746     -0.794734       2.45517      -1.34907      0.537608      -1.13977      0.245693      0.390007     -0.752951      0.709692      0.328111      0.340775      0.891265       1.19495       1.29411       1.42137       1.48582       1.48670       1.45811       1.41080       1.30540       1.20381       1.06800      0.955913      0.822865      0.709908      0.608467      0.500830      0.407628      0.325394
  37  14 3440.3603    3.4267  2.3142 12.2400 -0.0007  0.0250   0.0307   0.0655    0.0401   0.0000   438.6490     -0.470876       16.1685      -1.66358      -2.20982      -5.25237      0.245495      -2.93258      0.433430       2.87650      0.113831       1.71058       1.48386      0.314121     -0.637939     0.0123363     -0.185115      0.690469       1.03923       1.40106       1.54572       1.68907       1.72955       1.71902       1.70808       1.66803       1.51985       1.42138       1.27717       1.12393       1.00578      0.854284      0.711587      0.615413      0.491102      0.395109
  37  15 3598.3668    2.7136  3.6374 11.6299 -0.0003  0.0332   0.0199   0.0845    0.0324   0.0000   439.8414       3.94433       14.0505      -1.93156      -3.18771      -1.32309     -0.377877      -2.93623     -0.303161      -3.88665      -1.14312      0.333909      0.231723      0.795556      -1.14795      0.342574     0.0750893      0.306783       1.41960       1.94498       2.09771       2.31495       2.37974       2.39401       2.33766       2.18115       2.09034       1.91997       1.73911       1.56455       1.36348       1.17923      0.972529      0.819679      0.659830      0.539212
  37  16 3754.9810    2.2240  5.6095 11.0110 -0.0002  0.0430   0.0132   0.1141    0.0269   0.0000   439.7840       1.82163       17.5171      -4.41818       2.55214      0.462684      -2.76429      -4.14184      0.264666      0.614529      -1.71373     -0.623543       3.01901       3.20509       1.39283    -0.0554750      0.172537      0.105276       1.83829       2.47826       2.70851       2.98586       3.05019       3.06893       2.98617       2.87540       2.67349       2.50258       2.25767       2.00756       1.74372       1.51637       1.25989       1.05660      0.859436      0.692722
  37  17 3910.6890    1.8205  7.9319 10.6490 -0.0004  0.0562   0.0093   0.1532    0.0242   0.0000   441.1682       1.94143       16.5644      -7.69003       2.96978       2.42998       10.0870      -1.45339     -0.742189      -3.40454       3.70896     -0.613734      0.273132      -1.09292       3.58542     -0.814974     -0.271976      0.316150       2.43715       3.22594       3.64535       3.90569       4.00308       3.96966       3.96058       3.77117       3.55671       3.25500       2.98856       2.64155       2.32949       1.97129       1.64916       1.39464       1.14259      0.916161
  37  18 4065.3698    1.5102 10.4092 10.4659 -0.0008  0.0758   0.0069   0.2044    0.0221   0.0000   430.6802      -6.39098       15.3060      -8.93834      -3.96751       5.54414       13.0116      -5.33625       4.10566       3.69659       6.53807     -0.804418      -3.44440     -0.100142      -1.54060       3.46372       1.36199     -0.835157       3.18824       4.39694       4.70752       5.21732       5.37476       5.34676       5.23203       5.09674       4.75782       4.42842       3.96051       3.51415       3.06699       2.62787       2.21831       1.84112       1.48673       1.21967
  37  19 4219.1015    1.2472 13.2738 10.2837 -0.0002  0.0975   0.0052   0.2620    0.0197   0.0000   429.2062      -2.40702       4.06600       6.45927      -20.3291      0.388232      -5.03286       12.4327       2.26961       1.40372      -6.60738      -7.93870      -2.70951       2.25962     -0.303058      -2.48719       1.74337      -2.25138       4.06834       5.54089       6.12291       6.69885       6.86003       6.91191       6.74065       6.41773       6.04838       5.58811       5.05103       4.54857       3.97098       3.39932       2.86965       2.40439       1.93827       1.58101
  38   3 1501.5426    0.1727  0.1840  9.3926 -0.0048  0.0098   0.0063   0.0219    0.0206   0.0000   441.1094     -0.568911       20.5948    -0.0663489      -3.24428       1.25342     0.0717006     -0.609616   -0.00259016      0.522139     0.0116222      0.254949     -0.144760     0.0417060   -0.00384674     -0.236019      0.111827      0.108418      0.394428      0.536458      0.533535      0.677074      0.654985      0.643094      0.614458      0.607713      0.620873      0.488868      0.492150      0.394401      0.412927      0.334395      0.268322      0.241106      0.209407      0.169064
  38   4 1713.0311    0.3446  0.3072  9.4412 -0.0023  0.0108   0.0084   0.0218    0.0280   0.0000   440.8708      0.544896       20.2343     0.0928619      -3.10358     -0.197640      0.200181      -1.01029      -1.25517      0.115628    -0.0270045     -0.341348     0.0688598     0.0674894      0.516899     -0.167967     -0.248783     -0.138795      0.575550      0.732036      0.727262      0.774076      0.865668      0.954060      0.949416      0.872828      0.756331      0.707490      0.670343      0.594188      0.464468      0.366802      0.309188      0.289194      0.249769      0.194865
  38   5 1908.7716    0.5669  0.5428  9.5238 -0.0002  0.0121   0.0102   0.0288    0.0414   0.0000   440.8576      -1.42111       20.2603    -0.0616276      -3.48401      -1.12373      -1.14909    -0.0789881      0.173097       1.31660     -0.330174     -0.185976     -0.628414     -0.606088      0.294229     0.0941809      0.148668     -0.145191      0.530219      0.688466      0.769908      0.849316      0.851838      0.894419      0.868618      0.841067      0.788784      0.714249      0.621839      0.556964      0.488975      0.415443      0.361329      0.287931      0.240947      0.196065
  38   6 2098.9352    0.8697  0.7612  9.8550 -0.0011  0.0142   0.0131   0.0333    0.0562   0.0000   441.2114     -0.235578       21.3932     -0.554043      -1.68231     -0.880493      0.797861      -1.18008      0.949218      0.643003      0.844141      0.883148     -0.474330       1.32133     -0.652552     -0.932406     -0.199923     -0.125329      0.626863      0.814374      0.902185       1.00513      0.998921      0.957038      0.975750      0.918098      0.900204      0.803812      0.747661      0.679608      0.591151      0.503011      0.427054      0.371049      0.305087      0.253796
  38   7 2282.9160    1.2414  1.0497 10.4198 -0.0011  0.0162   0.0164   0.0424    0.0647   0.0000   439.6378     -0.677862       20.3012     -0.560366      -2.30820       2.22733       1.07282     -0.576330      -1.98626      -1.14567     -0.590558      0.582588      0.329633      0.871795      0.732649     -0.321354     -0.266974      0.152322      0.684632      0.858248      0.963682       1.08243       1.11075       1.09627       1.04361       1.05333       1.00426      0.914530      0.801697      0.726600      0.652886      0.562638      0.486834      0.397510      0.320143      0.268045
  38   8 2459.9795    1.8212  1.1436 11.0714 -0.0013  0.0174   0.0227   0.0435    0.0708   0.0000   440.8156      -1.21809       19.3343     -0.215871      -3.12377     -0.422435       1.66824     -0.744937       1.94210     -0.230213      0.853117     -0.429332      0.454940      0.330209      0.768986      0.465417     -0.259280     0.0186187      0.693602      0.987979       1.04962       1.16083       1.18688       1.22503       1.16448       1.12821       1.06453      0.985698      0.891196      0.800542      0.693235      0.617275      0.510615      0.432168      0.339382      0.283482
  38   9 2633.6946    2.4865  1.0808 11.8358 -0.0009  0.0162   0.0325   0.0428    0.0708   0.0000   439.9989       1.17152       21.9663   -0.00601622      -3.21831      -1.39248      0.438057      0.833814      0.609122      -2.40369     -0.776647      -1.30151     -0.963467      0.287104     -0.636548       1.00392     -0.316527     -0.125031      0.716292      0.927818       1.01849       1.12215       1.14652       1.17627       1.12603       1.10717       1.04923      0.950508      0.887405      0.749685      0.668687      0.586339      0.486516      0.416103      0.351829      0.276270
  38  10 2806.0595    3.4458  1.0332 12.2564 -0.0006  0.0154   0.0441   0.0395    0.0742   0.0000   440.5714    -0.0480939       21.8385      0.630371      -3.66766      -2.41755       1.45596      -2.47968     0.0963014     -0.340206      0.208541      0.186679     -0.186096      0.921211      0.606617     -0.697312    -0.0198600      0.617723      0.655678      0.871839      0.928996       1.05543       1.03917       1.05297       1.01092       1.03311      0.962587      0.896200      0.790518      0.706689      0.616372      0.533849      0.464619      0.383185      0.309851      0.254023
  38  11 2975.9003    4.0966  1.0415 12.9669 -0.0025  0.0158   0.0540   0.0410    0.0670   0.0000   441.3212      0.708571       18.8101    0.00283200      -1.46343      -2.84122      0.208204      -1.64803      -1.72020      -1.00637     -0.809984     -0.656124      -1.10666     -0.565539     -0.721434      0.155549      -1.04300    -0.0941636      0.677475      0.921602      0.983150       1.08081       1.09518       1.10423       1.07553       1.06078       1.03457      0.957073      0.815104      0.730439      0.629637      0.569441      0.475391      0.407313      0.333891      0.274230
  38  12 3142.3400    4.4233  1.1476 13.0275 -0.0001  0.0172   0.0550   0.0429    0.0740   0.0000   440.2066       1.11880       15.6050      -2.74757      -2.74641      -5.65930       1.48483      -1.69727     -0.516950     -0.990415     -0.680885      0.836730      0.269027      0.594792     -0.480905     0.0953705     -0.126524      0.135417      0.713716      0.998260       1.05508       1.15635       1.17182       1.23587       1.20783       1.12371       1.07721      0.973990      0.890827      0.802466      0.711137      0.600088      0.505930      0.428856      0.343251      0.283930
  38  13 3305.6782    3.9962  1.6711 12.7259 -0.0001  0.0208   0.0417   0.0535    0.0522   0.0000   439.3453     -0.290275       18.2846       1.16657     -0.133464      -2.31238     -0.220065      -2.22158     -0.337563     -0.677465     -0.683529     -0.129612      0.570239      0.862032      0.190940      0.738409     0.0323350      0.355754      0.889604       1.19372       1.28591       1.45611       1.49347       1.51384       1.46778       1.37322       1.32321       1.21298       1.07490      0.974620      0.837463      0.753421      0.635059      0.527289      0.440404      0.342975
  38  14 3466.6750    3.2592  2.6384 12.0902 -0.0008  0.0266   0.0271   0.0689    0.0375   0.0000   440.7126       1.54632       17.3321      0.610623      0.978556      -6.76217       1.04097      -1.32775    -0.0948025     -0.979751       3.38564      0.494316   -0.00159672      0.836054     -0.308248       1.42226     -0.294536     -0.192370       1.13546       1.48142       1.66890       1.77300       1.83813       1.88233       1.85486       1.79806       1.63892       1.53362       1.39522       1.23239       1.07890      0.927370      0.801366      0.658670      0.542566      0.440137
  38  15 3625.7050    2.6112  4.2485 11.4463 -0.0009  0.0354   0.0175   0.0917    0.0295   0.0000   438.4613       2.83231       17.0125      -1.13531      -4.69493      -1.14079      -7.99526      -5.43915      -3.28637       3.64059       1.52474      0.266597      -1.14081     -0.451411      0.234400       1.43747       1.49661      0.593284       1.47162       1.96089       2.16176       2.40411       2.43908       2.47686       2.41970       2.33295       2.20425       2.02881       1.83721       1.64157       1.42962       1.23785       1.05954      0.882276      0.718899      0.586810
  38  16 3783.2222    2.1770  6.2592 10.8401 -0.0004  0.0449   0.0119   0.1208    0.0262   0.0000   442.3370       2.46296       12.9549      -9.70021       3.48054      -5.83728      -2.19050      -3.88180      -6.91978       2.67303      -1.09267       2.52845      0.589755       1.36849      -3.47379       1.49589      -1.16025      -1.48331       1.88430       2.48806       2.77302       2.98559       3.12158       3.19053       3.07782       2.99010       2.80649       2.59960       2.34304       2.10017       1.81084       1.56238       1.32367       1.11900      0.899178      0.745362
  38  17 3939.6676    1.7732  8.4508 10.5762 -0.0004  0.0595   0.0085   0.1595    0.0236   0.0000   443.1788      -1.08560       12.9366       6.52964       6.87513      -9.77116     -0.104151       2.85608      -8.51091      0.775905      -3.85862      -6.08008     -0.761177      -1.36921     -0.416617       1.11311     -0.268063     0.0503422       2.44521       3.32097       3.65341       3.97049       4.04170       4.16527       4.04136       3.91942       3.68918       3.38097       3.04893       2.77324       2.42524       2.10691       1.78181       1.49280       1.20840      0.988207
  38  18 4094.9636    1.4503 11.0823 10.4625 -0.0004  0.0804   0.0064   0.2132    0.0212   0.0000   440.8064      -9.88166       9.93869      -6.10163      -2.44857       6.28509       5.83716       7.60909      0.311232      -3.34781       7.07903       4.00539      -1.11912       2.91566       3.66724     -0.758056     -0.607070       1.70922       3.28511       4.50468       5.02738       5.42669       5.68530       5.68298       5.58978       5.31204       5.02739       4.61383       4.22708       3.76338       3.27980       2.86430       2.37039       2.00356       1.62967       1.32271
  39   3 1516.0423    0.1926  0.1556  9.3594 -0.0127  0.0087   0.0082   0.0169    0.0210   0.0000   441.0218      0.264990       20.4861     -0.531719      -2.08994      0.421415      0.484427     -0.478044      0.507345      0.158271     -0.267190     0.0222031      0.198786    -0.0195188     -0.360906     0.0540985     -0.274542    -0.0948471      0.402959      0.558010      0.606476      0.674433      0.650678      0.652025      0.565164      0.525631      0.502086      0.551020      0.514535      0.493996      0.439005      0.384926      0.328707      0.248492      0.229996      0.157872
  39   4 1728.2407    0.3575  0.3864  9.3938 -0.0023  0.0120   0.0079   0.0249    0.0303   0.0000   441.5156     -0.469182       21.1665     -0.891243      -2.53767      0.502442     0.0492817     -0.192186      0.465650      0.766893      0.235315      0.567012     -0.297277      0.405054      0.667595     -0.144583     -0.112603     0.0813925      0.459098      0.665745      0.688681      0.771591      0.744244      0.784049      0.768532      0.752775      0.746018      0.648627      0.625454      0.522845      0.496858      0.391695      0.357825      0.297978      0.246777      0.191068
  39   5 1925.1901    0.5951  0.5499  9.6565 -0.0034  0.0128   0.0105   0.0283    0.0407   0.0000   440.7789     -0.637647       21.2201     -0.901474      -2.33668     -0.829240       1.65573      0.158963     -0.101504     -0.438643     -0.785650    -0.0243274     -0.317555       1.11158     -0.422001      0.470399      0.241398      0.200790      0.573874      0.795967      0.877537      0.935296      0.894238      0.887071      0.862181      0.822121      0.779770      0.753883      0.707330      0.648854      0.603772      0.511064      0.437758      0.367227      0.295438      0.233448
  39   6 2116.5645    0.8781  0.8483  9.8585 -0.0001  0.0152   0.0124   0.0362    0.0569   0.0000   442.8963      -1.13768       20.9142     -0.914843      -2.04338      0.189816     -0.141978     -0.513179     -0.581967    -0.0400534     -0.179541     -0.307288      0.563932     -0.915327      0.104063     0.0678328    -0.0857266     -0.102979      0.596788      0.850353      0.900376      0.999018       1.01698       1.02032       1.03212      0.944336      0.874983      0.827475      0.760703      0.690317      0.627840      0.546706      0.448396      0.395842      0.313295      0.270371
  39   7 2301.2252    1.2902  1.0633 10.5803 -0.0008  0.0167   0.0169   0.0430    0.0613   0.0000   440.6533      -1.17468       19.0132      -1.72950      -4.61775    -0.0445033       2.18069     -0.308302     0.0163533      -1.59685      -1.21456     -0.480868     0.0327444      0.414791      0.324094     -0.454609     -0.105926     -0.415076      0.631359      0.896131      0.920578       1.10282       1.07370       1.10685       1.07702       1.02962      0.988005      0.901532      0.831328      0.734262      0.653585      0.570884      0.479821      0.397516      0.338568      0.263824
  39   8 2479.0755    1.8846  1.1033 11.3199 -0.0031  0.0162   0.0243   0.0440    0.0652   0.0000   441.4305    -0.0827022       21.8668      -1.40105      -3.44574      -1.81748       2.85919      0.413254     -0.160369      -1.73579      -1.18140      0.157619      0.579048       1.29062      -1.16210     -0.597691    0.00936702      0.410505      0.685182      0.914964       1.00826       1.10956       1.12988       1.17403       1.12543       1.10837       1.03306      0.955422      0.853252      0.765403      0.676082      0.572712      0.497098      0.406202      0.351150      0.285913
  39   9 2653.8602    2.6541  1.0799 11.8915 -0.0005  0.0165   0.0332   0.0398    0.0723   0.0000   442.6185      -1.38188       20.6063      -3.39548      -2.96373      -1.95880      0.465361     -0.973760    -0.0275788     -0.129208     -0.162870     0.0983797      0.244376      0.289707      0.258509    -0.0632935      0.271497      0.186044      0.674801      0.921683       1.00862       1.11749       1.14328       1.14544       1.14999       1.06574       1.02299      0.907096      0.876342      0.771925      0.684205      0.596920      0.509789      0.435133      0.356053      0.290800
  39  10 2827.2723    3.4512  1.0629 12.3868 -0.0024  0.0154   0.0436   0.0412    0.0712   0.0000   440.0029      0.873446       17.6492     -0.424014      -3.19050      -2.04285      0.946866      -1.22110      0.184576       1.47411      0.873495      0.747510      0.700958     -0.395070       1.24323       1.05432      0.460863     -0.491354      0.651858      0.867737      0.949607       1.05202       1.06418       1.05990       1.07556       1.02477      0.976262      0.894315      0.838649      0.718601      0.639259      0.555659      0.464124      0.398694      0.325741      0.265942
  39  11 2998.1278    4.2207  0.9976 13.0374 -0.0026  0.0155   0.0555   0.0388    0.0662   0.0000   440.4778      0.944998       19.3335      -2.46099      -2.66836      -2.10843       1.05260      -1.57131      -1.62365     -0.795085     -0.219514      0.451510      0.593912     0.0713826     -0.507098     0.0775533    -0.0718255      0.410085      0.629885      0.875706      0.934779       1.07358       1.02924       1.06181       1.04120       1.04222      0.945750      0.910745      0.831760      0.743726      0.627578      0.534235      0.449984      0.387487      0.331385      0.264276
  39  12 3165.7103    4.3907  1.2037 13.1848 -0.0014  0.0174   0.0542   0.0448    0.0659   0.0000   440.0148       1.27230       18.2729     -0.806936      -2.11467      -2.02584       1.22962      -2.04551     -0.478370     -0.501873       1.31919     -0.194646     -0.731981      0.440792     -0.472473     -0.277309      0.117798      0.558555      0.715552      0.945931       1.03769       1.12075       1.17636       1.14749       1.14994       1.12339       1.04127      0.976363      0.893637      0.810022      0.721509      0.621505      0.525425      0.444852      0.363957      0.313685
  39  13 3330.3713    3.7866  1.8412 12.7122 -0.0004  0.0220   0.0377   0.0566    0.0454   0.0000   440.1100       2.26212       16.9777     -0.163870      -3.52330      -5.11523     -0.507930      -1.84618      0.633919       2.01393     -0.546561      -1.04509      -1.93757     -0.696107     -0.274547      0.438278      0.319573     -0.261784      0.910705       1.23481       1.34138       1.51169       1.54216       1.58111       1.51990       1.45256       1.38600       1.25651       1.16663       1.06227      0.914172      0.803414      0.663774      0.564672      0.453742      0.377756
[truncated: 782,295 more chars]
