# Supplementary material for: Global-Mode Analysis of Full-Disk Data from the Michelson Doppler Imager and the Helioseismic and Magnetic Imager
Source: Sol Phys. 2018 Jan 31;293(2):29. doi: 10.1007/s11207-017-1201-5 (PMC6566312; doi:10.1007/s11207-017-1201-5)
Supplement: Supplementary file 3 — (TAR 230.0 MB) [file 11207_2017_1201_MOESM3_ESM.tar › MDI/mdifd.5981]

   0  21 3033.9418    4.0546  0.8489  3.3652  0.0000  0.1595   0.6537   0.3840 1000.0000   0.0000    -0.0000       0.00000       0.00000       0.00000       0.00000       0.00000       0.00000       0.00000       0.00000       0.00000       0.00000       0.00000
   0  23 3303.6713    4.3214  1.4537  0.2170  0.0000  0.1853   0.5688   0.6753 1000.0000   0.0000    -0.0000       0.00000       0.00000       0.00000       0.00000       0.00000       0.00000       0.00000       0.00000       0.00000       0.00000       0.00000
   1  13 2020.7871    0.7290  1.5689  9.5376  0.0000  0.2060   0.0509   0.3545    0.3348   0.0000   577.1924       140.004       0.00000       0.00000       0.00000       0.00000       296.898       130.739       0.00000       0.00000       0.00000       0.00000
   1  14 2156.7167    0.8550  1.0161  8.7110  0.0000  0.1213   0.0657   0.2531    1.2240   0.0000   203.7187      -40.8367       0.00000       0.00000       0.00000       0.00000       169.901       76.7269       0.00000       0.00000       0.00000       0.00000
   1  16 2425.5634    1.7269  0.3654 11.0125  0.0000  0.0593   0.1859   0.1397    0.3947   0.0000   476.2584      -36.4176       0.00000       0.00000       0.00000       0.00000       82.7785       34.6682       0.00000       0.00000       0.00000       0.00000
   1  19 2828.0751    3.0454  0.8807  8.8604  0.0000  0.1073   0.2246   0.2315   12.3455   0.0000   420.6795       72.5632       0.00000       0.00000       0.00000       0.00000       108.729       91.5066       0.00000       0.00000       0.00000       0.00000
   1  23 3368.3633    3.4275  1.8202  9.5237  0.0000  0.1296   0.1892   0.3931    6.6885   0.0000   346.9142       23.8659       0.00000       0.00000       0.00000       0.00000       142.419       96.7704       0.00000       0.00000       0.00000       0.00000
   1  24 3503.6718    3.1501  2.9672  5.3939  0.0000  0.1763   0.1328   0.4923  173.0668   0.0000   272.0944       44.9338       0.00000       0.00000       0.00000       0.00000       225.190       118.800       0.00000       0.00000       0.00000       0.00000
   1  25 3640.2873    2.4399  4.5162  8.2429  0.0000  0.2284   0.0839   0.7014    4.3202   0.0000   991.8813       59.2530       0.00000       0.00000       0.00000       0.00000       259.020       174.474       0.00000       0.00000       0.00000       0.00000
   1  26 3776.1312    2.2633  5.6966  9.5993  0.0099  0.2760   0.0740   0.8032    0.8291   0.0000   607.3984      -318.849       0.00000       0.00000       0.00000       0.00000       328.022       207.818       0.00000       0.00000       0.00000       0.00000
   2  13 2081.9845    0.7080  1.2188  8.1426  0.0016  0.1019   0.0409   0.2099    1.1421   0.0000   348.8024      -14.7088    -0.0756349      -15.3545       0.00000       0.00000       69.6556       68.7746       29.1355       15.4904       0.00000       0.00000
   2  14 2217.5912    0.9553  0.8723  9.8128  0.0000  0.0699   0.0625   0.2061    0.5416   0.0000   429.9698       8.93988       7.90801       21.6894       0.00000       0.00000       42.5838       41.9704       24.4702       10.7329       0.00000       0.00000
   2  16 2485.8678    1.9806  0.6467 10.0036  0.0000  0.2083   0.1485   0.1583    1.4125   0.0000   384.2992      -50.1469      -3.99312      -2.48363       0.00000       0.00000       38.4882       150.260       21.6285       44.0388       0.00000       0.00000
   2  17 2619.5023    2.2820  0.8568 10.0233  0.0000  0.0624   0.1379   0.1842    1.7856   0.0000   409.8804       79.4633      -12.1860       6.22344       0.00000       0.00000       44.9060       34.8351       24.4445       7.75361       0.00000       0.00000
   2  19 2889.4312    3.3950  1.0496 -0.0087  0.0000  0.0776   0.1919   0.2269 1000.0000   0.0000   418.1806      -62.9822       33.3866       12.7583       0.00000       0.00000       58.3914       47.1640       26.8834       9.41036       0.00000       0.00000
   2  20 3024.6116    4.8216  0.7796  3.9093  0.0000  0.0628   0.3028   0.1734 1000.0000   0.0000   434.7442      -3.87439       19.6622      -6.04444       0.00000       0.00000       47.1579       39.5974       19.0651       7.56587       0.00000       0.00000
   2  22 3294.9519    3.4995  1.7176 10.8310 -0.0058  0.0886   0.1559   0.2774    4.9539   0.0000   241.2826      -104.199      -7.76395      -18.9138       0.00000       0.00000       65.1870       53.4041       31.9897       11.5105       0.00000       0.00000
   2  24 3566.8041    2.7144  3.5241  0.8355  0.0000  0.1403   0.0822   0.3930 1000.0000   0.0000   174.7609      -1.50373      -48.9174       8.30203       0.00000       0.00000       99.4150       86.0859       47.4929       19.1568       0.00000       0.00000
   3  11 1865.2248    0.3722  0.3103  9.5867  0.0000  0.0483   0.0372   0.1157    0.1506   0.0000   419.9995      -27.7352       2.33401      -14.6522       5.38924       1.33264       23.5068       24.1711       19.0687       7.85970       5.09369       1.45132
   3  13 2137.6859    0.8200  0.5995  9.4417  0.0000  0.0688   0.0534   0.1364    0.3626   0.0000   428.2411       23.7093      -15.4140       3.10224       2.30912       1.27888       27.0578       38.6363       18.7281       15.4264       4.80205       2.56403
   3  14 2273.5217    0.9634  1.0093  9.6816  0.0000  0.1075   0.0589   0.1842    0.5968   0.0000   435.6220      -99.7553       20.2809      -11.3160      -11.5206       3.63558       37.2658       47.0738       39.4173       14.1855       12.9790       3.77601
   3  15 2407.5488    1.4999  0.7649  9.9923  0.0000  0.0543   0.0868   0.1515    0.7019   0.0000   454.5164       55.2761       6.11411      -11.8550      -2.28095      -1.11232       28.2915       26.9769       19.2877       12.0678       5.18770       1.67388
   3  16 2541.6376    1.6759  1.2866 10.0751 -0.0127  0.0781   0.0843   0.2090    1.0489   0.0000   448.9660       14.9429       20.1625      -15.0691   -0.00610986      0.594081       35.8977       37.7577       28.2700       15.3669       8.03399       2.40752
   3  17 2676.1210    2.3989  0.9087  3.4279  0.0000  0.0666   0.1288   0.1606 1000.0000   0.0000   415.5549       19.8837      -13.6827      -7.24776      -1.08211     -0.457730       37.5213       36.0600       23.0310       12.8830       4.92172       1.56497
   3  18 2811.3974    3.0366  0.7519  4.4528  0.0000  0.0514   0.1698   0.1484  677.0400   0.0000   435.4203       8.08127      -12.8059      0.531281       2.59984     -0.577389       26.7348       22.8884       18.5392       12.6064       4.73584       1.32668
   3  19 2946.8705    3.5115  0.9081 11.2311  0.0000  0.0615   0.1920   0.1800    1.5135   0.0000   459.4564      -13.4359       49.6153      -14.2976       5.61762      -1.36861       25.6534       27.4250       20.6257       15.0943       5.94087       2.25638
   3  20 3082.2382    3.9159  1.0496  4.4880  0.0000  0.0643   0.1924   0.1728 1000.0000   0.0000   448.9931       21.6274     -0.946578       6.91348      -4.14928      -2.84888       36.8927       34.6834       23.9746       13.5137       5.66127       1.62167
   3  21 3217.6013    4.0040  1.2764 -0.5479  0.0000  0.0709   0.2103   0.1985 1000.0000   0.0000   425.9801       2.60789      -15.3398      -28.8323      -1.51156      0.674670       38.7212       36.9102       25.7043       14.9971       6.22031       1.93250
   3  22 3353.1874    3.2015  1.3106 13.0049 -0.0280  0.1094   0.1971   0.2513    0.4493   0.0000   461.1803       28.1407      -1.05814       11.8494       12.5013       6.56316       47.3549       49.1332       34.4484       27.0660       9.41602       3.72490
   3  23 3489.2592    2.7846  2.7462 10.4233  0.0000  0.1060   0.0975   0.3062    0.8832   0.0000   422.8838       8.93455      -49.0340      -12.6580      0.424911       6.89939       53.0743       51.8706       37.8041       22.7096       9.98794       3.11086
   3  24 3625.7874    2.4518  4.2612  8.6138  0.0000  0.1294   0.0672   0.3930    2.2176   0.0000   433.1843      -69.4874       35.0634       19.6407      -4.23711      -5.15480       58.4830       59.2956       44.9329       28.2919       12.7404       4.08006
   4  12 2051.6123    0.6605  0.6959  9.3156  0.0000  0.0617   0.0399   0.1594    0.2504   0.0000   413.8060      -27.0468       33.8530       1.07419      -6.77164      -2.09024       20.5242       23.8193       18.8469       14.4288       7.95436       4.23854
   4  13 2188.3236    0.8883  0.8706  9.4505  0.0173  0.0659   0.0473   0.1857    0.4659   0.0000   451.5586       18.0185       13.4278       7.58165       9.87689       3.84303       23.8782       29.3364       21.2635       14.8311       7.20766       3.99249
   4  14 2324.0546    1.0794  1.2481  7.3999 -0.0015  0.0682   0.0465   0.1908    5.9995   0.0000   389.8936      -2.49209       18.4377      -9.32731       3.78807      0.623338       26.2462       25.7022       21.3281       17.5008       10.0811       4.98087
   4  15 2458.4709    1.5648  1.1361  5.4918  0.0000  0.0622   0.0642   0.1740   59.8992   0.0000   428.7698       26.6423       32.9708       18.5062       1.31903     -0.152574       25.0404       25.1011       22.7328       15.0802       8.42083       4.46293
   4  17 2728.4052    2.8799  0.9304  3.3524  0.0000  0.0609   0.1312   0.1490 1000.0000   0.0000   434.9611       25.9494      -5.97151       1.82568       8.61843      -4.58047       20.4361       23.9913       21.0270       13.2225       7.80768       4.33719
   4  19 3000.0871    4.1836  0.9372 10.5972 -0.0034  0.0554   0.1991   0.1403    4.5067   0.0000   450.2007      -1.29454       24.3399       2.60275     -0.694277       2.76353       22.8232       25.7241       18.6361       13.3171       6.45302       3.46748
   4  20 3135.8462    4.0099  0.9394 11.2641  0.0000  0.0607   0.1879   0.1475    1.4751   0.0000   466.5919       14.3699      -4.17476       6.04201     -0.379335      -1.82613       25.7499       25.3490       19.7506       14.7048       9.43184       3.58559
   4  22 3407.8884    3.3900  1.9945  2.5312  0.0000  0.0754   0.1060   0.1972 1000.0000   0.0000   421.2461      -37.6902       3.73267      -6.80800     -0.385864       1.51813       27.1313       28.1075       24.6889       18.1951       9.40170       6.13244
   4  23 3544.4023    2.8131  2.8294 10.8079  0.0000  0.0930   0.0804   0.2795    0.4337   0.0000   394.7087       16.3254       21.4282       63.0097      -12.3273       3.15758       34.1303       36.6785       30.4659       21.9719       12.3998       6.75570
   5  10 1823.4117    0.3668  0.3387  9.2436  0.0000  0.0418   0.0270   0.0821    0.1039   0.0000   441.9057      -6.52576       12.8078      -3.01367      -2.46282     -0.629760       11.9750       11.4609       11.4407       10.6585       6.30070       4.08856
   5  12 2098.3932    0.6667  0.5557  9.4052  0.0000  0.0410   0.0357   0.1059    0.1727   0.0000   421.7484       19.8582       11.0807      -6.38043      -6.47342       14.1319       12.2830       14.5005       11.3100       9.51277       6.95167       3.77622
   5  13 2235.4086    0.9296  0.7214  9.6831  0.0000  0.0455   0.0453   0.1182    0.2708   0.0000   445.6256      -16.2292       7.67678       8.41944      -12.1712       1.62852       13.2767       14.2437       13.6042       9.77935       7.44160       4.17568
   5  14 2370.9649    1.2048  1.0456 10.5330  0.0000  0.1768   0.0673   0.1527    0.3409   0.0000   449.7536       9.00841       12.7586      -18.2066      -4.51385      -7.73977       137.514       191.435       45.4512       151.882       161.461       78.6423
   5  15 2506.0426    1.7922  0.9030  9.7714  0.0000  0.0543   0.0738   0.1214    0.7827   0.0000   467.5893       13.1097      -20.5356       6.11933     -0.934256       2.09778       20.2030       21.0730       16.6304       12.8819       10.2732       5.36701
   5  17 2777.3024    2.9363  0.9611 -4.9114  0.0000  0.0464   0.1188   0.1319 1000.0000   0.0000   435.5574       18.1830       30.9468      -21.4163   -0.00827770     -0.942807       15.4330       15.4504       14.0121       11.0422       8.08226       4.61638
   5  18 2913.6165    3.7533  0.8208  2.2494  0.0000  0.0572   0.1640   0.1189 1000.0000   0.0000   438.9878      -23.8334       21.2203       3.27576      -5.43438      -5.13903       24.8515       27.7736       22.1470       15.0831       9.14000       5.09306
   5  20 3186.1203    4.2380  1.0247  0.8258  0.0000  0.0543   0.1999   0.1423 1000.0000   0.0000   446.9288      -16.7539       26.2444      -5.55120      -13.5471      -5.15167       16.2684       17.0122       16.3922       13.1575       8.31446       4.93135
   5  22 3459.3525    2.9530  2.6166 10.8143  0.0001  0.0885   0.0870   0.2417    0.6027   0.0000   443.7616      -10.6759       35.9802       16.1475       4.24705      -1.59063       25.7218       28.9863       25.6373       20.8016       13.8502       8.44715
   5  23 3596.6049    2.5660  2.9988 10.7897  0.0000  0.1024   0.0730   0.2445    0.4281   0.0000   427.4782       22.5233      -15.8548      -32.2142      -6.39159      -9.06524       34.0301       36.7525       33.3606       23.8704       16.4917       9.37265
   5  24 3733.6742    2.1070  4.7548  9.6134  0.0000  0.1192   0.0461   0.3449    0.4710   0.0000   428.6395      -28.6517     -0.200928      -33.9737     -0.492938      -25.9928       37.4798       41.9636       36.5664       28.7965       19.2168       10.9440
   5  26 4009.5114    1.5323  7.9562  8.9647  0.0000  0.1649   0.0276   0.4778    0.3159   0.0000   437.3537      -48.9126      -9.53581       2.33890      -61.9767       10.3149       48.9844       55.5749       50.1736       37.7086       26.0811       15.2112
   5  27 4147.9725    1.2599 10.4242  9.1225  0.0000  0.2059   0.0220   0.6075    0.1916   0.0000   493.0654       7.52541       180.262      -37.2134       49.6469      -2.62589       62.2869       68.8767       60.6435       50.5992       33.2070       20.1206
   6  11 2004.0687    0.6313  0.4727  9.0165  0.0000  0.0330   0.0323   0.0805    0.1624   0.0000   428.7780       5.56626       3.06357       15.5023       2.76859       6.11021       8.24086       8.79238       8.94641       8.20499       4.89368       3.43128
   6  12 2142.4479    0.7756  0.7166  9.0890  0.0000  0.0430   0.0328   0.1060    0.2382   0.0000   436.2064       8.03410       2.87090       16.0758      -3.61418      -2.65029       9.30347       13.0334       10.6317       9.65270       6.21286       4.43315
   6  13 2279.7617    1.0445  0.9413  9.4662  0.0000  0.0501   0.0394   0.1175    0.3062   0.0000   439.4219      -3.80429      -3.07488      -3.53378      -4.35003      -1.63159       12.1259       12.7275       13.6512       11.3976       7.27647       5.48779
   6  14 2415.3910    1.5220  1.1093  7.5455  0.0000  0.0491   0.0536   0.1373    3.4479   0.0000   426.8448       22.6806       1.90245       11.7751       5.52952       1.84121       13.6963       16.3233       14.1381       11.4649       8.08359       4.56749
   6  15 2551.0372    1.9142  0.9318  9.9904  0.0000  0.0494   0.0733   0.1254    0.6013   0.0000   433.7901       20.4811       14.2543      0.513531      -7.25119      -3.59224       10.3876       13.6404       11.9178       9.12700       8.30279       4.76712
   6  16 2687.0011    2.2930  0.8667 11.4821  0.0000  0.0474   0.0948   0.1151    0.2817   0.0000   442.1491      -5.27174       22.4543      -5.97786       2.11370      -1.46244       13.9581       13.4159       12.7351       11.7101       8.18915       5.04957
   6  17 2823.7308    3.1694  0.8490  3.5667  0.0000  0.0388   0.1173   0.1059  826.3836   0.0000   436.2278      -1.48040       5.63325      -6.32264      -1.03068      0.125193       10.4645       12.3106       10.5836       8.46874       7.99597       5.74183
   6  18 2960.5619    3.6514  0.8727 10.7688  0.0000  0.0430   0.1349   0.1057    1.0400   0.0000   432.4796       11.7719       12.6858      -8.05004      -1.26666      -2.15650       12.7171       13.9812       12.7595       9.84988       7.21878       5.02594
   6  19 3097.1930    3.9031  1.1900 10.0918  0.0000  0.0497   0.1404   0.1377    3.0735   0.0000   435.5517       1.25079     0.0214507       14.2777      -4.01132      -4.55070       13.1079       14.5995       12.8628       11.5935       8.49496       5.69761
   6  20 3233.8965    3.6201  1.1001 12.1860 -0.0049  0.0546   0.1489   0.1515    0.5825   0.0000   460.6402      -8.90963      -5.89714   -0.00863375      -5.17163      -3.09198       14.0318       17.1407       14.4775       12.9860       8.77303       5.94568
   6  21 3370.8068    3.4064  2.0261  9.3668  0.0000  0.0654   0.0935   0.1870    2.5811   0.0000   447.9717      -7.35467      -1.65771      -2.79412      -22.0554      -4.32579       18.2320       19.3425       17.7955       14.9264       12.1752       7.39023
   6  22 3508.1391    2.8155  2.9791  9.3291  0.0000  0.0806   0.0637   0.2228    1.2875   0.0000   441.6402       8.37862      -21.5968       5.64469       4.77133       20.4094       21.1635       24.3915       23.4803       18.8399       14.0145       9.24031
   6  23 3645.8392    2.3938  3.9324  9.5469  0.0000  0.1002   0.0485   0.2543    0.5184   0.0000   403.7239      -37.9804       40.3221      -54.5597      -18.7988       2.93489       27.5160       33.4088       30.2513       23.6571       16.9346       10.6992
   6  24 3783.9362    1.9749  5.4804  9.4739  0.0000  0.1192   0.0362   0.3426    0.3143   0.0000   404.8346      -53.1712      -25.2578      -3.06320      -5.40440       9.33746       29.0645       34.3278       31.7852       27.7884       19.2973       12.8773
   6  28 4337.9407    0.9957 12.3117  9.0987  0.0000  0.2317   0.0165   0.7066    0.1181   0.0000   451.7889       28.2735       85.1928      -25.8479       41.3927       4.54829       60.5052       71.8849       67.0649       54.0593       39.5338       25.3159
   7  10 1906.8503    0.4211  0.4324  9.1334  0.0000  0.0351   0.0222   0.0739    0.0970   0.0000   426.7422       1.24655       13.9080      -7.44443       3.72288     -0.477911       6.27831       9.16595       6.98338       7.17581       5.37620       3.48494
   7  11 2045.8089    0.5762  0.5363  9.3341  0.0000  0.0478   0.0300   0.1117    0.1258   0.0000   430.6797      -8.53322       12.3673      -16.8685      -6.05139       5.38735       15.6787       22.2417       22.6635       18.9894       12.4248       6.38713
   7  12 2184.4828    0.8656  0.7206  9.5132  0.0000  0.0374   0.0341   0.0961    0.1999   0.0000   429.4000      -14.9115       7.12828       4.03970       3.30011      -5.17430       9.16685       10.4015       10.5563       8.48539       6.09410       4.79949
   7  13 2322.1415    1.1078  1.0401  9.6370  0.0000  0.0506   0.0401   0.1185    0.3255   0.0000   452.2714      -9.24964      -1.20331      -5.29927     -0.333130       6.96685       12.2657       12.0531       11.1927       11.1131       8.87806       6.42136
   7  14 2458.0985    1.5497  0.9516 10.1890 -0.0004  0.0432   0.0553   0.1192    0.3167   0.0000   427.4406     -0.336304       3.37511       17.9635     -0.197089       7.97084       9.37629       11.2553       11.0661       8.81260       6.96647       5.26997
   7  15 2594.2258    2.0757  1.0185  9.5183  0.0000  0.0428   0.0687   0.1157    0.9100   0.0000   436.8941       6.63986       18.1760      -9.70709       12.9189       6.18621       10.3190       10.4804       10.9712       9.99214       7.06197       4.92329
   7  16 2731.0711    2.6924  0.9543 10.4113  0.0000  0.0393   0.0905   0.1122    0.6797   0.0000   426.5171      0.195253       9.30964      -3.13328       3.38327       3.36766       9.12732       10.6456       10.0247       8.45417       7.23261       4.74259
   7  17 2868.2743    3.2340  1.0497  9.6700  0.0000  0.0463   0.1057   0.1224    2.0781   0.0000   427.9379      -8.24481       26.6613      -13.6314      -9.50785      -2.47379       12.4698       15.4135       15.0277       12.2412       8.23399       5.36863
   7  18 3005.5874    3.8665  0.7581 11.6953  0.0000  0.0356   0.1445   0.0941    0.4052   0.0000   420.8476       11.9513       10.5981      -7.73497      -7.97905      -1.33844       7.85611       8.68182       9.20778       7.44079       5.72495       4.07390
   7  19 3142.6459    4.2288  1.0525 -2.7134  0.0000  0.0446   0.1378   0.1051 1000.0000   0.0000   436.9463      -13.4933       3.85541       11.4313      -3.52104     -0.576393       9.47709       11.6007       10.6952       9.70374       7.26977       4.82869
   7  20 3279.8025    3.6345  1.6288  9.5080  0.0050  0.0522   0.0987   0.1452    1.3471   0.0000   436.7613      -20.5322       11.3364       19.5898      -2.44671     -0.992488       12.5186       14.6428       14.3120       11.7899       8.98452       6.12091
   7  21 3417.2860    3.2066  1.9837 10.6554  0.0000  0.0605   0.0848   0.1605    0.6112   0.0000   429.6468       10.7657       10.8401      -21.3094       5.84482      -2.92053       14.0294       15.5315       15.5100       13.3345       10.2108       7.23814
   7  22 3555.1283    2.5959  3.3151 10.1542 -0.0050  0.0803   0.0510   0.2130    0.3604   0.0000   445.8804       4.13004       21.9155       2.35704      -9.92333       1.02096       17.9814       21.0774       19.9316       17.7783       13.8138       9.56687
   7  23 3693.2404    2.2418  4.4223  9.2255  0.0000  0.0939   0.0386   0.2538    0.4908   0.0000   411.9391       12.8935       50.2847      -4.92645       18.5378      -3.55017       20.3894       23.4136       22.7692       20.7846       15.5191       11.5292
   7  24 3831.7885    1.8989  6.1086  9.1609  0.0000  0.1163   0.0291   0.3289    0.2869   0.0000   450.3266      -44.7217       43.6416       9.52550      -28.4691       33.0426       24.4217       30.5230       27.9116       25.0795       19.6809       13.4598
   7  25 3970.3679    1.5757  8.1050  8.8738  0.0000  0.1381   0.0217   0.4010    0.2234   0.0000   452.7997      -48.3326       26.4701       18.4782      -44.6127      -21.0769       29.7896       35.7396       34.2018       30.4080       23.5927       16.2043
   7  26 4109.2498    1.3444  9.5977  8.8726  0.0000  0.1686   0.0189   0.4692    0.1768   0.0000   442.7200      -68.0642      -3.66963       53.5210       17.9772      -22.4695       35.4014       43.8134       38.7239       37.2116       27.8922       20.9825
   8   9 1806.1407    0.3562  0.4012  9.0935  0.0000  0.0410   0.0197   0.0833    0.0829   0.0000   433.0414      -5.26349       3.31129      -6.04866     -0.369500      -1.95487       9.87658       12.0415       11.3219       9.20420       7.23631       4.70238
   8  10 1946.0413    0.4736  0.5228  9.2239  0.0000  0.0310   0.0227   0.0984    0.1069   0.0000   426.6676      -5.48421       7.72247     -0.371750       3.75672      -3.43447       5.95637       6.67748       6.15383       6.06423       5.13262       4.21476
   8  11 2086.1008    0.6756  0.5616  9.3335  0.0000  0.0325   0.0287   0.0823    0.1341   0.0000   443.2221     -0.372478      -3.92497       11.6717       2.81590     -0.529806       6.76415       8.77272       8.12505       7.06566       5.21654       3.76366
   8  12 2225.0856    0.8759  1.0522  9.1091  0.0000  0.0653   0.0287   0.1131    0.2594   0.0000   454.5054      -11.3437       11.4340      -2.18933       7.16073       5.71012       19.3975       24.2381       22.9287       17.1172       12.0495       8.70947
   8  13 2362.9545    1.2466  0.9593  9.4151  0.0000  0.0419   0.0413   0.1054    0.3366   0.0000   435.2283      -8.08728       9.95224       9.06982      -10.4829      -1.51845       7.00730       9.17342       8.96719       8.16660       6.32931       4.61001
   8  14 2499.4025    1.7723  1.0071  9.8460  0.0000  0.0411   0.0584   0.1026    0.4949   0.0000   441.1193      -3.95004       13.7515      -2.98074       8.35769      0.203758       7.86612       9.44747       8.64018       8.34088       7.14472       5.21482
   8  15 2636.1237    2.2016  1.1067  9.1977  0.0000  0.0413   0.0664   0.1070    1.2229   0.0000   432.5015       10.9529       15.8157      -4.75123    -0.0567016       6.94702       7.63221       9.67707       8.66795       8.18329       6.68694       5.02856
   8  16 2773.7277    2.8126  0.9140 10.8469  0.0000  0.0556   0.0898   0.0972    0.4203   0.0000   425.8109      -6.28734      -4.55406      -2.28383       2.78543      0.308301       13.8542       20.5188       16.8959       15.8353       9.63060       6.88524
   8  17 2911.5270    3.7031  0.8542  9.9159  0.0000  0.0352   0.1167   0.0862    1.5084   0.0000   430.0020       6.66558      -7.09928       4.85779      -12.6526       4.64481       7.77733       8.65526       8.91513       7.57532       5.90584       4.80746
   8  18 3049.0330    3.9316  1.0564 11.5059  0.0000  0.0409   0.1219   0.1106    0.4800   0.0000   441.6991      -8.69954      0.469163       20.8005      -10.3767      -4.42009       8.44673       10.1175       9.50929       8.91050       6.82939       5.35184
   8  19 3186.6733    4.1219  1.0676 11.2077  0.0000  0.0384   0.1273   0.1120    0.7551   0.0000   437.0568       2.49616       10.7314      -6.53276       3.87465      -9.99988       8.06780       9.72932       9.66930       8.00524       6.35304       5.30236
   8  20 3324.1975    3.5578  1.6357 10.9958 -0.0012  0.0515   0.0896   0.1343    0.4124   0.0000   435.8920     -0.345167      -16.3112       6.04831       10.1060      -11.3778       10.4465       11.9800       11.5805       11.2475       8.96974       6.17706
   8  21 3462.2079    3.0483  2.3093 10.0090  0.0000  0.0587   0.0653   0.1561    0.5324   0.0000   421.8433      -6.10841       16.3822       4.35482       1.48228      -3.60412       12.0058       14.2409       13.5099       11.9404       9.86582       7.74808
   8  22 3600.6833    2.5443  3.3828  9.7882  0.0000  0.0724   0.0454   0.2013    0.3276   0.0000   453.6989      -36.5245       16.7472       2.94681      -23.8263      -17.5557       14.2790       16.2321       15.9494       14.3424       12.4170       9.18963
   8  25 4017.3963    1.4740  8.1279  9.2467  0.0019  0.1338   0.0196   0.3898    0.1323   0.0000   472.1861       4.69079      -12.8890       25.5434       49.4865       7.83666       26.5149       30.6277       31.3263       27.7857       22.8152       16.8325
   9   7 1557.6024    0.1890  0.2178  9.0971  0.0000  0.0232   0.0155   0.0734    0.0544   0.0000   440.1074      0.851611       10.8888       1.30280      -9.81090       6.78513       4.31164       6.30991       5.72976       5.01624       3.88325       2.95344
   9  10 1984.1794    0.5621  0.5065  9.1009  0.0000  0.0270   0.0243   0.0766    0.1198   0.0000   436.6190      -1.87249       9.25635       3.87956       1.14110      -1.08700       5.13210       5.79623       5.56967       5.35699       4.73563       3.74966
   9  11 2125.0854    0.7367  0.6901  9.5206  0.0000  0.0392   0.0281   0.0872    0.1580   0.0000   442.2155      -3.56849       2.51559       16.8680      -6.10549      -2.35296       6.08887       7.69737       7.99918       7.47648       5.98660       4.28839
   9  12 2264.4867    1.0262  0.7857  9.5232  0.0000  0.0386   0.0357   0.0822    0.2360   0.0000   439.0775      -14.5064       4.36009      -14.6570       6.85187      -5.14812       6.64701       8.18460       7.19186       6.78067       6.70106       5.25731
   9  14 2539.4737    1.8024  0.9378 10.6343  0.0000  0.0367   0.0564   0.1005    0.2377   0.0000   435.2942      -9.22582       11.4173      -8.78757      -6.27048       4.68694       5.97053       8.00672       7.41388       7.37505       5.59723       4.80880
   9  15 2676.9955    2.4267  0.9919 10.5960  0.0000  0.0352   0.0730   0.0988    0.3707   0.0000   428.8273      -16.4287       12.5636      -2.33695       10.5672      -8.03790       6.45439       7.80275       7.89678       6.98518       5.84383       4.64329
   9  16 2815.0941    3.0866  0.9716 10.9242  0.0000  0.0386   0.0904   0.0956    0.4571   0.0000   438.9336      -1.79844       12.7979      -1.10265       7.14311       1.71718       8.29265       9.66611       9.42140       8.67298       6.92959       5.36808
   9  17 2953.4738    3.6235  1.0266 10.0788 -0.0000  0.0357   0.1009   0.0996    1.1580   0.0000   436.7219      -6.01866       11.6288       10.8878      -13.6255       4.25313       6.89989       7.11455       7.04113       7.13945       5.86245       4.72120
   9  18 3091.3625    4.0580  1.1268 11.5981  0.0000  0.0382   0.1159   0.1146    0.4486   0.0000   428.9338       3.77072       7.94822       16.5243      -3.13165       4.46789       6.16925       7.81119       7.58231       7.47229       5.93935       4.49254
   9  19 3229.3787    3.6328  1.2649 12.3388 -0.0001  0.0442   0.1073   0.1247    0.2435   0.0000   438.5387       5.71721       5.77310      -9.62643       16.4531      -12.8984       7.88490       9.40593       9.28909       8.60793       7.05532       5.78053
   9  20 3367.7405    3.3740  1.6940 11.3843  0.0000  0.0498   0.0802   0.1345    0.2709   0.0000   433.2930      -22.9543       12.7503       20.9935     -0.911577      0.357560       8.22038       10.6448       10.1946       9.67058       8.03600       6.08099
   9  21 3506.1501    2.8227  2.7548 10.8285  0.0000  0.0640   0.0546   0.1706    0.1852   0.0000   452.8124       12.7019       18.2445       24.8058       9.92443      -11.1444       11.6263       14.0683       13.9530       12.8918       10.8538       8.50005
   9  22 3644.9472    2.2565  3.9357 10.2110  0.0000  0.0779   0.0373   0.2092    0.1659   0.0000   444.5421      -3.37465       15.0073      0.869207      -2.45987       25.8510       13.8780       16.7442       16.8443       14.8505       13.0113       10.3332
   9  23 3784.0795    1.9461  5.5785  9.6068  0.0000  0.0964   0.0272   0.2632    0.1711   0.0000   426.0430       16.7652       8.61402       15.5991      -1.42837      -16.6445       17.5235       20.4235       21.1968       19.4224       16.2645       12.4214
   9  25 4063.0839    1.4095  7.9394  9.3305  0.0000  0.1295   0.0184   0.3521    0.1177   0.0000   452.3329      -40.3174       39.3728      -50.7019       33.6988      -19.1981       22.5493       28.0470       27.1421       24.7653       21.5611       17.1838
   9  26 4202.9354    1.1694 10.4672  9.2452  0.0000  0.1631   0.0152   0.4696    0.0934   0.0000   447.6299      -45.8383       14.5664       51.6994      -7.32950      -6.97584       28.0732       35.0695       34.5968       31.7815       26.6454       20.9530
   9  28 4482.5328    0.8124 16.1228  9.1393  0.0000  0.2622   0.0107   0.7747    0.0688   0.0000   430.2239      -128.280       159.087      -54.8095      -15.8623      -2.92220       45.2913       54.5752       55.2396       50.7947       43.4199       33.7357
  10   9 1879.9990    0.4255  0.3953  8.9778  0.0000  0.0262   0.0199   0.0626    0.0883   0.0000   443.8544       2.31201       8.25795      -2.12226      -2.01104       1.07584       4.10617       4.97252       5.16788       5.19324       4.07374       3.17974
  10  10 2021.4126    0.5360  0.5851  9.1836  0.0000  0.0329   0.0209   0.0748    0.1111   0.0000   435.2953      -6.98125       14.1195     -0.136197      -5.60172       1.62862       5.38350       6.08285       6.73924       6.03784       5.21149       4.45417
  10  11 2162.8959    0.7920  0.6329  9.5253  0.0000  0.0320   0.0287   0.0729    0.1480   0.0000   438.9217      -7.09284       10.4626       6.85831       7.50554      -4.44240       5.23632       6.82112       7.13009       7.37145       6.42185       4.33572
  10  12 2302.7189    1.1253  0.8554  9.2495  0.0000  0.0336   0.0338   0.0849    0.2877   0.0000   438.0439       13.0742       14.1222      0.206264       6.51751      -5.37976       5.40102       7.48337       6.88970       7.00505       5.50139       4.48298
  10  13 2440.7797    1.4790  0.9739 10.3026  0.0000  0.0369   0.0445   0.0984    0.2091   0.0000   439.7677      0.387081       12.4895      -7.17438      -7.78904     -0.519098       5.65171       7.24074       7.37148       6.52197       5.81386       4.52429
  10  14 2578.5839    1.9722  0.9991 10.2014  0.0000  0.0342   0.0565   0.1011    0.3211   0.0000   434.0002       18.2347       11.6163       2.99856      -4.06771       3.50063       5.71185       6.77245       7.15460       6.60963       5.83875       4.50590
  10  15 2716.9191    2.4402  1.1628 10.6122  0.0000  0.0406   0.0676   0.1018    0.3796   0.0000   437.3353     -0.286267       2.18896       6.34451      -6.19604      -5.99764       6.48214       8.36838       8.00689       7.58217       6.66509       5.20585
  10  16 2855.6405    3.3023  0.7900 10.6843  0.0000  0.0283   0.0991   0.0815    0.4556   0.0000   440.4783      -8.05741       14.1066      0.937008       4.30027     -0.800869       4.64622       5.37677       5.39105       5.06942       4.59703       3.48316
  10  17 2994.3674    3.8981  0.8813 11.2323  0.0000  0.0338   0.1110   0.0781    0.4477   0.0000   436.5271       4.29075       8.90008      -5.37858      -9.07283     -0.415332       5.73960       6.88042       7.04662       6.20189       5.80250       4.58631
  10  18 3132.7902    4.0872  1.0402 11.2374  0.0000  0.0356   0.1098   0.0911    0.4881   0.0000   435.8433      -3.81253       11.0363      -7.00494      -1.63265       4.31635       5.71657       7.28413       7.25995       6.47270       5.76663       4.73415
  10  20 3410.0004    3.2115  2.1303 10.8923  0.0000  0.0530   0.0641   0.1355    0.2258   0.0000   445.7187      0.275830       23.4844       2.86600      -10.6328       6.25399       8.78780       10.3944       11.0665       10.2284       8.82615       6.98402
  10  21 3548.8184    2.6062  3.1216 10.6484  0.0000  0.0646   0.0454   0.1821    0.1427   0.0000   449.6272      -6.50581       24.3992       6.90499     -0.907657       6.19672       9.84756       11.8392       12.3174       11.3784       10.1292       7.99236
  10  22 3688.2519    2.2787  4.1887 10.0397  0.0000  0.0767   0.0344   0.2045    0.1465   0.0000   440.0951       3.22139       8.17275      -22.5595      -24.5835       2.39690       11.8629       14.3776       15.0166       13.9810       11.9490       9.74212
  10  23 3827.6790    1.8021  5.7682  9.7572  0.0010  0.0952   0.0251   0.2702    0.1213   0.0000   430.7467       7.63829       15.0470       45.1326      -11.9993      -12.5219       15.2326       17.8933       18.1709       17.7424       15.1285       12.4331
  10  24 3967.5586    1.5234  7.6008  9.3260  0.0005  0.1145   0.0190   0.3320    0.1166   0.0000   414.0298       46.8929       24.4459      -3.05303      -12.6564      -12.3892       17.6838       21.3657       21.8176       20.9161       17.8063       14.8442
  10  25 4107.0793    1.2772  9.6120  9.2125 -0.0012  0.1391   0.0152   0.4095    0.0923   0.0000   414.3779      -1.98520       15.9445       4.45772      -11.8490       7.54980       22.3280       26.6463       28.2435       25.9100       23.0312       17.9663
  10  26 4247.4647    1.0967 11.7647  9.1012  0.0000  0.1713   0.0134   0.4969    0.0850   0.0000   482.5925      -39.8655       25.8385       53.1577      -24.0174      -43.3855       26.7490       32.7101       33.5483       31.7056       27.9559       21.9543
  10  27 4387.4647    0.9069 13.5761  9.2060  0.0000  0.2151   0.0118   0.6138    0.0671   0.0000   461.8070      -75.5670      -22.5859       32.9484       8.80001      -24.9312       32.2210       40.3725       41.4626       38.0497       34.1366       26.8750
  11   5 1320.4881    0.0794  0.0362  8.9499  0.0000  0.0293   0.0194   0.0224    0.0395   0.0000   438.0120     -0.923537       11.8616     -0.531475      -3.53488      0.868620       5.18256       6.72918       6.34934       5.34804       4.82932       3.82745
  11   7 1627.0726    0.1936  0.1922  8.9766  0.0000  0.0298   0.0152   0.0507    0.0513   0.0000   434.4710       2.22272       12.6606      -3.21513      -9.75329      -1.05458       3.49584       3.55053       5.22884       5.02091       3.68915       2.95973
  11   8 1772.1987    0.3233  0.3764  8.8916  0.0000  0.0254   0.0158   0.0623    0.0718   0.0000   435.6411      -4.54660       18.0847       3.71388      -4.04735       1.64276       3.77535       4.30841       4.48990       4.75205       4.55241       3.30276
  11   9 1915.3747    0.4584  0.5721  8.8648  0.0000  0.0297   0.0177   0.0795    0.1010   0.0000   437.0957     -0.565219       14.5770       2.14777     -0.808290      -2.01252       4.01957       5.00186       4.99274       4.45867       4.31803       3.89958
  11  10 2057.9104    0.6148  0.6232  8.9683  0.0000  0.0277   0.0216   0.0803    0.1216   0.0000   439.1575      -5.56209       8.71831     -0.547856      -8.40086       4.51736       3.68381       4.31685       4.85515       4.39497       3.90334       3.38246
  11  11 2199.7580    0.8637  0.8928  9.4541  0.0000  0.0367   0.0265   0.0865    0.1655   0.0000   435.4251       5.00513       16.4064      -1.75444      -7.80498       4.14084       5.25955       6.67969       6.79798       6.29223       5.73090       4.57935
  11  12 2339.9347    1.1730  0.8765  9.7000  0.0000  0.0312   0.0345   0.0892    0.2148   0.0000   423.1560      -12.9596       11.4534       4.18324      -5.69466     -0.916159       4.70473       5.86939       5.92303       5.45828       5.11197       3.70406
  11  13 2478.4457    1.6684  0.8823  9.8119  0.0000  0.0330   0.0463   0.0801    0.3171   0.0000   434.7631      -5.17775       18.8060      0.137777      -2.34023      -4.09148       5.03019       6.16739       5.94546       5.77720       5.18618       4.32546
  11  14 2616.8915    2.1546  0.9966 10.5261  0.0000  0.0344   0.0590   0.0890    0.2913   0.0000   440.4801       3.28370       10.3934      -11.7755       3.03551       1.52692       5.29854       6.51225       6.88447       6.45180       5.60281       4.48776
  11  15 2756.0094    2.8342  0.9038 10.3782  0.0000  0.0324   0.0764   0.0785    0.4289   0.0000   444.2844      -10.0716       16.4154      -6.97043      0.854258     -0.800951       4.47683       5.63446       5.54681       5.40176       4.82474       4.01874
  11  16 2895.3484    3.4212  0.8624 11.2444  0.0006  0.0300   0.0942   0.0821    0.2833   0.0000   448.0910      -5.33222       12.4089       3.63075       4.15981      -1.20549       4.72068       5.86184       5.66355       5.29446       4.57771       3.79293
  11  17 3034.4669    4.0656  0.8676 11.3124  0.0000  0.0312   0.1098   0.0767    0.3701   0.0000   429.8537      -4.50594       10.7741     0.0807188      -1.59021     0.0616863       4.57562       5.40444       5.74549       5.31547       4.50064       4.14398
  11  18 3173.3648    3.7899  1.0644 12.0836 -0.0014  0.0353   0.1009   0.1017    0.2230   0.0000   440.2543       5.85251       29.5712      0.617590       1.57551    -0.0371723       4.79581       6.43652       6.20810       6.25014       5.51966       4.31680
  11  19 3312.2056    3.7056  1.6015 10.7510  0.0002  0.0428   0.0795   0.1096    0.4036   0.0000   443.0291       4.64876       7.94590      -8.20961       13.0370      0.616832       6.52136       7.86905       8.01972       8.08279       6.92606       5.68381
  11  20 3451.4550    3.1413  2.2926 10.2561  0.0000  0.0494   0.0563   0.1351    0.2558   0.0000   437.5513      -3.38961       9.06399      -6.45949      -5.69933      -5.98984       7.21095       8.61468       8.78324       8.66069       7.53519       6.11049
  11  21 3590.9232    2.4700  3.5591 10.2435  0.0000  0.0662   0.0379   0.1780    0.1387   0.0000   428.8991      -2.45385       12.4511      -11.6846       18.5624      -11.8585       9.87358       11.9946       12.2044       11.5663       10.6066       8.80790
  11  22 3730.6520    2.0392  4.6084 10.2516  0.0000  0.0822   0.0295   0.2193    0.1008   0.0000   432.4486      -1.98502       16.5076       9.46296      -7.82602      -22.8364       11.1325       14.2099       14.6259       13.8893       12.1902       10.0146
  11  23 3870.6921    1.7072  6.9384  9.5373  0.0000  0.1011   0.0206   0.2925    0.1052   0.0000   455.4359      -17.5323       18.6480       22.4835       10.0850       24.1291       14.0855       17.6802       18.3850       17.0862       15.2679       12.8036
  11  24 4010.9804    1.4363  7.8521  9.4165  0.0000  0.1152   0.0172   0.3220    0.0936   0.0000   444.9441       30.8663       12.1149      -19.0857       54.7834       1.62009       17.0166       21.1074       20.7244       20.1543       17.6349       15.1977
  11  25 4151.0027    1.2359 10.5497  9.0340  0.0000  0.1430   0.0135   0.4037    0.0905   0.0000   432.7308      -36.0907       21.8106      -17.5593      -30.1562       26.0119       20.2717       25.4600       26.0465       25.1793       21.8073       18.5006
  11  26 4292.2294    1.0270 12.2076  9.1568  0.0000  0.1724   0.0117   0.4929    0.0680   0.0000   462.3961      -5.12086      -27.7772     -0.165778       30.3592      -7.37954       23.9865       29.8960       31.0208       29.6148       26.4528       21.9161
  12   8 1805.8032    0.3282  0.4119  9.0381  0.0000  0.0276   0.0150   0.0614    0.0700   0.0000   434.9755      -4.31204       13.5499      -4.71416      -2.52472       2.96904       3.38607       3.96710       4.28867       4.26493       3.76717       2.93634
  12   9 1949.9670    0.5542  0.4115  9.1492  0.0000  0.0237   0.0231   0.0536    0.0960   0.0000   440.6281      -8.13567       28.2538      -1.89080       8.71606     -0.608558       3.46909       4.45866       4.64711       4.92781       4.11057       3.41208
  12  10 2093.6057    0.6648  0.7605  9.1394  0.0000  0.0321   0.0204   0.0778    0.1278   0.0000   444.6507      -3.89866       17.1401      0.977723      -3.73255       1.32466       3.92087       4.99750       5.10735       4.81304       4.66987       3.78978
  12  11 2235.7831    0.9459  0.8965  9.2200  0.0000  0.0343   0.0262   0.0797    0.1971   0.0000   439.2342       2.85230       13.1841      0.831061       1.83364      -6.95907       4.89069       5.74505       6.51436       6.89524       6.46926       5.27136
  12  12 2376.3129    1.2799  1.0432  9.4551  0.0000  0.0373   0.0335   0.0898    0.3011   0.0000   442.5228      -9.97274       9.14895     -0.753847      -6.81758      -2.96478       4.57876       5.72541       5.75729       5.98061       5.22218       4.58565
  12  13 2515.3786    1.7743  1.1056  9.7440  0.0000  0.0559   0.0459   0.0991    0.4273   0.0000   440.7066       1.86921       14.3455       4.72045      -2.39528       8.10998       10.2908       15.0363       15.9588       14.2286       11.5972       8.17165
  12  14 2654.5624    2.3011  0.9235 10.7787  0.0000  0.0327   0.0620   0.0842    0.2722   0.0000   432.1909       5.58304       8.94662      -5.11432       5.79505      -2.15625       4.53071       6.00736       5.87199       5.65825       4.84618       4.24995
  12  15 2794.4296    2.7539  0.9336 11.3688  0.0000  0.0321   0.0755   0.0844    0.2371   0.0000   431.5617      -4.35720       11.5449       5.98378      -8.49221      0.470628       4.55423       4.97144       5.66322       5.40966       4.94469       4.09396
  12  16 2934.3471    3.4806  0.9758 11.3589 -0.0037  0.0323   0.0887   0.0811    0.3224   0.0000   446.8001      -7.76266       12.7910       2.25629      -7.00238      -1.36662       4.30248       5.30272       5.19066       5.37429       4.71243       4.20352
  12  17 3073.7541    3.9031  1.0615 11.3163  0.0000  0.0337   0.0969   0.0914    0.3797   0.0000   434.8280      -5.07458       18.4629       4.13032       2.03421       1.35119       4.59783       5.95506       5.61598       5.58552       4.77267       4.43155
  12  18 3213.1650    3.9057  1.3136 11.4151  0.0000  0.0393   0.0890   0.0988    0.3178   0.0000   435.3708      -12.8858       14.3785      -4.56208       11.4888      -1.69381       4.83150       6.61797       6.25235       6.54830       5.69082       5.01632
  12  19 3352.6092    3.4404  1.5707 11.3834 -0.0001  0.0417   0.0741   0.1085    0.2427   0.0000   438.4710       1.86236       4.46820       4.69345      -7.28883       1.63995       5.43146       6.90407       6.93819       6.71085       6.18382       5.18802
  12  20 3492.1798    2.8612  2.8264 10.5887  0.0000  0.0565   0.0459   0.1407    0.1490   0.0000   432.0225      -6.96224       13.0030       2.93658      -8.14488      -2.33320       7.90845       9.67157       9.67563       9.64131       8.87083       7.31750
  12  21 3632.3461    2.3846  3.8890 10.1458  0.0000  0.0695   0.0334   0.1696    0.1247   0.0000   432.7280       1.61919       35.4171       1.99847      -20.1546      -4.43971       9.16017       11.2945       12.0186       11.1944       10.6178       8.75805
  12  22 3772.4168    1.9715  5.1706 10.0102  0.0000  0.0821   0.0256   0.2193    0.0989   0.0000   442.4334      -9.22773       28.0189       28.5065      -19.4557      0.579983       10.7423       13.8284       14.3227       13.6390       12.2136       10.4237
  12  23 3912.5559    1.6131  6.9637  9.6070 -0.0016  0.1004   0.0193   0.2817    0.0955   0.0000   454.1281      -6.86839       9.54978      -15.8193      -7.07473       23.7360       13.0463       16.3442       17.0450       16.2198       15.0491       12.4902
  12  24 4053.3698    1.3341  9.0369  9.4123  0.0000  0.1256   0.0155   0.3519    0.0853   0.0000   425.6487      -19.8692      -70.6292       11.0066       23.2708      -5.83551       16.2911       20.9327       21.5259       20.9926       19.1597       16.0561
  12  25 4194.1728    1.1379 10.6995  9.3116  0.0014  0.1490   0.0133   0.4145    0.0746   0.0000   468.2367      -2.38435       12.2061       14.8141      -12.7787       9.30075       19.4211       24.3991       25.4314       24.5871       22.5774       18.7018
  12  28 4617.0745    0.6577 18.0278  9.1536  0.0000  0.2998   0.0077   0.7985    0.0447   0.0000   405.2679       35.1659      -41.0976      -13.2756      -2.51850      -3.59308       37.7211       49.6948       50.2919       48.7068       45.0134       37.3690
  13   5 1382.3598    0.1041  0.0606  9.0176  0.0000  0.0231   0.0134   0.0243    0.0366   0.0000   436.6169       2.83563       11.4463      0.522053      -3.42289      -1.25926       2.04702       3.48146       3.38436       3.29638       3.10226       2.34820
  13   6 1541.1278    0.1544  0.1582  9.0163  0.0000  0.0201   0.0120   0.0439    0.0422   0.0000   435.1730     0.0209260       11.5854      -1.76750       2.33347       1.69047       2.44390       3.14595       2.97413       3.16519       3.20674       2.55334
  13   7 1692.3691    0.2632  0.2703  8.9789  0.0000  0.0293   0.0137   0.0435    0.0533   0.0000   437.9888       4.77680       16.9903       1.81714      -2.51871      -3.56576       3.72421       4.14451       5.08064       4.07057       4.21029       3.94280
  13   8 1838.6677    0.3807  0.4314  8.9711  0.0000  0.0302   0.0154   0.0550    0.0784   0.0000   435.9872      -1.64550       14.8818      -4.30381     -0.995160      -1.07438       3.70137       4.19799       3.50938       4.26413       4.17444       3.38990
  13   9 1983.7723    0.5116  0.7093  9.1587  0.0000  0.0317   0.0169   0.0785    0.1022   0.0000   432.3191      -5.22351       19.4145       5.96668     -0.983127      -4.63212       4.18947       5.04790       5.04625       4.82180       4.16787       4.10069
  13  10 2128.4545    0.8009  0.6849  8.9713  0.0000  0.0257   0.0241   0.0726    0.1553   0.0000   439.2372       2.06646       8.70604     -0.275727      0.996554       1.44614       3.15779       3.80878       3.72931       4.06364       3.57921       3.09540
  13  11 2271.1272    0.9992  0.9548  9.3455 -0.0014  0.0312   0.0269   0.0905    0.1984   0.0000   442.2525      -3.13947       8.55241       2.11348      -2.89672      -3.05728       3.95228       4.90360       4.70087       4.72693       4.27133       3.94229
  13  12 2411.7755    1.4244  0.9631  9.9386  0.0000  0.0347   0.0368   0.0831    0.2162   0.0000   443.1461      -4.71894       22.5342       2.13895       5.27291       4.66923       4.31404       5.90927       6.17681       6.29047       5.61091       4.67879
  13  13 2551.6425    1.8641  0.9107 10.7532  0.0000  0.0309   0.0525   0.0840    0.2118   0.0000   432.3533      -4.49958       22.4271      -4.44813       4.05176      -2.59692       4.13955       4.94236       4.84907       4.85108       4.61153       4.24790
  13  14 2691.5973    2.3693  1.0792  9.6008  0.0000  0.0332   0.0576   0.0831    0.8290   0.0000   441.7689       1.81316       13.2322       2.95617      -12.1337       3.37879       4.01797       5.06282       5.28167       5.15328       4.72072       3.88645
  13  15 2832.1556    3.2212  0.9674  9.2165  0.0014  0.0344   0.0813   0.0769    2.2385   0.0000   443.3859      -4.54028       12.3900       6.75145       3.66081     -0.888715       5.03227       5.91818       5.44982       5.09811       5.05163       4.26566
  13  16 2972.4987    3.7733  0.8185 12.0154  0.0000  0.0289   0.1014   0.0712    0.2267   0.0000   435.8492      -1.11875       15.4608       3.89448       3.35950      -4.66049       3.91912       4.44183       4.66761       4.68227       4.36643       3.75714
  13  17 3112.4128    4.0549  1.0727 10.9510  0.0000  0.0315   0.0960   0.0863    0.4828   0.0000   437.8099       6.32592       13.3272      -8.94504      -8.04209       4.72266       4.19814       5.30339       5.19178       4.98122       4.46699       3.92613
  13  18 3252.2553    3.8066  1.3361 11.3473  0.0000  0.0351   0.0852   0.1010    0.3222   0.0000   442.2492       1.49316       16.8705      -3.78383       8.76511      -7.08113       4.36624       5.35220       5.26701       5.52297       4.80283       4.32521
  13  19 3392.2338    3.2830  1.9617 10.9595  0.0000  0.0434   0.0598   0.1187    0.1838   0.0000   438.3797      -6.92555       13.9046       7.28636       2.02035     -0.959193       5.22595       6.58592       6.98341       6.53135       5.94146       5.45105
  13  20 3532.3984    2.6447  2.9577 10.6650  0.0000  0.0555   0.0409   0.1491    0.1220   0.0000   434.3320       2.95990       15.6890       11.7340       3.82991    0.00745931       6.79122       8.12080       8.58792       8.52641       7.81492       6.76364
  13  21 3672.9067    2.2240  4.5560 10.3077 -0.0007  0.0725   0.0292   0.1954    0.0916   0.0000   430.7224      -2.15810       41.5566       12.0160      -13.8517      -6.49761       8.85798       11.0300       11.2859       11.1684       10.1385       9.03597
  13  22 3813.4362    1.8418  6.0463  9.9166  0.0000  0.0883   0.0219   0.2397    0.0875   0.0000   427.4249      -3.81140      -13.5294      -4.90489       18.9479      -16.4955       10.5126       13.0804       13.6149       13.8043       12.5553       10.7547
  13  23 3954.3530    1.5494  8.0139  9.6067 -0.0005  0.1062   0.0172   0.3036    0.0813   0.0000   450.6382      -12.2424       30.0506      -20.6811       10.0568       1.17364       12.9739       16.3129       16.7896       16.7751       15.4811       13.3365
  13  24 4095.1115    1.3040  9.3549  9.2877  0.0000  0.1212   0.0139   0.3529    0.0825   0.0000   439.9306      -10.8311       16.3780       26.4956      -11.1495      -18.8895       14.0768       18.1456       18.7284       18.7651       17.0810       14.5716
  13  25 4236.4857    1.1026 11.5766  9.2851  0.0000  0.1529   0.0121   0.4332    0.0685   0.0000   424.2910      -7.73063       65.8008      -2.72749      -27.5808      -2.99726       17.9995       22.9322       24.0848       23.2980       21.4476       18.9583
  13  26 4377.3656    0.9275 13.7135  9.1211  0.0000  0.1850   0.0100   0.5256    0.0633   0.0000   463.4555       1.36659      -41.8621       8.00769       43.7208      -10.7587       22.5879       28.2180       30.5991       29.4989       26.7757       23.5870
  14   5 1411.7735    0.1137  0.1703  8.9195  0.0000  0.0242   0.0100   0.0528    0.0384   0.0000   430.4589      -10.8691       12.4350       6.61532      -4.75130      -8.80640       2.59751       2.86155       3.40468       3.35909       2.67220       2.70537
  14   7 1723.4996    0.2892  0.3246  8.9572  0.0000  0.0210   0.0135   0.0540    0.0547   0.0000   436.4069      -1.31358       9.30285     -0.867009       2.85808     -0.409138       2.42188       2.61394       3.17252       3.07248       2.62623       2.65881
  14   8 1870.8053    0.4048  0.4151  9.0884  0.0000  0.0240   0.0161   0.0506    0.0724   0.0000   435.2686      -5.04888       9.92584      -2.01093       2.03003      0.354734       2.63398       3.07511       3.64002       3.33252       3.29539       2.74054
  14   9 2016.9869    0.6159  0.6824  9.0471  0.0000  0.0295   0.0182   0.0643    0.1177   0.0000   437.1500      -5.27674       11.6300      -4.66235      -5.95848      -3.00159       3.08198       4.04466       4.40065       4.02195       4.03537       3.37074
  14  10 2162.4632    0.8282  0.7118  9.1981  0.0000  0.0256   0.0234   0.0721    0.1321   0.0000   436.1799     -0.395097       13.9650       6.59900      -2.37009      -1.80221       3.05778       3.76661       3.63242       3.60697       3.58156       3.22420
  14  12 2446.7333    1.4408  1.0003 10.2366  0.0000  0.0333   0.0367   0.0824    0.1692   0.0000   441.3093       3.09375       18.3063      0.212778      -3.95156     -0.730331       3.74133       4.45086       4.92293       4.86887       4.39633       3.72975
  14  13 2587.2538    2.0638  1.0726 10.3556  0.0000  0.0323   0.0483   0.0828    0.2544   0.0000   441.6973      -5.31665       18.0664      -4.83083       3.80412       3.60731       3.90883       4.87131       5.10346       5.16930       4.71475       4.12258
  14  14 2728.1237    2.5761  1.0813 10.0610  0.0000  0.0316   0.0605   0.0810    0.5868   0.0000   441.1341      -6.11663       11.2883       6.38450       4.46837       2.18758       3.85727       4.83959       5.30070       5.09549       4.38989       4.25781
  14  15 2869.1891    3.3137  1.0211 10.9917  0.0000  0.0300   0.0801   0.0845    0.3997   0.0000   435.8626     -0.194534       15.8645       3.13484     -0.379688      -3.87108       3.32158       4.05931       4.53881       4.17425       4.13595       3.58886
  14  16 3010.0734    3.8886  0.8429 11.2480  0.0000  0.0272   0.0966   0.0677    0.4126   0.0000   437.8596      -1.85546       13.1041      -4.65404      0.872958      0.523684       3.15602       3.95795       3.88825       3.94671       3.61171       3.34322
  14  17 3150.3937    4.0191  1.0816 11.8011  0.0000  0.0314   0.0981   0.0880    0.3309   0.0000   441.1461       4.16128       9.38216      -2.89535       1.89990     -0.162124       3.73487       4.60343       4.77668       4.73736       4.30482       3.68680
  14  18 3290.7221    3.5611  1.5646 11.4441  0.0000  0.0403   0.0721   0.1013    0.2333   0.0000   436.3172       7.26490       2.86964       1.16016      -4.63722      -2.91157       4.53278       5.87257       5.91522       5.89596       5.68605       4.56924
  14  19 3431.3344    3.0417  2.4153 11.0553  0.0005  0.0483   0.0499   0.1285    0.1350   0.0000   441.0308       2.95831       13.7554       4.28445      -5.35133      -1.71044       5.65133       6.89593       7.07899       7.32080       6.60879       5.89424
  14  20 3571.9992    2.5821  3.2680 10.7515  0.0000  0.0591   0.0380   0.1516    0.1096   0.0000   423.9924      -12.2592       6.51597      -1.78402      -11.4888       4.78218       6.54145       8.18738       8.64420       8.57451       7.94210       6.87034
  14  21 3712.9290    2.0851  4.1783 10.4077 -0.0000  0.0697   0.0285   0.1834    0.0921   0.0000   434.8854      -22.6285       6.06771      -3.30763       11.4972      -5.70820       8.16931       10.1796       10.3682       10.4091       9.79480       9.00591
  14  23 3995.2118    1.4675  8.1728  9.6929  0.0000  0.1065   0.0162   0.3101    0.0708   0.0000   430.9917      -23.3149       33.8739       43.4475      -4.84963      -6.18787       11.9440       15.2205       15.7980       15.7473       14.4563       12.9894
  14  27 4561.6714    0.7198 16.6383  9.1111 -0.0025  0.2372   0.0076   0.6628    0.0464   0.0000   409.9110      -64.7065       51.9643       21.1545       45.5594      -13.3184       25.8261       33.6166       34.8889       35.0309       32.1642       28.4300
  15   5 1440.0476    0.1193  0.1429  8.9555  0.0000  0.0214   0.0107   0.0459    0.0374   0.0000   439.0878      -5.40069       18.6876      0.665164      -4.95297      0.230508       2.08767       2.83166       3.35473       2.32965       3.00041       2.27653
  15   6 1601.0492    0.1930  0.2342  8.9360  0.0000  0.0192   0.0112   0.0509    0.0431   0.0000   436.6516      -1.93402       18.8241      -2.95476      -3.62233      0.269661       1.77358       2.22173       2.84423       2.36495       2.24472       2.17096
  15   7 1753.6988    0.2906  0.3771  8.9406  0.0000  0.0257   0.0125   0.0517    0.0565   0.0000   439.5018      0.570797       14.6740      -6.71841     0.0567749      -2.22411       2.61485       3.82950       4.33128       5.57954       6.00603       4.73874
  15   8 1902.3123    0.4652  0.5148  8.8742  0.0000  0.0265   0.0159   0.0592    0.0836   0.0000   436.5898      -2.83452       16.7118      0.320728       2.27227      0.767799       2.87375       3.22743       4.29268       4.03309       3.29111       3.19678
  15   9 2049.6030    0.6232  0.7056  9.0073  0.0000  0.0300   0.0180   0.0685    0.1147   0.0000   439.5634      -3.36670       11.3924       3.12976       1.88815      -4.68851       3.71452       4.74999       5.51918       4.98187       4.18326       3.87106
  15  10 2195.7721    0.8705  0.7887  9.4034  0.0000  0.0282   0.0230   0.0699    0.1304   0.0000   435.5907      -4.35220       5.53566      -5.97999      -7.02073       2.02454       3.47610       4.26231       4.57401       4.64098       4.26519       3.74172
  15  11 2339.4640    1.2000  0.9287  9.4347  0.0000  0.0279   0.0288   0.0780    0.1911   0.0000   439.7508       1.68756       17.7431      -1.05097      0.915664      0.280654       2.92119       3.75013       3.69733       3.84831       3.64735       3.32839
  15  12 2480.9482    1.5568  1.1879  9.4554  0.0000  0.0325   0.0343   0.0878    0.3040   0.0000   442.8312      -17.9950       15.0099       2.21217       8.13439       1.12691       3.83454       4.65144       4.94492       4.74613       4.52649       4.03625
  15  13 2622.2543    2.1120  1.1267  9.7350  0.0006  0.0318   0.0458   0.0788    0.3928   0.0000   435.9411       3.06981       6.94676       2.48795      0.175590      -3.28114       3.50880       4.42352       4.47895       4.77515       4.53201       4.00547
  15  14 2764.0876    2.6242  1.0037 10.6892  0.0000  0.0285   0.0605   0.0792    0.2752   0.0000   433.3806       2.89175       6.22095     -0.216819      -1.39759       4.85893       3.58349       4.56083       4.74351       4.74876       4.34285       3.67346
  15  15 2905.7245    3.5305  0.9075 11.2001  0.0000  0.0283   0.0861   0.0706    0.3732   0.0000   440.0595      0.165996       20.1152    -0.0448254       1.44922     -0.342758       3.11887       3.89924       4.38473       4.29288       3.97201       3.33505
  15  16 3046.9894    3.9858  0.9504 11.0082  0.0000  0.0307   0.0959   0.0727    0.5763   0.0000   436.9523     -0.412174       12.3004      -4.50529      -5.33856      -1.96977       4.02311       4.95920       5.38357       4.98434       4.53963       3.67032
  15  17 3187.9347    4.1034  1.2058 11.3529  0.0000  0.0335   0.0935   0.0871    0.5261   0.0000   431.8644      -5.87303       11.4657      0.971322       3.94573      -1.91478       3.74771       4.94941       5.06803       5.25550       5.15969       4.22368
  15  18 3328.7494    3.4614  1.5680 11.9472 -0.0004  0.0413   0.0728   0.1085    0.1852   0.0000   436.1948      -9.14276       4.93636       2.21403       3.47896      -4.55650       3.79608       5.57077       5.13460       5.67621       4.96561       4.51650
  15  19 3469.7652    2.9872  2.5958 10.6244  0.0000  0.0482   0.0450   0.1278    0.1663   0.0000   431.1689      -9.04853       13.0030      -9.90598      -5.87704       3.95433       5.11604       6.80694       7.02011       7.07075       6.79019       5.89241
  15  20 3611.0694    2.4085  3.8317 10.4900  0.0000  0.0629   0.0325   0.1643    0.1097   0.0000   446.0308      -5.62690       15.9172       2.70961      -13.9813       4.25655       6.80998       8.39468       8.95365       8.86658       8.36679       7.41800
  15  21 3752.3854    2.0383  5.5217  9.9236  0.0000  0.0769   0.0231   0.2061    0.0952   0.0000   453.7408      -11.2577      -8.79038      -21.9802       2.26897      -11.3047       8.31911       10.5931       11.1884       10.9562       10.5856       9.63869
  15  22 3893.7460    1.6798  6.9836  9.6490  0.0000  0.0900   0.0178   0.2534    0.0811   0.0000   430.1094       1.25706      -6.78391       22.6954       14.0382      -5.42153       9.61945       12.3914       13.0443       13.2341       12.3743       10.7296
  15  24 4177.2781    1.1567 11.1031  9.4219  0.0000  0.1396   0.0120   0.3987    0.0617   0.0000   473.6151      -57.2372       61.0578       33.0954       5.80224      -5.32704       14.6027       18.8315       19.8753       19.8601       18.7484       16.7929
  15  25 4319.0038    0.9841 13.6536  9.1985  0.0000  0.1710   0.0098   0.4881    0.0590   0.0000   403.6587       46.9904      -9.60997      -18.5310       1.93035      -18.1431       17.4544       22.9465       23.8584       23.6706       22.4382       20.3066
  15  26 4460.8996    0.8123 15.3970  9.2142  0.0000  0.2114   0.0083   0.5826    0.0475   0.0000   435.9931      -23.4258       61.6053       33.3054      -16.8820      -26.8871       21.7701       28.6007       30.2159       30.2838       27.9977       25.1519
  16   5 1467.2798    0.1473  0.1155  8.9348  0.0000  0.0393   0.0120   0.0302    0.0367   0.0000   438.5672     -0.479562       14.0375      0.730964      -1.70525      0.565101       4.26751       2.83000       5.21635       4.15216       2.31525       3.66557
  16   7 1783.2322    0.3340  0.3426  8.9000  0.0000  0.0193   0.0137   0.0460    0.0585   0.0000   439.9564      -5.50812       14.9475      0.541783     0.0801296     0.0676701       1.95501       2.45435       2.46894       2.38524       2.61991       2.37516
  16   8 1933.1201    0.4928  0.6181  8.8028  0.0000  0.0312   0.0150   0.0632    0.0910   0.0000   435.2435      -6.17754       9.96785      -2.12367      -7.19389     -0.970702       3.93422       4.88715       4.45373       3.58902       3.42195       3.16639
  16   9 2081.6005    0.7249  0.7283  8.8395  0.0000  0.0243   0.0195   0.0685    0.1398   0.0000   437.8688      -2.28092       12.6680       1.42808       3.86443     -0.248305       2.47580       3.02490       3.32064       3.28364       3.20988       2.97777
  16  10 2228.3146    0.9085  0.9690  9.2218  0.0000  0.0305   0.0219   0.0791    0.1695   0.0000   438.1391       5.78366       15.8287       8.21130     0.0319905      -1.42978       3.07277       4.00078       3.99845       4.01785       3.79063       3.58736
  16  11 2372.5739    1.3080  0.8934  9.6410  0.0000  0.0309   0.0308   0.0676    0.1988   0.0000   436.2492       3.13543       13.4666      0.891637      0.489633      -1.37148       2.85854       3.71578       4.05600       4.08647       3.78597       3.28718
  16  12 2514.7566    1.6594  1.0770 10.1917 -0.0001  0.0318   0.0380   0.0787    0.2142   0.0000   434.3605      -2.94952       11.3659      -3.70196      -6.83650      -4.32885       3.29644       3.86046       4.15745       4.47466       4.01953       3.60708
  16  13 2656.8400    2.2751  0.9118 10.0940  0.0000  0.0262   0.0521   0.0757    0.3130   0.0000   437.0649   -0.00968186       6.74670      0.922775      -2.45531      -4.27943       3.03472       3.53612       3.65343       3.79866       3.59948       3.20109
  16  14 2799.4098    2.9696  0.9491 10.7041  0.0000  0.0272   0.0660   0.0696    0.2951   0.0000   436.9910      -3.53951       13.8115      -10.1133      -5.93843       7.80659       2.88625       3.48582       3.75626       3.64041       3.33328       3.04088
  16  15 2941.6570    3.4316  0.9856 11.7509  0.0000  0.0285   0.0810   0.0757    0.2219   0.0000   436.6179      -1.94536       16.8723       7.42811      -2.58616      0.172673       2.93729       3.81016       4.07487       4.03901       3.81193       3.45826
  16  16 3083.3862    4.1221  0.9986 11.5879  0.0000  0.0280   0.0948   0.0767    0.3601   0.0000   435.9897      0.708430       8.17942      -4.79591      -6.43191      -4.35189       3.01226       3.81607       3.99684       3.75953       3.56191       3.29934
  16  17 3224.8156    3.8998  1.0540 12.0142  0.0000  0.0317   0.0906   0.0773    0.2583   0.0000   441.5866      -1.24572       17.0227      -3.46822      -1.98723      -2.30630       3.04931       4.02335       3.94092       4.28627       3.96071       3.45245
  16  18 3366.2485    3.2559  1.8522 11.4683  0.0000  0.0408   0.0603   0.1098    0.1811   0.0000   436.6359       1.73378       13.3392       5.62596      -8.21816       5.67683       4.05867       5.22795       5.37525       5.35033       4.88470       4.80215
  16  19 3507.7283    2.8249  2.9264 10.4718  0.0052  0.0505   0.0407   0.1356    0.1673   0.0000   443.7274       5.81112       14.8934       11.2606       7.51453       13.5156       5.07433       6.67915       6.84914       7.12571       6.61974       6.02316
  16  20 3649.5153    2.3442  4.1545 10.2825  0.0000  0.0653   0.0293   0.1652    0.1120   0.0000   429.1161      -2.86256       28.2325      -2.90247      -2.99537       2.12300       6.59355       8.31067       8.80594       8.90872       8.67491       7.82134
  16  21 3791.3276    1.8858  5.8304  9.8705  0.0000  0.0799   0.0204   0.2105    0.0864   0.0000   440.8239      -2.44634       23.5509      -2.57312       4.40482       6.89155       8.03815       9.85472       10.3584       11.1616       10.4306       9.27061
  16  22 3933.0502    1.6084  7.7958  9.4888  0.0000  0.0941   0.0159   0.2650    0.0798   0.0000   436.9324       6.38757       32.5124      -5.87018      -7.35751      -3.85541       9.44711       11.6218       12.4505       12.9180       12.1806       11.0822
  16  23 4075.1793    1.2936  9.4392  9.4708  0.0000  0.1156   0.0128   0.3308    0.0645   0.0000   428.1145      -4.74245       28.1178       4.81358      -29.8954       11.7520       11.1690       14.4358       14.8992       15.4061       14.5578       13.3142
  16  24 4217.4538    1.1340 12.4155  9.2659  0.0000  0.1472   0.0106   0.4144    0.0613   0.0000   437.3587      -10.5433       15.3126       62.6487       9.98743      -27.3260       14.1937       18.5951       19.7666       19.6809       18.7313       16.9526
  17   7 1811.9432    0.4112  0.3484  8.9523  0.0000  0.0214   0.0157   0.0463    0.0664   0.0000   437.2493      0.513654       14.8391       4.98429     -0.390449      -2.46638       2.39327       3.67572       3.26099       3.52111       2.91436       2.82196
  17   8 1963.2817    0.5284  0.5330  9.0731  0.0000  0.0250   0.0164   0.0561    0.0818   0.0000   439.3759      -2.42026       13.1166       1.76366      -5.18219      -1.78814       3.07827       4.10226       4.12844       3.81776       3.38215       2.84692
  17   9 2112.9387    0.7665  0.6736  8.8784  0.0000  0.0238   0.0196   0.0569    0.1299   0.0000   440.4881     -0.320115       12.0692      -4.04619      -2.01728      -2.60373       2.22650       2.72994       2.88074       3.04866       2.87430       2.66019
  17  10 2260.3151    1.0024  0.9990  8.9509  0.0000  0.0319   0.0216   0.0737    0.1962   0.0000   442.3996      -3.01122       13.4009      -3.83748      -3.58733       4.00987       3.40110       4.56480       4.98296       4.75613       4.41232       3.67100
  17  11 2405.0109    1.4473  0.9174  9.7522  0.0000  0.0263   0.0331   0.0688    0.1974   0.0000   440.1548      0.948861       17.1819       1.03870      -4.25418       6.84550       2.57378       3.17455       3.68175       3.89410       3.66591       3.29245
  17  12 2548.0234    1.8405  1.1636 10.1738  0.0000  0.0311   0.0382   0.0838    0.2229   0.0000   434.7666       1.22946       14.1686      -2.55891      -3.40687       1.27189       3.13547       3.97256       4.04555       3.84975       3.85764       3.70244
  17  13 2690.9505    2.4374  0.9625 10.7160  0.0000  0.0276   0.0542   0.0714    0.2226   0.0000   441.1899      -3.45038       12.2403       2.57132      -2.06758      -1.65057       2.56467       3.68102       3.64964       3.85460       3.58487       3.53359
  17  14 2834.2332    3.1492  0.9356 10.9516  0.0000  0.0261   0.0674   0.0679    0.2432   0.0000   436.2046       2.42620       15.2121      -1.30428       3.24673      0.378160       2.37455       2.90598       3.23976       3.20842       3.15972       2.85028
  17  15 2977.1499    3.7444  0.9703 11.0407  0.0000  0.0262   0.0787   0.0682    0.3102   0.0000   434.6165      -3.93477       9.76603      0.518341      -1.04200       2.98018       2.50141       3.18868       3.48964       3.34105       3.36393       3.04423
  17  16 3119.3274    3.9897  1.0056 11.8806  0.0000  0.0271   0.0902   0.0760    0.2395   0.0000   437.3720       2.30783       13.7520      -2.66345       1.87170       4.90064       2.79042       3.37766       3.68840       3.80472       3.69387       3.22004
  17  17 3261.2642    3.8311  1.4077 11.2093  0.0000  0.0356   0.0749   0.0907    0.3759   0.0000   431.8416       8.58370       15.5077       6.23840       2.56298       5.43690       3.62809       4.85629       5.02197       4.93943       4.35202       4.11015
  17  18 3403.2390    3.1837  1.9894 11.1235 -0.0007  0.0408   0.0551   0.1075    0.2152   0.0000   439.1322     -0.564706       8.26362      -1.88268      -2.08686     -0.958950       3.76036       4.83678       5.19228       5.33366       5.11384       4.56589
  17  19 3545.3361    2.6154  3.0439 10.8090  0.0000  0.0554   0.0383   0.1355    0.1351   0.0000   435.4587      -2.70505       1.27265       5.63707      -11.4975       4.25594       5.01362       6.68599       6.90703       6.97102       6.73378       6.13188
  17  20 3687.6485    2.2135  4.8293 10.1261  0.0000  0.0674   0.0253   0.1823    0.1003   0.0000   444.2436      -7.30743       8.56684     -0.377892       10.8580      -5.73540       6.46146       8.02332       8.60787       8.86169       8.62471       7.77963
  17  21 3829.7331    1.8579  5.9627  9.8282  0.0000  0.0765   0.0194   0.2123    0.0831   0.0000   435.6909      -5.88050       4.48668      -16.1356       1.42110       3.47532       7.25623       9.10726       9.58754       10.1253       9.59402       8.51671
  17  22 3972.1200    1.5121  8.2569  9.5508  0.0000  0.0967   0.0146   0.2828    0.0696   0.0000   434.6366      -3.38174       24.3467      -10.8199       9.56005      -35.3058       9.18390       11.6790       12.3646       12.7227       12.4712       11.2382
  17  24 4257.3312    1.0666 12.2792  9.2732 -0.0002  0.1428   0.0098   0.4138    0.0557   0.0000   435.2830      -42.3617       19.2145       18.0115      -2.83849      -27.8712       13.1633       16.9195       17.9047       18.1999       17.9955       16.0713
  17  25 4399.1967    0.8882 15.3889  9.1716  0.0000  0.1860   0.0077   0.5182    0.0478   0.0000   450.6762       6.49789       24.9334       7.11194      -9.16189      -14.1941       16.7502       21.5975       23.2383       23.1876       22.2467       20.3376
  17  26 4542.6366    0.7298 18.1712  9.1722  0.0000  0.2431   0.0065   0.6507    0.0392   0.0000   447.5138       3.63682      -2.34724      -31.7192       57.2842       24.1302       22.2674       28.5753       31.1313       31.5555       29.9078       27.5855
  18   3 1152.4167    0.0681  0.1049  9.0163  0.0000  0.0373   0.0109   0.0501    0.0316   0.0000   438.9922      -1.12425       13.1086      -1.37467       1.43020       2.21474       2.67070       4.28024       4.68882       4.01597       3.94319       4.17365
  18   6 1683.6600    0.2586  0.3079  8.9830  0.0000  0.0231   0.0116   0.0490    0.0459   0.0000   436.3870      0.479902       19.1457      0.156629      -3.81190      -1.68799       2.41492       3.08849       3.33525       3.19005       2.88767       2.16754
  18   7 1839.9394    0.4049  0.5375  8.7974  0.0000  0.0256   0.0129   0.0567    0.0767   0.0000   436.9821       3.59863       18.6196    -0.0713208      -4.45556      -2.17933       2.41446       3.17423       3.17296       3.23249       3.31868       2.96449
  18   8 1992.7513    0.5419  0.6368  8.9391  0.0014  0.0250   0.0153   0.0569    0.0950   0.0000   435.3256       1.11178       15.1838      0.733184    -0.0132918      0.159464       2.20197       2.66346       2.83525       2.93933       3.09329       2.55772
  18   9 2143.6721    0.7776  0.8628  9.1096  0.0000  0.0276   0.0184   0.0654    0.1306   0.0000   438.3777      -1.37076       16.3984       1.58229       2.51176      -4.36501       2.53268       3.08996       3.24218       3.35616       3.28367       3.13558
  18  10 2291.6076    1.0845  1.0174  9.4614 -0.0002  0.0290   0.0239   0.0752    0.1736   0.0000   443.1772      -3.49512       19.3613       1.87548      -1.94223      -3.07315       2.56352       3.38737       3.68246       3.61861       3.46063       3.19986
  18  11 2436.8041    1.4957  1.0546  9.8317  0.0000  0.0274   0.0319   0.0785    0.2109   0.0000   436.7791       5.75951       14.0168      -1.99912       1.23917       2.18744       2.47235       3.13515       3.45427       3.33492       3.23321       2.91752
  18  12 2580.8095    1.9641  1.1582  9.9787  0.0000  0.0288   0.0394   0.0774    0.2579   0.0000   433.9395      -8.86839       19.8994      -2.02396     -0.183298       5.57452       2.67285       3.39439       3.61415       3.61366       3.45873       3.29812
  18  13 2724.6586    2.5926  0.9247 10.6235  0.0000  0.0252   0.0556   0.0687    0.2281   0.0000   435.9422      -1.23280       17.3433      0.991943      -1.84433      0.834204       2.43362       3.26479       3.69832       3.89468       3.55527       3.11600
  18  14 2868.6249    3.0594  0.9735 11.4919  0.0000  0.0265   0.0659   0.0722    0.1789   0.0000   438.3197       2.94140       18.1054       3.06034       1.32884       3.19129       2.54444       3.33736       3.60666       3.75688       3.54518       3.05045
  18  15 3012.0255    3.6595  1.0981 11.6334  0.0000  0.0316   0.0748   0.0761    0.2410   0.0000   436.7379      -6.29673       14.1775    -0.0646784       3.22398     -0.165434       3.18685       4.33350       4.47512       4.61748       4.71592       3.85497
  18  16 3154.7441    3.9659  1.1243 11.3927  0.0000  0.0279   0.0805   0.0746    0.3193   0.0000   440.6535       7.05322       14.8316      -5.71873       3.03448     0.0316419       2.63296       3.15926       3.61792       3.86148       3.51851       3.48023
  18  17 3297.2043    3.4084  1.5991 11.8004  0.0061  0.0351   0.0631   0.0960    0.1619   0.0000   443.4883       8.60351       10.0098      -2.19819      -5.99239       4.48135       3.19275       3.86723       4.13109       4.30701       4.22761       4.01136
  18  18 3439.8037    2.9375  2.3208 11.1801  0.0000  0.0442   0.0467   0.1182    0.1553   0.0000   433.9345       6.72124       9.74943      -2.67060       4.32165      0.246781       3.88266       4.82365       5.02140       5.47418       5.03196       4.59093
  18  19 3582.4048    2.5244  3.7254 10.1894  0.0000  0.0557   0.0311   0.1492    0.1456   0.0000   444.6156       3.11609       12.4991      0.689309       2.65332      -2.55387       4.91800       6.33426       6.67467       6.77294       6.57301       6.05580
  18  20 3725.2336    2.1177  4.8274 10.0335  0.0000  0.0659   0.0235   0.1826    0.1015   0.0000   444.8222     0.0632170       8.61664       8.70624      -4.56621      -15.1415       5.87115       7.69388       8.38874       8.54953       8.08198       7.49031
  18  21 3868.1762    1.7046  6.7771  9.7452  0.0000  0.0850   0.0167   0.2303    0.0741   0.0000   439.1393       11.5300       19.4145      0.480120       26.5335       22.2033       7.45858       9.46660       10.0322       10.5942       10.0754       9.45892
  18  22 4010.7022    1.4483  8.7408  9.4245 -0.0002  0.1008   0.0132   0.2831    0.0685   0.0000   440.1445      -30.4473       35.7713       15.0752       16.1088      -2.75567       8.90428       11.6881       12.6423       12.6381       12.2082       11.3511
  18  23 4153.4912    1.2205 11.3184  9.3191 -0.0017  0.1268   0.0105   0.3620    0.0594   0.0000   448.9386       2.92022       23.1663      -10.4091       27.1701      -36.5326       10.9520       14.3573       15.0848       15.8301       14.8920       13.9088
  18  25 4439.8764    0.8262 16.3122  9.2052  0.0000  0.2072   0.0070   0.5492    0.0435   0.0000   476.4908       26.4586       17.6129       32.1370       12.5356      -53.8869       17.2583       22.4567       24.3744       25.0158       23.6380       21.8756
  19   5 1543.0460    0.1727  0.1777  8.9027  0.0000  0.0242   0.0103   0.0359    0.0370   0.0000   440.2924      -2.17510       14.6850     -0.908956     -0.839941       1.55884       1.65394       2.22760       1.93061       2.51816       2.25777       1.92690
  19   6 1709.3476    0.2828  0.3394  8.9232  0.0000  0.0204   0.0115   0.0479    0.0494   0.0000   440.6592       1.51520       16.9689      -3.82861      -2.24739      0.588721       1.97905       2.49992       2.55365       2.66907       2.60592       2.33877
  19   7 1867.2807    0.4280  0.5464  8.8448  0.0000  0.0229   0.0129   0.0566    0.0733   0.0000   438.1649      -3.93064       20.7004      0.792550    -0.0140169      -1.41585       1.93551       2.31495       2.54054       2.91693       2.60284       2.35808
  19   8 2021.7419    0.6051  0.6464  8.9067  0.0000  0.0231   0.0159   0.0555    0.1042   0.0000   435.3154      -2.03416       15.6482       2.77140      0.659421      0.892922       1.83771       2.46181       2.63677       2.64397       2.53508       2.33712
  19   9 2173.7311    0.7653  0.9291  9.2333  0.0000  0.0274   0.0174   0.0726    0.1168   0.0000   436.9440      0.537874       13.6518       1.24700       1.26448       3.19704       2.43051       3.03603       3.08084       3.28660       3.49329       3.28128
  19  10 2322.3027    1.1627  0.9044  9.6695  0.0000  0.0258   0.0257   0.0680    0.1377   0.0000   439.5374      -3.12169       19.6616       2.06355     0.0549276     -0.980795       2.18732       3.01252       3.18100       3.34580       3.33846       3.20971
  19  11 2468.0962    1.5962  1.1343  9.5811 -0.0000  0.0290   0.0318   0.0755    0.2607   0.0000   438.3182       1.72101       16.8521      -8.42043       2.32718      -1.12877       2.40933       3.12292       3.42195       3.59210       3.46636       3.21174
  19  12 2612.9836    2.1508  0.9953 10.3571  0.0001  0.0265   0.0454   0.0680    0.2577   0.0000   441.0989      -5.20408       15.0925      -5.27216     -0.436959       2.81782       2.30853       2.84393       3.02094       3.11072       3.17504       2.95929
  19  13 2757.8219    2.7953  0.9284 10.4980  0.0000  0.0249   0.0570   0.0622    0.2792   0.0000   438.8207      -1.17463       11.7726       2.90949      0.476821       1.00446       2.25323       2.95481       3.26364       3.56554       3.29670       2.96426
  19  14 2902.4274    3.3880  0.8760 11.1783  0.0000  0.0233   0.0702   0.0610    0.2213   0.0000   440.8749      -3.34722       14.5323       2.46833      -5.47624       2.03188       2.07530       2.51022       2.75393       2.95267       2.83806       2.65504
  19  15 3046.4250    3.9649  0.9238 11.3421  0.0000  0.0250   0.0806   0.0637    0.2505   0.0000   433.2846      -3.81466       14.1009      0.831710      -5.73454       2.83535       2.45443       3.33582       3.63806       3.89977       3.84359       3.44804
  19  16 3189.7167    4.0375  1.1481 11.5483  0.0000  0.0292   0.0787   0.0712    0.2739   0.0000   438.1746     -0.450695       12.5999    -0.0759725      -1.52007      0.562906       2.53692       3.37524       3.46871       3.82768       3.60324       3.31685
  19  17 3332.7565    3.4576  1.6923 11.6808  0.0002  0.0371   0.0589   0.0941    0.1434   0.0000   439.6421      -5.39362       17.9068       5.54901      -3.51981      -3.71925       3.33144       4.51241       4.77357       4.98060       4.55819       4.11903
  19  18 3476.0036    2.9766  2.6356 10.5335  0.0000  0.0451   0.0411   0.1155    0.1790   0.0000   432.8024      -2.49255       14.7671       5.83190      -5.56911      -5.54464       3.81772       5.16469       5.23914       5.60319       5.28498       4.93361
  19  19 3619.1465    2.3884  3.8472 10.3523  0.0037  0.0576   0.0287   0.1493    0.1125   0.0000   430.8028     -0.305639       3.43584       3.70332      -16.9340      -6.03595       4.86567       6.28781       6.83392       7.21871       6.82967       6.34782
  19  20 3762.1709    2.0008  5.7674  9.8787  0.0001  0.0726   0.0200   0.1977    0.0842   0.0000   429.8594      -12.9699       7.54975       8.92733       20.1895      -5.66278       6.38381       8.37096       9.05425       9.20561       8.79958       8.35483
  19  21 3905.6476    1.6686  7.6605  9.5481  0.0000  0.0887   0.0151   0.2456    0.0710   0.0000   432.8848      -4.85435       16.5566       17.2980       4.58841     -0.993206       7.55533       9.96970       10.6366       10.8392       10.5010       9.51491
  19  22 4048.8897    1.3914 10.0077  9.2479  0.0000  0.1084   0.0116   0.3007    0.0661   0.0000   449.0405      -19.4186     -0.386364      -21.9969      -24.0513       22.2878       8.89602       11.4765       12.5513       12.8813       12.5911       11.5736
  19  23 4192.0169    1.1583 12.8021  9.2647  0.0000  0.1372   0.0093   0.3953    0.0528   0.0000   458.9270       7.05530       36.5530       28.3092      -6.47391      -18.2094       11.5643       14.6285       16.2219       16.5343       15.9954       14.7988
  19  24 4335.4423    0.9663 14.5442  9.2006  0.0021  0.1641   0.0079   0.4712    0.0479   0.0000   443.0086      -16.0565       5.18840      -4.40842       28.9249       2.11439       13.3314       17.1013       18.8000       19.4173       18.8295       17.3704
  19  25 4478.6428    0.8084 17.3752  9.1119  0.0011  0.2063   0.0064   0.5665    0.0415   0.0000   450.4888      -36.5603       23.5626       15.3101       8.90721      -16.3558       16.9205       21.7345       23.6622       24.3119       23.8962       21.7558
  20   4 1386.4759    0.1019  0.1195  8.9494  0.0000  0.0175   0.0093   0.0416    0.0315   0.0000   439.8482      -3.91018       22.2253     -0.265778     0.0866914     0.0435769       1.46441       1.86256       2.29746       1.84494       2.18824       2.59791
  20   5 1566.5344    0.1781  0.1619  8.9741  0.0000  0.0151   0.0102   0.0294    0.0361   0.0000   440.9630      -2.01113       17.0816     -0.936810      -3.91943       2.42990       1.35543       1.76980       1.58340       1.58044       1.83673       1.47115
  20   6 1734.1656    0.3066  0.3951  8.9149  0.0000  0.0222   0.0112   0.0469    0.0523   0.0000   441.4018     -0.295574       17.9190      -1.17905      -4.44638      0.224076       1.96889       2.07834       2.07731       2.35736       2.44985       2.30696
  20   7 1893.9011    0.4622  0.4580  9.0009  0.0000  0.0221   0.0142   0.0447    0.0689   0.0000   439.5709      -1.45577       16.3148      -2.01922      -1.75789       1.49735       1.95903       2.93949       2.84076       2.82004       2.72067       2.70824
  20   8 2050.0146    0.6642  0.7207  8.6763  0.0000  0.0228   0.0157   0.0575    0.1199   0.0000   437.2963      -1.79114       16.5682   0.000718066      0.157297      -4.58491       1.83299       2.36347       2.56510       2.58986       2.57986       2.42932
  20   9 2203.0998    0.8939  0.8424  9.4670  0.0000  0.0266   0.0207   0.0633    0.1296   0.0000   435.7443     -0.877199       9.67787       4.46155       1.59151      0.254625       1.92270       2.63487       2.67271       2.77622       2.75555       2.51255
  20  10 2352.3539    1.3253  0.9126  9.7823  0.0000  0.0261   0.0282   0.0630    0.1674   0.0000   438.2618     -0.470521       8.44537       2.98709       1.12734      -4.27557       2.05057       2.78814       2.82451       3.04338       2.81929       2.56749
  20  11 2498.9440    1.7519  1.1088  9.8860  0.0000  0.0264   0.0344   0.0752    0.2449   0.0000   436.6918     -0.582390       15.7051       2.72418      -3.20720      -3.02166       2.12205       2.79414       2.93653       2.93429       2.90147       2.69648
  20  12 2644.7834    2.1005  1.2003  9.9363  0.0000  0.0294   0.0389   0.0758    0.3058   0.0000   437.9105     -0.348772       13.8520      -6.02947      -1.04092      -3.71767       2.45949       3.34978       3.35105       3.62667       3.36460       3.19899
  20  13 2790.5832    2.8063  1.0083 11.3227  0.0000  0.0260   0.0579   0.0671    0.1721   0.0000   440.8747      -2.94019       17.7338       2.05631      -5.58661     -0.968367       2.11057       2.52298       2.86208       2.86602       2.75839       2.64533
  20  14 2935.8505    3.6346  0.8919 11.0724  0.0000  0.0225   0.0731   0.0606    0.2671   0.0000   438.7201     -0.225896       14.8818      -3.72923      -3.24777       1.67735       1.84407       2.45042       2.50667       2.44140       2.60302       2.55580
  20  15 3080.3654    3.8356  1.0883 11.5647  0.0000  0.0266   0.0733   0.0719    0.2382   0.0000   436.9044      -5.07806       19.9486       1.82226      -1.01230      -5.83965       2.11956       2.70661       2.90223       2.98922       2.90145       2.72430
  20  16 3224.3405    3.9061  1.3915 11.3887  0.0000  0.0305   0.0668   0.0825    0.2230   0.0000   442.2566      0.391297       19.0331       5.06312       5.45398      -1.13122       2.68865       3.35306       3.55803       3.51098       3.48254       3.16829
  20  17 3368.0173    3.2875  1.9571 11.3030  0.0000  0.0361   0.0492   0.0986    0.1243   0.0000   446.2776      -1.91928       10.0180      -6.65287     -0.680563       1.31567       2.91392       3.75676       3.99774       4.16699       4.11296       3.88377
  20  18 3511.6843    2.7888  2.7517 10.7877 -0.0000  0.0458   0.0370   0.1182    0.1275   0.0000   441.4790       5.08223       16.2200      -6.00343      -7.02124      -9.94129       3.63491       4.75023       4.99419       5.29125       4.96165       4.79621
  20  19 3655.4536    2.3676  4.1592 10.2363  0.0000  0.0577   0.0261   0.1510    0.1047   0.0000   437.9386       6.78651       1.92546      -2.99655     -0.956482       5.81148       4.61284       6.23695       6.40871       6.87757       6.98572       6.30623
  20  20 3798.9432    1.9221  6.1966  9.8088 -0.0015  0.0732   0.0178   0.1995    0.0778   0.0000   439.0741      0.520768       17.8650      -18.2774      -9.34173      0.916259       5.98997       7.69098       8.46925       8.84348       8.61642       8.16377
  20  21 3942.5569    1.5987  8.2840  9.4896 -0.0005  0.0896   0.0136   0.2569    0.0676   0.0000   467.1461      -1.39234       11.7319      -29.3097       8.53223      -8.28008       7.26535       9.34713       10.0267       10.4130       10.0734       9.60764
  20  22 4086.4943    1.3278 10.2148  9.3608  0.0000  0.1107   0.0108   0.3077    0.0581   0.0000   438.4303      -6.34178      -4.77302     -0.536396       6.70847       6.15820       8.43680       11.2470       12.1542       12.1857       12.1797       11.3843
  20  23 4230.0358    1.0852 11.6059  9.3862 -0.0008  0.1323   0.0093   0.3685    0.0498   0.0000   447.1575      0.622470      -7.92677      -12.0140       24.6420       11.5429       10.3562       13.6224       14.6067       15.0043       15.0281       13.6660
  20  24 4374.1827    0.9181 14.9221  9.3557  0.0000  0.1704   0.0076   0.4736    0.0422   0.0000   445.5732      -13.1539       28.1885      -17.2153       59.6045       45.1311       13.2746       17.7149       19.1697       19.3013       18.7694       17.8095
  20  25 4517.6220    0.7840 17.8429  9.1901  0.0021  0.2108   0.0062   0.5709    0.0373   0.0000   418.1582       9.68976       42.5672      -9.91511      -4.98604       1.47072       16.3209       21.4628       23.2333       23.9535       23.5531       22.1732
  21   6 1758.2065    0.3246  0.4093  8.9707  0.0000  0.0195   0.0112   0.0487    0.0527   0.0000   439.0953      -1.15271       16.8369       1.38203      -4.98305      -1.55281       1.53541       1.87910       2.01794       2.04132       2.22749       2.28728
  21   7 1919.7972    0.4703  0.5898  8.9548  0.0000  0.0229   0.0129   0.0515    0.0742   0.0000   440.8530      -1.06375       15.4378       4.03711     -0.108325     -0.194997       1.85807       2.33444       2.68070       2.59603       2.52696       2.37560
  21   8 2077.7040    0.6972  0.6832  9.2260  0.0000  0.0231   0.0171   0.0544    0.0977   0.0000   438.6941     -0.493098       15.3829      -6.94408      0.275055       2.86405       1.72231       2.21005       2.36652       2.71161       2.67899       2.37006
  21   9 2231.8395    0.9844  0.8626  9.1612  0.0000  0.0236   0.0206   0.0602    0.1546   0.0000   440.2568       1.02169       17.4395      -2.21501      0.570741     -0.537531       1.94859       2.48044       2.80074       2.74671       2.85543       2.69105
  21  10 2381.8627    1.3356  1.0927  9.4480  0.0000  0.0282   0.0255   0.0678    0.2007   0.0000   443.7415       1.08946       15.8549      -1.79654      -3.86404      -5.27680       2.13861       2.83044       2.90110       3.12573       2.91261       2.94128
  21  11 2529.2577    1.8508  1.0241  9.8603  0.0000  0.0249   0.0354   0.0679    0.2372   0.0000   438.1418      -2.63655       14.5984      -1.30716      -4.62536     -0.836974       2.05696       2.63882       2.71385       2.87111       2.93826       2.72964
  21  12 2676.1386    2.3395  0.9610 10.8611  0.0000  0.0246   0.0470   0.0674    0.1802   0.0000   434.9493       4.10881       18.5738     -0.679278       2.75708      -1.79091       1.94330       2.57201       2.90479       2.90541       2.81517       2.64653
  21  13 2822.8393    3.0096  0.9768 10.7951  0.0000  0.0246   0.0586   0.0646    0.2739   0.0000   438.3904     -0.430514       15.9555       1.48247     -0.148606       2.19846       2.09297       2.67371       2.96873       3.09794       2.96750       2.74947
  21  14 2968.7831    3.7001  1.0363 11.2928  0.0000  0.0249   0.0700   0.0662    0.2463   0.0000   439.7775       1.06045       13.5896      0.319011     -0.375066       3.42657       1.92868       2.55695       2.71925       2.66452       2.75275       2.45583
  21  15 3113.8521    3.8432  1.0840 11.7074  0.0002  0.0271   0.0730   0.0690    0.2276   0.0000   440.3405      -3.71946       13.3569      0.185427     -0.566964       4.12339       1.96460       2.69238       2.85309       2.86111       2.76146       2.61992
  21  16 3258.3460    3.6966  1.5574 11.2214  0.0000  0.0316   0.0583   0.0833    0.1946   0.0000   437.3133     -0.897351       12.4193       2.98169      0.838349      -1.59474       2.47649       3.32668       3.46896       3.71569       3.55571       3.35025
  21  17 3402.6491    3.1615  1.9911 11.1989  0.0000  0.0373   0.0455   0.0926    0.1227   0.0000   441.3239       3.60314       12.6132      -3.82869       8.02163      -2.33843       2.86690       3.85649       4.09603       4.30131       4.36093       3.94753
  21  18 3546.8600    2.6123  3.3795 10.5274  0.0000  0.0487   0.0297   0.1278    0.0984   0.0000   439.8770      -8.12102       15.1857      -3.40135     -0.314451      -6.14320       3.81039       4.83330       5.39525       5.42780       5.39400       5.02416
  21  19 3691.2970    2.1877  4.3935 10.3067  0.0000  0.0604   0.0236   0.1532    0.0875   0.0000   444.0869     0.0618012       11.9803     -0.699319      -8.86298      -5.19651       4.59494       5.88375       6.73688       6.82604       6.54324       6.45587
  21  20 3835.6311    1.8334  6.3567  9.9445  0.0000  0.0753   0.0169   0.2040    0.0664   0.0000   446.8661      -13.4669       27.9229       10.6334       16.8585       15.0010       5.82445       7.65482       8.17961       8.56322       8.23188       7.91240
  21  21 3979.5016    1.5199  8.9569  9.4964  0.0000  0.0957   0.0122   0.2647    0.0592   0.0000   431.7330       5.37730       9.20198       5.02916      -7.91782       13.4473       7.15892       9.32722       10.1125       10.4283       10.1046       9.83392
  21  22 4123.5487    1.2857 10.4600  9.2967  0.0000  0.1099   0.0101   0.3117    0.0568   0.0000   434.3156       8.51004       6.99101      -8.85380      -8.25900       1.32609       8.13867       10.6039       11.5640       12.2516       11.8902       11.3336
  21  23 4267.8701    1.0626 13.7245  9.2947  0.0015  0.1453   0.0079   0.4093    0.0459   0.0000   422.2714     -0.121320       19.4286       27.2944      -5.28120     0.0922963       10.5064       14.0562       15.1447       15.7941       15.1875       14.2448
  21  24 4412.1799    0.8546 14.6276  9.3514 -0.0011  0.1753   0.0071   0.4712    0.0403   0.0000   443.2322       23.8619       59.2632      -27.6095       9.53450      -17.4656       13.1873       17.4336       19.1080       19.6294       19.4644       18.1244
  22   5 1611.3309    0.1984  0.2412  8.9356  0.0000  0.0195   0.0094   0.0351    0.0370   0.0000   441.5522      -3.20165       20.8784     -0.785154      -3.88155       1.33546       1.85682       2.50175       2.57703       2.07497       1.99161       2.04901
  22   6 1781.5301    0.3640  0.3747  8.9558  0.0000  0.0180   0.0120   0.0409    0.0523   0.0000   439.6886      -2.83839       19.7007     -0.804602      -2.25455       1.53670       1.16623       1.61089       1.72728       1.72254       1.94761       1.67345
  22   7 1945.0183    0.5196  0.6060  8.8278  0.0000  0.0251   0.0131   0.0513    0.0803   0.0000   438.6397     -0.955623       22.5011     -0.551793      -2.86556     -0.451743       2.40147       3.30816       3.44139       3.42278       3.48336       3.02705
  22   8 2104.7914    0.7191  0.6993  9.2943  0.0000  0.0228   0.0170   0.0556    0.0956   0.0000   440.9108      -2.89557       19.1511       2.04853      -3.92930     0.0619885       1.72733       2.10606       2.42047       2.25900       2.33134       2.16230
  22   9 2259.9772    1.0414  0.9485  9.1170  0.0000  0.0241   0.0207   0.0648    0.1710   0.0000   440.0084      -1.02121       12.3827      -2.44906     -0.843487      -2.90491       1.70429       2.18097       2.37541       2.55246       2.31860       2.36307
  22  10 2410.7748    1.4948  1.0546  9.8068  0.0000  0.0248   0.0284   0.0699    0.1841   0.0000   438.1388      -1.79690       16.0575       1.03184      -4.47244      0.512502       1.84850       2.24986       2.54537       2.64909       2.66623       2.53789
  22  11 2559.1371    1.9435  1.0991 10.0335  0.0000  0.0259   0.0354   0.0669    0.2110   0.0000   436.3384       1.76585       18.5082     -0.340688      -6.45543       1.66711       1.90865       2.50938       2.69893       2.82106       2.83450       2.86663
  22  12 2707.1203    2.3954  1.0247 10.7681  0.0000  0.0261   0.0459   0.0654    0.1980   0.0000   434.4959      -2.61291       16.8937      -2.06627      -5.76494    -0.0209360       2.00239       2.47013       2.36510       2.70721       2.84415       2.74943
  22  13 2854.6410    3.1502  0.9107 11.3701  0.0000  0.0235   0.0615   0.0603    0.1819   0.0000   438.6028       3.34566       20.6897       3.37321     -0.875337      -1.34943       1.74667       2.45277       2.54195       2.73154       2.65540       2.46383
  22  14 3001.3174    3.8347  0.9389 11.8144  0.0000  0.0224   0.0758   0.0630    0.1823   0.0000   437.7881      -1.57205       13.4519       1.53186      -4.19738       4.00014       1.69765       2.23814       2.43913       2.59768       2.51727       2.32130
  22  15 3146.9274    4.1034  1.1131 11.6097  0.0000  0.0249   0.0750   0.0696    0.2357   0.0000   442.0341      -3.12812       14.7330      0.370300     -0.781802      -10.4655       1.93119       2.36172       2.65323       2.91779       2.79286       2.78409
  22  16 3292.1167    3.5886  1.5084 11.6606  0.0000  0.0315   0.0575   0.0786    0.1340   0.0000   438.1023      -3.01534       18.0739       5.34021       3.46153      -2.37345       2.32809       3.07486       3.29154       3.33757       3.30110       3.07699
  22  17 3437.0680    3.0815  2.3691 10.9045  0.0000  0.0387   0.0391   0.0982    0.0999   0.0000   434.0187      -5.68021       24.1313      -1.56208      -1.45649      -1.63366       2.94701       3.78881       4.05965       4.09322       4.19289       4.00681
  22  18 3581.7854    2.4965  3.6373 10.5122  0.0000  0.0504   0.0269   0.1316    0.0813   0.0000   442.3856      -8.63202       14.7369       12.6719      -2.96701       2.85640       3.64338       4.71680       5.09472       5.22528       5.13360       5.03570
  22  19 3726.6992    2.1086  5.2126 10.1417  0.0000  0.0624   0.0200   0.1742    0.0702   0.0000   438.7483      -9.62526       5.56547     -0.602122      -2.68388       3.57501       4.60838       5.99050       6.58937       6.80228       6.61762       6.44355
  22  20 3871.3295    1.7256  7.0029  9.7907  0.0000  0.0793   0.0149   0.2163    0.0618   0.0000   446.9691       6.32386       15.4785      -3.95018      -17.5955       2.39851       5.68747       7.46329       8.04725       8.14128       8.13996       7.86908
  22  21 4016.3362    1.4648  9.3863  9.4790  0.0000  0.0972   0.0114   0.2729    0.0549   0.0000   440.8157      -1.16263       7.99497      -4.42548       14.2011       3.33697       6.98311       9.08690       9.95348       10.1158       10.1164       9.59808
  22  22 4160.7913    1.2035 11.6441  9.3260  0.0000  0.1233   0.0091   0.3382    0.0501   0.0000   447.1457       8.31903       30.3401       30.5141       17.0053     -0.407572       8.55356       11.5802       12.3623       13.1645       12.9827       12.1856
  22  23 4305.4870    1.0024 14.2899  9.2609 -0.0009  0.1513   0.0072   0.4325    0.0433   0.0000   461.1512       12.1530       20.8272       14.3112      -1.26644       4.95963       10.7799       14.1025       15.5359       16.1976       15.5972       14.8341
  23   4 1449.6413    0.1370  0.1499  8.8859  0.0000  0.0144   0.0086   0.0345    0.0309   0.0000   441.0990       1.98877       18.6361      0.352162      -2.55915     -0.182209      0.922773       1.34894       1.37484       1.41686       1.40682       1.39013
  23   5 1632.7788    0.2162  0.2435  8.9681  0.0000  0.0146   0.0096   0.0379    0.0367   0.0000   437.6680      -2.67405       20.6445      0.482037      -1.86693       1.65526       1.03726       1.30962       1.50827       1.48235       1.49140       1.46039
  23   6 1804.1876    0.3520  0.4409  8.8812  0.0000  0.0195   0.0110   0.0462    0.0555   0.0000   439.0773      0.253063       15.1228      -2.03884      -5.16117      -3.07746       1.43200       1.85190       2.01739       2.01099       2.01338       1.97801
  23   7 1969.6019    0.5514  0.6857  8.8685  0.0000  0.0228   0.0131   0.0546    0.0829   0.0000   439.2242      -4.11651       15.0721       4.36005      -1.83068       2.31687       1.45140       2.09293       2.19535       2.34193       2.32720       2.28665
  23   8 2131.0734    0.7957  0.7740  9.0220  0.0000  0.0217   0.0172   0.0547    0.1140   0.0000   440.0567      0.725079       19.1091      -1.04940      -4.44268      -1.10936       1.54536       2.00318       2.19285       2.45013       2.43225       2.29293
  23   9 2287.4198    1.1079  0.9804  9.3816  0.0000  0.0248   0.0212   0.0635    0.1429   0.0000   438.8494      -3.35616       18.5345     -0.784112      -3.89929       2.96672       1.66638       2.12449       2.36530       2.46843       2.49824       2.43370
  23  10 2439.1100    1.5585  1.0891  9.1935  0.0000  0.0267   0.0278   0.0626    0.2972   0.0000   439.1074      -6.27504       17.5029      -1.53201      -2.87192      -4.40501       1.92318       2.55584       2.70929       2.92534       2.91904       2.68386
  23  11 2588.5580    2.0163  1.0201 10.5424  0.0000  0.0254   0.0389   0.0650    0.1736   0.0000   439.6226      0.797718       15.5819       2.48977      -4.72578     -0.233087       1.67239       2.16611       2.41741       2.69279       2.53841       2.44897
  23  12 2737.5007    2.5495  0.9797 10.9042  0.0000  0.0244   0.0484   0.0602    0.1832   0.0000   439.8181      -3.52559       14.5001      -3.88994       3.03433       2.46215       1.69477       2.20490       2.25311       2.47351       2.39204       2.25054
  23  13 2885.9990    3.3546  0.9266 11.4033  0.0001  0.0231   0.0637   0.0598    0.1881   0.0000   440.0584      -2.13861       22.3561     -0.226202      -4.46391       1.51460       1.61794       2.21280       2.39515       2.42093       2.39166       2.38003
  23  14 3033.3481    3.8880  0.9468 11.3770  0.0000  0.0233   0.0725   0.0583    0.2477   0.0000   439.8259      -4.30223       15.3425     -0.730024      -3.12414       1.23296       1.88473       2.46277       2.73129       2.70115       2.56934       2.45865
  23  15 3179.5759    3.9311  1.2981 11.4703  0.0000  0.0269   0.0655   0.0761    0.2055   0.0000   438.4407      0.151468       13.4855       3.50732      -2.96293      -4.38990       1.94199       2.49823       2.59817       2.81746       2.78624       2.69552
  23  16 3325.4154    3.4676  1.6948 11.5384 -0.0030  0.0331   0.0507   0.0812    0.1082   0.0000   433.7616      -2.64308       19.5347      -3.13531      -6.58316       3.23588       2.21145       2.83621       3.08239       3.36359       3.10530       3.23105
  23  17 3471.1347    2.9316  2.5228 10.7801  0.0000  0.0399   0.0353   0.1023    0.0941   0.0000   437.8159       2.58929       17.4085     -0.691170      -7.61142      -6.51600       2.58272       3.55886       3.69018       4.04572       3.83975       3.78682
  23  18 3616.4745    2.4595  3.9770 10.4689  0.0000  0.0512   0.0254   0.1386    0.0740   0.0000   430.7210      -1.37078       4.69434       3.51020       3.13331      -2.26579       3.65395       4.75845       5.11255       5.38854       5.32144       5.07139
  23  19 3761.8398    1.9784  5.7457 10.0176  0.0000  0.0673   0.0178   0.1809    0.0665   0.0000   445.6259       2.43186       26.6472       11.3743      -4.46325       3.59236       4.57817       6.10758       6.68446       6.93079       6.91918       6.74155
  23  20 3907.1393    1.6495  7.8286  9.6723  0.0000  0.0842   0.0135   0.2301    0.0584   0.0000   447.9103      -10.3284       23.2518       6.45066     -0.165736       5.93024       5.75051       7.49060       8.11409       8.54379       8.52544       8.08961
  23  21 4052.3206    1.3798  9.8408  9.4259  0.0004  0.1012   0.0104   0.2797    0.0527   0.0000   450.0773      -6.00894       20.0291       2.29579       4.77884      -3.57816       7.16995       9.26876       10.3312       10.6375       10.5496       10.0481
  23  22 4197.6809    1.1274 12.1842  9.4105 -0.0014  0.1303   0.0085   0.3554    0.0446   0.0000   448.3298      -21.1272       31.9899       7.75521       3.19846       3.05664       8.66317       11.4669       12.6037       13.0353       12.9534       12.4223
  24   3 1270.9980    0.0885  0.1229  8.9326  0.0000  0.0225   0.0081   0.0396    0.0280   0.0000   442.5522      -3.54846       19.2197      0.392707      0.241001     -0.797848       1.28561       1.82949       2.07881       1.86518       2.19974       1.70003
  24   4 1469.7921    0.1316  0.1085  8.9542  0.0000  0.0135   0.0094   0.0262    0.0297   0.0000   439.5506     -0.642124       19.5622      0.788996      -2.06640     -0.884972       1.09000       1.25847       1.45317       1.39376       1.48369       1.56918
  24   5 1653.6803    0.2412  0.2687  8.8755  0.0000  0.0180   0.0095   0.0359    0.0395   0.0000   440.0289      0.681055       19.5485      -1.58223      -1.07047      -1.31539       1.04249       1.47596       1.33139       1.67181       1.44467       1.48599
  24   6 1826.2486    0.3802  0.4454  8.9045  0.0000  0.0194   0.0113   0.0444    0.0555   0.0000   438.2588      -1.46769       19.8101      -1.37915      0.473215       3.22867       1.16670       1.53582       1.86459       1.75042       1.88159       1.81733
  24   7 1993.5437    0.5761  0.5696  9.0489  0.0000  0.0198   0.0145   0.0481    0.0775   0.0000   438.1316      -1.65549       18.1006     -0.726127      -2.46825      -1.51970       1.36616       1.80586       2.09930       2.02026       1.95015       1.91335
  24   8 2156.7089    0.8188  1.0001  9.0288  0.0000  0.0257   0.0158   0.0643    0.1285   0.0000   440.3067      -5.53546       14.5477       4.38906     -0.370992      0.560785       1.77128       2.16934       2.28305       2.45564       2.53884       2.36395
  24   9 2314.3060    1.1802  0.9119  9.7113  0.0000  0.0232   0.0232   0.0622    0.1216   0.0000   438.5748      -2.81460       16.7060       2.74126      -5.07479       5.01336       1.67741       2.10456       2.28714       2.50357       2.60740       2.45963
  24  10 2467.0074    1.6187  1.1818  9.9413  0.0000  0.0273   0.0288   0.0720    0.1959   0.0000   437.6423     -0.487496       16.1364     0.0924061      -4.79867    -0.0801834       1.71331       2.33245       2.54666       2.60943       2.56651       2.42264
  24  11 2617.5597    2.1677  1.1902  9.7560  0.0004  0.0249   0.0377   0.0692    0.3592   0.0000   436.3989      0.861858       15.4086      -4.43701     -0.171482      0.837277       1.68509       2.19547       2.34330       2.53459       2.52760       2.36306
  24  12 2767.6089    2.8481  0.9367 10.6647  0.0000  0.0207   0.0529   0.0607    0.2257   0.0000   437.6185      -2.04033       14.2221       2.18003      -2.35206       1.73345       1.53475       1.96221       2.19336       2.22701       2.25142       2.02522
  24  13 2916.8722    3.4589  0.9208 11.3762  0.0000  0.0214   0.0650   0.0573    0.2032   0.0000   438.4751       3.22133       12.8303       3.81936      -2.89117     -0.817301       1.56586       1.94982       2.11229       2.18555       2.17161       2.07892
  24  14 3064.9550    4.0640  0.8230 12.1407  0.0000  0.0213   0.0802   0.0535    0.1573   0.0000   437.2566     -0.190567       14.5055      -1.72572      -6.76404      -3.54494       1.51506       1.91428       1.95051       2.12464       2.21352       2.06020
  24  15 3211.9408    3.8464  1.3085 11.4889  0.0000  0.0268   0.0632   0.0720    0.2173   0.0000   440.3435      -2.78482       15.5675       1.37547     0.0880084      -2.12684       1.82660       2.29240       2.42049       2.56050       2.55789       2.48755
  24  16 3358.3115    3.3377  1.8779 11.3049  0.0000  0.0336   0.0457   0.0837    0.1119   0.0000   433.9634    0.00519933       14.5357      -8.59510      -1.69445      -2.05835       2.16463       2.80872       3.11082       3.28349       3.19088       3.01903
  24  17 3504.6738    2.7584  2.9135 10.8995  0.0000  0.0438   0.0315   0.1090    0.0785   0.0000   434.4338     -0.245766       9.82404       4.86788     -0.831737      -10.8997       2.82401       3.82640       4.06798       4.20198       4.08808       4.13795
  24  18 3650.6942    2.2962  4.1959 10.3898  0.0000  0.0528   0.0226   0.1394    0.0669   0.0000   435.4246       5.08607       17.5100      -4.42533       2.21176      -1.78996       3.53908       4.57400       5.03739       5.23755       5.19435       5.09031
  24  19 3796.5846    1.8996  6.1814  9.9158 -0.0019  0.0687   0.0162   0.1846    0.0623   0.0000   439.5248      0.310548      -4.70612      -10.1321      -14.6553       5.30969       4.66992       6.01249       6.80872       6.85288       6.91704       6.71207
  24  20 3942.4169    1.5680  8.0340  9.7471  0.0000  0.0838   0.0127   0.2383    0.0533   0.0000   444.4231       3.36925       1.68464      -8.40813      -9.03404       13.5412       5.61752       7.17037       7.96413       8.13948       7.97849       7.93541
  24  21 4087.9862    1.3229 10.2246  9.4152  0.0000  0.1029   0.0100   0.2924    0.0524   0.0000   442.2387      -11.8980       13.6035      -3.68632       9.07538      -5.95381       6.87327       9.10271       9.78674       10.5188       10.6601       10.1490
  24  22 4233.3727    1.1140 13.3501  9.3804  0.0007  0.1390   0.0078   0.3765    0.0431   0.0000   438.5702      -10.4504       12.1000       10.4889      -3.92711       13.5670       8.77063       11.9383       12.7691       13.4608       13.5718       12.6332
  24  23 4379.6937    0.8813 15.5821  9.3233  0.0009  0.1694   0.0062   0.4713    0.0365   0.0000   423.1115      -8.08673       13.0559      -14.5562      -6.44944       16.8964       10.9663       14.4732       16.0375       16.6583       16.4216       15.8906
  24  24 4524.7194    0.7581 17.5959  9.1849  0.0000  0.1988   0.0054   0.5337    0.0332   0.0000   430.8731      -1.07023      0.648902       12.1012       26.1559      -23.2628       12.8915       17.0129       18.4412       19.5050       19.0742       18.3748
  25   4 1489.4510    0.1473  0.1968  8.8609  0.0000  0.0160   0.0079   0.0346    0.0315   0.0000   438.2061      0.612158       20.8524       1.41224      -2.56798     -0.517075      0.870297       1.42217       1.35007       1.74954       1.38158       1.45717
  25   5 1674.1003    0.2661  0.2606  8.9790  0.0000  0.0164   0.0106   0.0341    0.0385   0.0000   440.1626     -0.874841       18.8771       1.26237      -5.23078      0.495834      0.942218       1.30435       1.42091       1.48253       1.36755       1.50589
  25   6 1847.8671    0.4051  0.4899  9.0650 -0.0000  0.0194   0.0116   0.0462    0.0562   0.0000   440.0396       1.28116       19.5379       1.36763      -1.64805      -1.00892       1.38730       1.80797       1.96750       2.04745       2.01228       1.93009
  25   7 2016.8641    0.6175  0.7392  9.0306  0.0000  0.0218   0.0138   0.0546    0.0881   0.0000   440.4518      -4.25146       21.1122       2.65035    -0.0939423     -0.315645       1.41751       1.68467       2.02366       2.14393       2.21929       2.03644
  25   8 2181.7443    0.8907  0.8588  9.4252  0.0000  0.0229   0.0178   0.0584    0.1065   0.0000   440.0832      -3.77498       15.3700       6.63562      -3.47442       1.74557       1.46111       1.87820       2.03745       2.26161       2.16720       2.14342
  25   9 2340.4767    1.2622  1.0836  9.3618  0.0000  0.0246   0.0222   0.0668    0.1777   0.0000   438.8800       1.82822       16.7519       3.33141      -3.07708      0.286407       1.68658       2.27944       2.46187       2.55387       2.44942       2.35203
  25  10 2494.3150    1.7256  1.1166  9.8351  0.0000  0.0246   0.0299   0.0657    0.2145   0.0000   439.4778     -0.616491       16.5444       2.24855       1.08569       2.64976       1.62085       2.01213       2.27878       2.37939       2.46767       2.34232
  25  11 2646.1691    2.2845  1.1047 10.4315  0.0000  0.0244   0.0403   0.0640    0.2311   0.0000   437.8736     -0.830138       9.88311      -3.06214      0.210372      -1.27378       1.60655       2.10867       2.34218       2.43843       2.42501       2.22194
  25  12 2797.2758    2.7999  1.0565 11.1029  0.0000  0.0237   0.0495   0.0629    0.1739   0.0000   437.2844      -1.00011       12.4470      0.493294      -4.91609      -2.64389       1.53848       2.05705       2.13562       2.34414       2.35664       2.26092
  25  13 2947.3129    3.7330  0.9918 10.7742  0.0000  0.0215   0.0656   0.0588    0.3582   0.0000   439.3163   -0.00646834       17.7043       2.00755      -4.46000       2.36811       1.48060       1.81220       2.13762       2.39035       2.45044       2.23655
  25  14 3096.0766    4.0876  1.0521 11.8471  0.0000  0.0229   0.0739   0.0662    0.2098   0.0000   438.4290      -1.49453       12.8089    -0.0399796      -2.10014       2.29740       1.59222       1.96121       2.21735       2.26625       2.28998       2.25016
  25  15 3243.7268    3.7975  1.4242 11.6367  0.0000  0.0293   0.0597   0.0740    0.1849   0.0000   438.8426       4.91846       12.6836      -3.18177      -1.38386      0.382669       1.91593       2.52108       2.83991       2.89720       3.05467       2.86451
  25  16 3390.9780    3.2345  2.1282 11.2448  0.0000  0.0351   0.0419   0.0889    0.1081   0.0000   436.1471      -5.58651       12.9552       1.00202      -2.61400      0.750209       2.30249       3.01510       3.19972       3.34382       3.34471       3.21214
  25  17 3537.8499    2.6263  3.2552 10.7809 -0.0026  0.0447   0.0280   0.1168    0.0709   0.0000   434.2041      -2.22354       9.71192       4.92499      -1.82878      -4.51777       2.78952       3.73228       3.99219       4.20304       4.07989       4.08504
  25  18 3684.6141    2.1804  4.4930 10.4480 -0.0000  0.0564   0.0206   0.1425    0.0584   0.0000   436.6788       10.6034       11.0998       6.01493       2.25085       6.89607       3.54704       4.83621       5.17745       5.26369       5.38174       5.17756
  25  19 3830.9726    1.8172  6.2858  9.9482  0.0000  0.0694   0.0152   0.1858    0.0582   0.0000   437.4133      -10.1006       11.5694       6.27559      0.517698      -1.28670       4.28545       5.70229       6.22946       6.65791       6.54232       6.32307
  25  20 3977.1138    1.4913  9.2115  9.5892 -0.0003  0.0920   0.0111   0.2574    0.0527   0.0000   434.6767       21.8784       24.9342      -6.08208       3.09763       7.92866       5.82371       7.75410       8.37605       8.83148       8.77855       8.90086
  25  21 4123.4265    1.2828 11.7897  9.4673  0.0006  0.1184   0.0089   0.3202    0.0458   0.0000   451.5341      -5.52938       26.1160      -12.5447      -3.92744       15.1415       7.29759       9.83775       10.6295       11.1168       11.2539       10.9844
  25  22 4269.6360    1.0382 14.6492  9.3602 -0.0019  0.1495   0.0068   0.4109    0.0410   0.0000   461.3750       20.6248      -2.73362       27.4058       20.2837      -8.63387       9.53420       12.5551       13.6771       14.3893       14.4056       14.1846
  25  23 4415.2987    0.8521 16.7635  9.3336  0.0007  0.1800   0.0059   0.4924    0.0347   0.0000   437.8629      -17.6878       8.47497       10.9264       13.2774      -1.54524       11.3092       14.6143       16.1369       17.0162       17.0302       16.3528
  26   3 1307.4502    0.0904  0.1158  8.9404  0.0000  0.0172   0.0079   0.0367    0.0271   0.0000   440.6877      -2.97348       18.9270      -2.07218      -3.68631      -1.09389       1.05026       1.44490       1.49571       1.54686       1.42642       1.64673
  26   4 1508.6844    0.1590  0.2152  8.9427  0.0000  0.0156   0.0080   0.0379    0.0308   0.0000   439.7980     -0.740385       18.9877      -1.21453      -2.00898      -1.27684      0.925635       1.32784       1.31240       1.42146       1.66662       1.63640
  26   5 1693.9995    0.2695  0.3774  8.8794  0.0000  0.0176   0.0091   0.0439    0.0425   0.0000   440.4288    -0.0895045       21.3076       1.16848      -3.51675       1.47231       1.09210       1.45043       1.49920       1.53947       1.75724       1.64426
  26   6 1869.0246    0.4626  0.4262  8.9908  0.0000  0.0192   0.0128   0.0384    0.0590   0.0000   440.0353      -1.27532       17.3760     -0.699601      -2.36148      -1.11801       1.33870       1.76036       2.10527       2.00734       2.09141       1.92332
  26   7 2039.6781    0.6292  0.7586  9.0897  0.0000  0.0222   0.0136   0.0526    0.0865   0.0000   440.1138       1.14002       18.0799      -2.83040      -3.41919      0.172272       1.34250       1.71936       1.97935       1.99609       1.96182       1.98704
  26   8 2206.0326    0.9590  0.9065  9.2642  0.0000  0.0233   0.0182   0.0576    0.1328   0.0000   439.9659       1.05718       13.3525     -0.650672      -2.61240      0.128971       1.49810       1.93427       2.08651       2.20713       2.20075       1.94065
  26   9 2365.9597    1.3338  1.1359  9.5583  0.0000  0.0250   0.0229   0.0667    0.1673   0.0000   437.6927      -5.43926       20.3113       3.18324       1.33543      0.139932       1.56586       2.17585       2.26204       2.49171       2.50439       2.41474
  26  10 2521.1364    1.8142  1.1550 10.2337  0.0000  0.0255   0.0311   0.0675    0.1728   0.0000   442.5091      0.673631       16.1839      -1.47327      -5.56443       1.24553       1.72914       2.24248       2.48796       2.57837       2.64239       2.62510
  26  11 2674.3058    2.4601  1.0912 10.1708  0.0000  0.0233   0.0415   0.0621    0.3086   0.0000   440.2579      -1.79844       15.3994       3.56085      -4.29841      0.795549       1.46820       1.86107       2.02045       2.06620       2.00877       2.06511
  26  12 2826.4461    3.0077  1.0210 10.9820  0.0000  0.0228   0.0522   0.0588    0.2146   0.0000   437.8234       1.63028       15.2449      0.998638      -2.89293     -0.548321       1.41115       1.80497       2.11589       2.17595       2.23197       2.25708
  26  13 2977.3412    3.8126  0.8725 11.2944  0.0000  0.0208   0.0678   0.0520    0.2136   0.0000   436.2371     -0.948804       14.4175       1.34015      -2.01541       3.02078       1.27985       1.59375       1.92552       1.90637       1.91447       1.92145
  26  14 3126.8463    4.0169  1.1231 11.7517  0.0000  0.0243   0.0689   0.0627    0.2193   0.0000   439.6231      0.421379       15.4125     -0.827057     -0.893699      0.909585       1.52430       1.90061       2.16032       2.22615       2.20679       2.19281
  26  15 3275.2192    3.6826  1.4422 11.6690  0.0000  0.0277   0.0570   0.0752    0.1540   0.0000   440.8334      -2.14468       13.8309      -1.45177       2.37948      0.224222       1.68910       2.16914       2.41439       2.61717       2.48539       2.42100
  26  16 3423.1273    3.0758  2.2038 11.4703  0.0000  0.0362   0.0402   0.0951    0.0930   0.0000   440.4603     -0.592107       15.7975      -4.78437      -5.89599      -2.37334       2.17721       2.83278       3.09168       3.19056       3.22650       3.08488
  26  17 3570.7900    2.5216  3.5463 10.7075  0.0000  0.0471   0.0257   0.1208    0.0692   0.0000   436.4817      -3.35098       9.28005       1.88682      -2.35001       4.66051       2.75793       3.73218       4.04835       4.26014       4.29518       4.21474
  26  18 3718.1240    2.1260  4.7666 10.3305  0.0000  0.0552   0.0192   0.1485    0.0584   0.0000   433.8013      -4.99305       14.6616      0.993670      0.921293       3.13022       3.34765       4.43644       4.85622       5.34438       5.03014       4.87385
  26  19 3865.1652    1.7360  7.5347  9.8750  0.0000  0.0778   0.0135   0.2081    0.0530   0.0000   428.0885      -11.8055       5.90259      -1.28739       8.91452      -5.79366       4.78097       6.26105       6.72782       7.23334       7.46378       7.13295
  26  20 4011.9375    1.4627  9.8069  9.5918  0.0006  0.0963   0.0105   0.2648    0.0498   0.0000   439.3873       6.38602       30.4362       8.04124      -4.15029      -9.69138       5.77517       7.71978       8.47685       8.93520       9.15323       8.91666
  26  21 4158.6630    1.2244 11.7594  9.4963 -0.0008  0.1165   0.0084   0.3160    0.0427   0.0000   441.3083      -9.85718       12.2171       8.22903       8.81148      -11.3576       6.96293       9.19099       10.1732       10.6235       10.5699       10.2998
  26  22 4305.0773    1.0182 13.8287  9.3601  0.0010  0.1406   0.0069   0.3795    0.0395   0.0000   441.7746       3.64784       44.2952       27.9305       29.0226       5.49739       8.57715       11.2795       12.4692       13.1576       13.3782       12.8312
  27   3 1325.1970    0.0738  0.0817  8.9728  0.0000  0.0260   0.0082   0.0321    0.0258   0.0000   438.5672      0.152109       22.4922      0.606266      -5.31643       1.85825       1.63357       1.53782       2.33873       3.46987       3.73073       2.62403
  27   4 1527.5554    0.1740  0.1630  8.9151  0.0000  0.0148   0.0086   0.0269    0.0300   0.0000   440.3359     -0.986018       19.3087      -1.15951      -2.84247     -0.310095      0.755389      0.855320       1.31219       1.10064       1.18795       1.21888
  27   5 1713.5644    0.2978  0.3774  9.0179  0.0000  0.0174   0.0098   0.0407    0.0422   0.0000   440.0684     -0.170891       19.3228      0.650221      -5.73789     -0.160623       1.04422       1.37122       1.59014       1.49534       1.58862       1.52488
  27   6 1889.7335    0.4811  0.5746  8.9672  0.0000  0.0191   0.0116   0.0456    0.0627   0.0000   440.4078      0.764605       18.5607      -1.70112      -3.64733     0.0749014       1.05201       1.44671       1.55069       1.80074       1.88269       1.77839
  27   7 2062.0209    0.6683  0.8158  9.1225  0.0000  0.0237   0.0137   0.0527    0.0880   0.0000   439.9566      -2.93739       18.0002     0.0109855      -3.31842      0.674442       1.38150       1.77386       1.91681       2.17035       2.04639       2.08168
  27   8 2229.6913    1.0536  0.9288  8.9307  0.0000  0.0213   0.0184   0.0553    0.1613   0.0000   440.0221      -1.49105       19.8356       1.34714      -2.16634     -0.267040       1.26977       1.64209       1.86662       1.91510       1.87781       1.83431
  27   9 2390.9420    1.3981  1.1848  9.8094  0.0000  0.0256   0.0236   0.0702    0.1547   0.0000   437.0022     -0.742387       18.3035       3.84972     -0.835566      -1.39582       1.50836       1.99516       2.08901       2.32368       2.33908       2.19043
  27  10 2547.4911    1.9385  1.1094 10.2775  0.0000  0.0232   0.0329   0.0629    0.1703   0.0000   436.9917       1.32321       14.4295      -1.28156      -3.44884      -2.33686       1.41077       1.83910       2.01940       2.25718       2.24757       2.28038
  27  11 2701.9830    2.5190  1.0649 10.5729  0.0007  0.0222   0.0428   0.0607    0.2112   0.0000   439.1863      -1.43245       15.8673      0.871110      -2.54612     -0.355152       1.40261       1.76919       1.92059       2.00111       2.05400       1.96367
  27  12 2855.2672    3.2641  0.9343 11.0520  0.0000  0.0212   0.0568   0.0542    0.2211   0.0000   440.0649      -2.32575       13.6655       3.09019      -1.87338      -5.60500       1.23395       1.67752       1.84622       1.96376       1.91024       1.98211
  27  13 3006.9709    3.7554  1.0733 11.0525  0.0000  0.0231   0.0612   0.0577    0.2712   0.0000   440.0066      -1.67373       15.6119      -1.96235      -3.71024      0.140226       1.30237       1.79206       1.91349       1.99766       2.16913       2.04485
  27  14 3157.0763    4.0291  1.1656 11.6156  0.0000  0.0252   0.0673   0.0645    0.2452   0.0000   436.5675      -1.36725       18.0796       3.25232      -2.44718      0.450826       1.45637       1.96416       2.02210       2.20436       2.20041       2.19770
  27  15 3306.3579    3.5032  1.7208 11.1900  0.0000  0.0298   0.0475   0.0775    0.1447   0.0000   439.5992       1.69991       19.8787       1.96396     -0.268926      -3.01455       1.73226       2.26599       2.53560       2.64663       2.78801       2.66300
  27  16 3454.9846    3.0138  2.5647 11.0439  0.0000  0.0371   0.0347   0.0977    0.0894   0.0000   440.7933      -2.34353       14.0561       3.59758       2.38429       4.98867       2.24204       2.87947       3.23342       3.35917       3.52481       3.39830
  27  17 3603.3692    2.4354  3.8865 10.5033  0.0000  0.0469   0.0234   0.1277    0.0677   0.0000   437.6332      -1.15263       13.2375       3.90585      -4.32572       2.77876       2.78887       3.63264       3.95220       4.20703       4.28331       4.02165
  27  18 3751.2687    2.0007  5.8596 10.0430  0.0000  0.0614   0.0162   0.1713    0.0555   0.0000   439.3218       1.58307       5.95508       5.19871      -1.57144       1.29951       3.62372       4.71921       5.31058       5.47730       5.57794       5.40909
  27  19 3899.0590    1.6669  7.6514  9.8039  0.0000  0.0772   0.0126   0.2115    0.0506   0.0000   441.7650     -0.932532       10.5885       9.78352       1.40711      -1.97981       4.51391       5.92727       6.52865       6.96536       6.92775       6.77342
  27  20 4046.2685    1.3995 10.3430  9.6466  0.0000  0.0989   0.0098   0.2806    0.0441   0.0000   445.0869      -24.2919       6.00380      -6.42609       32.0564       12.8839       5.90401       7.70476       8.44088       8.91317       8.96126       8.80378
  27  21 4193.4929    1.1602 12.6269  9.4492  0.0000  0.1263   0.0076   0.3387    0.0407   0.0000   434.1667      -4.70382       16.1816       13.6211       17.4955      -2.98904       7.27446       9.62895       10.6132       11.3240       11.2368       10.9251
  27  22 4340.7761    0.9724 15.1723  9.2683  0.0000  0.1527   0.0061   0.4079    0.0379   0.0000   461.0093      -3.39064       19.4562       4.36095       5.36961      -5.35083       8.86233       11.7496       12.9869       13.4926       13.7319       13.2440
  28   3 1342.6485    0.0925  0.1059  8.9733  0.0000  0.0176   0.0080   0.0329    0.0262   0.0000   440.1420     -0.329898       21.3750       1.08135      -4.27588     -0.628849       1.28150       1.73891       1.76088       1.41318       1.87358       1.76983
  28   5 1732.7342    0.3183  0.3477  8.9924  0.0000  0.0162   0.0102   0.0371    0.0431   0.0000   439.9945      -1.09794       20.1523      0.544057      -2.20240       2.74104       1.00661       1.37413       1.59345       1.59177       1.56636       1.58659
  28   6 1910.1258    0.4955  0.6192  9.0502  0.0000  0.0195   0.0116   0.0477    0.0659   0.0000   438.4935      -1.05959       21.1282       2.17161     -0.549972     -0.130492       1.15801       1.41998       1.53216       1.74885       1.83629       1.74385
  28   7 2083.8491    0.7364  0.8468  9.0817  0.0000  0.0219   0.0142   0.0543    0.1009   0.0000   442.6192      -1.07823       17.4999      -3.23411      -3.88152       2.96574       1.24188       1.67103       1.85029       2.02391       1.95777       1.77117
  28   8 2252.7880    1.0577  1.0828  9.0486  0.0000  0.0230   0.0177   0.0642    0.1620   0.0000   438.6550     -0.589913       20.2225       1.60432    -0.0500398      -1.51269       1.32599       1.73515       1.81930       2.03532       2.01321       1.96614
  28   9 2415.2223    1.5255  1.2009  9.8647  0.0000  0.0244   0.0249   0.0683    0.1738   0.0000   443.0941       1.04911       15.9420       2.59837      -2.03526      0.689395       1.42975       1.87166       2.03536       2.10528       2.14637       2.09192
  28  10 2573.3060    1.9759  1.1611 10.3147  0.0000  0.0242   0.0323   0.0648    0.1821   0.0000   441.2865       2.15013       14.8104     -0.978626       1.00852       1.36937       1.35344       1.83006       2.02206       2.13144       2.16110       2.04839
  28  11 2729.2216    2.6293  1.0591 10.2772  0.0000  0.0216   0.0427   0.0589    0.2616   0.0000   438.4676      0.756626       15.2651      -2.62292     -0.422606      -1.67162       1.20109       1.62501       1.76488       1.91417       1.77648       1.81320
  28  12 2883.5894    3.5051  0.9098 10.8707  0.0000  0.0210   0.0600   0.0507    0.2870   0.0000   441.1610      -1.47136       14.8206    -0.0953371      -2.66667      -1.02098       1.12912       1.65106       1.70640       1.84541       1.85281       1.85963
  28  13 3036.1142    3.9827  1.0857 11.8782 -0.0002  0.0230   0.0659   0.0608    0.1769   0.0000   439.4587     0.0234980       14.0492       1.53289      0.831282     -0.180356       1.35281       1.79176       1.89410       2.09367       1.99079       1.90843
  28  14 3187.0303    3.9739  1.3338 11.1203 -0.0007  0.0245   0.0578   0.0670    0.2531   0.0000   438.9554     -0.991121       18.4116      -1.40208     -0.485203     -0.594295       1.43663       1.89229       2.11543       2.28653       2.24124       2.21547
  28  15 3337.0659    3.5229  1.5894 11.6985 -0.0008  0.0280   0.0501   0.0761    0.1179   0.0000   437.6135      -1.46652       14.3804      -2.88179      -3.65504      -3.78333       1.62344       2.16486       2.33656       2.44054       2.39004       2.40396
  28  16 3486.5427    2.8683  2.8441 11.0314  0.0000  0.0393   0.0312   0.1030    0.0797   0.0000   438.9160      -6.50577       14.0509       1.18530      -4.92091       1.94368       2.25265       2.97529       3.13067       3.37628       3.51474       3.38194
  28  17 3635.5572    2.3278  4.0919 10.5398  0.0000  0.0484   0.0219   0.1329    0.0641   0.0000   441.7914      -6.21534       8.66077      0.123306      -1.19557      -6.19145       2.79334       3.75906       4.02462       4.40204       4.43030       4.28590
  28  18 3784.1703    1.9115  5.9675 10.1241  0.0000  0.0634   0.0154   0.1711    0.0521   0.0000   450.3884      -1.20340       13.7082     -0.340054      -5.43377       3.29324       3.61020       4.79370       5.19942       5.62762       5.62147       5.64845
  28  19 3932.4031    1.6022  8.4922  9.7301  0.0003  0.0820   0.0113   0.2256    0.0488   0.0000   448.1347      -14.8893       19.6725      -10.2401       10.7752       14.8536       4.67826       6.10515       6.67002       7.02870       7.01961       6.89195
  28  20 4080.1004    1.3369 10.6141  9.5931  0.0000  0.1022   0.0091   0.2816    0.0442   0.0000   435.0974      -6.46680       28.0141      -10.5104      -28.0615      -2.28199       5.78936       7.56692       8.30115       8.78046       8.81197       8.72130
  28  21 4227.9358    1.1356 13.8152  9.4233 -0.0000  0.1308   0.0069   0.3632    0.0395   0.0000   450.2714      -8.66040      -1.78196      -10.1062       6.56944      -4.31430       7.24896       9.79934       10.8350       11.1425       11.4420       11.1733
  28  22 4375.1443    0.9100 15.5337  9.2910 -0.0011  0.1565   0.0057   0.4312    0.0365   0.0000   463.7826      -20.8036       23.7680      -14.8415       6.08955       37.4172       8.77745       11.7394       12.9591       13.5982       13.8053       13.4830
  29   2 1135.1385    0.0461  0.0228  9.0532  0.0000  0.0161   0.0086   0.0180    0.0235   0.0000   437.2981      -2.26427       23.2282      -1.45798      -7.57162      0.822553      0.839045       1.00568       1.97081       1.05088       1.48983       1.22416
  29   3 1359.7552    0.0929  0.1302  8.9817  0.0000  0.0173   0.0073   0.0317    0.0260   0.0000   440.0417      0.341083       19.5806     -0.231987      -1.10531      0.123002      0.929708       1.27278       1.43637       1.46856       1.40502       1.62988
  29   4 1564.1356    0.1892  0.2146  8.9190  0.0000  0.0135   0.0080   0.0284    0.0310   0.0000   439.6035     -0.386469       20.8789      -2.82812      -1.92612       1.11553      0.749995       1.03380       1.02033       1.24813       1.11091       1.07181
  29   5 1751.5554    0.3194  0.3708  9.0759  0.0000  0.0160   0.0099   0.0373    0.0421   0.0000   439.9887     -0.324023       21.0660       2.04418     -0.769795      -1.61595      0.878425       1.07569       1.24465       1.35373       1.34979       1.19894
  29   6 1930.1833    0.5330  0.6143  9.0494  0.0000  0.0188   0.0121   0.0463    0.0685   0.0000   439.9407     -0.435903       19.5088       3.52260      -3.84850      0.410926       1.14357       1.57215       1.69229       1.87529       1.83303       1.85878
  29   7 2105.2877    0.7981  0.8749  8.9777  0.0000  0.0212   0.0146   0.0532    0.1132   0.0000   440.1840     -0.303102       22.1239      -4.26383      -2.78697    -0.0870780       1.15052       1.49404       1.65017       1.78645       1.74723       1.75246
  29   8 2275.3110    1.1149  0.9859  9.5336  0.0000  0.0217   0.0196   0.0592    0.1316   0.0000   440.1477      -1.29320       19.4362       7.09665     -0.137435       1.45176       1.24064       1.58746       1.69349       1.86677       1.81540       1.86392
  29   9 2438.9853    1.5942  1.1908  9.8557 -0.0020  0.0252   0.0254   0.0654    0.1850   0.0000   440.1299      -3.30412       20.4611     -0.586017      0.136085      -1.25449       1.26395       1.83349       1.85133       2.10013       2.10271       1.97773
  29  10 2598.5785    2.0763  1.2684 10.4724  0.0000  0.0252   0.0325   0.0674    0.1668   0.0000   441.4066       4.75661       15.2408      0.595292      -3.89019       1.26673       1.50333       1.97985       2.23097       2.40731       2.37978       2.42154
  29  11 2756.0614    2.7272  1.1071 11.3773  0.0000  0.0227   0.0449   0.0624    0.1388   0.0000   437.7216     0.0526605       16.2039       2.02762      -6.09623       1.15502       1.27378       1.62483       1.76795       1.91503       1.95541       1.93628
  29  12 2911.5900    3.6014  0.9716 10.5188  0.0000  0.0199   0.0597   0.0538    0.4371   0.0000   439.1407      -2.09145       14.9035    -0.0801063      -1.11008     0.0819021       1.21084       1.55140       1.72772       1.82339       1.80205       1.76037
  29  13 3064.8635    4.1468  1.0246 11.7471  0.0000  0.0214   0.0693   0.0567    0.2118   0.0000   436.8544      -1.02240       17.0433      0.631367      -1.72266      -1.36252       1.20201       1.58864       1.65747       1.90518       1.81016       1.75608
  29  14 3216.6567    4.0046  1.3078 11.6180  0.0000  0.0242   0.0593   0.0655    0.1835   0.0000   438.4655       1.00408       13.8212       1.15346      -2.60867      -1.13183       1.41556       1.76570       2.00323       2.08933       2.05806       2.11160
  29  15 3367.5043    3.3715  1.9606 11.2398  0.0000  0.0301   0.0412   0.0806    0.1038   0.0000   437.6822      0.499360       16.2474       4.51689      -7.58554      0.363855       1.68694       2.24380       2.45675       2.69007       2.72708       2.64117
  29  16 3517.6148    2.7115  3.0497 11.0439 -0.0001  0.0409   0.0288   0.1071    0.0704   0.0000   437.8888       1.91510       19.3987     -0.851938      -8.37806      -5.62629       2.20577       2.95720       3.22378       3.47115       3.48232       3.29043
  29  17 3667.3799    2.2751  4.3108 10.6409  0.0000  0.0499   0.0210   0.1345    0.0579   0.0000   438.4130      -4.03250       10.1890      -1.79618       4.89305      -1.53790       2.84290       3.60793       4.01940       4.36077       4.46314       4.40268
  29  18 3816.5787    1.8555  6.6591 10.0218  0.0001  0.0661   0.0139   0.1842    0.0490   0.0000   439.3987      0.906068       16.0457     -0.177513       3.37989       2.26298       3.60904       4.70113       5.15653       5.55369       5.66071       5.48758
  29  19 3965.2621    1.5521  8.6874  9.8497  0.0000  0.0842   0.0109   0.2281    0.0438   0.0000   440.6347      -11.7763       14.8213      -11.7757      -14.7353       4.64748       4.59723       6.04025       6.83394       7.14969       7.30324       7.09575
  29  20 4113.8714    1.2803 11.1154  9.6093  0.0000  0.1076   0.0084   0.2877    0.0420   0.0000   442.3629      -13.8590       19.7508      0.323319      -16.4998       8.46411       5.82955       7.75584       8.70045       9.02083       9.27045       9.05581
  29  21 4262.0164    1.0726 13.8728  9.4302  0.0000  0.1350   0.0066   0.3642    0.0386   0.0000   450.0285       5.87398      -11.9939      -18.0020      -5.11378       13.4019       7.29424       9.68955       10.7800       11.3712       11.3278       11.2501
  30   3 1376.5959    0.1049  0.0900  8.9500  0.0000  0.0151   0.0075   0.0214    0.0252   0.0000   439.7125     -0.113298       20.1734       1.40352      -3.81939     -0.738514      0.803076       1.10237       1.24346       1.12042       1.56459       1.56165
  30   4 1581.9398    0.1936  0.2925  8.9705  0.0000  0.0170   0.0077   0.0369    0.0322   0.0000   443.2709      -1.30920       19.7495     -0.781381      -3.48519     -0.875286      0.924129       1.22284       1.45924       1.31414       1.57410       1.61023
  30   5 1770.0406    0.3586  0.4454  8.8671  0.0000  0.0178   0.0095   0.0397    0.0486   0.0000   440.4545      -1.16972       20.7514       1.03030      -4.47550      -1.63974      0.864850       1.39069       1.40244       1.58452       1.57473       1.53984
  30   6 1949.9658    0.5358  0.6094  9.1238  0.0000  0.0193   0.0118   0.0439    0.0650   0.0000   439.9851       1.15390       20.7567      -1.51890     -0.196660       2.95375       1.21645       1.60577       1.82595       1.89341       1.77991       1.82001
  30   7 2126.3793    0.8004  0.8900  9.2078  0.0000  0.0226   0.0147   0.0530    0.1061   0.0000   438.9961      0.649288       16.4087     -0.815299      -4.47698      0.613908       1.23924       1.69942       1.81468       1.97734       2.01944       1.86437
  30   8 2297.3095    1.1570  1.0884  9.6216 -0.0001  0.0222   0.0192   0.0634    0.1238   0.0000   439.0777      0.284977       19.9493      0.294591      -2.71805       1.42547       1.23492       1.55850       1.76174       1.81582       1.88478       1.87631
  30   9 2462.1851    1.6485  1.2054 10.1898  0.0000  0.0239   0.0264   0.0677    0.1516   0.0000   439.8407      -2.34409       18.0710     0.0290923      -4.09414      -5.20000       1.29498       1.71451       1.92099       2.11584       2.20708       2.15523
  30  10 2623.4477    2.3103  1.0408 10.6358  0.0000  0.0212   0.0375   0.0570    0.1671   0.0000   437.3900      -1.68635       15.1116      0.168120      -3.73438      -1.77582       1.19450       1.50673       1.65557       1.90152       1.90707       1.86690
  30  11 2782.4233    2.9508  1.0297 10.7999 -0.0000  0.0209   0.0468   0.0553    0.2153   0.0000   438.0553      -2.82951       15.8300      0.588889      -1.86120      -1.01706       1.22395       1.57309       1.78195       1.89823       1.94689       1.91479
  30  12 2938.9694    3.7431  0.9802 11.5929  0.0000  0.0196   0.0625   0.0569    0.1817   0.0000   439.7881      0.702161       17.4714      -1.13288      -3.32422      0.283694       1.07896       1.35864       1.52003       1.61806       1.61168       1.56666
  30  13 3093.2196    4.1611  0.9647 11.7429  0.0000  0.0199   0.0695   0.0544    0.2069   0.0000   438.7577      -2.08522       17.6611       2.82591      -2.74461     -0.104540       1.07777       1.35073       1.51404       1.71204       1.67872       1.61141
  30  14 3245.7929    3.8200  1.5044 11.6299 -0.0002  0.0257   0.0519   0.0709    0.1306   0.0000   437.4363       1.25079       15.0416      -3.62967      -1.75419    -0.0176175       1.45325       1.90049       2.07948       2.31537       2.33113       2.28036
  30  15 3397.5041    3.2054  2.1429 11.4624  0.0007  0.0324   0.0377   0.0842    0.0804   0.0000   441.6258      0.475498       16.0657    -0.0211454      -4.62250      0.346314       1.69858       2.26431       2.43027       2.65192       2.71556       2.62155
  30  16 3548.5763    2.6702  3.1017 11.0330  0.0000  0.0393   0.0274   0.1100    0.0662   0.0000   442.6945      -2.66301       9.13466       4.07026       6.48923      -1.01976       2.13380       2.74773       3.17684       3.23704       3.37191       3.33941
  30  17 3698.8883    2.1923  4.8416 10.2991  0.0000  0.0529   0.0184   0.1391    0.0609   0.0000   438.8695      -6.99855       14.0381     -0.531880      -6.12101       1.54014       2.91851       3.90300       4.27409       4.50126       4.58390       4.41151
  30  18 3848.7364    1.7717  7.0530 10.0689  0.0001  0.0697   0.0130   0.1914    0.0449   0.0000   438.5278       3.72545       22.8037       4.56683       1.86130      -6.25233       3.65493       4.80610       5.33536       5.55668       5.85739       5.61930
  30  19 3998.1698    1.4770  9.2174  9.7553 -0.0007  0.0867   0.0099   0.2422    0.0427   0.0000   429.9575      -1.07146       26.7090       2.55522      -1.76191     -0.461366       4.52919       5.95128       6.56604       7.05199       6.96723       6.86321
  30  20 4147.0005    1.2259 11.9968  9.5790  0.0006  0.1139   0.0077   0.3082    0.0401   0.0000   431.6455       24.8124       21.2175       2.10275      -21.5002      -2.79239       6.08645       7.88945       8.83953       9.47148       9.79027       9.49713
  31   3 1393.1645    0.1232  0.1412  8.9698  0.0000  0.0212   0.0084   0.0330    0.0261   0.0000   441.3779      -1.76540       22.0357     0.0194544      -1.61333      -1.15997       1.03031       1.64728       2.11396       2.16445       2.33210       3.06872
  31   4 1599.3238    0.2230  0.2014  8.9088  0.0000  0.0103   0.0087   0.0261    0.0310   0.0000   440.3036      0.339576       20.6848     0.0600458      -3.32556     -0.248569      0.530268      0.702185      0.804725      0.737893      0.882879      0.930149
  31   5 1788.2344    0.4111  0.3716  8.9271  0.0000  0.0152   0.0114   0.0331    0.0488   0.0000   439.5292     -0.222068       22.0887       1.10059      -1.96519      -2.04793      0.838394       1.07202       1.11939       1.13491       1.21605       1.29351
  31   6 1969.3983    0.5800  0.6381  8.9135  0.0000  0.0180   0.0122   0.0443    0.0768   0.0000   439.3362     -0.916933       23.4979     -0.890738      -5.27951     -0.307970      0.920603       1.26380       1.36024       1.36793       1.53863       1.47604
  31   7 2146.9819    0.8526  0.8965  9.2033  0.0000  0.0212   0.0151   0.0544    0.1038   0.0000   442.5341      -2.36233       19.9430      -2.77469      -3.75727     -0.875504       1.13623       1.45136       1.67934       1.63846       1.72066       1.64926
  31   8 2318.8720    1.2721  1.1255  9.4360  0.0000  0.0227   0.0200   0.0607    0.1577   0.0000   439.8934     -0.529955       19.3465      -1.60404      -1.63378      -3.58604       1.17030       1.58166       1.72983       1.87925       1.96896       1.98813
  31   9 2484.9208    1.7809  1.2168  9.7732  0.0000  0.0233   0.0264   0.0636    0.1876   0.0000   438.2851      -2.80978       16.5016       1.38385      -1.60217       1.85430       1.14152       1.56506       1.69739       1.76046       1.81259       1.88046
  31  10 2647.7138    2.2255  1.1613 10.9098  0.0000  0.0244   0.0359   0.0616    0.1527   0.0000   440.3419       1.54709       17.4038      -1.97574      -1.53562   -0.00868052       1.25215       1.68503       1.82699       1.90595       1.95620       1.98820
  31  11 2808.2828    3.0782  1.0456 10.9779  0.0000  0.0207   0.0486   0.0569    0.2058   0.0000   441.6037      0.601797       15.2020       2.91487      -1.13852       1.13093       1.13149       1.45130       1.57447       1.61006       1.73449       1.66614
  31  12 2965.9702    3.7060  1.0386 11.5085  0.0000  0.0212   0.0590   0.0558    0.1921   0.0000   439.1778     -0.871701       16.3230      -2.64743     -0.380114     0.0309295       1.14039       1.44171       1.56295       1.69893       1.76683       1.78164
  31  13 3121.2026    4.0334  1.1222 11.4831  0.0000  0.0217   0.0630   0.0595    0.2471   0.0000   440.4888    -0.0442197       14.5425     0.0458761      -1.49704      -2.15719       1.15795       1.60483       1.71785       1.87959       1.91099       1.95803
  31  14 3274.6638    3.7457  1.5963 11.3147  0.0000  0.0262   0.0493   0.0709    0.1582   0.0000   438.3227      -1.77028       17.7931     -0.617742      -4.34132     -0.342321       1.37417       1.72561       1.97638       2.06820       2.11684       2.03927
  31  15 3427.1344    3.1603  2.3416 11.2052  0.0000  0.0327   0.0346   0.0876    0.0797   0.0000   440.9967      0.640755       17.6228       1.80033      -1.27054     -0.526831       1.82222       2.34293       2.65711       2.80525       2.85296       2.83891
  31  16 3579.0031    2.5431  3.6386 10.6904  0.0000  0.0433   0.0233   0.1107    0.0636   0.0000   433.6295       3.72552       15.3008       2.82791       3.03892      -7.01578       2.28807       2.94971       3.33776       3.55547       3.53738       3.51130
  31  17 3730.1669    2.0697  5.4552 10.2634  0.0000  0.0563   0.0162   0.1530    0.0508   0.0000   438.3346      -4.51058       21.6497      -8.03690       3.69580       5.06670       2.92310       3.89115       4.28969       4.60667       4.69718       4.71546
  31  18 3880.5349    1.7233  7.3749  9.9784  0.0000  0.0726   0.0122   0.1924    0.0439   0.0000   436.7363      -7.19639       12.6650       2.97506      0.370501      -4.92705       3.72007       4.98127       5.39877       6.02555       6.01208       5.95569
  31  19 4030.6599    1.4113 10.6716  9.6197  0.0004  0.0991   0.0087   0.2664    0.0422   0.0000   442.3672      -5.84309       22.6377       1.24405       2.96145     -0.524413       5.08323       6.68475       7.50777       7.95169       8.13140       8.08014
  31  20 4180.1738    1.1651 13.2589  9.5205 -0.0006  0.1228   0.0067   0.3364    0.0375   0.0000   452.5878      -11.4223       6.38679       10.4313      -14.1106       3.30085       6.29091       8.38529       9.22874       9.98608       10.1948       9.99179
  32   3 1409.4276    0.1194  0.1820  8.9693  0.0000  0.0140   0.0069   0.0407    0.0262   0.0000   441.2531      0.156527       20.6205     -0.546497      -1.60492       1.05735      0.680088      0.903394      0.884355       1.07250       1.08792       1.26040
  32   5 1806.1369    0.3926  0.4937  9.0256  0.0000  0.0169   0.0101   0.0420    0.0508   0.0000   441.2771      -1.39642       20.3864     -0.348821      -4.77502       1.64565      0.855796       1.09503       1.12909       1.31512       1.28542       1.25703
  32   6 1988.6485    0.6165  0.7367  9.0139  0.0000  0.0192   0.0120   0.0487    0.0800   0.0000   439.2041      -1.12312       22.5421       1.93281      -2.28072       2.45862       1.00459       1.31396       1.49137       1.51972       1.58191       1.51572
  32   7 2167.3054    0.9346  0.9197  9.3528  0.0000  0.0207   0.0161   0.0542    0.1058   0.0000   441.0538      -2.55012       22.3797     -0.802180      -3.39536       1.35252       1.04024       1.36584       1.47675       1.59783       1.63233       1.59430
  32   8 2340.0016    1.2785  1.2028  9.3976  0.0000  0.0230   0.0195   0.0643    0.1738   0.0000   440.5560     -0.958915       18.7818      -1.69860      -2.35245      -3.09339       1.14838       1.51734       1.63955       1.85934       1.86450       1.81983
  32   9 2507.1808    1.8650  1.2373 10.0752  0.0000  0.0226   0.0277   0.0640    0.1663   0.0000   439.8215      0.238628       18.0827      -2.32714      -3.24301      -1.86502       1.17958       1.52296       1.65912       1.74495       1.82010       1.79058
  32  10 2671.5707    2.5240  1.1663 10.1430  0.0000  0.0215   0.0371   0.0590    0.2796   0.0000   439.4838      -1.05604       18.6602     -0.801141       2.11100     -0.254454       1.14576       1.46480       1.65641       1.83112       1.85861       1.86636
  32  11 2833.5761    3.1387  1.0946 11.1030  0.0000  0.0207   0.0479   0.0582    0.1930   0.0000   437.8936      -1.94949       19.3461      0.422550      -2.03441      0.334759       1.04841       1.38251       1.48382       1.64950       1.62394       1.69841
  32  12 2992.5829    3.8937  1.0344 11.4788  0.0000  0.0205   0.0598   0.0518    0.2024   0.0000   440.9023       2.10283       20.3414      -1.90079      -2.08320      -2.90023       1.04310       1.34407       1.50936       1.56215       1.66087       1.61156
  32  13 3148.7853    4.0984  1.1473 11.8654  0.0000  0.0212   0.0629   0.0619    0.1838   0.0000   439.5204       1.83803       12.7684       3.46867    -0.0523011      -1.50329       1.09087       1.44075       1.64901       1.71418       1.76081       1.72191
  32  14 3303.1231    3.5917  1.8207 11.4739 -0.0001  0.0281   0.0444   0.0760    0.1174   0.0000   438.7431      -2.57154       15.6375       1.74864      -1.94806      -3.22019       1.39140       1.82414       1.95407       2.16826       2.18069       2.14312
  32  15 3456.5442    2.9902  2.6404 11.2254 -0.0000  0.0347   0.0310   0.0930    0.0660   0.0000   440.7055     -0.995018       16.7461       1.42306      -2.88725      0.354231       1.75139       2.31036       2.50407       2.84756       2.82752       2.87804
  32  16 3609.0606    2.4761  4.0419 10.5578  0.0000  0.0445   0.0209   0.1191    0.0585   0.0000   433.3857       1.34865       17.6403     -0.763328      -2.09357       6.05852       2.22153       2.94551       3.20166       3.39933       3.52691       3.43390
  32  17 3760.9227    2.0208  5.9899 10.2643  0.0000  0.0599   0.0150   0.1598    0.0471   0.0000   439.7194       4.82272       14.6554     0.0823085      -1.23386       5.02115       2.99723       3.93354       4.40472       4.62710       4.76649       4.68324
  32  18 3912.0875    1.6746  8.5086  9.8632  0.0000  0.0773   0.0109   0.2126    0.0431   0.0000   444.6493     -0.943033       11.8838       7.76812      -5.74692      -6.90352       3.81508       4.98865       5.51944       5.91641       6.00014       6.02087
  32  19 4062.7853    1.3674 10.7398  9.7001 -0.0011  0.0981   0.0083   0.2706    0.0400   0.0000   439.7924       3.26768       36.7976      -10.2547      -4.65018       4.48755       4.87224       6.44993       7.15613       7.63365       7.88522       7.79261
  32  20 4212.9278    1.1431 13.9963  9.4859  0.0000  0.1283   0.0063   0.3471    0.0370   0.0000   433.6786      -27.7502       29.5213      0.698835       6.81548      -4.04954       6.20540       8.24355       9.21427       9.82777       9.91454       9.91183
  33   3 1425.4261    0.1308  0.1356  8.9128  0.0000  0.0191   0.0073   0.0272    0.0262   0.0000   439.9598     -0.730744       22.0136     -0.401396      -2.35169      -1.14506       1.28871       1.15818       1.34806       1.19650       1.30471       1.99789
  33   4 1633.2370    0.2552  0.2259  9.0026  0.0000  0.0142   0.0093   0.0262    0.0329   0.0000   439.8806     -0.447595       20.8592      0.911323      -2.28985       1.31658      0.596437      0.869353      0.899846      0.979886       1.08162       1.02774
  33   5 1823.8098    0.4279  0.4672  9.0927  0.0000  0.0164   0.0106   0.0375    0.0513   0.0000   439.5674    -0.0445487       22.7315     -0.979364      -5.19049       2.36213      0.834500       1.01913       1.12554       1.22013       1.28625       1.22839
  33   6 2007.5367    0.6322  0.8388  8.8702  0.0000  0.0196   0.0116   0.0518    0.0907   0.0000   440.7659      -1.60124       20.5101      0.354854      -5.17761       2.40242       1.01461       1.30190       1.44737       1.60833       1.62479       1.73570
  33   7 2187.3051    0.9288  0.9306  9.2591  0.0000  0.0205   0.0154   0.0522    0.1113   0.0000   438.5798    -0.0455033       18.2326      -2.41489      -4.70890      -3.92290       1.02052       1.32647       1.50021       1.56393       1.60210       1.58780
  33   8 2360.7458    1.4405  1.1413  9.6599  0.0000  0.0219   0.0219   0.0598    0.1617   0.0000   440.9607     -0.921077       21.4292       2.39760      -2.88622      0.988653       1.04543       1.38486       1.50628       1.64549       1.69142       1.64960
  33   9 2529.0541    1.9038  1.2911 10.0147  0.0000  0.0231   0.0267   0.0626    0.1557   0.0000   439.1818      -1.20439       22.9613       3.24204      -1.65770       1.04908       1.11918       1.49726       1.63008       1.81069       1.74995       1.72461
  33  10 2694.9296    2.5180  1.1712 11.0075  0.0000  0.0228   0.0390   0.0602    0.1670   0.0000   439.8288      -4.23923       14.8566       1.65931      -4.75343      -1.90123       1.13898       1.48264       1.62450       1.69144       1.71552       1.75783
  33  11 2858.4329    3.4345  1.0518 11.1405  0.0000  0.0205   0.0525   0.0536    0.2125   0.0000   439.2379       1.53892       17.8087       2.94896      -3.64960      -1.23473      0.966347       1.33658       1.46621       1.60694       1.54705       1.59237
  33  12 3018.6896    3.9257  1.0931 11.5773  0.0000  0.0216   0.0603   0.0541    0.2172   0.0000   440.0317     0.0616801       17.0711     -0.100970     -0.198844      -1.41960       1.05135       1.43881       1.52698       1.68616       1.63920       1.65970
  33  13 3175.8950    4.0089  1.3042 11.7254  0.0000  0.0230   0.0564   0.0617    0.1590   0.0000   439.3204      0.241636       16.6520       2.47249      -3.14086       2.41552       1.10584       1.46355       1.58689       1.69333       1.77669       1.70216
  33  14 3331.1816    3.4943  1.8949 11.5367  0.0000  0.0293   0.0416   0.0746    0.1011   0.0000   438.6927       1.54461       14.5476      -2.65499      -1.57638       3.40598       1.41475       1.92628       2.01579       2.23149       2.20611       2.23349
  33  15 3485.5341    2.8641  2.8804 11.1678  0.0003  0.0366   0.0289   0.0968    0.0657   0.0000   441.9983      -1.08935       17.3064       2.93592     -0.582356     0.0704609       1.75006       2.33267       2.56452       2.69487       2.91047       2.93682
  33  16 3638.9861    2.3507  4.2708 10.5827 -0.0003  0.0463   0.0194   0.1236    0.0527   0.0000   444.6988      -3.63721       14.2928       3.94550      -3.16782       3.39232       2.23150       2.97307       3.24784       3.52759       3.53072       3.54120
  33  17 3791.5470    1.9300  6.2173 10.1985  0.0000  0.0603   0.0138   0.1630    0.0448   0.0000   436.0804      -2.75206       17.1976       7.22008      -10.4168       11.2061       2.94817       3.94993       4.35171       4.68549       4.80303       4.74110
  33  18 3943.4019    1.6075  8.1894  9.8329 -0.0008  0.0758   0.0103   0.2046    0.0424   0.0000   440.8496     0.0731675       1.00432      -6.24333       4.16864       2.16760       3.62994       4.80844       5.40817       5.79015       5.89530       5.84447
  33  19 4094.2543    1.3482 11.9484  9.5675  0.0006  0.1051   0.0074   0.2912    0.0399   0.0000   442.4035      -1.18125       9.75434       2.22222      -13.4908       6.59755       5.07646       6.59052       7.49776       7.88545       8.17589       8.12591
  33  20 4245.3269    1.1019 14.6140  9.4498  0.0012  0.1335   0.0059   0.3598    0.0363   0.0000   440.3873      -12.3601       7.16783       18.3710      -3.04736      -1.09691       6.34434       8.35627       9.51735       10.1286       10.2832       10.4214
  34   2 1207.9997    0.0728  0.1416  9.0160  0.0000  0.0303   0.0078   0.0472    0.0238   0.0000   440.2709     -0.670712       21.8175      0.840205      -6.49396      -2.78109       1.09225       1.94049       1.86435       1.90892       2.30273       2.32533
  34   3 1441.1513    0.1437  0.2138  8.9424  0.0000  0.0160   0.0068   0.0335    0.0266   0.0000   441.6603      -2.39471       20.5524      0.872385      -4.13142      0.428943      0.824733      0.939220       1.20363       1.20085       1.22365       1.03409
  34   4 1649.7121    0.2632  0.3051  8.8847  0.0000  0.0134   0.0083   0.0315    0.0358   0.0000   440.6418      -1.23538       20.7228      -1.22343      -1.97064      -1.26762      0.675614      0.920516      0.986687       1.09498       1.10718       1.14364
  34   5 1841.2180    0.4284  0.4726  9.0676  0.0000  0.0159   0.0105   0.0383    0.0509   0.0000   440.4190     0.0512005       19.5938      -1.36586      -2.90520     -0.160040      0.800071      0.992288       1.07110       1.19398       1.20665       1.17281
  34   6 2026.3265    0.6542  0.7177  9.0678  0.0000  0.0186   0.0125   0.0460    0.0821   0.0000   442.0693       1.56365       18.4729     -0.556990      -5.57405       2.34422      0.857069       1.13224       1.30342       1.41941       1.46653       1.41393
  34   7 2206.9619    0.9749  0.9663  9.3433  0.0000  0.0202   0.0159   0.0548    0.1142   0.0000   439.9790       2.35905       22.5783      0.655436      -3.08665      0.205048      0.991695       1.27314       1.51512       1.54643       1.65004       1.71262
  34   8 2381.1858    1.4286  1.2628  9.7393 -0.0124  0.0231   0.0199   0.0617    0.1292   0.0000   439.8430       1.25797       19.6102      0.882940     -0.130229     -0.716316       1.05784       1.42043       1.56754       1.70637       1.69188       1.66307
  34   9 2550.5827    2.0027  1.1943 10.1089  0.0000  0.0218   0.0295   0.0589    0.2038   0.0000   441.6218      -1.79479       18.1363      -2.73782     -0.762084      0.439853       1.06401       1.37813       1.50420       1.61634       1.68538       1.69594
  34  10 2717.8705    2.6723  1.1523 10.8991  0.0000  0.0216   0.0399   0.0588    0.1733   0.0000   440.3929       2.23092       20.4125      -1.85471      -3.11970      -2.00376       1.00998       1.39572       1.50290       1.68777       1.75295       1.70276
  34  11 2882.8417    3.4759  1.0389 11.2620  0.0000  0.0196   0.0524   0.0536    0.1936   0.0000   441.2588      -2.00919       16.4433      -1.79575      -1.70988       1.56131      0.943253       1.22424       1.30702       1.41671       1.46394       1.46339
  34  12 3044.3317    4.0245  0.9959 11.8097  0.0000  0.0193   0.0623   0.0531    0.1667   0.0000   438.4626      -1.37329       16.7772     -0.293258      -3.82337       2.68704      0.998480       1.33675       1.42664       1.55587       1.55421       1.59523
  34  13 3202.6670    3.9968  1.2474 11.8173  0.0000  0.0223   0.0570   0.0605    0.1666   0.0000   438.3161       1.06826       15.7281       1.80367      -3.62190     -0.955838       1.08869       1.42295       1.57002       1.76331       1.81210       1.71876
  34  14 3359.0251    3.5207  1.8461 11.5322  0.0000  0.0283   0.0422   0.0719    0.1053   0.0000   440.0738      -2.10002       13.9320      -2.13512      0.580689      0.686653       1.35685       1.82763       2.01389       2.11530       2.15588       2.23419
  34  15 3514.2551    2.7785  3.2777 10.9361  0.0000  0.0390   0.0256   0.1011    0.0625   0.0000   439.4822      -2.54606       23.7390       2.48247       4.57543     -0.618299       1.83810       2.52710       2.70967       2.95922       3.03348       3.06482
  34  16 3668.4640    2.2815  4.7117 10.4354  0.0000  0.0485   0.0177   0.1276    0.0512   0.0000   442.5841      -2.86949       10.9447       3.64419     -0.518748       10.4079       2.31858       3.04532       3.46260       3.57932       3.73603       3.65859
  34  17 3821.5640    1.8561  6.7903  9.9982 -0.0002  0.0632   0.0126   0.1713    0.0467   0.0000   445.0038      -6.06236       12.0372      -1.32155       3.43481       2.18638       2.99579       3.91789       4.35063       4.61219       4.76254       4.72915
  34  18 3974.1200    1.5389  9.2500  9.8394  0.0000  0.0834   0.0095   0.2285    0.0393   0.0000   446.1642     0.0708250       18.7091       3.56881       7.16586       7.33343       3.86701       5.19226       5.67287       6.14795       6.32612       6.35961
  34  19 4126.1059    1.2810 12.0835  9.5295 -0.0001  0.1072   0.0069   0.2935    0.0387   0.0000   446.2287      -2.05627       32.5686      -7.44388      -2.72043       12.9231       5.11468       6.65679       7.49599       8.13372       8.25011       8.37786
  34  20 4277.2519    1.0534 15.1940  9.3872 -0.0013  0.1400   0.0056   0.3733    0.0355   0.0000   451.3977      -11.5209       17.5674       14.5774       6.72314       5.63750       6.45163       8.63514       9.61100       10.3263       10.6749       10.5813
  35   2 1221.9440    0.0545  0.0439  8.9459  0.0000  0.0156   0.0076   0.0232    0.0220   0.0000   441.4091     -0.334030       21.6540       2.70468      -3.70854      -3.05015      0.694869      0.899606       1.05452       1.31935       1.42376       1.56880
  35   4 1665.9447    0.2649  0.2430  8.9933  0.0000  0.0123   0.0090   0.0261    0.0328   0.0000   440.7032      0.454587       21.0423     -0.623449      -3.71159     0.0998146      0.601631      0.725141      0.733906      0.894516      0.967361      0.871753
  35   5 1858.4339    0.4750  0.5699  8.9010  0.0000  0.0190   0.0103   0.0408    0.0609   0.0000   440.5531     -0.106591       22.0873      -1.68228      -4.01344       1.65097      0.708990       1.10220       1.07683       1.20977       1.28528       1.18968
  35   6 2044.8038    0.7107  0.8500  8.9375  0.0000  0.0204   0.0124   0.0487    0.0954   0.0000   441.4402     -0.306001       19.1375     -0.697061      -2.18439      -1.10419      0.911165       1.15242       1.29940       1.34264       1.49989       1.40552
  35   7 2226.3460    1.0357  1.0507  9.4300  0.0000  0.0210   0.0163   0.0562    0.1172   0.0000   438.9929     -0.830231       22.7240     -0.300112      -3.66604       1.44248      0.942540       1.23439       1.41994       1.54178       1.54263       1.53007
  35   8 2401.3034    1.5177  1.1918  9.5001  0.0000  0.0218   0.0221   0.0600    0.2036   0.0000   440.2324      0.471676       19.4965       4.23317     0.0983004      -2.51636      0.993860       1.36746       1.49856       1.64873       1.63165       1.61425
  35   9 2571.7712    2.0414  1.4130  9.9982  0.0003  0.0236   0.0269   0.0664    0.1672   0.0000   439.5362      0.111936       19.6337       1.36431      0.274898      0.358634       1.06906       1.46727       1.53431       1.73312       1.78931       1.84529
  35  10 2740.4201    2.8252  1.1376 10.7954  0.0000  0.0207   0.0410   0.0553    0.2003   0.0000   440.5262      0.198719       14.9801     -0.654225      -3.54229     -0.139489      0.993642       1.27599       1.44314       1.53663       1.52681       1.57492
  35  11 2906.7221    3.6692  1.0968 11.1286 -0.0007  0.0199   0.0534   0.0560    0.2328   0.0000   441.4714      -1.29128       16.7114       1.75794      -2.63381      -2.67077      0.902610       1.14515       1.30768       1.36557       1.51585       1.43898
  35  12 3069.4750    4.1270  1.1743 11.5314  0.0000  0.0208   0.0591   0.0576    0.2187   0.0000   440.9682      -2.20709       17.6430      0.912832      -1.02538      -1.99782      0.976634       1.28620       1.45872       1.52242       1.63836       1.61053
  35  13 3229.0505    4.0474  1.3983 11.8570  0.0000  0.0238   0.0535   0.0632    0.1278   0.0000   437.2116      -1.96488       16.5081      0.927785      -2.74303     -0.913160       1.06646       1.48017       1.59086       1.72446       1.76446       1.71715
  35  14 3386.4242    3.3198  2.1556 11.3696  0.0000  0.0290   0.0359   0.0790    0.0777   0.0000   440.3784      -1.23377       13.8792      -3.28119      0.843658      -1.47096       1.36672       1.74831       2.00793       2.15447       2.25228       2.20835
  35  15 3542.5615    2.7695  3.3834 10.8991  0.0000  0.0381   0.0245   0.1040    0.0586   0.0000   438.0989      -4.31944       11.5794     -0.535099      -4.93304      -1.56857       1.73811       2.30263       2.54623       2.65472       2.81321       2.95112
  35  16 3697.5540    2.2242  5.1965 10.2730 -0.0023  0.0509   0.0162   0.1345    0.0505   0.0000   437.8489       1.74311       11.0289     -0.583476      -2.72546     -0.742425       2.36919       3.12626       3.48578       3.75597       3.79831       3.86245
  35  17 3851.6069    1.8120  7.5072  9.9673 -0.0000  0.0677   0.0118   0.1836    0.0444   0.0000   439.9539      -1.40868       19.8879      -2.54713      -1.03671      -2.92804       3.06957       4.07057       4.54765       4.81973       5.07949       5.02375
  35  18 4004.8936    1.4870  9.9551  9.7451 -0.0006  0.0883   0.0087   0.2411    0.0393   0.0000   444.5829      -6.21454       15.6895       8.22407      -4.97899      -10.7881       4.05483       5.35437       5.94118       6.45623       6.61881       6.50756
  35  19 4157.2979    1.2419 13.0214  9.4762 -0.0002  0.1128   0.0064   0.3119    0.0376   0.0000   432.9785      -1.51219       24.4000       27.0071      -1.14814      -7.55712       5.08098       6.81932       7.46065       8.05301       8.31452       8.22653
  36   2 1235.6799    0.0683  0.1159  9.0213  0.0000  0.0209   0.0071   0.0407    0.0226   0.0000   439.8453       1.19424       22.6566      -3.21195      0.489804       1.03866      0.872336       1.17461       1.25322       1.30298       1.33429       1.29069
  36   3 1471.8484    0.1560  0.1551  9.0015  0.0000  0.0115   0.0074   0.0234    0.0257   0.0000   441.5731      0.129849       21.1673      0.860650      -3.50283      -1.17914      0.524573      0.640240      0.812001      0.930363      0.912572      0.909263
  36   4 1681.8947    0.2864  0.3072  9.0158  0.0000  0.0148   0.0087   0.0290    0.0357   0.0000   440.5364       1.72647       21.9444     -0.888328      -5.14696       1.54812      0.851622       1.19443       1.33703       1.42353       1.37382       1.22656
  36   5 1875.4203    0.4820  0.6007  9.0016  0.0000  0.0177   0.0102   0.0419    0.0596   0.0000   440.3633   -0.00396649       22.1726     -0.123235      -3.93272     -0.495273      0.760426      0.999829       1.10794       1.19936       1.30075       1.22614
  36   6 2063.0448    0.7326  0.8689  9.0496  0.0000  0.0195   0.0126   0.0497    0.0955   0.0000   441.0161      -1.69727       20.9400       1.38100      -3.50473     -0.446438      0.863316       1.11115       1.17832       1.28667       1.32697       1.38177
  36   7 2245.5131    1.0416  1.0823  9.5922  0.0000  0.0217   0.0164   0.0577    0.1162   0.0000   441.4498      0.744056       20.6469      0.744477      -3.43035       1.88715      0.960460       1.21260       1.36871       1.50773       1.57164       1.53959
  36   8 2421.0654    1.5860  1.3252  9.6787  0.0000  0.0225   0.0215   0.0616    0.1555   0.0000   440.8225      -1.72458       19.9608       3.60045      -3.68991       1.84824       1.01953       1.28925       1.43515       1.60356       1.57499       1.58685
  36   9 2592.6813    2.2583  1.2552 10.5088  0.0000  0.0223   0.0318   0.0595    0.1704   0.0000   441.3765     -0.881119       16.9094       1.52816      -3.69263      -3.24363       1.00266       1.33519       1.40202       1.55483       1.59591       1.56313
  36  10 2762.6193    2.9611  1.0707 11.2989  0.0000  0.0201   0.0440   0.0527    0.1557   0.0000   442.4591     -0.589120       17.2486      0.549477      -1.68247      0.455766      0.941310       1.23176       1.34914       1.52339       1.49123       1.50088
  36  11 2930.1504    3.7986  1.0242 11.4689  0.0000  0.0190   0.0561   0.0508    0.1965   0.0000   438.2746      -1.48732       17.7040      0.843751      -3.68843      0.586510      0.894686       1.14229       1.27836       1.43889       1.47242       1.48111
  36  12 3094.1628    4.1751  1.2166 11.5717  0.0000  0.0213   0.0579   0.0581    0.2078   0.0000   440.4865      0.499047       17.0641      -1.91451      -2.51823      0.739442      0.989849       1.29876       1.39616       1.53434       1.57991       1.58102
  36  13 3254.8460    3.8039  1.6140 11.8488 -0.0000  0.0251   0.0467   0.0677    0.1026   0.0000   438.4482      0.568688       18.1937     -0.599811      -4.19226      0.415126       1.13330       1.47448       1.64417       1.76693       1.85169       1.96961
  36  14 3413.4727    3.2162  2.4690 11.4018  0.0000  0.0313   0.0319   0.0847    0.0622   0.0000   440.5761      -3.11303       15.4850      -1.47782      -1.86541      -6.58515       1.39625       1.89256       2.09432       2.26845       2.32754       2.29886
  36  15 3570.6101    2.6338  3.7438 10.7930 -0.0000  0.0404   0.0220   0.1070    0.0574   0.0000   442.4700       4.97538       19.8629      -3.43088      -4.46244      -3.17047       1.80443       2.32547       2.62067       2.82700       2.95179       2.94145
  36  16 3726.3909    2.1247  5.6285 10.2617 -0.0002  0.0537   0.0148   0.1417    0.0476   0.0000   440.7741      -5.57473       13.9869      -1.05490      -1.93426     -0.464454       2.40886       3.19389       3.51998       3.78539       3.85975       3.89924
  36  17 3881.1328    1.7497  7.7125 10.0170 -0.0000  0.0687   0.0112   0.1891    0.0427   0.0000   439.5373       1.29051       13.6712      -8.68642      -10.0415      -9.49607       3.05359       4.02521       4.44635       4.89836       4.97014       5.06870
  36  18 4035.0229    1.4358 10.7124  9.7417  0.0009  0.0930   0.0079   0.2543    0.0386   0.0000   438.8446       6.57060       25.2575       9.93932      -3.26646      -6.68194       4.18202       5.49724       6.19918       6.63484       6.84906       6.92246
  36  19 4188.3006    1.1847 14.1729  9.5267  0.0000  0.1224   0.0058   0.3355    0.0355   0.0000   435.9755      -7.66718       7.65569      -16.6755      -4.16952       13.3657       5.41889       7.12070       7.96560       8.69951       8.86164       8.79933
  37   2 1249.2038    0.0796  0.1130  8.9971  0.0000  0.0188   0.0066   0.0297    0.0224   0.0000   441.8939     -0.965114       21.8363       1.17583      -4.13156      0.260146       1.11091       1.42967       1.57294       1.48223       1.69665       1.70332
  37   3 1486.8114    0.1520  0.2052  8.9564  0.0000  0.0120   0.0066   0.0319    0.0260   0.0000   441.0657     -0.657270       20.3923     -0.704913      -3.88856      -1.34330      0.528499      0.675394      0.778128      0.889487      0.921706       1.02298
  37   4 1697.5760    0.3106  0.3118  9.0169  0.0000  0.0125   0.0088   0.0288    0.0357   0.0000   441.4203     -0.899021       20.8039      -1.29659      -3.22697      -1.15807      0.600991      0.704954      0.736941      0.844151      0.836853      0.898865
  37   5 1892.1577    0.5419  0.5495  9.0525  0.0000  0.0158   0.0111   0.0363    0.0575   0.0000   440.4821     -0.807611       21.6749      0.653560      -5.49868      -1.34276      0.651704      0.847667       1.01804       1.06331       1.15011       1.16459
  37   6 2081.1100    0.7806  0.7928  8.9837  0.0000  0.0175   0.0131   0.0457    0.0953   0.0000   439.3873      0.118729       21.8618       1.27496      -3.26380      0.129821      0.797376       1.04713       1.19316       1.28940       1.38660       1.44494
  37   7 2264.3200    1.1156  1.0929  9.5441  0.0000  0.0210   0.0169   0.0558    0.1237   0.0000   440.2962      0.373348       18.8860       1.22514      -4.11762      0.399448      0.926402       1.24307       1.38130       1.54426       1.53111       1.57642
  37   8 2440.5744    1.6534  1.3082  9.7447  0.0000  0.0220   0.0221   0.0606    0.1529   0.0000   441.1706     -0.528996       20.9144      0.795899      -4.12580      -2.07373      0.953578       1.24317       1.34603       1.51657       1.60163       1.58696
  37   9 2613.2560    2.3307  1.2219 10.4689  0.0000  0.0210   0.0320   0.0574    0.1683   0.0000   441.4995       1.46585       20.3261      -2.32908      -2.99019     -0.762112      0.941982       1.23367       1.35284       1.47343       1.52114       1.51477
  37  10 2784.4362    2.9951  1.1893 11.0305  0.0000  0.0210   0.0420   0.0572    0.1883   0.0000   440.0059      -1.33681       18.5098      0.438280      -1.52607     -0.570649      0.886713       1.16572       1.26418       1.43599       1.41829       1.46065
  37  11 2953.1716    3.9469  0.9992 11.3912  0.0000  0.0183   0.0581   0.0501    0.2128   0.0000   439.8647      0.961881       18.2875      -3.24458      -3.20305       2.09548      0.851963       1.15744       1.26233       1.38690       1.37601       1.39805
  37  12 3118.4047    4.2898  1.2209 11.6371  0.0000  0.0203   0.0584   0.0578    0.1892   0.0000   439.5983      0.185890       17.8705       2.93667      -4.96478      0.290183      0.882433       1.15612       1.35505       1.40658       1.46692       1.47919
  37  13 3280.4682    3.8698  1.7051 11.2736  0.0000  0.0250   0.0441   0.0650    0.1324   0.0000   441.5462     -0.666815       11.2509      -2.95472      -2.68222      -1.39083       1.08954       1.45611       1.62177       1.77225       1.81101       1.82483
  37  14 3440.1668    3.1289  2.5658 11.3204  0.0000  0.0318   0.0304   0.0864    0.0634   0.0000   440.4760      0.597241       13.2521      0.669821     -0.759390     -0.653480       1.35779       1.79200       1.98416       2.15947       2.17273       2.24065
  37  15 3598.1744    2.5592  4.0324 10.6602  0.0000  0.0417   0.0202   0.1099    0.0548   0.0000   437.5419      -2.36708       16.4953    -0.0991285      -6.90821      -1.71576       1.82134       2.42537       2.70275       2.85725       2.93139       3.01311
  37  16 3754.9227    2.0913  5.7047 10.2243  0.0002  0.0525   0.0142   0.1423    0.0470   0.0000   439.1813      -3.06549       13.1781       6.95030      -4.08101       1.24336       2.33584       3.02727       3.42561       3.69653       3.81188       3.86579
  37  17 3910.5621    1.6782  8.3941  9.8545 -0.0001  0.0724   0.0098   0.1986    0.0421   0.0000   439.3930      -9.31591       13.1184      -1.81930       1.49192      -3.81711       3.11014       4.11393       4.64924       4.98541       5.22995       5.22067
  37  18 4065.0071    1.3589 11.3699  9.7500 -0.0001  0.0981   0.0073   0.2735    0.0365   0.0000   434.6963      -2.98514       12.2916      -7.58783      -12.1423      -6.80192       4.22858       5.60066       6.25316       6.89281       7.01498       7.07745
  38   2 1262.5568    0.0813  0.1183  8.9332  0.0000  0.0195   0.0067   0.0327    0.0225   0.0000   441.7536     0.0655520       20.9010      0.723838      -3.18575       1.59846      0.753329      0.835727       1.28600       1.22501       1.19203       1.27873
  38   3 1501.5447    0.1559  0.1996  8.9280  0.0000  0.0125   0.0065   0.0273    0.0257   0.0000   440.7271     -0.341702       20.8371      0.702620      -2.86759     -0.565318      0.511716      0.652097      0.680896      0.778617      0.764512      0.852646
  38   4 1713.0409    0.3027  0.4403  8.9238  0.0000  0.0159   0.0080   0.0382    0.0403   0.0000   440.4208     -0.432753       22.3469      0.466827      -3.26334      0.817830      0.734924       1.03981       1.12883       1.27161       1.30799       1.32100
  38   5 1908.7730    0.5290  0.5810  9.0994  0.0000  0.0163   0.0108   0.0398    0.0574   0.0000   441.5440      -1.77460       21.4173     -0.578210      -4.08334       1.83054      0.702744      0.967024       1.04385       1.18853       1.23711       1.25356
  38   6 2098.9423    0.7868  0.9173  8.9407  0.0000  0.0194   0.0125   0.0497    0.1042   0.0000   440.4812      0.614735       21.3501      0.494556      -3.80459      0.305230      0.790436       1.02007       1.12523       1.23344       1.20557       1.23573
  38   7 2282.9108    1.2163  1.1280  9.1975  0.0000  0.0207   0.0174   0.0535    0.1679   0.0000   440.4790    -0.0841591       19.6456      -1.05751      -4.01549       2.57064      0.860811       1.15694       1.28524       1.45672       1.46140       1.47323
  38   8 2459.9454    1.7447  1.3403  9.8027 -0.0002  0.0219   0.0226   0.0609    0.1517   0.0000   441.3784     -0.439250       20.7001      -3.08861     -0.781542       1.13128      0.945916       1.23923       1.37396       1.50380       1.50337       1.52051
  38   9 2633.6248    2.3314  1.2217 10.7646  0.0075  0.0212   0.0333   0.0600    0.1537   0.0000   442.0446     -0.754530       19.6995       1.24055      -3.08438     -0.770964      0.896632       1.19034       1.27985       1.36366       1.41619       1.41720
  38  10 2805.9628    3.1931  1.1861 10.7215  0.0000  0.0200   0.0439   0.0569    0.2594   0.0000   440.0652      0.207752       17.6066       2.05606      -1.57470      -1.12433      0.885686       1.18079       1.29029       1.46785       1.45883       1.45214
  38  11 2975.7890    4.0413  1.0620 11.3836  0.0000  0.0191   0.0567   0.0501    0.2192   0.0000   440.4780      -1.88688       18.8677      -1.22658      -1.68671      -1.08152      0.839558       1.03451       1.19258       1.34258       1.33612       1.39075
  38  12 3142.2029    4.1393  1.2996 11.6315  0.0000  0.0215   0.0541   0.0574    0.1658   0.0000   441.6722     -0.603889       18.4159     -0.781735      -6.05123      0.905112      0.938418       1.24813       1.40460       1.56769       1.55345       1.61654
  38  13 3305.5588    3.7961  1.7842 11.5576  0.0004  0.0251   0.0427   0.0687    0.0952   0.0000   438.7392      -1.50956       17.8340       1.22773      -2.63795      0.855007       1.04231       1.33724       1.53234       1.64943       1.72615       1.73449
  38  14 3466.4856    2.9986  2.6518 11.4348  0.0000  0.0331   0.0289   0.0883    0.0552   0.0000   438.3904      -1.70490       16.7600       2.50312     -0.183153      -2.61917       1.36678       1.92684       2.04832       2.26839       2.34596       2.39184
  38  15 3625.5144    2.3984  4.2268 10.8070  0.0000  0.0436   0.0189   0.1160    0.0455   0.0000   440.0041      -1.62593       18.8918     -0.712755      0.520149      -2.11150       1.86013       2.46808       2.75376       3.02677       3.04017       3.09517
  38  16 3783.0751    2.0083  6.6557 10.0758  0.0000  0.0589   0.0126   0.1565    0.0438   0.0000   438.2347       2.47112       19.7599      -4.48653      -6.10883     -0.946930       2.49863       3.28532       3.70372       3.99463       4.20107       4.22422
  38  17 3939.2806    1.6207  9.4076  9.8144  0.0000  0.0785   0.0089   0.2173    0.0399   0.0000   443.5241       3.24780       7.72923       4.63825       4.77577       6.89998       3.32813       4.40508       4.95157       5.29184       5.44314       5.60263
  38  18 4094.8258    1.3469 11.9482  9.6520  0.0010  0.1015   0.0068   0.2752    0.0359   0.0000   428.4420      -11.6864       21.6985       12.0288       3.46656      -11.7766       4.17431       5.56248       6.22087       6.70465       6.95157       6.92848
  39   2 1275.7194    0.0905  0.1438  8.9447  0.0000  0.0186   0.0065   0.0338    0.0226   0.0000   441.3113       1.67446       22.5618     -0.782456     -0.468154       2.39983      0.649647      0.961356       1.03753       1.20440       1.07397       1.12033
  39   3 1516.0580    0.1787  0.2024  8.9096  0.0000  0.0103   0.0070   0.0275    0.0263   0.0000   441.2808     -0.341055       21.1692     -0.105500      -3.32129      0.127155      0.444239      0.575848      0.639265      0.737641      0.706645      0.713251
  39   4 1728.2497    0.3347  0.4063  8.9477  0.0000  0.0146   0.0085   0.0357    0.0398   0.0000   440.8257      0.628008       22.0201      -1.44291      -3.60022      0.427982      0.539320      0.717698      0.830854      0.894595      0.849982      0.883803
  39   5 1925.1678    0.5452  0.6293  9.0942  0.0000  0.0169   0.0107   0.0418    0.0602   0.0000   440.8001      -1.34994       20.8304      -1.64465      -3.79104      -1.43594      0.664628      0.871851       1.01812       1.10022       1.15831       1.16971
  39   6 2116.5031    0.8186  1.0026  9.0775  0.0000  0.0205   0.0128   0.0514    0.1046   0.0000   440.8090     -0.485992       22.4799       1.79317      -2.16721      -1.30844      0.846708       1.18691       1.28118       1.39935       1.44565       1.47702
  39   7 2301.1779    1.2214  1.2028  9.4870  0.0000  0.0208   0.0176   0.0601    0.1484   0.0000   441.5396    -0.0951944       24.4064      -3.43372      -3.31642     -0.812421      0.892780       1.18747       1.27688       1.41609       1.46699       1.54569
  39   8 2478.9679    1.7565  1.3662 10.0211  0.0000  0.0229   0.0224   0.0589    0.1265   0.0000   442.5084     -0.152478       20.1459      0.250148      -3.80895      0.750392      0.941965       1.26464       1.42458       1.56841       1.53549       1.60606
  39   9 2653.8046    2.4390  1.2711 10.8810  0.0000  0.0216   0.0334   0.0585    0.1386   0.0000   440.0880      -2.99210       21.4671       1.30514      -3.72415      -1.92686      0.918290       1.23897       1.39712       1.54578       1.56128       1.57083
  39  10 2827.2141    3.2893  1.1108 11.1422 -0.0008  0.0188   0.0460   0.0540    0.1834   0.0000   440.2814      -2.65310       20.9901      0.250737      -3.20749     -0.203688      0.770349       1.04840       1.14808       1.30497       1.35619       1.34193
  39  11 2998.0443    4.0154  1.1889 10.9504  0.0018  0.0199   0.0542   0.0542    0.3134   0.0000   440.9614      -2.19198       19.2972      0.175383      -4.76135      -1.01584      0.853908       1.07991       1.20823       1.37391       1.38146       1.44800
  39  12 3165.5513    4.1601  1.4231 11.6746  0.0000  0.0222   0.0517   0.0601    0.1488   0.0000   438.9018       1.11429       15.8940      -1.88872      -4.32626      -1.93116      0.977498       1.26403       1.40238       1.51888       1.58998       1.60960
  39  13 3330.2329    3.5900  1.9043 11.7142  0.0000  0.0265   0.0391   0.0705    0.0794   0.0000   440.2755      -2.25773       16.0932       4.20177      -2.51340     0.0963789       1.14466       1.50473       1.66877       1.83705       1.88569       1.94550
  39  14 3492.4221    2.9572  3.0567 11.1549 -0.0002  0.0347   0.0258   0.0899    0.0540   0.0000   440.2720       2.56332       17.2813      -3.71150      -2.67195      -1.21793       1.44701       1.91380       2.11167       2.29674       2.40955       2.39417
  39  15 3652.5330    2.3685  4.7170 10.5957  0.0000  0.0452   0.0170   0.1214    0.0437   0.0000   435.1366      -4.20315       15.4331       4.13556       1.27707     0.0667175       1.87696       2.44491       2.78043       2.98552       3.11444       3.07593
  39  16 3810.9584    1.9023  6.7648 10.1058 -0.0012  0.0602   0.0119   0.1615    0.0420   0.0000   436.7705      -6.75469       15.5882       1.59855       5.09525      -3.72017       2.46646       3.27408       3.62883       3.99426       4.04523       4.06432
  39  17 3967.9206    1.5564  9.6165  9.8336 -0.0003  0.0826   0.0085   0.2238    0.0385   0.0000   432.1534      -1.41184       8.40664       5.60386      -6.67340       8.18856       3.39155       4.54481       5.00073       5.42265       5.65573       5.72027
  39  18 4124.2016    1.2746 12.6474  9.5996 -0.0005  0.1082   0.0061   0.2918    0.0351   0.0000   437.5349       5.12811       21.2751       4.25898      -1.88752      -2.97096       4.39872       5.87427       6.47371       6.96819       7.21570       7.31997
  40   4 1743.2414    0.3313  0.5271  8.8556  0.0000  0.0170   0.0077   0.0414    0.0445   0.0000   441.7684      0.572936       20.4012      0.509396      -2.60111     -0.412634      0.713824      0.924676      0.955145       1.05764       1.15165       1.18607
  40   5 1941.3796    0.5643  0.6918  8.9918  0.0000  0.0171   0.0103   0.0415    0.0661   0.0000   441.4803     -0.259260       21.1201      -1.34010      -2.27275    -0.0308503      0.662982      0.884538      0.930285       1.08018       1.07694       1.06116
  40   6 2133.9040    0.8740  0.9323  9.1920  0.0000  0.0188   0.0135   0.0500    0.1034   0.0000   442.3572     -0.651396       20.4249     -0.304026      -2.38017     -0.733297      0.724377      0.964752       1.09589       1.18273       1.18252       1.25003
  40   7 2319.2403    1.2845  1.1802  9.5685  0.0000  0.0206   0.0177   0.0554    0.1396   0.0000   441.0043     -0.361097       22.2030      -2.23516      -5.52368      0.636215      0.880689       1.16102       1.30577       1.43347       1.46871       1.47437
  40   8 2497.8234    1.8468  1.3187 10.1259  0.0000  0.0218   0.0237   0.0573    0.1360   0.0000   439.8717    -0.0329336       20.1625      0.188295      -4.26414       2.56459      0.882610       1.16895       1.31913       1.42492       1.46157       1.47080
  40   9 2673.7189    2.5912  1.2054 10.5911  0.0000  0.0202   0.0346   0.0543    0.2042   0.0000   441.5560       2.15423       23.4501       2.59450      -2.01635      -1.41450      0.862918       1.11144       1.24357       1.35801       1.46593       1.41697
  40  10 2848.1576    3.4182  1.0822 11.1911  0.0000  0.0185   0.0472   0.0517    0.1983   0.0000   442.2173     -0.902874       20.6292      0.271631      -3.56056     0.0178192      0.756599       1.00127       1.13471       1.24476       1.28049       1.24576
  40  11 3019.9406    4.0552  1.2026 11.5843  0.0000  0.0198   0.0542   0.0555    0.2069   0.0000   440.7486     -0.366577       21.8567      -1.99898      -1.60018      -1.09592      0.835467       1.06190       1.17253       1.25199       1.32001       1.26718
  40  12 3188.5871    4.1141  1.4061 11.8070  0.0000  0.0225   0.0513   0.0584    0.1437   0.0000   442.0467      -2.75252       18.2099       1.53429      -4.53595     -0.218510      0.934059       1.23221       1.33254       1.43192       1.54718       1.49043
  40  13 3354.4929    3.5522  2.1456 11.4087  0.0000  0.0275   0.0350   0.0713    0.0749   0.0000   439.5643      -1.33000       17.8167     -0.214178      -6.64970     -0.819384       1.11804       1.48126       1.64938       1.78426       1.85428       1.85153
  40  14 3517.8828    2.8872  3.1634 11.1887 -0.0000  0.0345   0.0247   0.0946    0.0517   0.0000   439.5545       3.08041       17.3769       2.26590      -1.52139      -3.00846       1.45019       1.91011       2.09620       2.25750       2.26476       2.28439
  40  15 3679.1437    2.2952  5.0702 10.6222 -0.0000  0.0481   0.0159   0.1267    0.0414   0.0000   441.0301       3.95613       18.6313       3.50125       3.68648      -3.68380       1.93396       2.57975       2.84957       3.16752       3.25836       3.35768
  40  16 3838.5159    1.8466  7.7155 10.1988  0.0000  0.0664   0.0110   0.1789    0.0381   0.0000   439.9860      -8.46276       19.9870      -1.47226      -4.60263      -12.4417       2.66269       3.48235       3.92552       4.22472       4.46607       4.47128
  40  17 3996.3647    1.5334 10.2982  9.7714  0.0000  0.0845   0.0078   0.2340    0.0393   0.0000   433.0969      0.270774       24.4459      -7.07360       7.23471       4.56102       3.32514       4.49279       5.02751       5.44149       5.61598       5.60221
  41   2 1301.5766    0.0883  0.0995  8.9949  0.0000  0.0141   0.0063   0.0244    0.0215   0.0000   440.6153     -0.194024       21.1843     -0.909384      -2.87215      0.198864      0.530089      0.746627      0.967442      0.937645       1.08922       1.14457
  41   3 1544.3541    0.2035  0.1920  8.9832  0.0000  0.0099   0.0074   0.0217    0.0264   0.0000   441.4253     -0.179515       21.1817    -0.0214618      -2.98884     -0.470366      0.391087      0.497147      0.568834      0.617016      0.658243      0.688168
  41   4 1758.0323    0.3701  0.3973  9.0549  0.0000  0.0130   0.0090   0.0328    0.0406   0.0000   441.6448     -0.788501       22.3769     -0.671872      -4.32059     -0.238556      0.501702      0.672300      0.752398      0.842780      0.810888      0.819246
  41   5 1957.4350    0.5881  0.7011  9.0866  0.0000  0.0164   0.0106   0.0428    0.0652   0.0000   441.8642      0.618344       21.9551      0.825113      -3.06610     -0.819114      0.647332      0.843338      0.939543       1.01123       1.04096       1.05529
  41   6 2151.0983    0.8834  1.0063  9.1866  0.0000  0.0197   0.0133   0.0509    0.1103   0.0000   441.8444      -1.01300       19.7295     -0.738534     -0.822508     -0.769792      0.744146       1.00594       1.06156       1.20253       1.25610       1.24407
  41   7 2337.1466    1.3114  1.1450  9.9476  0.0001  0.0202   0.0189   0.0563    0.1160   0.0000   440.8775     -0.488120       19.2054      -2.18158      -4.92568      0.845878      0.853574       1.09033       1.16894       1.25959       1.36869       1.34980
  41   8 2516.4882    1.9611  1.3675 10.0951  0.0000  0.0218   0.0242   0.0577    0.1350   0.0000   441.8117     -0.700777       21.5313     -0.499514      -2.92998      0.878447      0.858792       1.15911       1.35495       1.46045       1.50487       1.53624
  41   9 2693.4213    2.6908  1.2787 10.4574  0.0000  0.0203   0.0340   0.0564    0.2040   0.0000   441.1049      -1.36717       18.2865     -0.414313      -5.72002      0.414951      0.839606       1.11906       1.23341       1.41683       1.49214       1.46100
  41  10 2868.8483    3.4887  1.1671 11.4015  0.0000  0.0197   0.0473   0.0551    0.1827   0.0000   441.2862     -0.339871       21.4633     -0.166312      -5.38766     -0.726836      0.798669       1.10746       1.17502       1.31556       1.34889       1.38234
  41  11 3041.5209    4.2157  1.2086 11.4865 -0.0025  0.0197   0.0545   0.0544    0.2101   0.0000   440.9210       1.16908       20.7210     -0.227496      -4.33547      -2.54400      0.778789       1.07410       1.14948       1.28257       1.33017       1.31884
  41  12 3211.1917    4.1707  1.4215 11.8204 -0.0023  0.0216   0.0498   0.0580    0.1240   0.0000   439.9561      -1.38057       19.0883       1.15075      -1.73017      0.172391      0.852694       1.12387       1.24401       1.35554       1.36425       1.38022
  41  13 3378.3933    3.4354  2.1675 11.6719  0.0000  0.0285   0.0345   0.0727    0.0667   0.0000   440.8788      -2.80148       15.6914      -1.45114      -4.13653       1.56318       1.10784       1.47807       1.67679       1.78651       1.86307       1.87147
  41  14 3543.0334    2.7881  3.5769 10.9601  0.0000  0.0372   0.0219   0.0981    0.0497   0.0000   443.1156     -0.569765       16.4963     -0.552772      -5.69744      -4.63806       1.44088       1.91371       2.17139       2.29039       2.40904       2.38825
  41  15 3705.3219    2.2257  5.5959 10.4516 -0.0000  0.0500   0.0144   0.1356    0.0400   0.0000   440.1961      0.339619       19.8380       2.33534      -3.17267       1.92254       1.92886       2.62077       2.89619       3.14367       3.27550       3.31046
  41  16 3865.7852    1.8023  7.8031 10.2009  0.0000  0.0671   0.0106   0.1819    0.0369   0.0000   440.1204      -2.94623       18.7070       7.32875      -3.78686      -5.52240       2.58240       3.48573       3.80934       4.20643       4.32211       4.39001
  41  17 4024.3534    1.4836 11.0067  9.7202  0.0007  0.0916   0.0071   0.2482    0.0382   0.0000   438.0788      -5.90127       18.6674      -5.90818       4.43398      -3.42704       3.62064       4.76289       5.36940       5.74364       6.03595       6.06281
  41  18 4182.1468    1.1973 13.5602  9.5433 -0.0020  0.1140   0.0055   0.3119    0.0340   0.0000   435.8886      0.325918       15.7347      -9.15013       3.57785      -9.88357       4.43226       5.84054       6.55032       7.14020       7.50327       7.49567
  42   2 1314.2358    0.0840  0.1122  8.9451  0.0000  0.0175   0.0065   0.0300    0.0217   0.0000   441.8213     -0.912299       20.7834     -0.926212      -4.37547     -0.483163      0.907234       1.15600       1.52625       1.64995       1.62530       1.36972
  42   3 1558.1794    0.1988  0.2147  8.9459  0.0000  0.0112   0.0069   0.0255    0.0262   0.0000   441.5127     -0.438619       21.7525     -0.120256      -3.11516     0.0616983      0.455638      0.649975      0.704181      0.753586      0.805041      0.808267
  42   4 1772.6300    0.3746  0.4120  9.0027  0.0000  0.0136   0.0090   0.0326    0.0412   0.0000   441.0380    -0.0284912       21.3843      0.549799      -2.67986     -0.614566      0.503483      0.618582      0.765442      0.750934      0.829769      0.813208
  42   5 1973.3066    0.6086  0.7409  9.0244  0.0000  0.0170   0.0105   0.0419    0.0692   0.0000   440.6188     -0.427674       19.6046     -0.422503      -3.97758     -0.491878      0.637926      0.832150      0.924378      0.977754       1.04629       1.05585
  42   6 2168.0101    0.9343  1.0266  9.2220  0.0000  0.0187   0.0136   0.0509    0.1049   0.0000   441.6770      0.167102       22.3366     -0.936308      -3.94463      0.233715      0.716373      0.951304       1.06708       1.16225       1.19434       1.20617
  42   7 2354.7042    1.4325  1.2367  9.5257 -0.0000  0.0207   0.0189   0.0548    0.1583   0.0000   439.9174      -2.22728       20.2229     0.0632696      -4.33624    -0.0666531      0.827018       1.07679       1.15659       1.30476       1.38986       1.38595
  42   8 2534.9721    1.9864  1.3406 10.2509  0.0000  0.0210   0.0254   0.0593    0.1414   0.0000   441.3708      0.986415       22.0859       2.22347      -3.17680       1.31962      0.809184       1.07287       1.21370       1.29938       1.29728       1.33646
  42   9 2712.9598    2.7810  1.2361 10.6454  0.0000  0.0197   0.0354   0.0545    0.1829   0.0000   441.0807       1.12424       21.2076       2.12697      -1.82547     -0.106707      0.786393       1.04720       1.13960       1.29501       1.32648       1.34174
  42  10 2889.3266    3.6394  1.0424 11.5852  0.0000  0.0182   0.0508   0.0493    0.1586   0.0000   443.3742      0.908733       20.9896     0.0442309      -1.86821      -2.34621      0.670913      0.910674       1.00686       1.11333       1.17157       1.18713
  42  11 3062.8276    4.2862  1.2027 11.3762  0.0000  0.0193   0.0564   0.0530    0.2558   0.0000   440.8371      0.545348       18.4401       1.80097      -2.35223    0.00777075      0.736630      0.989686       1.04915       1.24815       1.27062       1.28698
  42  12 3233.5170    4.0976  1.5502 11.6866 -0.0049  0.0225   0.0459   0.0599    0.1085   0.0000   441.1534     0.0681708       18.1100      0.182582      -2.30350      -2.67180      0.859542       1.17851       1.25915       1.37841       1.39903       1.41947
  42  13 3401.8463    3.3988  2.3572 11.5208  0.0000  0.0289   0.0320   0.0748    0.0618   0.0000   439.9983      0.292699       19.7136       1.07812      -2.44692     0.0193360       1.10893       1.46427       1.65856       1.76249       1.84561       1.88447
  42  14 3567.7863    2.7291  3.8453 10.7947 -0.0010  0.0390   0.0203   0.0990    0.0491   0.0000   439.1918      -1.06445       17.8593      -4.18934      -4.04752       3.34982       1.48834       2.00600       2.20496       2.41529       2.51237       2.49825
  42  15 3731.2985    2.1187  5.6096 10.4978  0.0000  0.0514   0.0138   0.1365    0.0383   0.0000   440.2347      -5.42004       12.6766      -6.83099      -4.13130       6.37414       1.95353       2.62005       2.92372       3.19042       3.28768       3.30004
  42  16 3892.6230    1.7394  8.3926  9.9829  0.0000  0.0718   0.0094   0.1884    0.0382   0.0000   438.8955       2.60173       9.39409      -3.63086       1.58329     -0.494813       2.70978       3.67152       4.14739       4.43758       4.64983       4.68762
  42  17 4052.2620    1.4304 11.2982  9.7056 -0.0009  0.0920   0.0067   0.2516    0.0360   0.0000   445.5866      -6.11458       18.9521       1.45803      -14.5838       4.19222       3.52925       4.66340       5.19868       5.63768       5.83662       5.91835
  43   2 1326.7347    0.0991  0.1462  8.9586  0.0000  0.0144   0.0059   0.0305    0.0216   0.0000   441.4256     -0.119225       21.9012     -0.645705      -3.34682     -0.169474      0.434008      0.744788      0.713902      0.911102      0.987098       1.01786
  43   3 1571.7932    0.2072  0.2667  8.9651  0.0000  0.0125   0.0068   0.0301    0.0276   0.0000   441.8836     -0.544987       20.7288     -0.440329      -3.10722     -0.883276      0.553630      0.723695      0.835894      0.888812      0.895922       1.02146
  43   4 1786.9941    0.3894  0.5038  9.0813  0.0000  0.0146   0.0085   0.0392    0.0419   0.0000   441.0285     -0.518021       20.9016      0.406943      -3.35003      0.556393      0.526114      0.732802      0.804137      0.881552      0.932631      0.942942
  43   5 1989.0394    0.6290  0.7758  9.0890  0.0000  0.0170   0.0107   0.0466    0.0714   0.0000   441.3044    -0.0975973       22.3800     -0.563160      -3.61973      0.690870      0.625604      0.824280      0.951922       1.02896       1.05082       1.06690
  43   6 2184.8195    0.9906  1.0548  9.2668  0.0000  0.0189   0.0141   0.0516    0.1145   0.0000   442.2355      -1.25546       19.7386     -0.176361      -2.37104      0.449497      0.713966      0.894547      0.983421       1.12489       1.14195       1.15909
  43   7 2372.1691    1.4465  1.3607  9.3203  0.0000  0.0208   0.0173   0.0575    0.1427   0.0000   440.4774      -1.25025       22.2504       2.01153      -2.16307       1.38695      0.775821       1.07418       1.13445       1.30165       1.35495       1.37809
  43   8 2553.2640    2.1146  1.3413 10.1314 -0.0073  0.0206   0.0251   0.0550    0.1457   0.0000   441.3074       1.69068       22.0158      0.718743      -2.61960     -0.168270      0.776939       1.04564       1.17116       1.31251       1.31695       1.39455
  43   9 2732.3241    2.8736  1.2918 10.3389  0.0000  0.0198   0.0347   0.0531    0.2160   0.0000   442.0376     -0.482206       19.4286       1.77912      -1.30701     0.0812670      0.757855      0.965264       1.05990       1.19932       1.23860       1.28397
  43  10 2909.5160    3.7460  1.0852 11.2339  0.0000  0.0179   0.0499   0.0493    0.2105   0.0000   440.9034      0.460699       21.3230      0.365435      -5.03819      -1.56737      0.739912      0.965278       1.05114       1.11354       1.17177       1.24751
  43  11 3083.8686    4.2036  1.3288 11.3918  0.0000  0.0199   0.0504   0.0551    0.1848   0.0000   440.9003      -1.70356       18.5922     -0.830787      -3.76510      -1.50892      0.759138       1.01153       1.16391       1.32535       1.35527       1.35525
  43  12 3255.4952    4.0694  1.6362 11.4739  0.0000  0.0227   0.0439   0.0604    0.1257   0.0000   441.3921      -1.26887       18.4369      -3.65394      -3.10707      -1.42030      0.864524       1.14657       1.28993       1.40236       1.44232       1.45585
  43  13 3424.9813    3.2635  2.6475 11.3606  0.0000  0.0304   0.0286   0.0811    0.0572   0.0000   442.8227     -0.752622       17.7111       1.50907      -3.21405       3.72207       1.12202       1.50330       1.67811       1.85072       1.92516       1.88565
  43  14 3592.1624    2.5854  4.2908 10.7940  0.0000  0.0409   0.0183   0.1091    0.0444   0.0000   438.9030      -3.02033       15.3900      -1.19415      -2.14025      -4.69818       1.54499       2.01629       2.27332       2.49712       2.58635       2.60234
  43  15 3756.8787    2.0917  6.3606 10.3820  0.0000  0.0550   0.0126   0.1480    0.0381   0.0000   443.7054       4.50258       13.9418       2.50928      -5.90336      0.785642       2.03618       2.68558       3.05462       3.33972       3.45344       3.46967
  43  16 3919.3077    1.7107  9.3507  9.8960  0.0004  0.0748   0.0084   0.2025    0.0381   0.0000   446.8038      -1.90497       20.0589       1.24141       3.92953      -6.67973       2.76823       3.70073       4.10491       4.55853       4.62846       4.74227
  43  17 4079.5375    1.3981 11.9065  9.7269  0.0004  0.0975   0.0063   0.2625    0.0338   0.0000   441.2319      -7.61379       5.63227       5.66125      0.608909      -6.43547       3.56822       4.80594       5.29196       5.80737       6.08623       6.15426
  44   2 1339.0700    0.1061  0.1278  8.9018  0.0000  0.0128   0.0060   0.0239    0.0213   0.0000   441.5565      0.767714       21.9652     -0.742494      -3.66112      0.173645      0.472480      0.617385      0.783175      0.810069      0.842096      0.857596
  44   3 1585.2030    0.2130  0.2497  8.8982  0.0000  0.0111   0.0068   0.0283    0.0272   0.0000   441.6619      0.121390       22.3111      0.497035      -3.08301     -0.608804      0.447438      0.732062      0.669750      0.989514      0.942777       1.22554
  44   4 1801.2420    0.4215  0.5234  8.8891  0.0000  0.0154   0.0088   0.0344    0.0477   0.0000   441.4279      -1.97534       21.9113     -0.355006      -4.27893      0.369529      0.577981      0.720223      0.825007      0.884211      0.899478      0.944226
  44   5 2004.5693    0.6801  0.8139  8.9280  0.0000  0.0175   0.0109   0.0430    0.0799   0.0000   441.1266     -0.825904       21.7907     0.0814945      -3.48227     -0.139230      0.633898      0.832022      0.915432       1.05597       1.08988       1.07717
  44   6 2201.4191    1.0316  1.1365  9.1885  0.0000  0.0197   0.0143   0.0529    0.1274   0.0000   441.5907     -0.295964       22.2684       1.45261      -5.50473      -1.35783      0.765764      0.978193       1.13420       1.21190       1.25677       1.28972
  44   7 2389.3893    1.4891  1.3432  9.6839  0.0000  0.0212   0.0188   0.0578    0.1334   0.0000   441.5079     -0.775465       19.0342      0.923410      -4.52969      -2.57781      0.787791       1.05875       1.15727       1.24082       1.28880       1.35077
  44   8 2571.3648    2.1915  1.3677 10.0522  0.0066  0.0208   0.0266   0.0566    0.1656   0.0000   441.4780      -1.14195       22.7765     -0.224990      -3.56379      -1.90525      0.776782       1.00068       1.11057       1.22593       1.31712       1.29350
  44   9 2751.4626    2.9616  1.1936 10.7734  0.0000  0.0193   0.0382   0.0517    0.1974   0.0000   440.4313       1.36807       23.2244      0.672783      -3.28045      -2.40474      0.726939      0.986695       1.06426       1.18607       1.20594       1.22883
  44  10 2929.5536    3.9229  1.1014 11.2970  0.0000  0.0177   0.0515   0.0482    0.1996   0.0000   440.2760      -1.33307       20.0548       1.03099      -5.20740      -1.35471      0.699486      0.876044       1.01374       1.08191       1.16079       1.16495
  44  11 3104.6494    4.4804  1.1421 11.5838  0.0000  0.0185   0.0575   0.0501    0.2165   0.0000   440.3986     -0.960128       20.5004     -0.485747      -1.57297      0.299260      0.692133      0.897938      0.995192       1.08946       1.11839       1.13808
  44  12 3277.1945    3.9587  1.7861 11.5631  0.0000  0.0241   0.0410   0.0616    0.0939   0.0000   441.1421      -1.05324       20.7879      -2.79454      -4.05685       1.08309      0.893849       1.16926       1.27472       1.42277       1.42033       1.47017
  44  13 3447.6743    3.1750  2.8581 11.2059  0.0000  0.0317   0.0264   0.0819    0.0545   0.0000   440.3966       1.41638       21.3886       2.46940      -4.19295      -3.70987       1.14578       1.55553       1.72474       1.85683       1.96449       1.96913
  44  14 3616.2328    2.5476  4.7390 10.6252  0.0000  0.0435   0.0168   0.1154    0.0426   0.0000   440.2873      0.531709       14.1647      -3.66142      -4.47681      0.354397       1.57316       2.12444       2.35471       2.57422       2.67198       2.74368
  44  15 3781.8924    2.0490  7.0703 10.1153 -0.0000  0.0587   0.0113   0.1591    0.0394   0.0000   441.7246      0.585133       13.4738       1.71578      -3.87629      -1.96790       2.19270       2.94297       3.26841       3.54236       3.74497       3.79390
  44  16 3945.4150    1.6430  9.8256  9.9362  0.0010  0.0806   0.0079   0.2165    0.0346   0.0000   443.8179     -0.304632       9.43694       2.33831       5.73785       7.41376       2.92804       3.92096       4.37663       4.76403       5.01258       5.01489
  44  17 4106.8912    1.3423 12.9766  9.6336 -0.0001  0.1054   0.0058   0.2832    0.0324   0.0000   448.1865      -5.69317       18.7880       5.59915       1.68408      -5.05850       3.88430       5.03522       5.75757       6.24007       6.39423       6.54592
  45   2 1351.2619    0.1094  0.1552  8.9077  0.0000  0.0134   0.0059   0.0271    0.0217   0.0000   441.6587     -0.563326       21.8179      0.447562      -1.68915      -1.15266      0.460261      0.663406      0.723514      0.806681      0.795755      0.808143
  45   3 1598.4054    0.2275  0.3479  8.8686  0.0000  0.0141   0.0064   0.0332    0.0292   0.0000   441.1578     -0.827326       21.4940       1.89131      -3.75861     -0.202055      0.487583      0.666936      0.666647      0.839751      0.779903      0.923961
  45   4 1815.2862    0.4570  0.4595  8.9294  0.0000  0.0126   0.0094   0.0316    0.0461   0.0000   441.5118      0.159717       21.7419    -0.0364052      -3.13397       1.08994      0.469187      0.642932      0.739382      0.822927      0.850350      0.884617
  45   5 2019.9847    0.6746  0.8125  9.1778  0.0000  0.0173   0.0110   0.0454    0.0734   0.0000   441.8149      -1.70656       21.8839     -0.299268      -4.17978     -0.545528      0.636467      0.774699      0.899595      0.987709       1.01130      0.982997
  45   6 2217.7524    1.0637  1.1234  9.2453  0.0000  0.0194   0.0145   0.0525    0.1249   0.0000   441.7194      0.758218       22.6285      -1.24160      -4.33961      -1.51712      0.716499      0.969097       1.03311       1.16054       1.22117       1.23368
  45   7 2406.3940    1.5826  1.3640  9.6678  0.0000  0.0208   0.0187   0.0558    0.1257   0.0000   441.1233      0.385336       20.3305      0.502962      -3.50489      -2.13948      0.742637      0.973820       1.09729       1.19289       1.25044       1.24049
  45   8 2589.3671    2.2828  1.3331  9.9552  0.0000  0.0196   0.0269   0.0549    0.1920   0.0000   442.0809     -0.821444       21.7074      0.692636      -3.52408      -1.39515      0.702985      0.930865       1.05772       1.14385       1.18423       1.20722
  45   9 2770.4173    3.0290  1.3032 10.7900  0.0086  0.0196   0.0375   0.0544    0.1820   0.0000   442.2828      0.272820       21.1595       1.11666      -3.91226      0.530476      0.707483      0.939935       1.02309       1.09171       1.16896       1.19944
  45  10 2949.3839    4.0138  1.1691 11.0906  0.0000  0.0182   0.0505   0.0500    0.2617   0.0000   440.5679     -0.728380       22.3336     -0.393206      -4.11047      -1.96498      0.686619      0.860775      0.998281       1.06973       1.11162       1.13742
  45  11 3125.2351    4.3174  1.3033 11.4273  0.0000  0.0192   0.0517   0.0542    0.1860   0.0000   439.9318     -0.331647       19.0517      0.214537      -1.13523      -2.30136      0.690183      0.922257      0.995951       1.10268       1.13608       1.19217
  45  12 3298.6518    3.9669  1.7756 11.6603  0.0000  0.0234   0.0414   0.0647    0.0945   0.0000   441.0305     -0.227458       20.7725      -1.14282      -2.48910    -0.0971884      0.825819       1.13151       1.26678       1.35096       1.41417       1.40849
  45  13 3470.1898    3.1423  2.9367 11.2066 -0.0000  0.0316   0.0257   0.0826    0.0544   0.0000   442.3756      -1.00529       22.0393      -1.63314    0.00692841      -1.21355       1.11672       1.46193       1.66136       1.83337       1.86977       1.93754
  45  14 3639.7229    2.4753  4.9182 10.7196 -0.0000  0.0442   0.0162   0.1214    0.0403   0.0000   440.0901     -0.130758       19.7618      -3.11990      -5.14978      0.813335       1.60762       2.16571       2.43156       2.61938       2.69268       2.72099
  45  15 3806.7328    1.9845  7.6803 10.1121 -0.0001  0.0625   0.0103   0.1725    0.0387   0.0000   444.2693      -8.37355       14.2229      -1.33584       2.55165     -0.298067       2.19775       2.89310       3.19808       3.53198       3.69562       3.79293
  45  16 3971.4708    1.6083  9.8275  9.9281  0.0006  0.0798   0.0076   0.2190    0.0350   0.0000   442.8658      -6.49699       12.3595     -0.164007      -1.84024       10.0771       2.85961       3.79536       4.29482       4.60579       4.92049       4.95127
  46   2 1363.3188    0.1085  0.1235  8.9670  0.0000  0.0116   0.0059   0.0215    0.0213   0.0000   442.0666     -0.210383       22.3116    -0.0714759      -3.47462      0.225531      0.452748      0.618068      0.690724      0.748324      0.873773      0.747982
  46   3 1611.4311    0.2419  0.3231  9.0145  0.0000  0.0125   0.0068   0.0313    0.0290   0.0000   441.8619    -0.0787947       21.1092      0.143548      -3.95584      0.706128      0.468566      0.688937      0.769019      0.918028       1.01918      0.993017
  46   4 1829.1916    0.4462  0.5377  9.1011  0.0000  0.0150   0.0088   0.0358    0.0468   0.0000   441.2629     -0.349741       21.4556      0.986800      -3.45974    0.00113431      0.484088      0.640021      0.776593      0.798385      0.806947      0.821418
  46   5 2035.2001    0.7457  0.8170  9.0031  0.0000  0.0166   0.0112   0.0411    0.0872   0.0000   441.7522      0.465565       21.0272     -0.832430      -3.57623      0.358757      0.584373      0.806440      0.849791      0.977207      0.967156       1.03459
  46   6 2233.9053    1.1200  1.1614  9.2139  0.0000  0.0194   0.0148   0.0515    0.1488   0.0000   441.4023     -0.834085       21.3393       1.98742      -3.15267     0.0982251      0.679727      0.881351       1.01485       1.10603       1.18266       1.15464
  46   7 2423.2557    1.6201  1.3720  9.7631  0.0003  0.0213   0.0192   0.0545    0.1345   0.0000   441.1418       1.36307       21.4635     -0.944520      0.210320       1.08347      0.747166      0.982258       1.11623       1.21374       1.22056       1.30032
  46   8 2607.1476    2.2922  1.3593 10.2890  0.0000  0.0200   0.0264   0.0543    0.1467   0.0000   441.6405     -0.529694       20.5105      -2.15717      -2.87138      0.339864      0.703143      0.951397       1.03914       1.17787       1.16926       1.23534
  46   9 2789.2162    3.2250  1.2641 10.6789  0.0000  0.0191   0.0389   0.0522    0.2465   0.0000   441.1567      0.940344       21.4371     -0.636250      -2.34424      0.700903      0.683321      0.897773      0.990999       1.10097       1.17317       1.18153
  46  10 2968.9496    4.1520  1.1564 11.5306  0.0000  0.0182   0.0524   0.0489    0.2103   0.0000   441.9390     0.0366149       21.1843     -0.798368      -1.07326      0.114345      0.647698      0.864392      0.927079       1.08835       1.09805       1.12593
  46  11 3145.5617    4.3539  1.3206 11.6316  0.0000  0.0194   0.0515   0.0532    0.1781   0.0000   441.0611      0.599079       21.5018     -0.961050      -2.27706     -0.132647      0.692306      0.931141       1.02780       1.17334       1.18226       1.23804
  46  12 3319.8575    3.7766  1.9143 11.6022 -0.0051  0.0240   0.0368   0.0641    0.0793   0.0000   440.4742    -0.0288144       19.5672       2.02848      -1.49829       1.09491      0.867045       1.14934       1.33787       1.46155       1.47216       1.49862
  46  13 3492.4250    3.0245  3.2805 11.1790 -0.0000  0.0337   0.0231   0.0872    0.0502   0.0000   440.4714      -2.57857       17.4357      -1.15482      -5.88546       1.83350       1.18353       1.57782       1.74347       1.93707       2.00373       2.04349
  46  14 3663.0143    2.3827  5.1173 10.7650  0.0000  0.0453   0.0150   0.1214    0.0384   0.0000   440.1767      -1.97352       18.6932       2.73147      -3.81614     -0.900547       1.63280       2.13595       2.43419       2.63722       2.80826       2.94732
  46  15 3831.2183    1.9274  7.7076 10.2561  0.0003  0.0626   0.0099   0.1736    0.0367   0.0000   442.1899      -3.33037       16.9869      -7.34461      -8.05446      0.166948       2.18598       2.93372       3.33174       3.61111       3.78492       3.86530
  46  16 3996.7510    1.5712 10.8281  9.9371  0.0004  0.0878   0.0069   0.2352    0.0350   0.0000   444.9372      -2.45805       10.4244      0.228176      0.353440      -1.32723       2.95881       3.99976       4.48044       4.89092       4.99616       5.19649
  47   2 1375.1723    0.1137  0.1233  8.9852  0.0000  0.0105   0.0059   0.0212    0.0209   0.0000   441.8188      -1.38532       22.4260     0.0361413      -2.45593      -1.51973      0.410525      0.498912      0.558911      0.759704      0.756680      0.717339
  47   3 1624.2490    0.2484  0.3080  9.0427  0.0000  0.0120   0.0069   0.0298    0.0291   0.0000   441.0798     -0.315095       21.7130      0.159482      -3.45676     -0.559881      0.460141      0.638040      0.739139      0.834747      0.855120      0.879005
  47   4 1842.9343    0.4650  0.6248  9.0772  0.0000  0.0165   0.0086   0.0383    0.0501   0.0000   441.0346     -0.617792       22.0464     0.0865815      -4.52571      0.393035      0.507749      0.753434      0.810186      0.880625      0.995566      0.995873
  47   5 2050.2968    0.7404  0.9113  9.0118  0.0000  0.0180   0.0108   0.0436    0.0902   0.0000   441.8022     -0.670977       20.6067     -0.505218      -5.47157      0.284763      0.635074      0.834476      0.928299      0.993286      0.984446       1.05598
  47   6 2249.9030    1.1285  1.1017  9.5362  0.0000  0.0188   0.0151   0.0508    0.1198   0.0000   440.5225     -0.872281       21.7257      -1.40550      -1.85407     -0.655585      0.677465      0.892045       1.00314       1.11384       1.10892       1.13897
  47   7 2439.9223    1.6706  1.5613  9.6399  0.0000  0.0219   0.0183   0.0579    0.1325   0.0000   440.7392     -0.804647       20.3590       1.90831      -4.38668      -2.59525      0.765949       1.04253       1.14234       1.26257       1.28720       1.34909
  47   8 2624.7931    2.4081  1.3971 10.4477  0.0000  0.0202   0.0275   0.0546    0.1456   0.0000   441.1763     -0.313078       19.3448       1.88293      -4.43277      0.600504      0.715920      0.927721       1.03120       1.14553       1.23277       1.23969
  47   9 2807.8954    3.3224  1.2010 10.8692  0.0000  0.0186   0.0412   0.0510    0.2478   0.0000   443.0638     0.0731135       22.3488      -1.35523      -1.83394      -2.40618      0.669121      0.910774       1.01968       1.17587       1.18235       1.17961
  47  10 2988.3609    4.0977  1.2600 11.4480  0.0000  0.0187   0.0491   0.0526    0.1969   0.0000   440.1265      -1.41761       22.1013     -0.274796      -3.74903     -0.713862      0.645985      0.848787      0.950480       1.02106       1.07161       1.12466
  47  11 3165.7360    4.2525  1.3572 12.0184  0.0000  0.0201   0.0501   0.0535    0.1228   0.0000   440.6596      -1.10215       20.7087     -0.347344      -2.30350     -0.170092      0.718186      0.957715       1.05223       1.18156       1.19053       1.22729
  47  12 3340.8658    3.7046  2.1341 11.5485 -0.0004  0.0254   0.0347   0.0671    0.0763   0.0000   440.5362     -0.965320       20.3739       1.61944      -2.98169    -0.0288589      0.897215       1.18440       1.32171       1.46762       1.53942       1.58933
  47  13 3514.4573    2.9268  3.6115 11.0827  0.0000  0.0350   0.0213   0.0946    0.0492   0.0000   442.4274      -3.86317       16.8628    0.00626019      -3.18507       1.14993       1.19995       1.59750       1.82278       1.97727       2.01393       2.09090
  47  14 3686.0376    2.3225  5.7129 10.6014  0.0000  0.0491   0.0136   0.1305    0.0390   0.0000   440.5390      0.148974       22.5511       6.18111     -0.533202      0.173405       1.68542       2.20245       2.53357       2.74581       2.87688       2.95452
  47  15 3855.1849    1.8681  8.3584 10.2775 -0.0012  0.0688   0.0092   0.1848    0.0362   0.0000   443.7070      -4.14427       17.3169      -1.05723      -3.12504       2.08293       2.34432       3.15089       3.53698       3.87203       4.06105       4.11813
  47  16 4021.8035    1.5239 11.2851  9.9041  0.0006  0.0893   0.0065   0.2428    0.0338   0.0000   447.1630      -6.15122       15.7113      -1.49236      -2.42177     -0.633604       3.06071       4.03452       4.59207       4.95261       5.23254       5.30661
  48   1 1091.5792    0.0644  0.0964  9.0296  0.0000  0.0219   0.0070   0.0327    0.0194   0.0000   440.3779      0.125739       22.5864      0.223397      -3.59959      -1.70918      0.655998      0.852573       1.13595       1.13174       1.05128       1.14964
  48   2 1386.9171    0.1213  0.1464  8.8991  0.0000  0.0115   0.0057   0.0223    0.0211   0.0000   441.3722     -0.882776       20.9089     -0.637720      -4.26490     0.0978871      0.450966      0.592988      0.729679      0.749489      0.715190      0.658658
  48   3 1636.8624    0.2735  0.3001  8.9022  0.0000  0.0120   0.0072   0.0252    0.0300   0.0000   441.4400      -1.21571       22.2216     -0.162609      -3.11819     -0.164788      0.483705      0.649435      0.732215      0.774070      0.766341      0.842630
  48   4 1856.4632    0.4866  0.6473  8.9152  0.0000  0.0153   0.0086   0.0390    0.0531   0.0000   441.4123     0.0614051       22.8418      0.680193      -2.88614     -0.320237      0.529005      0.727245      0.805390      0.901370      0.938288      0.908582
  48   5 2065.2316    0.7696  0.8870  9.1715  0.0000  0.0173   0.0114   0.0446    0.0818   0.0000   441.9586      0.462366       22.1776     0.0167744      -5.10625    -0.0424589      0.583357      0.787946      0.883696      0.953067      0.931548       1.02342
  48   6 2265.6779    1.1754  1.2412  9.4039  0.0000  0.0203   0.0149   0.0525    0.1210   0.0000   442.0661      0.215575       21.6980       1.34800      -3.40304      -3.13399      0.675890      0.900575      0.948543       1.10392       1.08900       1.14140
  48   7 2456.4496    1.7646  1.4352  9.8548  0.0000  0.0208   0.0199   0.0555    0.1222   0.0000   441.2000     -0.738627       21.8162       1.76776      -3.91834     -0.561191      0.688148      0.949526       1.04232       1.18524       1.21406       1.24858
  48   8 2642.3324    2.5157  1.3604 10.2668  0.0000  0.0194   0.0286   0.0534    0.1610   0.0000   440.7456       1.26236       21.1805     0.0119620      -1.96869     -0.586363      0.646020      0.894066      0.974794       1.08495       1.14163       1.17926
  48   9 2826.4132    3.3350  1.1751 10.8347  0.0000  0.0182   0.0412   0.0488    0.2361   0.0000   440.9213       1.01765       22.4551       1.17904      -4.94129       1.41782      0.660757      0.805277      0.914719       1.00921       1.05305       1.08526
  48  10 3007.5969    4.1823  1.1563 12.1626  0.0000  0.0185   0.0542   0.0503    0.1312   0.0000   440.7109     -0.367758       21.1016       2.29880      -2.36872     0.0130925      0.642580      0.852264      0.937792       1.05601       1.06219       1.12296
  48  11 3185.7145    4.3077  1.4341 11.5209  0.0000  0.0202   0.0475   0.0529    0.1490   0.0000   440.6461      -1.14450       20.1163       2.65476      -3.13448      -1.46653      0.706855      0.893789       1.00421       1.11806       1.16056       1.16500
  48  12 3361.7270    3.5159  2.2476 11.5102  0.0000  0.0267   0.0316   0.0690    0.0670   0.0000   441.5501       1.29344       19.7325      0.471199      -1.38568      -1.01656      0.890874       1.21780       1.33722       1.45795       1.52384       1.58072
  48  13 3536.1137    2.8369  3.8497 10.9549  0.0000  0.0365   0.0197   0.0973    0.0461   0.0000   443.8134       2.18000       18.9992      -2.20944       1.32486      -1.95175       1.23352       1.64322       1.83791       2.03758       2.11225       2.16507
  48  14 3708.5700    2.2806  5.9193 10.5034 -0.0002  0.0513   0.0131   0.1347    0.0389   0.0000   443.8539      -2.50276       10.8469      -1.21504    -0.0461023      -1.96172       1.69791       2.26235       2.53104       2.76858       2.94937       2.94340
  48  15 3878.8229    1.8515  8.6647 10.1010  0.0007  0.0683   0.0088   0.1908    0.0370   0.0000   438.5649      0.176688       20.3765       5.38314      -5.73890      -1.98591       2.29345       3.01763       3.41008       3.66753       3.89359       3.95810
  48  16 4046.7585    1.4715 12.1485  9.7837  0.0000  0.0962   0.0060   0.2589    0.0324   0.0000   444.9862      -11.3221       9.72387      -5.74421      -1.87846      -8.41945       3.18881       4.27027       4.82908       5.24182       5.45338       5.53983
  49   2 1398.5044    0.1255  0.1850  8.9441  0.0000  0.0121   0.0057   0.0263    0.0216   0.0000   442.3987      0.500572       21.4485     -0.615710      -4.91962      0.216912      0.390957      0.555090      0.592928      0.758154      0.826247      0.775740
  49   3 1649.3287    0.2723  0.3444  8.9645  0.0000  0.0131   0.0069   0.0283    0.0307   0.0000   442.8426      -1.28807       22.3534     -0.333554      -3.28383      0.109621      0.444530      0.618983      0.685183      0.832732      0.945035      0.995641
  49   4 1869.9598    0.4888  0.6619  9.0136  0.0000  0.0163   0.0086   0.0382    0.0533   0.0000   442.2582      0.337480       21.4569    0.00630112      -4.80376       1.58960      0.545797      0.729707      0.836927      0.899954      0.920236      0.967278
  49   5 2080.0541    0.7799  0.9239  9.2225  0.0000  0.0176   0.0113   0.0457    0.0833   0.0000   440.8084     -0.967906       22.3518      -1.66157      -2.84838      0.522968      0.564565      0.737045      0.861417      0.943369       1.00419      0.962446
  49   6 2281.2775    1.2596  1.1961  9.4795  0.0000  0.0194   0.0161   0.0514    0.1418   0.0000   441.3968     -0.805829       21.9914      0.536142      -2.12435    -0.0227681      0.629059      0.864680      0.971963       1.07655       1.09135       1.09169
  49   7 2472.6957    1.7686  1.3080 10.2609  0.0000  0.0201   0.0212   0.0529    0.1120   0.0000   441.3857       1.49421       23.2268       1.82888      -2.74518     -0.546007      0.662893      0.876545      0.974294       1.09914       1.14405       1.19099
  49   8 2659.6873    2.6308  1.3639 10.3391  0.0078  0.0194   0.0303   0.0547    0.1775   0.0000   441.2798      -1.50648       22.1303      -1.95248      -3.84305      -1.85438      0.625187      0.825052      0.949865       1.05157       1.07238       1.11334
  49   9 2844.6923    3.5041  1.1921 11.1161  0.0000  0.0183   0.0423   0.0480    0.2004   0.0000   440.5923     -0.781675       21.5296       1.75635      -1.82262     -0.483117      0.624123      0.819966      0.943077       1.01765       1.08134       1.11853
  49  10 3026.6447    4.2275  1.2569 11.0493  0.0000  0.0180   0.0492   0.0513    0.2810   0.0000   442.0497      0.258033       20.5303       1.20447      -5.64219     -0.910639      0.613741      0.793241      0.860227      0.957414       1.02534       1.02569
  49  11 3205.4513    4.2432  1.5900 11.4516  0.0000  0.0208   0.0436   0.0553    0.1283   0.0000   441.5063     -0.577195       21.8315     -0.446899      -5.08900     -0.806315      0.714678      0.961455       1.08062       1.17943       1.23199       1.26907
  49  12 3382.2888    3.5789  2.4089 11.3678 -0.0000  0.0269   0.0303   0.0706    0.0687   0.0000   444.3526      -1.30214       19.3197      0.469613      -3.63900     -0.757088      0.864076       1.18658       1.31690       1.46791       1.51899       1.55523
  49  13 3557.5594    2.7900  3.9939 10.9378  0.0000  0.0372   0.0188   0.0988    0.0453   0.0000   441.7371      -1.58190       19.2560      0.399976      -5.87826      -4.20972       1.20558       1.59780       1.76951       1.94740       2.03600       2.08811
  49  14 3731.0500    2.2148  6.3419 10.5478  0.0001  0.0527   0.0122   0.1448    0.0372   0.0000   441.4965      -10.4522       17.1152       4.62073      -4.95055      -5.33741       1.72444       2.27009       2.57596       2.78784       2.96426       3.01036
  49  15 3902.4269    1.7584  9.0974 10.1553  0.0003  0.0740   0.0081   0.2020    0.0356   0.0000   443.4789     0.0149739       17.6381      -7.98499      -7.57158       4.66158       2.36726       3.16970       3.57618       3.91103       4.04557       4.12021
  50   1 1110.7397    0.0498  0.0183  9.0656  0.0000  0.0134   0.0084   0.0085    0.0180   0.0000   439.8683     -0.962858       21.0832       2.04873      -3.37086     -0.675596      0.536992      0.784202      0.819280      0.983981       1.21483       1.11119
  50   2 1409.9571    0.1311  0.1817  8.9751  0.0000  0.0115   0.0058   0.0260    0.0216   0.0000   441.4543    -0.0377425       21.8302       1.05242      -3.91703     -0.204923      0.397378      0.507033      0.526894      0.575105      0.661110      0.636054
  50   3 1661.6025    0.3005  0.3396  8.9747  0.0000  0.0122   0.0073   0.0272    0.0322   0.0000   442.2554     -0.142144       22.3297    -0.0456280      -3.94695      0.788660      0.413091      0.574824      0.691367      0.738104      0.824294      0.822187
  50   4 1883.2634    0.5242  0.7195  8.9847  0.0000  0.0166   0.0088   0.0400    0.0601   0.0000   442.1583     -0.722589       22.5001      0.234280      -1.95235      -1.55603      0.537063      0.799005      0.847643       1.00896       1.06388       1.10371
  50   5 2094.6838    0.8158  0.9225  9.3445  0.0000  0.0169   0.0117   0.0450    0.0802   0.0000   441.6416      0.857231       20.1828     -0.431282      -1.87232      0.716362      0.560742      0.739946      0.827026      0.910121      0.943085      0.947643
  50   6 2296.7312    1.2491  1.2771  9.4012 -0.0013  0.0197   0.0148   0.0521    0.1198   0.0000   441.7103      0.162506       20.3590     -0.684663      -1.88462       1.14676      0.643141      0.878027      0.933635       1.06137       1.08478       1.09998
  50   7 2488.9100    1.8731  1.4772 10.0381  0.0000  0.0208   0.0205   0.0562    0.1223   0.0000   441.8040     -0.827416       22.0342      0.708685      -3.29245     -0.769167      0.654925      0.895272      0.992090       1.12194       1.20622       1.21859
  50   8 2676.9447    2.6326  1.2996 10.7730  0.0000  0.0185   0.0309   0.0530    0.1422   0.0000   441.0937     -0.879383       22.7516      0.147452      -2.71038      -2.64529      0.621141      0.813880      0.932028       1.00961       1.03207       1.07063
  50   9 2862.8173    3.5381  1.1962 11.4087  0.0000  0.0180   0.0437   0.0498    0.1792   0.0000   440.7625     -0.558996       20.4790       1.84425      -1.35573      -1.58534      0.617619      0.814826      0.904048       1.01103       1.06234       1.10987
  50  10 3045.5093    4.3157  1.2320 11.6034  0.0000  0.0183   0.0508   0.0489    0.1859   0.0000   440.7983      -1.91764       20.5923     -0.110489     -0.807352     -0.805625      0.579528      0.775333      0.858137      0.956252       1.02895       1.05456
  50  11 3225.0710    4.1611  1.7017 11.5886  0.0001  0.0221   0.0417   0.0572    0.1149   0.0000   441.5100      -1.50460       19.7585       1.55775     -0.782563      0.222974      0.715675      0.973426       1.05894       1.20396       1.23221       1.26935
  50  12 3402.6974    3.5020  2.6494 11.4163  0.0000  0.0279   0.0283   0.0750    0.0595   0.0000   441.3688      -1.14808       19.8048       3.70612      -1.69535      -1.08841      0.900945       1.20660       1.37181       1.49644       1.59369       1.59404
  50  13 3578.7652    2.7098  4.1368 11.0546  0.0000  0.0385   0.0183   0.1018    0.0422   0.0000   442.7855     -0.610365       20.9134       2.09743      -3.75796       2.09679       1.22371       1.64270       1.80648       2.01475       2.09693       2.16158
  50  14 3753.1437    2.1379  6.9726 10.5772 -0.0000  0.0578   0.0112   0.1557    0.0359   0.0000   442.8177      -5.66506       20.7154      0.885325      -5.87282     -0.497451       1.82057       2.44326       2.77688       2.98883       3.10086       3.21230
  50  15 3925.3619    1.7060  9.4159 10.1312 -0.0014  0.0766   0.0075   0.2070    0.0357   0.0000   439.4415      -6.98031       11.0197      -1.32907       3.20074      -5.28607       2.46051       3.24309       3.67081       3.99674       4.25807       4.31239
  51   1 1120.1792    0.0554  0.0577  9.0963  0.0000  0.0197   0.0074   0.0230    0.0185   0.0000   440.7930     -0.121338       23.2390     -0.562640      -3.53847      -2.46897      0.591563      0.738567      0.766767      0.808804       1.06498       1.02018
  51   3 1673.7125    0.3134  0.4073  8.9704  0.0000  0.0120   0.0070   0.0322    0.0326   0.0000   441.6226     -0.492205       21.8986     -0.190740      -3.03440     0.0324824      0.380534      0.480935      0.542533      0.580004      0.649786      0.639927
  51   4 1896.4757    0.5300  0.7882  8.9475  0.0000  0.0163   0.0085   0.0432    0.0597   0.0000   441.4489      0.379722       20.8920     -0.842431      -2.45833       1.26922      0.515683      0.681968      0.794153      0.839177      0.928155      0.968854
  51   5 2109.1305    0.8266  0.9916  9.3589  0.0000  0.0183   0.0117   0.0463    0.0854   0.0000   441.5807      -1.12165       21.1353     -0.361676      -4.03414       1.90173      0.570976      0.748770      0.837554      0.930138      0.916512      0.995309
  51   6 2311.9352    1.3038  1.3696  9.6909 -0.0018  0.0203   0.0150   0.0547    0.0965   0.0000   441.9954     -0.650326       23.4872     -0.379312      -3.20523       2.44594      0.631860      0.854481      0.950127       1.03792       1.14676       1.15742
  51   7 2504.9762    1.9406  1.5194  9.9511  0.0000  0.0202   0.0207   0.0564    0.1249   0.0000   441.0827     -0.464189       22.8870     -0.903318      -3.89092       1.90555      0.674771      0.876961      0.990751       1.05706       1.15660       1.15674
  51   8 2694.0214    2.7519  1.4126 10.4593 -0.0059  0.0193   0.0292   0.0518    0.1576   0.0000   441.4630     -0.986623       22.3870       1.01157      -2.60428      -1.76378      0.613697      0.834447      0.904072       1.00429       1.04952       1.08993
  51   9 2880.8404    3.6763  1.1955 11.0917  0.0000  0.0175   0.0437   0.0477    0.2233   0.0000   441.3060     -0.121841       22.1432      0.721400      -3.52365      -1.87677      0.589535      0.754864      0.871274      0.965721       1.01176       1.00218
  51  10 3064.2149    4.3329  1.3210 11.3796  0.0000  0.0186   0.0486   0.0508    0.2042   0.0000   441.9716   0.000831895       22.4688     -0.280991      -2.64251      0.780837      0.588611      0.789134      0.868027      0.989884      0.981323       1.02009
  51  11 3244.5475    4.1552  1.6911 11.6054  0.0000  0.0215   0.0419   0.0569    0.1147   0.0000   441.8426     -0.501336       20.7071       2.10683      -3.73703       1.08300      0.707140      0.919362       1.01930       1.12003       1.17803       1.24143
  51  12 3422.9235    3.3844  2.7910 11.1399  0.0000  0.0284   0.0260   0.0753    0.0629   0.0000   442.2378       1.40203       17.9243     -0.864853       1.61138     -0.374306      0.892313       1.19833       1.36790       1.47113       1.60503       1.58218
  51  13 3599.8639    2.6466  4.5819 10.9268  0.0000  0.0403   0.0166   0.1087    0.0403   0.0000   441.4527     -0.178426       21.3826       1.01516      -3.10260      -4.18673       1.26755       1.68002       1.93492       2.10979       2.27568       2.29095
  51  14 3775.0648    2.1082  6.9658 10.4777  0.0001  0.0572   0.0110   0.1559    0.0379   0.0000   439.5960      -4.96266       20.7971       3.46935       8.26549      0.265701       1.83241       2.41679       2.77277       2.95984       3.18751       3.24415
  51  15 3948.0317    1.7279 10.4486  9.9622  0.0015  0.0818   0.0070   0.2190    0.0366   0.0000   439.1261      -1.84555       14.4568      0.641480       7.42456      -3.53861       2.53978       3.40740       3.81092       4.14745       4.40270       4.51102
  52   1 1129.5854    0.0660  0.1006  9.0300  0.0000  0.0190   0.0064   0.0341    0.0188   0.0000   440.6081     -0.557722       19.4124      -2.61102      -1.53029       2.27579      0.605865      0.668909      0.775306      0.865199       1.06286      0.900279
  52   2 1432.4399    0.1366  0.2148  8.9347  0.0000  0.0122   0.0055   0.0286    0.0218   0.0000   442.2333     -0.673476       21.8796      0.448752      -4.79584      0.346334      0.359656      0.508218      0.557002      0.604324      0.602842      0.619155
  52   3 1685.6761    0.3087  0.3745  9.0493  0.0000  0.0115   0.0073   0.0305    0.0315   0.0000   441.5756     -0.726121       22.0475       1.12919      -3.12975      0.367213      0.378501      0.487248      0.546176      0.611137      0.631668      0.673305
  52   4 1909.5250    0.5702  0.6967  8.9732  0.0000  0.0149   0.0091   0.0380    0.0590   0.0000   442.2176      -1.16996       21.2623     -0.259857      -3.15129     -0.766188      0.457381      0.623079      0.714605      0.744384      0.766980      0.787522
  52   5 2123.4990    0.8975  1.0245  9.1238  0.0000  0.0178   0.0118   0.0455    0.1018   0.0000   441.8425     -0.705503       21.0908      0.110221      -3.61072     0.0535837      0.540416      0.725330      0.787243      0.880852      0.951021      0.993311
  52   6 2327.0458    1.3535  1.3200  9.8769  0.0000  0.0197   0.0161   0.0537    0.0983   0.0000   440.8925    -0.0435955       21.1646     -0.603021      -2.67537     -0.918799      0.617246      0.809716      0.944921      0.998203       1.07354       1.09651
  52   7 2520.9003    2.0395  1.4195  9.9111  0.0000  0.0196   0.0220   0.0529    0.1565   0.0000   441.4454      0.364375       20.2870     -0.827640      -4.25267    -0.0909208      0.625786      0.816826      0.904370      0.968737       1.04575       1.06687
  52   8 2711.0356    2.7912  1.3510 10.7767  0.0000  0.0196   0.0317   0.0513    0.1589   0.0000   442.0526     -0.584514       20.5643     -0.376960      -5.43602      -1.32287      0.594325      0.816088      0.868635      0.995848       1.00990       1.08091
  52   9 2898.7176    3.8098  1.1526 11.3575  0.0000  0.0170   0.0460   0.0473    0.1958   0.0000   440.7828       1.27042       21.9401       1.07021      -3.30506     -0.108044      0.556619      0.727327      0.792055      0.900159      0.965355      0.976241
  52  10 3082.7929    4.4900  1.2361 11.3447  0.0000  0.0175   0.0514   0.0490    0.2420   0.0000   441.9981      -1.16064       20.4614      0.199511      -3.13068      0.336981      0.558241      0.767259      0.813423      0.941579      0.965285      0.979665
  52  11 3263.8202    4.1121  1.9386 11.1716  0.0064  0.0228   0.0372   0.0580    0.1155   0.0000   442.0985      -1.54690       20.7829     -0.461548      -4.70372     -0.511721      0.719520      0.957468       1.06928       1.20569       1.27943       1.29524
  52  12 3443.0471    3.2970  2.8507 11.3817  0.0000  0.0287   0.0252   0.0791    0.0511   0.0000   442.1831       1.08802       21.7092      -2.94474     -0.904861      0.821081      0.896225       1.20227       1.34857       1.48795       1.57716       1.63744
  52  13 3620.6705    2.5661  5.1944 10.6815 -0.0001  0.0438   0.0148   0.1170    0.0424   0.0000   440.8838       1.18978       17.4963       3.18525      -2.92959     0.0163788       1.37921       1.84319       2.07509       2.23375       2.37400       2.41359
  52  14 3796.6558    2.0201  7.5702 10.4046 -0.0004  0.0623   0.0098   0.1656    0.0376   0.0000   442.4600      -1.43215       21.2627      -1.49278       5.33911      -5.39178       1.92228       2.56323       2.92763       3.16490       3.33558       3.42221
  52  15 3970.7100    1.6594 11.0432  9.9738 -0.0008  0.0860   0.0065   0.2343    0.0339   0.0000   441.8022     0.0770202       16.7788       7.45396      0.391452      -7.92018       2.67859       3.56629       3.96691       4.35809       4.57666       4.68535
  53   1 1138.7790    0.0550  0.0629  9.1184  0.0000  0.0152   0.0064   0.0293    0.0181   0.0000   440.7185       1.16197       22.7882      -1.51948      -1.71698       1.89758      0.456150      0.585114      0.705955      0.933529      0.753799      0.900965
  53   2 1443.4737    0.1452  0.1370  9.0315  0.0000  0.0107   0.0060   0.0175    0.0210   0.0000   442.0492      0.121396       21.9129    -0.0316692      -3.32376     -0.685797      0.381791      0.455487      0.444325      0.524494      0.522474      0.598552
  53   3 1697.4611    0.3292  0.4699  9.0117  0.0000  0.0134   0.0069   0.0331    0.0351   0.0000   441.7529     -0.547642       21.0731      0.921695      -3.39260      0.199927      0.405667      0.511584      0.599222      0.649494      0.648960      0.665312
  53   4 1922.4659    0.5637  0.7652  9.0725  0.0000  0.0161   0.0088   0.0405    0.0607   0.0000   441.3984     -0.104514       21.7117      0.647631      -2.99915     -0.890003      0.461815      0.665672      0.706565      0.819938      0.837708      0.880656
  53   5 2137.6454    0.9084  1.0606  9.3095  0.0000  0.0175   0.0118   0.0474    0.0986   0.0000   442.1108      0.619665       21.5172     -0.612183      -4.59356      0.687299      0.560833      0.714463      0.793603      0.870216      0.913045      0.948731
  53   6 2341.9367    1.4327  1.3829  9.6245  0.0000  0.0197   0.0161   0.0544    0.1227   0.0000   441.7420    -0.0443591       21.6009     -0.252686      -1.46491       1.79220      0.606054      0.840056      0.921964       1.04482       1.05677       1.09468
  53   7 2536.6581    2.0652  1.3935 10.3233 -0.0002  0.0198   0.0226   0.0520    0.1267   0.0000   441.6250      0.480735       21.6912     -0.927841      -3.83826      0.388425      0.598675      0.812543      0.879635       1.01484       1.03691       1.09508
  53   8 2727.8338    3.0036  1.2897 10.6091  0.0000  0.0183   0.0337   0.0495    0.2121   0.0000   441.5933      -1.51938       22.6558     -0.180377      -3.92936     -0.107553      0.547728      0.723603      0.816764      0.913369      0.967755      0.977335
  53   9 2916.3742    3.8246  1.2439 11.1525  0.0000  0.0175   0.0435   0.0485    0.2193   0.0000   442.0401     -0.648812       21.3445     -0.313189      -2.33937      -1.27577      0.554204      0.739481      0.813471      0.904002      0.963243      0.979581
  53  10 3101.1712    4.4799  1.3837 11.2985  0.0000  0.0183   0.0471   0.0503    0.2013   0.0000   440.9135      -1.03632       23.8233      -1.49502      -1.98808      0.296870      0.566256      0.766998      0.843274      0.955541      0.993880       1.02930
  53  11 3283.0294    4.1668  1.8832 11.4535  0.0001  0.0220   0.0378   0.0589    0.1026   0.0000   441.0232     -0.454292       20.6723     -0.886387      -4.35455      0.167591      0.656949      0.889892       1.02022       1.07666       1.16530       1.20065
  53  12 3462.9778    3.2385  3.2678 11.0703  0.0000  0.0309   0.0227   0.0821    0.0579   0.0000   441.9267     -0.655565       22.8483       3.04027      -3.61426      -4.21107      0.934380       1.22990       1.40638       1.55888       1.62033       1.65026
  53  13 3641.5156    2.5223  5.3079 10.8273  0.0003  0.0448   0.0144   0.1186    0.0396   0.0000   442.2987     -0.254477       24.0125      0.845906      -4.63926      -4.11119       1.36632       1.81681       2.06167       2.23567       2.35862       2.41299
  53  14 3818.1294    1.9944  8.3525 10.3954 -0.0005  0.0667   0.0090   0.1799    0.0379   0.0000   441.5102      -1.61706       23.6016     0.0306584      0.439648      -4.65826       1.99723       2.71819       3.05292       3.36902       3.52693       3.61529
  54   1 1147.8910    0.0539  0.0638  9.0649  0.0000  0.0229   0.0061   0.0219    0.0178   0.0000   440.5447     -0.343711       21.2445     -0.139810      -3.64908     -0.273296      0.522764       1.04126      0.813761       1.16804       1.19167       1.21192
  54   2 1454.3914    0.1671  0.1968  8.9539  0.0000  0.0108   0.0059   0.0216    0.0221   0.0000   441.2878     -0.344715       21.3373     0.0246227      -3.63500      0.223319      0.333321      0.470726      0.514378      0.543910      0.545672      0.543814
  54   3 1709.1169    0.3271  0.4170  9.0423  0.0000  0.0127   0.0071   0.0306    0.0333   0.0000   441.7647     -0.447427       22.2847      0.716519      -4.18244      0.412439      0.374114      0.468013      0.541381      0.612811      0.622614      0.650391
  54   4 1935.2685    0.5854  0.7902  9.0637  0.0000  0.0158   0.0089   0.0420    0.0608   0.0000   441.5674     -0.541003       22.1771      0.270948      -3.94968     -0.252937      0.470495      0.612498      0.681736      0.755152      0.783985      0.808847
  54   5 2151.6948    0.9609  1.1379  9.0944  0.0000  0.0186   0.0121   0.0467    0.1232   0.0000   442.1722      0.400128       21.9872      -1.38661      -6.05242      0.545191      0.556503      0.740169      0.820758      0.911723      0.972089      0.994614
  54   6 2356.7103    1.4588  1.4708  9.4865  0.0000  0.0202   0.0154   0.0534    0.1188   0.0000   441.9607      -1.32381       22.0261      0.597671      -3.72659      0.625786      0.594808      0.785363      0.881701       1.03370       1.04050       1.09397
  54   7 2552.3002    2.1736  1.4722 10.2561  0.0000  0.0196   0.0230   0.0542    0.1299   0.0000   441.4450      0.319155       21.3767     -0.390466      -3.81358      -1.03212      0.595071      0.782500      0.882008      0.937429      0.997223       1.06948
  54   8 2744.5500    3.0267  1.3558 10.7810  0.0000  0.0188   0.0326   0.0494    0.1606   0.0000   440.9940      -1.61355       21.8019       1.73346      -3.33827      0.185258      0.570447      0.764493      0.839789      0.937065      0.997824       1.00906
  54   9 2933.9068    3.9626  1.2475 11.4381  0.0002  0.0178   0.0451   0.0475    0.1814   0.0000   441.5709      0.213815       23.1227     0.0373427      -1.96322      0.528188      0.532739      0.726057      0.799269      0.896431      0.933838      0.950448
  54  10 3119.4254    4.4939  1.3968 11.1623  0.0000  0.0182   0.0473   0.0513    0.2415   0.0000   442.8635      0.396124       20.6332     -0.870820      -3.67099      0.702685      0.540919      0.736230      0.776438      0.898470      0.895604      0.921603
  54  11 3302.0257    4.0019  1.9591 11.7578  0.0000  0.0232   0.0366   0.0607    0.0804   0.0000   441.5837     -0.326195       20.2434     -0.510759      -4.16455      -1.89549      0.679032      0.932533       1.03003       1.16286       1.21822       1.23138
  54  12 3482.7863    3.1402  3.4024 11.1479  0.0000  0.0322   0.0216   0.0841    0.0516   0.0000   441.1991      -1.25799       20.7437       1.49794      -4.70458      -1.40829      0.941071       1.26341       1.40091       1.54580       1.63934       1.64343
  54  13 3661.9376    2.4494  5.3558 10.6880  0.0000  0.0444   0.0136   0.1200    0.0409   0.0000   442.4019      -4.01613       21.3943       4.95871      -1.39376       3.21136       1.31464       1.74083       1.96569       2.17691       2.28701       2.39423
  54  14 3839.3237    1.9445  8.4464 10.3164  0.0005  0.0664   0.0086   0.1825    0.0377   0.0000   447.5561      -4.55419       22.5368      -3.91023       3.08914      -4.26935       1.99616       2.68767       3.03569       3.31909       3.62746       3.66542
  55   1 1156.9428    0.0628  0.1318  9.0129  0.0000  0.0206   0.0064   0.0431    0.0184   0.0000   439.7768      0.543564       21.8055     -0.198564      -3.48931     -0.520817      0.533830      0.742386      0.854866      0.937594      0.867460      0.987399
  55   2 1465.1390    0.1474  0.1783  8.9377  0.0000  0.0097   0.0056   0.0216    0.0212   0.0000   441.9587     -0.551805       21.6037     -0.132450      -4.00465     -0.124745      0.283753      0.369633      0.453596      0.461254      0.484064      0.574170
  55   3 1720.6080    0.3564  0.4453  8.9144  0.0000  0.0127   0.0073   0.0292    0.0363   0.0000   441.8467     -0.895521       21.7770      0.722491      -4.25983     -0.358640      0.375923      0.505759      0.560260      0.649879      0.707943      0.722931
  55   4 1948.0118    0.6066  0.8543  8.8564  0.0000  0.0156   0.0086   0.0440    0.0675   0.0000   441.2760      0.333467       21.3971      0.509091      -2.48186     -0.513129      0.438273      0.601615      0.668102      0.757924      0.771483      0.790261
  55   5 2165.6145    0.9908  0.9712  9.3561  0.0000  0.0166   0.0130   0.0441    0.0984   0.0000   441.7306     -0.819557       22.0394    -0.0632905      -3.60138       1.09105      0.477815      0.647707      0.721143      0.798709      0.838794      0.886248
  55   6 2371.3102    1.5011  1.4030  9.8039  0.0000  0.0199   0.0167   0.0529    0.1098   0.0000   441.2451     -0.123044       22.3800     0.0567674      -3.12856     -0.402188      0.623492      0.813667      0.943971       1.04178       1.06873       1.06917
  55   7 2567.8356    2.2258  1.3950 10.4379  0.0000  0.0195   0.0242   0.0514    0.1229   0.0000   440.8266     -0.689377       21.3431     -0.892768      -3.60678    -0.0983414      0.573131      0.789028      0.862053      0.940202       1.00578       1.02503
  55   8 2761.0968    3.0808  1.3563 10.8266 -0.0000  0.0187   0.0329   0.0490    0.1487   0.0000   441.0501     0.0749269       21.1080     -0.572805      -3.05009      -1.01074      0.534073      0.738467      0.807241      0.936502      0.999505       1.03292
  55   9 2951.3218    4.0517  1.2359 11.1118  0.0000  0.0172   0.0452   0.0475    0.2303   0.0000   440.8332     -0.361609       21.6769      -1.39501      -4.54043     -0.275924      0.525330      0.686318      0.801653      0.865183      0.926255      0.940832
  55  10 3137.5329    4.2922  1.5444 11.6835  0.0000  0.0194   0.0437   0.0540    0.1205   0.0000   441.6708       1.17670       19.9928      -1.43444      -3.20813      -1.48402      0.571439      0.762058      0.860187      0.969418      0.984643       1.02377
  55  11 3320.8638    3.8687  2.2146 11.3545  0.0002  0.0244   0.0320   0.0628    0.0768   0.0000   441.9911     -0.758714       19.5671     -0.325390      -3.51197      -1.07270      0.689712      0.969333       1.05935       1.17314       1.24293       1.27558
  55  12 3502.4343    3.0690  3.6184 11.0769 -0.0000  0.0326   0.0207   0.0905    0.0500   0.0000   442.6818       1.69760       18.4321       1.20412      -1.92964      -1.22606      0.965673       1.28718       1.46788       1.60461       1.67635       1.75312
  55  13 3682.2574    2.3801  5.9878 10.5462 -0.0006  0.0481   0.0123   0.1316    0.0408   0.0000   444.0480      -1.15908       16.1886     -0.305698      -3.33645      -4.08495       1.41642       1.90187       2.13883       2.33076       2.45480       2.54242
  55  14 3860.6419    1.9027  9.0270 10.2348 -0.0003  0.0712   0.0080   0.1947    0.0365   0.0000   443.9669      -8.49663       18.6788      0.853129      0.744944       1.42753       2.06683       2.81293       3.14748       3.48541       3.72419       3.78549
  56   1 1165.8894    0.0604  0.0920  9.1003  0.0000  0.0199   0.0062   0.0276    0.0180   0.0000   440.5994      -1.74361       22.5468     -0.105081      -4.24825      0.189168      0.571552      0.611462      0.815400       1.02916      0.707347      0.994982
  56   2 1475.7993    0.1734  0.1816  9.0053  0.0000  0.0091   0.0058   0.0200    0.0213   0.0000   441.7657     -0.401592       22.1099      0.316032      -3.99497      0.365648      0.257620      0.331356      0.311386      0.392323      0.468458      0.474880
  56   3 1731.9593    0.3543  0.5094  9.0235  0.0000  0.0139   0.0070   0.0334    0.0378   0.0000   442.3108      0.229770       21.5626    -0.0538325      -2.92447     0.0348329      0.389085      0.531173      0.624422      0.670946      0.719347      0.701792
  56   4 1960.5930    0.6245  0.8634  9.0020  0.0000  0.0169   0.0090   0.0410    0.0719   0.0000   441.5538      0.760570       21.0387      0.908701      -2.65966       1.31156      0.473210      0.648412      0.751669      0.806169      0.835326      0.885896
  56   5 2179.3395    1.0038  1.1227  9.3112  0.0000  0.0176   0.0125   0.0475    0.1138   0.0000   442.3754      0.277653       21.6813     -0.509823      -2.04086     -0.684129      0.514010      0.656917      0.760127      0.848206      0.875886      0.899556
  56   6 2385.7488    1.5457  1.4434  9.9020  0.0000  0.0202   0.0164   0.0524    0.1030   0.0000   441.6874     -0.144822       22.7718      0.423651      -3.02293       1.99129      0.569382      0.754014      0.834507      0.920947      0.964918       1.01332
  56   7 2583.2189    2.2918  1.4481 10.3336  0.0000  0.0193   0.0237   0.0511    0.1362   0.0000   440.9381     -0.408378       21.3149      0.393257      -3.25196      0.494105      0.570268      0.746212      0.835722      0.903980      0.994706      0.988419
  56   8 2777.5331    3.2525  1.3693 10.6226  0.0000  0.0181   0.0336   0.0487    0.1961   0.0000   441.5967      0.130401       20.0592      -1.02032      -3.85322    0.00954493      0.512766      0.704994      0.778338      0.864872      0.869958      0.890876
  56   9 2968.5737    4.1912  1.2790 10.8738  0.0000  0.0170   0.0455   0.0477    0.3221   0.0000   442.8621      0.359696       21.5241      0.840014      -3.63331      0.965020      0.513738      0.662423      0.750026      0.833146      0.867943      0.895292
  56  10 3155.5085    4.4275  1.4438 11.6022  0.0000  0.0183   0.0451   0.0509    0.1496   0.0000   441.6393   -0.00315756       22.0831     -0.951856      -4.41001       1.21589      0.561720      0.754572      0.843077      0.941514       1.00499       1.01111
  56  11 3339.6557    3.7847  2.2803 11.4351 -0.0001  0.0239   0.0303   0.0640    0.0709   0.0000   441.5244     -0.737137       20.7688       1.00491      -4.95065      -2.17395      0.693356      0.913676       1.02209       1.12378       1.15585       1.22575
  56  12 3521.9331    3.0072  3.9923 10.9850  0.0001  0.0343   0.0187   0.0928    0.0490   0.0000   442.0690      -1.29961       23.0581       2.38789      -3.90145      -1.35362      0.994400       1.31272       1.48624       1.64341       1.73021       1.81162
  56  13 3702.4367    2.3945  6.4240 10.5772  0.0013  0.0504   0.0118   0.1379    0.0420   0.0000   439.2477      -2.95259       21.7706      0.998504       1.36486       3.14331       1.43516       1.92702       2.21019       2.40707       2.57037       2.61007
  56  14 3881.3382    1.8574  9.6198 10.2895  0.0012  0.0752   0.0075   0.2037    0.0355   0.0000   440.0946      -4.63630       23.3363    -0.0680319      -2.23770    -0.0697440       2.14210       2.87783       3.25516       3.56288       3.76339       3.80453
  57   1 1174.7467    0.0763  0.1037  9.0832  0.0001  0.0147   0.0057   0.0233    0.0180   0.0000   440.2151      0.116766       21.7610     -0.219391      -3.64461      0.754278      0.432443      0.581092      0.717755      0.727354      0.678731      0.707968
  57   2 1486.2932    0.1829  0.2480  8.9725  0.0000  0.0104   0.0056   0.0247    0.0229   0.0000   442.1377      0.956715       21.2975      0.786109      -4.08974     -0.689312      0.315531      0.407311      0.470812      0.522809      0.545926      0.537626
  57   3 1743.1966    0.3752  0.5007  8.9810  0.0000  0.0130   0.0072   0.0318    0.0392   0.0000   441.7431     -0.875405       22.0945      0.408873      -2.78705     -0.498204      0.372845      0.520643      0.580595      0.642893      0.675349      0.745590
  57   4 1973.1529    0.6673  0.8064  9.1122  0.0000  0.0153   0.0096   0.0393    0.0698   0.0000   441.6185      -1.45384       21.1294     -0.611447      -3.86188       1.31740      0.427936      0.581010      0.645403      0.730254      0.765497      0.805104
  57   5 2192.9904    1.0614  1.2415  9.3152  0.0000  0.0187   0.0125   0.0501    0.1145   0.0000   441.9546     -0.596075       22.2958    -0.0113922      -2.32890      0.587866      0.529079      0.729750      0.796605      0.893477      0.935114      0.947067
  57   6 2400.0421    1.5948  1.5401  9.6399  0.0000  0.0198   0.0160   0.0547    0.1165   0.0000   442.1842     -0.920804       22.1447      -1.28170      -2.93381     -0.651942      0.551975      0.743925      0.838345      0.939448      0.975570      0.996896
  57   7 2598.5431    2.3970  1.4724 10.3457  0.0000  0.0192   0.0244   0.0515    0.1434   0.0000   442.6973     -0.247829       22.3478      0.487485      -3.58681     -0.936522      0.562351      0.741765      0.826087      0.913180      0.961783       1.01757
  57   8 2793.8620    3.1895  1.3928 10.8150  0.0000  0.0182   0.0330   0.0503    0.1704   0.0000   442.3263     -0.955270       21.0541       1.01893      -4.75614      -1.05179      0.516742      0.706023      0.776188      0.876388      0.916953      0.947955
  57   9 2985.6374    4.2704  1.2384 11.4972  0.0000  0.0173   0.0472   0.0464    0.2080   0.0000   441.1822     -0.268785       22.3740     -0.848394      -1.12025      -1.60928      0.489762      0.650687      0.737274      0.837932      0.859301      0.923412
  57  10 3173.3580    4.3895  1.6178 11.5523  0.0000  0.0197   0.0423   0.0525    0.1389   0.0000   441.4468       1.32235       21.5456      -1.12140      -4.49610    -0.0953538      0.575859      0.763266      0.833079      0.946632       1.01038       1.02284
  57  11 3358.2047    3.7387  2.3068 11.5582  0.0000  0.0243   0.0302   0.0652    0.0702   0.0000   442.5779     -0.756612       21.9001     -0.619620      -3.74088      0.531071      0.695435      0.917608       1.02460       1.15674       1.22301       1.24255
  57  12 3541.2570    2.9254  3.8053 11.1609  0.0000  0.0344   0.0187   0.0894    0.0455   0.0000   441.2520     -0.762996       21.3028       2.34161      -5.39804      -2.67477      0.962408       1.26522       1.46403       1.58903       1.68131       1.73183
  57  13 3722.5983    2.2445  6.2794 10.6555 -0.0031  0.0507   0.0112   0.1374    0.0395   0.0000   439.8693     -0.214975       19.8820      0.855251     -0.808910       2.39469       1.44508       1.95936       2.18608       2.46181       2.59287       2.65734
  57  14 3902.2638    1.8081 10.0133 10.2261  0.0006  0.0776   0.0070   0.2096    0.0345   0.0000   441.2561      0.484360       23.0170      -1.84556      -8.95849      -2.37560       2.20516       2.92106       3.33176       3.68436       3.90264       4.02421
  58   1 1183.5464    0.0798  0.1139  8.9647  0.0000  0.0138   0.0056   0.0265    0.0180   0.0000   440.6160     0.0806947       20.8426     -0.791556      -4.20670      0.853053      0.385451      0.484446      0.518182      0.643259      0.674187      0.658439
  58   2 1496.6975    0.1731  0.2584  8.8690  0.0000  0.0118   0.0054   0.0272    0.0226   0.0000   441.6774     -0.969315       21.4022     0.0235012      -4.09378     -0.409448      0.326175      0.495249      0.546583      0.610537      0.621910      0.648345
  58   3 1754.2834    0.3693  0.5841  8.8886  0.0000  0.0146   0.0067   0.0357    0.0387   0.0000   441.4281      -1.06814       21.8762      0.495110      -3.92344     -0.993695      0.378237      0.542230      0.588011      0.662708      0.699495      0.709975
  58   4 1985.5339    0.6645  0.8664  8.8462  0.0025  0.0154   0.0090   0.0409    0.0739   0.0000   441.7463     -0.712498       21.7988     -0.124877      -4.56192     -0.215773      0.449470      0.591660      0.687071      0.715427      0.750138      0.772767
  58   5 2206.4724    1.0622  1.2371  9.2602  0.0000  0.0180   0.0123   0.0501    0.1059   0.0000   442.7773      0.166169       23.3262     -0.163371      -2.06975     -0.940966      0.519192      0.660279      0.773415      0.865813      0.896278      0.918863
  58   6 2414.1861    1.6521  1.5936  9.5608  0.0000  0.0203   0.0160   0.0536    0.1118   0.0000   442.3617      0.679612       20.1602      -2.61981      -2.49241      0.906457      0.555285      0.757663      0.839411      0.947379       1.01049       1.03168
  58   7 2613.6954    2.4127  1.5652  9.8965  0.0000  0.0198   0.0233   0.0513    0.1740   0.0000   442.2782     -0.913820       22.2220      0.211463      -4.07850     -0.892369      0.570296      0.756630      0.834698      0.908478      0.984109      0.996158
  58   8 2810.0558    3.3514  1.2873 10.9912  0.0000  0.0174   0.0357   0.0467    0.1565   0.0000   442.0116      -1.20591       22.1511      0.782911      -1.71549      -1.10811      0.506518      0.680280      0.731276      0.833720      0.884785      0.900762
  58   9 3002.5861    4.4091  1.2695 10.8233  0.0000  0.0170   0.0475   0.0454    0.3474   0.0000   441.7100      -1.29938       21.5416      0.365931      -3.20372     -0.319547      0.495356      0.641723      0.722050      0.804480      0.807216      0.856994
  58  10 3191.0086    4.3877  1.6189 11.4952 -0.0000  0.0194   0.0419   0.0527    0.1306   0.0000   441.5150      -1.00189       21.7056     -0.713357      -2.57175     -0.507121      0.559098      0.728846      0.808941      0.905510      0.946987      0.966049
  58  11 3376.7382    3.6310  2.5031 11.3081  0.0000  0.0258   0.0276   0.0662    0.0662   0.0000   443.6030      0.321561       19.6958      -1.60058     -0.155250     -0.830868      0.697562      0.961008       1.06187       1.18443       1.26874       1.29628
  58  12 3560.4985    2.8589  4.2523 10.9308  0.0000  0.0357   0.0170   0.0970    0.0428   0.0000   440.2495      -1.82798       19.6896     -0.539668      -3.85988      -1.44749       1.00180       1.31841       1.51886       1.64592       1.73423       1.80981
  58  13 3742.5349    2.2721  7.6092 10.3562  0.0034  0.0578   0.0098   0.1572    0.0405   0.0000   444.2805      -1.03837       22.6105       2.23520      -1.87329      -5.52811       1.60972       2.20415       2.42967       2.70822       2.85873       2.91688
  59   1 1192.2663    0.0625  0.0681  9.0686  0.0000  0.0147   0.0055   0.0237    0.0173   0.0000   440.6817     -0.380269       20.5613      0.157031      -3.48170    -0.0614838      0.374891      0.417087      0.619036      0.605857      0.658208      0.620236
  59   2 1506.9504    0.1825  0.2763  9.0056  0.0000  0.0117   0.0054   0.0269    0.0227   0.0000   441.4977      0.575400       22.2601     0.0207245      -3.46035      0.389118      0.303784      0.422270      0.471892      0.513435      0.578159      0.650032
  59   3 1765.2452    0.3788  0.5552  9.0427  0.0000  0.0143   0.0070   0.0334    0.0393   0.0000   442.2143      0.307257       21.8378       1.19144      -4.23985      0.228090      0.395254      0.508016      0.613948      0.632135      0.681723      0.707571
  59   4 1997.8172    0.6999  0.8962  9.0307  0.0000  0.0159   0.0092   0.0402    0.0747   0.0000   442.5458      0.305214       21.1573       1.26442      -3.74073      0.107778      0.423818      0.578844      0.628733      0.696487      0.742111      0.768877
  59   5 2219.8121    1.1331  1.2518  9.4078  0.0000  0.0179   0.0128   0.0496    0.1110   0.0000   442.3888     -0.558611       22.4045     0.0967022      -2.88859      0.553414      0.488867      0.663155      0.731315      0.819206      0.877977      0.888939
  59   6 2428.2792    1.7170  1.4825  9.9739  0.0000  0.0198   0.0176   0.0515    0.1138   0.0000   441.5748     -0.890024       20.9113      0.186716      -2.16151      -1.13296      0.544183      0.728394      0.803514      0.893572      0.937594      0.968644
  59   7 2628.6979    2.4619  1.5196 10.5023  0.0000  0.0192   0.0241   0.0513    0.1198   0.0000   441.5376     -0.560225       21.2381       1.25058      -3.85157       1.60722      0.536516      0.724912      0.812112      0.897748      0.967576       1.01514
  59   8 2826.1140    3.4247  1.4106 10.8249  0.0008  0.0180   0.0345   0.0492    0.1840   0.0000   441.6575     -0.339817       21.7137     -0.270708      -3.76650      -1.92802      0.492222      0.654293      0.728219      0.817210      0.872235      0.921856
  59   9 3019.4464    4.3345  1.3410 11.3782  0.0002  0.0175   0.0449   0.0479    0.2078   0.0000   441.7907      0.760024       20.3363       1.11749      -3.24188      -2.38662      0.493812      0.669563      0.744079      0.838466      0.899671      0.933551
  59  10 3208.5820    4.2797  1.7752 11.5320  0.0000  0.0207   0.0386   0.0541    0.1166   0.0000   441.3480     -0.263395       21.5572     -0.443689      -3.86196      -1.78933      0.555739      0.751224      0.834370      0.943890      0.998496       1.03220
  59  11 3395.0004    3.4941  2.8680 11.3028  0.0000  0.0271   0.0244   0.0722    0.0569   0.0000   440.0362     -0.431796       19.9270       1.33068      -1.87256      -1.18938      0.739509       1.01036       1.13638       1.23324       1.34535       1.36212
  59  12 3579.5947    2.7612  4.5208 10.9290 -0.0000  0.0378   0.0160   0.1009    0.0454   0.0000   441.9794      -2.77566       20.7387      -1.15453      -3.87793      0.793297       1.05002       1.37893       1.56709       1.70609       1.82278       1.87032
  59  13 3762.3569    2.1496  7.3949 10.5028 -0.0029  0.0582   0.0095   0.1585    0.0404   0.0000   440.7541     -0.764722       19.6264      -1.10329    -0.0611100     -0.304314       1.59153       2.14832       2.42088       2.68969       2.87351       2.89648
  60   1 1200.8563    0.0713  0.1535  9.1436  0.0000  0.0183   0.0059   0.0404    0.0181   0.0000   440.2803      -1.00331       20.8054     -0.715740      -4.74469     -0.447244      0.525090      0.823977      0.812686      0.989669       1.00930       1.15476
  60   2 1517.1003    0.2015  0.2330  9.0948  0.0000  0.0094   0.0058   0.0225    0.0225   0.0000   441.7643      0.205143       22.1840     -0.625960      -4.23677    -0.0970558      0.299115      0.411966      0.514512      0.613776      0.619151      0.707305
  60   3 1776.1123    0.4060  0.5445  9.0691  0.0000  0.0133   0.0072   0.0308    0.0407   0.0000   442.2529      0.163392       22.3532      -1.70476      -4.88236      0.308959      0.362146      0.476109      0.568224      0.626413      0.650694      0.719996
  60   4 2010.0477    0.7063  0.8987  9.2661  0.0000  0.0155   0.0094   0.0407    0.0703   0.0000   441.6320      0.269707       20.6249       1.19042      -3.10074     -0.789771      0.413834      0.566350      0.641428      0.700581      0.756052      0.778935
  60   5 2232.9794    1.1421  1.4204  9.4171  0.0000  0.0195   0.0121   0.0522    0.1030   0.0000   441.7269      0.127500       21.4798      0.411725      -2.59844     -0.162326      0.526814      0.710300      0.806054      0.889415      0.938726      0.963836
  60   6 2442.1722    1.7951  1.5641  9.7285  0.0000  0.0196   0.0174   0.0516    0.1403   0.0000   441.2554     -0.770624       21.7765     -0.374487      -3.26748     -0.766912      0.541582      0.719168      0.802889      0.908743      0.934424      0.972839
  60   7 2643.7084    2.5230  1.4350 10.7744  0.0000  0.0187   0.0257   0.0502    0.1215   0.0000   441.6259     -0.843329       21.0122     -0.595790      -3.25446      0.780622      0.498454      0.655775      0.728030      0.813595      0.871194      0.883946
  60   8 2842.0410    3.4683  1.3628 11.6014  0.0054  0.0174   0.0367   0.0509    0.1219   0.0000   441.3848      -1.16769       20.8590      -1.35657      -3.34004   -0.00324352      0.477598      0.633321      0.700833      0.781976      0.831338      0.841586
  60   9 3036.1173    4.4133  1.2973 11.7041  0.0057  0.0169   0.0477   0.0479    0.1859   0.0000   442.0426     -0.647552       22.3593     -0.144209      -3.39061      -1.09814      0.479111      0.635495      0.730483      0.809158      0.831420      0.866181
  60  10 3226.0061    4.2637  1.6652 11.9677  0.0004  0.0199   0.0402   0.0534    0.0990   0.0000   442.2990      0.475327       22.1085     0.0457238      -5.33627       2.49087      0.543114      0.734208      0.798993      0.908339      0.948233      0.968568
  60  11 3413.2365    3.5174  2.8590 11.5166  0.0000  0.0274   0.0250   0.0717    0.0568   0.0000   442.3442    -0.0830267       21.0348       1.51242      -1.49939       1.41255      0.738999       1.00254       1.12896       1.23826       1.32272       1.36444
  60  12 3598.4741    2.6841  5.1091 11.0182  0.0001  0.0410   0.0145   0.1110    0.0406   0.0000   443.5205       1.40804       22.2230     0.0924443      -7.96461      -2.63753       1.10298       1.50400       1.68683       1.85349       1.95746       2.00405
  60  13 3781.8926    2.1548  8.1368 10.5603  0.0020  0.0618   0.0088   0.1689    0.0382   0.0000   439.7511      -4.84481       20.0483     -0.940922      -4.14929       2.84869       1.66229       2.24618       2.49939       2.78263       2.92224       3.07569
  61   1 1209.3907    0.0687  0.0924  9.1137  0.0000  0.0142   0.0054   0.0234    0.0172   0.0000   440.8109      0.113006       21.4246      0.475805      -4.27921      -1.18246      0.331721      0.484771      0.542469      0.617028      0.597098      0.614213
  61   2 1527.1212    0.1986  0.2735  9.0586  0.0000  0.0105   0.0056   0.0259    0.0232   0.0000   441.2817     -0.363889       21.9850     0.0275143      -4.39324    -0.0124457      0.285152      0.373076      0.427916      0.440158      0.506406      0.531269
  61   3 1786.8503    0.4168  0.5901  9.0557  0.0000  0.0137   0.0072   0.0345    0.0427   0.0000   442.4203     -0.327152       22.2262      0.791053      -3.39842     -0.104893      0.356673      0.485356      0.559430      0.625819      0.652611      0.679228
  61   4 2022.1057    0.7025  0.9366  9.3230  0.0000  0.0166   0.0094   0.0424    0.0682   0.0000   441.4904     -0.859458       22.0005      0.764302      -2.67838      0.777294      0.432299      0.574984      0.667200      0.714113      0.736125      0.764392
  61   5 2246.0473    1.1437  1.4054  9.4808  0.0000  0.0195   0.0120   0.0511    0.0957   0.0000   443.0337     -0.532939       21.3341       2.32321      -3.14956       1.29240      0.504583      0.684318      0.749167      0.862671      0.890308      0.940126
  61   6 2455.9926    1.8130  1.5701  9.7939  0.0000  0.0195   0.0171   0.0514    0.1190   0.0000   441.4283      0.697267       21.8070     -0.729062      -5.97112       1.96352      0.544162      0.726893      0.797263      0.902313      0.918384      0.963033
  61   7 2658.5476    2.6000  1.5351 10.6001 -0.0002  0.0193   0.0253   0.0504    0.1309   0.0000   441.5987      -1.34839       23.4560     -0.103968      -3.62778      0.554628      0.513122      0.689477      0.745536      0.855351      0.897466      0.926270
  61   8 2857.9157    3.6343  1.2898 11.5504  0.0001  0.0171   0.0390   0.0475    0.1404   0.0000   442.4635      0.149261       21.6098     -0.229119      -4.02052      -2.00500      0.468688      0.617643      0.687826      0.776797      0.832116      0.875741
  61   9 3052.7152    4.3392  1.4160 11.5160  0.0000  0.0175   0.0434   0.0495    0.1738   0.0000   441.4180      0.356934       21.8732      0.937114      -1.76551       1.43285      0.492411      0.664833      0.742234      0.817381      0.854249      0.847995
  61  10 3243.3115    4.2624  1.8949 11.5724  0.0000  0.0207   0.0363   0.0552    0.1020   0.0000   442.0433     -0.883916       21.5707      0.709049      -3.99770     -0.146594      0.554886      0.747623      0.835930      0.937455      0.974595       1.02237
  61  11 3431.3217    3.4084  3.0865 11.2311  0.0000  0.0284   0.0226   0.0740    0.0580   0.0000   441.9498       1.02899       21.9013       2.24531      -1.33525      0.167449      0.735044       1.01896       1.13600       1.26808       1.37424       1.39952
  61  12 3617.2427    2.6295  4.9379 10.9280 -0.0005  0.0399   0.0143   0.1085    0.0428   0.0000   440.6291     -0.754787       21.5838     -0.489671      -7.66121     -0.168762       1.05174       1.39625       1.55682       1.75562       1.83763       1.92405
  61  13 3801.4033    2.0285  8.1372 10.5452 -0.0018  0.0629   0.0083   0.1734    0.0365   0.0000   443.6055      -5.52056       25.7454       2.34298      -7.49331       3.97789       1.64524       2.23167       2.50388       2.75292       2.96004       3.03131
  62   1 1217.8735    0.0813  0.0888  8.9826  0.0000  0.0123   0.0054   0.0186    0.0173   0.0000   440.3225     -0.390894       21.9067     -0.364751      -3.67674     -0.572380      0.313890      0.423327      0.404621      0.617252      0.521179      0.576145
  62   2 1537.0306    0.2045  0.3009  8.9294  0.0000  0.0108   0.0055   0.0272    0.0235   0.0000   441.4062     -0.435340       21.8166     -0.262637      -4.02209     0.0631732      0.302092      0.378470      0.443109      0.495332      0.525552      0.554817
  62   3 1797.4833    0.4374  0.6091  8.9455  0.0000  0.0139   0.0073   0.0341    0.0441   0.0000   441.6400     -0.520052       21.6571      0.606454      -4.52499      0.140271      0.346409      0.460718      0.539753      0.580536      0.632300      0.672885
  62   4 2034.1042    0.7661  0.9879  8.9908  0.0000  0.0165   0.0095   0.0413    0.0832   0.0000   442.3905     -0.694349       21.8611     -0.604248      -4.05356     -0.157865      0.430432      0.556654      0.619493      0.692833      0.727209      0.774407
  62   5 2258.9982    1.2212  1.3256  9.3997  0.0000  0.0182   0.0131   0.0495    0.1088   0.0000   441.1218     -0.291076       21.1717     -0.644823      -4.29335     -0.381687      0.463835      0.624951      0.721128      0.790506      0.820261      0.870233
  62   6 2469.6690    1.9118  1.4831  9.6363 -0.0001  0.0186   0.0185   0.0496    0.1553   0.0000   442.1081     -0.254494       23.9208       1.71273      -4.41782      0.639511      0.502531      0.674326      0.768705      0.864946      0.913310      0.946927
  62   7 2673.2670    2.7009  1.5023 10.5841  0.0000  0.0183   0.0260   0.0502    0.1219   0.0000   442.0339      0.316707       21.7092     -0.103881      -4.02869      0.153821      0.485424      0.629292      0.717854      0.799946      0.857413      0.869547
  62   8 2873.5964    3.6865  1.2843 11.0222  0.0000  0.0167   0.0377   0.0451    0.1823   0.0000   442.9263    -0.0583931       20.7457     -0.628703      -4.26050     -0.330217      0.437067      0.587341      0.647802      0.744367      0.766383      0.811628
  62   9 3069.1645    4.4654  1.3795 11.4720  0.0000  0.0176   0.0448   0.0468    0.1732   0.0000   441.8195     -0.488240       22.2966       1.42808      -4.15490      -1.41064      0.458762      0.625218      0.672076      0.760633      0.766664      0.837357
  62  10 3260.4932    4.1807  1.9130 11.4741 -0.0059  0.0210   0.0349   0.0542    0.0938   0.0000   442.1975      -1.89336       21.7695       1.12753      -2.10722      -1.24642      0.546694      0.735856      0.833449      0.918558      0.961204      0.964328
  62  11 3449.3366    3.3197  3.3800 11.0318  0.0000  0.0297   0.0209   0.0777    0.0555   0.0000   442.9721      0.209709       21.0084     -0.456211      -1.77654      -1.14537      0.782886       1.04972       1.17436       1.28842       1.37912       1.41847
  62  12 3636.1351    2.6111  5.7680 10.6925  0.0002  0.0452   0.0128   0.1201    0.0422   0.0000   441.7760     -0.372140       17.6513      -1.13007      0.691132      0.444604       1.15595       1.55292       1.77558       1.93481       2.04394       2.10115
  62  13 3820.7797    2.0211  8.4986 10.3789  0.0012  0.0653   0.0081   0.1754    0.0362   0.0000   442.3316      -6.30099       17.5608      -1.43909      -5.39378       1.57925       1.67278       2.30293       2.56135       2.84225       3.00040       3.13781
  63   1 1226.2496    0.0777  0.0813  8.9736 -0.0014  0.0138   0.0052   0.0182    0.0170   0.0000   440.4842      -1.24023       21.2136      0.335488      -3.37980      0.159459      0.416211      0.563741      0.622509      0.586629      0.579621      0.582272
  63   2 1546.8039    0.2181  0.2500  8.9560  0.0000  0.0097   0.0059   0.0213    0.0232   0.0000   441.6261     -0.539464       21.7925    -0.0555115      -4.64611     -0.484817      0.264683      0.346733      0.371495      0.414693      0.413129      0.449971
  63   3 1808.0156    0.4520  0.5667  9.0474  0.0000  0.0128   0.0075   0.0315    0.0417   0.0000   441.5394      0.116744       21.2814     -0.873570      -4.17031     -0.107781      0.326121      0.437232      0.494733      0.515598      0.575679      0.571843
  63   4 2046.0122    0.7900  1.0241  8.9228  0.0000  0.0160   0.0095   0.0426    0.0897   0.0000   441.9281     -0.227753       21.9061     -0.256589      -4.63337      -1.17327      0.417056      0.561283      0.641436      0.700820      0.745526      0.742190
  63   5 2271.8016    1.2652  1.3847  9.3915  0.0000  0.0184   0.0131   0.0506    0.1100   0.0000   441.7620      0.310090       21.2831     -0.513468      -4.67071       1.52212      0.465996      0.631499      0.710888      0.787338      0.830582      0.866894
  63   6 2483.2616    1.9454  1.5225 10.0696  0.0000  0.0188   0.0188   0.0517    0.1115   0.0000   442.3603      0.830676       21.1100       1.37172      -2.56318     -0.532522      0.492537      0.649159      0.718564      0.824677      0.879815      0.878548
  63   7 2687.9325    2.7799  1.4624 10.6212  0.0000  0.0179   0.0272   0.0508    0.1401   0.0000   441.7614      -1.80566       21.2850      0.288250      -2.65473      0.544640      0.465672      0.632683      0.697854      0.786557      0.840482      0.856662
  63   8 2889.1480    3.8027  1.3639 11.1735  0.0000  0.0168   0.0377   0.0473    0.1575   0.0000   442.2792     -0.554252       22.6483      0.158540      -4.87135      -1.18442      0.440461      0.584882      0.669611      0.741552      0.769853      0.820270
  63   9 3085.4572    4.4788  1.4882 11.4736  0.0000  0.0180   0.0427   0.0486    0.1601   0.0000   442.1030      -1.37900       22.0883     0.0769033      -1.86389      -2.27629      0.469627      0.636998      0.706003      0.798457      0.837916      0.859902
  63  10 3277.6550    4.0823  2.0258 11.5866  0.0000  0.0215   0.0336   0.0579    0.0839   0.0000   441.8432      -1.36544       21.1761      0.790287      -3.78699      0.313413      0.549142      0.745036      0.830964      0.918373      0.971837       1.01402
  63  11 3467.2066    3.2346  3.4098 11.2223 -0.0000  0.0303   0.0205   0.0792    0.0495   0.0000   442.4516     -0.737819       21.3432      0.320099      -5.10660      -2.58112      0.770717       1.03627       1.15317       1.25534       1.35709       1.39837
  63  12 3654.7373    2.5291  5.7684 10.7569 -0.0002  0.0448   0.0123   0.1219    0.0405   0.0000   442.8141      -1.37651       19.7310      0.494709     -0.491432       3.60951       1.14287       1.53783       1.72582       1.92479       2.03725       2.09586
  63  13 3840.1074    1.9624  8.6787 10.4139 -0.0013  0.0675   0.0077   0.1800    0.0350   0.0000   441.9842      -1.10921       15.1771      -2.51525      0.733816     -0.517395       1.69399       2.29791       2.58569       2.87867       3.00972       3.12845
  64   1 1234.5185    0.0768  0.1085  8.9784  0.0000  0.0150   0.0051   0.0235    0.0172   0.0000   440.6056      0.691408       21.8027      -1.30929      -4.50466      0.625679      0.284937      0.513134      0.476306      0.575440      0.590432      0.560749
  64   2 1556.4565    0.2139  0.2847  8.9806  0.0000  0.0100   0.0056   0.0247    0.0231   0.0000   441.8412    -0.0285226       21.9783      0.341243      -3.39917     -0.119044      0.253538      0.330630      0.353864      0.425232      0.448831      0.448124
  64   3 1818.4220    0.4783  0.5930  9.0297  0.0000  0.0129   0.0076   0.0312    0.0439   0.0000   442.0816     -0.730769       21.8891     -0.219865      -3.87891     -0.798909      0.330320      0.424535      0.476777      0.542096      0.562282      0.610374
  64   4 2057.8217    0.7965  0.9976  9.1469  0.0000  0.0167   0.0099   0.0419    0.0860   0.0000   442.1487     -0.214953       20.9051      0.586402      -4.13875      0.152835      0.401882      0.548634      0.600619      0.698035      0.700699      0.724679
  64   5 2284.5043    1.2752  1.5559  9.1959  0.0000  0.0192   0.0123   0.0537    0.1119   0.0000   442.5820      0.579305       20.6480     -0.795963      -3.77719     -0.974816      0.480533      0.637353      0.733238      0.803405      0.843479      0.863361
  64   6 2496.7064    2.0091  1.6230  9.7964 -0.0000  0.0190   0.0183   0.0520    0.1323   0.0000   442.4928      0.388382       22.4357       1.14520      -4.28650     -0.402531      0.490714      0.642243      0.712226      0.818180      0.867157      0.903725
  64   7 2702.4847    2.8815  1.4962 10.6664  0.0007  0.0183   0.0278   0.0495    0.1464   0.0000   442.2732     0.0779514       21.7596     -0.790298      -4.54148      0.440169      0.481397      0.641103      0.716705      0.816556      0.850345      0.873657
  64   8 2904.6120    3.9489  1.3435 10.6212  0.0000  0.0166   0.0391   0.0460    0.3093   0.0000   442.7987      0.255229       21.2712     0.0957245      -3.12944     -0.854673      0.424091      0.568609      0.621958      0.709002      0.755673      0.761799
  64   9 3101.6540    4.5544  1.4261 11.5496  0.0000  0.0168   0.0438   0.0481    0.1504   0.0000   441.3651     -0.268805       21.2305     0.0248141      -2.95210     -0.298086      0.436715      0.593110      0.648510      0.762417      0.783231      0.813518
  64  10 3294.5817    3.9953  2.1561 11.4124  0.0000  0.0217   0.0310   0.0586    0.0818   0.0000   442.1021      0.237635       21.1449     -0.398889      -1.87383     -0.990582      0.561027      0.724831      0.843970      0.931669      0.980389       1.01034
  64  11 3484.9220    3.1667  3.5323 11.2235  0.0000  0.0305   0.0197   0.0819    0.0479   0.0000   443.3036     -0.568847       19.8334      0.429990      -3.28748     -0.338278      0.765652       1.04225       1.16020       1.29192       1.39905       1.43962
  64  12 3673.1454    2.4920  6.0235 10.6942  0.0000  0.0472   0.0118   0.1248    0.0426   0.0000   441.9771      -3.81791       21.4276       3.41166      -3.67313       1.31610       1.19400       1.58092       1.81081       1.98608       2.12418       2.22353
  64  13 3859.1720    1.9593  9.3927 10.3765  0.0006  0.0707   0.0074   0.1901    0.0347   0.0000   445.6006      -3.55242       19.4264      -3.04186      -6.88487     -0.931761       1.79167       2.38599       2.68632       2.98594       3.19670       3.28363
  65   1 1242.7765    0.0841  0.1507  8.9448  0.0000  0.0164   0.0053   0.0289    0.0178   0.0000   440.5583     0.0263670       22.4322     -0.796906      -3.71185     -0.649502      0.521641      0.669484      0.771778      0.750802      0.765665      0.726757
  65   2 1566.0141    0.2110  0.3185  8.9676  0.0000  0.0110   0.0054   0.0280    0.0234   0.0000   441.6060     0.0412918       21.9297    -0.0203691      -3.74613     -0.132196      0.265007      0.357393      0.404610      0.454338      0.475543      0.485558
  65   3 1828.7672    0.4768  0.6307  9.0926  0.0000  0.0137   0.0076   0.0336    0.0446   0.0000   441.7760     -0.354285       21.8572     -0.146226      -3.81352      0.405256      0.326592      0.456602      0.491801      0.563255      0.602018      0.613394
  65   4 2069.5065    0.8024  1.0855  9.0867  0.0000  0.0169   0.0096   0.0443    0.0867   0.0000   441.9402     0.0750935       22.1588      0.154523      -4.11739     -0.618588      0.406858      0.557481      0.628730      0.703546      0.727452      0.748499
  65   5 2297.0292    1.3328  1.4637  9.2975  0.0000  0.0186   0.0132   0.0504    0.1175   0.0000   441.7919      0.177660       21.2649      0.812823      -4.47161       1.33504      0.463273      0.623576      0.711623      0.791919      0.833079      0.869556
  65   6 2510.0252    2.0294  1.5652 10.0645  0.0001  0.0190   0.0192   0.0517    0.1180   0.0000   442.8539      0.856697       21.8032       1.65275      -3.57763      -1.20145      0.463885      0.628542      0.697686      0.777614      0.832998      0.847634
  65   7 2716.9150    2.9179  1.4593 10.6623 -0.0002  0.0177   0.0279   0.0486    0.1432   0.0000   442.0232      0.106266       22.6885      -1.55084      -3.96747      0.888211      0.450285      0.600453      0.677516      0.750872      0.791808      0.836167
  65   8 2919.9626    4.0044  1.2648 10.9244  0.0000  0.0161   0.0407   0.0447    0.2586   0.0000   441.8425     0.0111181       21.8058     -0.980795      -3.29595      -3.09725      0.409952      0.543900      0.608969      0.658400      0.706693      0.742910
  65   9 3117.7336    4.4534  1.5716 11.5672  0.0000  0.0182   0.0400   0.0488    0.1188   0.0000   441.9888      0.593087       22.9254      0.118490      -3.53095     -0.866530      0.454928      0.607480      0.683758      0.764050      0.793871      0.818820
  65  10 3311.4010    4.0503  2.2077 11.6304 -0.0001  0.0226   0.0317   0.0591    0.0753   0.0000   442.6178      0.139187       20.3827      0.406142      -3.18950      -1.58435      0.578410      0.778627      0.881607      0.980105       1.04663       1.07341
  65  11 3502.5920    3.1156  3.7980 11.1416  0.0000  0.0319   0.0185   0.0855    0.0461   0.0000   441.9359       1.87195       22.3149       1.67305      -2.35289      -1.38402      0.777403       1.05755       1.19804       1.30219       1.41274       1.46192
  65  12 3691.4292    2.3882  6.4379 10.5312 -0.0002  0.0489   0.0105   0.1328    0.0430   0.0000   443.0179      -3.41735       24.0761       3.66917      -4.52047      -2.31646       1.21765       1.63116       1.83787       2.03528       2.14223       2.22904
  66   1 1250.9340    0.0970  0.1421  8.9467  0.0000  0.0108   0.0050   0.0247    0.0175   0.0000   440.4438     -0.345481       21.5129    -0.0719379      -4.39250   -0.00751965      0.265342      0.374437      0.409038      0.476167      0.449534      0.437073
  66   2 1575.4559    0.2305  0.2692  8.9659 -0.0005  0.0091   0.0058   0.0227    0.0232   0.0000   441.7030     -0.238961       22.4706     0.0825815      -4.52734     -0.531969      0.229443      0.311795      0.360479      0.415463      0.445290      0.472743
  66   3 1839.0199    0.4817  0.7102  9.0361  0.0000  0.0144   0.0075   0.0371    0.0484   0.0000   441.4689     -0.750091       22.8345      0.574066      -3.74259      0.923648      0.345302      0.460240      0.541772      0.574487      0.607408      0.636945
  66   4 2081.1486    0.8525  1.0537  9.0773  0.0000  0.0160   0.0100   0.0432    0.0916   0.0000   442.0365      -1.12853       21.7855       1.20648      -4.28635      -1.05429      0.386850      0.520957      0.585930      0.644806      0.685041      0.700160
  66   5 2309.5014    1.3624  1.5445  9.0524  0.0003  0.0189   0.0126   0.0494    0.1275   0.0000   442.1779     -0.159196       21.9355     -0.936549      -3.84027      0.841640      0.479207      0.623228      0.713617      0.794828      0.862823      0.879853
  66   6 2523.2850    2.0805  1.6255 10.2766  0.0000  0.0194   0.0190   0.0514    0.0957   0.0000   441.8882     -0.327241       20.5677      0.867439      -3.86147     -0.539310      0.483681      0.649472      0.743052      0.801485      0.863795      0.896416
  66   7 2731.2963    3.0006  1.3797 10.9136  0.0000  0.0170   0.0296   0.0477    0.1327   0.0000   441.7631      -1.84766       23.5261      0.801685      -3.47562       1.30294      0.437611      0.566433      0.627156      0.706445      0.740809      0.776355
  66   8 2935.1977    4.0642  1.3961 10.9015  0.0000  0.0167   0.0388   0.0461    0.2191   0.0000   441.8184     -0.722487       22.0958       1.18572      -2.40064      0.552793      0.422634      0.563809      0.636092      0.709214      0.757960      0.805313
  66   9 3133.7038    4.4725  1.4990 11.6809  0.0000  0.0176   0.0416   0.0482    0.1209   0.0000   442.3004     -0.658399       22.6767      0.190429      -3.85535      -1.92542      0.430611      0.591781      0.668208      0.757257      0.792434      0.830854
  66  10 3328.1760    3.8658  2.3610 11.4975 -0.0000  0.0229   0.0286   0.0617    0.0660   0.0000   442.9301      -2.08677       21.5652      0.701973      -1.77200      0.191342      0.583500      0.793422      0.884217      0.998396       1.04962       1.10554
  66  11 3520.1218    3.0073  4.1600 11.0262  0.0000  0.0337   0.0169   0.0909    0.0460   0.0000   441.4840     -0.988619       21.8966       2.80794      -2.68010     -0.930515      0.833098       1.11820       1.24086       1.38789       1.47606       1.52097
  66  12 3709.7766    2.3643  6.7726 10.6040 -0.0001  0.0515   0.0102   0.1392    0.0406   0.0000   439.6350      -2.34079       22.8248       2.27158      -1.16209     -0.170310       1.25061       1.66672       1.89109       2.06225       2.20960       2.28300
  67   1 1258.9956    0.0879  0.1160  8.9384  0.0000  0.0129   0.0050   0.0224    0.0171   0.0000   440.6546      0.503322       21.6331    -0.0999153      -5.01427    0.00966409      0.297891      0.401032      0.438199      0.503088      0.477183      0.453677
  67   2 1584.7994    0.2353  0.2732  8.9644  0.0000  0.0096   0.0059   0.0226    0.0236   0.0000   441.4347      0.220880       21.9055     -0.260157      -4.71986      0.719140      0.250957      0.296372      0.369562      0.411877      0.443037      0.460873
  67   3 1849.1566    0.5133  0.7220  8.9207  0.0000  0.0141   0.0074   0.0353    0.0502   0.0000   441.7591     -0.732104       21.2759      0.957673      -3.59173     -0.231180      0.330599      0.415966      0.504613      0.523882      0.564627      0.571271
  67   4 2092.6401    0.8602  1.0621  9.2205  0.0000  0.0166   0.0103   0.0428    0.0875   0.0000   441.7095     -0.800375       20.5519    0.00347624      -3.51738      0.688116      0.388377      0.508776      0.568474      0.641068      0.663408      0.708826
  67   5 2321.7733    1.3847  1.5461  9.4721  0.0000  0.0192   0.0132   0.0517    0.1030   0.0000   441.9115     -0.367946       22.2507      0.675402      -3.73493      -1.36555      0.452772      0.623838      0.681202      0.770857      0.814076      0.844475
  67   6 2536.4496    2.1436  1.6532  9.9794  0.0000  0.0190   0.0190   0.0513    0.1180   0.0000   442.5239      0.384953       21.9129     -0.336539      -3.95025      0.494146      0.462658      0.594621      0.679842      0.748309      0.800540      0.828426
  67   7 2745.5662    3.1302  1.3789 10.6654  0.0001  0.0169   0.0305   0.0464    0.1762   0.0000   441.4838      -1.13125       21.5971       1.04867      -3.24260      -1.14821      0.422287      0.544528      0.630620      0.687481      0.740946      0.744822
  67   8 2950.2841    4.1306  1.4075 11.4015  0.0000  0.0171   0.0396   0.0469    0.1530   0.0000   442.3474      -1.15375       21.1314      0.414166      -3.60932      -1.04105      0.414584      0.557591      0.617546      0.687574      0.725698      0.754583
  67   9 3149.5707    4.4878  1.5542 11.5325  0.0003  0.0179   0.0407   0.0486    0.1406   0.0000   443.0018     -0.165754       21.7790    -0.0521344      -3.67257      0.382774      0.438100      0.579860      0.650266      0.730461      0.760981      0.800167
  67  10 3344.8622    3.8016  2.4037 11.5071  0.0000  0.0233   0.0278   0.0614    0.0654   0.0000   442.9603      -1.54491       21.0236      0.759501      -4.50077      0.483229      0.569738      0.763324      0.860488      0.950560       1.00039       1.03712
  67  11 3537.5666    2.9565  4.4018 11.0184 -0.0005  0.0349   0.0162   0.0962    0.0452   0.0000   441.8038      -1.61976       21.4248       1.53368      -4.90198      -3.34050      0.832464       1.12777       1.26617       1.40483       1.46843       1.52849
  67  12 3727.8650    2.2990  7.0200 10.7455  0.0001  0.0538   0.0101   0.1466    0.0391   0.0000   442.1001      0.300227       19.4763     -0.588889      -5.61443      0.963571       1.28796       1.74456       1.94046       2.18461       2.29284       2.38308
  68   1 1267.0405    0.0872  0.1124  8.9908  0.0000  0.0117   0.0049   0.0213    0.0169   0.0000   440.9281     0.0926964       22.1360      0.336959      -4.31494    -0.0859617      0.247898      0.335654      0.426242      0.451301      0.484072      0.494621
  68   2 1594.0035    0.2363  0.3490  8.9764  0.0000  0.0117   0.0055   0.0263    0.0249   0.0000   441.7791     -0.387884       20.9504     0.0915106      -3.82132    -0.0929236      0.295348      0.414399      0.450995      0.475767      0.520734      0.542946
  68   3 1859.1745    0.5207  0.7086  9.0761  0.0000  0.0134   0.0075   0.0343    0.0476   0.0000   442.2349     -0.101465       22.4475     0.0593286      -4.36417       1.12180      0.327859      0.432102      0.509348      0.560505      0.588647      0.604284
  68   4 2104.0816    0.8766  1.1711  9.1706  0.0000  0.0167   0.0101   0.0466    0.0971   0.0000   442.0634      0.237246       22.4774      0.460720      -3.51284      0.191083      0.418210      0.562315      0.637458      0.690428      0.746261      0.771550
  68   5 2333.9828    1.4268  1.5367  9.5290  0.0000  0.0185   0.0134   0.0512    0.1043   0.0000   442.2200    -0.0907950       22.0698     -0.396420      -3.30354      0.691245      0.443338      0.592926      0.676853      0.752584      0.782808      0.815204
  68   6 2549.5101    2.2696  1.6878  9.9074  0.0000  0.0189   0.0196   0.0507    0.1401   0.0000   442.4776       1.01904       22.1704      0.298061      -4.96008       1.68811      0.456131      0.608377      0.685443      0.767114      0.796462      0.829409
  68   7 2759.6978    3.1071  1.5766 10.4414  0.0037  0.0179   0.0279   0.0482    0.1707   0.0000   442.2436      0.162644       21.6945     -0.336475      -3.88771       1.97688      0.439887      0.577584      0.667515      0.735521      0.752980      0.806777
  68   8 2965.3129    4.2096  1.3625 11.3057  0.0000  0.0164   0.0404   0.0453    0.1780   0.0000   441.8441      -1.10441       21.6400      0.507011      -3.67205      0.189904      0.408285      0.542844      0.600710      0.677791      0.731132      0.743409
  68   9 3165.2782    4.4777  1.6224 11.5903  0.0003  0.0179   0.0397   0.0502    0.1284   0.0000   442.4536     -0.454913       21.4731      0.280198      -3.06701      -1.01977      0.440890      0.583826      0.655333      0.736875      0.785223      0.811359
  68  10 3361.3711    3.7212  2.6644 11.3592 -0.0000  0.0244   0.0252   0.0645    0.0636   0.0000   441.6582      -1.73237       21.0409     -0.481011      -4.96110      -1.63578      0.590122      0.789233      0.891174      0.987036       1.04407       1.08720
  68  11 3554.8036    2.9021  4.8346 10.9112  0.0000  0.0373   0.0147   0.1016    0.0461   0.0000   442.6567      -1.01607       23.2345       1.56383      -4.44493      0.153267      0.880583       1.19563       1.32362       1.51083       1.59742       1.65857
  68  12 3745.8355    2.2613  7.4987 10.6199 -0.0006  0.0565   0.0091   0.1522    0.0392   0.0000   446.3186      -3.43170       21.6496       1.19417      -3.66171      0.363889       1.31981       1.75135       2.02259       2.22439       2.41389       2.51679
  69   1 1275.0107    0.0923  0.1283  9.0114  0.0000  0.0114   0.0050   0.0238    0.0172   0.0000   440.2155      0.204438       21.7127      0.281533      -4.71281     -0.707964      0.290325      0.354013      0.548898      0.549864      0.651357      0.692235
  69   2 1603.1411    0.2597  0.3630  8.9777  0.0000  0.0113   0.0056   0.0266    0.0256   0.0000   441.3229     -0.743421       22.5815      0.292764      -4.29056      -1.33634      0.258302      0.299354      0.406724      0.438488      0.442411      0.453249
  69   3 1869.1676    0.5251  0.7689  9.0895  0.0000  0.0142   0.0074   0.0377    0.0502   0.0000   442.0065      0.256853       22.3801      0.558664      -5.11004      0.287341      0.335219      0.448532      0.490686      0.559303      0.582697      0.601062
  69   4 2115.3971    0.9068  1.1280  9.3462  0.0000  0.0169   0.0105   0.0444    0.0932   0.0000   442.3483     -0.134612       20.9779      0.832826      -2.79278      0.549270      0.379445      0.525753      0.571470      0.664549      0.674467      0.712780
  69   5 2346.1182    1.4880  1.5982  9.5955  0.0000  0.0190   0.0136   0.0500    0.1011   0.0000   441.7657      0.149959       22.0861       1.41242      -4.77328    -0.0450384      0.467867      0.609385      0.692104      0.766708      0.821993      0.850546
  69   6 2562.5452    2.2770  1.5789 10.2054  0.0000  0.0182   0.0205   0.0498    0.1258   0.0000   442.6133      0.382176       21.7504      -1.24408      -3.31775     -0.617385      0.433999      0.584004      0.648131      0.731609      0.748994      0.790954
  69   7 2773.7543    3.2004  1.4986 10.6194  0.0000  0.0174   0.0290   0.0465    0.1645   0.0000   441.9226     -0.590505       22.0842      0.334999      -3.95680     -0.194293      0.420444      0.555265      0.641288      0.698807      0.765556      0.782240
  69   8 2980.2131    4.2675  1.4336 11.1757  0.0000  0.0168   0.0390   0.0454    0.1806   0.0000   441.8207     -0.326356       20.8651     -0.495318      -3.34910    -0.0223918      0.396597      0.531707      0.611079      0.671982      0.691679      0.729571
  69   9 3180.9565    4.5585  1.6684 11.4766  0.0000  0.0184   0.0386   0.0485    0.1325   0.0000   442.0864     -0.491185       21.6634     -0.150157      -3.25248     -0.811956      0.427269      0.589774      0.650634      0.743361      0.780427      0.825289
  69  10 3377.8041    3.7054  2.7363 11.3873  0.0000  0.0244   0.0247   0.0663    0.0615   0.0000   441.9080     -0.280567       20.1869       1.60490      -3.41156       1.12867      0.584515      0.767789      0.855691      0.959551       1.03602       1.06918
  69  11 3571.9572    2.8671  4.7990 10.8227 -0.0002  0.0365   0.0143   0.0999    0.0488   0.0000   442.6181       1.70690       21.5107      0.668440      -4.28471      0.241948      0.864091       1.13346       1.29590       1.44356       1.54941       1.63072
  69  12 3763.7716    2.2170  7.9724 10.5475  0.0010  0.0598   0.0085   0.1597    0.0387   0.0000   444.1979      -1.40636       23.8157      -1.77080      -1.47927      0.913725       1.36022       1.86338       2.09703       2.31360       2.48018       2.55155
  70   1 1282.9117    0.0989  0.1453  9.0264  0.0000  0.0235   0.0050   0.0271    0.0172   0.0000   440.5186      0.180264       21.9064      0.120116      -4.41986     -0.157491      0.800161       1.23488       1.38639       1.83841       2.20065       2.39056
  70   2 1612.1654    0.2538  0.3557  9.0814  0.0000  0.0115   0.0057   0.0258    0.0249   0.0000   441.7216     -0.161844       21.4647     -0.110868      -3.43862     -0.279604      0.261803      0.355582      0.416857      0.470256      0.484734      0.509928
  70   3 1879.0577    0.5405  0.8196  9.0904  0.0000  0.0145   0.0075   0.0389    0.0525   0.0000   441.6274      0.336763       21.5597     -0.132379      -3.75460      0.803198      0.332888      0.457694      0.507729      0.569043      0.611651      0.654214
  70   4 2126.6064    0.9366  1.2515  9.0665  0.0000  0.0173   0.0101   0.0466    0.1044   0.0000   442.0636      0.880544       22.4815     -0.855920      -3.31160      0.632908      0.391819      0.551598      0.591317      0.669776      0.704004      0.749748
  70   5 2358.0823    1.5255  1.5284  9.6379  0.0000  0.0186   0.0141   0.0487    0.1051   0.0000   442.1567     -0.449836       22.2504       1.73054      -3.25496    -0.0313099      0.423405      0.587388      0.656179      0.727787      0.750069      0.775771
  70   6 2575.4510    2.2691  1.6224 10.4502 -0.0066  0.0188   0.0198   0.0495    0.0941   0.0000   442.6368     -0.236762       21.1277       1.14169      -3.68953       1.07858      0.432398      0.573952      0.650238      0.728590      0.746069      0.778867
  70   7 2787.7526    3.3312  1.4601 11.0492  0.0000  0.0170   0.0307   0.0471    0.1280   0.0000   442.5873     -0.432755       21.7865     0.0362944      -3.05291      -1.96222      0.401938      0.520995      0.597670      0.666090      0.708656      0.740751
  70   8 2994.9704    4.3131  1.3638 11.3871  0.0000  0.0164   0.0401   0.0436    0.1635   0.0000   442.1875     -0.428699       22.1315     -0.656978      -2.00158     -0.272193      0.394417      0.498995      0.559632      0.646807      0.674089      0.712874
  70   9 3196.4615    4.5136  1.8023 11.3316  0.0000  0.0188   0.0367   0.0501    0.1292   0.0000   442.0212     0.0281267       22.4159      0.135470      -3.09237      -1.38628      0.444203      0.587027      0.669224      0.743818      0.802908      0.833899
  70  10 3394.1615    3.6598  3.0351 11.3099  0.0000  0.0258   0.0228   0.0700    0.0558   0.0000   443.1039      0.590466       23.8663      -1.17957     -0.490427     -0.674045      0.598812      0.791329      0.910038       1.01500       1.03184       1.08295
  70  11 3589.1798    2.7597  5.1083 10.9440  0.0000  0.0383   0.0135   0.1069    0.0427   0.0000   443.2388      -3.16772       18.4790      0.755818      -2.81208      -2.00612      0.901314       1.22029       1.35877       1.52734       1.61650       1.68864
  70  12 3781.5684    2.1269  8.0277 10.5893 -0.0005  0.0605   0.0082   0.1642    0.0370   0.0000   441.7023      -2.45097       17.5756       3.69376       3.22748       2.65451       1.37488       1.85438       2.10473       2.33818       2.47229       2.55689
  71   1 1290.7329    0.1068  0.1361  8.9968  0.0000  0.0102   0.0050   0.0198    0.0171   0.0000   440.5878     0.0365861       22.1311      0.121493      -4.51287     -0.363404      0.249069      0.309414      0.365472      0.406683      0.417457      0.431493
  71   2 1621.0400    0.2690  0.3960  9.0237  0.0000  0.0117   0.0057   0.0274    0.0266   0.0000   441.5173     -0.299328       21.9961      0.262253      -4.05858      0.628136      0.286141      0.366178      0.413421      0.490007      0.526350      0.566945
  71   3 1888.8811    0.5687  0.7872  9.0611  0.0000  0.0138   0.0076   0.0366    0.0539   0.0000   441.6359     -0.926457       21.5830      0.480482      -4.58255    -0.0367457      0.311046      0.419305      0.468703      0.529576      0.569728      0.606816
  71   4 2137.7887    0.9822  1.2672  9.0914  0.0000  0.0169   0.0105   0.0471    0.1079   0.0000   442.6838    -0.0980502       22.5460     -0.179111      -4.85804      0.390584      0.386463      0.510084      0.581732      0.646999      0.688989      0.715374
  71   5 2369.9650    1.5561  1.6556  9.5877  0.0000  0.0191   0.0136   0.0507    0.0982   0.0000   442.7278     0.0802027       22.0318     0.0510235      -2.68870      0.201463      0.430244      0.578864      0.644779      0.723562      0.773023      0.818667
  71   6 2588.2455    2.3649  1.6583 10.2767  0.0000  0.0184   0.0206   0.0502    0.1143   0.0000   441.4504     -0.290723       21.7696      0.996162      -3.66873    -0.0116339      0.424417      0.564370      0.640486      0.716346      0.758407      0.812063
  71   7 2801.5746    3.3555  1.4238 11.0582 -0.0014  0.0168   0.0309   0.0461    0.1326   0.0000   442.0540     -0.638877       22.1570     0.0768607      -2.55459     -0.196322      0.392714      0.518259      0.578642      0.645776      0.691283      0.730482
  71   8 3009.6515    4.3830  1.4310 11.2529  0.0000  0.0164   0.0396   0.0453    0.1723   0.0000   442.0670     -0.916987       21.8611     -0.427042      -2.87139     0.0182791      0.378663      0.511071      0.566289      0.642192      0.690760      0.697159
  71   9 3211.8665    4.3570  1.8886 11.5662 -0.0002  0.0196   0.0347   0.0525    0.0986   0.0000   442.3537       1.85109       22.0011       1.07534      -3.01108      -1.89182      0.437553      0.598212      0.662732      0.748240      0.790697      0.812649
  71  10 3410.3673    3.5733  2.9984 11.3375  0.0000  0.0260   0.0224   0.0691    0.0561   0.0000   441.6610     -0.924749       21.1628       2.14355      -1.07613     -0.408983      0.610071      0.813342      0.933791       1.01872       1.09323       1.13390
  71  11 3606.2011    2.7448  5.3191 10.7966  0.0019  0.0402   0.0131   0.1104    0.0484   0.0000   442.0971      -3.69107       20.7685      0.118228      -1.37198      -2.10917      0.907932       1.21481       1.37365       1.52973       1.64394       1.69154
  71  12 3799.2284    2.1175  8.4570 10.4658  0.0000  0.0630   0.0080   0.1674    0.0394   0.0000   440.8993      0.368983       19.5856      -2.23516       2.64247       3.05067       1.43059       1.94108       2.18864       2.45778       2.60582       2.71327
  72   1 1298.5116    0.1071  0.1565  8.9574  0.0000  0.0103   0.0047   0.0252    0.0173   0.0000   439.9393      0.257366       21.5380    -0.0599900      -4.09511      0.387424      0.251870      0.323133      0.397238      0.407396      0.387686      0.394923
  72   2 1629.8672    0.2879  0.4989  8.9756  0.0000  0.0132   0.0056   0.0321    0.0290   0.0000   441.3763     -0.218276       22.4209     -0.411549      -4.50690      0.192284      0.282420      0.370797      0.429372      0.480784      0.481379      0.498288
  72   3 1898.6124    0.5803  0.8246  9.0349  0.0000  0.0144   0.0076   0.0364    0.0581   0.0000   441.7150     0.0770138       21.9406    -0.0733270      -3.55474      0.822293      0.322686      0.439708      0.502409      0.533623      0.603140      0.622977
  72   4 2148.8484    0.9743  1.2253  9.2515 -0.0003  0.0169   0.0105   0.0449    0.0991   0.0000   442.2440    -0.0575707       21.5667      -1.57198      -4.39836     -0.642956      0.386738      0.513072      0.583572      0.645803      0.701613      0.720851
  72   5 2381.6826    1.6117  1.6984  9.5650  0.0000  0.0193   0.0137   0.0507    0.1046   0.0000   442.7321     -0.383744       22.3293     -0.563941      -6.05718     0.0528279      0.426101      0.590680      0.644736      0.734853      0.773884      0.802976
  72   6 2600.9965    2.4322  1.6102 10.2294  0.0000  0.0184   0.0211   0.0475    0.1329   0.0000   442.3875     -0.649513       22.0018     -0.561978      -4.57793       1.32320      0.414076      0.545634      0.632078      0.687618      0.728956      0.764154
  72   7 2815.3581    3.5091  1.4813 10.8205 -0.0012  0.0167   0.0312   0.0465    0.1680   0.0000   442.2253    -0.0890476       21.6916      -1.68401      -3.19528     -0.651048      0.384469      0.511073      0.585147      0.663159      0.684677      0.737619
  72   8 3024.2116    4.4105  1.4517 11.4142  0.0000  0.0167   0.0396   0.0446    0.1562   0.0000   441.8257     -0.323059       21.9657     -0.230398      -4.40736       1.76802      0.389549      0.516923      0.596078      0.670426      0.696338      0.730870
  72   9 3227.2640    4.3436  1.8803 11.5409  0.0000  0.0189   0.0346   0.0526    0.1017   0.0000   442.3720      0.508205       22.2158     -0.206494      -3.19216    -0.0376000      0.437321      0.574991      0.644617      0.733729      0.767615      0.804593
  72  10 3426.4994    3.4683  3.1571 11.4279  0.0000  0.0269   0.0213   0.0719    0.0496   0.0000   442.2164     -0.437723       21.1467     -0.553801      -1.87145       1.05693      0.608049      0.819339      0.914013       1.01781       1.09709       1.13992
  72  11 3622.9601    2.6474  5.6266 10.5510 -0.0095  0.0424   0.0111   0.1147    0.0493   0.0000   442.5727     -0.616372       21.5473     -0.479080      -2.53064      0.851428      0.961701       1.29994       1.45243       1.61919       1.70179       1.77727
  73   1 1306.2135    0.1014  0.1916  9.0047  0.0000  0.0111   0.0046   0.0315    0.0174   0.0000   440.1391     -0.433333       22.3617      0.116149      -4.28302     -0.391582      0.244836      0.315776      0.363105      0.402112      0.497382      0.487759
  73   2 1638.5940    0.2912  0.3997  9.0458  0.0000  0.0109   0.0059   0.0266    0.0273   0.0000   441.4765     0.0864224       21.0372      0.523888      -3.69662      -1.11399      0.254595      0.323253      0.387664      0.395967      0.436746      0.447668
  73   3 1908.2923    0.5882  0.8345  9.1617  0.0000  0.0143   0.0077   0.0372    0.0549   0.0000   441.9018      0.145661       20.8774     -0.256380      -4.15053     -0.330071      0.312269      0.423558      0.489145      0.524619      0.565469      0.591355
  73   4 2159.7902    0.9920  1.3653  9.3206  0.0000  0.0181   0.0100   0.0474    0.0836   0.0000   442.2835      0.255154       21.7755       1.29752      -4.54426     -0.578607      0.393715      0.538501      0.585095      0.688885      0.684834      0.713365
  73   5 2393.3585    1.6477  1.5958  9.8562  0.0000  0.0185   0.0146   0.0501    0.0969   0.0000   441.6591     -0.254620       20.9809      0.159146      -3.75560      0.820396      0.407803      0.549517      0.614507      0.708328      0.743074      0.773570
  73   6 2613.6083    2.5036  1.7164 10.3447  0.0000  0.0188   0.0206   0.0489    0.1116   0.0000   441.7919     -0.430505       22.7163     -0.648675      -4.30433      -1.03037      0.421964      0.563321      0.634321      0.703443      0.764297      0.810188
  73   7 2829.0960    3.6036  1.3546 11.0293  0.0000  0.0161   0.0335   0.0428    0.1663   0.0000   443.0722     -0.765538       21.3997      0.898026      -4.81628      0.778443      0.367732      0.488579      0.555401      0.612811      0.657664      0.702811
  73   8 3038.7043    4.4819  1.4351 11.2431  0.0000  0.0163   0.0397   0.0442    0.1818   0.0000   442.4231     -0.997961       21.8680   0.000852022      -3.66131     -0.393873      0.369156      0.509632      0.563040      0.627899      0.657853      0.700225
  73   9 3242.4671    4.3492  1.9451 11.6704 -0.0000  0.0198   0.0334   0.0514    0.0857   0.0000   442.5951     -0.709429       22.9751     -0.531722      -3.19929      -1.37252      0.436464      0.596313      0.673192      0.732154      0.792701      0.811582
  73  10 3442.5546    3.3734  3.3678 11.4817  0.0000  0.0279   0.0201   0.0761    0.0457   0.0000   442.2905     0.0465960       22.1129       1.87373      -4.61715      -1.86637      0.621037      0.834477      0.937321       1.03177       1.10391       1.15665
  73  11 3639.8796    2.9700  6.8330  9.9116  0.0120  0.0477   0.0093   0.1299    0.0343   0.0000   441.6065      -2.91760       22.2699      -1.06425      -9.09658      -1.61597       1.12676       1.45887       1.70477       1.85878       1.97998       2.08960
  74   1 1313.8409    0.1114  0.1646  8.9846  0.0000  0.0112   0.0047   0.0233    0.0172   0.0000   440.0264    -0.0179913       21.9541      0.218961      -4.41704      0.510243      0.274608      0.402548      0.449772      0.475595      0.502626      0.524256
  74   2 1647.2065    0.3031  0.4614  9.0085  0.0000  0.0120   0.0057   0.0282    0.0285   0.0000   441.6218     -0.375700       21.8430    -0.0979707      -4.30771      0.138162      0.249484      0.336526      0.390891      0.409153      0.432800      0.461244
  74   3 1917.8820    0.6002  0.8111  9.1618  0.0000  0.0142   0.0079   0.0360    0.0559   0.0000   442.3336     -0.135575       21.1037      0.497746      -3.52933      0.431589      0.305049      0.418051      0.458647      0.503241      0.555290      0.569456
  74   4 2170.6397    1.0179  1.2887  9.4187  0.0000  0.0174   0.0104   0.0461    0.0833   0.0000   442.0732     -0.169743       22.0685     -0.260633      -4.57313      -1.14492      0.359699      0.495631      0.553080      0.632274      0.654725      0.683569
  74   5 2404.9123    1.6923  1.7471  9.5005  0.0000  0.0191   0.0140   0.0501    0.1139   0.0000   441.9044      0.101936       22.3056     -0.964552      -3.34589     -0.159842      0.427095      0.581330      0.635496      0.741749      0.772867      0.806183
  74   6 2626.1611    2.4960  1.7032 10.3670 -0.0000  0.0186   0.0208   0.0496    0.1125   0.0000   441.5889    -0.0181735       22.4911      0.272188      -2.29661      -1.10832      0.407315      0.544176      0.606040      0.681369      0.729030      0.759483
  74   7 2842.6712    3.6315  1.3908 11.0215  0.0000  0.0160   0.0334   0.0447    0.1705   0.0000   442.1614      -1.05926       22.1363      0.538782      -2.87295     -0.192358      0.354451      0.467100      0.529206      0.597992      0.616285      0.662262
  74   8 3053.0651    4.4698  1.5326 11.1749  0.0000  0.0165   0.0381   0.0462    0.1698   0.0000   442.3775     -0.761582       21.7808      0.252675      -3.65274      0.275069      0.376985      0.502540      0.570770      0.624191      0.651598      0.691314
  74   9 3257.6671    4.2998  2.0653 11.4382 -0.0042  0.0203   0.0312   0.0520    0.0885   0.0000   441.8850      -1.17228       21.9090       1.11840      -4.19898     -0.337405      0.433394      0.591447      0.667510      0.734817      0.781017      0.805712
  74  10 3458.5493    3.3735  3.6263 11.1872  0.0000  0.0292   0.0189   0.0777    0.0517   0.0000   442.4708     -0.982144       20.7748      0.953205      -1.98784      -1.74927      0.630898      0.855401      0.971694       1.08320       1.15147       1.20057
  74  11 3656.6050    2.4359  5.6480 10.7405 -0.0086  0.0435   0.0108   0.1191    0.0475   0.0000   443.6619      -4.85235       18.9524       3.88968      -5.39855      -3.07874      0.959704       1.27063       1.45769       1.59903       1.69735       1.78630
  75   1 1321.4096    0.1103  0.1963  8.9644  0.0000  0.0106   0.0046   0.0281    0.0174   0.0000   440.5622     -0.200715       21.8539     -0.508204      -4.38095     -0.113802      0.226414      0.319120      0.358615      0.422679      0.453422      0.477850
  75   2 1655.7558    0.3086  0.3878  8.9856  0.0000  0.0104   0.0059   0.0243    0.0282   0.0000   441.2842     -0.299750       21.7643     -0.332969      -4.43103     -0.150968      0.228178      0.302957      0.345296      0.391524      0.395147      0.420715
  75   3 1927.4172    0.6252  0.8550  9.0336  0.0000  0.0140   0.0078   0.0368    0.0608   0.0000   441.4632     0.0258104       21.5226      -1.13761      -3.72940       1.41185      0.294087      0.402523      0.457071      0.514045      0.530048      0.553691
  75   4 2181.3749    1.0627  1.3721  9.2346  0.0000  0.0171   0.0103   0.0472    0.0915   0.0000   441.9550     -0.616939       22.2364       1.49417      -4.74184     -0.854795      0.367945      0.495630      0.557163      0.625515      0.679188      0.705411
  75   5 2416.3796    1.6952  1.6979  9.8748  0.0000  0.0189   0.0145   0.0513    0.0932   0.0000   441.6893     -0.401638       21.9994      0.118189      -3.54316      -1.20304      0.410233      0.542136      0.610094      0.701329      0.747498      0.782190
  75   6 2638.7066    2.5937  1.6622 10.3588  0.0000  0.0183   0.0214   0.0479    0.1175   0.0000   442.3875      0.268789       22.2594      0.159586      -4.41231     -0.285978      0.391481      0.518384      0.574523      0.656158      0.699260      0.736029
  75   7 2856.1969    3.8038  1.4255 10.7983  0.0035  0.0160   0.0342   0.0443    0.2054   0.0000   442.6997      0.409213       21.8721      0.332928      -2.22585    -0.0363636      0.358561      0.471215      0.528857      0.585249      0.628998      0.651560
  75   8 3067.3526    4.4072  1.5284 11.7316 -0.0000  0.0168   0.0383   0.0470    0.1130   0.0000   442.0186     -0.664876       21.9015     -0.308782      -3.98723      0.572049      0.368009      0.490892      0.555793      0.608527      0.650640      0.685215
  75   9 3272.6728    4.1664  2.1316 11.6429  0.0000  0.0205   0.0304   0.0557    0.0750   0.0000   442.4368     -0.645432       21.4341     0.0430775      -1.46218     -0.696948      0.446343      0.610325      0.672857      0.771829      0.804065      0.837103
  75  10 3474.4236    3.2657  3.6587 11.2892 -0.0002  0.0294   0.0183   0.0796    0.0470   0.0000   441.0483     -0.975178       22.0812      0.921333      -3.83374      0.953006      0.635426      0.847845      0.967957       1.06319       1.15355       1.19696
  75  11 3673.0309    2.5722  7.0979 10.7110  0.0046  0.0514   0.0098   0.1367    0.0423   0.0000   442.8505      -2.02067       18.3602       2.10636      -4.69346       2.03692       1.09612       1.47577       1.66746       1.83020       1.94876       2.03758
  76   1 1328.9365    0.1170  0.1873  8.9829  0.0000  0.0104   0.0046   0.0242    0.0173   0.0000   440.0634      0.212538       22.4089      0.101516      -4.44226     -0.406393      0.205320      0.250741      0.328496      0.336164      0.363452      0.383592
  76   2 1664.1672    0.3091  0.4806  9.0192  0.0000  0.0120   0.0056   0.0289    0.0289   0.0000   441.2050    0.00629904       21.4482      0.194814      -4.15659      0.403693      0.255636      0.343180      0.403605      0.442381      0.481354      0.505746
  76   3 1936.8648    0.6492  0.9662  8.9659  0.0000  0.0147   0.0077   0.0396    0.0671   0.0000   441.9707     -0.613825       22.2506     -0.401465      -3.16660      0.135727      0.303063      0.415173      0.464999      0.518559      0.568640      0.580962
  76   4 2192.0973    1.0633  1.3308  9.3312  0.0000  0.0172   0.0106   0.0457    0.0969   0.0000   442.8702     0.0726931       21.4355      0.110920      -4.01228     -0.666167      0.371127      0.488060      0.554224      0.611254      0.659139      0.693434
  76   5 2427.7742    1.7746  1.7453  9.7998 -0.0001  0.0189   0.0145   0.0505    0.0972   0.0000   442.0764      -1.17792       22.8111     -0.794507      -3.57103     -0.331360      0.416117      0.564158      0.634003      0.707202      0.758815      0.783733
  76   6 2651.1100    2.6688  1.6755 10.6467  0.0000  0.0184   0.0220   0.0482    0.1004   0.0000   442.3396      0.365913       22.3181       1.03412      -3.17200       1.53411      0.379795      0.523682      0.587844      0.661016      0.704032      0.737839
  76   7 2869.5938    3.8182  1.4421 10.8521  0.0000  0.0160   0.0331   0.0441    0.1865   0.0000   442.2668     -0.805221       22.9401      0.411660      -4.12874      0.828860      0.351492      0.462517      0.518041      0.588284      0.637672      0.665429
  76   8 3081.5249    4.6043  1.5755 11.1625 -0.0000  0.0166   0.0382   0.0456    0.1759   0.0000   443.0722      0.196069       21.1741       1.28581      -4.53436     -0.767439      0.363456      0.485732      0.552847      0.608073      0.657109      0.674556
  76   9 3287.6982    4.1114  2.3677 11.6160  0.0000  0.0220   0.0279   0.0575    0.0650   0.0000   442.5503     -0.585743       23.0808      0.354927      -3.90541      -1.03882      0.453990      0.626987      0.687010      0.772059      0.811605      0.860514
  76  10 3490.2249    3.1917  3.9712 11.2222  0.0002  0.0317   0.0171   0.0833    0.0475   0.0000   440.9365     -0.291202       20.4883     -0.242006     -0.296508      -1.61332      0.671146      0.900370       1.02900       1.14661       1.24503       1.30076
  76  11 3689.5428    2.3893  6.5023 10.6583 -0.0043  0.0487   0.0095   0.1341    0.0458   0.0000   442.2413     -0.535851       18.6614      0.215639      -2.10052      -2.28936       1.03958       1.40038       1.57418       1.74870       1.89096       1.97152
  77   1 1336.4162    0.1282  0.2295  8.9922  0.0000  0.0109   0.0046   0.0275    0.0179   0.0000   439.9651     -0.545044       22.3854      0.475861      -4.09903     -0.545698      0.227779      0.288516      0.351011      0.374046      0.406029      0.417463
  77   2 1672.5066    0.3175  0.5143  9.0036  0.0000  0.0126   0.0056   0.0298    0.0304   0.0000   441.1042     -0.697722       21.7818    -0.0254043      -3.83803     -0.254920      0.255976      0.334010      0.382800      0.421646      0.447619      0.490167
  77   3 1946.2876    0.6503  0.9613  9.0508  0.0002  0.0150   0.0079   0.0392    0.0682   0.0000   441.7931     -0.477473       22.0296      0.672604      -4.12406     -0.682654      0.311220      0.435762      0.485884      0.547782      0.598714      0.635984
  77   4 2202.6576    1.1134  1.3970  9.5224  0.0000  0.0178   0.0109   0.0471    0.0868   0.0000   442.0251     -0.437713       21.7271      0.405676      -4.11247      -1.08521      0.367298      0.504380      0.544773      0.623276      0.656615      0.702424
  77   5 2439.0878    1.8015  1.7840 10.0163  0.0000  0.0193   0.0147   0.0513    0.0857   0.0000   442.5319      -1.15721       21.8751       1.04393      -4.29592     -0.834880      0.402795      0.539704      0.606051      0.666892      0.708745      0.741780
  77   6 2663.4662    2.6937  1.6563 10.6220  0.0000  0.0175   0.0224   0.0496    0.1095   0.0000   442.8578      0.286219       22.6417     -0.580215      -4.39348     -0.835784      0.373766      0.504396      0.564525      0.626211      0.677273      0.696641
  77   7 2882.9174    3.9199  1.4876 10.8199  0.0000  0.0162   0.0334   0.0446    0.2007   0.0000   442.3446     -0.679340       22.6212     -0.104943      -3.45631      -1.54802      0.343508      0.459258      0.525137      0.581373      0.611605      0.652189
  77   8 3095.5981    4.5364  1.5381 11.6915  0.0000  0.0168   0.0388   0.0457    0.1265   0.0000   442.2406     -0.622323       22.8183      0.346758      -3.18320     -0.783098      0.360795      0.488017      0.540671      0.605658      0.644682      0.680461
  77   9 3302.5465    4.0567  2.3581 11.5737 -0.0000  0.0212   0.0274   0.0578    0.0665   0.0000   442.9007      -1.42994       21.5886      -1.15573      -1.79318      0.685588      0.449545      0.596546      0.673787      0.756641      0.800868      0.847923
  77  10 3505.8632    3.1110  4.2266 11.2852  0.0000  0.0332   0.0160   0.0875    0.0439   0.0000   442.7249      -3.17826       20.7247       2.82187      -3.38638      -1.41878      0.689938      0.939420       1.07565       1.18460       1.27904       1.32536
  77  11 3705.9814    2.6217  8.1463 10.3090  0.0048  0.0562   0.0078   0.1512    0.0345   0.0000   443.1858    -0.0856685       21.0449      -1.70057      -2.96959       6.10550       1.21107       1.60466       1.82409       2.02419       2.14966       2.23384
  78   1 1343.8215    0.1210  0.1900  8.9476  0.0000  0.0094   0.0045   0.0231    0.0172   0.0000   440.4055     -0.316942       21.9040     -0.289559      -4.07031     -0.149577      0.188041      0.249865      0.283876      0.328814      0.343612      0.350070
  78   2 1680.7599    0.3366  0.4946  8.9743  0.0000  0.0114   0.0057   0.0290    0.0303   0.0000   441.2269     -0.351547       21.9966     -0.218579      -3.68152     -0.382592      0.234962      0.320124      0.366237      0.392928      0.431266      0.433814
  78   3 1955.6245    0.6601  0.9511  9.1525  0.0000  0.0149   0.0079   0.0384    0.0624   0.0000   441.4238     -0.396564       22.0484     -0.562031      -3.25471     -0.721107      0.301438      0.402052      0.458737      0.512178      0.567732      0.569809
  78   4 2213.1525    1.1438  1.3570  9.4368  0.0000  0.0169   0.0110   0.0459    0.0918   0.0000   442.0423      0.324653       22.2946      0.507967      -4.27378     0.0639302      0.357294      0.488299      0.540558      0.601990      0.642578      0.666084
  78   5 2450.2795    1.8567  1.7934  9.7795  0.0000  0.0189   0.0148   0.0500    0.1040   0.0000   442.1512   -0.00355497       22.0539      0.786338      -2.70437     0.0699174      0.394723      0.528036      0.600117      0.674171      0.708947      0.729761
  78   6 2675.7272    2.8009  1.7383 10.4315  0.0000  0.0178   0.0220   0.0486    0.1148   0.0000   442.4879     -0.524992       22.4334       1.37426      -4.70883      -1.46013      0.386245      0.513297      0.580636      0.640966      0.680030      0.706803
  78   7 2896.1449    3.8739  1.4979 10.9914  0.0000  0.0162   0.0329   0.0449    0.1620   0.0000   442.2039     -0.400041       21.2979     -0.415565      -4.05853     -0.134749      0.347179      0.458212      0.510850      0.573605      0.610744      0.645932
  78   8 3109.6216    4.6101  1.5398 11.6628  0.0000  0.0166   0.0390   0.0455    0.1296   0.0000   442.5300     -0.272604       22.2354      0.148608      -4.43209     -0.239155      0.359552      0.477580      0.535242      0.595974      0.633134      0.661469
  78   9 3317.3341    3.9954  2.4978 11.5279  0.0000  0.0220   0.0258   0.0597    0.0626   0.0000   442.3282     -0.339863       22.3276    -0.0388653      -3.29879      0.711769      0.455740      0.615965      0.682389      0.774096      0.827448      0.879663
  78  10 3521.4168    3.0670  4.4576 11.2010  0.0003  0.0342   0.0153   0.0905    0.0452   0.0000   442.7443     -0.381233       22.5050       1.23934      -2.90525     -0.112684      0.715546      0.939143       1.09030       1.18650       1.29941       1.34594
  78  11 3722.4756    2.3132  7.0291 10.5315 -0.0025  0.0524   0.0085   0.1433    0.0450   0.0000   443.0707      -2.79148       17.7706     -0.905390      -2.99404       1.66089       1.07876       1.45436       1.64535       1.82361       1.94408       2.04428
  79   1 1351.1562    0.1153  0.2169  8.9854  0.0000  0.0117   0.0045   0.0275    0.0173   0.0000   440.2273     0.0187242       22.1142     0.0207722      -4.63276      0.320102      0.233748      0.336272      0.360085      0.423175      0.459517      0.453028
  79   2 1688.9355    0.3418  0.4954  9.0033  0.0000  0.0114   0.0058   0.0276    0.0303   0.0000   441.3503     -0.195733       21.6871     -0.127320      -4.66393     -0.401104      0.231449      0.301198      0.362778      0.388113      0.421906      0.426264
  79   3 1964.9107    0.6836  1.0455  9.0047  0.0000  0.0152   0.0078   0.0409    0.0709   0.0000   441.7930     -0.670235       22.4133      0.914316      -4.89535      0.265533      0.309308      0.402864      0.471382      0.517231      0.543245      0.561806
  79   4 2223.5822    1.1742  1.5452  9.2743  0.0000  0.0180   0.0105   0.0485    0.0942   0.0000   442.5925      0.580078       22.8396      -1.00943      -3.04482    -0.0745116      0.364894      0.497447      0.555550      0.627943      0.674398      0.703085
  79   5 2461.3971    1.8972  1.7225 10.0671  0.0002  0.0190   0.0155   0.0492    0.0916   0.0000   442.3647     -0.429007       22.0247     -0.944656      -2.87386      0.311800      0.378396      0.516355      0.572743      0.654476      0.682518      0.744912
  79   6 2687.9349    2.8363  1.5865 10.8525  0.0000  0.0175   0.0241   0.0468    0.1071   0.0000   442.4976     -0.132788       21.6913      0.762741      -2.46091     -0.741259      0.357412      0.483294      0.546502      0.609100      0.654153      0.672291
  79   7 2909.3110    4.0047  1.3678 11.6061  0.0002  0.0158   0.0366   0.0427    0.1278   0.0000   442.1069      0.328504       21.2596      0.749968      -3.16582     -0.675345      0.327144      0.441356      0.496536      0.571675      0.598188      0.632255
  79   8 3123.5195    4.5220  1.5617 11.9220  0.0000  0.0170   0.0390   0.0466    0.1100   0.0000   442.3175      -1.36298       21.1217      -1.08644      -4.68021     0.0362006      0.360591      0.485863      0.550455      0.602915      0.622987      0.659274
  79   9 3332.0021    3.9965  2.5734 11.5240  0.0000  0.0225   0.0255   0.0590    0.0634   0.0000   442.7023     -0.321954       23.1878      0.234041      -2.94971      -1.86223      0.468332      0.631145      0.697811      0.779830      0.857790      0.885436
  79  10 3536.9247    3.0426  4.8075 11.1221 -0.0005  0.0358   0.0143   0.0969    0.0458   0.0000   441.9605     -0.520018       19.2848      -2.29005      -2.88648      0.793092      0.725111      0.966671       1.10942       1.21579       1.31973       1.37208
  79  11 3738.4925    2.3186  7.5748 10.7640 -0.0008  0.0561   0.0086   0.1487    0.0379   0.0000   441.8560      -3.24280       24.0219      -1.46690      -1.82928   -0.00604070       1.15184       1.54909       1.75473       1.95930       2.07770       2.16881
  80   1 1358.4755    0.1183  0.2052  8.9877  0.0000  0.0111   0.0044   0.0234    0.0173   0.0000   440.1347     -0.333534       21.8536      0.103856      -5.58178      0.511251      0.221354      0.317395      0.331602      0.405391      0.424451      0.455301
  80   2 1697.0382    0.3471  0.5120  9.0471  0.0000  0.0113   0.0058   0.0288    0.0315   0.0000   441.1674     -0.998129       21.5746      0.428463      -4.12422     -0.319993      0.221739      0.300655      0.339460      0.396337      0.425732      0.426388
  80   3 1974.1053    0.7007  1.0001  9.1183  0.0000  0.0147   0.0081   0.0396    0.0710   0.0000   441.5654    -0.0564116       22.2321   -0.00910505      -4.09950      0.445616      0.303082      0.398482      0.442810      0.507229      0.547613      0.556170
  80   4 2233.8827    1.2164  1.5366  9.4983  0.0000  0.0179   0.0108   0.0470    0.0858   0.0000   441.7568      0.487287       22.9241     -0.439343      -2.48549    0.00658824      0.374481      0.496709      0.562732      0.639930      0.665005      0.698305
  80   5 2472.4043    1.8998  1.7555 10.2317 -0.0007  0.0188   0.0153   0.0510    0.0842   0.0000   441.9055      0.505520       21.9286      -1.55037      -2.99041      -1.27755      0.378232      0.510831      0.577163      0.639302      0.681985      0.717365
  80   6 2700.0808    2.9255  1.7323 10.6467 -0.0000  0.0178   0.0231   0.0474    0.1157   0.0000   442.6389     -0.778565       22.2029      0.959454      -3.74777      0.775860      0.377491      0.505643      0.576013      0.639843      0.675657      0.707933
  80   7 2922.3505    4.0150  1.4955 11.4398  0.0005  0.0163   0.0342   0.0445    0.1368   0.0000   442.5260     -0.128441       22.4996      0.685960      -2.95081     -0.539358      0.329140      0.445809      0.493210      0.570973      0.593628      0.620873
  80   8 3137.3440    4.5955  1.7100 11.6571  0.0003  0.0172   0.0364   0.0476    0.1162   0.0000   441.8870     -0.924388       22.2168      0.507683      -4.10692     0.0423478      0.363228      0.478073      0.542344      0.601920      0.638452      0.673680
  80   9 3346.6352    3.8811  2.6917 11.5842  0.0000  0.0231   0.0243   0.0615    0.0600   0.0000   442.8102     -0.608490       21.4130      0.146848      -3.18799      0.414899      0.475381      0.642352      0.718498      0.811227      0.878381      0.916080
  80  10 3552.3901    3.0308  5.0465 11.1634  0.0000  0.0382   0.0141   0.1008    0.0465   0.0000   442.2532      0.371184       20.7691     0.0906960      -1.10752     -0.840551      0.755938       1.02814       1.16730       1.30380       1.38776       1.43843
  80  11 3754.7169    2.2573  7.8978 10.7481  0.0005  0.0586   0.0082   0.1535    0.0383   0.0000   442.9046      -3.80791       20.2108       2.99633      -1.07338      0.731031       1.15466       1.58836       1.77581       1.98303       2.10516       2.17842
  81   1 1365.6727    0.1323  0.2289  8.9923  0.0000  0.0100   0.0044   0.0261    0.0176   0.0000   439.8816     -0.698699       22.0832      0.376322      -3.69090     -0.300310      0.196799      0.272387      0.303989      0.325906      0.373514      0.408627
  81   2 1705.0317    0.3612  0.5343  9.0372  0.0000  0.0114   0.0058   0.0296    0.0319   0.0000   441.1489     -0.371415       21.6861      0.466525      -4.40334     -0.959573      0.221041      0.298834      0.340243      0.380502      0.412695      0.439273
  81   3 1983.2652    0.7043  1.0714  9.1403  0.0000  0.0155   0.0079   0.0412    0.0704   0.0000   441.7593     -0.548746       22.3910      0.451676      -5.52825     -0.578956      0.306467      0.399768      0.466078      0.520362      0.549696      0.581058
  81   4 2244.1459    1.2222  1.4927  9.4816 -0.0041  0.0174   0.0108   0.0468    0.0885   0.0000   442.6454      0.369774       21.9559       1.79953      -3.36939      -1.45631      0.348122      0.468101      0.541177      0.590258      0.645469      0.661503
  81   5 2483.3986    2.0048  1.7256 10.2480  0.0000  0.0183   0.0161   0.0493    0.0883   0.0000   441.6875     -0.483965       21.8054     -0.206999      -3.53870     -0.747486      0.371794      0.494683      0.553173      0.635181      0.670493      0.698183
  81   6 2712.1216    2.9514  1.6226 10.5556 -0.0000  0.0170   0.0238   0.0461    0.1387   0.0000   442.0846     0.0260141       22.3632     -0.197295      -3.81454     -0.584003      0.342008      0.451754      0.517060      0.579391      0.620115      0.661179
  81   7 2935.3059    4.1393  1.4866 11.3855  0.0000  0.0160   0.0356   0.0452    0.1497   0.0000   442.9683    -0.0559085       22.2020    -0.0377890      -2.90679      -1.39530      0.322251      0.435031      0.480041      0.541904      0.565542      0.613077
  81   8 3151.0299    4.5814  1.8367 11.2896 -0.0001  0.0178   0.0341   0.0478    0.1360   0.0000   442.1302      0.751672       22.7036     -0.156579      -3.02767     -0.703279      0.358367      0.479550      0.542247      0.614542      0.647003      0.673748
  81   9 3361.2602    3.8623  2.8137 11.4894  0.0000  0.0238   0.0235   0.0626    0.0618   0.0000   442.4546      -1.07264       20.2206      0.106014      -4.47213      -1.43057      0.483387      0.649743      0.728963      0.825808      0.862499      0.913302
  82   1 1372.8868    0.1330  0.1970  8.9355  0.0000  0.0086   0.0043   0.0227    0.0170   0.0000   440.2477      0.583414       21.8294     -0.355027      -4.47707     0.0395532      0.181078      0.240658      0.277631      0.293637      0.335987      0.348248
  82   2 1712.9404    0.3542  0.6115  8.9907  0.0000  0.0130   0.0057   0.0329    0.0335   0.0000   440.7228     -0.756734       21.5391     0.0324394      -3.83083      0.212851      0.253917      0.360291      0.401029      0.464973      0.489953      0.493896
  82   3 1992.3541    0.7222  1.0465  9.1250  0.0000  0.0150   0.0080   0.0398    0.0683   0.0000   441.6886    -0.0163752       22.1580     0.0508437      -4.12936      0.191249      0.290978      0.400329      0.450137      0.501114      0.545271      0.570867
  82   4 2254.2292    1.2601  1.5686  9.2246  0.0000  0.0177   0.0108   0.0473    0.1016   0.0000   442.1530   -0.00945960       21.9160     -0.232524      -4.07800       1.31190      0.350947      0.460469      0.521770      0.585040      0.619604      0.646563
  82   5 2494.2472    2.0422  1.8490  9.9017  0.0000  0.0188   0.0156   0.0499    0.1065   0.0000   442.1176     -0.962456       22.7268     0.0915607      -3.38748     -0.215638      0.373906      0.500099      0.565036      0.642837      0.686077      0.728295
  82   6 2724.1512    3.0508  1.7060 10.5498  0.0000  0.0174   0.0241   0.0470    0.1338   0.0000   442.5228     -0.546928       22.4459     -0.492578      -4.84506     -0.772639      0.352705      0.471300      0.527125      0.589429      0.621867      0.669592
  82   7 2948.2182    4.1736  1.5031 11.3544  0.0000  0.0162   0.0348   0.0429    0.1326   0.0000   442.5985     -0.462091       21.4549      -1.17524      -2.93610      0.331050      0.326840      0.443849      0.497612      0.557203      0.587883      0.620078
  82   8 3164.7154    4.5670  1.7368 11.6987 -0.0000  0.0176   0.0355   0.0465    0.1014   0.0000   442.3177      -1.13508       21.6668      0.767894      -2.70406     -0.840572      0.347390      0.475599      0.530957      0.595185      0.635698      0.672685
  82   9 3375.6628    3.7814  2.9555 11.4992 -0.0001  0.0241   0.0221   0.0648    0.0533   0.0000   443.3352     0.0852761       23.3050   -0.00453147      -2.72026     -0.701802      0.485386      0.648876      0.725463      0.813850      0.865766      0.905719
  83   1 1380.0135    0.1344  0.2194  8.9367  0.0000  0.0094   0.0043   0.0248    0.0174   0.0000   440.3426     -0.321533       22.1126      0.903527      -4.31991     -0.345596      0.191839      0.227603      0.283396      0.305662      0.321058      0.325823
  83   2 1720.7960    0.3768  0.5943  9.0072  0.0000  0.0126   0.0058   0.0309    0.0339   0.0000   441.1220    -0.0251075       21.6860     -0.163342      -4.49686     0.0910597      0.232897      0.316466      0.371664      0.405558      0.441907      0.465314
  83   3 2001.4134    0.7224  1.1026  9.2030  0.0000  0.0158   0.0081   0.0430    0.0708   0.0000   441.9432      0.240517       20.9194      0.345066      -4.78596     -0.612873      0.304957      0.418744      0.462217      0.518411      0.546955      0.570342
  83   4 2264.2862    1.2821  1.6513  9.3251  0.0000  0.0180   0.0106   0.0494    0.0930   0.0000   441.9117     -0.401526       22.2024     0.0573217      -3.15280      -1.65873      0.350372      0.470728      0.543169      0.602980      0.638819      0.679986
  83   5 2505.0956    2.0831  1.8145 10.0592  0.0000  0.0189   0.0160   0.0496    0.1004   0.0000   442.9945     0.0221234       22.6476     0.0316613      -4.02723     -0.849092      0.388461      0.531735      0.594135      0.668858      0.705255      0.736204
  83   6 2736.0563    3.1200  1.6701 10.4859  0.0000  0.0171   0.0244   0.0457    0.1472   0.0000   442.7228      0.755114       22.7644      0.711294      -4.12940      0.505376      0.341590      0.452550      0.511860      0.582493      0.615002      0.642742
  83   7 2961.0401    4.1999  1.4597 11.4427  0.0000  0.0157   0.0360   0.0437    0.1419   0.0000   442.4799     -0.427382       21.9891       1.07416      -3.41760     -0.128269      0.321053      0.431588      0.481083      0.552112      0.576243      0.620266
  83   8 3178.2142    4.5300  1.8427 11.5522 -0.0050  0.0178   0.0333   0.0482    0.1025   0.0000   442.9119      0.801225       22.6743      0.228036      -3.78689     0.0308628      0.348687      0.478774      0.525156      0.589469      0.635935      0.670101
  83   9 3390.0849    3.6861  3.1597 11.5338  0.0001  0.0253   0.0212   0.0687    0.0510   0.0000   442.7299       1.02324       21.9535       1.08847      -1.49543      0.936268      0.500849      0.676878      0.775273      0.863887      0.910088      0.952411
  84   1 1387.1075    0.1431  0.2696  8.9181  0.0000  0.0109   0.0043   0.0269    0.0180   0.0000   440.2807     -0.108993       21.8738      0.373511      -4.54485     0.0992558      0.214888      0.280116      0.321636      0.367797      0.389448      0.384794
  84   2 1728.5713    0.3942  0.5950  8.9748  0.0000  0.0116   0.0059   0.0308    0.0351   0.0000   440.8857     -0.326097       21.7417      0.122222      -4.51493      0.374510      0.221022      0.287951      0.339752      0.359639      0.400936      0.417314
  84   3 2010.3974    0.7655  1.0955  9.2614  0.0000  0.0153   0.0085   0.0412    0.0710   0.0000   441.9185      0.341147       22.1871     -0.205688      -4.97555      0.186599      0.300972      0.403273      0.447568      0.502907      0.534129      0.551882
  84   4 2274.2836    1.3291  1.6325  9.3812  0.0000  0.0177   0.0111   0.0491    0.1002   0.0000   441.8337     -0.943826       22.1447      0.355088      -4.46365     -0.187018      0.344718      0.470828      0.523536      0.587664      0.629706      0.669698
  84   5 2515.8722    2.1302  1.8271 10.1333 -0.0000  0.0183   0.0161   0.0505    0.0929   0.0000   442.5768     -0.959482       22.2805      0.803276      -3.46050     -0.171896      0.348314      0.475671      0.540200      0.605580      0.644557      0.665509
  84   6 2747.9294    3.1337  1.6288 10.6824 -0.0000  0.0169   0.0251   0.0459    0.1411   0.0000   442.2862     -0.978544       21.4090     -0.544172      -3.46874      0.427947      0.334247      0.452110      0.502446      0.562717      0.589265      0.638543
  84   7 2973.7569    4.2679  1.5456 11.0440 -0.0014  0.0161   0.0344   0.0434    0.1882   0.0000   442.2543      0.337148       22.3490     -0.251415      -3.49299     -0.537928      0.318838      0.436685      0.477361      0.549170      0.574174      0.615075
  84   8 3191.7434    4.5300  1.8630 11.6804 -0.0002  0.0183   0.0337   0.0474    0.0956   0.0000   442.5811      0.805514       20.8803     -0.924695      -2.59034     -0.250261      0.359813      0.489684      0.547735      0.622878      0.647802      0.702501
  84   9 3404.4064    3.6232  3.1791 11.4018  0.0000  0.0257   0.0205   0.0677    0.0563   0.0000   442.5257     -0.680138       22.4808     -0.320193      -3.38646      -3.17064      0.499846      0.673234      0.759046      0.854282      0.907279      0.959101
  85   1 1394.1446    0.1371  0.2036  8.9236  0.0000  0.0090   0.0044   0.0220    0.0170   0.0000   440.3038     -0.451350       21.2827      0.355589      -4.37540     -0.285276      0.161001      0.203742      0.259145      0.282426      0.284486      0.307640
  85   2 1736.2426    0.3903  0.5813  8.9723  0.0000  0.0119   0.0059   0.0291    0.0345   0.0000   441.0244    -0.0590800       22.1588     -0.466146      -3.72717      0.207073      0.228301      0.300985      0.355517      0.385257      0.427947      0.453317
  85   3 2019.3375    0.7738  1.1168  9.2322  0.0000  0.0155   0.0085   0.0417    0.0722   0.0000   441.9242     -0.493058       22.1719     -0.134704      -4.83333     -0.757937      0.294952      0.403000      0.455528      0.499441      0.526251      0.548073
  85   4 2284.1458    1.3441  1.7499  9.4546 -0.0000  0.0189   0.0109   0.0503    0.0869   0.0000   442.5960      0.720404       21.8299    -0.0105658      -4.76002      0.388836      0.358366      0.487964      0.538873      0.606938      0.642107      0.673805
  85   5 2526.4943    2.1466  1.8203 10.1602  0.0000  0.0185   0.0162   0.0498    0.0939   0.0000   441.5796     -0.595727       22.6853     -0.962133      -3.15885      -1.01516      0.359529      0.485897      0.546774      0.606540      0.636986      0.675396
  85   6 2759.7112    3.2668  1.6669 10.3805  0.0000  0.0167   0.0250   0.0449    0.1624   0.0000   442.7422     -0.965526       22.1949      0.540675      -4.03714      0.646349      0.327009      0.435256      0.489921      0.550977      0.592932      0.620228
  85   7 2986.4018    4.3425  1.4725 11.6056  0.0000  0.0156   0.0367   0.0437    0.1266   0.0000   443.1282     -0.207466       21.4897    -0.0963956      -3.54866     -0.834965      0.304192      0.404364      0.453959      0.522975      0.546376      0.588162
  85   8 3205.1731    4.4319  1.9785 11.6216  0.0000  0.0187   0.0316   0.0497    0.0878   0.0000   442.6822    -0.0423014       22.6512      0.717575      -3.26788     -0.552828      0.354405      0.484881      0.537211      0.602358      0.639335      0.673789
  85   9 3418.5918    3.6239  3.3608 11.3669  0.0005  0.0263   0.0199   0.0703    0.0539   0.0000   442.7335     -0.931647       20.2374       1.02972      -3.48147      -3.16257      0.498480      0.671774      0.765141      0.841682      0.903938      0.946448
  86   1 1401.1130    0.1445  0.2378  8.9777  0.0000  0.0097   0.0044   0.0238    0.0175   0.0000   440.3042      0.168824       21.9651      0.191624      -4.62132      0.113704      0.194651      0.240982      0.298861      0.327245      0.347745      0.348731
  86   2 1743.8739    0.4129  0.5533  9.0741  0.0000  0.0113   0.0061   0.0277    0.0341   0.0000   440.8225     -0.189027       21.9163     -0.453334      -4.03076      0.261718      0.202374      0.280260      0.315127      0.353284      0.378806      0.393848
  86   3 2028.1826    0.7721  1.1243  9.2228  0.0000  0.0153   0.0083   0.0419    0.0754   0.0000   442.1744      -1.03789       22.1260     -0.248714      -3.72289     -0.149363      0.288116      0.395281      0.431154      0.496459      0.529031      0.565844
  86   4 2293.9843    1.3620  1.5492  9.8814  0.0000  0.0176   0.0119   0.0481    0.0791   0.0000   442.0608     -0.392291       22.0413      0.533243      -3.72363      0.526123      0.335432      0.452614      0.507855      0.576622      0.615461      0.637277
  86   5 2537.0857    2.2099  1.8693 10.4038  0.0000  0.0188   0.0167   0.0504    0.0840   0.0000   442.0812     -0.728420       23.3691     0.0784115      -2.42632     -0.233957      0.355127      0.481057      0.543188      0.609851      0.649820      0.683929
  86   6 2771.4574    3.2639  1.6612 11.0526  0.0000  0.0169   0.0256   0.0463    0.1049   0.0000   442.2011      0.415035       21.4661     0.0197899      -3.62435     -0.282387      0.327132      0.430112      0.475718      0.548088      0.589996      0.620770
  86   7 2998.9751    4.3439  1.6016 11.4936  0.0000  0.0162   0.0347   0.0455    0.1256   0.0000   442.8448      0.120583       21.8310     -0.274091      -4.36487      0.134907      0.304194      0.409339      0.460605      0.517863      0.559932      0.583030
  86   8 3218.4656    4.4231  2.0466 11.6358 -0.0000  0.0188   0.0307   0.0504    0.0866   0.0000   443.5950      -1.01331       21.7484     -0.863117      -3.51000      -1.51962      0.355851      0.477706      0.533056      0.598360      0.642213      0.666267
  86   9 3432.7856    3.4912  3.6910 11.4187 -0.0004  0.0282   0.0184   0.0773    0.0516   0.0000   441.3902      0.693813       22.1406       1.30216      -3.40118     -0.684213      0.535173      0.728927      0.837102      0.931757       1.01026       1.05045
  87   1 1408.0330    0.1429  0.2250  9.0187  0.0000  0.0095   0.0044   0.0228    0.0174   0.0000   440.0218     -0.137871       21.7688     -0.231193      -4.40922      0.128270      0.167690      0.226741      0.281621      0.289366      0.283553      0.309596
  87   2 1751.4308    0.3973  0.6468  9.1320  0.0000  0.0128   0.0058   0.0320    0.0351   0.0000   441.1455     -0.459645       21.4642      0.377878      -4.50826      0.933583      0.243409      0.310952      0.360706      0.409344      0.440590      0.450454
  87   3 2037.0002    0.8124  1.2368  9.1377  0.0002  0.0160   0.0082   0.0433    0.0822   0.0000   441.5212     -0.597590       21.1726     0.0713549      -3.24562     -0.546191      0.294945      0.396290      0.435926      0.486279      0.536070      0.564921
  87   4 2303.6701    1.3928  1.7556  9.5513  0.0000  0.0187   0.0112   0.0499    0.0946   0.0000   442.1988      -1.13595       22.1120      0.586235      -3.67781     -0.390075      0.348987      0.478343      0.538715      0.614686      0.657439      0.693548
  87   5 2547.6651    2.2661  1.8590 10.3747  0.0000  0.0185   0.0166   0.0491    0.0877   0.0000   442.3864     0.0673540       21.9875      0.179661      -2.94596      0.422385      0.342763      0.460846      0.524883      0.578523      0.633576      0.668339
  87   6 2783.0800    3.3663  1.7134 10.5291  0.0034  0.0167   0.0253   0.0459    0.1629   0.0000   442.4612     -0.755454       21.9288      0.191914      -3.25345      0.629925      0.314828      0.425624      0.479227      0.551707      0.578764      0.605561
  87   7 3011.4308    4.4778  1.5262 11.5303  0.0000  0.0156   0.0366   0.0437    0.1487   0.0000   442.7379     0.0231534       22.9889      0.134947      -2.98490     -0.461851      0.295650      0.391698      0.443463      0.503845      0.542742      0.571222
  87   8 3231.7155    4.4217  2.0927 11.6908  0.0000  0.0194   0.0304   0.0505    0.0866   0.0000   443.4390      0.174055       21.4038      0.312968      -3.63762      0.530090      0.354233      0.494220      0.542354      0.614080      0.660313      0.690145
  87   9 3446.8156    3.4809  3.8286 11.4458  0.0003  0.0291   0.0177   0.0786    0.0505   0.0000   443.0289     -0.862017       21.6408      0.527414      -3.32663      0.755970      0.536168      0.728728      0.811695      0.930107      0.979094       1.03578
  88   1 1414.9045    0.1422  0.2583  8.9659  0.0000  0.0105   0.0043   0.0260    0.0173   0.0000   439.9659     -0.438923       21.7900     -0.175016      -4.12160     -0.644422      0.183318      0.259797      0.288221      0.311952      0.356477      0.373478
  88   2 1758.9134    0.4149  0.6191  9.0527  0.0000  0.0124   0.0060   0.0299    0.0357   0.0000   440.6965     0.0746730       22.4286      0.210732      -4.31741    -0.0584733      0.231126      0.327058      0.361131      0.404819      0.437563      0.455222
  88   3 2045.7696    0.8251  1.2809  9.0181  0.0000  0.0161   0.0082   0.0443    0.0878   0.0000   441.8215    -0.0433665       21.4638      0.390699      -4.56779     -0.742130      0.292490      0.399789      0.451941      0.504267      0.533086      0.570568
  88   4 2313.2985    1.4264  1.9694  9.5017  0.0000  0.0196   0.0106   0.0531    0.0816   0.0000   442.4979    -0.0669244       21.1317      0.455547      -4.01062     -0.187863      0.364085      0.498135      0.565040      0.626239      0.672344      0.709934
  88   5 2558.1638    2.2591  1.9124 10.4670  0.0000  0.0191   0.0168   0.0509    0.0844   0.0000   441.8252     0.0704591       22.1530    -0.0970629      -4.86406      0.345975      0.357740      0.474083      0.538986      0.602519      0.647979      0.683344
  88   6 2794.6755    3.3619  1.7169 10.8913  0.0000  0.0168   0.0254   0.0464    0.1131   0.0000   442.5821      -1.07492       22.9274      0.485267      -3.01776      0.654969      0.319324      0.425206      0.471599      0.533742      0.576696      0.605912
  88   7 3023.8076    4.5566  1.6006 11.1522  0.0000  0.0158   0.0354   0.0441    0.1728   0.0000   442.7137      0.219842       21.6741    -0.0379835      -3.79694     -0.913881      0.300523      0.408172      0.456296      0.510809      0.541309      0.574174
  88   8 3244.9384    4.3940  2.1416 11.6150  0.0000  0.0190   0.0290   0.0508    0.0758   0.0000   442.3093     -0.697104       22.8397      0.178612      -3.16872    -0.0451061      0.357620      0.482046      0.539071      0.608437      0.650043      0.685199
  88   9 3460.8973    3.4004  4.0201 11.3263  0.0003  0.0302   0.0167   0.0820    0.0502   0.0000   443.0059      0.195588       20.9512     -0.869267      -2.50550      0.315864      0.550446      0.754731      0.840618      0.943203       1.00783       1.06033
  89   1 1421.7198    0.1534  0.2391  9.0216  0.0000  0.0089   0.0043   0.0225    0.0174   0.0000   440.1984     -0.228691       22.1369     -0.332632      -4.34749     -0.267949      0.164855      0.223869      0.255852      0.293990      0.325054      0.335684
  89   2 1766.3176    0.4203  0.6241  9.1643  0.0000  0.0120   0.0060   0.0293    0.0352   0.0000   441.0567     -0.342723       21.8801      0.547362      -4.50291     -0.308583      0.216091      0.285433      0.325576      0.360204      0.393939      0.416153
  89   3 2054.4887    0.8545  1.2030  9.1794  0.0000  0.0152   0.0087   0.0418    0.0928   0.0000   441.2340    -0.0334304       22.2948     0.0949091      -4.86889    -0.0920722      0.287619      0.384253      0.443436      0.501723      0.519206      0.545978
  89   4 2322.9148    1.4346  1.8102  9.6913  0.0000  0.0187   0.0110   0.0510    0.0846   0.0000   441.7260     -0.388834       22.9476      0.121866      -4.83816     -0.580940      0.338324      0.446963      0.518264      0.588185      0.622227      0.662323
  89   5 2568.6007    2.3635  1.9380 10.1212  0.0000  0.0182   0.0166   0.0499    0.1140   0.0000   441.8099     -0.506862       21.5032      0.987605      -3.67631       1.53933      0.343091      0.444091      0.504623      0.567521      0.615308      0.647365
  89   6 2806.1967    3.4643  1.6036 11.1255 -0.0001  0.0167   0.0271   0.0439    0.1214   0.0000   442.5832     -0.873289       21.7251      0.962876      -3.77082     -0.708558      0.299128      0.399785      0.451993      0.505093      0.522727      0.556065
  89   7 3036.1481    4.5766  1.7161 11.1579  0.0000  0.0164   0.0336   0.0441    0.1619   0.0000   442.7461      0.451580       22.3249      0.857803      -2.50970      0.370857      0.310101      0.413284      0.465287      0.528552      0.556459      0.580118
  89   8 3258.0757    4.3288  2.1810 11.8529 -0.0000  0.0195   0.0288   0.0521    0.0706   0.0000   442.6078     0.0684437       21.5160    -0.0320175      -3.94047     -0.669482      0.361970      0.483716      0.558836      0.607710      0.662378      0.695053
  89   9 3474.7878    3.3216  4.1227 11.4695 -0.0011  0.0308   0.0162   0.0841    0.0484   0.0000   442.3702     -0.898332       21.3674     0.0703468      -3.54410      -1.43353      0.560537      0.757157      0.867587      0.954978       1.03205       1.08109
  89  10 3687.3986    2.4834  7.0374 11.1293 -0.0005  0.0518   0.0093   0.1392    0.0375   0.0000   444.8772     -0.561178       21.7220       1.65861      -4.88657     -0.443732      0.944323       1.27179       1.45185       1.61265       1.74889       1.83081
  90   1 1428.5168    0.1550  0.2234  9.1388  0.0000  0.0082   0.0042   0.0217    0.0170   0.0000   439.9356     -0.258733       22.1517     -0.328675      -4.79631    0.00184843      0.145903      0.191872      0.233147      0.236702      0.261904      0.269456
  90   2 1773.6763    0.4489  0.6811  9.2176  0.0002  0.0123   0.0060   0.0305    0.0386   0.0000   440.6760     -0.322615       21.7933    -0.0874887      -3.66465     -0.467289      0.223065      0.302875      0.343752      0.387926      0.417459      0.435889
  90   3 2063.1818    0.8454  1.2320  9.5386  0.0000  0.0162   0.0087   0.0426    0.0732   0.0000   441.0941   -0.00599425       21.8445      0.880491      -4.37132     -0.657850      0.284977      0.388558      0.438868      0.487934      0.523640      0.568910
  90   4 2332.4417    1.4919  1.7487  9.9730  0.0002  0.0183   0.0118   0.0497    0.0837   0.0000   441.9778     -0.976395       21.8129      0.530564      -4.21798     -0.433021      0.328809      0.439257      0.496785      0.557377      0.613002      0.645191
  90   5 2578.9657    2.3786  1.9814 10.3915  0.0000  0.0187   0.0166   0.0505    0.0999   0.0000   442.4173      0.326201       22.5981     -0.463048      -4.36407     -0.252932      0.337599      0.445919      0.508888      0.581251      0.614769      0.645737
  90   6 2817.6513    3.5456  1.6334 11.1541  0.0000  0.0162   0.0275   0.0450    0.1326   0.0000   442.9203      0.305914       21.8938      0.329201      -3.89701      -1.48888      0.301238      0.401889      0.451026      0.510464      0.548925      0.570094
  90   7 3048.4408    4.5283  1.6393 11.7556  0.0027  0.0162   0.0352   0.0443    0.1279   0.0000   442.1995     0.0135437       22.3880     -0.305445      -5.01871      0.440288      0.297468      0.405020      0.454470      0.519984      0.549272      0.577903
  90   8 3271.0507    4.2661  2.3437 11.8837  0.0000  0.0205   0.0276   0.0544    0.0722   0.0000   442.4769     -0.759179       21.6413      -1.09915      -2.49935     -0.201939      0.372767      0.501518      0.561553      0.633224      0.680039      0.717761
  90   9 3488.6005    3.3466  4.4472 11.4093  0.0014  0.0330   0.0153   0.0864    0.0522   0.0000   443.6541      0.187648       20.6627     -0.258901      -1.96867       1.66970      0.595416      0.804571      0.925332       1.02768       1.10923       1.16941
  91   1 1435.2353    0.1682  0.2519  9.0478  0.0000  0.0088   0.0043   0.0220    0.0177   0.0000   440.0246    -0.0404652       21.9340      0.142782      -4.52741     -0.263780      0.160817      0.209416      0.261590      0.264673      0.307972      0.315612
  91   2 1780.9358    0.4525  0.7612  9.0794  0.0000  0.0132   0.0059   0.0330    0.0417   0.0000   440.9189    0.00177991       21.7441     -0.401887      -3.46688     -0.699829      0.233442      0.324948      0.363157      0.417019      0.450853      0.461717
  91   3 2071.7360    0.8654  1.2659  9.3418  0.0000  0.0157   0.0086   0.0436    0.0817   0.0000   441.5814      0.450934       22.5776      0.290849      -4.63193       1.29112      0.286348      0.386475      0.433022      0.489689      0.533325      0.555609
  91   4 2341.7922    1.5030  1.7848 10.1120  0.0000  0.0186   0.0118   0.0508    0.0695   0.0000   441.7451      0.351001       22.6101       1.07899      -3.80168    0.00511052      0.330919      0.452250      0.513414      0.570307      0.600406      0.631756
  91   5 2589.2537    2.4276  1.8658 10.5358 -0.0001  0.0183   0.0175   0.0492    0.0936   0.0000   442.5553     -0.914511       22.2298      0.915811      -3.57044     -0.995806      0.325616      0.439933      0.491962      0.557566      0.589626      0.621855
  91   6 2829.0247    3.5460  1.7346 11.3461  0.0000  0.0168   0.0266   0.0467    0.0966   0.0000   442.6423      0.250262       21.4964    -0.0825964      -3.44207    -0.0440665      0.302985      0.409907      0.463633      0.524190      0.557906      0.582922
  91   7 3060.5966    4.5333  1.6814 11.6623  0.0000  0.0162   0.0342   0.0452    0.1184   0.0000   442.8540      0.449251       22.3236      -1.66317      -3.64873     -0.715890      0.295803      0.394740      0.432950      0.502693      0.539413      0.569003
  91   8 3284.0002    4.2253  2.4715 11.9682  0.0000  0.0210   0.0263   0.0564    0.0578   0.0000   443.6753      0.233432       22.1119     -0.174045      -3.67604      0.670207      0.376014      0.508370      0.577370      0.641401      0.692583      0.719062
  91   9 3502.3627    3.1839  4.2866 11.4907 -0.0026  0.0323   0.0150   0.0870    0.0467   0.0000   443.2187     0.0470715       20.6666       1.52860      -3.03529      -1.06160      0.571648      0.784418      0.876910      0.993610       1.05104       1.12378
  92   1 1441.9222    0.1590  0.2713  8.9835  0.0000  0.0101   0.0043   0.0240    0.0178   0.0000   439.8131   -0.00456698       21.6735      0.150578      -4.36346   -0.00637436      0.174361      0.240864      0.263658      0.295422      0.328836      0.343969
  92   2 1788.1721    0.4605  0.7166  9.0913  0.0002  0.0125   0.0062   0.0333    0.0407   0.0000   440.6680      0.582196       21.6613      0.483456      -4.04743    -0.0145396      0.216344      0.287837      0.349306      0.362792      0.399399      0.430429
  92   3 2080.2937    0.8828  1.4070  9.1026  0.0000  0.0171   0.0082   0.0449    0.0842   0.0000   441.1765     -0.447344       22.0378     0.0275470      -4.37413      0.819467      0.296109      0.408058      0.454368      0.518206      0.541409      0.555688
  92   4 2351.1499    1.5521  1.8983  9.8460  0.0000  0.0190   0.0115   0.0513    0.0770   0.0000   441.8612     -0.109964       22.9149      0.700024      -4.37183     -0.115474      0.336184      0.450174      0.505406      0.567623      0.615639      0.644776
  92   5 2599.5486    2.4738  1.9908 10.3253  0.0000  0.0188   0.0173   0.0504    0.1040   0.0000   442.6015     -0.530687       22.2624      0.790151      -3.82341     -0.404987      0.332929      0.442957      0.506146      0.577174      0.621065      0.661332
  92   6 2840.3496    3.6307  1.7387 11.0280 -0.0000  0.0168   0.0266   0.0450    0.1193   0.0000   442.7905      0.137880       21.9340   -0.00206523      -3.19143      0.206177      0.295660      0.396733      0.455577      0.509365      0.549858      0.573495
  92   7 3072.7191    4.5506  1.6486 11.9027 -0.0001  0.0162   0.0345   0.0446    0.0905   0.0000   442.8635     -0.158380       22.7373     -0.742183      -4.39070     -0.624392      0.290457      0.391738      0.436655      0.497201      0.533618      0.556790
  92   8 3296.9484    4.1058  2.7509 11.6051  0.0000  0.0223   0.0239   0.0602    0.0633   0.0000   442.4671      0.406940       21.8415      0.623130      -4.10475     -0.778004      0.397660      0.531828      0.598125      0.678725      0.728088      0.767515
  92   9 3516.1879    3.2826  4.9689 11.1032  0.0033  0.0346   0.0105   0.0922    0.0067   0.0000   442.1471      -1.42814       21.7930    -0.0529010      -4.16667      0.416032      0.628352      0.822974      0.972153       1.06566       1.16641       1.20122
  93   0  980.3008    0.0237  0.0032  9.3187 -0.1399  0.0213   0.0052   0.0023    0.0130   0.0000   436.9623     -0.635892       21.5103      0.355295      -5.47334     -0.377905      0.286939      0.446474      0.645974      0.460742      0.553852      0.484796
  93   1 1448.5587    0.1673  0.3302  9.0648  0.0000  0.0110   0.0042   0.0290    0.0187   0.0000   439.8492     -0.260860       21.7613     -0.124472      -4.32036     -0.239286      0.180456      0.252323      0.270275      0.315267      0.354223      0.365262
  93   2 1795.3470    0.4611  0.7974  9.1638  0.0000  0.0135   0.0059   0.0352    0.0413   0.0000   440.8040     -0.502826       21.8988     -0.117272      -4.53266      0.444549      0.219325      0.303503      0.347051      0.388155      0.442159      0.460761
  93   3 2088.7917    0.9020  1.4069  9.2655  0.0000  0.0168   0.0082   0.0441    0.0804   0.0000   441.7508      0.406661       22.2720     -0.119646      -3.24849      0.317999      0.290754      0.396688      0.443397      0.492945      0.523377      0.545698
  93   4 2360.4208    1.5668  1.8364 10.0638  0.0000  0.0187   0.0120   0.0506    0.0796   0.0000   442.1797      0.606507       20.9446      0.485336      -4.57592       1.05627      0.328517      0.435172      0.506909      0.558833      0.611386      0.628869
  93   5 2609.7542    2.5476  1.9691 10.6140  0.0000  0.0186   0.0178   0.0498    0.0940   0.0000   442.0301      0.735982       21.5021      0.269351      -4.12721      0.474157      0.337444      0.449768      0.512219      0.583416      0.616095      0.652698
  93   6 2851.6093    3.7106  1.6364 11.3922  0.0000  0.0162   0.0285   0.0443    0.1157   0.0000   443.0264      0.209540       22.0705      0.600926      -4.92776     -0.571242      0.288070      0.380447      0.434989      0.484166      0.525330      0.536085
  93   7 3084.7260    4.6412  1.7311 11.7709  0.0000  0.0164   0.0337   0.0444    0.1051   0.0000   442.6409    -0.0605575       22.9321       1.25538      -5.05701      -1.01678      0.290257      0.392657      0.439796      0.505827      0.539422      0.573397
  93   8 3309.7979    4.0629  2.7534 11.7979 -0.0004  0.0225   0.0236   0.0599    0.0598   0.0000   443.1899      -1.16324       21.5584      0.627795      -3.45982      -1.62174      0.393066      0.539988      0.596723      0.683490      0.717023      0.750179
  93   9 3529.7695    3.0260  4.5625 11.2984 -0.0018  0.0336   0.0132   0.0945    0.0524   0.0000   443.5848     -0.434005       22.0712     -0.559389      -3.46921      -1.65757      0.585488      0.792677      0.901569       1.00541       1.08180       1.15021
  94   0  985.4395    0.0447  0.0163  9.3067  0.0000  0.0104   0.0062   0.0071    0.0130   0.0000   436.3428     -0.380139       22.4132     -0.576815      -3.97103      -1.93481      0.172234      0.236614      0.297473      0.261109      0.415458      0.444200
  94   1 1455.1330    0.1810  0.3119  9.0496  0.0000  0.0098   0.0042   0.0255    0.0186   0.0000   440.2089    -0.0132879       21.7125     -0.304109      -4.05319      0.268324      0.162235      0.225127      0.246667      0.298119      0.338620      0.351096
  94   2 1802.4283    0.4784  0.7903  9.2339  0.0000  0.0130   0.0061   0.0344    0.0412   0.0000   440.1977    -0.0444059       21.8580     -0.175564      -3.62784      0.697808      0.220524      0.295387      0.340964      0.380554      0.420817      0.439552
  94   3 2097.2365    0.9186  1.4362  9.3066  0.0000  0.0169   0.0083   0.0453    0.0786   0.0000   441.0923     -0.722471       21.7160    -0.0175238      -4.12391     -0.184446      0.285791      0.387320      0.435902      0.487935      0.534029      0.567759
  94   4 2369.6581    1.6032  1.9537  9.9254 -0.0000  0.0193   0.0118   0.0518    0.0860   0.0000   441.0339      0.654902       22.4778      -1.35465      -4.20410     -0.475202      0.336275      0.458641      0.513408      0.579145      0.623196      0.652744
  94   5 2619.9078    2.5317  1.9970 10.7161  0.0000  0.0188   0.0175   0.0506    0.0838   0.0000   442.7769     -0.932005       22.3220      0.482356      -4.42896      0.852668      0.330590      0.441952      0.497166      0.552054      0.600427      0.623007
  94   6 2862.8222    3.8528  1.6260 11.5632  0.0000  0.0162   0.0298   0.0434    0.1060   0.0000   442.5351     -0.118010       22.4781      0.696210      -4.27715     0.0917200      0.284432      0.379232      0.425088      0.474668      0.506432      0.531096
  94   7 3096.7033    4.6642  1.7940 11.6745  0.0000  0.0167   0.0334   0.0445    0.1115   0.0000   442.2267      0.207265       21.3339     -0.455471      -2.72664      0.225534      0.295341      0.381637      0.437929      0.495490      0.526945      0.557879
  94   8 3322.5567    4.0347  2.7955 11.7692  0.0000  0.0223   0.0226   0.0605    0.0562   0.0000   443.3617    -0.0467385       21.0130      0.230307      -3.85592     -0.604327      0.379993      0.507011      0.579070      0.656162      0.701712      0.738702
  95   1 1461.6936    0.1694  0.2977  8.9478  0.0000  0.0097   0.0042   0.0255    0.0181   0.0000   440.0672    -0.0860367       21.6041     0.0609996      -4.72315      0.309426      0.161931      0.215325      0.249692      0.293712      0.319287      0.319160
  95   2 1809.5049    0.4794  0.8122  9.0734  0.0000  0.0134   0.0061   0.0346    0.0433   0.0000   440.6445     -0.462112       21.5362     -0.136693      -5.21659     -0.494525      0.226176      0.307743      0.351016      0.383039      0.414229      0.441673
  95   3 2105.6207    0.9328  1.4109  9.3105  0.0000  0.0168   0.0086   0.0445    0.0777   0.0000   441.6395      0.369927       21.7019     0.0662416      -3.87459      0.544392      0.285924      0.386261      0.437580      0.491696      0.515816      0.548467
  95   4 2378.7504    1.6370  1.9453  9.9350  0.0000  0.0193   0.0117   0.0508    0.0769   0.0000   442.2428     -0.502263       22.5727      0.119490      -3.42362    -0.0905377      0.327402      0.437532      0.505798      0.561187      0.603659      0.637830
  95   5 2630.0033    2.6237  1.9094 10.7096  0.0000  0.0182   0.0187   0.0495    0.0875   0.0000   441.7933     -0.221599       21.7460      0.386875      -4.13456     -0.189009      0.311141      0.417790      0.471594      0.533290      0.565378      0.595706
  95   6 2873.9431    3.8686  1.6604 11.2701 -0.0000  0.0162   0.0290   0.0440    0.1158   0.0000   442.9057     -0.955970       22.6741      0.288378      -4.58467    -0.0324725      0.278863      0.380058      0.428228      0.485889      0.513363      0.537275
  95   7 3108.6346    4.5906  1.7618 11.8566  0.0000  0.0168   0.0335   0.0456    0.0939   0.0000   442.8683     -0.703863       21.9425      0.500467      -3.38486     -0.421495      0.289762      0.396086      0.451433      0.522520      0.554681      0.581254
  95   8 3335.2819    4.0079  2.9234 11.4974  0.0000  0.0231   0.0217   0.0606    0.0603   0.0000   443.4060     -0.801007       20.7317     -0.271898      -3.42179      0.500527      0.384145      0.521177      0.580563      0.654797      0.711650      0.737548
  96   1 1468.2071    0.1691  0.2981  9.0268  0.0000  0.0104   0.0041   0.0247    0.0179   0.0000   439.6922    -0.0583153       22.0246     0.0679331      -4.35982     -0.503153      0.158326      0.234277      0.241537      0.305584      0.291048      0.315731
  96   2 1816.4668    0.4958  0.7783  9.1742  0.0000  0.0131   0.0063   0.0328    0.0434   0.0000   440.5221     -0.213246       22.2242      0.117147      -4.24812     -0.154202      0.214766      0.294084      0.332259      0.372868      0.404153      0.436057
  96   3 2113.9764    0.9321  1.4567  9.3685 -0.0003  0.0168   0.0083   0.0458    0.0725   0.0000   441.6459     -0.182610       21.9175     -0.700698      -3.92642      0.604257      0.279356      0.380667      0.437274      0.486813      0.529444      0.548300
  96   4 2387.7988    1.6612  1.9479 10.0439  0.0000  0.0189   0.0118   0.0521    0.0766   0.0000   441.9908     -0.387655       22.1192     -0.242920      -4.05132      0.381842      0.319035      0.431772      0.478094      0.546879      0.577005      0.608422
  96   5 2640.0440    2.7005  1.9622 10.5876  0.0000  0.0180   0.0184   0.0488    0.0984   0.0000   442.3444     -0.973386       22.2253     -0.163013      -3.48754      -1.62311      0.310865      0.410629      0.471956      0.527872      0.566014      0.587229
  96   6 2885.0037    3.9518  1.7794 11.2508 -0.0000  0.0167   0.0283   0.0446    0.1181   0.0000   443.0093      -1.02340       21.7251      0.826730      -4.44658     -0.778601      0.289004      0.392983      0.441548      0.485776      0.536096      0.560444
  96   7 3120.4199    4.5705  1.9323 11.7274 -0.0001  0.0173   0.0310   0.0469    0.0897   0.0000   442.9073     -0.345908       22.1480     -0.776931      -4.25992     -0.125954      0.302225      0.393442      0.444498      0.506672      0.543637      0.574562
  96   8 3347.9463    3.9141  3.0128 11.6429  0.0000  0.0240   0.0213   0.0625    0.0596   0.0000   442.8325     -0.455585       20.8682       1.31680      -4.02971      -1.83146      0.399720      0.546889      0.616724      0.689582      0.727784      0.762563
  97   1 1474.6438    0.1724  0.3109  9.0475  0.0000  0.0102   0.0041   0.0246    0.0183   0.0000   440.0228     -0.277659       21.5965    -0.0571231      -4.85749     0.0823438      0.170206      0.244524      0.269923      0.315763      0.321775      0.329764
  97   2 1823.4648    0.5002  0.7909  9.2334  0.0000  0.0131   0.0062   0.0335    0.0439   0.0000   440.4037     -0.431908       21.5231     -0.566089      -4.99250     -0.832339      0.211430      0.283890      0.339449      0.368562      0.407504      0.430675
  97   3 2122.2962    0.9766  1.4834  9.4380  0.0000  0.0170   0.0087   0.0451    0.0780   0.0000   441.1902     -0.202094       22.2047      0.972933      -3.39797   -0.00134177      0.285148      0.384466      0.434111      0.489476      0.520531      0.536109
  97   4 2396.8109    1.7146  2.0416  9.9774  0.0000  0.0194   0.0120   0.0532    0.0888   0.0000   440.9790     0.0191739       21.8287      0.294505      -3.11430     -0.297175      0.322655      0.439422      0.483763      0.559030      0.610440      0.638727
  97   5 2650.0823    2.6670  1.9762 10.9495  0.0000  0.0183   0.0182   0.0510    0.0756   0.0000   442.8975     -0.723222       21.7711      0.429904      -3.83250     -0.687747      0.304055      0.412890      0.451857      0.518184      0.566143      0.597039
  97   6 2896.0211    3.8982  1.7408 11.3479  0.0000  0.0161   0.0279   0.0457    0.1123   0.0000   442.7814    -0.0736616       22.3518      0.233507      -4.24980     -0.479413      0.279429      0.367644      0.421380      0.470685      0.509214      0.544021
  97   7 3132.1690    4.5889  1.7476 12.1283  0.0000  0.0168   0.0332   0.0450    0.0817   0.0000   442.8672     -0.191240       22.6390     -0.159293      -3.73322      -1.39427      0.273311      0.372638      0.415079      0.469492      0.487352      0.525691
  97   8 3360.5063    3.9754  3.2919 11.5672  0.0006  0.0245   0.0203   0.0672    0.0612   0.0000   442.9573      0.103746       21.1473     -0.436809      -1.88137     0.0448888      0.412167      0.551649      0.625503      0.703892      0.754501      0.806931
  98   1 1481.0541    0.1920  0.3341  8.9601  0.0000  0.0097   0.0042   0.0248    0.0189   0.0000   439.8879    0.00164768       22.0262      0.179171      -4.89002    -0.0641066      0.159079      0.216570      0.253216      0.277648      0.309198      0.335844
  98   2 1830.3115    0.5062  0.8310  9.0701  0.0000  0.0133   0.0061   0.0337    0.0465   0.0000   440.4561     -0.167535       21.9672     -0.531560      -5.18848      0.109968      0.211653      0.289085      0.330481      0.368550      0.409940      0.413057
  98   3 2130.4838    0.9683  1.5486  9.3703  0.0000  0.0173   0.0085   0.0480    0.0764   0.0000   441.8743     -0.574453       22.1563     0.0181843      -4.65083      0.282852      0.285200      0.386768      0.437918      0.484728      0.524148      0.549107
  98   4 2405.7368    1.7607  2.0485  9.8188  0.0000  0.0196   0.0121   0.0517    0.0984   0.0000   442.0204     -0.487901       21.0980    -0.0109739      -3.64650     -0.709148      0.323641      0.435640      0.492142      0.549578      0.593338      0.627911
  98   5 2660.0142    2.7605  1.9867 10.7073  0.0000  0.0185   0.0188   0.0490    0.0945   0.0000   443.0415     -0.336468       21.9398      0.436120      -4.50015    -0.0918375      0.307780      0.414776      0.470063      0.521437      0.549758      0.589686
  98   6 2906.9169    4.0165  1.6297 11.5460 -0.0000  0.0158   0.0304   0.0439    0.1082   0.0000   442.5451      0.221393       23.0830     -0.695983      -3.72053      0.517421      0.264206      0.359593      0.393537      0.442940      0.473873      0.501798
  98   7 3143.9126    4.6248  1.9646 11.6275  0.0000  0.0176   0.0308   0.0459    0.0985   0.0000   442.4837     -0.897107       21.6135      0.950013      -3.30449     -0.814705      0.293366      0.384471      0.439907      0.505095      0.529864      0.562000
  98   8 3373.0660    3.8130  3.2738 11.6670 -0.0008  0.0252   0.0198   0.0680    0.0542   0.0000   443.3640     -0.469209       21.7412      0.282923      -3.96741     -0.461610      0.422380      0.564962      0.649956      0.719174      0.779962      0.820783
  99   0 1010.6242    0.0368  0.0187  9.1149 -0.0009  0.0118   0.0053   0.0089    0.0128   0.0000   436.3564     -0.256005       22.0315      0.326980      -4.63320    0.00114014      0.172231      0.257801      0.349834      0.283814      0.316690      0.294300
  99   1 1487.4095    0.1858  0.3201  8.9123  0.0000  0.0099   0.0043   0.0242    0.0189   0.0000   439.3918      0.160202       22.1239     0.0941328      -4.50537     -0.117738      0.162604      0.212893      0.252694      0.270527      0.288969      0.312832
  99   2 1837.1335    0.5332  0.8958  8.9857  0.0000  0.0134   0.0062   0.0357    0.0491   0.0000   440.5015     -0.452085       22.0863      0.206639      -5.12143     -0.233985      0.215832      0.287740      0.326425      0.365043      0.401351      0.422089
  99   3 2138.6745    1.0088  1.5614  9.3098  0.0000  0.0172   0.0086   0.0462    0.0759   0.0000   441.3414     -0.216005       23.0020    -0.0947011      -3.67331      -1.00467      0.281671      0.381446      0.436045      0.496990      0.533278      0.546871
  99   4 2414.6393    1.7764  1.9564  9.9994  0.0000  0.0193   0.0125   0.0508    0.0852   0.0000   441.4313    -0.0749668       22.4273      0.350469      -4.39958     -0.774459      0.305851      0.427774      0.471854      0.541757      0.566280      0.590601
  99   5 2669.9181    2.8146  2.0619 10.7336 -0.0003  0.0189   0.0188   0.0509    0.0881   0.0000   442.6019     -0.392238       22.0240      0.871324      -4.56605      0.854569      0.300452      0.410045      0.465983      0.523722      0.564955      0.589585
  99   6 2917.8338    4.0380  1.7113 11.2644  0.0000  0.0162   0.0287   0.0434    0.1142   0.0000   443.1534      0.304354       21.6965      0.101874      -4.22192     -0.136346      0.268990      0.365093      0.410767      0.459258      0.489503      0.525062
  99   7 3155.5172    4.6031  1.8909 11.8604 -0.0000  0.0173   0.0317   0.0464    0.0835   0.0000   443.3412     -0.559213       22.4153    -0.0872676      -3.95151     -0.244153      0.284441      0.382878      0.427438      0.486574      0.519834      0.551319
  99   8 3385.4379    3.7787  3.4760 11.6052  0.0000  0.0262   0.0192   0.0709    0.0529   0.0000   443.3886      0.249055       20.8983     -0.804963      -3.38203      -1.22861      0.433744      0.584903      0.659582      0.733414      0.792249      0.834273
 100   1 1493.7447    0.1950  0.3364  8.9554  0.0000  0.0097   0.0042   0.0244    0.0192   0.0000   439.6594     -0.227907       22.1597      0.446243      -4.98600    -0.0614265      0.154882      0.206300      0.231156      0.264750      0.278524      0.295315
 100   2 1843.9361    0.5333  0.8528  9.1053  0.0000  0.0130   0.0062   0.0344    0.0472   0.0000   440.4477      0.166553       21.8927     -0.181733      -3.96865     -0.201058      0.205692      0.276264      0.329902      0.361744      0.383581      0.399062
 100   3 2146.8146    1.0104  1.6439  9.2714  0.0000  0.0178   0.0082   0.0472    0.0773   0.0000   441.2647     -0.658104       21.2756     -0.112515      -3.78796      -1.58293      0.282875      0.377961      0.438017      0.489550      0.513664      0.544598
 100   4 2423.4143    1.8274  2.1320  9.9577  0.0003  0.0199   0.0123   0.0526    0.0930   0.0000   441.8076     -0.491940       22.2742     0.0609923      -3.96841     -0.832382      0.322535      0.436055      0.486628      0.545746      0.587103      0.606471
 100   5 2679.7779    2.8569  2.0408 10.8105  0.0000  0.0186   0.0193   0.0497    0.0943   0.0000   442.6678     -0.439591       21.7904      0.217391      -3.70327     -0.200180      0.306316      0.407136      0.466905      0.527032      0.564825      0.579204
 100   6 2928.6357    4.1455  1.7048 11.3787  0.0000  0.0160   0.0298   0.0438    0.1197   0.0000   442.8537     -0.270916       22.6215      0.325674      -4.24201     -0.115148      0.258733      0.351691      0.387915      0.443951      0.473970      0.497591
 100   7 3167.0861    4.6378  2.0614 11.6792  0.0000  0.0180   0.0299   0.0475    0.0929   0.0000   442.6341     -0.221863       22.4183     -0.131105      -3.57585     -0.534703      0.294396      0.397112      0.440457      0.500451      0.543486      0.561416
 100   8 3397.9437    3.7099  3.7801 11.5941  0.0005  0.0277   0.0178   0.0766    0.0539   0.0000   442.1851     -0.766250       21.9464     -0.324018      -3.64153     0.0960537      0.457247      0.611170      0.699608      0.772982      0.823011      0.867697
 101   0 1020.5077    0.0346  0.0193  9.2205  0.0000  0.0114   0.0055   0.0127    0.0127   0.0000   437.0973     -0.606818       21.2258      0.556297      -4.07756      0.308586      0.191670      0.264960      0.254905      0.323777      0.389646      0.419990
 101   1 1500.0035    0.2091  0.3376  8.9650  0.0000  0.0096   0.0043   0.0233    0.0195   0.0000   439.7226     -0.573498       21.8327      0.136012      -4.06816      0.215169      0.174912      0.241652      0.279728      0.301222      0.305700      0.336269
 101   2 1850.6844    0.5408  0.8933  9.2019  0.0000  0.0136   0.0063   0.0352    0.0482   0.0000   440.2027     -0.298087       22.4005    -0.0165188      -3.94797     -0.668186      0.215246      0.280084      0.326088      0.370302      0.388453      0.400428
 101   3 2154.8853    1.0239  1.6306  9.3533 -0.0001  0.0177   0.0084   0.0475    0.0796   0.0000   440.8784     -0.422249       22.1189     -0.229384      -5.58778      0.230209      0.279578      0.378676      0.429024      0.481032      0.520269      0.543465
 101   4 2432.1668    1.8003  2.1050 10.2107  0.0000  0.0200   0.0124   0.0543    0.0818   0.0000   441.5636      -1.15201       21.8269      0.142297      -3.98674     -0.300507      0.326171      0.439920      0.488292      0.546893      0.584887      0.624761
 101   5 2689.5712    2.9422  1.9841 10.5276  0.0000  0.0178   0.0195   0.0486    0.1248   0.0000   442.2963      0.409681       22.8537     -0.245902      -2.55717     -0.705375      0.288531      0.397099      0.441987      0.505386      0.545935      0.578998
 101   6 2939.3891    4.1652  1.7765 11.4631  0.0000  0.0166   0.0292   0.0434    0.1130   0.0000   442.9908     0.0636089       22.1388     -0.613348      -3.63274     -0.177057      0.273961      0.361443      0.406083      0.460627      0.490092      0.507865
 101   7 3178.6355    4.5521  2.1660 11.7962  0.0001  0.0182   0.0285   0.0500    0.0786   0.0000   443.1918      0.152153       21.7841      0.941440      -5.21466      -1.05799      0.298445      0.400221      0.450821      0.507516      0.537057      0.565605
 101   8 3410.2773    3.6657  3.6353 11.7130  0.0000  0.0271   0.0179   0.0742    0.0510   0.0000   442.8605     -0.643365       23.2257      -1.45094      -3.52554       1.45059      0.433472      0.584699      0.666807      0.751121      0.810822      0.843476
 102   1 1506.2350    0.2011  0.3611  8.9357  0.0000  0.0105   0.0042   0.0250    0.0199   0.0000   439.5220     0.0560237       21.5372     -0.229965      -4.30623     -0.190613      0.158225      0.213977      0.249378      0.269226      0.282800      0.295935
 102   2 1857.3791    0.5472  0.8761  9.1679  0.0000  0.0132   0.0064   0.0347    0.0489   0.0000   440.2513     -0.747078       22.7417      0.808383      -4.75763     -0.879689      0.214997      0.291551      0.335247      0.366465      0.403365      0.427341
 102   3 2162.9406    1.0660  1.5610  9.3814  0.0000  0.0168   0.0089   0.0459    0.0820   0.0000   441.4071      0.101355       22.4866    -0.0680652      -3.04941     -0.186333      0.273769      0.359650      0.411469      0.472167      0.497510      0.520284
 102   4 2440.8647    1.8577  2.1136 10.1852  0.0001  0.0200   0.0126   0.0529    0.0802   0.0000   441.7746      0.367650       22.1020      -2.13161      -5.20682     -0.581660      0.315569      0.437120      0.477363      0.551711      0.586188      0.618873
 102   5 2699.3008    2.9794  1.9741 10.6338  0.0000  0.0176   0.0198   0.0481    0.1115   0.0000   442.2237      0.263158       22.1414      0.128387      -3.85097     0.0627695      0.290648      0.384333      0.433768      0.490935      0.527950      0.555304
 102   6 2950.0558    4.2431  1.6581 11.7449  0.0000  0.0158   0.0311   0.0427    0.0936   0.0000   443.0439     -0.269292       22.5369      0.593660      -4.21826     -0.467317      0.255284      0.348123      0.395524      0.444751      0.472930      0.499131
 102   7 3190.1257    4.5504  2.0159 12.2675  0.0000  0.0182   0.0303   0.0480    0.0584   0.0000   442.6023     -0.469516       22.6595      0.699313      -3.77408     -0.441286      0.288351      0.385663      0.440636      0.490370      0.525116      0.556833
 102   8 3422.4567    3.6213  4.0181 11.6372  0.0008  0.0295   0.0167   0.0807    0.0500   0.0000   442.9400     -0.535551       20.9803      -1.65451      -3.87416      0.269798      0.466145      0.630319      0.717910      0.797894      0.860351      0.908028
 103   1 1512.4425    0.2139  0.4127  8.8495  0.0000  0.0113   0.0042   0.0265    0.0207   0.0000   439.4367    -0.0554926       21.8392      0.539143      -4.72816      0.278055      0.172586      0.237415      0.279816      0.295696      0.315978      0.341067
 103   2 1864.0290    0.5616  0.9670  9.0303  0.0000  0.0137   0.0062   0.0372    0.0514   0.0000   440.8601    -0.0644403       21.8647     -0.227364      -3.81984     0.0347467      0.213617      0.289094      0.318386      0.366207      0.382626      0.425165
 103   3 2170.9330    1.0932  1.6366  9.3274  0.0000  0.0171   0.0089   0.0470    0.0807   0.0000   440.8861    -0.0134340       21.7171      0.206152      -4.67446     -0.227048      0.267981      0.354587      0.399069      0.457960      0.485421      0.515375
 103   4 2449.4891    1.8499  2.1462 10.2667 -0.0003  0.0200   0.0124   0.0546    0.0716   0.0000   441.8433    -0.0479431       21.5918     -0.387567      -3.40846     -0.599498      0.318649      0.428007      0.488462      0.546661      0.582772      0.605247
 103   5 2709.0299    2.9711  2.0051 10.8302  0.0000  0.0178   0.0196   0.0496    0.0869   0.0000   442.2974      0.394293       21.4494     -0.421091      -3.87050     -0.248430      0.280594      0.375807      0.427482      0.471758      0.507872      0.543246
 103   6 2960.7139    4.2940  1.7002 11.5848  0.0000  0.0159   0.0309   0.0437    0.1040   0.0000   442.6995     -0.413429       21.6215      0.517200      -3.65788     -0.748688      0.250356      0.337025      0.380240      0.426490      0.453420      0.471833
 103   7 3201.4543    4.5235  2.2165 11.7597  0.0000  0.0187   0.0277   0.0501    0.0723   0.0000   442.8711    -0.0504095       21.5656      0.660991      -3.65039     -0.383501      0.288772      0.396202      0.447381      0.495222      0.539116      0.568041
 103   8 3434.7336    3.5534  4.0046 11.6142 -0.0012  0.0297   0.0165   0.0806    0.0483   0.0000   442.4153     -0.582399       23.0425      0.952870      -4.28584     -0.592394      0.461703      0.623154      0.696863      0.779302      0.831505      0.872522
 104   0 1035.1418    0.0351  0.0229  9.1054  0.0000  0.0132   0.0049   0.0125    0.0126   0.0000   436.8489     -0.501796       22.3176      -1.48323      -4.43945      0.229168      0.227701      0.283851      0.409685      0.421370      0.415417      0.335753
 104   1 1518.5968    0.2098  0.4030  8.9164  0.0000  0.0107   0.0041   0.0267    0.0204   0.0000   439.5845    -0.0330841       21.7367      0.175077      -4.76363      0.116085      0.178437      0.230688      0.265396      0.275915      0.318092      0.344809
 104   2 1870.6439    0.5854  0.9945  9.0823  0.0000  0.0137   0.0063   0.0369    0.0543   0.0000   440.5812     -0.179136       22.1350      0.677897      -4.65538      0.638526      0.217961      0.289809      0.333009      0.371390      0.399611      0.409529
 104   3 2178.8207    1.0721  1.6740  9.5622  0.0000  0.0178   0.0086   0.0484    0.0669   0.0000   440.8631     -0.510167       22.3072     -0.730320      -5.49803      0.500601      0.268144      0.369663      0.407914      0.466723      0.510268      0.546258
 104   4 2458.0257    1.9276  2.1582 10.2209  0.0000  0.0197   0.0126   0.0541    0.0811   0.0000   441.7317     -0.264234       23.1325       1.10507      -3.88320      0.616291      0.311153      0.413716      0.465181      0.518243      0.556729      0.585929
 104   5 2718.7430    3.0190  1.9683 11.0710  0.0001  0.0176   0.0203   0.0489    0.0812   0.0000   442.5763      0.118237       21.5786      0.187276      -4.42797     -0.985518      0.280489      0.372527      0.426436      0.482716      0.509988      0.540719
 104   6 2971.2643    4.3262  1.7980 11.4845 -0.0001  0.0161   0.0296   0.0445    0.1064   0.0000   442.2937     -0.493747       22.3066       1.00380      -3.75525      -1.04700      0.263181      0.357189      0.397679      0.448489      0.473742      0.498375
 104   7 3212.8117    4.5598  2.3250 11.5685 -0.0000  0.0190   0.0267   0.0501    0.0836   0.0000   442.6475     -0.340525       23.1173     -0.141790      -4.41075      -1.14199      0.297838      0.398017      0.451179      0.505635      0.542404      0.576374
 104   8 3446.9633    3.5169  4.2020 11.6318  0.0034  0.0309   0.0128   0.0822    0.0261   0.0000   443.1849      -1.59832       22.4260     -0.501632      -3.96535      -1.16299      0.473664      0.645455      0.733390      0.820391      0.890901      0.922795
 105   1 1524.7032    0.2183  0.3939  9.0242  0.0000  0.0103   0.0043   0.0258    0.0206   0.0000   439.3772     -0.269713       22.0412      0.204055      -3.77756     -0.164528      0.166104      0.225464      0.250163      0.271725      0.301157      0.308812
 105   2 1877.2103    0.5773  1.0074  9.1408  0.0000  0.0142   0.0064   0.0377    0.0575   0.0000   440.1742     -0.337453       22.5467     -0.671173      -4.61031     -0.502299      0.219619      0.300676      0.342407      0.384309      0.415638      0.423607
 105   3 2186.6905    1.1177  1.6619  9.5281  0.0000  0.0174   0.0089   0.0467    0.0785   0.0000   441.2221    -0.0637751       21.8467     -0.240942      -4.35969      0.616743      0.271020      0.366240      0.416258      0.466646      0.504946      0.528851
 105   4 2466.6078    1.9641  2.1556 10.2916  0.0000  0.0199   0.0129   0.0532    0.0862   0.0000   441.6067      0.458309       21.3692     -0.474988      -4.86867      0.294445      0.305186      0.417704      0.463414      0.524254      0.557753      0.594091
 105   5 2728.3087    3.0338  2.0138 11.1167 -0.0001  0.0181   0.0199   0.0487    0.0812   0.0000   442.2881      0.414583       22.3882     -0.587108      -4.13147      -1.00645      0.279479      0.386809      0.431551      0.487178      0.521907      0.544742
 105   6 2981.8140    4.3134  1.7768 11.9117 -0.0001  0.0163   0.0303   0.0445    0.0868   0.0000   442.4562     -0.517084       22.1939      0.141693      -4.21380     -0.224258      0.260452      0.344110      0.386579      0.446374      0.477930      0.500237
 105   7 3224.1096    4.4479  2.3377 11.9695  0.0000  0.0192   0.0263   0.0525    0.0640   0.0000   443.0990     -0.927429       22.2669      0.840915      -4.23019      0.554367      0.295591      0.400691      0.448801      0.509879      0.558204      0.591663
 105   8 3459.0167    3.4066  4.2447 11.7683 -0.0034  0.0318   0.0150   0.0859    0.0457   0.0000   443.1603     -0.736891       21.7344      0.613055      -2.77399     -0.281743      0.476207      0.651525      0.743443      0.823453      0.887180      0.940071
 106   0 1044.7928    0.0442  0.0413  9.2320 -0.0018  0.0124   0.0048   0.0150    0.0126   0.0000   436.3442      0.635978       21.6480     -0.687397      -4.92357     -0.120760      0.168320      0.254329      0.256043      0.300377      0.358226      0.352451
 106   1 1530.7645    0.2222  0.4462  9.0319  0.0000  0.0111   0.0042   0.0286    0.0213   0.0000   439.6224     -0.394933       21.8565      0.227453      -4.53037     -0.250196      0.161375      0.218980      0.258579      0.290613      0.316354      0.327282
 106   2 1883.7463    0.5950  1.0252  9.1625  0.0000  0.0142   0.0064   0.0368    0.0591   0.0000   440.1325     -0.456903       22.4144      0.678548      -3.94584      0.185450      0.214358      0.290451      0.334787      0.362201      0.401186      0.418669
 106   3 2194.5514    1.1085  1.6989  9.7309  0.0000  0.0179   0.0088   0.0484    0.0702   0.0000   441.1293     -0.151937       22.4304    -0.0975631      -4.12695     -0.398092      0.275281      0.363450      0.421691      0.470793      0.512392      0.541430
 106   4 2475.0750    1.9895  2.2003 10.3831  0.0000  0.0204   0.0129   0.0539    0.0855   0.0000   441.8216    -0.0446972       21.4377       1.35095      -3.89036      0.905676      0.313532      0.436490      0.491828      0.554038      0.597082      0.636150
 106   5 2737.9179    3.0865  1.9319 11.3463  0.0000  0.0176   0.0207   0.0479    0.0752   0.0000   441.9632    -0.0380939       22.7614      0.361529      -3.74837     0.0570870      0.276628      0.368313      0.417180      0.466779      0.506201      0.530013
 106   6 2992.2300    4.3663  1.7049 12.0793 -0.0000  0.0160   0.0316   0.0438    0.0866   0.0000   442.7590     -0.403085       22.1279   -0.00853116      -4.38163     0.0301451      0.252525      0.333763      0.376449      0.431841      0.474162      0.494854
 106   7 3235.3255    4.3929  2.3320 12.0169 -0.0002  0.0195   0.0263   0.0516    0.0669   0.0000   442.6601    -0.0323948       21.4636     -0.266637      -4.52432     -0.239917      0.300571      0.408965      0.456014      0.514411      0.544252      0.588626
 106   8 3471.1537    3.5436  4.9250 11.4294  0.0119  0.0338   0.0123   0.0927    0.0426   0.0000   442.3524     -0.561639       21.6824     -0.230971      -3.55639     -0.606212      0.521947      0.706065      0.802925      0.895947      0.977415       1.01777
 107   0 1049.6053    0.0445  0.0168  9.0911  0.0017  0.0095   0.0050   0.0061    0.0123   0.0000   436.8311    -0.0521051       22.4201      0.514104      -4.64996     -0.198121      0.148663      0.189404      0.242977      0.238971      0.290319      0.319097
 107   1 1536.7950    0.2219  0.3939  8.9321  0.0000  0.0102   0.0042   0.0249    0.0205   0.0000   439.4571     -0.182627       21.9055      0.295439      -4.68853     -0.283660      0.149450      0.191505      0.236029      0.244977      0.266894      0.286365
 107   2 1890.2357    0.6030  1.1265  8.9925  0.0000  0.0153   0.0064   0.0391    0.0642   0.0000   440.1874     -0.416671       21.7851      0.154289      -4.06452      0.526217      0.227823      0.306500      0.345806      0.391871      0.418812      0.438625
 107   3 2202.2888    1.1534  1.7672  9.5537  0.0001  0.0182   0.0089   0.0487    0.0736   0.0000   441.3612     -0.997138       22.2979      0.249340      -4.76088      0.339888      0.265521      0.368268      0.405963      0.458069      0.499530      0.518307
 107   4 2483.4859    2.0178  2.3225 10.1599  0.0000  0.0209   0.0124   0.0552    0.0908   0.0000   441.7796     -0.205097       21.8599     -0.740796      -3.66513    -0.0824915      0.312710      0.429035      0.477884      0.545225      0.586565      0.616112
 107   5 2747.4212    3.1533  2.0064 11.0817  0.0000  0.0178   0.0204   0.0482    0.0837   0.0000   441.7148     -0.393267       21.9509    -0.0605070      -3.63139      0.273800      0.273411      0.365031      0.412667      0.466280      0.490513      0.523489
 107   6 3002.6293    4.4073  1.8888 11.6152  0.0000  0.0165   0.0287   0.0450    0.0916   0.0000   442.5939      0.168421       21.9339     -0.422156      -3.48425    -0.0452673      0.254950      0.343412      0.386955      0.439856      0.464634      0.488329
 107   7 3246.4819    4.4421  2.5603 11.6728  0.0000  0.0201   0.0250   0.0542    0.0741   0.0000   442.7565     -0.282397       21.6032      0.396090      -3.35268     -0.954091      0.310313      0.411484      0.477240      0.528655      0.575559      0.599590
 107   8 3483.1302    3.2122  4.2411 11.5053 -0.0126  0.0325   0.0139   0.0892    0.0533   0.0000   442.3599     -0.541348       22.5601       1.63562      -3.74564     -0.785562      0.486528      0.661917      0.756675      0.852221      0.913725      0.970129
 108   0 1054.4233    0.0282  0.0073  9.1355 -0.0178  0.0090   0.0048   0.0040    0.0122   0.0000   436.9694      0.163772       21.7182      0.567511      -5.59956      -1.42957      0.102065      0.165173      0.183109      0.190604      0.240749      0.238808
 108   1 1542.7611    0.2254  0.4124  8.9803 -0.0006  0.0102   0.0042   0.0267    0.0205   0.0000   439.3330     -0.131788       22.4213      0.256674      -5.65789     -0.105964      0.147666      0.196359      0.233206      0.249061      0.267303      0.284054
 108   2 1896.7026    0.6130  1.0373  9.1228  0.0000  0.0141   0.0065   0.0368    0.0592   0.0000   439.8247      0.283406       23.0824     -0.187110      -4.78129     0.0626043      0.204644      0.279386      0.318990      0.360872      0.391883      0.406565
 108   3 2209.9921    1.1570  1.7299  9.6915  0.0000  0.0179   0.0090   0.0487    0.0715   0.0000   441.3897     0.0860706       21.8485     -0.335248      -4.22837      0.209716      0.262152      0.364491      0.406704      0.454355      0.483144      0.507632
 108   4 2491.8307    2.0436  2.2003 10.2572  0.0000  0.0199   0.0130   0.0548    0.0937   0.0000   441.5319     -0.734104       21.7088     0.0921172      -3.37562      0.906161      0.295875      0.402332      0.461668      0.514847      0.560904      0.598819
 108   5 2756.8827    3.2590  1.9488 11.1053  0.0000  0.0173   0.0212   0.0472    0.0900   0.0000   442.4767     -0.750594       22.0987     -0.559190      -3.54027      0.430711      0.257440      0.351278      0.397126      0.440962      0.478701      0.501996
 108   6 3012.9499    4.4388  1.8645 11.5948  0.0000  0.0163   0.0288   0.0443    0.0993   0.0000   442.0478      0.592101       21.8506      0.348403      -4.23035     -0.169378      0.249206      0.329394      0.371655      0.416195      0.450548      0.479452
 108   7 3257.6442    4.3856  2.5707 11.9183  0.0000  0.0205   0.0245   0.0549    0.0622   0.0000   442.6920      -1.28185       22.4806     -0.791607      -4.03211      0.198944      0.313965      0.420334      0.480432      0.537956      0.584003      0.620804
 109   1 1548.7146    0.2281  0.4285  9.0402  0.0000  0.0109   0.0042   0.0260    0.0209   0.0000   439.5056     -0.121719       22.0561     -0.239361      -4.65426     -0.194483      0.151867      0.198520      0.245633      0.267122      0.278533      0.295397
 109   2 1903.1268    0.6131  1.0799  9.2147  0.0000  0.0143   0.0065   0.0397    0.0602   0.0000   440.4359   -0.00921795       20.9689    -0.0405799      -5.37967     -0.903841      0.206554      0.278795      0.319121      0.345258      0.382043      0.419770
 109   3 2217.6620    1.1775  1.8989  9.6563  0.0000  0.0189   0.0087   0.0510    0.0753   0.0000   441.2274     -0.719021       22.1672     -0.110816      -4.12075     -0.117787      0.273076      0.379030      0.429699      0.476044      0.512495      0.543664
 109   4 2500.1601    2.0918  2.3569 10.3339 -0.0009  0.0209   0.0126   0.0559    0.0908   0.0000   441.4276     -0.740690       22.8841     -0.371769      -4.38406      -1.33812      0.308097      0.419715      0.476734      0.530652      0.572632      0.607388
 109   5 2766.3196    3.2225  2.0555 11.3279 -0.0000  0.0180   0.0206   0.0493    0.0778   0.0000   442.5045      0.265996       21.7653      0.223487      -3.58063     -0.252089      0.271958      0.368090      0.413576      0.465590      0.507954      0.531507
 109   6 3023.2514    4.4554  1.8953 11.6875  0.0000  0.0166   0.0292   0.0446    0.1026   0.0000   442.7139      0.570177       22.6594     -0.221282      -4.72077     -0.153741      0.248966      0.329371      0.380617      0.429880      0.462999      0.489395
 109   7 3268.6631    4.2956  2.7527 11.8166 -0.0003  0.0215   0.0229   0.0570    0.0661   0.0000   442.6486     -0.110712       23.3444     -0.135214      -4.01839     -0.312430      0.320620      0.434002      0.483361      0.545457      0.596717      0.620556
 109   8 3507.0211    2.9982  4.3126 11.4895 -0.0043  0.0331   0.0122   0.0926    0.0524   0.0000   444.3277     -0.854298       22.3307     -0.394378      -3.55216       2.29530      0.487243      0.662510      0.753645      0.856979      0.917332      0.951581
 110   0 1063.9017    0.0305  0.0069  9.1129 -0.0577  0.0094   0.0054   0.0047    0.0123   0.0000   436.8715    -0.0638554       22.1526     -0.301252      -4.23146     -0.278532      0.117845      0.156915      0.193382      0.224244      0.273283      0.265305
 110   1 1554.6418    0.2296  0.4555  8.9870  0.0000  0.0112   0.0042   0.0275    0.0213   0.0000   439.2385     0.0959417       21.8407     -0.122320      -4.58814      0.502061      0.160233      0.215210      0.256321      0.289455      0.293262      0.316353
 110   2 1909.4433    0.6261  1.1834  9.0955  0.0000  0.0149   0.0065   0.0417    0.0646   0.0000   440.4260     -0.819614       22.7030      0.321983      -4.93815     0.0956598      0.216125      0.300172      0.336944      0.390123      0.400194      0.419428
 110   3 2225.2594    1.2132  1.9200  9.5073 -0.0002  0.0189   0.0089   0.0514    0.0860   0.0000   441.5433      0.466941       21.9091      0.329222      -4.27002     -0.485184      0.274311      0.378622      0.429253      0.483870      0.521582      0.548379
 110   4 2508.4581    2.1275  2.3204 10.2742  0.0000  0.0207   0.0129   0.0551    0.0956   0.0000   441.1318     -0.444560       22.4128     -0.610077      -4.07396     -0.622314      0.305518      0.416550      0.471951      0.533288      0.577366      0.591716
 110   5 2775.7472    3.3573  1.9941 11.0386  0.0003  0.0174   0.0217   0.0471    0.1045   0.0000   441.8341      0.282441       22.3448    0.00502765      -3.67415     -0.834348      0.266375      0.358135      0.410327      0.460518      0.500400      0.518763
 110   6 3033.4660    4.4870  1.8486 11.7180  0.0001  0.0163   0.0297   0.0446    0.0994   0.0000   442.3469     -0.204597       22.1353      0.801016      -4.30542     -0.584246      0.240195      0.330639      0.372262      0.420121      0.450415      0.470123
 110   7 3279.6900    4.3220  2.7891 11.6027  0.0002  0.0211   0.0227   0.0575    0.0744   0.0000   443.5998     -0.129627       21.1207      0.886663      -4.18809      0.690699      0.314444      0.418530      0.482344      0.539622      0.581616      0.626266
 111   0 1068.5666    0.0533  0.1012  9.0280  0.0000  0.0151   0.0050   0.0301    0.0129   0.0000   435.9831      -1.45033       19.4773      -1.95059      -5.57848     -0.267076      0.212246      0.296844      0.338534      0.335356      0.401642      0.408144
 111   1 1560.5168    0.2499  0.4233  8.9276  0.0000  0.0100   0.0044   0.0248    0.0217   0.0000   439.2698    0.00560243       22.0899     -0.473820      -4.49921      0.165775      0.141518      0.188852      0.210163      0.245869      0.270452      0.289343
 111   2 1915.8094    0.6335  1.1038  9.0914  0.0000  0.0143   0.0065   0.0388    0.0618   0.0000   439.9970     -0.279369       22.3223     0.0709546      -4.27098      0.157603      0.211340      0.292145      0.326581      0.366625      0.403225      0.429393
 111   3 2232.8668    1.2243  1.9593  9.4502  0.0001  0.0192   0.0087   0.0511    0.0838   0.0000   441.0421     -0.709819       22.3324      0.562416      -3.95962      0.182354      0.275589      0.376900      0.433519      0.481868      0.526069      0.548920
 111   4 2516.6782    2.1540  2.3189 10.3641  0.0000  0.0204   0.0130   0.0562    0.0832   0.0000   441.4108      0.425501       21.9684      0.708952      -4.06370     -0.301709      0.296875      0.399426      0.460385      0.511737      0.552247      0.577392
 111   5 2785.1097    3.3983  2.0424 10.9314 -0.0001  0.0173   0.0213   0.0486    0.1038   0.0000   442.1368     -0.485577       22.1136      0.318217      -3.85577      -1.34920      0.256086      0.343435      0.380834      0.438037      0.467928      0.498803
 111   6 3043.6149    4.5151  2.0371 11.4060  0.0000  0.0172   0.0279   0.0459    0.1094   0.0000   442.6701     0.0482907       21.6896     -0.452090      -3.89796     -0.548371      0.255290      0.338972      0.383444      0.439540      0.463719      0.494228
 111   7 3290.6536    4.1887  2.8342 11.8869 -0.0000  0.0219   0.0224   0.0600    0.0575   0.0000   442.9096      0.110412       21.8759     0.0388416      -3.02508     -0.542765      0.318949      0.429998      0.496092      0.553883      0.592482      0.624247
 111   8 3530.6684    3.1864  5.5354 11.1685 -0.0008  0.0400   0.0100   0.1059    0.0388   0.0000   442.6888     -0.711201       22.6395    -0.0237709      -5.05864      0.594387      0.584577      0.794401      0.891537       1.02303       1.09225       1.14606
 112   1 1566.3235    0.2462  0.4578  8.8990  0.0000  0.0107   0.0042   0.0263    0.0219   0.0000   439.2972     -0.180775       21.6047    -0.0174137      -4.61927     -0.315557      0.147082      0.200726      0.219372      0.250974      0.275040      0.284412
 112   2 1922.1395    0.6456  1.1502  9.1049  0.0000  0.0146   0.0066   0.0405    0.0625   0.0000   439.7429     -0.550820       21.9895      0.449417      -4.59560     0.0994504      0.208207      0.286352      0.324616      0.371736      0.395581      0.428756
 112   3 2240.3862    1.2271  1.9509  9.6809  0.0000  0.0191   0.0087   0.0522    0.0702   0.0000   440.8597     -0.646893       23.2471      0.600422      -4.70691     -0.541457      0.270723      0.372893      0.426142      0.489240      0.526751      0.551851
 112   4 2524.9137    2.1435  2.3344 10.5570 -0.0006  0.0211   0.0134   0.0568    0.0773   0.0000   442.2269     -0.802354       20.9106      0.309003      -4.65267     -0.375130      0.300414      0.407636      0.461997      0.521146      0.559019      0.588891
 112   5 2794.4128    3.4357  2.0632 10.8773 -0.0046  0.0176   0.0210   0.0474    0.1104   0.0000   442.2677     -0.122064       22.1489     -0.150365      -4.72417     -0.970657      0.257150      0.342249      0.390552      0.430567      0.464738      0.490177
 112   6 3053.7739    4.6015  1.9657 11.8172  0.0000  0.0167   0.0292   0.0461    0.0811   0.0000   442.6113    -0.0394366       21.8612      0.657250      -3.91542     -0.964884      0.244733      0.330414      0.370960      0.425189      0.449180      0.476464
 112   7 3301.5895    4.2665  2.9153 11.6121  0.0000  0.0222   0.0225   0.0593    0.0727   0.0000   442.6434      0.485269       23.0522     -0.897775      -3.69511      -1.08809      0.323428      0.438950      0.492216      0.556172      0.607086      0.631655
 113   0 1077.9518    0.0382  0.0098  9.0370  0.0003  0.0104   0.0058   0.0039    0.0121   0.0000   437.1256      0.467396       21.9971      0.703335      -3.77891      0.566596      0.152175      0.244826      0.254113      0.204209      0.391386      0.391939
 113   1 1572.1096    0.2565  0.4496  8.9022  0.0000  0.0102   0.0043   0.0255    0.0228   0.0000   439.6291     0.0807898       22.3422      0.324499      -4.90895     -0.123881      0.140480      0.190922      0.226356      0.245519      0.267774      0.280337
 113   2 1928.3983    0.6437  1.1597  9.1970  0.0000  0.0149   0.0067   0.0416    0.0623   0.0000   440.1060     -0.161434       22.4078      0.288516      -4.31164     -0.578295      0.212278      0.280999      0.338568      0.360236      0.390737      0.428953
 113   3 2247.8340    1.2595  1.9294  9.6712  0.0000  0.0191   0.0090   0.0508    0.0772   0.0000   441.0804     -0.325192       21.9011      0.106324      -3.70481     -0.264998      0.272385      0.367907      0.416083      0.465574      0.503101      0.529860
 113   4 2533.0187    2.2273  2.3291 10.5661  0.0003  0.0207   0.0138   0.0554    0.0817   0.0000   441.5016     -0.320413       22.5762      0.359847      -4.77209     -0.905811      0.297663      0.402096      0.453722      0.514903      0.556543      0.584943
 113   5 2803.6425    3.4646  2.0160 11.0784 -0.0002  0.0174   0.0219   0.0476    0.1013   0.0000   442.3029     -0.439577       22.0749      0.139867      -4.41303    -0.0640592      0.254982      0.342351      0.380597      0.429669      0.454551      0.485851
 113   6 3063.8381    4.5759  1.9212 11.9427 -0.0057  0.0166   0.0291   0.0453    0.0758   0.0000   442.4838      0.380556       22.0616     -0.328266      -3.86961      -1.21781      0.241121      0.327054      0.370999      0.409758      0.441396      0.473700
 113   7 3312.4232    4.1147  3.0661 11.8540 -0.0001  0.0230   0.0208   0.0631    0.0570   0.0000   442.6859    -0.0895252       22.1041      0.270169      -3.64829     -0.779175      0.338965      0.449744      0.518102      0.578026      0.631906      0.670703
 113   8 3554.0780    3.0594  5.6974 11.4402  0.0054  0.0412   0.0110   0.1107    0.0432   0.0000   443.3857     -0.526834       22.4224      0.262535      -2.75574      -1.90074      0.588932      0.774850      0.920359       1.01273       1.09204       1.15937
 114   1 1577.8769    0.2506  0.4932  8.9449  0.0000  0.0112   0.0043   0.0278    0.0233   0.0000   439.3384     -0.123841       21.4235     0.0593932      -4.60315      0.268842      0.152550      0.198428      0.243717      0.272028      0.286915      0.302976
 114   2 1934.6246    0.6700  1.2257  9.0147  0.0000  0.0149   0.0065   0.0417    0.0702   0.0000   440.3585     -0.330377       21.9384     -0.194826      -4.18133     -0.533967      0.203221      0.280026      0.321702      0.356393      0.384537      0.411697
[truncated: 130,712 more chars]
