# Supplementary material for: Global-Mode Analysis of Full-Disk Data from the Michelson Doppler Imager and the Helioseismic and Magnetic Imager
Source: Sol Phys. 2018 Jan 31;293(2):29. doi: 10.1007/s11207-017-1201-5 (PMC6566312; doi:10.1007/s11207-017-1201-5)
Supplement: Supplementary file 3 — (TAR 230.0 MB) [file 11207_2017_1201_MOESM3_ESM.tar › MDI/mdifdvwap.6335]

   0  13 1957.2313    0.8660  0.8103  8.2617  0.0000  0.2016   0.1396   0.4773    2.5461   0.0000    -0.0000       0.00000       0.00000       0.00000       0.00000       0.00000       0.00000       0.00000       0.00000       0.00000       0.00000       0.00000
   0  14 2093.3542    0.6142  0.9194  9.6910  0.0000  0.1928   0.1362   0.6938    0.7333   0.0000    -0.0000       0.00000       0.00000       0.00000       0.00000       0.00000       0.00000       0.00000       0.00000       0.00000       0.00000       0.00000
   0  16 2362.8571    1.6355  0.2987 10.8825  0.0000  0.0826   0.3553   0.1875    0.5696   0.0000    -0.0000       0.00000       0.00000       0.00000       0.00000       0.00000       0.00000       0.00000       0.00000       0.00000       0.00000       0.00000
   0  23 3303.4549    2.9480  1.4999 12.9879 -0.1459  0.2870   0.4722   0.6448    0.8274   0.0000    -0.0000       0.00000       0.00000       0.00000       0.00000       0.00000       0.00000       0.00000       0.00000       0.00000       0.00000       0.00000
   0  24 3438.5662    3.1338  1.5031  7.6406  0.0000  0.2359   0.4622   0.6121  110.9553   0.0000    -0.0000       0.00000       0.00000       0.00000       0.00000       0.00000       0.00000       0.00000       0.00000       0.00000       0.00000       0.00000
   0  25 3574.1232    3.0265  2.8782 10.0965 -0.0244  0.3240   0.2429   1.1396    6.5965   0.0000    -0.0000       0.00000       0.00000       0.00000       0.00000       0.00000       0.00000       0.00000       0.00000       0.00000       0.00000       0.00000
   1  14 2156.7095    0.8101  1.0802  8.7062  0.0000  0.1129   0.0609   0.2577    0.9958   0.0000   333.8576       136.101       0.00000       0.00000       0.00000       0.00000       157.966       70.1161       0.00000       0.00000       0.00000       0.00000
   1  16 2425.5700    1.3231  1.2687  9.8786  0.0000  0.1148   0.0934   0.2963    0.7904   0.0000   434.0627       69.6646       0.00000       0.00000       0.00000       0.00000       146.763       74.8000       0.00000       0.00000       0.00000       0.00000
   1  21 3098.1276    4.1861  0.7164 12.7594  0.0000  0.0758   0.3605   0.2679    0.5926   0.0000   489.6865       24.8156       0.00000       0.00000       0.00000       0.00000       100.065       47.7087       0.00000       0.00000       0.00000       0.00000
   1  24 3504.0619    2.6146  1.7384 12.2793  0.0013  0.1686   0.1835   0.5543    0.4979   0.0000   820.6703      -85.5963       0.00000       0.00000       0.00000       0.00000       143.165       148.341       0.00000       0.00000       0.00000       0.00000
   2  10 1674.3968    0.2965  0.3679  9.6179  0.0000  0.1036   0.0452   0.1550    0.1530   0.0000   489.0293      -18.5276      -6.58080      -5.72376       0.00000       0.00000       86.1294       64.3670       39.4561       11.6079       0.00000       0.00000
   2  12 1945.7480    0.5365  0.5932  9.0346  0.0000  0.0782   0.0421   0.1555    0.3165   0.0000   381.1560      -25.0008      -16.7163      -11.2794       0.00000       0.00000       56.0539       46.1032       32.4510       10.5068       0.00000       0.00000
   2  13 2081.8727    0.7018  1.1853  8.4686  0.0000  0.1123   0.0437   0.2377    0.8648   0.0000   378.3119      -46.1610       36.8043       11.3010       0.00000       0.00000       90.1553       67.6226       33.0746       11.4612       0.00000       0.00000
   2  14 2217.4526    0.8497  1.2448  8.9157  0.0000  0.0786   0.0516   0.2735    0.8023   0.0000   343.1637       26.4642       16.7684      -6.58495       0.00000       0.00000       56.4772       46.9781       27.7037       10.2618       0.00000       0.00000
   2  15 2352.2360    1.3046  0.8501  9.4966  0.0000  0.0606   0.0808   0.1650    0.8083   0.0000   485.7140      -33.6912      -40.5745       12.6183       0.00000       0.00000       42.6162       35.4969       22.5576       8.10942       0.00000       0.00000
   2  16 2485.7736    1.7148  1.2502  1.7076  0.0000  0.0790   0.0971   0.2097 1000.0000   0.0000   441.2234      -42.6222      -2.49389       16.3986       0.00000       0.00000       47.8189       43.6470       30.3469       11.7794       0.00000       0.00000
   2  20 3024.5940    4.0491  0.6969  5.3873  0.0000  0.1044   0.2745   0.1611  434.8648   0.0000   521.6010      -34.3403       11.5324     -0.305026       0.00000       0.00000       84.7188       73.0221       28.5472       12.7286       0.00000       0.00000
   2  21 3159.7033    4.0425  1.3976  4.2251  0.0000  0.0751   0.2173   0.2893 1000.0000   0.0000   444.4995      -61.6737       13.4680      0.738715       0.00000       0.00000       46.9210       41.3801       30.0928       10.6703       0.00000       0.00000
   2  23 3430.6896    3.2386  2.9396  0.8225  0.0000  0.1308   0.1282   0.3641 1000.0000   0.0000   539.9812      -72.4681       53.0784       17.9407       0.00000       0.00000       95.6515       80.3297       44.8836       17.3889       0.00000       0.00000
   2  24 3566.6806    2.6510  2.9217 11.0894  0.0000  0.1385   0.1033   0.3633    0.5092   0.0000   536.5050      -32.1661       40.6890      -16.8764       0.00000       0.00000       108.703       87.5382       44.7735       16.4931       0.00000       0.00000
   3  13 2137.6659    0.7142  1.0134  9.5489  0.0000  0.1207   0.0516   0.2124    0.3641   0.0000   415.5688       52.6456      -13.6947      -1.60257      -2.05156      -2.19397       78.0291       73.5191       45.0768       18.9760       6.85453       1.72014
   3  14 2273.3403    0.8731  0.8203  9.8263  0.0000  0.0628   0.0537   0.1800    0.3121   0.0000   483.6493      -24.6175       2.00557       9.53302       2.61698     -0.459756       33.5948       29.2503       23.6689       13.3837       6.21472       1.58754
   3  15 2407.5871    1.5073  0.7194 10.5933  0.0000  0.0661   0.1067   0.1441    0.4358   0.0000   478.4427      -37.3167      -1.94826       17.2641      -9.44077     -0.645201       28.4383       30.3045       26.6096       11.4233       8.06685       2.15796
   3  16 2541.8202    1.7912  0.7777 10.3042  0.0000  0.0753   0.1132   0.1343    0.8066   0.0000   468.8225      -26.1499       27.1861      -4.06387      -1.28730       3.66289       41.7782       39.9412       31.9557       14.2078       8.17953       1.90469
   3  18 2811.3754    3.0147  0.9219  2.8675  0.0000  0.0603   0.1565   0.1540 1000.0000   0.0000   436.1189      -8.31053       25.7570      -11.0555      -4.69821     -0.215975       26.8029       29.4636       22.6574       11.0392       6.67742       2.01046
   3  19 2946.9406    3.3019  0.9129 11.5486  0.0000  0.0639   0.1857   0.1460    0.7384   0.0000   399.5360      -45.4259       4.39451      -1.90379      -1.34956      0.117099       30.7178       30.8303       23.8647       12.3428       6.70585       1.89291
   3  20 3082.1613    3.8648  1.1161  6.7388  0.0000  0.0782   0.1876   0.1713   86.2284   0.0000   473.2889       7.50802      -9.15219      -22.5006      -5.75753      -1.62153       51.8243       48.5217       30.1142       13.8215       5.28257       1.41230
   3  21 3217.7707    3.8124  1.2575 12.1962  0.0000  0.0691   0.1987   0.1989    0.4923   0.0000   432.3117       8.03088       6.39252      -28.9656       6.66725       1.41418       31.7629       32.1931       25.9708       13.3625       7.33870       2.14135
   3  22 3353.2906    3.3851  1.8095 11.7995  0.0128  0.0991   0.1491   0.2295    0.3938   0.0000   448.3435       15.3999      -8.89259      -16.9516       2.95956      -3.04634       51.1026       44.3269       37.2321       22.9988       10.1010       2.56570
   3  23 3489.4612    2.8510  3.2003 10.6249  0.0000  0.1143   0.0901   0.3128    0.3646   0.0000   497.4608      -32.6042       13.7509      -3.87173       4.79888      -1.03477       55.2598       56.1557       40.2009       25.0605       10.7704       3.55731
   3  24 3625.9443    2.2739  3.3815 11.2164  0.0073  0.1313   0.0806   0.4017    0.1968   0.0000   419.3930       9.85250       47.8298      -24.4219      -11.8481      0.531946       65.8554       62.5980       49.4699       27.7655       13.8556       3.75658
   4  10 1777.9576    0.3089  0.1837  8.9859  0.0000  0.0305   0.0345   0.0629    0.0872   0.0000   438.8690      -11.4049       1.18938      -1.07038      -1.93311     -0.817480       13.5161       14.9405       12.0915       6.63110       3.21513       1.85930
   4  12 2051.5254    0.5476  0.7661  8.5740  0.0000  0.0712   0.0301   0.1391    0.2520   0.0000   451.0375       16.9224      -5.66492       21.7403      -5.82420       2.53646       20.3374       24.9039       17.8520       16.4422       9.00751       5.12810
   4  13 2188.3835    0.7976  0.9546  8.0289  0.0000  0.0615   0.0407   0.1499    1.0805   0.0000   420.6347       7.63791       2.38560       10.1200       3.70684      0.707845       23.8565       24.6776       23.2910       13.4867       8.13795       4.47772
   4  14 2324.0720    1.1029  0.7374  9.4932  0.0000  0.0559   0.0564   0.1406    0.5581   0.0000   451.4041       24.1387      -12.2457      -20.8138      -8.80855       2.51015       21.8531       24.5249       20.3589       11.8825       7.03234       3.89052
   4  15 2458.5116    1.4721  0.8608 10.0106  0.0000  0.0682   0.0776   0.1473    0.8200   0.0000   453.4743       19.6625       20.7301       12.4083       12.1077       9.78013       24.1739       26.0059       21.7309       18.9888       10.8719       5.52445
   4  16 2593.0412    1.7563  1.0199 11.0168  0.0000  0.0679   0.0931   0.2021    0.5529   0.0000   446.3682      -62.4091       36.7492       7.92454     -0.242188      -5.71584       24.3119       27.2976       22.9168       17.8108       10.2645       5.49097
   4  17 2728.4235    2.6734  0.9077  2.9499  0.0000  0.0575   0.1153   0.1327 1000.0000   0.0000   424.5856       40.1149       11.9884      -19.8816       10.0608       1.64446       21.5299       23.6528       19.0955       13.2032       6.78575       4.12618
   4  19 3000.1296    4.0155  0.8778  2.9134  0.0000  0.0465   0.1941   0.1293 1000.0000   0.0000   414.8640      -13.5991       28.1253     -0.516562       7.51886       1.22024       18.7980       21.5029       16.5256       11.4400       5.66872       3.26017
   4  20 3135.8183    4.0575  0.8770 11.8536  0.0000  0.0676   0.2123   0.1296    0.7016   0.0000   427.8216       1.00022       23.2546      -4.37949       1.73549       1.11043       30.6566       33.9637       25.3622       15.1737       9.09344       3.68217
   4  21 3271.6828    3.5885  1.4406 10.3117  0.0000  0.0699   0.1559   0.1859    2.2489   0.0000   394.2769      -4.68697      -21.0127       23.7515      -6.74889      -2.93364       25.0721       27.9916       23.5604       18.1700       11.4800       5.13084
   4  22 3408.0192    3.2566  1.8101 10.9176  0.0000  0.0771   0.1225   0.2229    0.6578   0.0000   453.3805       22.6178       50.6136      -18.2240      -1.94413      -10.2590       29.6207       29.0772       26.5201       18.6847       12.0437       5.49015
   4  23 3544.5190    2.5323  2.4473 11.0773  0.0000  0.0968   0.0825   0.2579    0.2704   0.0000   422.2853       2.01549       7.22993       11.6079       3.83481     -0.875818       37.1139       39.3528       35.5234       21.6464       13.7540       6.86549
   4  24 3681.5451    2.1426  4.4062 10.2154  0.0000  0.1384   0.0532   0.3775    0.2686   0.0000   375.7591       54.5944      -2.17048       14.5476       20.3922       16.9829       49.4276       56.9299       46.7211       31.6400       19.4910       9.25439
   4  25 3818.7656    1.8214  5.5473 10.0453  0.0000  0.1726   0.0404   0.4288    0.1937   0.0000   423.4610      -55.4623      -4.46144      -33.2222       1.77059      -13.8580       60.4651       65.1364       62.0868       39.1139       24.8109       13.2845
   5  10 1823.2956    0.3511  0.3989  9.1097  0.0000  0.0499   0.0243   0.0827    0.0948   0.0000   429.0321      -1.00217       15.2582      -7.70819      -12.3006       2.28604       19.4220       21.3007       17.8922       11.6952       7.49298       4.12265
   5  11 1960.5309    0.4561  0.5044  9.1483  0.0000  0.0412   0.0273   0.0975    0.1199   0.0000   440.7943       2.90010      -1.82806      -1.46773      -4.46582      0.456041       11.6135       12.5058       13.3584       8.27993       7.09960       3.57633
   5  12 2098.3991    0.6231  0.6093  9.3898  0.0000  0.0844   0.0351   0.1052    0.1473   0.0000   444.6871       12.0593       2.73834       2.57221       5.98893       2.78926       40.4707       47.0680       34.9606       21.7156       11.8356       5.18199
   5  14 2371.0413    1.1950  0.8208 10.1050  0.0020  0.0600   0.0550   0.1185    0.2052   0.0000   428.3240       28.6632      -41.4651      -12.4267      0.422076      -1.87179       16.6507       14.9267       20.8952       10.5901       9.10467       5.61395
   5  15 2506.0283    1.7784  0.7850  9.6932  0.0000  0.0425   0.0766   0.0990    0.4981   0.0000   436.7503      -2.78541       31.7275       2.81614       2.16136       1.78417       13.6766       14.5911       13.7871       9.51112       7.30815       3.92911
   5  16 2641.2675    2.1040  0.8846 10.2748  0.0000  0.0487   0.0943   0.1367    0.6245   0.0000   427.7892      -17.7587      -12.5787      -7.27163       7.83505      -7.28977       14.5067       14.2767       11.5623       11.7448       8.69207       5.40006
   5  18 2913.6277    3.7424  0.6981 10.8803  0.0000  0.0437   0.1810   0.1254    1.3700   0.0000   439.6735       12.4022       3.91081       21.6813       11.4246       10.4819       14.2700       13.9383       12.8138       10.4840       7.97767       4.86684
   5  19 3049.9787    4.2570  0.8260  2.7449  0.0000  0.0520   0.1802   0.1131 1000.0000   0.0000   432.2981      -32.3522       19.2067       12.8934      -1.89657      -7.17605       14.7579       19.3590       14.5698       12.7928       7.58909       4.91852
   5  20 3186.2841    4.0085  1.0567 10.9371  0.0000  0.0695   0.1798   0.1563    2.6673   0.0000   434.0347      -20.3422       31.9393       4.02900      0.821118      0.999252       18.0535       24.2822       17.7547       15.6914       10.2986       6.40575
   5  21 3322.4951    3.3250  1.2216 12.7661  0.0000  0.0692   0.1546   0.2056    0.3672   0.0000   475.2187    -0.0771677      -6.96598      -7.55152      0.496217       5.05607       20.1457       22.1040       22.1711       15.7528       10.7945       6.39496
   5  22 3459.3002    3.1444  2.2139  8.7977  0.0000  0.0865   0.0910   0.2311    4.5609   0.0000   428.9281       27.7718       9.21577       26.8662       9.77664      -12.6994       23.5967       28.5729       24.4128       20.3977       14.3424       8.47025
   5  23 3596.6222    2.4301  3.8430  9.3522  0.0000  0.1165   0.0550   0.2991    0.8928   0.0000   460.1705      -42.8009      -5.85724       30.6471       21.0441      -2.63413       34.8502       40.7929       37.7341       30.3314       18.2554       12.2850
   5  24 3733.9682    2.1334  4.9477  9.4896  0.0000  0.1386   0.0426   0.3639    0.4170   0.0000   419.9254      -60.0487       11.8357       1.51739       1.81666       14.1817       40.4367       44.4527       42.8210       34.1943       23.1574       14.3541
   6  12 2142.4477    0.7376  0.6895  9.3466  0.0000  0.0476   0.0355   0.1003    0.1654   0.0000   444.4498      -6.15276       7.04979      -8.91510      -4.09829      -5.47598       13.6128       12.3986       10.6422       9.59438       9.32341       8.19980
   6  13 2279.7839    1.0513  0.9880  9.2798  0.0000  0.0546   0.0413   0.1223    0.2499   0.0000   435.9613      -17.9318       35.9557      -4.40950      -5.04523      -5.83553       10.8342       15.0975       12.3843       10.9797       7.97909       5.56572
   6  14 2415.5549    1.3899  0.9119  9.9919  0.0000  0.0459   0.0535   0.1022    0.2272   0.0000   442.7952      -2.56012       1.10588       23.6673       6.31033      -13.4591       11.6080       13.6241       13.0254       10.0230       7.66270       4.79574
   6  15 2551.0185    1.7405  1.0205 10.6440  0.0000  0.0501   0.0658   0.1226    0.2163   0.0000   463.2934       11.4079       19.3032       4.01704      -6.83926       3.32778       12.6037       15.2620       13.0206       10.6870       8.43689       5.50900
   6  16 2687.0031    2.2372  0.8943 11.4227  0.0000  0.0484   0.0921   0.1215    0.1837   0.0000   439.1375      -8.73000       4.19572      -3.68989      -10.3245     -0.740123       14.1428       17.3723       14.5270       12.0904       8.13058       4.83630
   6  17 2823.7016    3.0129  0.9304 10.8042  0.0000  0.0435   0.1120   0.1021    0.4507   0.0000   460.8689       2.47488       4.12386      -2.96650       3.08284      -3.25131       11.2876       13.4107       12.5595       9.42877       7.50520       4.99616
   6  18 2960.6423    3.5067  0.9035 10.6020  0.0000  0.0391   0.1335   0.1066    0.6799   0.0000   440.2928       4.08180       4.88877       22.5077       20.4647      -4.99911       10.1389       11.7289       10.1802       8.39191       7.42409       5.03343
   6  19 3097.2014    3.9912  1.0220 10.9144  0.0015  0.0504   0.1485   0.1079    0.8603   0.0000   428.9794      -4.59693       15.2651      -9.13829      -10.3074      -3.62315       14.1680       16.5051       13.8700       11.5088       8.74561       5.36598
   6  20 3233.9418    3.7885  1.4612  0.2447  0.0000  0.0560   0.1119   0.1346 1000.0000   0.0000   443.9404       18.8294       21.6693       9.34149       5.77061       3.98631       14.5480       17.1793       15.2899       12.8831       9.52179       6.14080
   6  21 3370.8575    3.3818  1.7152 11.0293  0.0118  0.0685   0.1070   0.1773    0.5644   0.0000   451.8798       10.2857       17.8896       36.7401       8.73939      -8.97820       16.7062       19.4359       18.2012       15.7536       11.5670       8.08591
   6  22 3508.1304    2.7728  2.4438 10.9766  0.0000  0.0916   0.0750   0.2324    0.3813   0.0000   446.9270       19.5320      -27.4974       28.6504       30.3386       1.54490       21.1981       26.8631       24.1911       20.0595       15.5510       9.78791
   6  23 3645.7915    2.4042  3.2573 10.5513  0.0000  0.1042   0.0586   0.2740    0.3036   0.0000   399.4526       35.5860       55.9375      -21.5612      -31.8926       12.6386       24.7641       30.5888       27.8072       24.1936       17.5024       12.0758
   6  25 3922.1836    1.6036  6.8412  9.7273  0.0000  0.1617   0.0295   0.4681    0.1618   0.0000   468.6975       50.1216      -19.7247      -37.0061      -26.1086       19.5134       39.1922       47.2942       45.3165       38.3776       27.8081       18.7478
   7   9 1767.6716    0.3030  0.2127  8.8432  0.0000  0.0355   0.0267   0.0597    0.0678   0.0000   435.1821      0.168823       6.89752       3.91392      -1.25881     -0.693992       4.36486       8.51174       7.28379       4.36642       5.34482       2.60349
   7  10 1906.8066    0.4774  0.3968  8.9762  0.0000  0.0288   0.0268   0.0686    0.0948   0.0000   440.1976       3.82013      -2.01912       6.49966       2.65050      -9.06606       7.03053       7.12907       8.02386       6.79164       4.51180       3.92874
   7  11 2045.8277    0.5794  0.6240  9.2617  0.0000  0.0449   0.0273   0.0849    0.1118   0.0000   422.6670      -13.2377       17.8627      -15.8778      -9.92889       5.69244       8.72765       10.4075       11.9683       8.92798       6.95693       4.66693
   7  12 2184.4756    0.8262  0.8185  8.9569  0.0000  0.0419   0.0305   0.1006    0.1889   0.0000   422.3136      -8.90238       8.90718       1.21667      -8.86199      -6.11126       8.44622       10.9894       10.3348       9.05006       6.73092       4.35588
   7  13 2322.0204    1.0910  0.9863  9.3907  0.0000  0.0460   0.0383   0.1141    0.1999   0.0000   450.8242      -4.30809       24.1733       8.09449    -0.0597135       2.40832       9.49087       11.4737       9.30287       9.24971       7.75765       5.68802
   7  14 2458.1233    1.4310  0.9180 10.0948  0.0000  0.0447   0.0519   0.1223    0.1978   0.0000   437.1255      -1.37840      -2.59969      -10.3028      0.590224      -5.68047       8.71009       10.2897       10.4812       9.08604       6.45269       4.82805
   7  15 2594.2416    2.0519  1.0755 10.1284  0.0000  0.0422   0.0679   0.1219    0.3187   0.0000   418.3755       27.3872       19.1596      -6.24896      -1.02663       4.39977       10.3063       12.5129       12.1735       10.3307       7.40451       5.00021
   7  16 2731.1372    2.5030  0.7837 11.2847  0.0000  0.0345   0.0976   0.1078    0.1886   0.0000   438.5697       5.91180       14.3825      0.324296      -3.98201     -0.183450       8.86333       10.0540       9.51912       8.56581       6.44638       4.22101
   7  17 2868.1688    3.2965  0.7485 11.6728 -0.0024  0.0426   0.1244   0.0918    0.2060   0.0000   433.8234       15.3914     -0.501338      -18.2031      -6.35555       8.95829       11.0166       13.7530       12.4339       9.59297       7.09233       4.54223
   7  19 3142.6125    3.9212  0.9666 11.0013  0.0000  0.0465   0.1363   0.1071    0.4972   0.0000   440.4324      -9.15566      -8.28978      -10.1712     -0.534696      -12.8572       13.7586       16.1279       15.2804       11.8943       8.52363       5.25369
   7  20 3279.7975    3.5700  1.5775 10.9247  0.0000  0.0587   0.1012   0.1331    0.3932   0.0000   435.9057       1.17880       3.92083       5.97761       7.75851      -6.39363       13.1864       15.6594       13.1085       12.4588       10.0580       7.49604
   7  21 3417.4748    3.0977  1.8460 10.4118  0.0000  0.0586   0.0781   0.1454    0.4234   0.0000   441.5297       1.55356       28.0246      -4.94374    -0.0745874       3.29885       12.4290       15.0268       14.8185       12.1392       10.1479       7.67423
   7  22 3555.1855    2.6261  2.9570 10.5097  0.0000  0.0790   0.0549   0.2100    0.2368   0.0000   446.6712       3.13675       31.7508      -3.09264      -16.6371      -5.04993       16.6912       21.3464       19.9748       17.1480       13.2741       9.39592
   7  25 3970.1952    1.5548  7.2275  9.5548  0.0000  0.1663   0.0250   0.4248    0.1331   0.0000   468.6966      -40.2307       46.4924      -13.5680      -18.0536      -28.2537       31.9367       42.9559       40.2375       35.3643       27.0346       18.8622
   8   9 1806.1622    0.3381  0.3018  8.8076  0.0000  0.0317   0.0215   0.0545    0.0815   0.0000   436.6245       7.29466       7.01869      -3.84633      0.300021       1.83548       5.41361       5.81194       6.58739       6.43324       4.41572       3.44386
   8  11 2086.0055    0.6505  0.7930  8.9485  0.0000  0.0396   0.0243   0.0912    0.1412   0.0000   425.3636      -2.34546       7.72356      -15.0988       4.98223       6.24467       7.53992       8.52950       8.46409       8.01499       6.48860       4.99720
   8  12 2225.0962    0.9031  0.7330  9.6962  0.0000  0.0396   0.0360   0.0918    0.1281   0.0000   449.9020       6.03127       9.69909      -7.41632      -6.91978       4.94286       7.61882       9.52165       7.92309       8.54048       5.98092       5.17143
   8  13 2362.8781    1.2492  0.9165  9.3899  0.0000  0.0384   0.0415   0.0963    0.2235   0.0000   436.2873       4.88713       4.56386      0.911896       2.62964       2.89933       7.10757       8.95819       8.53183       7.61404       6.45571       4.61718
   8  14 2499.4084    1.7196  0.8821 10.3171  0.0000  0.0972   0.0596   0.1047    0.1794   0.0000   449.1223       5.12448       14.9894       7.98597      -1.26242       8.66088       33.9014       43.8943       38.9353       30.9326       25.5112       13.8789
   8  15 2636.1200    2.1694  0.9348 10.4398  0.0000  0.0375   0.0714   0.0989    0.2488   0.0000   436.9740      -2.74144       8.91784       7.49412      -2.65915      -7.95148       7.38631       8.21995       8.30043       7.69588       6.12607       4.77184
   8  16 2773.7140    2.8645  0.8027 10.8437  0.0000  0.0324   0.0983   0.0879    0.2531   0.0000   436.8073      0.739764       12.8487      -1.58128       2.74471       2.11229       6.43010       7.41797       7.38846       6.41564       5.36903       4.10729
   8  17 2911.4441    3.2416  0.7990 11.7813  0.0000  0.0341   0.1102   0.0912    0.1673   0.0000   426.4112      -3.60939       1.42376       1.07697      -11.4511      -11.7104       6.58735       8.23474       7.49971       6.85961       5.73042       4.10087
   8  18 3049.1261    3.8963  0.7897 12.1389  0.0000  0.0364   0.1311   0.0838    0.1837   0.0000   437.5235      -3.94019       21.1436       4.50766       2.60518     -0.839975       7.56292       9.01497       9.05631       7.71580       6.63016       4.51684
   8  19 3186.7018    3.8168  1.0551 12.2188  0.0000  0.0442   0.1212   0.1095    0.2041   0.0000   440.3723       1.72281       5.43431      -14.3477       4.90042      -5.87687       8.60746       9.89665       10.2589       9.11502       7.25620       5.58789
   8  20 3324.3737    3.4237  1.3557 12.1718  0.0000  0.0563   0.1032   0.1247    0.1692   0.0000   439.7288       12.6710       24.0764      -16.6008       1.83734      -7.01670       10.2493       12.8329       12.2305       11.2201       8.98967       7.41678
   8  21 3462.4228    2.8944  2.1676 11.2981  0.0000  0.0636   0.0662   0.1688    0.1350   0.0000   423.5557      -15.6031       4.99343       3.91544      -10.7531       4.16178       11.6693       14.5870       14.1581       12.0621       10.6956       8.23139
   8  22 3600.6322    2.2916  3.3455 10.8236 -0.0065  0.0886   0.0463   0.2271    0.1286   0.0000   423.9785      -18.8578       7.96338       9.31867      -14.2947      -2.79886       15.5997       20.6428       18.7463       17.4552       14.3284       10.8715
   8  23 3739.3748    2.0264  4.3681 10.3435 -0.0011  0.1048   0.0359   0.2741    0.1362   0.0000   411.3671      -21.1979       29.5951     -0.275094      -24.8424      -7.99370       19.4129       24.7575       23.9226       21.4963       18.1291       12.6836
   8  24 3878.5458    1.6321  5.6071 10.0479 -0.0018  0.1248   0.0268   0.3245    0.1094   0.0000   451.8905      -57.5558       5.24910      -34.3741       31.8918       12.5023       23.0569       29.0292       28.4369       25.2067       21.2145       15.0498
   8  25 4017.3583    1.3915  7.5433  9.5930  0.0000  0.1555   0.0207   0.4231    0.0995   0.0000   443.0946      -7.63416      -58.0589      -22.7644     -0.207722       15.8380       28.1315       36.1629       35.7318       31.2043       25.9200       19.2823
   8  27 4296.6020    0.9957 12.1423  9.2968 -0.0017  0.2431   0.0152   0.6734    0.0776   0.0000   462.0341      -67.4414       95.8637      -51.6188       12.2154      -7.46620       44.9615       55.9303       55.3596       48.7599       41.7690       30.9216
   9   7 1557.6177    0.1491  0.1888  8.8185  0.0000  0.0202   0.0133   0.0600    0.0496   0.0000   432.8942      -5.24753       12.6266      -1.58569     -0.455300       4.02365       3.84591       4.36922       4.51946       4.62281       3.39809       2.77574
   9   8 1702.4200    0.2571  0.2147  8.8402  0.0000  0.0206   0.0190   0.0552    0.0578   0.0000   432.6928       1.19996       13.1487      -5.08909     -0.493525       4.49014       3.76399       5.17145       5.60537       4.64346       3.25666       3.35510
   9   9 1843.5112    0.3660  0.5363  8.8267  0.0000  0.0359   0.0176   0.0835    0.0883   0.0000   432.9790       4.50202       3.84153      -9.67072      -6.77416      -2.39729       5.50251       7.66870       6.63921       6.27630       6.03216       4.11050
   9  10 1984.1910    0.5289  0.5245  8.9452  0.0000  0.0423   0.0235   0.0639    0.1330   0.0000   427.7762      -12.0848       18.5038      0.622872      0.245684      -2.37275       6.04563       8.17719       6.55245       6.65278       7.24952       4.74134
   9  11 2125.0461    0.7157  0.8285  8.7726  0.0000  0.0403   0.0252   0.0891    0.2105   0.0000   433.5705      -2.52843       4.64540       5.28748      -8.18665       8.72121       6.67282       8.33862       7.87051       7.19093       6.45269       5.05718
   9  12 2264.4792    0.9416  0.9058  9.5870  0.0000  0.0418   0.0331   0.0936    0.1545   0.0000   434.8283      -3.36126       6.92894       7.32974     -0.498063       1.37706       7.03552       8.14929       9.40196       7.09966       6.78659       4.87487
   9  13 2402.2687    1.3955  0.8028  9.9094  0.0000  0.0333   0.0466   0.0809    0.1654   0.0000   442.8813       4.19664       11.6685      -12.6576       4.33382      -7.63105       5.51773       6.64040       6.60956       6.35149       5.37645       4.28125
   9  14 2539.5288    1.7697  0.9459 10.2319  0.0000  0.0403   0.0545   0.0871    0.1999   0.0000   435.2591      -10.3517       4.75785      -15.8332      -4.33782      -11.3005       5.97211       8.45266       7.84369       7.40841       6.06390       4.78952
   9  15 2676.9775    2.3194  0.8749 11.0013  0.0000  0.0343   0.0753   0.0928    0.1706   0.0000   439.9537      -7.74500       16.7562       3.89001      -2.10379    0.00707920       6.33881       7.82504       7.81076       6.81153       5.85248       4.74204
   9  16 2815.1432    3.0311  0.8285 10.6496  0.0000  0.0310   0.0955   0.0835    0.2688   0.0000   436.2452      -13.6365       7.11695       2.36837      -4.76427      -3.38262       5.71941       7.14176       7.09883       5.90006       5.74663       4.58933
   9  17 2953.4038    3.6054  0.8787 11.1489  0.0000  0.0359   0.1111   0.0837    0.2574   0.0000   438.7781       11.3399       6.36785      -2.61798      -5.98010       4.52890       6.46685       7.32482       7.54603       6.82310       6.12625       4.50449
   9  18 3091.4802    3.8071  0.9775 11.8310  0.0000  0.0363   0.1168   0.0916    0.2095   0.0000   441.5269       10.3750       4.59588      -7.99135       1.00807      0.831187       6.59890       7.63755       7.80005       6.81410       6.25157       4.72216
   9  19 3229.3833    3.8575  1.1812 11.8836  0.0000  0.0437   0.1094   0.1031    0.2119   0.0000   433.9378       9.79003       11.4022      -8.47438      -2.61755      0.640216       7.88055       9.89292       10.1222       9.85289       7.57116       5.53257
   9  20 3367.6088    3.1123  2.0005 11.9133  0.0000  0.0606   0.0741   0.1589    0.1074   0.0000   425.1975      -4.29960       18.6000       5.55831       4.36572       8.21311       10.3404       12.6493       12.8358       11.1611       9.87006       7.93996
   9  21 3506.1188    2.7349  2.3509 11.5307  0.0000  0.0676   0.0607   0.1733    0.0962   0.0000   435.5293     -0.560399       26.3547      -12.3016      -3.49880      -13.7406       11.1300       13.9718       14.4406       13.4537       10.8062       8.14763
   9  22 3644.9470    2.1720  3.5976 10.8868  0.0000  0.0871   0.0413   0.2260    0.0916   0.0000   458.4847      -24.7729       19.6296       5.55612      -9.91171       17.9514       14.3319       18.7960       17.5532       16.9171       13.9920       11.1170
   9  23 3783.9804    1.8163  4.9181 10.4318  0.0004  0.1103   0.0307   0.2727    0.0950   0.0000   431.9679      -8.80819      -52.5424       22.8159       26.2169       1.37537       18.6613       23.3560       23.9195       21.0965       18.2263       14.2854
   9  24 3923.0834    1.5397  6.1844  9.9851  0.0000  0.1269   0.0238   0.3309    0.0921   0.0000   461.7468      -23.3576       59.9912      -18.8821       37.9166      -3.72898       20.5557       26.9234       25.7379       23.9908       20.2337       15.9538
   9  25 4062.6704    1.3295  8.6697  9.6014  0.0000  0.1589   0.0187   0.4344    0.0814   0.0000   402.4418       42.8234      -23.1696       5.99482      -9.89052      -3.73471       26.5767       34.2963       33.3747       30.6719       26.1388       20.0427
   9  26 4202.7304    1.1163 10.1034  9.3562  0.0000  0.1901   0.0155   0.4920    0.0778   0.0000   488.2271       46.7659       54.4517       4.12005      0.926375      -18.1920       29.8182       39.6723       39.2784       35.4521       30.1917       23.3292
  10   7 1592.9305    0.1880  0.1443  8.8253  0.0000  0.0206   0.0167   0.0401    0.0472   0.0000   431.7751      0.376817       8.13354     -0.916270      -1.03386     -0.108664       3.37894       3.57797       4.37684       3.41395       2.97962       2.63861
  10   8 1737.7888    0.2594  0.3637  8.7279  0.0000  0.0300   0.0143   0.0638    0.0633   0.0000   433.6406      -2.79219       12.3363      0.284947      0.890341     -0.804573       4.69802       5.37833       5.49011       5.05651       5.10862       3.61104
  10   9 1879.9375    0.4191  0.4790  8.7808  0.0000  0.0326   0.0185   0.0678    0.0826   0.0000   434.1207       3.38465       12.2352      -1.69543       3.97961      -1.04733       4.50690       5.21032       6.60163       5.66461       4.56406       3.63874
  10  11 2162.9032    0.7371  0.8248  9.1013  0.0000  0.0408   0.0267   0.0901    0.2227   0.0000   440.2002      0.168415       7.22627       2.18005       3.81372      -13.6307       5.34920       7.61184       7.19807       8.02044       5.04826       5.05449
  10  12 2302.7653    1.0314  0.9925  9.5940  0.0000  0.0397   0.0348   0.0975    0.2550   0.0000   440.5732       9.60360      0.653999      -13.9322      -5.86388      -6.98427       6.18812       7.82345       7.96649       7.34344       6.92602       4.79695
  10  13 2440.7379    1.4278  1.0474  9.6484  0.0000  0.0372   0.0425   0.0970    0.2654   0.0000   428.7897       6.37387       9.13423      -9.68578       3.33861       8.39849       6.03561       7.40948       7.19041       7.04929       6.11166       4.97003
  10  14 2578.6044    2.0060  0.8289 10.6282  0.0000  0.0326   0.0638   0.0793    0.1821   0.0000   446.1009       6.69613      0.893696       6.63626       2.96042      0.220470       5.53140       6.39719       6.25746       6.07048       5.61684       4.29172
  10  15 2717.0343    2.4644  0.8696 10.6460 -0.0005  0.0330   0.0750   0.0839    0.2089   0.0000   440.1140       2.53822       16.0191      -4.50849      -1.97482      -2.95770       4.67621       6.34096       6.38728       6.05356       4.79863       3.84289
  10  16 2855.6696    2.9664  0.9777 10.7296  0.0000  0.0338   0.0850   0.0857    0.2592   0.0000   433.3634       4.25629       7.08008     -0.327613      -6.01142       3.61049       5.35963       6.19421       6.27113       6.08211       5.20359       4.40078
  10  17 2994.4705    3.7012  0.8069 11.3729  0.0000  0.0308   0.1111   0.0725    0.2179   0.0000   436.9336       8.80131       18.4276       6.83133      0.205156       2.19402       4.74009       6.04933       6.18487       5.92179       4.84234       4.00746
  10  18 3132.8101    3.8799  1.2004 11.1861  0.0000  0.0396   0.1025   0.0985    0.2862   0.0000   435.4885       4.46702       22.7071       2.82084       3.15562      -4.00412       6.25061       7.56847       7.35104       7.17410       6.31789       5.17611
  10  19 3271.2765    3.6333  1.5430 10.7761  0.0000  0.0435   0.0829   0.1121    0.2437   0.0000   435.7637       17.8153       6.24268       7.94633      -4.48022      0.247254       6.90066       8.66358       8.69255       8.62004       7.09685       5.61876
  10  20 3410.0844    3.0988  2.0050 11.4435  0.0000  0.0547   0.0677   0.1394    0.1204   0.0000   436.6140      0.665778       14.8660      -3.40903      -4.65948      -2.18664       8.38046       10.4110       10.9478       9.65429       8.61697       7.05703
  10  21 3548.9284    2.5097  2.7364 11.3566 -0.0019  0.0699   0.0510   0.1797    0.0860   0.0000   458.7554      -10.8104       31.7795      -3.30170      -15.4959      -8.38421       10.5973       12.9563       13.4887       11.9703       11.5621       8.72490
  10  22 3688.1085    2.1620  3.9488 10.7233 -0.0000  0.0876   0.0372   0.2236    0.0847   0.0000   424.3981      -3.87901       36.9904       10.4713      -19.0624      -11.1240       12.4022       16.7183       16.1008       15.4469       13.4453       10.5626
  10  24 3967.5429    1.4302  6.8345  9.9222  0.0000  0.1281   0.0207   0.3398    0.0788   0.0000   457.6897       37.5926       22.0110      0.610368      -4.73953      -15.3679       18.3824       24.1986       23.9020       22.8043       19.9673       15.6888
  10  25 4107.8867    1.2379  9.4922  9.5388  0.0000  0.1584   0.0165   0.4621    0.0752   0.0000   401.4112       73.6456      -1.94853       7.03105       12.4708       11.1309       23.7355       30.9928       30.9994       29.4365       25.3474       20.2797
  10  27 4387.9530    0.8431 13.7642  9.2432  0.0000  0.2551   0.0124   0.7222    0.0677   0.0000   471.4595      -34.2034       63.6381      -14.3637      -48.3143      -3.28080       36.9964       47.1620       49.0530       45.1251       39.7154       31.4732
  11   8 1772.2273    0.3455  0.3082  8.9147  0.0000  0.0265   0.0183   0.0504    0.0635   0.0000   435.0036      -8.51098       16.3943      0.522097     -0.918946       1.35017       2.86028       4.75696       4.81093       3.56512       4.65976       3.24692
  11   9 1915.3561    0.4600  0.4830  8.9093  0.0000  0.0267   0.0191   0.0676    0.0840   0.0000   434.4963       3.72352       8.04577       2.80607       10.5627      -1.38965       4.15972       4.41156       5.15722       4.94760       4.46632       3.53383
  11  10 2057.9697    0.6260  0.6681  8.8698  0.0000  0.0327   0.0219   0.0706    0.1151   0.0000   438.8714      -3.23314       11.5791       5.38505      -2.11624      -1.63659       4.02277       5.69419       5.57604       5.07281       4.57714       3.56820
  11  11 2199.7573    0.8135  0.7212  9.1611  0.0000  0.0371   0.0269   0.0688    0.1812   0.0000   433.3795      -6.74779       19.8904      0.374471      -9.52835      -4.83355       6.74413       8.75206       8.39574       7.52553       6.47046       4.67309
  11  12 2339.9740    1.1492  0.9187  9.4331  0.0000  0.0366   0.0391   0.0883    0.3733   0.0000   436.2673       3.52691       21.5626      -5.08459       3.03138      -1.24045       4.56364       6.31700       6.27531       6.04704       5.15825       4.59874
  11  13 2478.4091    1.5997  0.9794  9.2972  0.0000  0.0346   0.0478   0.0900    0.6298   0.0000   443.5631       5.56868       9.83726      -7.35251       4.06093       9.99813       4.74821       5.84220       5.86960       5.92774       5.02187       4.51139
  11  14 2616.8644    2.0643  1.0422 10.4599  0.0000  0.0335   0.0568   0.0953    0.2481   0.0000   432.2569       4.96888       1.34641      -11.6507       13.1026       6.59735       4.70997       6.11123       6.08051       5.54492       5.21357       4.27721
  11  15 2756.0754    2.6849  0.9424 11.0078  0.0000  0.0339   0.0749   0.0762    0.1904   0.0000   434.8755       3.73564       15.9717       3.08877      -3.48411      -3.73362       4.71475       5.91406       5.85539       5.61399       5.20355       4.20374
  11  16 2895.3118    3.3503  0.9052 11.2817  0.0000  0.0309   0.0973   0.0807    0.2128   0.0000   439.6970       7.82496       1.61643      -3.33587      -4.23240      -2.28119       4.53468       5.61115       5.85030       5.28871       4.71207       4.07877
  11  17 3034.4540    3.8552  0.9075 11.4501 -0.0020  0.0328   0.1071   0.0765    0.2295   0.0000   432.5753       3.95641       9.33164      -3.43091      -8.73470       3.03775       4.34650       5.68646       5.95560       5.01978       4.78152       4.00601
  11  18 3173.3854    4.0960  1.1057 11.4969  0.0000  0.0340   0.1084   0.0936    0.2437   0.0000   444.3152       4.44648       16.3914      -14.0010      -1.90057       9.33948       5.10755       6.72863       6.42381       6.31020       5.22339       4.63271
  11  19 3312.2868    3.3001  1.6642 11.1887  0.0000  0.0446   0.0734   0.1139    0.1584   0.0000   435.0466       3.28850      -12.4185      -17.4159     -0.438562       3.11984       6.14830       7.73145       7.89623       7.21598       6.76816       5.70540
  11  20 3451.4973    2.8904  2.3592 10.9484  0.0032  0.0559   0.0555   0.1394    0.1180   0.0000   429.4432      -7.67878       15.4856       2.43953      -3.55465       1.46507       7.83268       10.1829       10.1381       9.59099       8.81211       7.42777
  11  21 3591.0073    2.4496  3.3474 10.7512  0.0000  0.0742   0.0418   0.1731    0.0934   0.0000   441.0954      -17.3506       10.4130     -0.983022      -5.31273       1.00631       9.60451       13.2087       12.7379       12.7662       10.8981       9.02904
  11  22 3730.8170    2.0531  4.8480 10.2835 -0.0009  0.0887   0.0306   0.2418    0.0881   0.0000   441.4856       11.7390       2.63320       32.9295      -1.02355      -14.2360       11.9513       15.9602       15.7360       14.7433       13.5198       11.4605
  11  23 3870.5085    1.6402  6.5076 10.0190  0.0000  0.1111   0.0229   0.3102    0.0817   0.0000   436.5343       27.0617       62.9549       25.2389     -0.598998     -0.759120       15.1102       19.5537       20.0544       19.1040       17.0887       13.8564
  11  24 4010.5273    1.3444  7.1218  9.7893  0.0000  0.1280   0.0195   0.3364    0.0811   0.0000   445.4030       6.37215       3.47892       16.1460       3.89548      -5.38770       17.3135       21.8221       22.6192       21.3945       19.0818       16.0180
  11  25 4150.8930    1.2014  9.5591  9.4756  0.0000  0.1586   0.0159   0.4244    0.0772   0.0000   369.4888       9.49156      -46.0505      -5.90889       30.9859       10.2422       21.0604       27.5008       28.1252       26.7167       23.9068       19.6638
  11  26 4291.4935    0.9889 11.6559  9.3157  0.0000  0.2004   0.0135   0.5443    0.0706   0.0000   476.7674      -32.4230      -3.87557      -16.8177       70.1293      -9.53647       25.7777       34.3850       35.2254       32.8920       29.4883       25.0303
  11  28 4573.4675    0.7223 19.8621  8.9928  0.0000  0.3578   0.0081   0.9466    0.0542   0.0000   425.3134      -20.2544      -50.2542      -13.1155       71.1090      -5.81434       47.5074       61.7705       63.1742       61.1779       53.0913       44.2505
  12   7 1660.2508    0.2393  0.2312  8.6870  0.0008  0.0351   0.0146   0.0428    0.0516   0.0000   434.8216      -1.21965       13.8544      -1.13167      -7.81141       1.49763       7.93998       9.00512       8.65356       8.16701       6.21732       4.53772
  12   9 1949.9831    0.5226  0.6545  8.7847  0.0000  0.0346   0.0179   0.0727    0.0930   0.0000   438.1046      -2.07854       12.9720       9.54179     -0.449963      -1.20951       4.27425       5.71639       5.11666       5.41560       4.79194       4.02596
  12  10 2093.5981    0.6422  0.7608  9.0331  0.0000  0.0329   0.0203   0.0744    0.1089   0.0000   442.3058      -8.08780       9.68306       2.11005       1.44886      -3.61639       4.11249       4.93198       5.42933       5.08755       4.52055       3.75981
  12  11 2235.7751    0.9869  0.7509  9.1286  0.0000  0.0286   0.0297   0.0691    0.1475   0.0000   436.1325      0.134700       13.7426      -10.6310      -2.98851       4.04926       3.57189       4.86274       4.55643       4.60627       4.27615       3.46591
  12  12 2376.3139    1.2715  1.0409  9.4847  0.0000  0.0367   0.0352   0.0895    0.2870   0.0000   432.4105      -3.45924       10.5094      -3.54398      -13.4092       2.00787       5.46247       6.91150       7.14503       5.90895       6.04317       4.71163
  12  13 2515.4614    1.6642  0.9437 10.3266  0.0000  0.0392   0.0513   0.0845    0.3126   0.0000   430.3089      -4.62073       13.2095       1.55897      -5.05339       3.51500       4.14165       6.42059       5.40679       5.87508       5.33866       4.18335
  12  14 2654.5561    2.1324  1.0955  9.8820  0.0000  0.0348   0.0589   0.0912    0.6276   0.0000   443.1184      -4.69750       11.0414     0.0169072       2.85653      -7.20880       4.24576       5.41787       5.63834       5.46078       5.01226       4.06273
  12  15 2794.4506    2.7619  0.9399 10.5074  0.0000  0.0305   0.0733   0.0790    0.3742   0.0000   438.4969      -1.44417       19.5916       11.2327      -5.13505      -8.22692       3.61406       4.90644       4.59389       4.82217       4.07000       3.77639
  12  16 2934.3601    3.4693  0.8610 11.7661  0.0000  0.0331   0.1003   0.0761    0.1729   0.0000   438.9082      -10.9110       16.3579     -0.260686       1.91922      -9.65416       4.50918       6.45432       6.05630       6.56385       5.49393       4.42487
  12  17 3073.7763    3.9729  0.9043 11.7066  0.0000  0.0299   0.1086   0.0761    0.1928   0.0000   437.4756     -0.998891       8.72691      0.519637      -2.51120      -2.46188       4.03391       4.89745       5.40470       4.81814       4.62898       4.04521
  12  18 3213.1497    3.7369  1.3816 11.1577  0.0000  0.0378   0.0848   0.1009    0.2341   0.0000   445.9821      -6.82063       10.3879       12.1694       1.11352      -1.47482       4.72300       6.23580       6.17629       6.39097       5.35351       4.69935
  12  19 3352.6108    3.3324  1.7970 11.3231  0.0000  0.0459   0.0682   0.1162    0.1283   0.0000   444.3487       3.43287       10.0441       3.06893       5.37034     -0.121227       5.69604       7.30049       7.42751       7.10739       6.82514       5.64819
  12  20 3492.3157    2.7759  2.4431 10.8877  0.0004  0.0551   0.0505   0.1393    0.1053   0.0000   422.4086      -1.14028       30.2540      -3.45557      -2.86008      -6.27259       6.70914       9.03124       9.18676       8.84560       7.99442       6.75642
  12  21 3632.2710    2.2701  3.7000 10.3412  0.0000  0.0705   0.0347   0.1741    0.0968   0.0000   432.9697       1.83162      -4.25348      -17.5155      -2.05829       10.6997       8.70668       11.6939       11.7545       11.2385       10.3385       8.80808
  12  22 3772.5601    1.8806  5.1331 10.3738  0.0000  0.0911   0.0273   0.2398    0.0744   0.0000   438.1730       8.48075       20.5852      -13.1197      -3.48892       30.5442       11.5673       15.1106       15.7212       15.1797       13.5828       11.6345
  12  23 3912.8950    1.5687  6.5335  9.9416  0.0000  0.1102   0.0217   0.2871    0.0820   0.0000   446.1334       2.42302       31.0191      -9.37195       5.13500       11.5893       13.6431       17.7384       17.7099       18.4848       15.8301       13.7057
  12  24 4053.2941    1.2686  8.9326  9.6298  0.0000  0.1368   0.0166   0.3933    0.0778   0.0000   425.8233      -10.3362       50.0885      -12.5603       43.3855      -23.1639       17.7333       22.1447       23.4448       22.2105       20.0081       17.3905
  12  25 4194.0741    1.0882 10.4978  9.3582  0.0000  0.1633   0.0140   0.4521    0.0764   0.0000   400.1356       8.75071      -13.3413       9.11026       10.9791       1.86238       20.4059       26.4697       27.4809       25.8758       24.5157       20.1641
  12  27 4476.0184    0.7806 16.9971  9.1281  0.0000  0.2806   0.0093   0.7622    0.0575   0.0000   447.7664      -69.3574       39.0740      -46.3626       14.0661       11.5389       34.8051       44.4154       47.5061       44.7796       40.6121       35.4623
  13   5 1382.3216    0.1082  0.0860  8.7101  0.0000  0.0215   0.0162   0.0377    0.0373   0.0000   436.8188      -3.82534       20.0468      -5.90320      -2.14474       4.10917       3.24031       2.90972       5.05968       5.12427       2.25461       5.72292
  13   7 1692.3308    0.2370  0.1978  8.7903  0.0000  0.0345   0.0154   0.0396    0.0461   0.0000   436.8912       2.98944       14.6736      -1.97229       1.21278       3.85840       2.84329       3.80736       2.92629       3.72435       3.39352       3.92289
  13   9 1983.8258    0.5441  0.5145  8.9791  0.0000  0.0253   0.0193   0.0564    0.0804   0.0000   438.9468       5.33374       10.1428      -2.09661      -2.29216     -0.787078       2.95359       4.08895       3.75769       4.01432       3.40584       3.03500
  13  10 2128.4567    0.7017  0.7323  9.1094  0.0000  0.0311   0.0213   0.0691    0.1013   0.0000   438.6980      -7.33848       15.9064       8.71477       1.10882      -4.34969       3.86818       4.55636       4.60212       4.60234       4.45114       3.98416
  13  11 2271.1096    0.9815  0.9101  9.4019  0.0000  0.0323   0.0272   0.0798    0.1292   0.0000   435.9339      -5.47362       12.3374       2.77564      -2.50403     -0.144091       4.16464       5.07737       5.63929       5.27481       4.94144       4.39338
  13  12 2411.8351    1.3829  0.9642 10.0942  0.0000  0.0360   0.0377   0.0812    0.1462   0.0000   435.2691      -7.40862       16.1693      -1.06037       3.41462      -6.35618       4.98958       6.99824       7.20797       6.99579       6.15997       5.01086
  13  13 2551.6786    1.8349  1.0950  9.2470  0.0000  0.0328   0.0463   0.0862    0.6519   0.0000   433.2589       1.39193       12.0469     -0.233835       1.60783      -1.93205       3.77287       4.86123       5.14790       4.71768       4.66157       3.90111
  13  14 2691.6369    2.3868  1.0653 10.4256 -0.0007  0.0335   0.0671   0.0914    0.4933   0.0000   435.4455      -4.35433       17.1091      0.310495      -3.14450     -0.225955       3.93066       5.11666       4.96295       5.03861       4.81865       4.19621
  13  15 2832.1514    3.1284  0.8508 10.0030  0.0000  0.0296   0.0858   0.0665    1.0330   0.0000   436.3806      -1.85575       11.7240       5.56140      0.462988      -3.03287       3.31528       4.53680       4.79539       4.61826       4.28260       3.55043
  13  16 2972.5288    3.6303  0.9148 11.3617  0.0000  0.0289   0.0953   0.0737    0.3081   0.0000   442.4986       6.99328       15.6148     -0.701871      -5.95151      -2.98732       3.58339       4.56849       4.44600       4.32801       4.27163       3.65902
  13  17 3112.4080    3.7839  1.0493 11.3402  0.0000  0.0328   0.0930   0.0788    0.2806   0.0000   432.7102       4.94555       17.6823      -1.00085       2.87385      -2.59937       4.02856       5.24115       5.26562       5.28141       4.74263       4.15410
  13  18 3252.2267    3.6191  1.4371 11.5453  0.0000  0.0393   0.0802   0.1032    0.1678   0.0000   441.6337      -1.23804       2.82168       3.41912       3.45748      -6.41260       4.36426       6.13613       5.97011       5.92362       5.20357       4.53145
  13  19 3392.3367    3.0967  1.9679 11.3923  0.0000  0.0476   0.0603   0.1182    0.1120   0.0000   436.2101      -20.9941       14.0832       5.28288      -2.05272       5.08250       5.57416       7.13951       7.57395       7.29022       6.76798       5.62399
  13  20 3532.5529    2.5732  3.1513 10.6444  0.0000  0.0611   0.0410   0.1498    0.0995   0.0000   442.2773      -3.13141      -3.35201      -9.91718      -10.6955       3.55932       7.31683       9.56972       9.71269       9.54374       8.77494       7.83506
  13  21 3673.0228    2.1139  3.9932 10.5617  0.0000  0.0716   0.0320   0.1873    0.0787   0.0000   445.3135      -14.5272       19.0828      -4.12289       21.2610      -4.28844       8.49396       11.2896       11.3347       11.4997       10.3925       8.74549
  13  22 3813.6108    1.7502  5.8455 10.1059  0.0000  0.0956   0.0232   0.2431    0.0770   0.0000   421.3858       5.36105       34.8612      -4.60840       10.8815      -11.7939       10.6475       14.1396       14.6301       14.5997       13.2983       11.1596
  13  23 3953.9208    1.4896  7.5162  9.7992  0.0000  0.1158   0.0189   0.3131    0.0785   0.0000   467.0434       37.7382      -31.6032       15.2047       39.9860      0.124887       12.5214       17.8634       17.3794       17.6039       15.6983       13.6433
  13  24 4094.8449    1.2356  9.9436  9.4687  0.0000  0.1436   0.0155   0.4033    0.0811   0.0000   449.2855       35.5488       49.2860       41.8714      -12.6121      -39.6737       16.2094       21.2218       22.1477       21.9107       19.5058       17.2124
  13  25 4236.6032    1.0401 11.2446  9.3224 -0.0032  0.1690   0.0131   0.4531    0.0737   0.0000   427.2512       19.8764       63.3811       2.49507      -2.95102      0.731010       18.9429       24.8488       26.3452       25.9638       23.5608       20.3274
  14   6 1571.5529    0.1902  0.1469  8.7886  0.0000  0.0148   0.0133   0.0328    0.0413   0.0000   437.9966      -1.80762       16.3789     -0.980936       2.48882      0.120377       1.67323       2.13691       2.24733       2.45865       2.65386       2.04772
  14   7 1723.5360    0.2650  0.2804  8.7639  0.0000  0.0226   0.0134   0.0419    0.0509   0.0000   436.4079      -1.07207       10.9083       4.94965      -2.77908     -0.770636       3.16158       3.87538       4.56434       3.62234       3.41823       3.39354
  14   8 1870.8232    0.4115  0.4161  8.8784  0.0000  0.0256   0.0162   0.0488    0.0687   0.0000   436.9705     -0.656822       13.9252      -1.04980      -3.02861       4.62372       2.85137       2.99952       4.08842       3.51487       2.96886       2.81739
  14  10 2162.5571    0.7798  0.7714  9.1847  0.0000  0.0331   0.0223   0.0725    0.1036   0.0000   439.7367      -2.44147       11.9654       6.21556       2.07634      -5.27307       2.83984       4.77604       4.15331       4.23693       3.93846       3.28226
  14  11 2305.7042    1.1474  0.8013  9.4617  0.0000  0.0288   0.0310   0.0661    0.1366   0.0000   435.4034      -4.86194       15.1959      -2.54516      -6.48659      -3.94480       3.58469       4.37317       4.19664       4.25309       3.86683       3.66962
  14  12 2446.6953    1.4878  0.9987  9.9388  0.0000  0.0351   0.0372   0.0772    0.1510   0.0000   438.0910       14.5430       6.45099      -8.70223      -1.21952      -1.63331       3.49106       4.94798       4.58518       4.61414       4.52767       3.88266
  14  13 2587.2820    1.9022  1.2457  9.8069  0.0000  0.0341   0.0435   0.0879    0.2552   0.0000   435.0985       3.58823       10.0825     -0.499089       5.50314       1.21525       3.60668       4.66977       4.92060       4.92429       4.60023       3.95435
  14  14 2728.1637    2.4304  1.1400  9.5879  0.0000  0.0341   0.0590   0.0803    0.9130   0.0000   437.0101     -0.333644       9.92202      -1.69705      -5.19550      -2.83461       3.82812       5.12025       4.89978       4.91909       4.53809       3.84616
  14  15 2869.2256    3.2730  0.7584 11.4000  0.0000  0.0285   0.0964   0.0625    0.3243   0.0000   438.4950      -2.63291       16.6120       4.48737      -9.21938      -8.32559       2.88723       4.01388       4.08113       4.23185       3.69427       3.13606
  14  16 3010.1108    3.7108  0.9873 10.8828  0.0000  0.0322   0.0974   0.0745    0.6726   0.0000   440.2719      -1.13768       8.41985       2.57436      0.206080      -2.00132       3.39447       4.67718       4.42411       4.47666       4.19894       3.80201
  14  17 3150.4644    3.9358  1.1696 10.7970  0.0000  0.0320   0.0914   0.0897    0.6729   0.0000   433.3539       2.32565       18.2674       4.96412       4.37675     0.0343497       3.58659       4.87235       5.02320       4.99460       4.63338       3.98972
  14  18 3290.7481    3.5278  1.4676 11.7468  0.0000  0.0405   0.0756   0.0968    0.1651   0.0000   440.7214      0.174785       5.68221       2.24762      -1.79308      -7.51083       4.14959       5.83713       6.03402       5.64233       5.31676       4.84286
  14  19 3431.3007    2.9247  2.2051 11.2592  0.0000  0.0484   0.0529   0.1253    0.1179   0.0000   444.5676      -3.35381       13.0822      -6.19121      -3.86735      0.687801       5.12244       6.76516       7.12536       6.85118       6.28354       5.73758
  14  20 3572.0651    2.4756  3.1482 10.8078  0.0000  0.0602   0.0391   0.1554    0.0955   0.0000   436.2690      -14.6582       2.51562      -11.5897       13.0176      -4.08761       6.20161       8.36081       8.77245       8.60016       7.79930       7.23176
  14  21 3712.9814    2.0457  4.4615 10.2403  0.0000  0.0750   0.0279   0.1894    0.0903   0.0000   449.2439      0.502885      -9.39518       22.6217      -2.05011      -9.22833       7.55549       10.3770       10.6600       10.4472       10.0103       8.81326
  14  22 3853.9892    1.6946  6.5916  9.8788  0.0000  0.0953   0.0206   0.2622    0.0818   0.0000   443.4100       11.9297       2.08112      -20.3869       8.45418       7.13465       9.97605       13.3724       13.9041       14.1308       12.9645       11.2226
  14  23 3995.0961    1.3672  8.3391  9.6085  0.0000  0.1180   0.0170   0.3272    0.0851   0.0000   460.7953       8.21919       18.7545       7.96814      -1.52671      -4.23701       12.8427       16.2712       17.3707       17.3153       15.7293       14.2244
  14  24 4136.7405    1.1776 10.6651  9.5182  0.0000  0.1480   0.0147   0.4204    0.0742   0.0000   408.0699       19.1884       35.4340      -12.6985      -31.8298       13.0673       15.9123       20.4054       22.3188       21.8792       20.0562       17.8496
  14  27 4561.3937    0.6916 17.5731  9.1419  0.0000  0.2945   0.0082   0.7597    0.0489   0.0000   527.0329       8.26833       30.1121      -29.6287       61.9522      -40.2813       31.1185       40.6977       43.3153       43.7264       39.3140       34.7843
  15   7 1753.7884    0.2984  0.3504  8.7385  0.0000  0.0276   0.0127   0.0461    0.0535   0.0000   438.7149       1.23551       14.3426     -0.119922       1.66025      0.159851       2.75907       3.43961       4.17070       4.79982       4.54902       3.66245
  15   8 1902.2983    0.4292  0.3818  8.9279  0.0000  0.0200   0.0169   0.0449    0.0618   0.0000   435.4744     -0.137371       15.8652     -0.461299       1.02145      -1.99496       2.08806       2.63674       2.81488       2.65620       2.47471       2.48850
  15   9 2049.6137    0.6188  0.6902  8.9503  0.0000  0.0275   0.0187   0.0657    0.1096   0.0000   437.3991      -2.36957       12.0494      -3.97564     -0.339832       2.86930       2.76692       3.58618       3.45782       3.62583       3.29265       3.23341
  15  10 2195.8605    0.8546  0.8055  9.4533  0.0000  0.0289   0.0234   0.0674    0.1031   0.0000   438.9286      -1.77813       12.8736       3.33607      -1.26331       1.45184       2.87690       3.73081       3.95673       3.93277       3.42175       3.11090
  15  11 2339.4494    1.1955  0.9064  9.1952  0.0000  0.0294   0.0293   0.0698    0.1636   0.0000   438.1476     -0.759176       11.7893      -1.52860      -4.49858       1.84650       2.81859       3.74992       4.00276       3.78111       3.70133       3.17732
  15  12 2480.9882    1.6146  1.0942  9.5330  0.0000  0.0319   0.0378   0.0825    0.2224   0.0000   440.8893      0.789375       12.2974     0.0722441      0.284355       1.61486       3.20592       4.40069       4.28208       4.39890       4.08279       3.81925
  15  13 2622.3146    2.0217  1.0075 10.3849  0.0000  0.0304   0.0482   0.0731    0.1593   0.0000   437.6760      -7.38511       7.64767      -13.2010      -5.67505     -0.152059       3.32510       4.58101       4.76759       5.05712       4.88864       4.48588
  15  14 2764.0656    2.7014  0.9273 10.7399  0.0000  0.0274   0.0664   0.0699    0.2260   0.0000   440.8713      -1.25033       21.5855     -0.705930      -3.21219       3.49265       2.99568       3.93271       3.83082       3.64628       3.77023       3.29861
  15  15 2905.7350    3.4175  1.0122 10.0020  0.0000  0.0314   0.0809   0.0685    1.0779   0.0000   439.3496      0.947808       19.2043      -1.19498      -7.72655      -6.08530       3.16250       3.84641       4.38114       4.01678       3.91044       3.55027
  15  16 3047.0481    3.9745  0.9476 10.5173  0.0000  0.0273   0.1078   0.0775    1.1121   0.0000   435.3927      -7.03306       13.0938      -6.51837       1.60517       2.53290       3.07800       3.86176       4.10903       3.82743       3.79718       3.35759
  15  17 3187.9684    3.9526  1.1278 11.6264  0.0000  0.0359   0.1005   0.0794    0.4522   0.0000   437.9258      -2.46390       18.3247      -3.17836     -0.120819      0.442051       3.47536       4.73262       4.84139       4.82388       4.66781       4.06417
  15  18 3328.7100    3.2668  1.5682 11.7289  0.0000  0.0399   0.0707   0.1025    0.1917   0.0000   442.5829       7.87582      -4.61437       4.17591      -6.17816      -1.05300       3.92164       5.26051       5.49780       5.73312       5.37786       4.60008
  15  19 3469.7619    2.7809  2.3697 11.3576  0.0000  0.0509   0.0492   0.1313    0.1081   0.0000   451.9703      -17.3340       9.19989       1.29226       15.5452      -1.02879       5.39239       6.79386       7.22084       7.01592       6.49063       5.72679
  15  20 3611.1222    2.2843  3.8466 10.5921  0.0000  0.0669   0.0321   0.1685    0.0923   0.0000   431.4998      -9.62803       7.66781       13.7434       3.32834      -15.7926       6.28080       8.68278       9.22311       8.79547       8.17009       7.33069
  15  21 3752.3662    1.9461  5.1289 10.1496  0.0000  0.0783   0.0250   0.1988    0.0877   0.0000   440.5317      -4.67533       40.3253      -3.90209      -7.47804      -6.64511       8.11963       10.5710       11.3642       10.9136       10.6260       9.77743
  15  24 4177.1503    1.1163 11.3524  9.3359  0.0000  0.1510   0.0133   0.4229    0.0760   0.0000   419.1831      -36.6031       20.0695       13.1696       5.11340       5.25245       15.2747       20.0896       21.2329       21.0067       19.5453       17.9150
  16   5 1467.2631    0.1299  0.1553  8.6582  0.0000  0.0179   0.0097   0.0367    0.0362   0.0000   436.1527      0.110399       16.3753      0.302830      -2.69102      -1.07605       1.81693       2.36593       2.38417       2.41391       2.17321       2.08257
  16   7 1783.2366    0.3492  0.2522  8.9183  0.0000  0.0187   0.0163   0.0348    0.0508   0.0000   439.5337       1.28537       15.7099      0.372533      -4.63560     -0.527314       1.53014       2.04816       2.37115       2.07065       2.10737       1.88371
  16   8 1933.1199    0.4735  0.5511  8.9203  0.0000  0.0277   0.0155   0.0569    0.0729   0.0000   434.9224      -3.74767       9.30380     -0.831309      -1.22482      -1.90559       2.43388       3.75011       3.55955       3.80678       3.71214       3.27408
  16   9 2081.5907    0.6389  0.5491  9.1563  0.0000  0.0229   0.0202   0.0561    0.0908   0.0000   437.0479     -0.903834       13.9304      -3.55034      -6.36964     -0.510532       2.10646       3.06404       2.78676       3.18800       2.79885       2.72374
  16  10 2228.3588    0.9269  0.8232  9.3235  0.0000  0.0293   0.0240   0.0652    0.1387   0.0000   440.4286       1.85375       11.9538      0.342734     -0.326814     -0.236585       2.57815       3.41412       3.61627       3.72484       3.39846       3.06565
  16  11 2372.5219    1.2668  1.0985  9.4698  0.0000  0.0305   0.0285   0.0855    0.1578   0.0000   432.2485       2.21927       16.0758       1.74092      -4.78374       1.09909       3.11935       3.91850       3.81395       3.61057       3.74145       3.72144
  16  12 2514.7913    1.6782  1.0020 10.1374 -0.0001  0.0287   0.0387   0.0753    0.1420   0.0000   436.6834     -0.392484       19.8393      -4.36006       3.59950      -3.63489       2.84908       3.84208       3.97309       4.23959       4.12426       3.51070
  16  13 2656.8212    2.2012  1.0382 10.3712  0.0000  0.0280   0.0503   0.0746    0.1749   0.0000   440.8254      -3.90031       11.7256      -9.65536       7.73248       1.12490       2.68808       3.44548       3.58360       3.65914       3.80130       3.20360
  16  14 2799.4873    2.7445  0.9616 10.6953  0.0000  0.0279   0.0648   0.0684    0.2241   0.0000   438.2853     -0.667891       13.5933       2.40138       1.47530      -1.89851       2.77966       3.75023       3.67413       3.65478       3.51837       3.24509
  16  15 2941.6752    3.2795  1.0098 11.5696  0.0000  0.0292   0.0764   0.0699    0.1914   0.0000   439.3677      0.898239       10.0567     -0.920303      -1.69639       1.59454       2.83946       3.78895       3.93589       3.68958       3.70256       3.37023
  16  16 3083.4300    3.8808  1.0036 10.8266  0.0000  0.0275   0.0899   0.0727    0.6849   0.0000   440.6141       3.08975       2.77872      -1.27901       3.09842     -0.931100       2.79770       3.43539       3.71091       3.57926       3.62915       3.10831
  16  17 3224.8952    3.8502  1.3796  3.6258  0.0000  0.0342   0.0862   0.0879  988.0326   0.0000   435.0748      -3.69229       12.4257      -3.47045      -9.77167       2.81893       3.15064       4.02671       4.38284       4.36727       4.30159       3.75721
  16  18 3366.2970    3.1930  1.8263 11.2296  0.0000  0.0407   0.0643   0.1108    0.2781   0.0000   440.6019      -5.11732       4.82525      0.644155      -2.71168      -3.15631       4.02827       5.32431       5.51644       5.47170       5.37099       4.62498
  16  19 3507.8335    2.5909  2.7787 11.2214  0.0000  0.0538   0.0432   0.1406    0.1145   0.0000   428.5928       4.76030       3.60143      -14.1616       9.55408      -2.78751       5.04356       6.89521       7.08754       7.33102       6.63915       6.06969
  16  20 3649.6769    2.2035  4.2772 10.3667  0.0000  0.0665   0.0292   0.1748    0.1059   0.0000   445.2258       3.25870       12.4825      -2.52732       8.45736      -3.37739       6.36887       8.35411       8.64211       8.82082       8.63267       7.85149
  16  21 3791.4462    1.8421  5.3594 10.1392  0.0000  0.0784   0.0230   0.2064    0.0840   0.0000   451.4977      -19.4557       12.5970       15.8376      -8.59777      -20.1379       7.41466       9.93598       10.1365       10.5846       9.70221       8.83006
  16  22 3933.3207    1.4877  7.6942  9.7291  0.0000  0.1013   0.0171   0.2780    0.0777   0.0000   431.2020       10.5507       2.59846      -25.9896      -3.51739       12.1556       9.48136       12.3325       13.2881       13.6375       12.3597       11.4412
  16  23 4075.3525    1.2407  9.6076  9.6542  0.0000  0.1227   0.0146   0.3585    0.0677   0.0000   409.8143       24.9085       16.8367      -15.1652     -0.692038       16.3902       11.5019       15.0609       16.1007       16.7324       15.0242       13.9402
  16  24 4217.7348    1.0469 11.8204  9.4232  0.0000  0.1576   0.0125   0.4417    0.0675   0.0000   437.1716       46.4354       10.8374      -29.5343      -9.55512      -8.20692       14.1663       19.3309       20.4978       20.5414       19.1269       17.4640
  17   6 1657.0696    0.2314  0.2328  8.7630  0.0000  0.0179   0.0117   0.0345    0.0433   0.0000   438.8397     -0.241029       16.4670     0.0718914      -1.81503       1.56894       1.62537       2.09885       2.20607       2.03344       2.13165       2.10338
  17   8 1963.3210    0.5118  0.5412  8.8094  0.0000  0.0253   0.0157   0.0490    0.0776   0.0000   437.0372     -0.486611       17.2882       1.79552      -4.61695     -0.488849       2.28987       2.64923       2.98583       3.10107       2.71793       2.46976
  17   9 2112.9845    0.7100  0.7168  9.0906  0.0000  0.0265   0.0196   0.0621    0.0964   0.0000   438.8358      -3.10908       18.0430      0.404157      -1.73162       3.28599       2.83275       3.58498       4.03829       3.75748       3.64180       3.29545
  17  10 2260.2673    0.9795  0.8125  9.4705  0.0000  0.0280   0.0256   0.0681    0.1408   0.0000   442.3542      0.947427       14.7038     -0.412191      -1.46034      -1.68734       2.47782       3.37564       3.61216       3.66993       3.67140       3.12309
  17  11 2404.9567    1.4052  0.8876  9.9586  0.0000  0.0277   0.0336   0.0631    0.1357   0.0000   434.8456      -5.70204       18.3413      -7.16583      -7.21159      0.268682       2.54999       3.29911       3.58783       3.59973       3.47396       3.06754
  17  12 2548.0111    1.7634  1.1938  9.7304  0.0000  0.0321   0.0365   0.0780    0.1864   0.0000   436.6717      -3.07388       13.0393       1.47350       1.83254      -3.94941       2.72144       3.73415       3.83160       3.82711       3.64653       3.34001
  17  13 2691.0172    2.2850  0.9966 10.5333  0.0062  0.0269   0.0524   0.0740    0.1730   0.0000   435.2439      0.258588       5.39158       3.77895    -0.0215602     -0.419757       2.63260       3.52196       3.83830       4.05324       3.85553       3.34384
  17  14 2834.2570    2.9882  0.8604 10.9810  0.0000  0.0255   0.0713   0.0655    0.1730   0.0000   436.1011       7.62749       15.3889      -2.80048      -3.09561       1.23348       2.26036       3.11372       3.00835       3.07866       3.13939       2.84729
  17  15 2977.1623    3.4048  0.9746 11.5694  0.0000  0.0281   0.0766   0.0662    0.1635   0.0000   436.6102     -0.996935       13.1363       3.48561      0.806718      -4.58572       2.55059       3.27942       3.60133       3.40213       3.39363       2.95360
  17  16 3119.2814    3.7124  0.9861 11.6858  0.0000  0.0278   0.0853   0.0683    0.2420   0.0000   441.4103       7.16441       17.4135      -8.71703      0.979846     -0.222637       2.58247       2.99927       3.34570       3.66248       3.06834       3.00388
  17  17 3261.2350    3.4999  1.5139 11.3536  0.0007  0.0357   0.0712   0.0916    0.2851   0.0000   442.4969       2.09958       16.1518      -2.66109     -0.504619       1.14586       3.14433       4.23015       4.28358       4.51997       4.21306       3.83560
  17  18 3403.3372    3.0465  2.2305 10.6431  0.0000  0.0445   0.0515   0.1126    0.3147   0.0000   448.3722      -11.8927      -2.74021       14.5498      -8.79982       2.48329       3.88291       5.40298       5.68488       5.57094       5.21604       4.93384
  17  19 3545.3483    2.6375  3.0458 10.6407  0.0000  0.0523   0.0390   0.1358    0.1609   0.0000   440.8200       10.7014       28.5375      -8.50817       1.56046       2.24366       4.76246       6.38845       6.49312       6.70809       6.31991       5.81995
  17  20 3687.6615    2.0703  4.5881 10.3116  0.0000  0.0688   0.0262   0.1787    0.0978   0.0000   446.3768       12.5109       2.92454       2.19684       17.4511      -1.88567       6.03028       8.35977       8.71917       8.91705       8.28766       7.60258
  17  21 3829.9010    1.7094  6.3811  9.9487  0.0000  0.0832   0.0196   0.2284    0.0776   0.0000   427.8968      -6.27723       7.64464      -7.46120       4.05915       3.20331       7.55535       9.78114       10.5466       10.8557       10.2774       9.50571
  17  22 3972.2526    1.4445  8.0419  9.5820  0.0000  0.1005   0.0160   0.2748    0.0788   0.0000   426.7111       1.43712      -24.5864       9.22368       16.6446      -6.24430       8.94994       11.8034       12.4652       12.5543       12.3577       10.9327
  17  23 4114.9359    1.1837 11.0145  9.4582  0.0000  0.1355   0.0132   0.3817    0.0695   0.0000   439.4189       12.9676       17.3428       1.74626       1.00495       3.56446       11.6847       15.7531       16.9528       17.0851       16.1879       14.9470
  17  24 4257.2426    1.0024 12.5287  9.3326  0.0000  0.1609   0.0115   0.4546    0.0658   0.0000   443.7590      -13.5423       21.1817      -10.4037       20.8804      -5.69091       14.0302       18.6575       20.0211       20.1380       19.0275       17.5944
  17  26 4542.5066    0.7119 17.8939  9.1708 -0.0002  0.2622   0.0074   0.6827    0.0434   0.0000   444.6172       29.1796       31.5451      -78.0599       24.8731       24.6052       22.5204       30.0047       32.1159       33.0806       31.2981       28.5982
  18   7 1839.9949    0.3927  0.3925  8.7888  0.0000  0.0201   0.0143   0.0450    0.0575   0.0000   437.2618      0.759683       11.5196       1.33002      -3.95133    -0.0709070       1.96425       2.59661       2.88854       2.66541       2.76610       2.44076
  18   8 1992.7950    0.5580  0.6457  8.8203  0.0000  0.0258   0.0163   0.0590    0.0883   0.0000   434.6175      -3.09840       19.2808     -0.641920      -4.62141     -0.974473       2.61671       3.83797       3.87037       3.95909       3.88107       3.44614
  18   9 2143.6979    0.7545  0.7544  9.1048  0.0000  0.0261   0.0189   0.0576    0.0887   0.0000   441.9919      -2.74842       14.1509       1.01207     0.0687229     -0.209820       2.02659       2.91881       2.96369       3.16221       3.10029       2.71740
  18  10 2291.6301    1.0920  0.9238  9.3017  0.0000  0.0273   0.0259   0.0679    0.1576   0.0000   437.0768     -0.601730       6.99508       1.07681       3.02398      -1.20678       2.26511       2.95578       3.13815       3.49744       3.02891       2.82255
  18  11 2436.7431    1.4570  1.0926  9.6591  0.0000  0.0323   0.0324   0.0732    0.2267   0.0000   437.3343       5.44661       14.6647     0.0204812      -1.82826       2.72671       2.57659       3.61484       3.27676       3.81425       3.47410       3.28271
  18  12 2580.8415    1.9823  0.8933 10.5056  0.0003  0.0248   0.0459   0.0649    0.1300   0.0000   435.9589       3.46073       16.0837      -1.32640      -2.01115      -3.64244       2.14593       2.67315       2.96093       3.06101       2.95050       2.70485
  18  13 2724.6784    2.5033  1.0551 10.2413  0.0000  0.0279   0.0520   0.0678    0.2301   0.0000   438.5296       1.91375       10.7800      -10.0722      -4.00702       2.79904       2.38182       3.23732       3.41814       3.35667       3.41309       3.14514
  18  14 2868.6547    3.0180  0.8675 11.1915  0.0000  0.0243   0.0695   0.0631    0.1551   0.0000   442.4285       2.94726       6.78400       3.05559       3.55530       1.14435       2.17779       2.94512       2.93944       3.17839       3.04451       2.77167
  18  15 3012.0873    3.5677  1.0197 11.5524  0.0000  0.0309   0.0772   0.0690    0.1659   0.0000   438.2060     -0.805564       16.9991       4.34268       2.29049      -6.08692       2.22712       3.27470       3.34271       3.40843       3.25961       2.94457
  18  16 3154.7976    3.7584  1.1306 11.6102  0.0000  0.0291   0.0787   0.0740    0.1939   0.0000   439.0197      -1.20447       17.8481      -1.27587     -0.152105       2.60055       2.58284       3.35380       3.62716       3.59894       3.67762       3.35792
  18  17 3297.3125    3.4621  1.5614 11.0837  0.0000  0.0366   0.0630   0.0847    0.2539   0.0000   438.8758      0.998945       10.4785      0.122806       1.65615       9.10720       2.97220       4.36141       4.34315       4.50140       4.25916       4.03555
  18  18 3439.8942    2.9362  2.6640  9.8052  0.0000  0.0460   0.0413   0.1147    0.3906   0.0000   439.0090      -3.37664      -2.30374      -7.07523       4.66895      -1.32190       3.72188       5.23872       5.28771       5.63910       5.17166       4.91873
  18  19 3582.4067    2.3546  3.8003 10.3844  0.0000  0.0583   0.0310   0.1524    0.1333   0.0000   443.9086       10.6493       1.45883      -5.60433       16.5602      -2.00636       4.84990       6.68131       6.85726       7.17759       6.85911       6.37063
  18  20 3725.2421    1.9826  5.3805  9.8391  0.0000  0.0689   0.0218   0.1890    0.1055   0.0000   439.8103       11.4378       27.4462      -4.09781      -5.49165       5.11259       5.93159       7.58959       8.30117       8.50440       8.21999       7.59837
  18  21 3867.9885    1.6335  6.8578  9.7316  0.0000  0.0856   0.0175   0.2366    0.0787   0.0000   439.1408       5.89589       16.2281      -16.0746      -7.90939      -12.6238       7.08715       9.57323       10.1248       10.3718       9.95496       9.16637
  18  22 4010.6869    1.3918  9.1290  9.4552  0.0000  0.1081   0.0142   0.2968    0.0723   0.0000   420.6668       7.95040       13.9672       13.9227       11.8153      -27.3114       8.93482       11.6769       12.8372       13.2788       12.2813       11.5197
  18  23 4153.8783    1.1365 10.7698  9.3810  0.0000  0.1263   0.0122   0.3686    0.0659   0.0000   412.9757      -8.81065       43.9999      -4.91370      0.619276      -1.11378       10.6795       13.9257       15.0881       15.2862       14.7524       13.6614
  18  25 4439.4865    0.8000 16.2956  9.2244  0.0007  0.2236   0.0081   0.5936    0.0472   0.0000   398.1027       19.0831       78.2869      -5.99471       19.0261      -12.3519       17.8889       24.2171       25.9596       26.8025       24.5715       23.6495
  19   7 1867.2652    0.4328  0.4845  8.8243  0.0000  0.0245   0.0137   0.0452    0.0636   0.0000   436.4374       2.51295       14.2691      -1.16260      -1.59721      0.507658       1.78135       2.86150       2.52122       2.77908       2.64835       2.44643
  19   8 2021.6959    0.5880  0.6258  8.9122  0.0000  0.0234   0.0161   0.0510    0.0858   0.0000   435.1613     -0.298914       11.7973      -3.37439      -4.16589       1.53049       2.02415       2.83748       3.11208       3.12874       3.43712       3.24979
  19   9 2173.7453    0.8045  0.7971  9.2126  0.0000  0.0251   0.0196   0.0639    0.0970   0.0000   439.3572      -5.59764       14.0323      -4.43299      -10.6566      -1.96661       1.94428       2.41769       2.81609       2.97070       2.73941       2.38312
  19  10 2322.2957    1.1460  0.9313  9.6066  0.0000  0.0281   0.0259   0.0663    0.1178   0.0000   439.2962      -4.57045       8.12071      0.516501      -4.42744       3.97673       2.34732       3.25971       3.11813       3.34359       3.16314       3.22403
  19  11 2468.1249    1.5313  1.0722 10.0939  0.0000  0.0285   0.0335   0.0761    0.1793   0.0000   440.8577      -3.57764       8.57082     -0.851177      -3.02649     -0.971819       2.35058       2.91751       3.23829       3.35026       3.11211       2.96416
  19  12 2613.0233    2.0578  1.0211 10.4786  0.0000  0.0337   0.0456   0.0693    0.1914   0.0000   441.6798      0.126398       13.0266       1.40952      -3.88424     -0.365598       4.07390       5.64504       6.19252       5.89350       5.65883       4.45470
  19  13 2757.8688    2.7531  0.9138 10.8946  0.0000  0.0248   0.0601   0.0607    0.1593   0.0000   440.6564       1.95973       12.8859      0.545550     -0.816913      0.265197       2.07529       2.74881       2.74444       2.91651       2.85683       2.53079
  19  14 2902.4771    3.3333  0.8951 11.2665  0.0000  0.0247   0.0721   0.0601    0.1618   0.0000   436.7092       4.54823       17.6802       1.20296      0.566843      -1.38123       1.86084       2.53734       2.73244       2.83573       3.19873       2.68387
  19  15 3046.5184    3.7332  0.9667 11.4368 -0.0007  0.0261   0.0790   0.0627    0.1885   0.0000   436.6404       1.36895       12.9730       3.17096      -3.93371      -2.96953       2.22183       3.06553       3.15160       3.27652       3.11932       2.81088
  19  16 3189.7813    3.7496  1.1818 11.7683  0.0000  0.0294   0.0752   0.0769    0.1583   0.0000   436.6712      0.324584       14.3609     -0.811087      -2.64569      -3.99430       2.57141       3.57765       3.65837       3.72348       3.46587       3.20881
  19  17 3332.7773    3.3172  1.7388 11.3851  0.0000  0.0365   0.0571   0.0917    0.1479   0.0000   445.5557       1.54129       14.8220       1.53351       5.42699     -0.614411       2.88959       3.86964       4.08927       4.22896       4.24329       3.92491
  19  18 3475.9467    2.6982  2.5286 11.1499  0.0000  0.0458   0.0418   0.1215    0.1280   0.0000   434.8017    -0.0321343       17.8022       4.91120      -11.1292      -5.24789       3.61299       4.91236       5.28691       5.46477       5.31559       4.86634
  19  19 3619.1391    2.2862  4.2741 10.1642  0.0000  0.0596   0.0270   0.1583    0.1279   0.0000   435.4769       1.46032       10.8602      -1.55141      -4.25971      -3.35303       4.70945       5.97349       6.67917       7.05930       6.34689       6.18636
  19  20 3762.3315    1.8961  5.9224 10.0610  0.0000  0.0783   0.0210   0.2014    0.0851   0.0000   443.2382       2.17763       10.6936       6.87593      -2.27174      0.493941       6.15887       8.46014       8.90447       8.99860       8.80922       8.22458
  19  21 3905.5840    1.5603  7.9826  9.5877  0.0000  0.0932   0.0151   0.2525    0.0749   0.0000   436.7349      -9.14321      -8.13133      -11.9152       5.15269      -8.34473       7.23489       9.57840       10.5543       10.5370       10.2247       9.77835
  19  22 4048.9440    1.2872  9.4403  9.5510  0.0000  0.1134   0.0131   0.3112    0.0650   0.0000   437.2488      -6.77204       47.3580       7.35411       4.02976      -21.4436       8.89158       12.2653       12.9841       13.3115       12.6031       12.0143
  19  23 4192.0946    1.0828 11.5642  9.4323  0.0000  0.1371   0.0114   0.3876    0.0620   0.0000   454.1105      -2.16755      -10.2862      -11.2061       9.04649      0.943272       10.8411       14.3710       15.5793       16.0011       15.0517       14.2965
  19  24 4335.9697    0.8873 14.3594  9.3814 -0.0027  0.1831   0.0091   0.4981    0.0512   0.0000   449.3132      -4.61681       6.16976       12.2349       1.98088      -13.8549       14.4704       19.0719       21.0540       21.1902       20.9654       19.3846
  20   6 1734.1849    0.3210  0.2655  8.8313  0.0000  0.0147   0.0133   0.0340    0.0430   0.0000   439.8606     -0.454393       18.5405     -0.678560      -3.89560      0.471524       1.17843       1.57366       2.00187       1.96715       1.70249       2.15280
  20   7 1893.9410    0.4312  0.4874  8.9343  0.0000  0.0225   0.0135   0.0490    0.0564   0.0000   439.8464      -2.70588       11.1277       1.85219       1.63897      0.667322       1.95927       3.46878       2.91984       3.84058       3.53519       3.78705
  20   8 2049.9951    0.6387  0.7061  8.9588  0.0000  0.0264   0.0165   0.0576    0.0854   0.0000   437.7040       2.43533       14.1846      -3.31951      -4.66186      -5.50593       1.95970       2.51724       2.86869       2.83402       2.80630       2.74366
  20   9 2203.1012    0.9070  0.9642  8.9002  0.0000  0.0268   0.0198   0.0662    0.1434   0.0000   435.2615      -1.35632       18.3584       5.70566      -2.82762      -1.05438       2.03211       2.69232       3.03954       3.19439       3.21757       2.83981
  20  10 2352.4076    1.2596  1.0225  9.5111  0.0000  0.0274   0.0263   0.0661    0.1327   0.0000   434.2411       2.31630       13.8551      -2.80766     -0.111668     -0.298984       2.25214       2.86401       2.84664       2.97557       2.93466       2.77197
  20  11 2498.8964    1.5733  1.0326 10.0567  0.0000  0.0281   0.0341   0.0696    0.1786   0.0000   435.6359       2.14397       13.9857      -4.24880      -2.95059     -0.779165       2.11754       2.80815       2.85371       3.12032       2.97405       2.78418
  20  12 2644.8173    2.1319  1.0392 10.3723  0.0000  0.0289   0.0465   0.0687    0.2386   0.0000   440.2503      -2.14706       12.8030      -2.17454      0.681678      0.211239       2.18946       3.06597       3.13334       3.24377       3.40278       3.05062
  20  13 2790.6503    2.7978  0.9173 11.1262  0.0000  0.0241   0.0613   0.0623    0.1469   0.0000   441.4668       2.40335       13.2694       2.39186       1.40216       2.40909       1.91265       2.50521       2.60763       2.79430       2.81586       2.50177
  20  14 2935.9013    3.5569  0.9408 10.9910  0.0000  0.0240   0.0729   0.0581    0.2056   0.0000   438.8486      -1.55490       13.8635      0.241579    -0.0423634      -6.28060       1.86244       2.56272       2.62428       2.77109       2.64013       2.56666
  20  15 3080.3957    3.8858  0.9366 11.5403  0.0000  0.0241   0.0814   0.0620    0.1757   0.0000   438.4049      -5.91975       13.6679      0.977594     0.0232226      -4.26496       2.03720       2.73087       2.85354       2.93380       3.04295       2.90324
  20  16 3224.3456    3.7026  1.2910 11.6655 -0.0003  0.0315   0.0696   0.0749    0.1520   0.0000   437.6608      -1.39578       16.0833       6.41321      0.384809      -1.81120       2.50157       3.27580       3.52589       3.59313       3.56187       3.15112
  20  17 3368.0046    3.2150  1.8277 11.1537  0.0000  0.0357   0.0520   0.0941    0.1303   0.0000   439.5564       4.86705       8.38733      -3.71354      -5.29453      -6.94479       2.74319       3.53417       3.68039       4.09248       3.70541       3.51761
  20  18 3511.8127    2.6487  2.8784 10.8314  0.0000  0.0474   0.0367   0.1210    0.1160   0.0000   436.5846      -4.84231       18.8772      -2.33806       1.40753      0.378773       3.63300       5.02526       5.32960       5.39186       5.38311       5.07614
  20  19 3655.4491    2.1622  4.1324 10.3887  0.0000  0.0588   0.0263   0.1576    0.1000   0.0000   434.2301       7.36883       11.1693       1.32977       10.0143      -7.19584       4.41514       5.95204       6.46655       6.56386       6.51495       6.04598
  20  20 3799.1856    1.7423  5.9921 10.0487 -0.0005  0.0771   0.0190   0.2027    0.0750   0.0000   435.2178       3.53741       8.27355      -3.60526       2.26032       3.00843       5.76182       7.54432       8.45504       8.58201       8.28425       7.75238
  20  21 3942.8198    1.5180  8.2255  9.5335  0.0000  0.0948   0.0147   0.2550    0.0731   0.0000   433.8683      -13.6493       36.1513      -9.76293       12.3110      -22.2531       7.03735       9.48061       10.1110       10.8495       9.96911       9.61744
  20  22 4086.5734    1.2435 10.5074  9.4135  0.0012  0.1190   0.0121   0.3278    0.0629   0.0000   419.8585      -7.58069       25.1832      -16.7806       7.71313      -1.34235       8.88746       11.8987       12.8177       12.9814       12.5412       11.8253
  20  23 4230.0971    1.0486 13.3326  9.3843 -0.0026  0.1575   0.0101   0.4287    0.0560   0.0000   433.8424       15.5216       26.3127      -23.0304      -10.7638       19.5193       11.6277       15.7231       17.0172       17.5853       16.9289       15.6846
  21   5 1589.2645    0.2032  0.1962  8.7374  0.0000  0.0141   0.0101   0.0280    0.0356   0.0000   438.9371     -0.584178       16.6067       1.36682      -2.33650     0.0480170       1.09121       1.49135       1.60286       1.78363       1.71839       1.52574
  21   6 1758.1971    0.3442  0.3811  8.8001  0.0000  0.0183   0.0123   0.0440    0.0491   0.0000   437.3435      0.915314       19.6273      0.856321      -4.26342     -0.234449       1.28938       1.53515       1.85334       1.81378       1.66753       1.62317
  21   7 1919.8288    0.4866  0.5514  8.7456  0.0000  0.0204   0.0134   0.0471    0.0659   0.0000   439.0236      -5.84074       14.6192     -0.228320      -2.25974       1.33572       1.35602       1.93350       2.06911       2.08024       2.10729       1.97631
  21   8 2077.7314    0.6504  0.7871  8.9108  0.0000  0.0252   0.0153   0.0582    0.0851   0.0000   440.0472      -4.33942       15.3365       7.26481       1.98891      -2.06502       1.67695       2.40411       2.25536       2.64688       2.47225       2.23793
  21   9 2231.8704    0.9478  0.8460  9.1361  0.0000  0.0241   0.0211   0.0612    0.1313   0.0000   438.9183       4.27961       14.7301      -3.04008       1.42226      -2.08469       1.95063       2.40531       2.39892       2.57368       2.59483       2.39129
  21  10 2381.8124    1.2934  1.0927  9.5423  0.0000  0.0282   0.0254   0.0682    0.1339   0.0000   438.8267      0.518879       17.4248      -3.91584      -4.50272       3.56484       1.91733       2.75136       2.70915       2.88139       2.75658       2.69443
  21  11 2529.1969    1.7797  1.0358 10.1296  0.0001  0.0261   0.0356   0.0639    0.1475   0.0000   438.3807       2.37319       11.7433      0.751413     -0.312056      -1.96802       1.97139       2.55513       2.61938       2.91270       2.79478       2.70338
  21  12 2676.1100    2.3833  1.0706 10.3810  0.0000  0.0268   0.0476   0.0666    0.2654   0.0000   438.7106       3.13141       11.2784       4.84950      -3.25765      -2.60148       2.04918       2.62620       3.01697       2.90964       2.89817       2.79845
  21  13 2822.9030    2.9893  0.9088 11.0048  0.0000  0.0256   0.0619   0.0568    0.2187   0.0000   436.7746       1.90628       12.1335       1.47810      -1.52312       2.20894       1.73681       2.51714       2.58297       2.77519       2.78255       2.50774
  21  14 2968.8564    3.5702  0.8668 11.4828 -0.0005  0.0232   0.0756   0.0552    0.1559   0.0000   439.5790       5.56640       4.29545      -2.83565     -0.314540       3.38847       1.92248       2.31766       2.38205       2.42209       2.40879       2.42265
  21  15 3113.8780    3.9664  0.9517 11.8086  0.0000  0.0228   0.0826   0.0628    0.1545   0.0000   438.6520      -2.74628       17.7768    -0.0774947       1.89109      -2.83411       1.78270       2.37384       2.59191       2.71238       2.84263       2.59364
  21  16 3258.3984    3.6110  1.4422 11.2135  0.0000  0.0309   0.0618   0.0789    0.1704   0.0000   440.4099     -0.149456       12.1571       1.93962       5.94075      -6.05298       2.28816       3.14191       3.32187       3.45569       3.54958       3.49414
  21  17 3402.7805    3.1687  1.9681 11.3764  0.0000  0.0369   0.0484   0.0945    0.0959   0.0000   442.7923      -1.01461       18.3174       3.29951     -0.981203       2.03109       2.74594       3.68011       3.99220       4.21492       3.85044       3.88341
  21  18 3546.9554    2.4857  3.2575 10.9583  0.0012  0.0515   0.0324   0.1276    0.0852   0.0000   441.0933       6.03894       5.54221      -2.22029       4.94892      -2.14670       3.63478       4.83029       5.36821       5.50638       5.52703       5.03912
  21  19 3691.3273    2.0629  4.8398 10.2718  0.0000  0.0621   0.0225   0.1650    0.0832   0.0000   429.9173      -10.0664       15.5895      0.761321      -6.86295       3.13516       4.50674       5.90491       6.47168       6.68054       6.31707       6.10735
  21  20 3835.3777    1.6931  6.9690  9.8891  0.0000  0.0796   0.0166   0.2201    0.0686   0.0000   435.9052       1.64497       2.44510      -5.95225       6.39010      -8.46335       5.79676       7.68781       8.40230       8.51373       8.37072       7.98746
  21  21 3979.5451    1.4490  8.8521  9.6831  0.0000  0.1002   0.0137   0.2688    0.0606   0.0000   433.8625      -1.86991       16.0104       13.5171      -4.13956      -18.2915       7.01453       9.40211       10.3855       10.6309       10.1295       9.70511
  21  22 4123.9876    1.1895 11.5318  9.4678  0.0002  0.1281   0.0110   0.3534    0.0568   0.0000   445.7665       3.87352       42.4828      -19.0993      -7.68551      -12.6019       9.12233       12.1880       13.3934       13.8584       13.3918       12.6113
  21  23 4268.0788    0.9976 14.1393  9.4249  0.0005  0.1649   0.0090   0.4448    0.0492   0.0000   449.9352      -25.1263       16.2977       33.2328       15.5487       10.4950       11.8096       16.0905       17.0502       18.0111       17.3532       16.7482
  22   2 1022.4850    0.0593  0.0336  8.9013  0.0000  0.0344   0.0117   0.0267    0.0270   0.0000   438.5747      0.206231       17.8846       1.07535      -1.08199      0.395974       1.78656       3.43908       2.72716       2.82297       2.69064       2.36988
  22   5 1611.3310    0.2041  0.2364  8.7533  0.0000  0.0170   0.0094   0.0355    0.0361   0.0000   440.0725       1.55976       17.8796      -1.15394     -0.250514      -2.66526      0.987494       1.66017       1.42242       1.74631       1.43522       1.53509
  22   6 1781.5459    0.3548  0.4183  8.8223  0.0000  0.0197   0.0117   0.0432    0.0517   0.0000   438.1877      -2.01250       17.2638     -0.813026      -2.09154     -0.516845       1.46078       1.59287       1.91055       1.98345       1.84958       1.76083
  22   7 1945.0455    0.4770  0.5402  8.9321  0.0000  0.0208   0.0134   0.0466    0.0617   0.0000   435.1112      0.848392       17.0399      -2.25337      -4.37072      0.295993       1.44660       2.01827       2.16485       2.23247       2.20379       2.08247
  22   8 2104.7265    0.6946  0.8383  9.0928  0.0000  0.0258   0.0156   0.0572    0.0834   0.0000   438.2559     -0.704330       15.3710      -2.16346      -2.19631      -2.11761       1.84116       2.44858       2.70792       2.80077       2.83296       2.66361
  22   9 2260.0040    1.0402  0.9103  9.2921  0.0012  0.0233   0.0218   0.0630    0.1162   0.0000   438.9602     -0.318032       13.2135     -0.522710     -0.953438     -0.620830       1.70440       2.18920       2.45594       2.61292       2.58159       2.29173
  22  10 2410.7719    1.3746  1.0289  9.7011  0.0000  0.0257   0.0278   0.0648    0.1643   0.0000   439.0905     -0.643684       13.1123       2.64978     -0.310658      -4.70226       1.84633       2.35548       2.57641       2.69919       2.66292       2.48320
  22  11 2559.1324    1.8438  1.0735 10.1316 -0.0000  0.0253   0.0351   0.0651    0.1473   0.0000   438.2765      0.450597       11.5946      -1.54292      -2.98292      -1.05956       1.78099       2.33196       2.56278       2.66910       2.64413       2.46811
  22  12 2707.0170    2.4093  1.0746 10.6630  0.0000  0.0265   0.0475   0.0658    0.1922   0.0000   438.1006     -0.301394       14.5768     -0.676775      -3.10530       1.22054       1.87661       2.45756       2.55141       2.76781       2.51046       2.57553
  22  13 2854.6672    3.1723  1.0671 10.3644  0.0000  0.0259   0.0624   0.0657    0.4569   0.0000   437.2481      -2.53528       18.4792       3.05683       1.16966      -1.94534       1.73170       2.38889       2.48543       2.67823       2.63027       2.44566
  22  14 3001.3542    3.7712  0.8905 11.5279  0.0001  0.0229   0.0794   0.0563    0.1864   0.0000   436.4424      -3.34220       13.3947       2.89985      -2.40597     -0.716901       1.61669       2.21204       2.27861       2.41187       2.41701       2.19899
  22  15 3146.9221    3.7464  1.1835 12.0230  0.0041  0.0276   0.0735   0.0752    0.1313   0.0000   438.3955      -6.03573       16.5268      -2.23445       2.42204      -1.62678       1.95661       2.84801       2.78459       3.08696       3.10824       2.95384
  22  16 3292.1081    3.5159  1.6727 11.1991  0.0000  0.0321   0.0540   0.0822    0.1267   0.0000   440.5305       3.61029       9.34626      -1.43536      -2.92457     -0.142913       2.29143       3.07197       3.38241       3.52968       3.50284       3.19465
  22  17 3437.1148    2.9237  2.4372 11.0143 -0.0000  0.0399   0.0390   0.1045    0.0921   0.0000   441.7396       3.12591       12.6107       1.57518      -1.74000     -0.743468       2.74529       3.74270       3.94242       4.12163       4.06379       3.92451
  22  18 3581.9978    2.3186  3.5509 10.8430  0.0000  0.0530   0.0287   0.1315    0.0735   0.0000   438.8108      0.692932       5.65923      -8.14951       3.13948      -7.11331       3.72636       4.93580       5.38346       5.49860       5.48575       5.27738
  22  19 3726.7429    1.9517  5.4254 10.1166  0.0000  0.0648   0.0197   0.1721    0.0767   0.0000   433.5361       5.95745       24.5788       3.72954      -10.7962       14.7491       4.55595       6.01901       6.57160       6.81159       6.60054       6.31136
  22  20 3871.4599    1.6178  7.0936  9.9035  0.0000  0.0811   0.0158   0.2213    0.0652   0.0000   441.9146       8.10251       38.6334      -4.55646      -10.4641      -7.98835       5.55541       7.34208       8.24847       8.53282       8.17462       7.95039
  22  21 4016.0107    1.3384  9.6544  9.7364  0.0000  0.1110   0.0129   0.2916    0.0556   0.0000   425.0034       2.99958       21.1407      -4.42694      -2.61935       13.6929       7.31236       10.0330       10.9631       11.2845       10.6849       10.2190
  22  22 4160.9628    1.1174 11.4125  9.5071 -0.0007  0.1278   0.0104   0.3551    0.0531   0.0000   438.9376      -27.7081       13.9118      0.358065       23.8560      -16.0237       8.70754       11.6204       12.9130       13.2729       12.9770       12.5944
  22  23 4305.5185    0.9266 14.1357  9.4308 -0.0004  0.1642   0.0084   0.4575    0.0460   0.0000   429.7530      -4.63546       55.2404      -17.7563       18.6497      -44.5136       10.9780       15.0441       16.2269       17.1023       16.3870       15.8344
  22  24 4450.2582    0.7595 16.4518  9.3386 -0.0026  0.2120   0.0072   0.5559    0.0410   0.0000   452.6579      -20.1401       9.60005       9.65419      -14.3119     -0.109120       13.9389       19.3597       20.7407       21.8713       21.0648       20.1394
  23   3 1252.2309    0.0835  0.0977  8.7480  0.0000  0.0195   0.0079   0.0365    0.0276   0.0000   439.8069      -1.68676       18.7326       1.67687      -2.97280      -1.16336       1.04677       1.76825       1.42260       1.86712       1.38168       1.65287
  23   5 1632.7620    0.2075  0.2779  8.7453  0.0000  0.0164   0.0089   0.0398    0.0358   0.0000   439.7129      -1.58705       18.7097      0.391321       1.21551      0.107425       1.21860       1.60590       1.92290       2.00734       1.92257       1.64807
  23   6 1804.1850    0.3674  0.3952  8.7873  0.0000  0.0178   0.0119   0.0396    0.0497   0.0000   441.6896     -0.926476       17.3389      0.215363      -1.49388      0.533152       1.27891       1.85000       1.94117       2.14835       2.17100       2.27806
  23   7 1969.6367    0.5528  0.5293  9.0045  0.0000  0.0188   0.0150   0.0441    0.0658   0.0000   438.0699     -0.801601       17.6966       1.46748      -1.30157      0.266182       1.29380       1.67121       1.71118       1.84821       1.98576       2.01544
  23   8 2131.0884    0.7726  0.7755  9.1566  0.0000  0.0235   0.0177   0.0567    0.0902   0.0000   436.3106      -2.58009       16.6373       1.10851      -1.39891     -0.549366       1.41994       2.09484       2.02353       2.29316       2.24973       2.16044
  23   9 2287.4469    1.0411  0.9517  9.6058 -0.0003  0.0251   0.0215   0.0617    0.1049   0.0000   436.3953      -3.40773       16.4542       2.67921      -1.73549     -0.168354       1.62305       2.16385       2.36940       2.39003       2.45445       2.22905
  23  10 2439.1742    1.5267  0.9410  9.4829  0.0000  0.0245   0.0302   0.0576    0.1931   0.0000   441.3414      -1.41844       14.7936       1.50576       1.23905      -2.84853       1.60170       2.19218       2.44855       2.40312       2.44419       2.29685
  23  11 2588.5727    1.9314  1.0860 10.1270  0.0000  0.0262   0.0355   0.0615    0.1607   0.0000   439.9371      -2.09510       12.5439      -3.82690      -4.88784      -1.47885       1.92035       2.59068       2.72998       2.85771       2.80060       2.82350
  23  12 2737.5448    2.4934  1.1008 10.7528  0.0000  0.0269   0.0472   0.0633    0.1644   0.0000   436.9669      0.625465       19.4802      -2.49360      -5.25259      -1.20607       1.78169       2.43229       2.58710       2.59460       2.59125       2.54130
  23  13 2886.0236    3.0704  0.9583 11.4935  0.0000  0.0249   0.0638   0.0598    0.1862   0.0000   439.6129       5.61079       18.2371     -0.562652      -1.14743      -2.82831       1.75201       2.37288       2.65648       2.74824       2.69071       2.58319
  23  14 3033.3359    3.6682  1.1202 11.4453  0.0000  0.0271   0.0705   0.0672    0.2527   0.0000   440.3141       2.73788       13.3701       1.94447      0.573611      -2.64751       1.71462       2.50017       2.48602       2.77135       2.62617       2.54062
  23  15 3179.6105    3.8826  1.1856 11.9333  0.0093  0.0286   0.0733   0.0707    0.1499   0.0000   440.1800      0.843315       14.2917     -0.265048       1.58143       1.59629       1.90246       2.79923       2.75721       3.05127       2.90972       2.79419
  23  16 3325.4175    3.4551  1.6628 11.2827  0.0000  0.0319   0.0532   0.0799    0.1207   0.0000   443.0044      0.549618       18.9047      -4.30632     -0.283585      -2.73622       2.09339       2.81684       2.97895       3.10841       3.14362       2.97377
  23  17 3471.0983    2.7554  2.7176 10.9159  0.0000  0.0443   0.0340   0.1061    0.0832   0.0000   440.4189       1.32562       10.1544       1.59575     -0.320911       1.62888       2.71304       3.93511       4.14629       4.47982       4.15116       4.02482
  23  18 3616.5103    2.2730  4.2421 10.4855  0.0001  0.0553   0.0248   0.1421    0.0767   0.0000   443.5969       3.98406       14.7838      -3.46989       1.93625      -6.86238       3.61457       4.78386       5.30187       5.49166       5.44119       5.20163
  23  19 3761.9526    1.8612  5.6171 10.1334  0.0000  0.0664   0.0191   0.1760    0.0735   0.0000   437.2269      -3.44089       19.8840       5.62937      -13.6057      -20.5659       4.46447       5.88166       6.59545       6.65024       6.75033       6.25246
  23  20 3907.1131    1.5522  7.9998  9.7611  0.0002  0.0868   0.0143   0.2284    0.0642   0.0000   434.8162       2.23867       23.4035      -1.97271      -7.51916       3.82380       5.75480       7.60366       8.45115       8.64389       8.79129       8.20256
  23  21 4051.9428    1.2739 10.3320  9.7080  0.0000  0.1132   0.0121   0.3089    0.0533   0.0000   444.7879       27.7263       5.41354       10.4342      -4.89856      -13.3033       7.32919       10.0688       10.8031       11.2651       11.3971       10.6495
  24   5 1653.6848    0.2407  0.2467  8.8486  0.0000  0.0133   0.0100   0.0327    0.0350   0.0000   439.4227      -1.41196       18.5232       1.00007      -2.83677       1.76195      0.882773       1.17295       1.36888       1.56038       1.52482       1.41942
  24   6 1826.3171    0.3957  0.4307  8.8171  0.0000  0.0170   0.0120   0.0406    0.0518   0.0000   439.4985      -1.52497       19.6808     -0.753024      -4.74029      0.975615       1.15439       1.37836       1.56857       1.56671       1.60392       1.60250
  24   7 1993.5533    0.5549  0.5960  9.0935  0.0000  0.0222   0.0141   0.0454    0.0642   0.0000   438.4090       1.14459       19.4949     -0.454474      -2.28792      -1.85436       1.30010       1.85923       1.87661       1.91469       2.20048       1.89834
  24   8 2156.7061    0.8139  0.8775  9.1259  0.0001  0.0235   0.0166   0.0579    0.0899   0.0000   441.2201       1.07257       13.0600     -0.743167      -1.30606       1.40095       1.47441       1.98635       2.07474       2.22837       2.09917       2.12665
  24   9 2314.2692    1.1529  0.9560  9.7785  0.0000  0.0253   0.0228   0.0615    0.0955   0.0000   443.2870      -3.50662       13.4030       1.36204      -3.83791     -0.251075       1.43578       2.06981       2.10777       2.30468       2.20234       2.05501
  24  10 2467.0250    1.6170  1.0318  9.8319  0.0000  0.0244   0.0307   0.0650    0.1752   0.0000   436.9904      -4.41284       16.3457      0.845761     -0.100073       2.70812       1.50045       2.05806       2.25458       2.32235       2.30183       2.22392
  24  11 2617.5556    2.0830  1.0949 10.6471  0.0000  0.0265   0.0401   0.0674    0.1550   0.0000   438.2212     0.0474818       17.5423      -2.36709      -4.14262       4.84767       1.52436       2.29289       2.30149       2.42761       2.37742       2.45072
  24  12 2767.6017    2.7097  1.0344 10.6988  0.0000  0.0244   0.0503   0.0594    0.1759   0.0000   438.4828     -0.298293       18.3803      -2.28762       1.16800      0.710808       1.62539       2.22892       2.20882       2.37381       2.48433       2.29586
  24  13 2916.9062    3.5918  0.8861 11.3126  0.0000  0.0214   0.0723   0.0548    0.1951   0.0000   439.6745     -0.215513       15.3449       3.12045      -2.83080       2.92555       1.39706       1.92074       1.98267       2.19414       2.24818       2.06070
  24  14 3064.9524    3.8393  0.9849 11.6542  0.0000  0.0237   0.0765   0.0593    0.2278   0.0000   436.7209       1.77381       14.1786       2.79890       1.45984       3.16045       1.54423       2.08965       2.15562       2.35758       2.30629       2.29961
  24  15 3211.9028    3.7210  1.3312 11.6005  0.0072  0.0279   0.0645   0.0739    0.1843   0.0000   441.3334      -1.31835       14.1583      -4.10699      -3.87023       1.80482       1.74944       2.34283       2.51089       2.80084       2.74324       2.60881
  24  16 3358.4208    3.2193  1.7895 11.3687  0.0000  0.0329   0.0481   0.0843    0.1117   0.0000   438.8020     0.0754665       13.4294       5.04320      -2.82185       1.81659       2.23746       2.89495       3.21962       3.40225       3.33314       3.11187
  24  17 3504.6994    2.6550  2.9261 10.9589  0.0000  0.0424   0.0318   0.1124    0.0755   0.0000   438.9146       4.40775       12.2598       1.65261       8.06673      -7.96517       2.74365       3.67223       3.98181       4.12831       4.06429       4.03929
  24  18 3650.7584    2.1542  4.5641 10.5876  0.0020  0.0560   0.0226   0.1524    0.0627   0.0000   441.2966       2.84178       15.0358       1.59314     -0.780075      -7.08705       3.65823       4.86353       5.26457       5.43227       5.39008       5.23664
  24  19 3796.6651    1.8290  6.2701 10.1007  0.0000  0.0698   0.0177   0.1882    0.0676   0.0000   441.3953      -5.44224       13.4320       3.90743      -9.56308      -4.52035       4.42775       5.78149       6.39781       6.72245       6.57207       6.30615
  24  20 3942.4807    1.4570  8.6668  9.8216  0.0000  0.0912   0.0133   0.2528    0.0569   0.0000   448.8644      -9.94088       9.45023       6.16684      -17.6907      0.688645       5.60507       7.56631       8.41060       8.69145       8.38628       8.26639
  24  21 4087.8689    1.2156 11.2800  9.6723  0.0000  0.1197   0.0110   0.3329    0.0508   0.0000   439.2093       4.11125       35.4364       2.53555      -2.52981      -23.5248       7.58453       10.2707       11.2494       11.9823       11.6637       11.2826
  24  22 4233.4319    1.0436 13.2862  9.4856  0.0014  0.1455   0.0090   0.3894    0.0481   0.0000   451.0909       26.6513       3.80083      -33.9552      0.366230       1.65213       8.99832       12.0663       13.4026       13.8841       13.4168       13.2237
  24  23 4378.9491    0.8311 14.8550  9.4577 -0.0005  0.1790   0.0077   0.4736    0.0414   0.0000   462.8502      -14.0085       8.04727      -12.7187      -2.60532       16.5078       11.0726       15.0398       16.5112       17.3767       16.8826       16.1552
  25   3 1289.3757    0.0870  0.0683  8.7001  0.0000  0.0175   0.0080   0.0210    0.0263   0.0000   441.7437      -3.07900       19.8608       2.05883      -4.79598      0.269556      0.825190       1.55648       1.18914       1.51326       1.43361       1.41886
  25   4 1489.4481    0.1522  0.1350  8.6823  0.0000  0.0115   0.0087   0.0244    0.0293   0.0000   438.2501      -2.14706       20.2791      0.912913      -1.94433       1.79122      0.841131      0.923345      0.979229       1.17308       1.24562       1.05220
  25   5 1674.0860    0.2557  0.2896  8.7552  0.0000  0.0155   0.0097   0.0353    0.0372   0.0000   438.6769     -0.525993       20.1975      -1.42677      -3.12422     -0.626197      0.933506       1.35292       1.41555       1.51961       1.48986       1.36278
  25   6 1847.9050    0.4188  0.4439  8.8405  0.0000  0.0172   0.0123   0.0400    0.0525   0.0000   439.9342     -0.667147       20.4764       1.04016      -2.65178     -0.199021       1.15418       1.48778       1.68294       1.80582       1.73481       1.77048
  25   7 2016.8850    0.5961  0.7854  8.8386  0.0000  0.0248   0.0133   0.0533    0.0841   0.0000   439.8190     -0.589671       19.1363       1.40724      -2.27914     -0.544908       1.42669       2.07832       2.13430       2.31139       2.23250       2.28405
  25   8 2181.7378    0.9179  0.7638  9.3018  0.0000  0.0213   0.0193   0.0497    0.0915   0.0000   437.7370      -1.23813       18.6495      -3.65234      0.269921      -2.05820       1.38455       1.67354       1.95277       2.05549       2.10848       1.89813
  25   9 2340.4626    1.2206  1.1437  9.5549  0.0000  0.0279   0.0220   0.0654    0.1201   0.0000   435.5436      -3.37156       14.2644       4.49540      -1.05632       1.95715       1.55314       2.21241       2.34995       2.40517       2.44935       2.26669
  25  10 2494.3520    1.7008  1.1255  9.6215  0.0000  0.0263   0.0298   0.0598    0.1916   0.0000   438.9188      -4.57308       18.6928       1.75864      -4.70838      -5.50909       1.52184       2.23698       2.21485       2.45957       2.36617       2.32163
  25  11 2646.1713    2.2004  1.1037 10.2142  0.0000  0.0243   0.0402   0.0646    0.2180   0.0000   436.3415      0.215296       15.0315      -1.18381      -1.21660      -6.27845       1.53231       2.01201       2.16420       2.27207       2.28773       2.15492
  25  12 2797.2835    2.8727  0.9226 10.9941  0.0002  0.0221   0.0535   0.0529    0.1398   0.0000   437.8004      -2.83293       12.4794       2.83227      -2.04771       3.39696       1.31386       1.82649       1.94659       2.05322       2.06693       1.99596
  25  13 2947.3111    3.6089  0.9290 11.1753  0.0000  0.0214   0.0670   0.0523    0.1796   0.0000   436.7021      -1.66578       15.2843      -1.01921      -2.11819     0.0520395       1.38189       1.82279       1.91220       2.12172       2.10436       2.01000
  25  14 3096.1023    3.8808  0.9980 11.4340  0.0000  0.0236   0.0725   0.0558    0.2505   0.0000   438.7405       2.98964       15.8123      0.363714      -1.64549      -1.35258       1.53824       1.91541       1.97515       2.14604       2.26561       2.14912
  25  15 3243.8163    3.7485  1.3212 11.6133 -0.0012  0.0283   0.0647   0.0688    0.1963   0.0000   440.4789      -3.67201       14.0271      0.644996      -2.81337      -1.43426       1.76817       2.39740       2.45262       2.69518       2.81047       2.57777
  25  16 3390.9734    3.0985  1.9940 11.6048  0.0000  0.0344   0.0450   0.0938    0.0898   0.0000   440.0088       1.07477       8.40727      -3.42613       4.56420      0.529008       2.13162       2.83783       3.12968       3.18906       3.19003       3.14182
  25  17 3537.9334    2.5111  3.2722 10.9436  0.0000  0.0465   0.0289   0.1169    0.0690   0.0000   441.5639     -0.377158       10.4982      -1.29909       2.77692       4.29073       2.79454       3.79899       4.21405       4.27982       4.25660       4.17741
  25  18 3684.7568    2.0688  4.8322 10.4099  0.0000  0.0584   0.0209   0.1523    0.0659   0.0000   444.8469      -4.68454       16.9142       19.3314     -0.330312       2.31285       3.55925       4.71398       5.28139       5.37535       5.45350       5.31920
  25  19 3830.9804    1.6700  6.8042 10.0305 -0.0000  0.0735   0.0160   0.2032    0.0635   0.0000   433.4952       4.67650       16.4284       9.27729      0.400813      -3.36139       4.50603       6.01753       6.51222       6.89637       6.80925       6.52753
  25  20 3977.3888    1.3808  9.1612  9.8335  0.0000  0.0942   0.0128   0.2660    0.0546   0.0000   443.3171      0.395941       17.9090       9.24662      -7.71182      -13.7697       5.74283       7.80422       8.46836       9.02873       8.85331       8.55103
  25  21 4123.4734    1.1589 11.0565  9.6849  0.0000  0.1181   0.0109   0.3292    0.0491   0.0000   440.9733      -10.8539      -10.7755      -18.5467       9.10995      -8.76411       7.07359       9.55069       10.4005       11.1036       10.8763       10.5799
  25  22 4269.4574    0.9475 13.3562  9.5113 -0.0031  0.1514   0.0086   0.4121    0.0456   0.0000   422.8780       18.7067       49.9900      -9.49084      -2.79722      -18.3239       8.90602       12.1971       13.0772       13.9119       13.5420       13.1420
  26   5 1694.0432    0.2733  0.2824  8.8251  0.0000  0.0163   0.0099   0.0293    0.0366   0.0000   440.4148    -0.0156750       20.2460      0.973804      -1.80399     -0.880817      0.869007       1.32829       1.26400       1.48675       1.33391       1.31827
  26   6 1869.0029    0.4457  0.4146  8.8867  0.0000  0.0150   0.0127   0.0357    0.0509   0.0000   441.3773      -3.01974       20.0763      0.965398      -2.39819       2.75386      0.977194       1.19850       1.29064       1.44440       1.49160       1.36377
  26   7 2039.7065    0.6423  0.6874  8.9922  0.0000  0.0207   0.0142   0.0465    0.0735   0.0000   441.7035     -0.115257       20.4478      0.841807      -3.02542      -1.45864       1.27449       1.58926       1.70677       1.85308       1.86907       1.71337
  26   8 2206.0448    0.9106  0.9473  9.2980  0.0014  0.0244   0.0179   0.0586    0.1012   0.0000   439.2092     -0.546689       19.4268     -0.526135      -1.32883       1.06714       1.43281       2.03734       2.06062       2.27329       2.13743       2.22354
  26   9 2366.0104    1.2850  1.1348  9.5416 -0.0001  0.0259   0.0224   0.0634    0.1285   0.0000   439.3817      -1.19558       19.7913     -0.326863      -2.24594    -0.0791097       1.53278       2.18977       2.26916       2.41535       2.38568       2.37694
  26  10 2521.1398    1.7147  1.0942 10.2330  0.0000  0.0245   0.0303   0.0638    0.1229   0.0000   439.6440      -2.75534       11.5427      0.234266      0.138721       2.28237       1.41258       1.95849       2.13966       2.18964       2.27746       2.26438
  26  11 2674.3200    2.3672  1.2063 10.0804  0.0000  0.0261   0.0399   0.0639    0.2691   0.0000   440.0209     -0.547624       14.7898      -3.94814       1.13611       2.15827       1.54539       2.04746       2.35807       2.40101       2.38150       2.33144
  26  12 2826.4981    2.9950  0.9903 10.7128  0.0000  0.0221   0.0535   0.0550    0.2200   0.0000   436.6313     -0.965084       18.3663      0.431735      -1.95622      -4.35518       1.38486       1.80526       1.95335       2.07097       2.14768       2.00146
  26  13 2977.4046    3.6984  0.9266 11.3265  0.0000  0.0215   0.0676   0.0520    0.1675   0.0000   438.3428      -2.23804       13.7701      0.769978      -2.06920      0.441939       1.22888       1.72068       1.80854       1.89269       1.95627       1.86689
  26  14 3126.7946    3.9248  1.0040 11.9218  0.0000  0.0230   0.0731   0.0599    0.1563   0.0000   442.6873       2.98364       13.4359     -0.699388      -4.81685      -3.61822       1.38371       1.80189       2.09407       2.07712       2.09524       1.96042
  26  15 3275.3005    3.6301  1.5056 11.1716 -0.0035  0.0287   0.0577   0.0744    0.2512   0.0000   437.0175       2.97521       19.0410      -1.03995      0.444841      -1.14786       1.76171       2.34361       2.59940       2.69081       2.60183       2.62664
  26  16 3423.1262    2.9270  2.3594 11.2425  0.0000  0.0369   0.0381   0.0981    0.0997   0.0000   438.6426       3.00377       16.0274      -2.04560       3.47563       2.71200       2.18727       2.88118       3.19417       3.27527       3.29138       3.16133
  26  17 3570.8809    2.3926  3.4655 10.9832  0.0000  0.0466   0.0271   0.1245    0.0666   0.0000   440.1097      0.282599       18.0090      -5.70948      -8.77699       3.16942       2.77903       3.64103       4.08394       4.22317       4.29340       4.12774
  26  18 3718.1952    1.9477  5.6045 10.2330  0.0000  0.0623   0.0182   0.1664    0.0650   0.0000   437.1054       6.37045       18.1454      -7.11224      -6.19670      -3.17693       3.66674       4.79129       5.57707       5.71482       5.72103       5.65128
  26  19 3865.1648    1.6191  7.2182  9.9750  0.0000  0.0755   0.0148   0.2083    0.0613   0.0000   446.3737       2.68464       26.1982      -3.82008      -1.22443       8.31841       4.39640       5.93761       6.61279       6.96346       6.71106       6.57878
  26  21 4158.6991    1.0837 11.6504  9.7629 -0.0004  0.1251   0.0103   0.3478    0.0457   0.0000   441.6313      -8.47006       2.17152      -6.03393      -6.03240      -14.7467       7.24587       9.72029       10.7656       11.1881       11.0748       10.6740
  26  22 4305.1324    0.9505 14.3326  9.5074  0.0030  0.1545   0.0079   0.4171    0.0419   0.0000   436.1166      -6.03973       16.1844      -25.3034      -8.01036       12.7180       8.76597       11.9019       13.2462       13.7387       13.6064       13.3494
  27   3 1325.0963    0.0667  0.0436  8.7043  0.0000  0.0236   0.0092   0.0261    0.0252   0.0000   430.6616      -17.5387       6.86757      -14.9731      -10.2076      -8.14433       2.16811       3.89489       2.87446       2.52677       3.51311       3.46097
  27   4 1527.5699    0.1650  0.1410  8.7268  0.0000  0.0126   0.0088   0.0244    0.0290   0.0000   440.0881     -0.599015       20.1059     -0.170061      -2.67065     -0.297359      0.837133       1.05090       1.35809       1.61197       1.63088       1.36256
  27   5 1713.5748    0.2797  0.3744  8.7674  0.0000  0.0185   0.0093   0.0394    0.0401   0.0000   439.3068      -2.23088       21.5770       3.05347      -2.79110     -0.907860       1.05788       1.44541       1.38881       1.67238       1.59612       1.50818
  27   6 1889.7950    0.4681  0.4509  8.9522  0.0000  0.0181   0.0127   0.0370    0.0517   0.0000   439.2308      0.433681       17.8171     -0.654110      -1.41832      0.577608       1.02367       1.52254       1.66729       1.79853       1.94525       1.65419
  27   7 2062.0238    0.6673  0.7285  9.0083  0.0000  0.0207   0.0142   0.0496    0.0779   0.0000   439.9998       3.26182       16.3348      0.337641      -3.58591      -1.39504       1.19117       1.54788       1.73724       1.83238       1.83406       1.78779
  27   8 2229.6982    0.9901  0.9707  9.3307 -0.0000  0.0245   0.0184   0.0573    0.1019   0.0000   442.3412      -1.09305       21.9046     -0.631138      -1.59657      -2.06866       1.32051       1.77880       2.05039       2.17382       2.15028       2.13789
  27   9 2390.9181    1.3203  1.2306  9.6498  0.0000  0.0266   0.0223   0.0691    0.1144   0.0000   439.0088     -0.440868       20.2598     -0.674839      -4.79353      -1.17008       1.43776       2.07488       2.15388       2.36190       2.30584       2.22257
  27  10 2547.5163    1.8724  0.9893 10.4370  0.0002  0.0220   0.0344   0.0586    0.1160   0.0000   438.2929     -0.555568       15.4665     -0.202840      -1.47344      0.279358       1.22939       1.66179       1.79103       1.92088       1.95361       1.84979
  27  11 2701.9987    2.5098  0.9570 10.6250  0.0000  0.0211   0.0446   0.0544    0.1610   0.0000   439.8395      0.718005       12.4193       2.17972      -2.06203      -1.16120       1.34125       1.74765       1.98262       2.02773       2.03123       1.95910
  27  12 2855.2924    3.1513  0.9222 10.8361  0.0000  0.0216   0.0563   0.0510    0.2290   0.0000   440.0922      0.640632       12.8884     -0.770268     -0.189320      -3.93100       1.21049       1.68124       1.79929       1.79475       1.93355       1.82274
  27  13 3006.9962    3.7885  1.0348 11.1506 -0.0002  0.0223   0.0655   0.0550    0.2139   0.0000   440.1757      -1.10559       13.8331      -1.64771      0.171469     -0.489557       1.28520       1.72241       1.88054       1.96965       1.99377       1.91117
  27  14 3157.1560    3.8197  1.1045 11.8496  0.0000  0.0243   0.0669   0.0593    0.1431   0.0000   439.9528       2.30186       12.4564     -0.348603      -3.02773      -3.29588       1.45059       1.93678       1.99746       2.26148       2.16234       2.06132
  27  15 3306.4582    3.4534  1.7108 11.4545  0.0006  0.0310   0.0515   0.0785    0.1500   0.0000   439.1523     -0.927002       18.2143       2.10694       1.17518     -0.990254       1.79241       2.41088       2.61596       2.71592       2.76328       2.66331
  27  16 3455.0430    2.8766  2.6534 10.9623  0.0000  0.0390   0.0351   0.1010    0.1143   0.0000   440.6782      -2.27358       5.62403      -1.07462       5.94434     -0.650701       2.14604       2.96841       3.22293       3.39242       3.39174       3.29990
  27  17 3603.4518    2.3393  3.9587 10.6867  0.0000  0.0493   0.0243   0.1293    0.0705   0.0000   437.1526      0.671876       11.6808      -5.60435      0.497585      -2.62097       2.78502       3.70997       4.12541       4.36847       4.32565       4.19493
  27  18 3751.5556    1.8674  5.7285 10.3232  0.0008  0.0630   0.0177   0.1735    0.0562   0.0000   433.3985      -1.35950       7.68908       8.93388      -1.12089      -4.72165       3.54952       4.77061       5.25786       5.55448       5.53659       5.47609
  27  19 3898.9501    1.5630  8.0108  9.9335  0.0002  0.0801   0.0139   0.2235    0.0568   0.0000   443.0654       4.15143       17.2469       9.71364      -2.95495      -2.10724       4.50463       6.08047       6.69563       6.96539       6.95914       6.83775
  27  20 4046.2935    1.2844 10.4034  9.7580  0.0000  0.1044   0.0115   0.2891    0.0522   0.0000   435.8589       3.78978       17.2447      -5.81729     -0.814252       3.12267       5.79265       7.75755       8.71619       9.05636       8.96277       8.85106
  27  21 4193.3578    1.0536 12.5869  9.7027  0.0000  0.1383   0.0093   0.3650    0.0434   0.0000   436.8323       4.26584      -9.76289       16.1741       6.74346      -25.1131       7.38440       10.1940       11.2695       11.7691       11.4700       11.2826
  27  22 4340.2979    0.8808 15.3061  9.5092 -0.0023  0.1738   0.0070   0.4463    0.0377   0.0000   448.3836       12.5262       1.72866       5.07626      -2.88006      -6.62015       9.56920       13.0369       14.2439       15.3142       14.8401       14.5404
  28   4 1546.0102    0.1916  0.1783  8.6880  0.0000  0.0118   0.0088   0.0263    0.0302   0.0000   441.4703       1.08504       20.3726     0.0741425      -1.87754      -1.64539      0.769110       1.07877       1.18666       1.30219       1.24498      0.971387
  28   5 1732.7284    0.3157  0.3022  8.7214  0.0000  0.0138   0.0104   0.0291    0.0398   0.0000   438.9518    -0.0713203       20.8938      -1.50443      -2.74383       1.77215      0.758585      0.987283       1.04173       1.10369       1.13527       1.17864
  28   6 1910.1009    0.4697  0.5757  8.8412  0.0000  0.0182   0.0116   0.0487    0.0576   0.0000   442.0799       3.62001       17.9902      -1.43385      -2.12354      0.606619       1.03669       1.35689       1.52314       1.62974       1.68889       1.65992
  28   7 2083.8661    0.7067  0.7892  9.0322  0.0000  0.0214   0.0143   0.0515    0.0775   0.0000   440.1584      -1.40160       19.8752      -3.77042      -4.02129       1.21661       1.10601       1.58995       1.60257       1.83121       1.83090       1.67179
  28   8 2252.7637    1.0466  1.0045  9.1780  0.0000  0.0227   0.0186   0.0553    0.1121   0.0000   439.1794      -2.37655       17.1842     -0.233236      -3.19594       2.17096       1.30758       1.80114       1.92823       2.12716       2.17643       2.09138
  28   9 2415.2718    1.4733  1.1531  9.6248  0.0005  0.0276   0.0252   0.0639    0.1550   0.0000   438.9818      0.232050       18.9832      -1.44803     -0.606558       2.64790       1.84180       2.60648       2.80558       3.11947       3.22700       2.79448
  28  10 2573.3493    2.0176  1.0437 10.3843  0.0000  0.0234   0.0347   0.0562    0.1320   0.0000   437.6560     -0.110413       17.1624       1.49794      -4.29938     -0.387096       1.38390       1.88790       2.03104       2.24340       2.23079       2.08569
  28  11 2729.2614    2.5962  1.0096 10.7524  0.0000  0.0213   0.0447   0.0551    0.1394   0.0000   437.9044       1.54944       15.9910     -0.515105      -4.31513     0.0330797       1.19110       1.59803       1.73316       1.82278       1.85592       1.78161
  28  12 2883.6550    3.3819  1.0466 10.8168  0.0000  0.0231   0.0577   0.0550    0.2690   0.0000   440.0235       3.05825       18.1808      0.104084      -1.21924      -2.56252       1.35326       1.87935       1.93168       2.09373       2.13568       2.13080
  28  13 3036.1562    3.7865  1.0484 11.5772  0.0000  0.0222   0.0656   0.0579    0.1681   0.0000   437.6399       2.12831       13.2256      -2.16694      -2.70260     -0.634146       1.23958       1.67375       1.83916       1.87781       1.94148       1.84121
  28  14 3187.0834    3.8357  1.2613 11.4923  0.0000  0.0250   0.0607   0.0620    0.1480   0.0000   440.1518     -0.123542       19.7494       1.59307       1.06496      -4.49927       1.39700       1.90711       2.04697       2.14059       2.21448       2.12495
  28  15 3337.1472    3.3829  1.6533 11.4536 -0.0001  0.0297   0.0492   0.0774    0.1250   0.0000   440.1783       1.51400       13.1262       2.58849      -4.56759       2.38903       1.55155       2.20091       2.41331       2.52752       2.55644       2.49385
  28  16 3486.6391    2.7625  2.7368 11.1104  0.0001  0.0405   0.0341   0.1039    0.1004   0.0000   441.1600      -4.09981       7.15499      -6.08017       7.52383      -5.59512       2.18487       3.04705       3.15859       3.54001       3.57564       3.42122
  28  17 3635.5381    2.1261  4.4031 10.6192 -0.0035  0.0522   0.0210   0.1413    0.0607   0.0000   444.9908      -4.66775       12.5248       4.72168       6.45913       5.27775       2.86515       3.78119       4.26225       4.46501       4.47751       4.44761
  28  18 3784.3018    1.7782  6.3679 10.1860  0.0000  0.0668   0.0159   0.1819    0.0549   0.0000   432.3654       3.31347       22.6986       3.12585      -3.12793       4.21816       3.70508       4.93173       5.43604       5.86746       5.88012       5.84275
  28  19 3932.4269    1.4681  8.3047  9.9468  0.0000  0.0845   0.0130   0.2290    0.0528   0.0000   440.2275     -0.226353       19.5863      -1.57589     -0.351483       12.8283       4.51659       6.15067       6.79435       7.11621       7.16877       7.10358
  28  20 4080.3523    1.1996 10.5769  9.8102  0.0000  0.1074   0.0109   0.2977    0.0478   0.0000   437.5287       13.4591       18.7712       1.60650       8.66170      -14.8410       5.71431       7.87376       8.71282       9.19809       9.10420       8.98928
  28  21 4227.8118    1.0187 13.3800  9.6226  0.0000  0.1433   0.0083   0.3746    0.0418   0.0000   427.5403      -14.5252       24.6901      -6.42834      -6.47182      -10.2274       7.46384       10.3144       11.4052       11.9347       11.9664       11.8159
  28  22 4375.1032    0.8333 16.0634  9.5245  0.0000  0.1792   0.0067   0.4722    0.0348   0.0000   445.1233       8.53979      -7.57928       29.1641       6.15871      -31.4321       9.57361       12.9831       14.1471       15.2653       15.1999       14.9410
  29   2 1135.2043    0.0460  0.0416  8.8009  0.0000  0.0186   0.0080   0.0233    0.0236   0.0000   440.2353       2.10725       19.2160      0.487222      -2.00050      -3.04854      0.969648       1.30423       1.30259       1.66787       1.53975       1.38413
  29   3 1359.7851    0.1045  0.1558  8.6921  0.0006  0.0169   0.0069   0.0340    0.0263   0.0000   441.5741     -0.668023       18.6858       1.66462      -3.91396      0.179605      0.825314       1.68762       1.28602       1.65085       1.74006       2.03330
  29   4 1564.1301    0.1920  0.2345  8.6798  0.0000  0.0138   0.0080   0.0315    0.0315   0.0000   440.0363     -0.960231       21.3937     -0.986290      -3.77897       3.13806      0.803396      0.976086       1.05709       1.23553       1.21326       1.24689
  29   5 1751.5474    0.3133  0.3438  8.8646  0.0000  0.0152   0.0099   0.0324    0.0391   0.0000   441.2168      -1.99001       20.8388      0.101315      -3.33516      0.258258      0.864796       1.19381       1.23143       1.43958       1.30565       1.26356
  29   6 1930.1820    0.5316  0.5418  8.8084  0.0000  0.0173   0.0126   0.0391    0.0597   0.0000   439.3062     -0.849994       19.2814     -0.978162      -4.33579      -3.41429      0.982627       1.23013       1.32004       1.50637       1.52733       1.46584
  29   7 2105.3271    0.7711  0.7633  8.9467  0.0000  0.0192   0.0153   0.0495    0.0847   0.0000   441.2391      -5.40124       20.7244       1.60712      -1.14014      0.133067      0.968777       1.33310       1.44229       1.47866       1.55112       1.48381
  29   8 2275.3013    1.1034  0.9770  9.4390 -0.0002  0.0223   0.0199   0.0557    0.1068   0.0000   437.3912       1.99200       21.5440      -3.96341      -1.97079     -0.729059       1.26581       1.76181       1.85414       1.98752       2.02221       1.89230
  29   9 2439.0313    1.5506  1.1323  9.8869  0.0000  0.0246   0.0261   0.0639    0.1328   0.0000   440.5526     -0.501802       15.7622     -0.158006      0.372050     -0.836967       1.20457       1.70401       1.85816       1.90065       1.97858       1.89024
  29  10 2598.6366    2.1219  1.1945 10.2251  0.0000  0.0240   0.0337   0.0609    0.1356   0.0000   439.1712     -0.945430       16.6099      0.630882       2.09194      -4.04704       1.24499       1.74009       1.75992       1.95841       1.99520       1.93391
  29  11 2756.1310    2.7925  0.9450 11.0879  0.0000  0.0206   0.0486   0.0512    0.1199   0.0000   439.8338     -0.540566       18.9995       3.11039      -2.40701      -1.02383       1.10402       1.50142       1.59601       1.73161       1.78901       1.82944
  29  12 2911.5569    3.4259  1.0187 11.1029 -0.0000  0.0210   0.0584   0.0540    0.2237   0.0000   439.7212     0.0217775       14.5226       1.03216      0.335055      -2.68161       1.15344       1.57260       1.72948       1.84259       1.89028       1.80591
  29  13 3064.9021    3.8441  1.0603 11.5716  0.0000  0.0222   0.0645   0.0571    0.1920   0.0000   439.7333      -1.76688       17.0120      0.395481      -1.42960     -0.672489       1.21426       1.68732       1.78207       1.99615       2.01181       1.92924
  29  14 3216.6330    3.8549  1.3355 11.4344  0.0000  0.0245   0.0586   0.0669    0.1536   0.0000   440.3593      -1.10268       12.6610       3.68398     -0.536019      -1.86386       1.33419       1.83780       1.96426       2.13843       2.24308       2.09909
  29  15 3367.5154    3.2577  1.8538 11.4927  0.0000  0.0305   0.0445   0.0818    0.0965   0.0000   439.8794       1.39731       11.0828      -5.20821       1.67261     -0.895878       1.61812       2.22657       2.40024       2.57083       2.55583       2.53060
  29  16 3517.8420    2.5837  3.1750 10.9479  0.0000  0.0426   0.0286   0.1107    0.0820   0.0000   445.0955      -6.53015       6.14213      -1.68096       5.60477      -2.05817       2.23162       2.89559       3.33430       3.47561       3.51247       3.51350
  29  17 3667.3427    2.1253  4.7172 10.4815  0.0000  0.0538   0.0201   0.1418    0.0636   0.0000   437.5418       4.64218       8.08722      -1.22035       5.40868      -2.74826       2.76727       3.78672       4.14079       4.37922       4.46830       4.34261
  29  18 3816.6183    1.7265  6.6190 10.1208 -0.0001  0.0671   0.0150   0.1890    0.0545   0.0000   439.3760      -7.38304       12.8080    -0.0890073      -1.78802     -0.724938       3.51483       4.76621       5.27733       5.50923       5.61007       5.44833
  29  19 3965.5077    1.4212  9.2977  9.9940  0.0000  0.0920   0.0124   0.2503    0.0471   0.0000   439.7658      -4.22526       20.7413      -4.03807      -3.91351      -7.50323       4.74403       6.46937       7.10044       7.66589       7.45583       7.37807
  29  20 4113.6420    1.1299 11.2389  9.8892  0.0000  0.1201   0.0105   0.3218    0.0435   0.0000   438.5498       11.3948       19.9745       4.68227       7.69165      -21.8407       6.01520       8.29947       9.04762       9.70021       9.69808       9.33002
  29  21 4262.0724    0.9789 14.2824  9.6145 -0.0002  0.1496   0.0077   0.4008    0.0393   0.0000   444.6180       11.5406       7.72705     -0.655289       36.1735      -19.3847       7.73091       10.5031       11.6085       12.3249       12.3165       12.2769
  29  22 4410.0044    0.7901 16.6485  9.5252  0.0008  0.1906   0.0066   0.4907    0.0335   0.0000   432.3124       13.5122       14.7667      -14.9508      -7.63279       14.9406       9.62682       13.4876       14.4064       15.7481       15.4780       15.5528
  30   3 1376.6153    0.1085  0.1046  8.6840  0.0000  0.0121   0.0075   0.0267    0.0252   0.0000   440.0573    -0.0761270       20.6044       1.30106      -2.79955      -1.10211      0.668453      0.963258       1.11050       1.38580       1.24021       1.36461
  30   4 1581.9128    0.1988  0.1473  8.7960  0.0000  0.0109   0.0096   0.0232    0.0282   0.0000   440.1048     -0.347347       20.1433      0.501617      -2.83159     -0.994649      0.571024      0.776787      0.880239      0.828720      0.775657      0.736631
  30   5 1770.0313    0.3608  0.4065  8.7903  0.0000  0.0159   0.0102   0.0374    0.0433   0.0000   439.7476     -0.697666       20.7136     -0.620423     -0.191486    -0.0547777       1.03452       1.40851       1.49515       1.47658       1.38103       1.37243
  30   6 1949.9747    0.5584  0.5892  8.9205  0.0000  0.0180   0.0126   0.0417    0.0607   0.0000   439.8989      -1.88538       19.8793       2.15022      -3.08588     -0.801865      0.900445       1.17556       1.28285       1.46177       1.48747       1.48508
  30   7 2126.3268    0.8035  0.7288  9.2770  0.0000  0.0198   0.0163   0.0450    0.0768   0.0000   440.6202      -2.52498       22.9104      0.750665      -4.10735      -1.35162      0.980134       1.30152       1.41213       1.52127       1.55072       1.55291
  30   8 2297.2936    1.1556  0.9998  9.5520  0.0000  0.0219   0.0204   0.0561    0.1101   0.0000   440.7502      0.241348       16.2503     -0.399797      -1.74914      -2.54518       1.18065       1.51273       1.65071       1.75984       1.73302       1.69711
  30   9 2462.2451    1.6150  1.2032  9.8463  0.0000  0.0244   0.0256   0.0605    0.1340   0.0000   440.1351      -2.39072       18.8297     -0.584215     -0.428496    -0.0703273       1.32285       1.72119       1.92753       2.09886       2.10074       2.08898
  30  10 2623.4315    2.1380  1.1167 10.3137  0.0000  0.0229   0.0350   0.0590    0.1602   0.0000   442.9206      -1.83990       16.8722      -2.04496      -2.09312      -2.25407       1.18170       1.61221       1.64867       1.77077       1.84235       1.82360
  30  11 2782.4282    2.8996  1.0387 10.8315  0.0002  0.0214   0.0485   0.0543    0.1678   0.0000   438.8588       2.93718       13.4412      -2.27796      -3.85668     -0.853924       1.19987       1.59276       1.67918       1.80825       1.93935       1.79318
  30  12 2939.0388    3.5295  0.9914 11.5767  0.0000  0.0202   0.0604   0.0548    0.1285   0.0000   436.9082      -1.53413       16.0383      -2.62147      -3.60130      0.894971       1.05936       1.41036       1.48981       1.68493       1.73470       1.64163
  30  13 3093.2968    3.7842  1.2929 11.0413  0.0000  0.0239   0.0580   0.0650    0.2628   0.0000   441.6587       1.06302       13.0000     0.0109970     -0.413406     -0.896287       1.28090       1.72410       1.88034       2.01257       2.08969       1.99623
  30  14 3245.9408    3.6801  1.3195 11.6225  0.0000  0.0255   0.0564   0.0638    0.1337   0.0000   439.6003       5.54524       16.5852     -0.940538      -3.23379       2.15115       1.30205       1.79971       1.93022       2.10190       2.16855       2.05446
  30  15 3397.5616    3.1999  2.1587 11.0073 -0.0012  0.0310   0.0377   0.0819    0.0985   0.0000   442.3817       2.95756       6.74950       4.94433       3.30785      -3.89856       1.61201       2.08282       2.32016       2.46611       2.54152       2.46216
  30  16 3548.5695    2.5147  3.4685 10.8582  0.0000  0.0440   0.0257   0.1129    0.0719   0.0000   438.3646       3.21457       15.3481    -0.0503910      -3.65089      -3.54267       2.18640       3.05309       3.22032       3.49381       3.51071       3.53250
  30  17 3698.9846    2.0604  5.1805 10.3029 -0.0004  0.0546   0.0183   0.1505    0.0637   0.0000   439.8737       3.46866       11.7704      -2.49819       1.59806      -3.58461       2.81871       3.76634       4.10274       4.45034       4.40984       4.41336
  30  18 3848.8354    1.6608  7.0652 10.0995  0.0000  0.0712   0.0142   0.1920    0.0518   0.0000   444.0915      -8.35686       20.7285       2.33651      -4.06262       3.36553       3.59841       4.74421       5.24936       5.60434       5.62708       5.56333
  30  19 3998.3164    1.3426  9.0965  9.9481  0.0003  0.0943   0.0118   0.2478    0.0474   0.0000   432.5370      -4.58301       31.1621       14.1039      -5.31028       12.6662       4.56694       6.44553       6.96817       7.51164       7.58391       7.36976
  30  20 4147.0356    1.0970 11.5848  9.8502  0.0008  0.1219   0.0099   0.3284    0.0424   0.0000   440.7053       11.8084       24.9521       5.98891      -10.3478       10.9482       6.07162       8.36793       9.18579       9.79326       9.87870       9.95158
  30  21 4295.9336    0.9269 14.2875  9.6085  0.0008  0.1519   0.0073   0.4020    0.0376   0.0000   446.6190      -5.85965       4.81349       3.73785       5.60375      0.393556       7.47976       10.4242       11.3237       12.0975       12.2290       12.0369
  31   3 1393.1477    0.1103  0.1813  8.7700  0.0000  0.0169   0.0068   0.0395    0.0262   0.0000   440.2322     -0.952005       20.0956       1.86890      -1.55438      -1.19240      0.667921       1.20358       1.08427       1.39214       1.28356       1.27636
  31   4 1599.3392    0.2146  0.1967  8.8376  0.0000  0.0120   0.0088   0.0232    0.0296   0.0000   440.7293     -0.748940       20.1074     -0.149358      -3.26615      -1.16573      0.656722      0.962087       1.01613       1.04935       1.04653      0.991329
  31   5 1788.2346    0.3609  0.4409  8.9005  0.0000  0.0166   0.0098   0.0372    0.0425   0.0000   440.6758     -0.426263       20.3090      0.213362      -1.70303      -2.70646      0.797702       1.09901       1.19076       1.28334       1.44631       1.37629
  31   6 1969.3852    0.5543  0.7435  8.8898  0.0000  0.0211   0.0115   0.0482    0.0683   0.0000   441.1591      0.199623       20.8884      0.887999      0.406698      -2.01442       1.03744       1.47718       1.52738       1.77932       1.77615       1.73697
  31   7 2147.0051    0.8411  0.8671  9.0464  0.0000  0.0200   0.0154   0.0503    0.0922   0.0000   439.2733      -2.07539       21.7668      -1.06076      -3.15123      0.476050      0.998779       1.35412       1.44264       1.60241       1.61239       1.53655
  31   8 2318.8766    1.1947  1.1374  9.4541  0.0000  0.0246   0.0195   0.0586    0.1201   0.0000   440.1847      -1.63086       19.8861     -0.758003      -5.31253      -3.13861       1.16000       1.64250       1.74425       2.00720       1.96900       1.91495
  31   9 2484.9333    1.6926  1.2525 10.1342 -0.0000  0.0246   0.0263   0.0632    0.1070   0.0000   442.5432     -0.818424       17.4219      -3.11461      0.660486       1.99247       1.16116       1.67580       1.72398       1.95046       1.89871       1.86983
  31  10 2647.7483    2.3225  1.1797 10.5879  0.0000  0.0233   0.0361   0.0587    0.1320   0.0000   441.0216      0.843166       16.0232      -2.67985      -1.79021      -1.88478       1.15934       1.57604       1.71130       1.87267       1.89723       1.90330
  31  11 2808.2481    2.9981  1.1022 10.4196  0.0000  0.0207   0.0475   0.0564    0.2330   0.0000   439.4146     -0.816661       15.7785      0.684977      -2.84203      -2.71825       1.07012       1.42228       1.51860       1.64146       1.68383       1.69870
  31  12 2966.0461    3.6618  1.0154 11.5516  0.0000  0.0206   0.0604   0.0532    0.1433   0.0000   438.8144      -1.20750       15.4135      -1.61341      -4.59394       1.62913       1.05096       1.42937       1.55678       1.62853       1.65881       1.61820
  31  13 3121.2920    3.9309  1.2458 11.1764  0.0000  0.0227   0.0597   0.0596    0.2508   0.0000   440.8881      -1.36027       16.6020     -0.499246      -2.30803       1.27220       1.18801       1.57840       1.67993       1.80908       1.82771       1.83561
  31  14 3274.6687    3.5768  1.7796 11.3235 -0.0000  0.0288   0.0456   0.0729    0.1263   0.0000   439.0939      -1.49099       12.5317       1.81011      -1.65284      -4.09531       1.43624       1.91479       2.06127       2.31095       2.30282       2.24144
  31  15 3427.2911    2.9292  2.3740 11.2887  0.0000  0.0342   0.0333   0.0877    0.0726   0.0000   441.6169     -0.427224       15.0675       1.90220       3.23127      -5.40745       1.66088       2.31247       2.51507       2.63700       2.72902       2.63283
  31  16 3579.0064    2.4050  3.9477 10.6785 -0.0001  0.0458   0.0224   0.1195    0.0667   0.0000   438.8303     -0.996423       7.71533       1.65637      -6.28843      -5.90777       2.33657       3.15193       3.47847       3.70290       3.75081       3.78889
  31  17 3730.1189    1.9361  5.5601 10.3394  0.0001  0.0591   0.0169   0.1560    0.0568   0.0000   445.5818       8.57240       19.7331      -7.47357     -0.689049       1.03851       2.82535       3.92162       4.25571       4.51706       4.52240       4.49077
  31  18 3880.8278    1.5676  7.7926 10.0898  0.0000  0.0758   0.0129   0.2096    0.0475   0.0000   438.9082      -15.6567       11.0634      0.948667      -5.59791      -8.34759       3.75702       5.11408       5.67863       5.94655       6.15992       6.02259
  31  19 4030.6073    1.2943 10.3567  9.8641 -0.0011  0.0999   0.0105   0.2749    0.0468   0.0000   451.4238      -5.25011       16.7276       15.9607      -10.2085       1.83272       4.94249       6.56952       7.38893       7.77695       7.91755       7.80466
  31  21 4329.4329    0.8593 15.5494  9.6015 -0.0051  0.1704   0.0066   0.4384    0.0352   0.0000   457.7736       1.12843       15.0957      -19.5576       16.7477       3.57760       8.18359       11.1604       12.3471       13.3180       13.5060       13.5157
  32   3 1409.4006    0.1216  0.1335  8.7151  0.0000  0.0125   0.0071   0.0258    0.0256   0.0000   440.1506      0.697824       22.0809      0.583825      -3.72997     -0.814623      0.603626      0.822780      0.889285      0.986729       1.00024      0.992490
  32   5 1806.1914    0.3974  0.3579  8.8873  0.0000  0.0127   0.0115   0.0323    0.0421   0.0000   439.7597      -1.12804       21.6263       1.42650      -4.01709      -1.80781      0.634163      0.818050      0.864887      0.961357       1.00107      0.987512
  32   6 1988.6501    0.5907  0.7512  8.8705  0.0000  0.0200   0.0118   0.0468    0.0699   0.0000   441.1260     -0.887230       20.5820     -0.279790      -2.47048     -0.268016       1.02368       1.33519       1.41939       1.52443       1.51677       1.56742
  32   7 2167.2793    0.8909  0.9311  9.1042  0.0000  0.0211   0.0157   0.0520    0.0961   0.0000   440.1867       3.90086       19.5633      -2.25599      -1.60527      0.981765      0.993351       1.34815       1.50736       1.59819       1.68031       1.65487
  32   8 2340.0195    1.2514  1.1485  9.5412  0.0000  0.0240   0.0201   0.0590    0.1188   0.0000   439.4933      -1.32084       19.7782      -2.25163      -1.73370      -1.42830       1.16893       1.63002       1.83079       1.92586       2.01781       1.89740
  32   9 2507.2023    1.8441  1.2904 10.0307  0.0000  0.0235   0.0276   0.0635    0.1260   0.0000   439.6428      -4.59752       21.1084     0.0635685      -5.48211      -2.89590       1.15941       1.55838       1.70630       1.84393       1.93916       1.90977
  32  10 2671.6012    2.4311  1.1425 10.3934  0.0000  0.0218   0.0382   0.0587    0.1783   0.0000   440.1843      -1.53223       16.2582      0.634928      -3.27536     0.0915238       1.07666       1.50788       1.58895       1.71960       1.74735       1.74783
  32  11 2833.6281    3.1488  0.9586 11.2582  0.0000  0.0203   0.0518   0.0485    0.1292   0.0000   438.5911      -2.26937       15.1243     -0.660934      -2.33155      -1.52459      0.956615       1.33402       1.43647       1.57389       1.66538       1.55382
  32  12 2992.6343    3.7203  1.1453 11.1995  0.0000  0.0226   0.0566   0.0556    0.1857   0.0000   440.5545       1.10117       17.3229      -1.53884     -0.422247       2.11806       1.10095       1.44123       1.57910       1.75425       1.81858       1.74446
  32  13 3148.8111    3.9820  1.1796 11.5848  0.0003  0.0224   0.0620   0.0562    0.1716   0.0000   438.6429      0.976337       14.1888      0.648342       1.25336      -2.16108       1.09368       1.46159       1.61815       1.75270       1.79620       1.84937
  32  14 3303.2171    3.5102  1.7587 11.4612  0.0001  0.0287   0.0453   0.0737    0.1183   0.0000   436.7487      -1.12244       14.5228     0.0720102       2.54574       2.37054       1.36313       1.87807       2.08249       2.19265       2.34020       2.21725
  32  15 3456.5963    2.8683  2.6966 11.0823 -0.0003  0.0356   0.0299   0.0911    0.0703   0.0000   442.4836      -2.39032       13.0385      -1.11172      -3.85467      -8.11351       1.68775       2.33129       2.54775       2.66620       2.74528       2.74379
  32  16 3609.1748    2.2476  4.1177 10.7871  0.0000  0.0470   0.0211   0.1256    0.0562   0.0000   440.8446       7.64027       15.3411      -3.46333      0.955990      -5.95030       2.27054       3.07026       3.41449       3.64483       3.77292       3.57928
  32  17 3761.0347    1.8827  6.0177 10.3012  0.0000  0.0619   0.0157   0.1617    0.0520   0.0000   438.3159       1.97089       13.8518       6.53256     -0.798534      -5.27913       2.91917       4.04290       4.42036       4.72558       4.75489       4.78861
  32  18 3912.1072    1.5349  8.4384  9.9759 -0.0002  0.0800   0.0119   0.2200    0.0470   0.0000   444.1499       5.73956       19.5703      -9.40923      -4.68259       8.63362       3.73460       5.14413       5.61155       6.10659       6.14144       6.24061
  32  19 4062.7022    1.2933 11.1872  9.7921  0.0011  0.1042   0.0097   0.2888    0.0448   0.0000   442.9343      -5.45485     -0.861073      -1.22677      -8.77642      -5.83460       4.87150       6.66557       7.44055       7.89060       7.82998       7.77857
  32  20 4213.0762    0.9969 12.9068  9.7494  0.0021  0.1336   0.0079   0.3591    0.0385   0.0000   441.4666      -4.88644      -2.64314       9.20820       17.5796     -0.387246       6.40162       8.57560       9.57259       10.2737       10.2173       10.3153
  32  21 4362.5708    0.8429 16.1142  9.5422  0.0023  0.1724   0.0064   0.4390    0.0343   0.0000   441.2376       2.81117       38.1986      -16.5085      -15.7366      -14.7472       7.94815       10.8409       12.1173       12.9556       13.0292       12.8588
  33   3 1425.3912    0.1288  0.2245  8.7415  0.0000  0.0178   0.0067   0.0359    0.0266   0.0000   440.6240      -1.33118       22.1497       3.27332      -2.44306     -0.235824      0.744402       1.05592       1.23315       1.35152       1.45182       1.52511
  33   4 1633.2176    0.2383  0.2608  8.7690  0.0000  0.0122   0.0084   0.0292    0.0316   0.0000   440.2068      -1.44840       21.0302     -0.483443      -2.80109       2.58921      0.706623      0.911752       1.08132       1.11135       1.11155       1.20829
  33   5 1823.8011    0.4144  0.4826  8.8242  0.0000  0.0151   0.0102   0.0380    0.0463   0.0000   440.7782      -1.20059       21.8520     -0.486238      -4.39676       1.00551      0.747656      0.971591       1.09003       1.13416       1.12780       1.17951
  33   6 2007.5968    0.6338  0.7133  8.9727  0.0000  0.0200   0.0127   0.0448    0.0678   0.0000   440.9119     -0.857108       21.2895       1.17637      -4.14449      0.274586      0.882658       1.40035       1.33991       1.58161       1.57551       1.57044
  33   7 2187.3171    0.9355  0.9743  9.1608  0.0000  0.0212   0.0160   0.0534    0.0985   0.0000   443.1711      -2.21428       17.6624     -0.143700      -3.60070      -1.06560      0.941503       1.37656       1.39520       1.53468       1.57501       1.53243
  33   8 2360.7848    1.3544  1.1280  9.7810  0.0000  0.0223   0.0215   0.0576    0.1098   0.0000   441.3023      0.460719       17.2399      -2.65408     -0.456822       1.46985       1.03427       1.43573       1.54310       1.66786       1.64902       1.66676
  33   9 2529.1310    1.8697  1.1886 10.1796 -0.0000  0.0223   0.0284   0.0596    0.1202   0.0000   440.0516      0.398940       22.0842       1.12627      -3.76885       1.51519       1.04496       1.39248       1.49099       1.59121       1.64172       1.63878
  33  10 2694.9629    2.5331  1.1126 10.8209  0.0000  0.0218   0.0402   0.0564    0.1441   0.0000   441.7389       1.50983       19.6038      -2.00833      -4.89772       2.42866       1.01829       1.38724       1.51810       1.64397       1.67204       1.62418
  33  11 2858.4933    3.2559  1.1285 10.8453  0.0000  0.0217   0.0497   0.0553    0.2038   0.0000   438.5669      -1.01557       15.4601      0.339919     -0.827317       3.04138      0.999049       1.44445       1.51529       1.62354       1.68401       1.67617
  33  12 3018.7290    3.8670  1.0481 11.4704  0.0000  0.0205   0.0607   0.0514    0.1614   0.0000   441.0418      -4.12969       16.0804     -0.392461      -2.28724     -0.238113       1.01313       1.40191       1.50050       1.57700       1.60978       1.62832
  33  13 3175.9424    3.9777  1.2441 11.3424 -0.0001  0.0224   0.0575   0.0575    0.1583   0.0000   440.0641     -0.540150       15.4987      -2.43460      -1.24211     -0.127881       1.03312       1.46801       1.53468       1.71935       1.71828       1.70798
  33  14 3331.3248    3.3219  2.0118 11.0800  0.0000  0.0288   0.0394   0.0772    0.1288   0.0000   441.0177     -0.992612       14.8552       1.35901       2.03238      -3.82170       1.32576       1.80561       2.02183       2.10246       2.17960       2.15354
  33  15 3485.5335    2.7253  2.8768 11.1057  0.0000  0.0377   0.0282   0.0970    0.0704   0.0000   441.4563       2.99406       7.84463      -5.50552       5.02767      0.127932       1.67185       2.39466       2.51397       2.76833       2.72959       2.73322
  33  16 3639.1012    2.1772  4.5163 10.6964  0.0000  0.0486   0.0190   0.1269    0.0515   0.0000   431.1493      -3.42601       22.9222      0.376345     -0.501390     -0.471395       2.26704       3.03417       3.38481       3.58346       3.62314       3.57995
  33  17 3791.4903    1.8156  6.5726 10.2546 -0.0004  0.0639   0.0144   0.1720    0.0487   0.0000   438.1193       4.23258       20.3022      -3.08498       5.77888       3.46383       2.96665       4.06413       4.53271       4.81116       4.93735       4.87059
  33  18 3943.3500    1.4919  8.6008  9.9680  0.0002  0.0806   0.0114   0.2173    0.0455   0.0000   438.9785      0.612988       19.7975       5.84376      -12.0232      -7.50237       3.73372       5.08691       5.71647       5.94326       6.04796       5.96082
  33  19 4094.7321    1.2081 11.2580  9.8611  0.0012  0.1096   0.0091   0.2974    0.0406   0.0000   445.6298       6.71080       18.8799      -15.0621     -0.314441       8.52919       5.02586       6.88715       7.68870       8.17195       8.30217       8.16415
  33  20 4245.3490    0.9936 14.3224  9.7619  0.0063  0.1452   0.0073   0.3787    0.0346   0.0000   429.1285      -2.27637       22.0021       2.33255      -9.25888     -0.697857       6.44454       8.96788       9.74114       10.7482       10.5428       10.6842
  34   2 1208.0007    0.0698  0.0830  8.7390  0.0000  0.0169   0.0068   0.0293    0.0228   0.0000   440.7629     -0.656052       21.4217       2.19736      -2.98774     -0.786476      0.816501      0.900137       1.31128       1.49467      0.965705       1.31252
  34   3 1441.1667    0.1285  0.1687  8.6693  0.0000  0.0112   0.0065   0.0290    0.0255   0.0000   441.3706      -1.50391       21.1240      0.572562      -2.15007      -1.37230      0.522437      0.655435      0.741487      0.874302      0.847319      0.799826
  34   4 1649.7216    0.2595  0.2347  8.7308  0.0000  0.0108   0.0091   0.0268    0.0317   0.0000   440.7837      -1.00621       20.4207     -0.423605      -2.10201     -0.256873      0.578964      0.670792      0.666062      0.775408      0.839099      0.846857
  34   5 1841.2132    0.4419  0.5193  8.7978  0.0000  0.0161   0.0102   0.0388    0.0489   0.0000   441.1310    -0.0115535       21.0387     -0.927105      -2.25410     -0.202752      0.692778       1.02628       1.06848       1.19219       1.17407       1.19280
  34   6 2026.3129    0.6440  0.7350  9.0726  0.0000  0.0190   0.0127   0.0468    0.0660   0.0000   439.3024     -0.154577       21.7645      0.569745      -3.13247      -1.08591      0.851013       1.08763       1.29962       1.28818       1.35949       1.30232
  34   7 2206.9589    0.9588  1.0032  9.3135 -0.0007  0.0230   0.0160   0.0518    0.0967   0.0000   441.5176      0.968718       22.1038      0.854135      -4.55373      0.454333       1.05986       1.48954       1.49962       1.61679       1.74359       1.63384
  34   8 2381.1797    1.4104  1.1183 10.0150  0.0000  0.0230   0.0225   0.0571    0.1035   0.0000   441.4056       1.99374       20.7918      -2.15557     -0.805342       1.63867       1.01163       1.44324       1.49810       1.70330       1.61989       1.58672
  34   9 2550.6099    2.0380  1.2438  9.8961  0.0000  0.0223   0.0298   0.0576    0.1670   0.0000   441.6720     -0.380302       20.0486      0.443132      -1.77936     -0.925053       1.03717       1.43784       1.51582       1.73323       1.83502       1.75878
  34  10 2717.9156    2.5963  1.1239 10.8234  0.0000  0.0221   0.0396   0.0531    0.1404   0.0000   440.8601     -0.549015       18.7167       1.89725      -2.62457      0.573307       1.00577       1.39005       1.46614       1.54615       1.59994       1.56569
  34  11 2882.8846    3.4365  1.0480 11.0464 -0.0000  0.0207   0.0521   0.0500    0.1741   0.0000   440.1783      -1.36046       17.1890      -1.17824      -1.57086      -4.12972      0.919319       1.29731       1.37201       1.52273       1.47708       1.50249
  34  12 3044.3106    3.8691  1.1798 11.3670  0.0114  0.0208   0.0589   0.0594    0.1648   0.0000   439.2748     -0.706302       19.4433      -2.51369      -1.48560      -2.30965      0.944236       1.30038       1.37672       1.55528       1.54205       1.52329
  34  13 3202.6790    3.9455  1.2829 11.7341  0.0000  0.0227   0.0570   0.0619    0.1255   0.0000   439.4387       1.62743       15.4067     -0.840325      -2.47440      0.120334       1.02928       1.49688       1.57819       1.75545       1.80809       1.72761
  34  14 3359.1219    3.2476  1.8642 11.6056  0.0000  0.0297   0.0409   0.0751    0.0929   0.0000   440.7330     -0.346543       14.8750      -1.89526     -0.661203      0.268732       1.25876       1.81592       1.93605       2.12247       2.11394       2.12943
  34  15 3514.2228    2.6389  3.3296 10.9880  0.0000  0.0390   0.0249   0.1047    0.0626   0.0000   444.9632       4.45981       7.31920      -4.65379       1.65840       1.33586       1.71820       2.31859       2.62146       2.75570       2.79334       2.74071
  34  16 3668.3667    2.1160  4.6861 10.6009 -0.0028  0.0484   0.0179   0.1305    0.0502   0.0000   440.5581      0.450854       10.9602      -1.43916     -0.947477      -6.97466       2.23200       2.99790       3.36858       3.48824       3.62670       3.61894
  34  17 3821.8784    1.7285  7.0648 10.2343  0.0000  0.0670   0.0137   0.1809    0.0469   0.0000   437.4869      -4.63539       17.8397      -1.07161     -0.883060      -1.81431       3.02179       4.04455       4.56712       4.81166       4.93543       4.82906
  34  18 3974.3573    1.3975  9.5401 10.0137  0.0000  0.0902   0.0106   0.2436    0.0417   0.0000   435.4148       2.60669       26.5192       3.63729      -7.09901      -12.9284       3.97408       5.58046       5.99467       6.43743       6.44230       6.52537
  34  19 4126.3890    1.1183 11.8757  9.9038 -0.0022  0.1175   0.0084   0.3206    0.0376   0.0000   429.2980      -13.9131     0.0199609       3.16090     -0.938740      -8.02776       5.14643       7.02307       7.75227       8.45998       8.40523       8.47268
  34  20 4277.5106    0.9113 14.3181  9.7832 -0.0018  0.1511   0.0068   0.4008    0.0329   0.0000   432.3578       3.99651       5.71718      -9.33221      -14.4952     -0.570217       6.67906       9.09209       10.1164       10.7405       10.8655       10.7744
  35   3 1456.6053    0.1436  0.1566  8.6844  0.0000  0.0111   0.0069   0.0248    0.0251   0.0000   441.7845       1.10664       21.6116      -1.18406      -2.71889       1.84575      0.548871      0.731557      0.730506      0.764212      0.755111      0.816951
  35   4 1665.9347    0.2687  0.2673  8.7323  0.0000  0.0125   0.0085   0.0245    0.0321   0.0000   441.6257      -1.62365       20.1112     -0.642137      -1.38737      -1.06752      0.601007      0.792846      0.880767      0.894280      0.961726      0.962039
  35   5 1858.4397    0.4530  0.5234  8.8833  0.0000  0.0158   0.0105   0.0385    0.0494   0.0000   439.8459      0.183732       22.4892      -2.12393      -3.12611       2.92711      0.695492      0.903058       1.05749       1.10091       1.08062       1.09320
  35   6 2044.8026    0.6769  0.8380  9.0365  0.0000  0.0206   0.0125   0.0487    0.0723   0.0000   441.1882      -1.80926       20.0567      -2.50139      -1.84441      0.248440      0.848219       1.21035       1.26147       1.38837       1.39412       1.41182
  35   7 2226.3856    1.0560  1.1143  8.9839 -0.0001  0.0213   0.0161   0.0550    0.1272   0.0000   439.3845     -0.577054       18.9463     -0.966378      -1.34007     0.0386374      0.982315       1.30580       1.47165       1.57543       1.57695       1.51595
  35   8 2401.2556    1.4696  1.2174  9.8369  0.0001  0.0237   0.0219   0.0574    0.1102   0.0000   440.0679       1.26816       17.5013      0.858350      0.708888      0.339233       1.03102       1.48737       1.55500       1.66581       1.73650       1.73188
  35   9 2571.8272    2.0962  1.2614  9.9881 -0.0001  0.0227   0.0295   0.0569    0.1474   0.0000   439.9383     -0.357110       20.3390    -0.0427709      -2.30565      -1.12266       1.01698       1.42216       1.56292       1.67388       1.69293       1.70562
  35  10 2740.4777    2.7610  1.1114 10.9311  0.0000  0.0208   0.0416   0.0539    0.1349   0.0000   440.3244      -1.38956       18.0513      -1.93860      -1.67191      -1.94618      0.903508       1.28540       1.35805       1.53300       1.60424       1.57974
  35  11 2906.7371    3.3889  1.1212 11.0126  0.0000  0.0204   0.0503   0.0541    0.1809   0.0000   440.2548       2.98495       18.1237     -0.342591      -5.05619      -4.27216      0.888964       1.17377       1.25295       1.41128       1.44246       1.38750
  35  12 3069.5208    3.9488  1.1013 11.8198  0.0000  0.0207   0.0605   0.0532    0.1380   0.0000   437.8958       2.63462       18.0098       1.55758      -2.82559      -4.08886      0.984765       1.32183       1.45630       1.59848       1.66066       1.61059
  35  13 3229.0798    3.8739  1.4014 11.8157  0.0001  0.0240   0.0534   0.0612    0.1027   0.0000   439.0906       2.80676       17.7903     -0.536951     -0.612944    -0.0758136       1.07559       1.48736       1.54162       1.74718       1.68509       1.72154
  35  14 3386.5492    3.1672  2.2005 11.2526  0.0000  0.0303   0.0351   0.0766    0.0854   0.0000   440.0014      0.838418       13.1077      -2.66334       4.13859      -2.97033       1.37024       1.86054       2.04422       2.14087       2.20015       2.18234
  35  15 3542.5776    2.4603  3.4720 11.0729  0.0000  0.0416   0.0232   0.1069    0.0548   0.0000   441.1410       5.95560       18.2203      -2.70719      -2.13535      -3.67361       1.73316       2.46060       2.68027       2.90375       2.96871       2.91321
  35  16 3697.5846    2.0669  5.3686 10.4141 -0.0004  0.0522   0.0164   0.1389    0.0506   0.0000   436.3386      -2.01507       20.7420      -4.69432       3.12939       5.06202       2.28416       3.08711       3.39348       3.67281       3.76185       3.79405
  35  17 3851.6647    1.6449  7.2624 10.2774  0.0000  0.0687   0.0129   0.1864    0.0427   0.0000   439.5844      -4.59355       14.9214      -1.87998      -5.39383       3.19031       2.98148       4.10179       4.47402       4.94095       4.88452       4.90188
  35  18 4004.9678    1.3523 10.2029 10.0167  0.0006  0.0952   0.0101   0.2579    0.0397   0.0000   437.0953       5.50417       10.1798      -14.9601      -2.70230       3.73422       4.14081       5.63927       6.33147       6.77897       7.03310       7.00703
  35  19 4157.0844    1.1296 12.9564  9.8060  0.0008  0.1222   0.0076   0.3262    0.0366   0.0000   436.2243       11.7013       19.6649      -5.60808       1.98860       5.68964       5.31213       7.13238       7.94683       8.61653       8.73138       8.77479
  36   2 1235.6529    0.0842  0.1423  8.7066  0.0000  0.0178   0.0066   0.0337    0.0232   0.0000   439.4322      -1.60109       19.4733     -0.487628      -4.03203      -1.13683      0.860384       1.05509       1.12337       1.41275       1.80763       1.70827
  36   3 1471.8331    0.1617  0.1392  8.7570  0.0000  0.0098   0.0077   0.0211    0.0248   0.0000   440.4754    -0.0910191       21.3214      0.628804      -3.12481      0.735630      0.446832      0.572094      0.571597      0.631336      0.710313      0.739878
  36   4 1681.9027    0.2835  0.3167  8.7723  0.0000  0.0135   0.0086   0.0285    0.0341   0.0000   441.0183      -1.12588       22.1502     -0.932017      -3.36845    -0.0651059      0.619724      0.812552      0.837680      0.856660      0.966788      0.977117
  36   5 1875.4211    0.4769  0.5319  8.8737  0.0000  0.0160   0.0106   0.0359    0.0498   0.0000   441.3587       1.08985       21.8744     -0.193871      -3.95933     -0.285630      0.656605      0.875834      0.973946       1.02887       1.12661       1.06605
  36   6 2063.0944    0.7106  0.7777  9.0497  0.0000  0.0187   0.0127   0.0428    0.0693   0.0000   439.6877      -1.12852       20.7609     -0.585745      -1.99326      0.275924      0.805759       1.13660       1.20378       1.26625       1.37307       1.33751
  36   7 2245.5323    1.0391  1.1016  9.1527  0.0002  0.0218   0.0161   0.0548    0.1147   0.0000   440.4915    -0.0864307       21.3027      -1.49884      -2.12140     -0.266115      0.936782       1.29124       1.38530       1.58174       1.63398       1.55951
  36   8 2421.1029    1.5601  1.2012  9.9905  0.0000  0.0232   0.0232   0.0561    0.1072   0.0000   441.5825      -2.58022       19.9357      0.972595      -1.83548       1.06616      0.945473       1.37139       1.43334       1.57769       1.57223       1.61460
  36   9 2592.6634    2.1624  1.2429 10.0056 -0.0005  0.0225   0.0302   0.0548    0.1490   0.0000   440.7585       1.50275       19.7850      0.550091      -2.60365      -1.07706      0.922954       1.30315       1.35803       1.47949       1.55328       1.49457
  36  10 2762.6862    2.8799  1.1073 11.0877  0.0000  0.0210   0.0434   0.0525    0.1305   0.0000   439.9276      -2.99966       19.7609       1.13512      -5.13682     -0.284781      0.909594       1.27667       1.37014       1.52572       1.56503       1.52385
  36  11 2930.2138    3.6697  1.0208 11.3148  0.0000  0.0194   0.0555   0.0479    0.1498   0.0000   439.8957     -0.533473       18.6878      0.208676     -0.998635      -1.19000      0.844291       1.12643       1.24579       1.30208       1.36348       1.39226
  36  12 3094.2007    4.1623  1.0932 11.3900  0.0000  0.0196   0.0611   0.0525    0.1853   0.0000   439.4634       2.02922       19.6616       1.44459      -3.72584     -0.757815      0.857946       1.18648       1.25937       1.34179       1.42241       1.39568
  36  13 3255.0039    3.8696  1.5407 11.6282  0.0060  0.0253   0.0505   0.0636    0.1055   0.0000   440.6478     -0.684404       16.4149      -1.45563      -2.76063     -0.436557       1.07964       1.56827       1.66303       1.79191       1.97323       1.96527
  36  14 3413.5400    3.0615  2.4416 11.2269 -0.0002  0.0315   0.0314   0.0810    0.0664   0.0000   441.3685       1.16082       13.6354      -2.03036      0.338986      0.549800       1.31750       1.80150       2.03151       2.14259       2.21772       2.21980
  36  15 3570.6774    2.4464  3.8680 10.8832  0.0000  0.0427   0.0220   0.1112    0.0575   0.0000   441.7613      -1.48982       15.1646       3.63189     -0.931790     -0.760421       1.77257       2.43426       2.72489       2.89152       2.93441       2.94149
  36  16 3726.3876    1.9466  5.6528 10.4071  0.0000  0.0544   0.0153   0.1485    0.0463   0.0000   434.8694       4.35245       16.3686      -3.93357      0.471293      -2.34668       2.30813       3.13374       3.53307       3.73399       3.83731       3.80869
  36  17 3881.2276    1.5973  7.7713 10.2261  0.0000  0.0719   0.0122   0.1936    0.0412   0.0000   441.1355      -1.17425       12.4918      -7.41579     -0.837135       4.76356       3.00688       4.14066       4.56570       4.93363       4.99104       4.95325
  36  18 4035.2296    1.2874  9.9471 10.0287 -0.0010  0.0960   0.0097   0.2565    0.0382   0.0000   441.3440       5.41938       15.6135      -2.61156      -5.58500       4.42906       3.94816       5.48588       6.01359       6.54463       6.64341       6.68631
  36  19 4188.4428    1.0897 13.6525  9.7375  0.0003  0.1306   0.0070   0.3392    0.0352   0.0000   448.5522     -0.384632      -1.15889       19.4849       20.1635      -1.31454       5.42041       7.46852       8.31621       8.96599       8.89298       9.09747
  37   2 1249.2087    0.0799  0.0836  8.7550  0.0000  0.0187   0.0070   0.0212    0.0221   0.0000   441.1624     -0.981166       21.8275      -1.03780      -3.16445     -0.330625      0.689910      0.894909       1.15886       1.10399       1.37789      0.981106
  37   3 1486.8112    0.1516  0.1409  8.7230  0.0000  0.0106   0.0072   0.0229    0.0241   0.0000   441.5447     -0.832939       20.9706    -0.0942578      -2.91077     -0.892289      0.523291      0.645401      0.801785      0.800041      0.927537      0.897640
  37   4 1697.5922    0.3002  0.3014  8.7661  0.0000  0.0126   0.0089   0.0267    0.0332   0.0000   441.2771    -0.0434387       20.2313      0.330935      -3.58666     -0.679559      0.553080      0.799207      0.884019      0.977658      0.944152      0.902811
  37   5 1892.2029    0.4967  0.5782  8.8190  0.0000  0.0163   0.0105   0.0381    0.0533   0.0000   440.0943      -1.32076       21.5644     0.0963071      -3.87607     -0.662190      0.697310      0.976478       1.02709       1.08701       1.07752       1.09045
  37   6 2081.1045    0.7549  0.8283  9.0787  0.0000  0.0193   0.0131   0.0456    0.0749   0.0000   442.1628     -0.261807       20.5167      0.551198      -3.25705      0.619692      0.796026       1.00960       1.13756       1.25059       1.22611       1.27954
  37   7 2264.2953    1.1684  1.1508  8.9992  0.0000  0.0215   0.0171   0.0539    0.1435   0.0000   440.4232      -1.58670       19.0173       1.14513      -2.76386       1.17779      0.915701       1.25369       1.38249       1.52350       1.63111       1.63911
  37   8 2440.6183    1.5853  1.2315 10.0038 -0.0001  0.0225   0.0235   0.0593    0.1160   0.0000   440.8827      0.422979       20.6624     -0.285270      -3.17155       2.66933      0.993856       1.39411       1.52752       1.63118       1.70116       1.64007
  37   9 2613.3000    2.2408  1.1588 10.5009  0.0000  0.0223   0.0329   0.0532    0.1385   0.0000   440.0955      0.810613       19.4618      0.746299      -2.26803      -3.44676       1.00209       1.45891       1.52950       1.70439       1.71154       1.66804
  37  10 2784.4662    2.9970  1.1131 10.8960 -0.0000  0.0199   0.0440   0.0505    0.1570   0.0000   440.7715      0.852802       19.3229       1.18423      -3.08054      -2.46984      0.865632       1.16052       1.25463       1.35492       1.43750       1.42909
  37  11 2953.2086    3.8273  1.0539 11.2365  0.0002  0.0190   0.0562   0.0491    0.1711   0.0000   440.7511     -0.985953       16.9730     -0.758470      -1.74744      0.848802      0.844213       1.15548       1.23161       1.35336       1.41847       1.39904
  37  12 3118.4636    4.1450  1.1446 11.5606  0.0000  0.0206   0.0596   0.0521    0.1764   0.0000   441.4970     -0.593169       15.7007     -0.153501      -3.07104      -3.19819      0.890587       1.19286       1.34052       1.41421       1.44627       1.48843
  37  13 3280.4723    3.6594  1.6646 11.5361  0.0000  0.0256   0.0446   0.0654    0.0952   0.0000   440.6870     -0.690194       16.2485     -0.874281     -0.950960     -0.367291       1.04493       1.48447       1.58259       1.70950       1.75975       1.80324
  37  14 3440.1934    2.9304  2.5828 11.3515  0.0000  0.0326   0.0296   0.0850    0.0582   0.0000   441.4575      0.700113       13.6435     -0.269843       2.86118      -4.55291       1.34216       1.86424       2.03597       2.19564       2.30481       2.24332
  37  15 3598.2506    2.2979  3.9999 11.0070 -0.0044  0.0434   0.0205   0.1164    0.0474   0.0000   440.6202      0.164982       10.9880       3.43058      -2.07127     -0.971728       1.79898       2.46650       2.73450       2.98680       3.09941       3.02757
  37  16 3754.9091    1.8572  6.0564 10.4850  0.0000  0.0586   0.0145   0.1571    0.0409   0.0000   439.3211      -4.86961       17.7832       5.35475      -1.11055      -3.77347       2.32838       3.23043       3.61410       3.82377       3.93101       3.97326
  37  17 3910.4356    1.5446  8.6310 10.0877  0.0001  0.0779   0.0111   0.2097    0.0419   0.0000   444.4232       6.18377       12.0385      -2.63040       8.55548     -0.636799       3.20549       4.31670       4.89681       5.21879       5.35692       5.34846
  37  18 4065.2801    1.2798 11.0233  9.9515  0.0030  0.1013   0.0087   0.2710    0.0373   0.0000   441.3695     -0.476728       8.83831       3.16577      -3.55739       5.39880       4.12385       5.61852       6.27702       6.73167       6.89520       6.95015
  37  19 4218.9579    1.0144 14.0937  9.8036 -0.0008  0.1392   0.0067   0.3631    0.0324   0.0000   444.8787       13.4937       7.44366      -10.7456      -11.7670       15.9667       5.64655       7.78477       8.48982       9.22931       9.35631       9.65323
  38   2 1262.5190    0.0831  0.1138  8.7126  0.0000  0.0152   0.0063   0.0290    0.0221   0.0000   442.7387      -3.55321       25.5270      -2.72475     -0.242685      -1.06195      0.627599      0.866702      0.936654      0.993144       1.01385      0.966597
  38   3 1501.5522    0.1655  0.1687  8.7111  0.0000  0.0093   0.0070   0.0226    0.0248   0.0000   441.7133      -1.06759       21.7187    -0.0157883      -2.82048      -1.30091      0.406705      0.544906      0.606666      0.633603      0.650058      0.671697
  38   4 1713.0522    0.3119  0.3373  8.8327  0.0000  0.0139   0.0088   0.0283    0.0343   0.0000   441.4896      -1.17926       20.4907      0.877069      -2.23706     -0.704290      0.540274      0.736740      0.870528      0.925911      0.922033      0.917212
  38   5 1908.8166    0.5060  0.5308  8.8968  0.0000  0.0148   0.0109   0.0357    0.0509   0.0000   439.3983      -1.48903       22.1622     -0.343402      -2.39756     -0.808653      0.612419      0.792802      0.928851      0.988147       1.04298       1.04531
  38   6 2098.9084    0.7954  0.8773  8.9943  0.0000  0.0199   0.0132   0.0453    0.0811   0.0000   442.2827    -0.0559180       20.9682     -0.776874      -2.70865       1.07507      0.752361       1.12847       1.18401       1.33566       1.37083       1.31236
  38   7 2282.8767    1.1715  1.2221  9.2761 -0.0003  0.0222   0.0168   0.0553    0.1119   0.0000   440.3616     -0.492423       22.0375     -0.675546      -3.47793      -1.34387      0.907052       1.23932       1.36468       1.51021       1.60463       1.64576
  38   8 2459.8851    1.6965  1.2913  9.5281  0.0001  0.0213   0.0229   0.0571    0.1472   0.0000   441.2351       1.12018       22.6470     -0.249096      -4.16529      -1.29489      0.870660       1.16610       1.28616       1.36670       1.45968       1.46092
  38   9 2633.6659    2.2877  1.2494 10.6938  0.0000  0.0216   0.0324   0.0578    0.1065   0.0000   439.9402       2.17224       22.0828    -0.0613850     -0.242051      -1.87463      0.869149       1.18311       1.35168       1.47784       1.55974       1.57368
  38  10 2805.9748    3.1173  1.1171 10.7721  0.0000  0.0194   0.0445   0.0513    0.1761   0.0000   441.6662      0.905872       18.4726      0.155763      -2.20249      0.162180      0.810681       1.10965       1.18985       1.33028       1.34946       1.33618
  38  11 2975.8113    3.7980  1.1899 11.2196  0.0000  0.0201   0.0524   0.0530    0.1607   0.0000   440.4027      -1.02569       21.0540       1.68264      -5.98913      -2.13079      0.892294       1.16374       1.24643       1.36329       1.42642       1.35172
  38  12 3142.2541    4.1450  1.2460 11.5414  0.0000  0.0206   0.0568   0.0551    0.1439   0.0000   441.2331     -0.578517       17.9783     -0.370193      -3.24236      -5.28479      0.842464       1.13768       1.20462       1.38778       1.35679       1.35570
  38  13 3305.5571    3.5842  1.8143 11.5583  0.0000  0.0267   0.0413   0.0676    0.0825   0.0000   441.4526      0.313448       16.5171     -0.418120      -1.13753      -4.21657       1.10816       1.56219       1.64696       1.80254       1.92674       1.90887
  38  14 3466.5810    2.7256  2.9874 11.3666  0.0000  0.0352   0.0260   0.0953    0.0481   0.0000   443.1511      0.574003       14.6141      0.539162       3.16741      -1.96595       1.42742       1.95897       2.17726       2.33377       2.33236       2.42498
  38  15 3625.6266    2.2398  4.7311 10.7050  0.0000  0.0459   0.0177   0.1236    0.0455   0.0000   437.9433      -1.68474       18.9558       5.10687       4.01165      -4.82327       1.84603       2.51696       2.82062       3.01337       3.13345       3.18385
  38  16 3783.0245    1.7876  6.4390 10.4602 -0.0001  0.0610   0.0138   0.1621    0.0398   0.0000   440.0271      -5.03585       15.9297      -5.74678       1.60582       1.51062       2.44556       3.27377       3.74200       3.99068       4.11688       4.12811
  38  17 3939.3458    1.4825  8.8026 10.1340  0.0000  0.0797   0.0106   0.2143    0.0386   0.0000   441.0698       8.32199       28.8364     -0.769806      -6.36773      -11.4945       3.21286       4.38902       4.95838       5.28549       5.50594       5.47819
  38  18 4094.8910    1.1992 11.0748  9.9444 -0.0041  0.1049   0.0081   0.2753    0.0359   0.0000   429.5678       11.4454       24.1660       7.00320      -3.44488      0.651482       4.17358       5.68687       6.45926       6.91344       7.07423       7.06023
  38  19 4249.0230    0.9616 14.3343  9.8345  0.0005  0.1439   0.0065   0.3752    0.0304   0.0000   442.5251       11.5766       45.7764      -14.7363      -9.90721       4.48384       5.60263       7.71988       8.68092       9.35404       9.35123       9.49276
  39   2 1275.7248    0.0835  0.0921  8.7193  0.0000  0.0150   0.0061   0.0204    0.0215   0.0000   441.8123     -0.353540       21.5726      0.560400      -2.46688      0.620947      0.652581       1.03091       1.04030       1.16909       1.10153       1.04115
  39   3 1516.0660    0.1713  0.1730  8.7438  0.0000  0.0107   0.0071   0.0228    0.0248   0.0000   441.2887     -0.807679       20.2371      0.521458      -4.12814     -0.529791      0.443198      0.649121      0.727186      0.769279      0.822410      0.747679
  39   4 1728.2405    0.3406  0.3658  8.7812  0.0000  0.0126   0.0088   0.0287    0.0352   0.0000   440.6371      -1.66465       21.3712     -0.236600      -4.42558     -0.504808      0.537825      0.716908      0.788223      0.876464      0.890187      0.942910
  39   5 1925.1767    0.5489  0.6229  8.8316  0.0000  0.0163   0.0106   0.0371    0.0552   0.0000   440.9316     -0.277299       20.2492       1.93417      -2.37835     -0.815956      0.675084      0.917984       1.04387       1.08199       1.10110       1.11542
  39   6 2116.5418    0.8323  0.8504  9.1018  0.0000  0.0186   0.0138   0.0430    0.0814   0.0000   441.2781    -0.0932704       19.7007     -0.273426      -2.64436       1.24772      0.750746       1.02565       1.12212       1.18709       1.26667       1.27901
  39   7 2301.2216    1.2275  1.2241  9.1195  0.0000  0.0215   0.0171   0.0555    0.1318   0.0000   442.7468     -0.265308       20.1553      0.944418      -3.21648     -0.986526      0.821605       1.15317       1.20945       1.37077       1.37878       1.39487
  39   8 2479.0075    1.7580  1.2041  9.8136  0.0000  0.0207   0.0243   0.0534    0.1339   0.0000   440.6829     -0.447832       21.7508     -0.855708      -3.87535      -3.45469      0.857551       1.15484       1.22261       1.37337       1.38901       1.35483
  39   9 2653.8106    2.4187  1.2611 10.3406  0.0000  0.0211   0.0322   0.0543    0.1389   0.0000   441.9016     0.0290310       21.8016       2.76868      -1.80504      0.397945      0.866672       1.18455       1.30627       1.41946       1.41412       1.43866
  39  10 2827.1960    3.2314  1.2480 10.9870  0.0057  0.0212   0.0442   0.0539    0.1454   0.0000   441.2866       2.72466       19.4316       1.21308      -1.84754      0.294276      0.838946       1.13710       1.26006       1.39260       1.46074       1.45844
  39  11 2998.0566    3.8971  1.1520 11.4707  0.0000  0.0206   0.0548   0.0521    0.1536   0.0000   440.9629      0.435098       20.1467      0.977336      -1.03841     -0.575438      0.758957       1.11403       1.16440       1.28307       1.33115       1.34190
  39  12 3165.6250    4.1537  1.2827 11.4577  0.0000  0.0214   0.0552   0.0534    0.1562   0.0000   442.5869     -0.616967       15.3859       1.32515      -1.92474     -0.352028      0.858114       1.17478       1.26884       1.40257       1.40816       1.41145
  39  13 3330.3111    3.5345  1.8739 11.4648  0.0000  0.0263   0.0396   0.0678    0.0843   0.0000   441.9909     -0.801842       14.6504      0.307376      -5.30262     -0.865013       1.07898       1.45502       1.58780       1.72615       1.85112       1.82403
  39  14 3492.5779    2.7078  3.1504 11.2490  0.0000  0.0357   0.0245   0.0956    0.0486   0.0000   441.1139      0.652707       14.3371     -0.359113     -0.568736     0.0707997       1.38417       1.85638       2.08953       2.23043       2.28542       2.29384
  39  15 3652.5617    2.1599  4.6009 10.7534  0.0000  0.0460   0.0171   0.1214    0.0420   0.0000   438.7472       2.23408       16.1752      -4.84321      0.380501     -0.937362       1.74904       2.46454       2.74291       2.95423       3.06192       3.05394
  39  16 3810.9656    1.7755  6.9512 10.3999  0.0000  0.0633   0.0129   0.1682    0.0386   0.0000   440.8639       4.22264       12.5137     -0.702408       1.00809      -14.3379       2.44345       3.38223       3.74975       4.02085       4.07165       4.23513
  39  17 3968.2349    1.4163  9.1974 10.1346 -0.0004  0.0832   0.0099   0.2277    0.0368   0.0000   435.6677      -11.4486       18.9626      0.520737       1.55894      -5.40582       3.24983       4.36999       4.85591       5.29028       5.29540       5.43500
  39  18 4124.1031    1.1770 12.3317  9.8970  0.0013  0.1162   0.0073   0.2963    0.0337   0.0000   437.8408       7.94895       6.30884      -7.14233       7.57392      -21.2515       4.38295       6.11637       6.84678       7.30577       7.55274       7.58839
  40   2 1288.7458    0.0829  0.1007  8.7268  0.0000  0.0154   0.0062   0.0227    0.0215   0.0000   441.2928      -2.27750       20.8560      0.728503      -2.55329       1.02127      0.551238      0.747954      0.915412      0.798372      0.998998      0.911536
  40   3 1530.3086    0.1850  0.1660  8.7580  0.0000  0.0092   0.0075   0.0221    0.0246   0.0000   442.7325     -0.336512       21.0227     -0.866080      -2.26044     -0.514753      0.337291      0.522049      0.522049      0.556213      0.553080      0.561685
  40   4 1743.2528    0.3606  0.3871  8.7843  0.0000  0.0132   0.0090   0.0303    0.0373   0.0000   440.6860     -0.709320       22.0323      0.231691      -3.22910      0.313237      0.505368      0.748923      0.708035      0.879943      0.864719      0.876819
  40   5 1941.4128    0.5594  0.6383  8.8705  0.0000  0.0168   0.0108   0.0378    0.0585   0.0000   442.2452     0.0751096       21.4411      0.574844      -4.02605     -0.839055      0.699534      0.924136       1.00425       1.11599       1.16559       1.31089
  40   6 2133.9330    0.8563  0.9336  8.9919  0.0000  0.0190   0.0134   0.0462    0.0894   0.0000   440.3327      0.211440       22.5383      0.106075      -2.45245       2.15137      0.725607       1.00767       1.09552       1.20974       1.23421       1.31294
  40   7 2319.2700    1.3072  1.2355  9.2895  0.0000  0.0207   0.0180   0.0555    0.1289   0.0000   440.9651     -0.939311       18.9142      -1.64216      -3.38274     -0.904907      0.804049       1.10616       1.19319       1.28959       1.35910       1.37050
  40   8 2497.8202    1.8733  1.2997  9.7561  0.0000  0.0217   0.0247   0.0542    0.1476   0.0000   441.5962     -0.111761       21.9331     -0.123287      -2.55146      -1.64287      0.839785       1.17372       1.24564       1.36732       1.40583       1.37499
  40   9 2673.7234    2.5039  1.2245 10.6383 -0.0000  0.0213   0.0340   0.0524    0.1306   0.0000   439.9843     -0.898917       18.9410     -0.364175      -2.83692     -0.676855      0.830959       1.15737       1.25343       1.38070       1.37757       1.44952
  40  10 2848.1607    3.2326  1.1778 10.9501 -0.0007  0.0201   0.0447   0.0512    0.1750   0.0000   440.1852      0.167607       21.2323      -2.05440      -2.31994      -1.06004      0.762380       1.03615       1.13985       1.28319       1.28022       1.26341
  40  11 3019.9439    3.9424  1.1314 11.4557 -0.0001  0.0194   0.0553   0.0507    0.1599   0.0000   440.7285      0.837458       18.1103     -0.709534      -2.83053      -1.64605      0.771063       1.02179       1.10605       1.24638       1.25882       1.30359
  40  12 3188.6129    4.1291  1.3881 11.3318  0.0000  0.0217   0.0515   0.0542    0.1375   0.0000   439.4268      0.956980       17.9811     -0.482029      -3.12287      -1.46964      0.841010       1.15428       1.28139       1.38778       1.42965       1.45349
  40  13 3354.5303    3.4998  2.0295 11.2424  0.0000  0.0271   0.0367   0.0675    0.0889   0.0000   441.6494       1.07879       17.0556      -1.03331       1.19063      0.331017       1.02324       1.45156       1.53333       1.73515       1.74265       1.73616
  40  14 3518.0752    2.6545  3.4024 11.1959  0.0000  0.0367   0.0227   0.0984    0.0445   0.0000   441.0430      0.284444       11.7994     -0.604443      -2.46802      -2.82713       1.39072       1.89393       2.13795       2.26732       2.36752       2.34982
  40  15 3679.2292    2.0524  5.4666 10.6824  0.0000  0.0520   0.0151   0.1341    0.0368   0.0000   440.5523       1.40916       11.0228     0.0947501       2.72032      -3.98155       1.95891       2.69164       3.01540       3.21259       3.33737       3.28096
  40  16 3838.5131    1.6962  7.7794 10.3411  0.0000  0.0688   0.0117   0.1829    0.0373   0.0000   440.3804       1.35857       11.0253      -5.47692       7.80576      0.143358       2.60009       3.57947       3.98340       4.25314       4.41558       4.48847
  40  17 3996.4856    1.3664 10.4069 10.1177  0.0010  0.0960   0.0089   0.2524    0.0353   0.0000   434.4875      -5.41939       10.9861      -2.45266      -3.24546      -17.4472       3.56911       5.00171       5.57472       6.07401       6.11422       6.34679
  40  18 4153.4056    1.1225 12.8548  9.8869 -0.0011  0.1188   0.0068   0.3146    0.0324   0.0000   437.4143       3.67306       24.7365      -8.05877      -16.2967      -3.62609       4.52102       6.09602       6.81483       7.52229       7.42692       7.60139
  41   2 1301.5577    0.0969  0.1081  8.7297  0.0000  0.0124   0.0062   0.0209    0.0215   0.0000   441.7793     -0.454372       21.2741      0.890604      -4.19540      0.310149      0.521853      0.622004      0.839952      0.888926      0.918980      0.899062
  41   3 1544.3617    0.1912  0.2080  8.7544  0.0000  0.0103   0.0071   0.0257    0.0255   0.0000   441.9443     -0.474382       21.9099      0.393061      -4.48657      0.791791      0.441571      0.656696      0.690807      0.739524      0.707577      0.733032
  41   4 1758.0333    0.3834  0.4523  8.7086  0.0000  0.0148   0.0089   0.0310    0.0425   0.0000   441.5805      -1.43541       19.9350     -0.260501      -3.87141      -1.35719      0.556932      0.777473      0.858786      0.876429      0.921372      0.963413
  41   5 1957.4344    0.5797  0.6806  8.9054  0.0000  0.0165   0.0106   0.0385    0.0578   0.0000   442.1191     -0.117907       18.8660     -0.783535      -1.54439      -1.75150      0.632317      0.889241      0.970524       1.09809       1.08701       1.05348
  41   6 2151.0859    0.8621  1.0698  8.9429  0.0001  0.0201   0.0128   0.0522    0.0974   0.0000   440.9441     -0.598951       20.2885      0.905468      -1.99837     -0.985165      0.738453       1.01249       1.11549       1.21732       1.22964       1.24901
  41   7 2337.1035    1.3234  1.2477  9.3935 -0.0001  0.0214   0.0180   0.0534    0.1148   0.0000   442.2333     -0.177224       19.7504      -2.36821      -1.08682      -1.31488      0.798763       1.11164       1.16049       1.37459       1.34435       1.37975
  41   8 2516.5063    1.8888  1.2888 10.2788  0.0001  0.0222   0.0254   0.0558    0.1054   0.0000   441.1907      0.795479       21.6991     -0.744073      -2.58150      -2.82864      0.814716       1.17739       1.20160       1.36771       1.36982       1.37021
  41   9 2693.4760    2.6059  1.2511 10.3406  0.0000  0.0198   0.0339   0.0526    0.1515   0.0000   441.6611      0.643101       20.7147       1.14601      -2.33245      -1.42659      0.764444       1.03515       1.10497       1.20358       1.28044       1.25569
  41  10 2868.8875    3.4878  1.1986 10.9366  0.0000  0.0202   0.0462   0.0496    0.1684   0.0000   440.3657      0.545728       19.0675      0.803145      -1.36580      -1.74812      0.750994       1.08170       1.16983       1.26585       1.35981       1.33169
  41  11 3041.5586    4.2122  1.1120 11.2234  0.0000  0.0182   0.0579   0.0504    0.1994   0.0000   441.5466     -0.456605       21.2246       2.00113      -1.85672      -1.60141      0.694237      0.909098       1.04109       1.12672       1.11245       1.15491
  41  12 3211.2229    3.9298  1.5054 11.5132 -0.0052  0.0226   0.0466   0.0565    0.1095   0.0000   440.2061     -0.486938       17.1785      -1.79210      -4.30547      -2.35194      0.888475       1.18327       1.31175       1.42112       1.51514       1.53683
  41  13 3378.3874    3.3076  2.1398 11.4629  0.0000  0.0276   0.0348   0.0719    0.0724   0.0000   441.0603      -1.47020       18.4141      -3.57747       4.16965      -4.03712       1.06504       1.44488       1.55929       1.69796       1.87673       1.78515
  41  14 3543.0788    2.5371  3.7892 11.1181 -0.0029  0.0398   0.0208   0.1039    0.0413   0.0000   441.5485      -1.11770       13.4276      -1.54093      -1.71391      -3.71846       1.45495       2.00421       2.23629       2.37366       2.51080       2.47496
  41  15 3705.4403    2.0062  5.4399 10.7075  0.0000  0.0519   0.0147   0.1368    0.0356   0.0000   441.7522       2.92015       19.0894      -1.13904      -6.07548      -4.15474       1.89115       2.69717       2.92823       3.18303       3.27530       3.35241
  41  16 3865.8140    1.6496  8.0386 10.3506  0.0000  0.0703   0.0111   0.1898    0.0355   0.0000   440.2095       8.65443       19.1983      -3.68142      -5.71226      -6.79871       2.58536       3.52009       3.98676       4.27645       4.40649       4.43137
  41  17 4024.3986    1.3216 10.6696 10.0789 -0.0007  0.0974   0.0082   0.2579    0.0343   0.0000   436.7950       3.34244       11.6573      -3.13229       1.59215       11.0568       3.51033       4.98289       5.40064       5.95891       6.08959       6.19309
  42   2 1314.2273    0.0862  0.1269  8.6935  0.0000  0.0125   0.0057   0.0354    0.0214   0.0000   442.1360      0.754587       21.1338     -0.235704      -2.77736    -0.0417358      0.466367      0.683833      0.799537      0.960750      0.974039      0.946498
  42   3 1558.1833    0.2066  0.2300  8.7053  0.0000  0.0109   0.0071   0.0256    0.0264   0.0000   442.4591     -0.118236       22.1305     0.0485182      -3.72911     -0.210064      0.487423      0.668447      0.873111      0.921628      0.877919      0.781482
  42   4 1772.5876    0.3745  0.5124  8.7587  0.0000  0.0154   0.0083   0.0362    0.0400   0.0000   441.5202     -0.110002       21.6971      0.950114      -4.51805      -1.24810      0.561528      0.779699      0.898813      0.965370      0.945155       1.00039
  42   5 1973.3376    0.6104  0.6765  8.9210  0.0000  0.0168   0.0111   0.0383    0.0598   0.0000   441.8285     -0.304841       22.0053      -1.23197      -3.40959    -0.0359189      0.632209      0.853227      0.909707      0.986091       1.03248       1.11252
  42   6 2168.0439    0.9342  1.1050  8.9681  0.0004  0.0204   0.0135   0.0511    0.1020   0.0000   440.8924      0.303488       23.3813      -1.78015      -2.26713     -0.305763      0.738432       1.01256       1.13914       1.21618       1.27091       1.24048
  42   7 2354.7414    1.3536  1.2150  9.5070  0.0000  0.0205   0.0186   0.0526    0.1125   0.0000   439.8704     0.0742817       20.6875      -1.01064     -0.939313      0.319946      0.760932       1.06543       1.15387       1.20513       1.27758       1.30277
  42   8 2534.9719    1.9787  1.2954  9.8397  0.0000  0.0209   0.0254   0.0530    0.1440   0.0000   440.0083     -0.568219       20.6152      -1.67051      -2.42183      -2.04959      0.793521       1.08300       1.19663       1.28770       1.39420       1.43427
  42   9 2712.9860    2.7384  1.2056 10.4821  0.0000  0.0195   0.0360   0.0511    0.1560   0.0000   442.0389      -1.14711       19.4441     -0.372645      -2.53780      0.466751      0.731986      0.996876       1.11623       1.15085       1.25018       1.23864
  42  10 2889.3567    3.4666  1.1534 11.4924  0.0000  0.0200   0.0480   0.0511    0.1274   0.0000   441.1679      -1.45749       20.1638       1.15830      -2.97441     -0.928454      0.741238       1.03074       1.06963       1.20586       1.26023       1.24498
  42  11 3062.8753    4.1204  1.2537 11.2722  0.0000  0.0203   0.0528   0.0510    0.1587   0.0000   440.5310     -0.754736       19.9391     -0.171443      -1.68841     -0.480815      0.726669       1.04478       1.07194       1.19410       1.22610       1.24202
  42  12 3233.5611    3.9593  1.5338 11.6952 -0.0000  0.0228   0.0473   0.0592    0.0927   0.0000   441.2635     -0.948832       18.6624      0.174371      -4.19628      -2.09655      0.828946       1.16643       1.23017       1.36026       1.43306       1.42666
  42  13 3401.9414    3.1938  2.4665 11.3346  0.0000  0.0297   0.0303   0.0765    0.0619   0.0000   441.7111     0.0273693       13.4729       1.35774       4.08532      0.433821       1.06655       1.46428       1.64399       1.73511       1.83078       1.82712
  42  14 3567.9090    2.4560  4.2305 10.9243 -0.0001  0.0426   0.0187   0.1076    0.0399   0.0000   441.1868     -0.407037       17.9658       2.01311      -1.22381      -1.10054       1.50154       2.08420       2.33283       2.52864       2.54775       2.63990
  42  15 3731.3821    1.9663  6.1582 10.5135  0.0000  0.0545   0.0132   0.1452    0.0338   0.0000   442.6834      0.161809       18.4473    -0.0478380      -2.52745       1.95030       1.95558       2.73476       2.95724       3.31809       3.29752       3.38740
  42  16 3892.6557    1.5492  8.3301 10.3528 -0.0004  0.0750   0.0105   0.2001    0.0333   0.0000   439.6481       11.3578       13.3563      -4.56417       3.46030       2.63892       2.66476       3.72590       4.13527       4.49918       4.60728       4.76867
  42  17 4052.1480    1.2987 11.4201 10.0080  0.0000  0.1017   0.0075   0.2676    0.0325   0.0000   431.0130      -2.21392       36.8985      -18.2814      -8.95633       6.54390       3.64515       4.99181       5.60648       6.06542       6.25866       6.35852
  43   2 1326.7325    0.1108  0.1222  8.7138  0.0000  0.0107   0.0061   0.0236    0.0213   0.0000   441.1911     -0.485856       22.1626      0.444554      -3.32735      0.251938      0.424509      0.505402      0.536080      0.625009      0.623197      0.674970
  43   3 1571.7997    0.2201  0.2333  8.7067  0.0000  0.0116   0.0071   0.0230    0.0267   0.0000   442.0167      -2.02895       22.5008     -0.414735      -4.05307      0.327359      0.437526      0.623997      0.611208      0.671842      0.686758      0.668577
  43   4 1787.0168    0.3946  0.4709  8.7675  0.0000  0.0142   0.0086   0.0321    0.0407   0.0000   441.5288      -1.03458       21.4866     -0.123471      -3.11605     -0.442332      0.489758      0.709092      0.783790      0.835976      0.854417      0.859343
  43   5 1989.0125    0.6082  0.7755  8.8682  0.0006  0.0168   0.0103   0.0421    0.0624   0.0000   442.0882      0.187522       20.2204     -0.968366     -0.875341       1.64350      0.599691      0.818403      0.881642      0.984470       1.02996       1.02881
  43   6 2184.8272    0.9568  1.1184  8.9061  0.0007  0.0202   0.0134   0.0507    0.1128   0.0000   441.1149       1.01547       20.3456     -0.767349      -2.53317      -2.09940      0.719994      0.970969       1.08739       1.23181       1.24600       1.22766
  43   7 2372.1719    1.4256  1.3468  9.3713  0.0000  0.0209   0.0181   0.0563    0.1182   0.0000   441.1438       1.56477       22.6646     -0.837808      -2.85001     -0.143566      0.781358       1.06014       1.15778       1.30624       1.39166       1.38269
  43   8 2553.2622    2.0227  1.4091 10.0662 -0.0000  0.0212   0.0251   0.0565    0.1117   0.0000   441.5219       1.50164       21.9833     -0.327166      -4.49164     -0.101893      0.770652       1.04786       1.11538       1.20266       1.30310       1.31348
  43   9 2732.3251    2.8181  1.2728 10.2087  0.0000  0.0205   0.0352   0.0494    0.1910   0.0000   439.9995     -0.196978       20.9910      0.965798      -2.84852      -1.95950      0.720793      0.995104       1.08841       1.20006       1.20732       1.20038
  43  10 2909.5388    3.6818  1.1308 11.2324  0.0000  0.0188   0.0497   0.0485    0.1656   0.0000   440.4538      0.521366       20.1016      0.973739      -1.21516      0.815731      0.681103      0.918559       1.00454       1.10546       1.13892       1.17332
  43  11 3083.9286    4.0816  1.2435 11.5802  0.0001  0.0201   0.0532   0.0512    0.1400   0.0000   440.2317     -0.329949       19.9317       2.05091      -3.90353     0.0549125      0.721729       1.02731       1.08531       1.22877       1.25316       1.22162
  43  12 3255.4914    3.8302  1.6666 11.5913  0.0000  0.0234   0.0435   0.0628    0.0896   0.0000   441.1391      0.436619       21.2126      -6.63559      -1.30553     -0.801290      0.833312       1.19096       1.22228       1.38003       1.47986       1.47324
  43  13 3425.0088    3.1164  2.6085 11.3950 -0.0000  0.0301   0.0287   0.0788    0.0564   0.0000   442.2984       2.55851       16.2048      -2.12745       3.07745      -1.20739       1.07857       1.48211       1.64271       1.78581       1.90753       1.86781
  43  14 3592.2579    2.4101  4.3135 10.9236 -0.0002  0.0432   0.0179   0.1086    0.0394   0.0000   439.6827      -2.40377       24.3845      0.931134      -3.49715      -1.37863       1.45375       2.10225       2.26043       2.51085       2.54455       2.58144
  43  15 3756.9699    1.9042  6.2158 10.5722  0.0000  0.0559   0.0128   0.1506    0.0333   0.0000   440.3939       1.50535       11.6269       4.63851      -4.59401     -0.783602       1.93180       2.73536       3.01452       3.28144       3.38352       3.37213
  43  16 3919.1407    1.5305  8.8521 10.3224 -0.0001  0.0774   0.0096   0.2075    0.0321   0.0000   441.2496       11.8391       19.9306   -0.00620532      -5.59315       4.86465       2.72342       3.76559       4.19743       4.58094       4.76124       4.85715
  43  17 4079.7180    1.2629 12.5090  9.9773 -0.0012  0.1111   0.0067   0.2924    0.0311   0.0000   438.0516       8.23751       23.0820      -18.4154      -15.2744       2.49171       3.82104       5.26343       5.93157       6.48055       6.57795       6.72403
  44   2 1339.0643    0.1076  0.1326  8.6902  0.0000  0.0109   0.0058   0.0240    0.0214   0.0000   442.0611     -0.712569       21.6504      0.359753      -3.81403     -0.336567      0.412575      0.556232      0.815499       1.05582       1.02409      0.804400
  44   3 1585.2347    0.2203  0.2676  8.7325  0.0000  0.0114   0.0069   0.0264    0.0271   0.0000   441.9705      -1.33872       22.4641     -0.119417      -3.25218      0.764221      0.426943      0.549557      0.600414      0.657819      0.656601      0.672281
  44   4 1801.2433    0.4069  0.4816  8.7675  0.0000  0.0143   0.0087   0.0317    0.0403   0.0000   441.5051      -1.49773       21.6223     -0.838023      -4.27548     -0.480277      0.474925      0.654338      0.699117      0.826666      0.778095      0.862920
  44   5 2004.6048    0.6341  0.7451  9.0209  0.0000  0.0170   0.0109   0.0404    0.0599   0.0000   440.4298      -1.02827       23.0116       1.77454      -3.80951      -1.28953      0.568869      0.814994      0.883405      0.981309       1.02263       1.03706
  44   6 2201.3505    1.0064  1.1505  9.0144  0.0000  0.0210   0.0139   0.0512    0.1097   0.0000   441.3267     0.0412451       21.0491     -0.886051      -2.73347       1.04614      0.699744       1.06073       1.06507       1.21152       1.25363       1.25484
  44   7 2389.4008    1.4744  1.2479  9.3897  0.0000  0.0202   0.0188   0.0518    0.1247   0.0000   441.4785     -0.220800       22.2133       1.06563      -2.94874     -0.190366      0.688410      0.970767       1.05183       1.12415       1.18197       1.19825
  44   8 2571.3993    2.1303  1.4143  9.8590 -0.0000  0.0211   0.0253   0.0534    0.1321   0.0000   441.1412    -0.0810668       20.8867     -0.342452      -2.42888      -1.17145      0.748790       1.02612       1.13394       1.26590       1.29258       1.33205
  44   9 2751.4955    2.8650  1.1906 10.6590  0.0001  0.0196   0.0371   0.0495    0.1525   0.0000   441.8705      -2.34660       21.5103      -2.07683      -2.18236      0.825057      0.692570      0.973558       1.06595       1.19677       1.26537       1.23223
  44  10 2929.5849    3.7335  1.1607 11.3175  0.0000  0.0189   0.0497   0.0491    0.1555   0.0000   441.4416    -0.0667015       20.5050       1.04374      -3.42320      0.666176      0.663547      0.934713       1.01318       1.13705       1.19579       1.18522
  44  11 3104.7154    4.2270  1.3123 11.1521  0.0000  0.0206   0.0520   0.0510    0.1912   0.0000   440.9940     -0.268735       19.2638       1.30789      -2.36963       1.00624      0.703933       1.01444       1.06954       1.17947       1.21390       1.22279
  44  12 3277.2244    3.8088  1.7801 11.4481 -0.0001  0.0245   0.0413   0.0605    0.0941   0.0000   441.9600     0.0804551       19.8439      0.183019      0.505150      0.869900      0.859750       1.19489       1.29918       1.41935       1.49312       1.46749
  44  13 3447.7921    2.9852  2.9596 11.4083  0.0000  0.0320   0.0261   0.0877    0.0476   0.0000   442.2526      0.984918       14.5559     -0.502587       3.37261      -2.23904       1.10755       1.54953       1.65649       1.87152       1.93360       1.94636
  44  14 3616.1612    2.3200  4.6940 10.8591 -0.0027  0.0448   0.0167   0.1170    0.0375   0.0000   441.8334      -3.25670       18.3446       4.04445      -1.73084      -4.14410       1.50407       2.13132       2.31045       2.53026       2.61238       2.67208
  44  15 3782.1435    1.8699  6.8661 10.5398  0.0000  0.0609   0.0121   0.1612    0.0322   0.0000   443.4681      -6.39392       17.6667      0.368761      -2.14414      -4.96134       2.05511       2.87018       3.18314       3.49752       3.57054       3.67876
  44  16 3945.5680    1.4960  9.5321 10.2346  0.0002  0.0835   0.0088   0.2222    0.0318   0.0000   438.4802       6.42871       10.9047      -13.5996      -3.76800       2.44435       2.84997       3.97510       4.39811       4.87309       5.09691       5.14204
  44  17 4106.7652    1.2249 12.9904  9.9092 -0.0006  0.1171   0.0063   0.2958    0.0301   0.0000   441.8031       8.98447       29.0376      -5.53310     -0.951380       2.57793       3.93888       5.54400       6.05110       6.68867       6.78632       7.00854
  45   2 1351.2618    0.1080  0.1430  8.7054  0.0000  0.0118   0.0058   0.0246    0.0214   0.0000   441.8945     -0.128314       22.1759     -0.622088      -4.25668      0.295453      0.422535      0.611344      0.690036      0.757111      0.768873      0.834315
  45   3 1598.4078    0.2272  0.2484  8.7646  0.0000  0.0109   0.0070   0.0235    0.0264   0.0000   441.8446      0.164192       21.5579     -0.421368      -4.07983     -0.565281      0.364232      0.470562      0.581902      0.621404      0.641783      0.678911
  45   4 1815.2685    0.4231  0.5136  8.7871  0.0000  0.0145   0.0087   0.0322    0.0429   0.0000   441.6300     -0.367779       23.1986    -0.0755168      -4.15580      -1.44567      0.488028      0.677899      0.770900      0.768483      0.815388      0.838861
  45   5 2019.9327    0.6733  0.8739  8.9668  0.0000  0.0187   0.0108   0.0446    0.0700   0.0000   441.7833      0.293490       21.0600     -0.517962      -2.69797      0.219496      0.604518      0.861626      0.937343       1.04822       1.06289       1.07166
  45   6 2217.7531    1.0277  1.0798  9.1285  0.0000  0.0187   0.0144   0.0493    0.1076   0.0000   441.6193       1.05127       20.0314      0.602122      -3.63797     -0.665523      0.682046      0.901313       1.00260       1.06505       1.16795       1.19118
  45   7 2406.4213    1.5654  1.3117  9.5030 -0.0085  0.0199   0.0191   0.0511    0.1268   0.0000   440.8948      -1.63151       21.5619      -1.61216      -1.94006     -0.791595      0.697352      0.959877       1.03988       1.18693       1.18926       1.20071
  45   8 2589.3768    2.1864  1.3418 10.1347  0.0000  0.0208   0.0267   0.0527    0.1300   0.0000   441.4860      0.192773       19.7392      -1.47729      -2.33848      -2.11880      0.738743       1.03262       1.14067       1.21862       1.36981       1.35324
  45   9 2770.4732    2.9210  1.2554 10.8240  0.0005  0.0195   0.0368   0.0514    0.1297   0.0000   441.8954     -0.634634       21.3811      -1.30695      -2.26253     -0.453918      0.698208      0.959796       1.03630       1.15464       1.17314       1.26261
  45  10 2949.4087    3.9192  1.1443 10.9066  0.0000  0.0186   0.0506   0.0469    0.2306   0.0000   440.9606      0.995576       20.6627     -0.333747      -1.28481      0.806751      0.638443      0.889497      0.927262       1.07821       1.09426       1.10717
  45  11 3125.2440    4.1605  1.3713 11.7338 -0.0001  0.0208   0.0506   0.0533    0.1150   0.0000   441.1617       1.19248       18.0769     -0.459827      -4.09669      -2.69906      0.719129      0.998834       1.08624       1.18568       1.24931       1.23660
  45  12 3298.6921    3.7781  1.8059 11.4807  0.0000  0.0246   0.0399   0.0609    0.0833   0.0000   442.5200       2.29488       18.7221     -0.572865      0.405794      0.591820      0.810779       1.16007       1.16601       1.35890       1.36995       1.38185
  45  13 3470.3284    2.8665  3.1701 11.3123 -0.0002  0.0336   0.0236   0.0889    0.0455   0.0000   442.9388      -1.76391       16.7767       1.04129       4.61689      -2.96840       1.12729       1.54187       1.75554       1.90926       1.98216       2.02164
  45  14 3639.8479    2.2996  5.2430 10.7676  0.0000  0.0471   0.0156   0.1225    0.0373   0.0000   445.1689       2.29370       13.4860       1.88561      -1.93410     -0.728542       1.59371       2.19124       2.44866       2.71523       2.74191       2.89474
  45  15 3806.8187    1.8167  7.5070 10.4749 -0.0005  0.0661   0.0112   0.1711    0.0337   0.0000   441.9104       2.37999       14.5060      -2.99993      -4.39810      -1.91823       2.21186       3.01943       3.46307       3.66470       3.87889       3.95142
  45  16 3971.3393    1.4710  9.7953 10.1947  0.0000  0.0841   0.0081   0.2239    0.0313   0.0000   442.2208      -2.90917       17.5517       2.92046      -14.2169      -2.92630       2.83189       3.89082       4.33391       4.75183       4.90881       5.01177
  46   2 1363.3144    0.1110  0.1309  8.7424  0.0000  0.0098   0.0058   0.0229    0.0210   0.0000   442.1091      0.100256       21.7136     -0.136246      -3.93347      0.248702      0.370567      0.460479      0.537608      0.555434      0.664966      0.688743
  46   3 1611.4133    0.2474  0.3005  8.7340  0.0000  0.0113   0.0070   0.0266    0.0282   0.0000   441.6934     -0.525246       21.5685    -0.0207248      -3.02586     -0.818228      0.393196      0.542874      0.581110      0.670409      0.673187      0.666687
  46   4 1829.1740    0.4325  0.5627  8.7777  0.0000  0.0147   0.0084   0.0338    0.0432   0.0000   442.7194     -0.613355       21.4296     -0.176283      -2.41012     -0.486893      0.503398      0.650632      0.746601      0.819056      0.806997      0.812898
  46   5 2035.1924    0.7207  0.8670  8.9170  0.0000  0.0174   0.0111   0.0429    0.0716   0.0000   442.3810      0.208382       20.3118    -0.0904584      -3.74983      0.237122      0.567155      0.835937      0.872826       1.01824       1.03152       1.03082
  46   6 2233.8707    1.0836  1.1543  9.2310  0.0000  0.0201   0.0149   0.0506    0.1148   0.0000   440.8788       1.53109       23.3067     -0.198180      -3.31428      -1.21788      0.695218      0.967791       1.06615       1.19086       1.23173       1.24164
  46   7 2423.2484    1.6145  1.3756  9.6078  0.0000  0.0214   0.0196   0.0543    0.1221   0.0000   441.7390     -0.292021       21.7432    -0.0276709     -0.676246      -2.17225      0.714944       1.03849       1.09320       1.19092       1.27059       1.32937
  46   8 2607.1671    2.2145  1.3455 10.3844 -0.0001  0.0206   0.0273   0.0534    0.1183   0.0000   442.0956     -0.143783       21.1476       1.21351      -1.90706      0.539317      0.710361      0.957850       1.06114       1.18373       1.24933       1.26012
  46   9 2789.2531    3.0838  1.2779 10.8592  0.0000  0.0192   0.0383   0.0510    0.1402   0.0000   441.6359      0.216610       20.8847      -1.12644      -2.06624      0.540350      0.669239      0.894443      0.952142       1.07190       1.09904       1.13105
  46  10 2968.9733    3.9633  1.1427 11.3074  0.0000  0.0182   0.0520   0.0474    0.1741   0.0000   440.8347     -0.388534       21.4597      0.870083      -3.09449      -2.08454      0.604352      0.837963      0.887910       1.02014       1.01793       1.01922
  46  11 3145.5906    4.1828  1.3399 11.5594 -0.0000  0.0203   0.0501   0.0513    0.1297   0.0000   441.6100      0.532667       18.7278      -1.79263      -1.21343      -2.90776      0.673574      0.960041       1.00473       1.15104       1.19597       1.19161
  46  12 3319.9363    3.6239  1.9591 11.5633  0.0000  0.0254   0.0365   0.0642    0.0714   0.0000   441.4462      0.413912       19.2946      -1.42079      0.127132      -2.33656      0.818586       1.21733       1.27669       1.40450       1.51813       1.49482
  46  13 3492.4797    2.7774  3.5695 11.2454  0.0000  0.0359   0.0216   0.0934    0.0425   0.0000   443.0955       1.50662       15.4213     -0.600924       1.99483     -0.387486       1.19813       1.66323       1.86634       1.97908       2.16654       2.14058
  46  14 3663.1887    2.2334  5.4263 10.7349  0.0000  0.0484   0.0144   0.1248    0.0356   0.0000   441.5808      -1.76255       17.0894       4.20770     0.0968341      -6.17415       1.56300       2.18804       2.42860       2.61950       2.72881       2.74630
  46  15 3831.3578    1.8033  8.2888 10.3061  0.0010  0.0708   0.0099   0.1803    0.0350   0.0000   441.2212       1.48361       24.8187      -7.34947      -5.47604      -1.66472       2.27467       3.19279       3.51148       3.89685       3.97409       4.07086
  46  16 3996.8746    1.4407 10.8685 10.1301 -0.0004  0.0939   0.0072   0.2441    0.0306   0.0000   439.2344       1.83697       24.4519     -0.826247      -7.30819     -0.696508       3.01820       4.17699       4.68562       5.17303       5.24618       5.33355
  47   2 1375.1689    0.1124  0.1648  8.6897  0.0000  0.0115   0.0054   0.0259    0.0211   0.0000   441.8278      0.295345       22.0562      0.351599      -3.55539     -0.507791      0.347850      0.511114      0.594204      0.574552      0.653546      0.740436
  47   3 1624.2272    0.2595  0.2862  8.7521  0.0000  0.0108   0.0073   0.0248    0.0282   0.0000   442.4200     -0.555043       21.4855      0.320736      -2.95264     -0.169471      0.361272      0.467326      0.521897      0.591548      0.602724      0.653406
  47   4 1842.9255    0.4592  0.5782  8.8130  0.0000  0.0156   0.0087   0.0328    0.0455   0.0000   441.5901      -1.07418       21.4135     -0.706150      -2.57437      0.224230      0.498972      0.710591      0.746502      0.825850      0.829176      0.842700
  47   5 2050.3109    0.7393  0.8287  8.9843 -0.0000  0.0167   0.0114   0.0398    0.0731   0.0000   441.8695     -0.384378       21.3176      -1.10556      -3.48375     -0.880787      0.564910      0.743402      0.833956      0.903312      0.931215      0.955718
  47   6 2249.8854    1.1064  1.2246  9.0669  0.0000  0.0206   0.0143   0.0505    0.1171   0.0000   442.0431      -1.55429       20.6244      0.530199      -2.67034      -1.36577      0.637951      0.913761      0.952064       1.07054       1.10318       1.12898
  47   7 2439.8982    1.6711  1.3200  9.7822  0.0000  0.0202   0.0207   0.0528    0.1138   0.0000   441.6860      0.962180       19.3699     -0.544805      -2.03791      0.666475      0.665139      0.914457       1.01574       1.12650       1.15706       1.13195
  47   8 2624.8400    2.3500  1.2396 10.5691 -0.0053  0.0199   0.0295   0.0501    0.1165   0.0000   441.1249       1.85942       22.4933    -0.0977983      -2.07237     -0.104152      0.625914      0.900886      0.932933       1.08127       1.10438       1.09094
  47   9 2807.9412    3.1859  1.2535 10.8236  0.0001  0.0185   0.0387   0.0493    0.1427   0.0000   440.2852     -0.909749       22.5783      0.874070      -2.64262      -1.69337      0.629277      0.818894      0.926379       1.02877       1.05596       1.08182
  47  10 2988.4078    3.9917  1.1933 11.3594  0.0002  0.0184   0.0502   0.0480    0.1549   0.0000   442.2435      0.107281       19.2855       2.04741      -3.60844   -0.00571592      0.610382      0.820096      0.951685       1.01834       1.10083       1.10788
  47  11 3165.7725    4.1860  1.4866 11.5238 -0.0001  0.0213   0.0474   0.0529    0.1143   0.0000   441.6223      0.520821       17.6710     -0.604361      -1.90977       3.15698      0.692557      0.956062       1.03753       1.15141       1.22896       1.20711
  47  12 3340.8920    3.5924  2.0755 11.4479 -0.0004  0.0247   0.0345   0.0652    0.0715   0.0000   443.2088      0.770373       17.8454     -0.551859      -1.08501     -0.693041      0.813809       1.10649       1.26377       1.32008       1.42059       1.44225
  47  13 3514.4093    2.7499  3.7778 11.1283  0.0000  0.0371   0.0203   0.0939    0.0415   0.0000   440.0192     -0.898547       16.9074    -0.0843702      -2.01736       2.27537       1.18193       1.67443       1.85583       2.01182       2.06925       2.14234
  47  14 3686.0450    2.1724  5.8873 10.6985  0.0001  0.0513   0.0135   0.1350    0.0344   0.0000   441.9659      -2.43723       18.2920       1.45534      -6.44367      -7.30776       1.61493       2.30259       2.52762       2.79187       2.82986       2.91716
  47  15 3855.3161    1.7140  8.3320 10.3476 -0.0011  0.0706   0.0093   0.1902    0.0330   0.0000   436.2291       3.30389       22.0803      -5.39298      -10.6909      -2.94041       2.24530       3.15716       3.49831       3.85455       3.92601       4.02160
  47  16 4022.0298    1.3938 11.1735 10.1128  0.0001  0.0975   0.0068   0.2514    0.0295   0.0000   442.9948       1.50882       19.8654       6.24930      -8.79396      0.423812       3.12828       4.33157       4.82843       5.29352       5.40906       5.59918
  48   3 1636.8679    0.2580  0.3409  8.7366  0.0000  0.0122   0.0068   0.0281    0.0292   0.0000   442.2474      0.405195       21.7593     -0.555660      -2.73471      -1.09871      0.389135      0.544205      0.597751      0.645550      0.676921      0.679233
  48   4 1856.5012    0.4644  0.5714  8.9473  0.0000  0.0147   0.0090   0.0358    0.0440   0.0000   441.4113     -0.129775       23.0707      -1.30209      -2.90749       2.30627      0.474295      0.677488      0.764592      0.858492      0.862580      0.911067
  48   5 2065.2215    0.7594  0.9373  8.8986  0.0000  0.0173   0.0111   0.0455    0.0785   0.0000   440.7941     -0.134811       21.6421      -1.01422      -3.87817     -0.460521      0.552450      0.751995      0.841837      0.919569      0.973320      0.957822
  48   6 2265.6989    1.1681  1.2356  9.1482 -0.0039  0.0196   0.0146   0.0494    0.1136   0.0000   441.2690     -0.331359       22.5976       1.33466      -3.27387     0.0271003      0.633946      0.866962      0.968791       1.05193       1.12462       1.08985
  48   7 2456.4277    1.6908  1.3782 10.0349  0.0000  0.0210   0.0207   0.0550    0.1007   0.0000   441.1685      0.160482       21.3538      -1.25293      -4.20643      -1.06787      0.665686      0.927239       1.01057       1.11619       1.14816       1.16222
  48   8 2642.3421    2.4135  1.3375 10.1753 -0.0001  0.0201   0.0286   0.0501    0.1460   0.0000   441.8050     -0.857922       22.4239     -0.940953      -3.01850      -1.67954      0.626208      0.886150      0.956118       1.04511       1.07423       1.09972
  48   9 2826.4295    3.3198  1.1782 11.0347  0.0057  0.0186   0.0427   0.0476    0.1622   0.0000   441.7394     -0.462324       20.5496   -0.00874132      -3.82812     -0.199197      0.577990      0.836344      0.871522      0.964217      0.989415       1.02017
  48  10 3007.6347    4.0261  1.1640 11.6093  0.0000  0.0177   0.0516   0.0491    0.1449   0.0000   440.4939     -0.506756       21.4077       1.12676      -1.97266      -1.54629      0.587707      0.792875      0.883314      0.965895       1.01128      0.990608
  48  11 3185.7434    4.1304  1.4399 11.5598 -0.0116  0.0207   0.0459   0.0511    0.1139   0.0000   441.2434     -0.809190       19.5380      -3.05678      -3.42599      -1.31382      0.658941      0.932181      0.989486       1.12756       1.19356       1.21316
  48  12 3361.7590    3.4456  2.1860 11.5543  0.0000  0.0260   0.0325   0.0678    0.0650   0.0000   442.4248     -0.732614       16.1511       1.19424    0.00754678      0.169336      0.822908       1.14095       1.28006       1.36560       1.45379       1.46091
  48  13 3536.1478    2.6459  3.9577 11.2206  0.0000  0.0387   0.0193   0.0990    0.0377   0.0000   440.9940     -0.725504       17.9903      -2.57101      -2.07635      -4.29932       1.18026       1.68465       1.82195       2.02298       2.09932       2.15939
  48  14 3708.6565    2.1075  6.3091 10.6706  0.0002  0.0537   0.0127   0.1419    0.0342   0.0000   443.6895      -1.62352       18.3771      -4.95673       1.51791       4.11490       1.70278       2.39184       2.61964       2.87115       2.99500       3.12548
  48  15 3878.8367    1.7093  8.5720 10.3378  0.0004  0.0724   0.0090   0.1900    0.0330   0.0000   437.1457      -2.58483       22.4391      -4.31869      -10.8616      -2.46865       2.25585       3.14518       3.48634       3.85196       3.99614       4.04767
  49   2 1398.5085    0.1303  0.1616  8.6990  0.0000  0.0106   0.0056   0.0227    0.0212   0.0000   441.8296      -1.16475       21.7447      0.392822      -4.91065      0.586268      0.368679      0.517796      0.582183      0.632421      0.588082      0.555453
  49   3 1649.3238    0.2818  0.3209  8.7478  0.0000  0.0114   0.0072   0.0249    0.0294   0.0000   442.0403     -0.435951       21.0489       1.06556      -2.31833      0.745131      0.397555      0.550968      0.585222      0.718890      0.772977      0.803113
  49   4 1869.9674    0.4904  0.6577  8.8420  0.0000  0.0159   0.0087   0.0367    0.0487   0.0000   441.6437     -0.773893       21.4272     -0.281484      -2.85154     -0.509103      0.463154      0.673784      0.705817      0.796732      0.855057      0.865192
  49   5 2080.0165    0.7719  0.9313  8.9897  0.0000  0.0174   0.0112   0.0431    0.0749   0.0000   441.4849     -0.572955       21.2468     -0.833152      -2.09286      0.160699      0.548802      0.769164      0.868971      0.932776      0.988492      0.975542
  49   6 2281.2831    1.2130  1.2541  9.0602 -0.0000  0.0194   0.0148   0.0488    0.1190   0.0000   441.9807       1.28229       19.4157       1.27221      -2.45388      0.784444      0.605468      0.847232      0.921962       1.01514       1.06957       1.08900
  49   7 2472.7795    1.7720  1.4155  9.8489  0.0000  0.0206   0.0205   0.0524    0.1028   0.0000   441.5459      0.552199       22.8133       1.33027      -1.10702      0.521049      0.639355      0.883814      0.993020       1.03739       1.11487       1.10541
  49   8 2659.7350    2.5029  1.3300 10.3414 -0.0000  0.0191   0.0295   0.0504    0.1357   0.0000   441.1422     -0.368942       20.9028     -0.629073      -2.84021     -0.529797      0.613124      0.850008      0.929576       1.01892       1.08177       1.09602
  49   9 2844.6814    3.4151  1.2596 10.4005 -0.0000  0.0184   0.0403   0.0473    0.2179   0.0000   441.9432     -0.203463       19.6663      -1.38084      -3.22900     -0.275239      0.570024      0.802483      0.869457      0.951567      0.996068       1.01246
  49  10 3026.7057    4.1372  1.1847 11.6475  0.0000  0.0180   0.0517   0.0471    0.1330   0.0000   441.2061     -0.869750       21.3511      0.952795      -4.58997      -1.25494      0.567900      0.777211      0.862160      0.967743       1.01246      0.999311
  49  11 3205.5406    4.0122  1.5261 11.7274 -0.0000  0.0208   0.0443   0.0556    0.0882   0.0000   442.4848     -0.143460       19.9462    -0.0305239      -1.91933      -1.18817      0.637734      0.900589      0.968541       1.08414       1.12588       1.12949
  49  12 3382.3629    3.3424  2.4755 11.4509  0.0000  0.0270   0.0291   0.0705    0.0600   0.0000   441.6812       3.34033       17.9396      -3.65055      -1.21264      -2.06277      0.883322       1.19524       1.34838       1.49023       1.58722       1.62755
  49  13 3557.5624    2.6088  4.1872 11.0457  0.0000  0.0390   0.0183   0.0999    0.0402   0.0000   441.2298      0.584487       21.9909      -2.60676    -0.0430840      0.402027       1.20556       1.67118       1.86923       2.08179       2.14676       2.24278
  49  14 3731.0977    2.0038  6.4993 10.6555 -0.0009  0.0557   0.0120   0.1482    0.0336   0.0000   439.3885       3.01745       21.3777       1.53463      -4.54880       5.97755       1.71013       2.39757       2.66346       2.93967       3.02606       3.10928
  49  15 3902.3953    1.6723  9.1575 10.3059  0.0006  0.0763   0.0083   0.2022    0.0317   0.0000   439.3449      -7.99115       23.7191       4.52999      -1.66200      -1.03138       2.36837       3.29335       3.63822       4.06911       4.15748       4.32702
  50   2 1409.9474    0.1272  0.1768  8.7246  0.0000  0.0102   0.0054   0.0259    0.0208   0.0000   441.8517     -0.314066       21.8456      0.178575      -2.87322     -0.549377      0.360978      0.499246      0.547500      0.606048      0.601707      0.671241
  50   3 1661.6158    0.2691  0.3290  8.7538  0.0000  0.0115   0.0068   0.0256    0.0287   0.0000   442.0737     -0.909529       21.2296     0.0881989      -3.97360      0.199481      0.355844      0.544340      0.564384      0.666318      0.640903      0.672119
  50   4 1883.2330    0.5022  0.6540  8.9013 -0.0002  0.0145   0.0089   0.0380    0.0484   0.0000   442.3732      0.413961       21.6776       1.19327      -3.28339      0.464042      0.458947      0.615152      0.695803      0.735952      0.812860      0.803062
  50   5 2094.6318    0.8184  1.0095  8.8838 -0.0000  0.0178   0.0113   0.0454    0.0875   0.0000   441.7689      0.317010       20.4562     -0.657783      -3.13102       1.65978      0.542808      0.767560      0.809166      0.910404      0.953344      0.967722
  50   6 2296.7177    1.2682  1.1952  9.3778  0.0000  0.0186   0.0162   0.0490    0.1133   0.0000   440.9593     -0.543796       22.7646      0.790930      -4.41868     0.0428531      0.591817      0.787908      0.900781      0.967559       1.04455       1.04952
  50   7 2488.9250    1.8428  1.3607  9.9520  0.0000  0.0203   0.0218   0.0504    0.1158   0.0000   441.1615     -0.374057       21.7813      0.595888      -3.15021     -0.759604      0.619028      0.861926      0.918735       1.03969       1.09969       1.10835
  50   8 2676.9192    2.5833  1.3982 10.2171 -0.0002  0.0189   0.0290   0.0514    0.1361   0.0000   442.1676      0.230906       20.7898      -1.29081     -0.176225     -0.427959      0.594814      0.816337      0.888267       1.00012       1.05717       1.08594
  50   9 2862.8630    3.5369  1.1026 10.9801  0.0000  0.0174   0.0446   0.0440    0.1834   0.0000   440.7584      0.193419       23.6362       1.18533      -2.71859      0.407919      0.534140      0.770393      0.806335      0.909519      0.962948      0.981564
  50  10 3045.5578    4.2509  1.1972 11.6103  0.0000  0.0177   0.0515   0.0481    0.1379   0.0000   441.7962     -0.619519       21.6465     -0.982324     -0.511983     0.0131305      0.542194      0.753289      0.828218      0.908474      0.958193      0.976913
  50  11 3225.0844    3.9963  1.5399 11.7199 -0.0001  0.0204   0.0434   0.0546    0.0893   0.0000   440.8368      0.515217       21.1033      0.134107      -4.15467      -2.78952      0.660078      0.897405       1.00278       1.10473       1.13719       1.17060
  50  12 3402.7411    3.2331  2.6311 11.4877 -0.0000  0.0281   0.0271   0.0731    0.0525   0.0000   441.8083     -0.732234       18.2928      -1.08947       5.22005     -0.320672      0.875580       1.17699       1.36441       1.45827       1.54075       1.62373
  50  13 3578.9336    2.4923  4.6210 11.0235 -0.0025  0.0424   0.0165   0.1082    0.0361   0.0000   443.2546     -0.918749       21.7017       3.20434      -2.48091      -4.17393       1.24663       1.78850       1.91664       2.16589       2.20215       2.28045
  50  14 3753.2248    2.0051  7.0107 10.6392  0.0007  0.0591   0.0114   0.1566    0.0333   0.0000   441.0140       2.96917       22.7797      0.180013      -1.62498     -0.108225       1.75355       2.49895       2.68751       3.04327       3.03598       3.16035
  50  15 3925.5644    1.5887  9.8767 10.3389 -0.0008  0.0842   0.0076   0.2179    0.0301   0.0000   445.5352      -6.42778       20.8410       7.00069      -6.87996     -0.706833       2.54462       3.52020       3.97002       4.31590       4.43398       4.60833
  51   2 1421.2691    0.1398  0.1388  8.6930  0.0000  0.0091   0.0058   0.0194    0.0205   0.0000   441.8650    -0.0593977       22.8507      0.116147      -3.83183     0.0584981      0.253588      0.375535      0.412108      0.455667      0.468081      0.465910
  51   3 1673.7156    0.2867  0.3407  8.8138  0.0000  0.0116   0.0071   0.0267    0.0287   0.0000   441.6535    -0.0338277       21.5296      0.813852      -3.31135     -0.630354      0.351926      0.510690      0.532531      0.578343      0.583693      0.617814
  51   4 1896.4647    0.5242  0.7255  8.7900  0.0000  0.0164   0.0087   0.0375    0.0533   0.0000   441.4053     -0.234039       20.7918     -0.106335      -3.47018      0.254417      0.454142      0.664067      0.704082      0.796228      0.821591      0.826527
  51   5 2109.1605    0.8350  0.9291  9.0798  0.0001  0.0168   0.0118   0.0415    0.0780   0.0000   442.0467     -0.387347       22.1037      0.200556      -2.46533     -0.835414      0.509104      0.684720      0.760191      0.861272      0.870627      0.890954
  51   6 2311.9847    1.2754  1.2014  9.4081  0.0000  0.0191   0.0159   0.0474    0.1097   0.0000   442.7500      -1.41302       21.6769     -0.861639      -2.69285     -0.174549      0.600271      0.808600      0.930411      0.955420       1.04064       1.05282
  51   7 2504.9953    1.9081  1.3931  9.6057 -0.0000  0.0197   0.0212   0.0489    0.1336   0.0000   442.2953      0.123697       18.7535      0.461822      -2.13114       2.46230      0.603916      0.836943      0.894287       1.00270       1.04349       1.09048
  51   8 2694.0834    2.6542  1.2403 10.5985 -0.0047  0.0182   0.0319   0.0479    0.1387   0.0000   440.9318       1.81350       22.3861      0.760573      -2.37473      -1.24494      0.577445      0.773773      0.834437      0.953319      0.999034       1.01405
  51   9 2880.8688    3.6198  1.2116 10.7950  0.0000  0.0180   0.0433   0.0454    0.2002   0.0000   442.6698       1.28328       21.6167      0.613857      -2.91681      -2.07500      0.549485      0.771453      0.837824      0.937592      0.985019      0.985917
  51  10 3064.2545    4.2981  1.2614 11.2591 -0.0000  0.0183   0.0499   0.0464    0.1691   0.0000   440.8043       1.12427       21.7742     -0.541906      -1.97639     -0.557422      0.541459      0.763167      0.813529      0.918588      0.960669      0.952138
  51  11 3244.5842    3.9240  1.6969 11.5987 -0.0000  0.0218   0.0406   0.0568    0.0896   0.0000   440.7755       1.04900       21.6594     -0.817084      0.506635      0.769189      0.686088      0.941170       1.03213       1.14332       1.19068       1.23146
  51  12 3423.0557    3.1407  3.0774 11.4013  0.0000  0.0303   0.0244   0.0817    0.0465   0.0000   441.1655      -1.30654       18.2735      -1.00825       3.14299     -0.783518      0.904346       1.21802       1.40858       1.49304       1.62926       1.64161
  51  13 3599.9136    2.4525  4.8355 10.9539 -0.0006  0.0427   0.0159   0.1111    0.0363   0.0000   442.6463      -2.66326       17.8587      -3.61893      -2.75625      -1.83460       1.26735       1.73261       1.97615       2.14100       2.23613       2.30360
  51  14 3775.0880    1.9395  6.9594 10.6322 -0.0005  0.0592   0.0110   0.1582    0.0328   0.0000   445.1596       2.16471       25.5890      -7.95547      -2.41870      -8.09011       1.71777       2.43525       2.65797       2.94173       3.04805       3.14788
  51  15 3948.3109    1.5379  9.8785 10.3235  0.0000  0.0863   0.0075   0.2197    0.0300   0.0000   436.4647       3.20561       21.5106       9.14609      0.259314      -7.84404       2.53360       3.51488       3.99445       4.32632       4.49449       4.64651
  52   3 1685.6824    0.3007  0.3753  8.8240  0.0000  0.0119   0.0071   0.0281    0.0305   0.0000   442.1085     -0.744022       21.7470      0.488436      -3.80346      0.112990      0.378543      0.476713      0.524123      0.577512      0.625467      0.629456
  52   4 1909.5345    0.5358  0.6462  8.9653  0.0000  0.0154   0.0091   0.0351    0.0490   0.0000   442.1006      -1.04902       21.4851      -1.25496      -4.65108      0.603156      0.419197      0.622012      0.650699      0.724414      0.766310      0.782620
  52   5 2123.4746    0.8747  1.0195  8.9710 -0.0002  0.0173   0.0117   0.0452    0.0903   0.0000   442.0859      -1.41397       19.8810      0.775696      -1.66953      -1.30849      0.497674      0.675700      0.752031      0.853858      0.859648      0.902275
  52   6 2326.9972    1.3056  1.3522  9.5060  0.0000  0.0202   0.0154   0.0513    0.0958   0.0000   441.3535       1.13386       21.3461      -1.49804      -2.73015      -2.27897      0.597434      0.821210      0.885583       1.00083       1.02767       1.02730
  52   7 2520.9038    1.9396  1.4187  9.9563  0.0000  0.0198   0.0217   0.0508    0.1120   0.0000   442.2535       1.59245       20.5881     -0.406876     -0.752456       1.20522      0.596407      0.809158      0.888615      0.970833       1.04494       1.07065
  52   8 2711.0499    2.7566  1.2982 10.2737 -0.0002  0.0184   0.0318   0.0476    0.1814   0.0000   442.2975      -1.04536       22.7712      0.542927      -3.10075      -1.88953      0.560593      0.777492      0.824825      0.929731      0.937860      0.978420
  52   9 2898.7235    3.6938  1.2506 10.7190  0.0065  0.0176   0.0435   0.0477    0.1967   0.0000   442.1120     -0.696043       21.8393     0.0584933      -2.45785      -1.04031      0.520173      0.715850      0.799814      0.883802      0.931235      0.922500
  52  10 3082.8415    4.2891  1.2890 11.4625  0.0000  0.0188   0.0497   0.0470    0.1561   0.0000   441.7997      0.769873       19.8053     -0.187137      -1.55205      -1.58435      0.552145      0.787397      0.860084      0.946153       1.02476      0.996701
  52  11 3263.8860    3.9677  1.6875 11.7342  0.0000  0.0211   0.0410   0.0563    0.0812   0.0000   440.9463     -0.334731       20.4941      -1.45107      -1.29164     -0.459125      0.647393      0.873397      0.962501       1.03964       1.11710       1.13540
  52  12 3443.0934    3.0436  3.1857 11.2645  0.0000  0.0310   0.0227   0.0811    0.0481   0.0000   440.5804     -0.152666       17.6150      -1.63233     -0.660446      -1.07861      0.908944       1.23866       1.39457       1.51795       1.56184       1.58604
  52  13 3620.7160    2.3715  5.0445 10.9464  0.0000  0.0441   0.0151   0.1154    0.0360   0.0000   441.1595      -1.85608       22.4499      -5.12537      -2.33975      -3.05902       1.26990       1.77975       2.01522       2.17077       2.27177       2.34360
  52  14 3796.7900    1.8926  8.0130 10.6135  0.0028  0.0680   0.0097   0.1775    0.0324   0.0000   443.7117     -0.339079       23.8206      -1.18659      -7.74249      -1.26586       1.93473       2.74565       3.01559       3.34261       3.41341       3.51336
  52  15 3970.5775    1.5161 10.9653 10.2681  0.0000  0.0930   0.0069   0.2406    0.0294   0.0000   438.3050     -0.264266       30.6214     -0.155101      -13.5870      -13.7032       2.67697       3.75852       4.15069       4.63850       4.69044       4.88374
  53   2 1443.4884    0.1523  0.1849  8.6581  0.0000  0.0131   0.0056   0.0224    0.0212   0.0000   442.2357     -0.469012       21.2293      0.659415      -3.65830     0.0993409      0.585763      0.857665      0.914662      0.921264      0.961381      0.835094
  53   3 1697.4565    0.3158  0.3690  8.7903  0.0000  0.0120   0.0073   0.0259    0.0307   0.0000   442.0616     -0.788288       21.9456      0.136711      -4.43200     -0.702031      0.339776      0.461932      0.494386      0.581223      0.565623      0.593082
  53   4 1922.4519    0.5491  0.6940  8.9248  0.0000  0.0150   0.0090   0.0363    0.0499   0.0000   441.3257     -0.748804       21.3668      -1.40341      -3.47606      -1.05746      0.429200      0.612055      0.662460      0.751329      0.779684      0.792249
  53   5 2137.6625    0.8830  1.0496  8.9695  0.0000  0.0178   0.0118   0.0447    0.0922   0.0000   441.6895     -0.767822       22.3884      0.476234      -1.79260      0.274910      0.517353      0.735120      0.787084      0.891237      0.938773      0.922951
  53   6 2341.9393    1.4096  1.3801  9.2344 -0.0071  0.0198   0.0155   0.0479    0.1139   0.0000   441.8753      0.157433       21.6251      -1.33093      -2.99802      0.697230      0.580432      0.771412      0.859171      0.958944      0.991694      0.974650
  53   7 2536.6689    2.0071  1.4448  9.9185 -0.0000  0.0204   0.0223   0.0498    0.1266   0.0000   441.2858      0.468194       23.1195       1.25546      -4.49038       1.97185      0.607487      0.865655      0.928149       1.06373       1.10118       1.11454
  53   8 2727.8487    2.8814  1.3672 10.2798  0.0000  0.0190   0.0320   0.0471    0.1720   0.0000   442.3663     -0.606912       21.9082      0.343867      -4.60998     -0.924752      0.566693      0.778576      0.844422      0.922443      0.977750       1.02315
  53   9 2916.4347    3.7290  1.2612 11.0914  0.0003  0.0186   0.0430   0.0454    0.1511   0.0000   442.2017     -0.736431       21.4210      0.612000      -3.08323      -2.40079      0.526857      0.737377      0.788784      0.897573      0.938637      0.939955
  53  10 3101.2209    4.3326  1.3744 11.0787  0.0000  0.0186   0.0477   0.0478    0.1858   0.0000   441.8971      0.619263       20.4945      0.188726      -4.29801      -1.51362      0.569759      0.786968      0.849085      0.943179       1.00510       1.02917
  53  11 3283.0841    3.8526  1.8822 11.5928  0.0000  0.0224   0.0369   0.0589    0.0721   0.0000   442.2664     -0.149256       17.7508     -0.663631      -1.04370      -1.95039      0.655881      0.900506      0.995558       1.11918       1.18850       1.17386
  53  12 3463.0639    3.0234  3.3623 11.2105  0.0000  0.0318   0.0222   0.0830    0.0478   0.0000   441.2960     -0.382450       21.5870     -0.302217     -0.642544      -2.52778      0.930607       1.26915       1.42638       1.55883       1.64393       1.65128
  53  13 3641.5386    2.3204  5.3920 10.8105  0.0000  0.0458   0.0139   0.1223    0.0356   0.0000   441.0045       1.47752       19.6174      0.817208      -6.24504      -4.57467       1.26932       1.82729       1.97263       2.23073       2.31246       2.36945
  53  14 3818.0011    1.8291  7.8054 10.4077 -0.0093  0.0663   0.0089   0.1753    0.0339   0.0000   442.1682      -1.29959       26.7401      -4.71802      -14.4239      -2.01293       1.91175       2.63813       2.98482       3.26004       3.44111       3.52288
  54   2 1454.3878    0.1543  0.1964  8.6663  0.0000  0.0089   0.0054   0.0232    0.0209   0.0000   441.7546     -0.919891       22.5500    -0.0166391      -3.63623      0.199876      0.262050      0.374997      0.417331      0.430639      0.483099      0.443226
  54   3 1709.1001    0.3306  0.4211  8.8019  0.0000  0.0126   0.0071   0.0282    0.0315   0.0000   441.5010      -1.01722       21.8206     -0.118625      -3.83475      0.354747      0.339095      0.464345      0.565441      0.585746      0.635853      0.628948
  54   4 1935.3130    0.5707  0.7759  8.9278  0.0000  0.0154   0.0089   0.0400    0.0531   0.0000   442.2198     -0.392258       22.2027     -0.363414      -4.29702      0.808660      0.445455      0.626116      0.704915      0.750616      0.782986      0.843138
  54   5 2151.7570    0.9368  1.0190  9.0755  0.0000  0.0170   0.0124   0.0438    0.0927   0.0000   442.5641     -0.246027       20.8348      0.212826      -1.79662      -1.05769      0.479216      0.671926      0.739587      0.831640      0.845841      0.878681
  54   6 2356.6941    1.4585  1.3407  9.2379  0.0000  0.0190   0.0164   0.0482    0.1262   0.0000   441.8090      0.917810       20.3487       1.58583      -2.30082     -0.358667      0.537721      0.749364      0.810309      0.890572      0.950539      0.943851
  54   7 2552.3151    2.0868  1.4266 10.0288 -0.0000  0.0194   0.0227   0.0505    0.1129   0.0000   441.3785      -1.00260       20.9910       2.09512      -1.75582     -0.728958      0.560056      0.791609      0.872276      0.962217       1.02321       1.02742
  54   8 2744.5837    2.9711  1.3020 10.3725 -0.0000  0.0184   0.0333   0.0459    0.1833   0.0000   441.5983     -0.279387       21.5439     -0.260454      -2.87549      -1.62088      0.520617      0.723305      0.762511      0.894484      0.940761      0.961415
  54   9 2933.9414    3.8435  1.2950 11.1069  0.0000  0.0178   0.0436   0.0471    0.1625   0.0000   440.9520     -0.661501       20.8477      0.859739      -2.02559     -0.726940      0.539608      0.735418      0.817844      0.897852      0.942899      0.977594
  54  10 3119.4903    4.3438  1.3598 11.2685  0.0000  0.0180   0.0475   0.0481    0.1617   0.0000   442.1935       1.20710       21.6151     -0.412092      -2.61300      -1.72322      0.535991      0.735237      0.791436      0.886481      0.958883      0.986717
  54  11 3302.0667    3.8001  1.9173 11.5715  0.0000  0.0225   0.0355   0.0591    0.0747   0.0000   442.2112      -2.79886       19.3199     -0.754584     -0.663462     -0.437824      0.652821      0.902809       1.00181       1.08973       1.15369       1.20066
  54  12 3482.8259    2.8980  3.5228 11.3208  0.0000  0.0330   0.0209   0.0864    0.0423   0.0000   440.9235     -0.718804       18.5738      0.354758      -2.73809     -0.640788      0.944822       1.29713       1.41943       1.61201       1.64522       1.76475
  54  13 3662.0402    2.2995  6.0071 10.6798  0.0006  0.0488   0.0124   0.1297    0.0358   0.0000   442.9386       2.81565       18.4313     -0.281099      -8.70647      -4.44145       1.35681       1.90045       2.10464       2.34237       2.39542       2.47142
  54  14 3839.4167    1.9964 10.5639 10.1529  0.0132  0.0795   0.0066   0.2032    0.0244   0.0000   440.0672      -1.67016       26.0062      -5.45893      -15.8499       8.97603       2.29271       3.08127       3.55189       3.78867       4.07700       4.18757
  55   2 1465.1604    0.1563  0.1474  8.7478  0.0000  0.0076   0.0059   0.0180    0.0204   0.0000   442.2694     -0.728910       22.0309      0.112983      -3.34064     -0.532692      0.247693      0.326931      0.373287      0.408645      0.427859      0.437971
  55   3 1720.6092    0.3325  0.4391  8.8455  0.0000  0.0128   0.0071   0.0310    0.0317   0.0000   442.2221      0.134584       22.2859       1.05213      -4.48666     -0.370897      0.358682      0.457118      0.574669      0.582565      0.637846      0.677777
  55   4 1948.0179    0.5960  0.7504  8.9619  0.0000  0.0155   0.0093   0.0366    0.0547   0.0000   441.3374      -1.02041       22.6531     -0.380217      -2.60408     -0.463554      0.423885      0.583202      0.639690      0.697036      0.719984      0.775495
  55   5 2165.6183    0.9782  1.1727  9.1076  0.0000  0.0184   0.0123   0.0483    0.0995   0.0000   442.0186      0.192540       22.4504      0.249615      -4.70335     -0.930328      0.515600      0.721186      0.767829      0.843477      0.933596      0.943277
  55   6 2371.3142    1.4354  1.4070  9.4765  0.0000  0.0197   0.0160   0.0502    0.1052   0.0000   442.3449      0.874213       20.3685     -0.653649      -3.16603      -1.02588      0.561862      0.761520      0.845293      0.947129      0.987741       1.04586
  55   7 2567.8469    2.1737  1.4129  9.9488  0.0000  0.0194   0.0231   0.0492    0.1271   0.0000   441.7872     -0.280137       21.6604      0.469077      -1.94239     -0.381421      0.518468      0.758580      0.795334      0.905819      0.957451      0.943708
  55   8 2761.1658    3.0430  1.2891 10.2844  0.0000  0.0176   0.0341   0.0464    0.2058   0.0000   442.1821      0.154565       21.4958     -0.720829      -3.58842      -2.47611      0.503871      0.706255      0.744489      0.831229      0.909460      0.928164
  55   9 2951.2856    3.9155  1.1769 11.5222 -0.0000  0.0170   0.0463   0.0448    0.1315   0.0000   442.5235      0.438845       21.8864      -1.93839      -2.60081     -0.220545      0.501759      0.677965      0.748170      0.834201      0.882609      0.905104
  55  10 3137.5972    4.2702  1.4466 11.3691 -0.0005  0.0189   0.0447   0.0482    0.1276   0.0000   441.3692      0.788508       21.8793     -0.167165      -2.57485     -0.624975      0.541496      0.750143      0.826189      0.918074      0.985587      0.978552
  55  11 3320.9158    3.7293  2.0345 11.5171  0.0000  0.0227   0.0335   0.0607    0.0706   0.0000   442.6180      0.397358       19.5274      0.408251     -0.751231      -2.21930      0.622647      0.868164      0.962929       1.05488       1.08709       1.11224
  55  12 3502.4481    2.8563  3.6722 11.1989 -0.0001  0.0342   0.0196   0.0871    0.0419   0.0000   441.3687      0.522405       19.3887       1.60508      -2.02180      -3.02465      0.909236       1.30893       1.39661       1.56666       1.63848       1.67479
  55  13 3682.3265    2.1827  5.9727 10.7287 -0.0008  0.0505   0.0123   0.1311    0.0368   0.0000   441.3875       3.15978       18.3622       3.04142      -2.15497      -1.37761       1.37108       1.95206       2.12157       2.37195       2.43639       2.53328
  55  14 3860.5322    1.6512  7.9241 10.4247 -0.0135  0.0718   0.0081   0.1844    0.0346   0.0000   442.8177      0.466385       21.2033       2.13296      -2.10569      -1.21070       1.95384       2.80363       3.09657       3.34185       3.54007       3.60957
  56   2 1475.8016    0.1640  0.1920  8.6972  0.0000  0.0091   0.0056   0.0202    0.0211   0.0000   441.6584     -0.975421       22.0233     -0.480530      -3.52606     0.0874627      0.279929      0.343953      0.410102      0.455705      0.478650      0.482993
  56   3 1731.9414    0.3517  0.4603  8.7507  0.0000  0.0120   0.0071   0.0298    0.0338   0.0000   442.1528     -0.565240       21.6772      0.235304      -3.31712      0.151503      0.339270      0.445843      0.519225      0.566569      0.577045      0.625617
  56   4 1960.6260    0.6099  0.8126  8.8799  0.0000  0.0158   0.0092   0.0399    0.0586   0.0000   442.0940      0.106787       22.6518      0.879047      -3.75774    -0.0745589      0.423540      0.600915      0.668110      0.719924      0.788174      0.772904
  56   5 2179.3626    0.9816  1.1807  9.0038 -0.0000  0.0187   0.0119   0.0468    0.0962   0.0000   442.1846    -0.0377315       21.9430      -1.11365      -3.68300       1.94207      0.491334      0.714205      0.765024      0.848888      0.906429      0.937893
  56   6 2385.7300    1.5399  1.4451  9.4735 -0.0057  0.0198   0.0164   0.0501    0.1043   0.0000   442.0412     -0.119912       20.6890      0.738853      -2.37800      0.167284      0.557354      0.793431      0.844193      0.964149      0.976393       1.01854
  56   7 2583.2104    2.2537  1.4785  9.9476  0.0000  0.0193   0.0234   0.0498    0.1239   0.0000   441.7753      0.645023       21.2405       1.09955      -3.02166     -0.393190      0.525546      0.739439      0.787427      0.914110      0.949626      0.974835
  56   8 2777.5424    3.0927  1.3218 10.3822  0.0000  0.0175   0.0334   0.0454    0.1660   0.0000   442.0984      0.977177       21.8058       1.42910      -2.27221      -1.64223      0.493389      0.675671      0.737551      0.816367      0.882258      0.882659
  56   9 2968.5735    4.0376  1.2221 11.3068 -0.0093  0.0171   0.0451   0.0433    0.1505   0.0000   442.4243     -0.919712       21.1732      -1.47987      -4.48149     -0.460527      0.497396      0.663412      0.740650      0.832118      0.831420      0.872692
  56  10 3155.5511    4.3071  1.4885 11.4392 -0.0001  0.0188   0.0450   0.0508    0.1226   0.0000   441.4671     -0.386107       20.1343       1.46447      -3.03607      -1.02777      0.526909      0.722150      0.804357      0.883279      0.934750      0.955028
  56  11 3339.6567    3.5961  2.2570 11.5357  0.0000  0.0243   0.0305   0.0639    0.0624   0.0000   442.6930       1.87598       17.4048     -0.185308     -0.958122     0.0414215      0.663344      0.933405       1.03170       1.14067       1.20529       1.23830
  56  12 3521.9688    2.7668  3.8841 11.1445  0.0000  0.0353   0.0185   0.0894    0.0403   0.0000   443.2960       2.00355       20.4743    -0.0131056      -2.02610     -0.281893      0.936591       1.32820       1.45165       1.62566       1.67674       1.75523
  56  13 3702.5508    2.1965  6.7113 10.5604  0.0015  0.0539   0.0102   0.1405    0.0323   0.0000   439.6429      0.697431       26.8932       2.74755      -4.21015       2.40420       1.46091       2.05375       2.28662       2.54246       2.64621       2.74404
  56  14 3881.0005    1.8146 10.2329 10.1497  0.0071  0.0799   0.0062   0.2061    0.0250   0.0000   441.6805       1.41996       23.8769      -4.68217      -9.60461      -2.63410       2.16139       2.99919       3.31920       3.62071       3.81415       3.90927
  57   1 1174.7475    0.0728  0.1160  8.7518  0.0000  0.0179   0.0054   0.0268    0.0179   0.0000   440.6414     -0.712656       20.7904      0.607967      -3.53631     -0.866789      0.583029      0.876077      0.885205      0.967067      0.977787       1.00084
  57   2 1486.3138    0.1642  0.1863  8.7218  0.0000  0.0083   0.0056   0.0198    0.0205   0.0000   441.3827      0.196386       21.6875    -0.0836851      -3.82685     -0.253966      0.250240      0.324597      0.395134      0.409892      0.428357      0.502513
  57   3 1743.1877    0.3562  0.4699  8.7504  0.0000  0.0124   0.0071   0.0294    0.0338   0.0000   442.2841     -0.199870       21.5569      0.335969      -2.66439     -0.717168      0.349681      0.447319      0.488133      0.549495      0.566985      0.627418
  57   4 1973.1180    0.6448  0.8640  8.8564  0.0000  0.0169   0.0092   0.0389    0.0625   0.0000   442.1085     -0.156909       21.7317      0.236676      -2.32741     0.0502677      0.420003      0.617566      0.667369      0.736767      0.801945      0.781662
  57   5 2193.0004    1.0206  1.2313  8.8852  0.0000  0.0183   0.0120   0.0478    0.1074   0.0000   442.3240      -1.44501       21.2546      0.335723      -1.21461   -0.00212737      0.499475      0.690131      0.760285      0.861470      0.906193      0.957680
  57   6 2400.0832    1.5583  1.4819  9.4890  0.0000  0.0198   0.0161   0.0505    0.0997   0.0000   441.9270      0.977658       20.8262      -1.77067      -3.04714    -0.0253025      0.530179      0.740375      0.825383      0.919742      0.947220      0.981735
  57   7 2598.4930    2.2694  1.4619 10.0997  0.0000  0.0190   0.0237   0.0495    0.1153   0.0000   441.4132     -0.518459       21.0838      -1.14992      -2.86700      0.543475      0.513418      0.696453      0.772293      0.852262      0.902279      0.897514
  57   8 2793.8743    3.1546  1.3074 10.7773 -0.0001  0.0183   0.0346   0.0452    0.1413   0.0000   440.7819       1.66170       21.2867     -0.736060      -1.49731     -0.387850      0.482271      0.697770      0.751878      0.849863      0.898934      0.888811
  57   9 2985.7384    4.1217  1.2276 11.1191 -0.0001  0.0172   0.0466   0.0442    0.1950   0.0000   442.2201      0.256579       22.0649      0.312110      -3.31514      -1.60097      0.465823      0.633278      0.705980      0.770877      0.802490      0.829076
  57  10 3173.3765    4.2667  1.4423 11.4334 -0.0024  0.0183   0.0444   0.0488    0.1198   0.0000   441.5615      0.654499       20.2186     -0.684045      -3.88642      -1.28823      0.503459      0.682616      0.745005      0.838351      0.886455      0.908897
  57  11 3358.3081    3.5306  2.3675 11.5313 -0.0000  0.0248   0.0293   0.0657    0.0607   0.0000   442.7733       1.96854       19.8566     -0.947945      -2.38945      -1.06829      0.668301      0.946665       1.03282       1.13345       1.20221       1.23607
  57  12 3541.3222    2.7217  4.2561 10.9841  0.0000  0.0362   0.0170   0.0964    0.0408   0.0000   444.4995      -1.95481       19.3992      -1.09821      -2.88944     0.0120600      0.943231       1.34183       1.47164       1.63794       1.69729       1.80652
  57  13 3722.6245    2.1464  7.1408 10.5526 -0.0056  0.0573   0.0088   0.1486    0.0268   0.0000   439.6213       1.10624       28.3585      -2.14519      -11.2012      -1.60002       1.53308       2.11509       2.40816       2.60392       2.69640       2.81239
  58   1 1183.5279    0.0619  0.0849  8.7867  0.0000  0.0137   0.0053   0.0259    0.0174   0.0000   440.9525      0.436324       22.6355      -1.53869      -5.85429     0.0603197      0.361785      0.510423      0.600593      0.796217      0.989823      0.869379
  58   2 1496.6924    0.1823  0.2036  8.7163  0.0000  0.0089   0.0057   0.0199    0.0214   0.0000   441.4837     -0.321164       22.0407     0.0409467      -3.32943     -0.725802      0.230173      0.327534      0.352734      0.384261      0.449379      0.416184
  58   3 1754.2943    0.3785  0.4847  8.8433  0.0000  0.0125   0.0074   0.0294    0.0351   0.0000   442.0978     -0.659649       22.0958      0.338814      -4.27864      0.299617      0.337165      0.467281      0.538682      0.578556      0.601166      0.640392
  58   4 1985.5145    0.6622  0.8228  8.8658  0.0000  0.0152   0.0093   0.0370    0.0624   0.0000   442.7437     -0.772453       21.2576      -1.24868      -3.24188      -1.27136      0.398356      0.534511      0.623669      0.674273      0.747875      0.747422
  58   5 2206.4538    1.0947  1.1631  8.8397  0.0000  0.0173   0.0130   0.0441    0.1375   0.0000   441.7527      0.367346       21.0004      0.402170      -4.18708     -0.143251      0.467783      0.650564      0.705652      0.781928      0.836206      0.839862
  58   6 2414.2692    1.6039  1.4591  9.5686 -0.0000  0.0193   0.0168   0.0503    0.1016   0.0000   442.3098     -0.730549       21.2228     -0.800068      -3.59628      0.498613      0.508436      0.692979      0.782052      0.839822      0.880564      0.901295
  58   7 2613.6838    2.3427  1.4183 10.2345 -0.0001  0.0191   0.0246   0.0485    0.1188   0.0000   441.3647      0.501571       22.3878      -2.02378      -2.95289     -0.153485      0.485123      0.713103      0.746375      0.869159      0.886670      0.926552
  58   8 2810.0593    3.3225  1.2344 10.8287 -0.0023  0.0170   0.0371   0.0445    0.1487   0.0000   441.8420   -0.00685538       22.6806      0.853733      -2.97599      -2.45781      0.448577      0.637276      0.669185      0.773915      0.802345      0.813609
  58   9 3002.6495    4.0349  1.3550 11.1066  0.0007  0.0177   0.0430   0.0470    0.1554   0.0000   442.4171     -0.241992       21.2767     -0.858214      -3.40532      -1.93876      0.456580      0.646803      0.705249      0.782463      0.840341      0.838682
  58  10 3191.0808    4.2377  1.6499 11.3999 -0.0001  0.0198   0.0409   0.0520    0.1078   0.0000   442.0959     -0.810940       20.1902      0.692730      -1.63679      0.555938      0.518773      0.733437      0.792620      0.881945      0.956450      0.976319
  58  11 3376.7526    3.3600  2.5992 11.4513  0.0000  0.0260   0.0261   0.0679    0.0547   0.0000   444.0041     -0.993684       20.4234     -0.144917     -0.175827      0.121902      0.681378      0.946557       1.04806       1.17181       1.22673       1.27950
  58  12 3560.4944    2.6523  4.5775 10.9115  0.0000  0.0382   0.0159   0.0999    0.0405   0.0000   441.7615     -0.698366       20.9645      -2.40073     -0.829637     -0.872035      0.983690       1.39928       1.51522       1.71723       1.75476       1.83190
  58  13 3742.6761    2.1287  7.4555 10.5667  0.0070  0.0588   0.0084   0.1530    0.0256   0.0000   443.4080      0.962521       23.8593       3.29080      -8.22331      -1.50132       1.55033       2.14517       2.36681       2.64431       2.73298       2.84578
  59   1 1192.2508    0.0832  0.1467  8.6845  0.0000  0.0127   0.0051   0.0358    0.0183   0.0000   440.6390      0.273912       22.4542      0.162657      -2.88926       1.04374      0.329501      0.438171      0.567905      0.597966      0.656921      0.644098
  59   2 1506.9492    0.1784  0.2277  8.7175  0.0000  0.0089   0.0055   0.0238    0.0211   0.0000   441.8275    -0.0112582       21.6342      0.350428      -3.56510      0.676611      0.272775      0.343246      0.422173      0.459233      0.483836      0.468863
  59   3 1765.2756    0.4000  0.4702  8.7839  0.0000  0.0115   0.0075   0.0275    0.0347   0.0000   442.6040      -1.21327       21.4815      0.463021      -3.11437      0.658231      0.317968      0.415172      0.475862      0.507193      0.525562      0.594367
  59   4 1997.8197    0.6926  0.8750  8.8509 -0.0010  0.0156   0.0095   0.0389    0.0648   0.0000   442.4965     0.0824331       21.1242     -0.972763      -4.01704      -1.39787      0.408764      0.549625      0.640345      0.714069      0.747256      0.773750
  59   5 2219.7881    1.1243  1.2848  8.5594  0.0000  0.0175   0.0124   0.0470    0.1425   0.0000   441.9225     -0.338276       22.9300      0.327124      -2.77088    0.00868214      0.469514      0.638730      0.713410      0.778079      0.808371      0.844154
  59   6 2428.3184    1.6763  1.4695  9.4302 -0.0000  0.0186   0.0173   0.0503    0.1171   0.0000   441.3231     -0.363036       20.9566      0.221183      -1.43203      0.668937      0.505542      0.687532      0.765718      0.851802      0.897383      0.928724
  59   7 2628.7500    2.3701  1.5147 10.2589 -0.0046  0.0194   0.0238   0.0506    0.1042   0.0000   442.5900     -0.484891       20.1449      0.691948      -2.40465     -0.748294      0.497038      0.721036      0.754833      0.864415      0.919571      0.943372
  59   8 2826.1372    3.3320  1.3369 10.4482  0.0000  0.0175   0.0354   0.0458    0.1915   0.0000   441.8251       1.04704       23.0149      0.930505      -1.83428     0.0615247      0.466979      0.655882      0.706284      0.795830      0.838231      0.868467
  59   9 3019.4586    4.2279  1.2782 11.0242 -0.0004  0.0169   0.0461   0.0439    0.1998   0.0000   441.8346      0.433270       20.1407      0.903026      -2.67828      0.326223      0.459932      0.629022      0.689427      0.766063      0.840773      0.864091
  59  10 3208.6363    4.1810  1.5647 11.5484 -0.0000  0.0192   0.0419   0.0510    0.1067   0.0000   442.0954      0.555654       20.5723     -0.822136      -1.55107      0.598878      0.516566      0.699679      0.770743      0.867130      0.899412      0.915531
  59  11 3395.0369    3.3131  2.8096 11.3412 -0.0000  0.0268   0.0247   0.0707    0.0537   0.0000   443.7484       1.45027       18.6873      -1.64994      -2.00315      -2.24918      0.699384      0.942008       1.06288       1.16898       1.22613       1.26524
  59  12 3579.6493    2.4859  4.5698 11.0873 -0.0029  0.0397   0.0153   0.1040    0.0354   0.0000   440.1968      0.155550       21.9778      -1.64036      -3.82122       3.48682       1.00495       1.43164       1.59296       1.76035       1.86094       1.91805
  59  13 3762.3740    1.9784  7.1447 10.7211 -0.0025  0.0609   0.0100   0.1582    0.0333   0.0000   442.2099     -0.524030       22.9017    -0.0239561      -7.84262     -0.399264       1.53294       2.19830       2.40290       2.67925       2.74644       2.91229
  60   2 1517.0884    0.1861  0.2259  8.7514  0.0000  0.0097   0.0055   0.0212    0.0212   0.0000   441.5920     -0.411607       22.5977     0.0287108      -3.50328     -0.476628      0.237882      0.332827      0.385812      0.427369      0.457296      0.469186
  60   3 1776.1067    0.4010  0.5119  8.8204  0.0000  0.0129   0.0073   0.0290    0.0356   0.0000   441.7605     -0.348987       20.8396      0.509995      -3.96201     0.0628536      0.315150      0.452024      0.498326      0.566922      0.598756      0.625630
  60   4 2010.0306    0.6870  0.8966  9.0189  0.0000  0.0165   0.0095   0.0400    0.0625   0.0000   442.6866     -0.409822       21.3276     -0.188559      -3.92101      0.257711      0.413346      0.570073      0.626353      0.717214      0.777844      0.784929
  60   5 2233.0390    1.1277  1.1933  9.2362  0.0000  0.0173   0.0133   0.0470    0.0997   0.0000   442.1027     -0.840463       22.4912       1.41078      -3.39080     0.0433050      0.447202      0.615647      0.693925      0.774318      0.852134      0.844748
  60   6 2442.2297    1.6909  1.4076  9.8330 -0.0001  0.0183   0.0180   0.0493    0.0952   0.0000   441.9191     -0.338522       22.8823    -0.0522969      -3.34133       1.00886      0.487539      0.659898      0.735295      0.813548      0.879327      0.925548
  60   7 2643.7496    2.5143  1.4376 10.0199  0.0000  0.0186   0.0255   0.0468    0.1522   0.0000   441.1431    -0.0248195       21.2466    -0.0113082      -2.03459     -0.760134      0.471600      0.681178      0.712512      0.798001      0.836441      0.867602
  60   8 2842.0680    3.4068  1.2598 10.9568  0.0001  0.0167   0.0373   0.0445    0.1381   0.0000   442.0393     -0.452925       20.5297     -0.368087      -3.14805     -0.849402      0.441900      0.601377      0.675940      0.766716      0.821130      0.816293
  60   9 3036.2076    4.2020  1.2476 11.4100  0.0000  0.0170   0.0458   0.0435    0.1398   0.0000   441.8961     -0.830314       23.7035      0.999031      -1.80833      -1.52818      0.425920      0.605341      0.654087      0.742114      0.760514      0.799185
  60  10 3226.1022    4.0754  1.7253 11.6569 -0.0017  0.0204   0.0384   0.0531    0.0767   0.0000   442.1963    -0.0939969       21.0263     0.0112184      -1.18672     -0.766312      0.516638      0.727566      0.775647      0.883300      0.940584      0.955722
  60  11 3413.2506    3.2660  2.9543 11.4412  0.0000  0.0274   0.0235   0.0732    0.0460   0.0000   441.9260    -0.0373847       18.9995     -0.625746     0.0374775     -0.767195      0.705933      0.969191       1.07716       1.18780       1.23828       1.30041
  60  12 3598.4602    2.5917  5.3027 10.7479  0.0123  0.0409   0.0111   0.1068    0.0188   0.0000   440.6143      0.536628       26.5174       1.28664      -5.38624      -3.26833       1.06513       1.43661       1.63762       1.77763       1.86007       1.96000
  61   1 1209.3879    0.0747  0.0636  8.7164  0.0000  0.0110   0.0051   0.0129    0.0169   0.0000   440.5998     -0.846911       20.8987     -0.393691      -3.17946      0.309122      0.290949      0.412919      0.490348      0.476820      0.440169      0.476748
  61   2 1527.1173    0.2016  0.2301  8.7350  0.0000  0.0087   0.0058   0.0210    0.0217   0.0000   441.7681     -0.773022       22.1953      0.538210      -3.81160     -0.479115      0.221848      0.310806      0.337611      0.375166      0.381871      0.383392
  61   3 1786.8614    0.4265  0.4864  8.8442  0.0000  0.0118   0.0077   0.0276    0.0357   0.0000   441.6186    -0.0486071       22.4248      0.474318      -3.59416      0.358793      0.289791      0.389139      0.440940      0.511186      0.515508      0.531546
  61   4 2022.1145    0.7120  1.0576  8.7873  0.0000  0.0179   0.0092   0.0436    0.0777   0.0000   442.1085      0.130809       22.0228     -0.996758      -3.25491     -0.243580      0.423482      0.607802      0.660275      0.753054      0.776005      0.791103
  61   5 2246.0513    1.1559  1.2882  9.0189  0.0000  0.0179   0.0129   0.0459    0.1144   0.0000   442.0384      0.514116       21.1440     -0.712706      -3.49307       1.06231      0.474801      0.633874      0.701393      0.782662      0.852247      0.876530
  61   6 2456.0070    1.7896  1.4502  9.5793 -0.0036  0.0185   0.0179   0.0471    0.1179   0.0000   442.0835     -0.248785       22.0796     -0.160317      -3.48268     0.0708814      0.474401      0.666094      0.718579      0.802544      0.848210      0.875370
  61   7 2658.5777    2.5067  1.4029 10.4981  0.0001  0.0182   0.0263   0.0473    0.1113   0.0000   441.5172       1.06199       20.3173     -0.389146      -2.10031      0.181727      0.470003      0.648854      0.700256      0.796599      0.856846      0.859639
  61   8 2857.9081    3.4670  1.3555 10.7492 -0.0000  0.0171   0.0362   0.0461    0.1577   0.0000   442.1277     -0.137985       21.4013     -0.106289      -2.65081      -1.22512      0.439670      0.600588      0.655236      0.734663      0.776305      0.784466
  61   9 3052.7626    4.3267  1.3685 11.0828  0.0000  0.0175   0.0446   0.0446    0.1812   0.0000   442.5820      -1.01600       21.2473      -1.10505      -1.25279     -0.374785      0.446781      0.629885      0.674516      0.753574      0.805774      0.833550
  61  10 3243.3957    4.1014  1.6892 11.5117  0.0000  0.0195   0.0382   0.0521    0.0912   0.0000   442.3449      0.837403       21.1531      0.660803      -3.02090    -0.0924176      0.495171      0.689595      0.755515      0.842895      0.899100      0.922750
  61  11 3431.3932    3.1344  3.0569 11.4281 -0.0001  0.0285   0.0224   0.0756    0.0455   0.0000   442.0028     -0.411681       18.6937      0.542469      -1.70412     -0.343704      0.706202       1.01121       1.07693       1.23746       1.28026       1.34085
  61  12 3617.4562    2.4756  5.2585 10.8129 -0.0032  0.0421   0.0112   0.1090    0.0239   0.0000   441.0648       2.32255       24.0700     -0.279004      -4.12404       1.83935       1.07147       1.49303       1.65722       1.83846       1.93897       2.00591
  62   1 1217.8226    0.0762  0.1115  8.7573  0.0000  0.0132   0.0050   0.0232    0.0172   0.0000   440.7511     -0.355177       21.2328     -0.320011      -4.61469      0.192277      0.321580      0.423243      0.552658      0.482699      0.686953      0.753233
  62   2 1537.0017    0.1935  0.2909  8.7399  0.0000  0.0111   0.0053   0.0251    0.0221   0.0000   441.5767     -0.296607       22.4312      0.279459      -2.85839      0.196655      0.269915      0.370224      0.424821      0.477844      0.504967      0.551461
  62   3 1797.4914    0.4295  0.5717  8.8572  0.0000  0.0133   0.0073   0.0304    0.0372   0.0000   441.9539     -0.566444       21.5557     -0.202772      -4.25200     0.0895495      0.307201      0.448177      0.483472      0.545042      0.556380      0.565240
  62   4 2034.1003    0.7472  1.0240  8.7422  0.0000  0.0161   0.0093   0.0426    0.0799   0.0000   442.6458      0.453524       22.1607      0.105544      -5.02778      0.319185      0.403638      0.565453      0.602901      0.684599      0.729511      0.755254
  62   5 2259.0101    1.2154  1.3480  9.0077  0.0000  0.0181   0.0128   0.0464    0.1084   0.0000   442.2196     -0.802988       23.0771      0.777141      -2.06475     -0.857370      0.446242      0.623647      0.675504      0.742970      0.777542      0.794604
  62   6 2469.7230    1.8539  1.4697  9.7972  0.0000  0.0183   0.0185   0.0490    0.1046   0.0000   442.2132      -2.27460       21.3802      0.538823     -0.986672      -1.19978      0.464272      0.651546      0.707849      0.809894      0.878068      0.905571
  62   7 2673.2911    2.6611  1.4880 10.3101  0.0000  0.0183   0.0261   0.0480    0.1187   0.0000   441.6883     -0.611691       21.5832      0.566461      -4.84744      0.295112      0.438584      0.636247      0.685588      0.766891      0.795089      0.834440
  62   8 2873.6314    3.6415  1.3157 10.9779  0.0001  0.0169   0.0381   0.0445    0.1390   0.0000   441.8159     0.0717926       22.4047      0.878579      -2.90215     -0.818306      0.412810      0.594198      0.629171      0.721450      0.750405      0.764319
  62   9 3069.1803    4.3189  1.3864 11.2608  0.0028  0.0174   0.0449   0.0459    0.1543   0.0000   441.8016     -0.626630       20.9625     -0.934261      -3.08785     -0.985780      0.438960      0.622195      0.662008      0.742894      0.796551      0.808914
  62  10 3260.5685    4.0501  1.8547 11.3901  0.0000  0.0203   0.0355   0.0535    0.0891   0.0000   441.7731     -0.702200       20.3278      0.190852      -1.91645      0.205241      0.506277      0.699766      0.781148      0.858729      0.923712      0.936809
  62  11 3449.3805    3.0302  3.5765 11.2205 -0.0000  0.0311   0.0199   0.0809    0.0453   0.0000   440.5079     -0.175962       21.1099      0.158987     -0.743204      -3.63260      0.770942       1.06024       1.19397       1.31944       1.36224       1.43315
  63   1 1226.2329    0.0777  0.1250  8.7446  0.0000  0.0116   0.0049   0.0283    0.0172   0.0000   440.6260      0.111338       21.5195      0.393836      -4.41429      -1.04776      0.295764      0.442452      0.469265      0.504438      0.531337      0.511522
  63   2 1546.7911    0.2095  0.2450  8.7256  0.0000  0.0089   0.0056   0.0203    0.0218   0.0000   441.9059     -0.515767       22.3052     -0.278429      -4.55022      0.736694      0.234739      0.302216      0.354452      0.384936      0.392884      0.395762
  63   3 1808.0278    0.4462  0.5332  8.8491  0.0000  0.0133   0.0076   0.0282    0.0380   0.0000   441.8689      -1.51786       21.4475   0.000333666      -3.42801    -0.0664741      0.292450      0.463058      0.445060      0.533288      0.557676      0.558755
  63   4 2046.0273    0.7720  0.9623  8.8428  0.0000  0.0157   0.0099   0.0400    0.0798   0.0000   441.9241      0.523119       22.2965      -1.32988      -4.37610    0.00163559      0.383363      0.546732      0.586957      0.657266      0.707298      0.735733
  63   5 2271.8373    1.2272  1.3444  9.0714  0.0000  0.0182   0.0131   0.0460    0.1103   0.0000   441.9919      -1.35690       22.6364      -1.01410      -3.62153    -0.0482038      0.450909      0.614471      0.669767      0.744256      0.750487      0.804526
  63   6 2483.2014    1.8644  1.5836  9.5972 -0.0000  0.0189   0.0178   0.0506    0.1187   0.0000   441.4176    -0.0690381       20.3079      0.746148      -2.55916      -1.58197      0.467865      0.653873      0.711851      0.782022      0.878488      0.895236
  63   7 2687.9487    2.7236  1.4082 10.4259 -0.0001  0.0175   0.0277   0.0471    0.1303   0.0000   441.9133      0.175951       22.5966     -0.330290      -2.31437      -1.01927      0.435752      0.617709      0.651266      0.766794      0.819236      0.859567
  63   8 2889.1843    3.6843  1.2901 10.7151  0.0000  0.0164   0.0389   0.0442    0.1974   0.0000   442.2559      0.234174       22.4314     -0.520161      -2.30108      -1.25579      0.423032      0.599862      0.640268      0.726190      0.772929      0.779788
  63   9 3085.5282    4.3378  1.3722 11.1891 -0.0006  0.0173   0.0440   0.0448    0.1561   0.0000   441.6881      0.727040       20.8158      0.343346      -1.65153    -0.0737963      0.429342      0.607301      0.636449      0.722838      0.777634      0.812392
  63  10 3277.7010    3.9448  1.9202 11.3843 -0.0000  0.0209   0.0337   0.0537    0.0836   0.0000   443.4074      0.586165       19.5360      0.793389      0.622702      -3.12374      0.500684      0.706110      0.779645      0.861023      0.912461      0.946237
  63  11 3467.2726    3.0074  3.4293 11.3323  0.0000  0.0307   0.0200   0.0800    0.0426   0.0000   441.8256       1.57878       20.7723       1.63215      -1.42851      -3.93977      0.717917       1.03343       1.13466       1.27364       1.32630       1.38823
  63  12 3654.7200    2.2312  5.6963 10.8371  0.0250  0.0449   0.0113   0.1237    0.0351   0.0000   444.5414      -3.24402       18.8037       1.71301      -1.73148      -1.76596       1.06169       1.50749       1.64899       1.86033       1.92240       2.03105
  64   1 1234.5356    0.0887  0.1502  8.7499  0.0000  0.0114   0.0048   0.0278    0.0175   0.0000   440.5811      0.917828       22.0021      0.517642      -3.85386     -0.538465      0.315875      0.432166      0.492667      0.528512      0.488443      0.539111
  64   2 1556.4574    0.2230  0.2520  8.7491  0.0000  0.0092   0.0058   0.0195    0.0222   0.0000   441.5489     -0.387067       21.8951     0.0870025      -3.98450     0.0927832      0.216639      0.313259      0.342197      0.384730      0.424198      0.456019
  64   3 1818.4360    0.4397  0.6634  8.8597  0.0000  0.0147   0.0071   0.0344    0.0409   0.0000   441.6537      0.308009       22.1703      0.461324      -4.57174     -0.266934      0.330595      0.492638      0.532921      0.600261      0.654800      0.678157
  64   4 2057.8059    0.7821  0.9033  9.0612  0.0000  0.0151   0.0101   0.0376    0.0669   0.0000   442.8788      0.503350       21.9742     -0.405821      -2.46230      0.530667      0.362645      0.516816      0.549893      0.645815      0.649179      0.693093
  64   5 2284.5280    1.2483  1.3706  9.3331  0.0000  0.0185   0.0133   0.0465    0.0957   0.0000   442.7042     -0.780501       20.8351      0.512438      -2.35988      0.928422      0.462373      0.642553      0.714283      0.783009      0.831971      0.844215
  64   6 2496.7220    1.9207  1.5139  9.9126 -0.0002  0.0185   0.0188   0.0488    0.1042   0.0000   442.8569     -0.760971       21.4190     -0.435756      -3.61539     -0.113998      0.465692      0.637304      0.690088      0.780444      0.836780      0.841220
  64   7 2702.5203    2.7085  1.4626 10.5899 -0.0000  0.0179   0.0268   0.0476    0.1050   0.0000   441.6800      0.260591       21.1609      -1.67059      -2.20753      -2.13416      0.427826      0.607192      0.641999      0.739249      0.781806      0.805395
  64   8 2904.6428    3.7500  1.2904 10.8621  0.0000  0.0165   0.0390   0.0429    0.1864   0.0000   442.4326      0.521903       21.6168     -0.752968      -1.67361     -0.624295      0.413161      0.551094      0.622374      0.675825      0.754584      0.776247
  64   9 3101.7263    4.3900  1.4306 11.3650 -0.0000  0.0177   0.0432   0.0446    0.1415   0.0000   441.9311     -0.216167       21.2384      0.475567      -2.82021      -1.09924      0.424132      0.596416      0.652985      0.741312      0.774901      0.804747
  64  10 3294.6096    3.9161  1.9831 11.5957  0.0000  0.0211   0.0331   0.0563    0.0718   0.0000   443.0587     -0.652735       20.5193     -0.282750      -1.64759     -0.471621      0.496364      0.702376      0.777165      0.861046      0.903599      0.933670
  64  11 3485.0228    2.9559  3.7822 11.2486  0.0001  0.0319   0.0185   0.0842    0.0411   0.0000   441.4680       1.19996       19.8909       2.29868      0.842898      -5.68768      0.751550       1.06320       1.17633       1.30129       1.37753       1.43900
  65   1 1242.7777    0.0800  0.1108  8.7595  0.0000  0.0110   0.0048   0.0211    0.0169   0.0000   440.8648     0.0935171       22.1499      0.532641      -4.00064      0.193487      0.304606      0.428828      0.458729      0.509391      0.583900      0.719109
  65   2 1566.0163    0.2240  0.2690  8.7807  0.0000  0.0091   0.0057   0.0215    0.0222   0.0000   441.6425     -0.365520       22.0262      0.146296      -4.29340     -0.305203      0.213326      0.300643      0.344066      0.365361      0.412656      0.408251
  65   3 1828.7661    0.4673  0.6360  8.8313  0.0000  0.0134   0.0074   0.0312    0.0417   0.0000   440.9755      0.518671       21.6809     -0.366013      -3.23808    -0.0743224      0.308571      0.438688      0.487149      0.558780      0.584353      0.607752
  65   4 2069.5078    0.8053  1.0227  9.0342  0.0000  0.0160   0.0100   0.0414    0.0756   0.0000   442.4103      0.333732       22.5837      0.389531      -2.03868      -1.08456      0.394103      0.546527      0.615042      0.674438      0.723825      0.752759
  65   5 2297.1011    1.2812  1.2969  9.5127  0.0000  0.0179   0.0140   0.0459    0.0954   0.0000   442.4091     -0.212099       21.5127     0.0774695      -4.48105      -1.49739      0.429592      0.601794      0.666212      0.762164      0.801720      0.835519
  65   6 2510.0598    1.9548  1.5833  9.8926 -0.0069  0.0193   0.0184   0.0488    0.1014   0.0000   442.7581     -0.200583       20.1982    -0.0469583      -1.06456     -0.117216      0.455249      0.620939      0.697398      0.758755      0.814535      0.830175
  65   7 2716.9670    2.8407  1.4748 10.4285  0.0000  0.0180   0.0274   0.0460    0.1277   0.0000   442.7788     -0.425655       21.6568      -1.28925      -1.39947     0.0816602      0.427440      0.611126      0.665581      0.736177      0.807670      0.817344
  65   8 2919.9571    3.8734  1.3107 10.9256 -0.0000  0.0167   0.0401   0.0430    0.1875   0.0000   442.0579      0.911293       20.8168     -0.448470      -2.64900      -1.22736      0.392679      0.564071      0.595331      0.686397      0.748093      0.744622
  65   9 3117.7783    4.4001  1.4938 11.3496  0.0000  0.0173   0.0422   0.0477    0.1318   0.0000   442.2374      0.496835       21.8589     -0.998764      -2.72162      -1.64693      0.411526      0.573439      0.611555      0.721788      0.739624      0.761651
  65  10 3311.5139    3.7009  2.2539 11.5734 -0.0000  0.0226   0.0289   0.0589    0.0611   0.0000   443.8269     -0.377981       19.6102       1.81468     -0.627464      -2.54972      0.531499      0.753036      0.825672      0.911028      0.973389       1.00431
  65  11 3502.6386    2.8630  3.9705 11.2970  0.0000  0.0329   0.0178   0.0888    0.0392   0.0000   444.5773       1.57737       18.9030      0.700686      -3.24066      -1.63692      0.771765       1.06458       1.19930       1.32547       1.42066       1.43680
  66   1 1250.9084    0.0916  0.0910  8.7009  0.0000  0.0125   0.0050   0.0180    0.0168   0.0000   440.3265     -0.205120       22.5420      0.363519      -3.90930     -0.832765      0.319318      0.371337      0.581226      0.529949      0.461765      0.533225
  66   2 1575.4684    0.2311  0.2885  8.7640  0.0000  0.0098   0.0057   0.0228    0.0229   0.0000   441.9721      0.269743       22.1515      0.180040      -3.89731   -0.00161509      0.220536      0.309979      0.333329      0.389779      0.417198      0.461467
  66   3 1838.9886    0.4880  0.6897  8.8405  0.0000  0.0137   0.0073   0.0332    0.0422   0.0000   441.9374      0.130586       21.1270     -0.395681      -3.06713      0.319598      0.310720      0.430799      0.471237      0.550420      0.568028      0.590040
  66   4 2081.1139    0.8095  1.1054  8.9677  0.0000  0.0167   0.0097   0.0431    0.0804   0.0000   442.2302      0.449628       22.2625      0.658049      -4.44795      -1.51296      0.393769      0.527765      0.596936      0.648503      0.699119      0.721688
  66   5 2309.5069    1.3232  1.4220  9.3843 -0.0000  0.0180   0.0135   0.0474    0.0907   0.0000   441.3220      0.990596       21.8297      -2.02009      -1.85538       1.82659      0.433758      0.596687      0.664662      0.756488      0.815260      0.832340
  66   6 2523.2966    2.0717  1.5338  9.9022 -0.0002  0.0182   0.0196   0.0480    0.1056   0.0000   442.0218     -0.297305       21.1960     -0.179666      -2.30681    -0.0748602      0.431757      0.607965      0.667835      0.743829      0.808887      0.829421
  66   7 2731.2704    2.9053  1.4627 10.4207  0.0000  0.0172   0.0278   0.0460    0.1324   0.0000   442.7278      0.298906       21.0288     -0.973437      -3.44594     -0.454926      0.411661      0.558643      0.621572      0.703468      0.762459      0.775845
  66   8 2935.2110    3.9083  1.3407 10.5816 -0.0000  0.0164   0.0391   0.0431    0.2289   0.0000   442.2010      0.645606       20.3299     -0.335908      -3.32294     -0.993865      0.389758      0.546545      0.591747      0.674717      0.717485      0.735421
  66   9 3133.7487    4.3231  1.4910 11.4919  0.0000  0.0175   0.0416   0.0468    0.1161   0.0000   442.3753      0.847610       22.5507      -1.02652      -2.54490     -0.586572      0.417236      0.578062      0.633733      0.707067      0.759241      0.775478
  66  10 3328.2451    3.6330  2.4037 11.5737 -0.0001  0.0236   0.0275   0.0619    0.0560   0.0000   443.0756     -0.378290       18.6537     -0.509695       2.04237     -0.285310      0.526559      0.768237      0.830601      0.930307      0.989316       1.01542
  66  11 3520.1697    2.7665  4.1832 11.1612  0.0000  0.0349   0.0163   0.0910    0.0388   0.0000   443.8431      0.929938       20.0246      -2.95027      0.740395     -0.533215      0.780402       1.11251       1.22933       1.36989       1.43415       1.49808
  67   1 1259.0139    0.0936  0.1281  8.7477  0.0000  0.0125   0.0048   0.0208    0.0171   0.0000   440.7380     -0.461655       22.3714      0.771939      -2.89808      -1.22745      0.273414      0.454505      0.474173      0.482484      0.526054      0.562194
  67   2 1584.8008    0.2459  0.3554  8.7461  0.0000  0.0108   0.0055   0.0251    0.0243   0.0000   441.9123     0.0486472       22.2166     -0.607957      -3.54788     -0.340870      0.243913      0.333195      0.365379      0.443017      0.468363      0.470776
  67   3 1849.1360    0.5040  0.6842  8.8944  0.0000  0.0140   0.0077   0.0327    0.0450   0.0000   441.9648     -0.448953       22.2315      0.333480      -2.91646     -0.199103      0.321405      0.460363      0.500794      0.554414      0.599446      0.606651
  67   4 2092.6450    0.8546  1.1038  8.9843  0.0000  0.0166   0.0101   0.0428    0.0848   0.0000   442.8788      -1.05371       21.9556     -0.418514      -3.30841      0.510830      0.366953      0.524229      0.583945      0.639819      0.666224      0.695766
  67   5 2321.8473    1.3913  1.4129  9.2432  0.0000  0.0177   0.0137   0.0463    0.1070   0.0000   442.1590      0.646136       22.7081     0.0637597      -3.35995     -0.332824      0.404523      0.556962      0.623793      0.690052      0.742625      0.789398
  67   6 2536.4834    2.1064  1.5826  9.7283  0.0000  0.0180   0.0194   0.0487    0.1285   0.0000   442.6895     -0.292821       21.0085      0.545643      -4.04904      -1.23145      0.421841      0.572986      0.651548      0.734612      0.801587      0.803920
  67   7 2745.5417    3.0134  1.4614 10.4009  0.0000  0.0174   0.0288   0.0447    0.1512   0.0000   442.5840     -0.319516       23.2808     -0.324551      -3.41760      0.454411      0.406942      0.565462      0.626008      0.705362      0.769516      0.778926
  67   8 2950.3256    4.0568  1.3026 10.9605 -0.0047  0.0161   0.0405   0.0411    0.1821   0.0000   441.9892     -0.343122       22.2730      0.495851      -2.80685      -1.11639      0.383872      0.525061      0.575125      0.637774      0.687456      0.705127
  67   9 3149.5923    4.3358  1.5733 11.5123  0.0000  0.0186   0.0404   0.0468    0.1156   0.0000   442.0543     -0.135394       19.8379      0.247306      -2.67705      0.438579      0.430025      0.621671      0.658930      0.739243      0.819276      0.829006
  67  10 3344.8393    3.5601  2.5118 11.5198 -0.0000  0.0237   0.0261   0.0634    0.0570   0.0000   443.0340     -0.293963       20.0417      0.522933      -1.27807      -2.15610      0.535711      0.759249      0.844799      0.928714      0.985553       1.02938
  67  11 3537.5688    2.7548  4.4628 11.1967  0.0003  0.0361   0.0154   0.0943    0.0364   0.0000   443.7389     -0.966819       22.3580     -0.157235      -3.56438      -3.45437      0.807146       1.14365       1.27142       1.42026       1.49384       1.55154
  68   1 1267.0710    0.0807  0.1109  8.7636  0.0000  0.0116   0.0046   0.0203    0.0165   0.0000   440.4856    -0.0814982       21.8601      0.115891      -3.32754      0.609329      0.233940      0.352559      0.368008      0.462866      0.411006      0.433009
  68   2 1594.0107    0.2470  0.3353  8.7792  0.0000  0.0100   0.0056   0.0241    0.0236   0.0000   441.7292      0.258288       21.8363     -0.610148      -4.01709      0.312707      0.236681      0.296822      0.332966      0.394546      0.371655      0.412613
  68   3 1859.2059    0.5064  0.7131  8.9686  0.0000  0.0137   0.0076   0.0357    0.0441   0.0000   441.5798     -0.572572       22.6834     -0.161256      -3.58372     -0.744046      0.316881      0.437220      0.479095      0.543065      0.580923      0.603361
  68   4 2104.0725    0.8710  1.1497  8.9671  0.0000  0.0168   0.0101   0.0436    0.0896   0.0000   442.2930     -0.203604       22.0404     -0.885087      -3.88502       1.05394      0.375306      0.514585      0.573398      0.635487      0.672036      0.686003
  68   5 2334.0324    1.4079  1.4395  9.4619  0.0000  0.0181   0.0139   0.0470    0.0933   0.0000   442.1903      0.253113       21.5886     0.0207120      -3.31429     -0.819191      0.408348      0.574837      0.639830      0.695711      0.741025      0.774584
  68   6 2549.5748    2.1477  1.5787 10.1665  0.0000  0.0188   0.0201   0.0483    0.1001   0.0000   442.2514      0.414683       21.1512      0.828224      -1.06117    -0.0741000      0.428616      0.600531      0.643824      0.734066      0.784682      0.786041
  68   7 2759.7162    3.0715  1.4227 10.4820 -0.0000  0.0172   0.0295   0.0441    0.1525   0.0000   442.0630    -0.0931543       23.0701      -1.27948      -3.86989     -0.717906      0.385605      0.548459      0.589031      0.654019      0.721512      0.720215
  68   8 2965.3494    4.0767  1.3762 11.0278  0.0000  0.0164   0.0399   0.0442    0.1752   0.0000   442.1870     0.0508195       22.4727     0.0578391      -3.55827     -0.563803      0.387273      0.533545      0.587014      0.646378      0.703108      0.722019
  68   9 3165.3661    4.3728  1.5554 11.5300 -0.0001  0.0178   0.0402   0.0463    0.1084   0.0000   442.6045      -1.02626       22.2292      0.702254      -2.01307     -0.462143      0.413928      0.571964      0.628511      0.697022      0.752896      0.765268
  68  10 3361.4356    3.5177  2.5406 11.5786  0.0001  0.0243   0.0258   0.0623    0.0556   0.0000   443.1710      -1.11909       21.2876      -1.47549      0.360859      -2.05828      0.541044      0.773677      0.837474      0.942794      0.988568       1.02310
  68  11 3554.9048    2.6573  4.6232 11.0916  0.0000  0.0373   0.0149   0.0981    0.0408   0.0000   443.7313     -0.114148       20.7021      -1.15999      -1.45707     -0.501406      0.825342       1.17130       1.28725       1.45647       1.52242       1.58835
  68  12 3745.8876    1.9876  6.7020 10.8107 -0.0111  0.0560   0.0085   0.1453    0.0309   0.0000   442.5586       1.43058       22.6831      -4.01601      -6.67055     -0.285364       1.23308       1.73858       1.93744       2.16130       2.26170       2.34607
  69   1 1275.0063    0.0933  0.1323  8.7414  0.0000  0.0098   0.0046   0.0223    0.0169   0.0000   440.8988    -0.0533677       21.8623      -1.11807      -3.54522      0.447836      0.212380      0.300271      0.328227      0.400316      0.383001      0.392247
  69   2 1603.1250    0.2529  0.3575  8.7616  0.0000  0.0108   0.0055   0.0253    0.0241   0.0000   441.5007     -0.143156       22.0382     0.0456121      -4.56626      0.239537      0.246163      0.340408      0.404181      0.466028      0.473383      0.460967
  69   3 1869.1750    0.5339  0.6971  8.8926  0.0000  0.0136   0.0077   0.0325    0.0448   0.0000   441.8066     -0.647973       21.4985      0.563402      -4.46727      0.355814      0.297428      0.412889      0.445633      0.510258      0.516303      0.537771
  69   4 2115.4417    0.8908  1.1639  9.0068 -0.0002  0.0170   0.0103   0.0436    0.0909   0.0000   442.5294     -0.628772       21.6046      0.378040      -4.68241      -1.14708      0.375336      0.527218      0.575820      0.659319      0.682272      0.692124
  69   5 2346.1276    1.4557  1.4224  9.4891  0.0002  0.0179   0.0146   0.0473    0.1054   0.0000   442.7517     -0.729377       21.6155      0.125200      -3.21888      0.528214      0.402301      0.560144      0.609462      0.695122      0.740099      0.763719
  69   6 2562.5244    2.2096  1.6278 10.0309 -0.0000  0.0188   0.0199   0.0489    0.1066   0.0000   441.9265       1.13867       21.5123      0.366674      -3.34463     -0.324846      0.412223      0.586909      0.641721      0.719088      0.746334      0.763506
  69   7 2773.8095    3.0806  1.4134 10.8218  0.0000  0.0167   0.0298   0.0452    0.1159   0.0000   442.4765     -0.189372       20.4103     -0.352317      -2.02283      -1.64376      0.380493      0.524738      0.583675      0.648124      0.699564      0.706427
  69   8 2980.2471    4.1384  1.4143 10.3355 -0.0002  0.0161   0.0387   0.0428    0.2785   0.0000   443.0162     0.0181509       22.1679      0.598899      -2.91544      -1.89217      0.369391      0.499701      0.573320      0.631386      0.681728      0.699770
  69   9 3180.9891    4.2583  1.6647 11.4393  0.0058  0.0183   0.0380   0.0481    0.1035   0.0000   442.0179      0.237825       21.2900     -0.653651      -2.92476      -1.41840      0.415976      0.576089      0.633184      0.694401      0.756160      0.766418
  69  10 3377.8849    3.4486  2.7901 11.5568  0.0000  0.0252   0.0241   0.0676    0.0508   0.0000   443.0131       1.45168       19.6742      -1.21433      -2.19814      -1.61479      0.545374      0.772715      0.834142      0.974924      0.988482       1.03372
  69  11 3572.1112    2.7077  5.3030 11.1070  0.0019  0.0412   0.0116   0.1048    0.0231   0.0000   442.0794       1.98522       20.8279      -1.99699      -5.02399      -1.71798      0.886346       1.27533       1.38693       1.56097       1.61193       1.70260
  69  12 3763.4392    2.1053  8.3325 10.4145  0.0097  0.0639   0.0059   0.1607    0.0120   0.0000   443.8167       1.28055       24.3925      -5.41962      -6.05098       1.48501       1.36339       1.98924       2.14725       2.49677       2.50731       2.71100
  70   1 1282.9283    0.0958  0.1267  8.7217  0.0000  0.0089   0.0044   0.0209    0.0166   0.0000   440.9049      0.318973       21.8071     0.0133401      -3.74427      0.690776      0.200356      0.284692      0.314691      0.379774      0.390006      0.409974
  70   2 1612.1566    0.2588  0.3499  8.7940  0.0000  0.0099   0.0056   0.0241    0.0241   0.0000   441.4930     -0.486627       22.4753      0.153822      -4.12063     -0.930838      0.218760      0.309507      0.335878      0.378473      0.389234      0.441773
  70   3 1879.0693    0.5572  0.7580  8.7918  0.0001  0.0137   0.0076   0.0333    0.0500   0.0000   442.2428      0.121746       21.3629      0.354750      -2.36522      0.198408      0.295995      0.417937      0.452906      0.516613      0.573687      0.577528
  70   4 2126.6337    0.9162  1.2441  8.8967 -0.0056  0.0173   0.0099   0.0438    0.0902   0.0000   442.9586     0.0776685       23.0427     -0.795264      -3.45647    -0.0973412      0.382517      0.555536      0.603243      0.662153      0.711203      0.741200
  70   5 2358.0826    1.4956  1.5994  9.3623 -0.0000  0.0187   0.0135   0.0481    0.0959   0.0000   442.7553     -0.117451       21.3718       2.04769      -2.12926     -0.543402      0.431256      0.608995      0.671325      0.744327      0.790072      0.813159
  70   6 2575.4589    2.2411  1.5608 10.0820  0.0000  0.0181   0.0204   0.0466    0.1110   0.0000   441.6565     -0.931903       20.9892     0.0156954      -2.80880      0.606252      0.410824      0.573484      0.634841      0.694938      0.738324      0.773531
  70   7 2787.7640    3.2345  1.4279 10.7337 -0.0001  0.0168   0.0310   0.0443    0.1365   0.0000   443.0241    -0.0281135       21.7254      -1.04277      -2.61777      -1.17848      0.368661      0.509620      0.572029      0.622766      0.671963      0.688417
  70   8 2995.0102    4.2266  1.3631 11.1632 -0.0094  0.0164   0.0403   0.0409    0.1709   0.0000   442.5684      0.429794       22.0833      0.535925      -3.57762     -0.892331      0.374547      0.515624      0.566541      0.637445      0.711398      0.715729
  70   9 3196.5454    4.2481  1.7128 11.4725  0.0000  0.0184   0.0368   0.0496    0.0998   0.0000   442.6729     -0.128491       20.2928      0.574132      -2.79332     -0.628312      0.413287      0.581205      0.632116      0.708724      0.746321      0.772494
  70  10 3394.2012    3.3112  2.9221 11.5088  0.0001  0.0261   0.0225   0.0690    0.0489   0.0000   442.2322      0.653322       19.5124      0.190583     -0.985411      -2.55494      0.568010      0.802653      0.892634      0.978229       1.05125       1.10310
  70  11 3589.2135    2.3467  4.6143 11.3758  0.0143  0.0362   0.0090   0.0996    0.0096   0.0000   442.2756      -1.02950       20.3167      0.912515     -0.704174      -3.74289      0.827112       1.08216       1.27594       1.37510       1.51850       1.54059
  71   1 1290.7419    0.0900  0.1480  8.7248  0.0000  0.0106   0.0046   0.0248    0.0168   0.0000   440.8653     -0.973454       23.2660     -0.612265      -3.19240     -0.919602      0.232066      0.321214      0.362111      0.443574      0.418931      0.428522
  71   2 1621.0580    0.2620  0.3498  8.7542  0.0000  0.0097   0.0056   0.0238    0.0242   0.0000   441.7423     -0.262878       22.4119    0.00101066      -4.03104     -0.316288      0.226855      0.296484      0.342145      0.397808      0.415725      0.439617
  71   3 1888.8753    0.5510  0.7875  8.8682  0.0000  0.0139   0.0075   0.0345    0.0478   0.0000   442.3404     -0.943285       22.6826     0.0968232      -2.96938     -0.690889      0.300522      0.421712      0.470038      0.502651      0.543164      0.571080
  71   5 2369.9091    1.5213  1.5262  9.5170  0.0000  0.0181   0.0144   0.0492    0.0970   0.0000   441.9305      0.925293       22.1321     -0.757804      -4.65245      -1.08377      0.388149      0.556373      0.606693      0.666952      0.736181      0.732719
  71   6 2588.2926    2.3346  1.5508 10.1104  0.0000  0.0178   0.0211   0.0465    0.1098   0.0000   442.4046      0.329927       22.0788      -1.51905      -2.40057      -1.50390      0.386870      0.537062      0.602472      0.659883      0.695703      0.728837
  71   7 2801.6390    3.2978  1.4402 10.5503 -0.0040  0.0169   0.0306   0.0431    0.1499   0.0000   442.2227      0.798022       21.5515      0.370793      -3.82127      -1.21505      0.368468      0.520351      0.579790      0.651786      0.702419      0.721877
  71   8 3009.7124    4.3310  1.3621 11.2155  0.0000  0.0163   0.0421   0.0421    0.1627   0.0000   442.7779      0.607592       22.8140      0.451558      -2.76278      -2.11722      0.364354      0.510882      0.549416      0.615521      0.659020      0.682070
  71   9 3211.9533    4.1909  1.7161 11.5165  0.0000  0.0188   0.0361   0.0483    0.0980   0.0000   442.5807      0.651614       20.9626     -0.912910      -4.28687      -1.04776      0.408775      0.566892      0.641518      0.708300      0.744028      0.758503
  71  10 3410.4478    3.2991  3.2081 11.3714 -0.0001  0.0276   0.0210   0.0712    0.0470   0.0000   443.0549      0.394687       19.5287      0.156589       1.00941      -2.44926      0.576422      0.827506      0.911823       1.02083       1.07770       1.12540
  71  11 3606.0782    2.7149  6.1667 10.8621  0.0056  0.0454   0.0095   0.1148    0.0177   0.0000   441.6402     -0.185109       23.0056      -1.02703      -7.17748      -2.12982      0.978930       1.36691       1.52995       1.66471       1.78260       1.85061
  72   1 1298.5201    0.1032  0.1173  8.7427  0.0000  0.0095   0.0047   0.0163    0.0166   0.0000   440.6528     -0.496382       22.0458      0.374666      -4.28205     -0.287559      0.206196      0.301602      0.303633      0.379062      0.408814      0.497190
  72   2 1629.8886    0.2800  0.3951  8.8077 -0.0000  0.0108   0.0057   0.0250    0.0253   0.0000   441.4934     -0.324705       21.8381     -0.305670      -3.77310      0.200167      0.235843      0.324777      0.366277      0.402134      0.431839      0.451708
  72   3 1898.6252    0.5524  0.8128  8.8455  0.0000  0.0141   0.0074   0.0361    0.0507   0.0000   441.2692     -0.805195       22.4048      0.744604      -4.94949    -0.0112595      0.312753      0.436623      0.472394      0.553414      0.579905      0.611488
  72   4 2148.8193    0.9594  1.2323  9.1310  0.0000  0.0170   0.0106   0.0445    0.0866   0.0000   442.2383      0.526582       22.0095     -0.279012      -3.23825     -0.174397      0.360485      0.517839      0.563064      0.638551      0.658914      0.699028
  72   5 2381.7108    1.5860  1.5373  9.5648  0.0000  0.0178   0.0146   0.0485    0.0915   0.0000   442.6632      0.342332       21.7739       1.70479      -2.07193      0.243864      0.375153      0.534534      0.581271      0.646204      0.679529      0.683507
  72   6 2601.0025    2.3756  1.5615 10.1458  0.0003  0.0176   0.0214   0.0467    0.1146   0.0000   442.9241      0.357528       21.0964     -0.381516      -2.18305     -0.563876      0.396742      0.532813      0.594614      0.650790      0.712528      0.720158
  72   7 2815.4122    3.2913  1.4549 10.9633 -0.0004  0.0166   0.0307   0.0449    0.1097   0.0000   442.5639      0.570207       20.9494      0.155102      -3.25004      0.939775      0.367655      0.507550      0.569166      0.622912      0.691031      0.695184
  72   8 3024.2859    4.3408  1.3786 11.3078  0.0000  0.0160   0.0420   0.0430    0.1565   0.0000   442.4209     -0.502806       20.9109      0.464150      -3.14156      0.186332      0.354557      0.481474      0.537585      0.589863      0.634491      0.659166
  72   9 3227.2470    4.1645  1.7510 11.6812 -0.0000  0.0184   0.0355   0.0496    0.0790   0.0000   442.6760     -0.460340       21.2307     -0.675245      -2.43929      -1.65550      0.401059      0.563343      0.622148      0.691068      0.732217      0.761080
  72  10 3426.5972    3.1623  3.3040 11.4977  0.0000  0.0280   0.0203   0.0744    0.0435   0.0000   442.2773     -0.347825       21.1341      0.777666      -3.48037       1.13194      0.597423      0.830442      0.927665       1.03271       1.11245       1.14197
  72  11 3623.2312    2.4539  5.4925 11.0371 -0.0040  0.0436   0.0099   0.1109    0.0244   0.0000   443.0191     -0.550408       22.5271     -0.213019      -5.85186       1.37557      0.931248       1.30769       1.45426       1.62646       1.69923       1.81549
  73   1 1306.1944    0.1079  0.1468  8.7049  0.0000  0.0087   0.0045   0.0201    0.0168   0.0000   440.1869      0.317477       22.1028     0.0341285      -4.26855      0.153396      0.195165      0.274768      0.318460      0.339232      0.380164      0.401272
  73   2 1638.5886    0.2900  0.4137  8.7529  0.0000  0.0109   0.0057   0.0253    0.0264   0.0000   441.7119     -0.307540       22.1476     0.0953577      -3.84112      0.217422      0.230248      0.329455      0.370016      0.421963      0.431685      0.463360
  73   3 1908.2884    0.5993  0.8669  8.7797  0.0000  0.0142   0.0077   0.0360    0.0559   0.0000   441.4246     -0.896067       21.9289     -0.263232      -4.94900     0.0870280      0.303315      0.421776      0.475155      0.532696      0.547222      0.579894
  73   4 2159.8085    0.9809  1.2148  9.2216  0.0000  0.0166   0.0107   0.0437    0.0830   0.0000   441.6909      0.196053       21.8946     -0.252338      -2.90708     -0.781416      0.351817      0.483909      0.534220      0.597661      0.637392      0.654552
  73   5 2393.3710    1.5785  1.6176  9.4547  0.0000  0.0188   0.0141   0.0483    0.1008   0.0000   442.4559     -0.224751       21.5423     -0.869126      -3.74365     -0.182514      0.385144      0.548381      0.609733      0.662467      0.717628      0.743676
  73   6 2613.6581    2.4199  1.5913 10.2777  0.0077  0.0179   0.0217   0.0474    0.1054   0.0000   442.9700     -0.440481       22.0126   -0.00555854      -2.60962      0.241288      0.385749      0.529503      0.582941      0.647515      0.682137      0.721158
  73   7 2829.0989    3.4005  1.4355 10.6287 -0.0100  0.0162   0.0306   0.0419    0.1608   0.0000   442.0852     -0.196760       20.7844    -0.0923628      -2.52939      0.430664      0.358987      0.489035      0.545574      0.603991      0.660632      0.676309
  73   8 3038.7114    4.2492  1.4562 11.5160 -0.0003  0.0167   0.0394   0.0434    0.1120   0.0000   442.9476     -0.560193       21.3721     -0.462589      -2.31422      -1.35210      0.366188      0.513194      0.553592      0.623939      0.679059      0.694084
  73   9 3242.5343    4.1196  1.9001 11.7623 -0.0000  0.0194   0.0330   0.0502    0.0672   0.0000   442.7650      0.622157       20.6571     -0.277734      -2.63646     -0.926858      0.420640      0.586133      0.655148      0.735211      0.784971      0.829878
  73  10 3442.6642    3.1595  3.4317 11.3913  0.0000  0.0286   0.0194   0.0748    0.0440   0.0000   444.0184      -1.14385       21.5957     -0.543218     -0.502916      -1.28169      0.581579      0.825836      0.906297       1.02849       1.06282       1.12482
  73  11 3639.8823    2.3483  5.6495 11.1740  0.0008  0.0460   0.0119   0.1192    0.0358   0.0000   442.9355      -1.39984       20.8223      -3.15877      -4.76354       1.19586      0.926984       1.36325       1.47040       1.67318       1.74937       1.83221
  74   1 1313.8443    0.1173  0.1654  8.7056  0.0000  0.0094   0.0044   0.0209    0.0170   0.0000   440.5998     0.0928822       21.9588      0.362886      -3.93252    -0.0607236      0.198718      0.303640      0.407622      0.426538      0.492896      0.501138
  74   2 1647.1999    0.3008  0.4054  8.7878  0.0000  0.0108   0.0059   0.0242    0.0266   0.0000   441.6717     -0.367174       21.2943     -0.172130      -3.28943   -0.00997111      0.232530      0.324914      0.338627      0.396862      0.406150      0.425561
  74   3 1917.8968    0.6029  0.8276  8.8397  0.0000  0.0141   0.0078   0.0346    0.0556   0.0000   442.1030     -0.629751       22.2877     -0.325873      -4.76810     -0.963142      0.294768      0.410931      0.452002      0.495651      0.519667      0.557615
  74   4 2170.6348    1.0075  1.2345  9.1687  0.0000  0.0169   0.0108   0.0428    0.0884   0.0000   441.4601     -0.158513       22.1096      -1.05000      -4.38795     -0.597419      0.350628      0.499620      0.540194      0.602456      0.655872      0.689057
  74   5 2404.9601    1.6517  1.5983  9.6814  0.0000  0.0187   0.0147   0.0476    0.0883   0.0000   441.8769     -0.393418       21.0534      0.989978      -2.39624     -0.697543      0.387058      0.552613      0.592289      0.671226      0.714894      0.748651
  74   6 2626.2331    2.4884  1.5950 10.3901  0.0000  0.0177   0.0218   0.0473    0.0934   0.0000   442.1991     0.0630972       21.6710       1.36980      -1.76671      -1.25286      0.371446      0.521286      0.574849      0.638584      0.671141      0.702997
  74   7 2842.6835    3.5164  1.4745 10.6003 -0.0002  0.0171   0.0316   0.0431    0.1575   0.0000   442.8813      0.235157       22.0226      0.494238      -3.48811    -0.0620320      0.349669      0.519958      0.545749      0.606722      0.652303      0.663333
  74   8 3053.1069    4.3717  1.4401 11.2416 -0.0084  0.0163   0.0392   0.0424    0.1459   0.0000   442.4991      0.278820       22.5038    -0.0559808      -3.37409      -1.03302      0.349342      0.486987      0.538822      0.594924      0.632863      0.660670
  74   9 3257.6973    4.0822  1.9466 11.5818  0.0000  0.0194   0.0320   0.0512    0.0731   0.0000   441.9242      0.649839       19.6144      0.263014     -0.870935      -2.57423      0.402441      0.554823      0.632894      0.691503      0.743503      0.778852
  74  10 3458.5664    3.0860  3.8015 11.3021  0.0000  0.0309   0.0179   0.0804    0.0434   0.0000   445.1477    -0.0584894       20.7683      0.199424      -1.23622       2.01772      0.618274      0.891853      0.980051       1.07781       1.15984       1.20677
  74  11 3656.5151    2.3852  6.4381 11.0746  0.0007  0.0503   0.0104   0.1292    0.0337   0.0000   444.0003     0.0510388       22.6159     -0.617273      -3.63186      -2.54820      0.995282       1.42068       1.59091       1.76191       1.82679       1.92182
  75   1 1321.4393    0.1155  0.1920  8.7190  0.0000  0.0096   0.0043   0.0245    0.0171   0.0000   440.7031     -0.808561       21.3965     0.0501483      -4.01305     -0.584820      0.186318      0.274756      0.299711      0.344160      0.359119      0.360196
  75   2 1655.7561    0.2978  0.3896  8.8035  0.0000  0.0106   0.0058   0.0231    0.0260   0.0000   441.7062     -0.163618       22.0235     -0.149596      -4.16769     -0.494004      0.210252      0.283418      0.314775      0.368214      0.368908      0.388402
  75   3 1927.4211    0.6163  0.8574  8.9039  0.0000  0.0143   0.0080   0.0355    0.0564   0.0000   441.8138    -0.0299886       21.3401      0.718468      -4.14030     -0.229887      0.298506      0.406750      0.459808      0.518571      0.545469      0.556131
  75   4 2181.4020    1.0541  1.3721  8.9779  0.0000  0.0174   0.0105   0.0447    0.0960   0.0000   443.0863     -0.633412       21.3390    -0.0571628      -3.78558     -0.125588      0.352541      0.502526      0.552587      0.624076      0.672680      0.688349
  75   5 2416.3825    1.7007  1.6441  9.5969  0.0000  0.0183   0.0149   0.0484    0.1015   0.0000   442.6159     0.0919676       22.3348      -1.28416      -1.97647     -0.477229      0.382782      0.519799      0.589927      0.633344      0.685615      0.719692
  75   6 2638.7155    2.5535  1.5483 10.4397  0.0000  0.0174   0.0228   0.0466    0.1011   0.0000   442.8020      0.262027       22.0422      -1.50484      -2.55036      0.186910      0.350361      0.497042      0.543217      0.590855      0.638654      0.667134
  75   7 2856.1971    3.6572  1.4084 10.6364 -0.0000  0.0158   0.0336   0.0417    0.1785   0.0000   442.2823     -0.448257       22.2946     -0.264048      -2.82943      0.177018      0.340075      0.462229      0.513727      0.576120      0.604897      0.623658
  75   8 3067.3709    4.3276  1.4967 11.5296  0.0000  0.0166   0.0392   0.0447    0.1127   0.0000   442.9920     -0.416748       22.3714     -0.146907      -3.84345     -0.450061      0.343511      0.481402      0.530465      0.581816      0.627641      0.653669
  75   9 3272.7967    3.9909  2.1193 11.5838  0.0000  0.0206   0.0298   0.0532    0.0694   0.0000   443.4646    -0.0295334       21.0789     -0.889313      -1.23828      -2.62414      0.413389      0.595071      0.641300      0.726889      0.753292      0.801754
  75  10 3474.4430    3.0225  3.8276 11.3307  0.0000  0.0306   0.0175   0.0808    0.0426   0.0000   443.4796     -0.918897       20.7583       1.25114      -2.42971      -1.42562      0.620137      0.871902      0.976432       1.07671       1.13433       1.19465
  75  11 3673.2232    2.3468  6.7856 10.9971  0.0006  0.0536   0.0091   0.1345    0.0301   0.0000   441.8215      -1.61760       20.9934      -2.49507      -4.83933      -1.85047       1.04035       1.50915       1.64837       1.84919       1.91590       2.00725
  76   1 1328.9510    0.1079  0.1475  8.7626  0.0000  0.0089   0.0045   0.0193    0.0165   0.0000   440.7841      0.114636       21.6784      0.565757      -3.79696     -0.154844      0.181419      0.248108      0.274118      0.326474      0.354649      0.333315
  76   2 1664.1517    0.3126  0.4752  8.7678  0.0000  0.0119   0.0056   0.0267    0.0279   0.0000   441.3777    -0.0852581       22.4329    -0.0208586      -4.53848      0.155603      0.234627      0.316030      0.374230      0.420015      0.432230      0.480802
  76   3 1936.8945    0.6444  0.9074  8.8320  0.0000  0.0140   0.0079   0.0362    0.0588   0.0000   441.5791     -0.111730       22.7211      0.426935      -4.22579     -0.713822      0.283387      0.399908      0.429520      0.513463      0.520543      0.539428
  76   4 2192.1018    1.0777  1.2896  9.2556 -0.0000  0.0167   0.0111   0.0435    0.0859   0.0000   442.1690      0.665894       21.5520     0.0915148      -4.52567      0.689874      0.349629      0.474815      0.535903      0.602206      0.633638      0.661452
  76   5 2427.7694    1.6840  1.6641  9.9142 -0.0002  0.0190   0.0147   0.0490    0.0776   0.0000   442.4554     -0.624809       21.5040      0.203153      -3.59679      -1.77679      0.378537      0.537530      0.588160      0.647267      0.696720      0.716519
  76   6 2651.1664    2.6033  1.5878 10.2685  0.0000  0.0173   0.0227   0.0456    0.1208   0.0000   442.9816      0.802321       22.8756      -1.26555      -3.09317     -0.897459      0.357951      0.494454      0.558506      0.613329      0.673023      0.686038
  76   7 2869.6139    3.6888  1.3914 11.0754  0.0000  0.0162   0.0338   0.0411    0.1228   0.0000   442.9851     0.0760629       22.0239      0.482970      -2.55249      -1.69647      0.328626      0.464567      0.505580      0.562675      0.603938      0.616151
  76   8 3081.5763    4.3318  1.6306 11.3507  0.0000  0.0171   0.0366   0.0460    0.1105   0.0000   442.4014      0.691552       21.2586      -1.35322      -1.92975      0.184517      0.348266      0.491129      0.538362      0.599712      0.646853      0.669029
  76   9 3287.7260    3.9117  2.1227 11.7817  0.0000  0.0208   0.0296   0.0546    0.0607   0.0000   443.4707      0.529016       20.3276     -0.368362      -2.79575     -0.707465      0.407084      0.582209      0.652185      0.719376      0.750561      0.785498
  76  10 3490.2519    2.9307  3.9876 11.4134 -0.0002  0.0326   0.0170   0.0844    0.0403   0.0000   443.9713    -0.0400161       20.3997     -0.220391     -0.234648      -3.21403      0.637799      0.914010      0.997604       1.13227       1.16667       1.25277
  76  11 3689.6039    2.2307  6.6819 11.0128 -0.0014  0.0532   0.0091   0.1363    0.0321   0.0000   446.0472       1.04676       20.5172      -2.38506      -4.99665     -0.250301       1.03211       1.48929       1.62821       1.86689       1.90886       2.02189
  77   1 1336.4217    0.1228  0.1391  8.7640  0.0000  0.0081   0.0046   0.0162    0.0164   0.0000   440.5220     -0.289172       22.0108      0.109108      -4.28582      0.238590      0.159306      0.220975      0.256606      0.257106      0.290811      0.297812
  77   2 1672.5156    0.3111  0.4804  8.8460  0.0000  0.0115   0.0056   0.0280    0.0273   0.0000   441.2858     -0.142864       22.4145      0.670827      -4.67534     -0.408563      0.226543      0.317569      0.350491      0.398685      0.426601      0.464286
  77   3 1946.2844    0.6515  0.9178  8.8901  0.0000  0.0147   0.0079   0.0370    0.0593   0.0000   441.9058     -0.983993       21.4991     -0.585278      -3.72517     -0.485529      0.278674      0.410470      0.435709      0.512114      0.535527      0.558447
  77   4 2202.6630    1.0646  1.3858  9.2170  0.0000  0.0173   0.0104   0.0451    0.0767   0.0000   442.3278      0.497906       22.4689     -0.103596      -3.84884     -0.266692      0.343882      0.471119      0.535454      0.587898      0.629933      0.631253
  77   5 2439.0731    1.7419  1.6584  9.8924 -0.0036  0.0183   0.0150   0.0487    0.0827   0.0000   442.3252      0.145833       20.7835    -0.0259774      -3.57601     -0.737541      0.375871      0.519844      0.579892      0.645438      0.701868      0.717780
  77   6 2663.4747    2.5893  1.6152 10.5905 -0.0000  0.0175   0.0224   0.0465    0.0895   0.0000   442.8408       1.12929       22.1272     -0.514579      -1.73673     -0.682678      0.360086      0.483510      0.545379      0.606830      0.660951      0.671768
  77   7 2882.9418    3.7367  1.4489 10.7409 -0.0002  0.0164   0.0336   0.0421    0.1744   0.0000   442.8921     -0.567860       22.2956     -0.622275      -3.10078      -1.78107      0.326430      0.467399      0.509596      0.563305      0.611016      0.646225
  77   8 3095.6850    4.3383  1.5240 11.5200  0.0047  0.0167   0.0383   0.0443    0.1104   0.0000   442.2701      0.116766       22.1219     -0.976894      -3.21509     -0.756028      0.327553      0.469917      0.500021      0.577375      0.624064      0.633309
  77   9 3302.6085    3.8250  2.3928 11.6247  0.0000  0.0217   0.0268   0.0572    0.0602   0.0000   443.7220       1.74336       20.1756     0.0700777      0.169803     -0.693064      0.433037      0.608726      0.680340      0.767093      0.821397      0.855592
  77  10 3505.9154    2.9525  4.1711 11.2152 -0.0014  0.0325   0.0159   0.0848    0.0440   0.0000   442.9830     0.0631249       21.4358      -1.16859      -3.85027      -3.24763      0.645508      0.898423       1.00740       1.13119       1.17756       1.25242
  77  11 3706.0213    2.2124  7.4233 10.8023  0.0008  0.0412   0.0061   0.0961    0.0057   0.0000   441.5772      0.321425       23.5793    -0.0253474      -4.42278      -2.48494       1.01585       1.11938       1.32202       1.40220       1.34408       1.50406
  78   1 1343.8089    0.1134  0.1377  8.7137  0.0000  0.0081   0.0043   0.0173    0.0161   0.0000   440.5236     0.0907779       21.7579      0.438416      -4.08143     -0.351672      0.151587      0.211080      0.224974      0.277529      0.267219      0.274790
  78   2 1680.7761    0.3233  0.4107  8.8011  0.0000  0.0100   0.0060   0.0235    0.0270   0.0000   441.2163     -0.124991       21.7057     -0.335922      -3.42200      0.708104      0.206146      0.281120      0.312513      0.348350      0.355150      0.380496
  78   3 1955.5721    0.6536  0.9618  8.8547  0.0000  0.0145   0.0078   0.0379    0.0595   0.0000   442.1709      0.162093       21.9413     -0.813588      -3.42679      0.197092      0.286054      0.397369      0.440707      0.474153      0.525333      0.537790
  78   4 2213.1569    1.1087  1.4064  9.1640  0.0000  0.0173   0.0107   0.0455    0.0835   0.0000   442.7861     0.0986041       20.4768      0.793301      -4.11825    -0.0395199      0.338687      0.470634      0.530153      0.579714      0.630008      0.643054
  78   5 2450.2975    1.8310  1.6265  9.7223 -0.0000  0.0176   0.0157   0.0473    0.1007   0.0000   442.5219    -0.0119132       22.2546     -0.559774      -1.65546     0.0513928      0.358253      0.487912      0.564208      0.614379      0.656253      0.679179
  78   6 2675.7605    2.6950  1.5674 10.6564 -0.0003  0.0176   0.0235   0.0448    0.0940   0.0000   442.3539     -0.563677       21.9612     -0.321761      -3.07756      -2.54860      0.356216      0.506581      0.552480      0.627033      0.669361      0.696669
  78   7 2896.1576    3.8312  1.4589 10.6962  0.0000  0.0160   0.0334   0.0423    0.1607   0.0000   442.1789      0.331794       21.8449      0.106044      -2.24187    -0.0527839      0.307654      0.443658      0.477561      0.539597      0.565878      0.586049
  78   8 3109.6571    4.3856  1.5807 11.6771 -0.0082  0.0168   0.0377   0.0458    0.0910   0.0000   443.0082      0.713766       21.2348      0.837393      -3.80793      -1.30086      0.338243      0.477673      0.515412      0.580939      0.632433      0.651355
  78   9 3317.4164    3.6789  2.5547 11.6613  0.0000  0.0228   0.0249   0.0608    0.0514   0.0000   443.2779      0.659186       19.6532      0.794312      -1.55883      -1.78381      0.431946      0.619473      0.681241      0.763250      0.797927      0.849396
  79   1 1351.1667    0.1228  0.1698  8.7377  0.0000  0.0082   0.0043   0.0191    0.0165   0.0000   440.3918     -0.561188       22.4042      0.705374      -3.97490      0.125197      0.155713      0.213345      0.256768      0.250390      0.311544      0.310621
  79   2 1688.9455    0.3388  0.4693  8.8055  0.0000  0.0109   0.0058   0.0256    0.0279   0.0000   441.4412     -0.180493       22.0813     -0.415324      -3.90666     -0.445810      0.195112      0.289387      0.295189      0.357642      0.357067      0.394963
  79   3 1964.8774    0.6673  1.0330  8.9638  0.0000  0.0155   0.0078   0.0402    0.0609   0.0000   441.9543     -0.206559       21.7199       1.03404      -4.18809     -0.234294      0.300261      0.419951      0.467148      0.521949      0.550583      0.572229
  79   4 2223.5580    1.1354  1.3971  9.1964  0.0000  0.0165   0.0108   0.0449    0.0842   0.0000   441.6974      0.173040       21.2410      -1.31567      -3.04741     -0.212408      0.336093      0.454092      0.503204      0.547897      0.606307      0.622614
  79   5 2461.3903    1.8933  1.6362  9.9618 -0.0000  0.0179   0.0161   0.0473    0.0899   0.0000   442.3786      0.333405       21.2650      0.165677      -2.81266     -0.136654      0.350954      0.484392      0.552735      0.611105      0.660698      0.673816
  79   6 2688.0119    2.7231  1.5810 10.6784 -0.0055  0.0174   0.0232   0.0454    0.0925   0.0000   442.6442    -0.0140582       22.3215     -0.454299      -3.42206      -1.94846      0.341232      0.473833      0.524319      0.588956      0.639390      0.664460
  79   7 2909.3344    3.8980  1.3810 10.9119 -0.0058  0.0154   0.0347   0.0403    0.1705   0.0000   443.1801     -0.538740       22.2952      0.127721      -2.41142     -0.139608      0.312159      0.442542      0.479241      0.546734      0.585291      0.619933
  79   8 3123.5517    4.4055  1.6064 11.3552 -0.0002  0.0169   0.0367   0.0445    0.1175   0.0000   442.4096    0.00344142       21.8733      0.185735      -3.11110     -0.312007      0.330058      0.475098      0.512017      0.578663      0.618768      0.640384
  79   9 3332.0981    3.6840  2.7130 11.7490  0.0000  0.0236   0.0240   0.0628    0.0470   0.0000   443.1423      0.309888       20.3446      0.748029      -1.78507      -1.56823      0.440003      0.646090      0.693064      0.792348      0.814346      0.876092
  80   1 1358.4377    0.1251  0.1482  8.7449  0.0000  0.0075   0.0044   0.0162    0.0163   0.0000   440.2410     0.0906912       21.8430     0.0787361      -3.40921     -0.506373      0.151127      0.200886      0.228898      0.265599      0.283822      0.295200
  80   2 1697.0220    0.3435  0.4631  8.8558  0.0000  0.0116   0.0058   0.0242    0.0280   0.0000   441.2446    -0.0641585       22.2545      0.351835      -4.23799      0.404576      0.199057      0.303896      0.324683      0.378776      0.390254      0.420963
  80   3 1974.1236    0.6845  0.9735  9.0009  0.0000  0.0145   0.0081   0.0383    0.0612   0.0000   441.6456     -0.437178       22.0384     -0.543104      -4.06440      0.437020      0.280078      0.387142      0.433540      0.479773      0.507562      0.533517
  80   4 2233.9291    1.1621  1.4446  9.2479  0.0000  0.0175   0.0110   0.0449    0.0900   0.0000   441.9512     -0.461763       21.6247      0.729451      -3.60467     0.0579834      0.340759      0.466253      0.514003      0.583306      0.630373      0.656593
  80   5 2472.4608    1.8795  1.6407 10.0954  0.0000  0.0178   0.0162   0.0477    0.0839   0.0000   442.9638     -0.193219       21.7402     -0.846075      -3.58192    -0.0107490      0.355996      0.489521      0.548957      0.601480      0.654838      0.655031
  80   6 2700.1221    2.8137  1.5870 10.5065 -0.0065  0.0171   0.0236   0.0442    0.1106   0.0000   442.4164     -0.254382       22.6110      0.349844      -2.93579     -0.489166      0.341996      0.473634      0.532470      0.582668      0.640269      0.660908
  80   7 2922.3936    3.9342  1.4957 11.0780 -0.0002  0.0164   0.0340   0.0420    0.1342   0.0000   442.8904     -0.156927       21.4212      0.212636      -3.26322    -0.0685704      0.322456      0.456303      0.501329      0.571225      0.620537      0.638920
  80   8 3137.3798    4.4595  1.5516 11.5165  0.0000  0.0167   0.0377   0.0433    0.1116   0.0000   442.6886      0.186249       21.5061     -0.136088      -2.77643      -1.17145      0.315795      0.445380      0.500409      0.544574      0.579086      0.586423
  80   9 3346.7147    3.6154  2.6906 11.6651  0.0001  0.0234   0.0236   0.0621    0.0507   0.0000   443.6664     0.0931145       20.6300     -0.691976      -1.92822      -1.12013      0.434505      0.625313      0.693884      0.765554      0.826125      0.858536
  80  10 3552.5150    2.7207  4.7547 11.3128  0.0000  0.0356   0.0098   0.0929    0.0106   0.0000   442.8588     -0.881866       20.9421      -1.30807      -2.52312      -2.41926      0.693968      0.943321       1.10395       1.19171       1.29906       1.34469
  81   1 1365.7024    0.1280  0.1841  8.7237  0.0000  0.0080   0.0043   0.0203    0.0166   0.0000   440.2373     -0.309308       22.5243     -0.301320      -3.69810     -0.277815      0.156025      0.213620      0.249064      0.255444      0.287769      0.300723
  81   2 1704.9994    0.3474  0.4881  8.8363  0.0000  0.0108   0.0058   0.0257    0.0287   0.0000   441.6038      0.198836       22.2579      0.520814      -4.05708     -0.892589      0.204072      0.277520      0.319428      0.366436      0.360522      0.390930
  81   3 1983.2905    0.6970  0.9585  8.9582 -0.0000  0.0142   0.0081   0.0376    0.0620   0.0000   441.9279      0.658549       22.1699     -0.571689      -4.17901     -0.770634      0.259739      0.377306      0.413075      0.471580      0.495677      0.509380
  81   4 2244.1367    1.2135  1.4805  9.0599 -0.0000  0.0176   0.0109   0.0441    0.0972   0.0000   442.3801      0.296068       20.6918      0.126569      -3.10470     -0.193585      0.320747      0.467680      0.502159      0.569585      0.602581      0.628653
  81   5 2483.3961    1.9401  1.7508  9.7896 -0.0001  0.0181   0.0155   0.0488    0.0969   0.0000   442.2355      0.381518       21.0934     -0.541939      -2.31246     -0.855998      0.348774      0.486015      0.542577      0.610243      0.641694      0.667069
  81   6 2712.1662    2.8540  1.5787 10.6473 -0.0058  0.0169   0.0238   0.0444    0.0989   0.0000   442.9683     -0.341542       21.5249     -0.208909      -1.86427     -0.552520      0.330158      0.448612      0.504309      0.559791      0.595567      0.633014
  81   7 2935.3891    3.9173  1.5220 11.1717 -0.0000  0.0164   0.0338   0.0432    0.1178   0.0000   442.4874     -0.515024       20.9930     -0.703990      -1.80794     -0.554316      0.310577      0.443092      0.475321      0.541571      0.573327      0.597739
  81   8 3151.1419    4.3834  1.6459 11.8146 -0.0087  0.0172   0.0357   0.0447    0.0777   0.0000   443.2924     -0.325194       20.7805    -0.0298970      -2.44137     -0.869312      0.329181      0.456962      0.508428      0.563682      0.605260      0.622562
  81   9 3361.2238    3.6036  2.7479 11.4674 -0.0000  0.0229   0.0229   0.0619    0.0566   0.0000   443.3320       1.59014       20.1809       1.17807      -2.72723      -1.83945      0.436409      0.609138      0.681247      0.760085      0.810071      0.848626
  82   1 1372.8961    0.1289  0.1896  8.6934  0.0000  0.0084   0.0042   0.0205    0.0167   0.0000   440.3626    0.00844024       21.8322     0.0314921      -4.35404      0.712495      0.155151      0.203007      0.247021      0.263383      0.261997      0.286921
  82   2 1712.9569    0.3525  0.4967  8.8109  0.0000  0.0107   0.0058   0.0266    0.0293   0.0000   441.5013     -0.421244       21.0570      0.181982      -3.48563     -0.645718      0.199096      0.288581      0.316561      0.368336      0.384547      0.400658
  82   3 1992.3817    0.7241  1.0444  8.9179  0.0000  0.0149   0.0082   0.0389    0.0666   0.0000   441.6461     -0.209016       22.0981      0.924810      -3.95621     -0.559607      0.274217      0.391489      0.431494      0.480757      0.519982      0.546016
  82   4 2254.2739    1.2125  1.5052  9.1875 -0.0003  0.0174   0.0110   0.0461    0.0914   0.0000   442.9514     -0.165265       22.5801     -0.259346      -4.17979     -0.553518      0.323973      0.458741      0.495493      0.566253      0.614930      0.633414
  82   5 2494.2831    1.9526  1.8045  9.9112  0.0000  0.0188   0.0153   0.0482    0.0860   0.0000   442.4240    -0.0261158       20.7379     -0.177212      -2.30339      0.120924      0.354441      0.487321      0.545153      0.607239      0.644095      0.674633
  82   6 2724.1464    2.9246  1.6322 10.7649  0.0002  0.0173   0.0246   0.0453    0.0961   0.0000   442.6227    -0.0511726       21.6001      -1.38572      -3.14650     -0.645812      0.331684      0.464201      0.524708      0.578147      0.624447      0.660159
  82   7 2948.2491    3.9594  1.4937 11.2802 -0.0001  0.0162   0.0341   0.0424    0.1118   0.0000   442.7040      0.287500       22.2525      0.571142      -3.16914     -0.821595      0.308351      0.425811      0.463961      0.516121      0.550896      0.567584
  82   8 3164.7826    4.2899  1.6795 11.8199 -0.0003  0.0174   0.0352   0.0462    0.0752   0.0000   442.7168      0.211652       21.7657      0.474693      -2.64704      -1.11797      0.328641      0.459081      0.500821      0.568617      0.603879      0.626275
  82   9 3375.7371    3.4908  3.1585 11.5610  0.0000  0.0264   0.0211   0.0672    0.0463   0.0000   443.7820       1.73797       20.4670     -0.876546     -0.715919     -0.587332      0.469657      0.695270      0.752520      0.860438      0.885054      0.928694
  82  10 3582.9833    2.8223  6.0822 10.9698  0.0020  0.0452   0.0087   0.1127    0.0117   0.0000   443.5432       1.51884       19.8187      -2.57533      -3.83773     -0.560654      0.829265       1.15878       1.31792       1.44455       1.51914       1.60012
  83   0  927.5367    0.0338  0.0069  8.9899  0.0063  0.0127   0.0074   0.0055    0.0137   0.0000   434.2929      0.664072       23.1470       2.58661      -5.63359      0.144133      0.243477      0.431577      0.434763      0.297431      0.513811      0.590642
  83   1 1379.9958    0.1356  0.1998  8.6823  0.0000  0.0082   0.0042   0.0195    0.0169   0.0000   440.3821     -0.265440       21.8501      0.254681      -4.48055      0.503243      0.173050      0.218881      0.251594      0.273045      0.302624      0.283800
  83   2 1720.7943    0.3707  0.5384  8.8709  0.0000  0.0114   0.0059   0.0267    0.0300   0.0000   441.3877     -0.302241       22.1170     -0.349681      -3.33111      0.461427      0.208547      0.298718      0.324456      0.377239      0.403642      0.397006
  83   3 2001.3969    0.7169  1.0664  9.0547  0.0000  0.0158   0.0083   0.0405    0.0659   0.0000   441.9750     -0.631423       22.1743     -0.302891      -4.30875      0.196542      0.283975      0.408486      0.448177      0.495029      0.533222      0.563212
  83   4 2264.3425    1.2645  1.5189  9.3382 -0.0050  0.0172   0.0113   0.0457    0.0840   0.0000   442.2687    -0.0298307       22.4263     -0.323310      -3.77375    0.00591198      0.328269      0.453572      0.485282      0.561349      0.604195      0.635461
  83   5 2505.1036    1.9963  1.6972 10.2902  0.0000  0.0182   0.0165   0.0480    0.0752   0.0000   442.8220     -0.460294       21.5558     -0.676271      -1.61263      0.122430      0.345967      0.483348      0.549152      0.603935      0.654204      0.691897
  83   6 2736.0701    2.9625  1.5985 10.9230  0.0109  0.0169   0.0254   0.0456    0.0889   0.0000   442.6962      0.251012       21.7869      0.402361      -3.95854     -0.639360      0.321664      0.449967      0.503851      0.549279      0.618177      0.629348
  83   7 2961.0623    4.0846  1.5069 11.2515  0.0000  0.0158   0.0348   0.0427    0.1203   0.0000   442.7925     0.0876262       21.9835     -0.170342      -4.11043      -1.20723      0.295463      0.408253      0.452549      0.503277      0.551107      0.564691
  83   8 3178.3368    4.4120  1.7415 11.7135 -0.0000  0.0171   0.0350   0.0467    0.0820   0.0000   442.6479    -0.0639557       21.3789      0.130795      -1.69571     -0.969700      0.318083      0.430236      0.498800      0.547262      0.588072      0.609001
  83   9 3390.1103    3.3885  3.0035 11.7295 -0.0000  0.0254   0.0212   0.0661    0.0442   0.0000   443.6059       1.19590       20.6341     -0.543711      -2.48048      -1.60545      0.465228      0.650142      0.731004      0.822915      0.881406      0.915419
  83  10 3598.3464    2.5792  5.6077 11.1212 -0.0021  0.0434   0.0083   0.1095    0.0137   0.0000   442.9160      0.242310       19.7721       1.84885      -3.31728      -3.18309      0.770658       1.11493       1.22045       1.37963       1.44143       1.51120
  84   1 1387.0836    0.1405  0.1777  8.7246  0.0000  0.0077   0.0043   0.0176    0.0164   0.0000   440.1924     0.0633630       21.7740     -0.246259      -3.87570      0.936890      0.146698      0.216977      0.236561      0.270151      0.295236      0.317812
  84   2 1728.5721    0.3749  0.5818  8.8337  0.0000  0.0120   0.0058   0.0282    0.0319   0.0000   441.2343     -0.743006       22.1025     0.0547872      -3.96030     -0.683219      0.222027      0.298152      0.340293      0.392383      0.412246      0.421969
  84   3 2010.3951    0.7388  1.1377  8.9356  0.0000  0.0155   0.0081   0.0419    0.0703   0.0000   442.0445      0.650832       22.2408     -0.283701      -4.46237     -0.372553      0.282984      0.392292      0.447353      0.488973      0.525730      0.552631
  84   4 2274.2936    1.2536  1.5163  9.6103 -0.0000  0.0177   0.0115   0.0467    0.0718   0.0000   442.3115      0.711716       22.7498      0.772185      -3.56348    -0.0498640      0.322928      0.447295      0.507772      0.557520      0.588849      0.622552
  84   5 2515.8624    2.0565  1.7421 10.1024 -0.0000  0.0178   0.0164   0.0477    0.0846   0.0000   441.9457      0.697488       22.3780     -0.518971      -2.61766      -1.01663      0.330580      0.458341      0.522386      0.567437      0.634654      0.656826
  84   6 2747.9549    3.0401  1.6341 10.7221  0.0003  0.0171   0.0247   0.0449    0.0986   0.0000   442.8933    -0.0232947       21.7185     -0.354751      -3.53169     0.0916727      0.304410      0.431486      0.462879      0.536952      0.561080      0.577248
  84   7 2973.7988    4.1138  1.5184 11.4310  0.0000  0.0162   0.0350   0.0426    0.1063   0.0000   443.3328      0.221005       22.0623     -0.262715      -1.68499     0.0766078      0.298550      0.424348      0.467549      0.517338      0.559958      0.573497
  84   8 3191.8167    4.2340  1.8461 11.7442  0.0000  0.0179   0.0325   0.0484    0.0742   0.0000   442.5129      0.188239       21.6350     -0.834196      -3.15583      -1.12947      0.331342      0.459937      0.512676      0.566415      0.609599      0.634365
  84   9 3404.4224    3.3785  3.4912 11.5190  0.0000  0.0276   0.0196   0.0729    0.0461   0.0000   443.0476     -0.390052       20.9963      -1.24729      -2.07534      -1.40720      0.497258      0.712398      0.782711      0.888891      0.932361      0.980088
  84  10 3613.2523    2.5030  5.8243 11.1548 -0.0026  0.0464   0.0080   0.1154    0.0162   0.0000   443.9293     -0.337748       20.1198       1.51517     -0.821375    -0.0870842      0.799539       1.19456       1.26697       1.47364       1.51050       1.60176
  85   1 1394.1263    0.1369  0.2134  8.7106  0.0000  0.0083   0.0042   0.0223    0.0169   0.0000   440.1603      0.288848       21.7956    -0.0348224      -3.77323     -0.189660      0.162253      0.212598      0.262258      0.283832      0.311919      0.326639
  85   2 1736.2650    0.3954  0.5678  8.8290  0.0000  0.0116   0.0060   0.0267    0.0326   0.0000   440.9475     -0.429495       22.0746      0.474165      -4.14866     -0.341838      0.208522      0.280084      0.329795      0.362558      0.387725      0.392305
  85   3 2019.3146    0.7604  1.1402  8.8400  0.0000  0.0157   0.0081   0.0399    0.0761   0.0000   441.9030     -0.415405       22.2175     -0.331764      -3.45037     0.0833522      0.268705      0.393821      0.421257      0.484811      0.513014      0.530040
  85   4 2284.1881    1.3032  1.5583  9.4624 -0.0006  0.0176   0.0114   0.0457    0.0804   0.0000   442.2302      0.406256       22.6749     -0.667115      -3.08214     -0.695931      0.319186      0.442986      0.492510      0.562077      0.592359      0.611273
  85   5 2526.5304    2.0931  1.7545 10.0709  0.0000  0.0180   0.0163   0.0471    0.0856   0.0000   442.4138     -0.316090       21.6844     -0.665152      -4.52450     -0.346634      0.322486      0.454941      0.505451      0.568652      0.597662      0.616644
  85   6 2759.7720    3.0775  1.6280 10.7497  0.0001  0.0167   0.0251   0.0451    0.1048   0.0000   443.4677     -0.327908       21.9993      0.259312      -3.42273      0.503393      0.313014      0.435157      0.483248      0.548266      0.579583      0.613183
  85   7 2986.4519    4.2099  1.5150 11.2989  0.0000  0.0158   0.0357   0.0422    0.1256   0.0000   442.6128      0.665473       21.8704     -0.550786      -3.45173     -0.823081      0.298442      0.408788      0.462741      0.514097      0.552440      0.566494
  85   8 3205.2326    4.2605  1.9400 11.4548 -0.0000  0.0178   0.0308   0.0481    0.0834   0.0000   443.3706      -1.17968       20.7187      0.661670      -3.08202      -1.06705      0.329586      0.449673      0.503740      0.561151      0.593532      0.636932
  85   9 3418.6899    3.2817  3.5499 11.5814  0.0001  0.0279   0.0186   0.0746    0.0424   0.0000   443.4149     -0.238163       20.9989     -0.820426      -2.43445      -3.57513      0.498023      0.703928      0.777386      0.879457      0.915221      0.969507
  85  10 3628.3345    2.5841  6.7229 11.0958  0.0083  0.0478   0.0075   0.1237    0.0141   0.0000   443.2361      0.155004       21.9628       2.49345      -4.88247      -4.09893      0.868461       1.19619       1.33905       1.51067       1.57604       1.67043
  86   1 1401.0999    0.1441  0.2468  8.6820  0.0000  0.0095   0.0041   0.0232    0.0173   0.0000   440.1016     -0.280249       22.0492     -0.196884      -4.35457     -0.466314      0.176168      0.242814      0.292255      0.329001      0.335894      0.357151
  86   2 1743.8517    0.4022  0.6346  8.8012  0.0000  0.0122   0.0058   0.0299    0.0342   0.0000   440.9078     -0.248929       22.0950     0.0455542      -4.10433     -0.455729      0.210145      0.297445      0.329657      0.368330      0.375867      0.413563
  86   3 2028.1733    0.7795  1.1713  8.8189  0.0000  0.0152   0.0082   0.0409    0.0807   0.0000   442.1946     -0.326957       22.3912     -0.426904      -3.70834     0.0456521      0.271312      0.373870      0.418026      0.484655      0.498239      0.526700
  86   4 2293.9634    1.3179  1.5848  9.4951 -0.0111  0.0176   0.0111   0.0460    0.0798   0.0000   442.3143     -0.563538       20.7360      0.597513      -3.09538     0.0605489      0.315412      0.443182      0.488498      0.543833      0.596039      0.622908
  86   5 2537.1438    2.1179  1.7774 10.3099 -0.0004  0.0180   0.0168   0.0489    0.0776   0.0000   442.3813     -0.208841       21.7317     -0.413195      -2.40880     -0.504999      0.329649      0.444413      0.509068      0.561690      0.598529      0.626181
  86   6 2771.4292    3.1863  1.5861 11.0007  0.0000  0.0166   0.0265   0.0439    0.0948   0.0000   442.8602     -0.221271       21.7536     -0.543607      -2.90810      0.483549      0.306597      0.425019      0.475381      0.535805      0.579661      0.604661
  86   7 2999.0092    4.3165  1.4856 11.2971  0.0009  0.0159   0.0362   0.0408    0.1278   0.0000   443.4221     -0.436945       21.0939     -0.247183      -3.94005      -1.29147      0.281774      0.398659      0.441929      0.478543      0.521931      0.537663
  86   8 3218.5481    4.3075  1.9298 11.5801  0.0000  0.0182   0.0318   0.0472    0.0856   0.0000   443.4829     -0.356984       21.2796      0.238659      -3.51878     -0.313557      0.335861      0.460538      0.520255      0.580500      0.621637      0.643235
  86   9 3432.8857    3.2101  3.7609 11.5896 -0.0000  0.0295   0.0177   0.0778    0.0409   0.0000   442.7313     -0.632084       20.1093      -1.04083      -1.55536      0.308300      0.513238      0.730262      0.809364      0.915588      0.960584       1.01105
  86  10 3643.3091    2.3642  5.9710 11.2428 -0.0040  0.0487   0.0086   0.1225    0.0252   0.0000   443.6576      -1.70528       21.7601      0.387746      0.493013      -3.13187      0.821912       1.20789       1.31912       1.48451       1.52659       1.60128
  87   1 1408.0246    0.1436  0.2345  8.7390  0.0000  0.0089   0.0042   0.0222    0.0169   0.0000   440.3531     -0.258943       21.8305     -0.275487      -4.19365      0.317985      0.159979      0.217244      0.239507      0.284324      0.305476      0.308676
  87   2 1751.4212    0.4062  0.6021  8.8597  0.0000  0.0118   0.0060   0.0286    0.0338   0.0000   440.9491     -0.321403       21.8160     0.0258806      -4.21571     -0.543965      0.196304      0.286168      0.312228      0.362554      0.355921      0.376545
  87   3 2036.9864    0.7898  1.2148  8.8313 -0.0000  0.0159   0.0081   0.0409    0.0784   0.0000   442.4969      0.208641       21.7799     -0.538585      -4.42548       1.02166      0.278254      0.398952      0.433899      0.508528      0.527636      0.546536
  87   4 2303.7129    1.3689  1.6258  9.5561 -0.0004  0.0176   0.0114   0.0471    0.0741   0.0000   442.2887      0.608112       21.6069    -0.0582436      -3.49506      -1.08286      0.307064      0.431319      0.482210      0.547373      0.588729      0.594343
  87   5 2547.6967    2.1593  1.7941 10.3815 -0.0006  0.0180   0.0168   0.0500    0.0751   0.0000   442.6297      0.736714       21.2638    -0.0404433      -2.69269      0.815650      0.318186      0.442876      0.505220      0.555352      0.585766      0.611646
  87   6 2783.1193    3.2229  1.5524 10.8235  0.0000  0.0162   0.0266   0.0425    0.1102   0.0000   442.1120      0.506384       21.4699     0.0453227      -3.43639    -0.0912395      0.299004      0.423587      0.468375      0.518953      0.556182      0.588390
  87   7 3011.5037    4.3492  1.4763 11.4087 -0.0000  0.0156   0.0363   0.0399    0.1175   0.0000   442.8726      0.134901       21.5464     -0.725789      -2.92580    0.00358143      0.281876      0.390649      0.434662      0.486696      0.528759      0.551940
  87   8 3231.8159    4.1039  2.0921 11.8308  0.0000  0.0190   0.0288   0.0510    0.0588   0.0000   444.1976     0.0730540       20.6641     -0.923949      -2.43814     -0.930801      0.338576      0.464069      0.530025      0.590053      0.628551      0.658635
  87   9 3446.8918    3.2217  3.8193 11.3956  0.0000  0.0297   0.0171   0.0773    0.0464   0.0000   443.3024     -0.982036       20.7734      0.688719      -3.05867     0.0184260      0.506359      0.725622      0.819645      0.912967      0.969409       1.01715
  87  10 3658.0112    2.4640  6.9310 11.0793  0.0031  0.0516   0.0069   0.1323    0.0134   0.0000   443.2742     -0.133403       22.6158       1.62014      -3.06034      -4.60902      0.894352       1.24306       1.41457       1.55975       1.63391       1.74502
  88   1 1414.9040    0.1448  0.2117  8.7194  0.0000  0.0079   0.0042   0.0205    0.0168   0.0000   440.1244     0.0147624       21.3400     -0.458369      -4.31406      0.153580      0.163029      0.208028      0.235415      0.258810      0.266802      0.279819
  88   2 1758.8873    0.4067  0.7303  8.7365  0.0000  0.0129   0.0056   0.0327    0.0365   0.0000   440.9667    -0.0169974       21.9548      0.148286      -4.63861      0.514442      0.233860      0.315904      0.354366      0.406032      0.433528      0.457446
  88   3 2045.7872    0.7987  1.1827  9.0869 -0.0000  0.0156   0.0084   0.0411    0.0661   0.0000   441.9132      0.245343       21.7756     -0.706135      -3.38498     -0.642747      0.270695      0.383611      0.419832      0.483427      0.499880      0.527258
  88   4 2313.3594    1.3938  1.6669  9.4952  0.0000  0.0180   0.0115   0.0464    0.0814   0.0000   442.4290      0.526406       21.2982     -0.680040      -3.55837     -0.135293      0.319619      0.435584      0.498017      0.548155      0.594302      0.613815
  88   5 2558.1928    2.2107  1.7927 10.3322 -0.0078  0.0180   0.0169   0.0483    0.0763   0.0000   442.0788     -0.148654       23.0132     -0.928943      -3.47215      -1.27318      0.310419      0.444620      0.491832      0.549495      0.595616      0.612188
  88   6 2794.7038    3.2638  1.5872 10.9963  0.0000  0.0166   0.0268   0.0433    0.0989   0.0000   442.8550      0.508506       21.7155      0.538951      -2.48882     -0.866761      0.300590      0.410520      0.461858      0.511786      0.545956      0.575835
  88   7 3023.8786    4.2785  1.5575 11.3734  0.0000  0.0158   0.0347   0.0426    0.1143   0.0000   442.5867      0.378780       22.1340      0.456967      -3.60621      -1.23161      0.282465      0.392977      0.432049      0.483970      0.521751      0.552906
  88   8 3244.9761    4.0852  2.0862 11.8359  0.0000  0.0189   0.0288   0.0505    0.0577   0.0000   443.2098       1.48610       20.6869     -0.593856      -1.62577      -1.03882      0.332400      0.463565      0.521745      0.578605      0.626562      0.662863
  88   9 3460.9697    3.1508  4.1053 11.4930 -0.0001  0.0314   0.0162   0.0828    0.0410   0.0000   442.9624     -0.307893       23.1386     -0.132293      -2.73984      -1.51294      0.534495      0.768448      0.840375      0.945589       1.03124       1.07988
  89   1 1421.7310    0.1529  0.2525  8.7325  0.0000  0.0095   0.0041   0.0217    0.0171   0.0000   440.1427     -0.454927       21.6661      0.500204      -4.22234     -0.153554      0.152291      0.228913      0.245891      0.285444      0.265655      0.292997
  89   2 1766.3075    0.4291  0.6385  8.8499  0.0000  0.0123   0.0061   0.0281    0.0362   0.0000   440.9154      0.166792       22.1168     -0.119037      -4.33019    -0.0517042      0.200550      0.292881      0.324761      0.363869      0.387553      0.408110
  89   3 2054.4961    0.8254  1.2415  9.1049  0.0000  0.0160   0.0085   0.0425    0.0695   0.0000   441.8042     -0.123602       21.7707      0.682812      -3.63912      0.399274      0.272682      0.387153      0.423776      0.482525      0.506657      0.520962
  89   4 2322.9177    1.3973  1.7080  9.7184  0.0000  0.0185   0.0115   0.0483    0.0709   0.0000   442.4371      0.344922       21.4373      0.549959      -2.86272      0.694154      0.314311      0.436333      0.492853      0.554718      0.598353      0.632462
  89   5 2568.6163    2.2423  1.7657 10.6478 -0.0008  0.0180   0.0177   0.0482    0.0666   0.0000   442.8785     -0.201388       22.0309      0.189573      -2.23697     -0.795716      0.313578      0.438571      0.488619      0.554312      0.590456      0.612478
  89   6 2806.2302    3.3194  1.6218 11.0442 -0.0000  0.0164   0.0266   0.0433    0.0919   0.0000   443.0540      0.380251       22.2103     -0.202810      -3.25745     0.0226610      0.287545      0.392022      0.429789      0.485633      0.525496      0.542160
  89   7 3036.2254    4.3587  1.6167 11.5472  0.0000  0.0163   0.0345   0.0435    0.0953   0.0000   443.2670      0.561370       21.0735      0.341074      -2.05485     -0.371341      0.283472      0.407396      0.431431      0.500642      0.536280      0.565098
  89   8 3258.0991    4.0692  2.1713 11.7756  0.0000  0.0196   0.0275   0.0510    0.0593   0.0000   443.4289      0.282345       21.5262      -1.13780      -1.94217      -1.41955      0.330578      0.476297      0.523201      0.591383      0.628767      0.665967
  89   9 3474.7857    3.0890  4.0748 11.4797  0.0000  0.0316   0.0163   0.0832    0.0444   0.0000   444.2853     -0.455827       19.9633      -1.14525     -0.325196      -3.12125      0.529328      0.764250      0.836008      0.950325       1.01475       1.07034
  90   0  964.7705    0.0301  0.0138  8.9519  0.0000  0.0122   0.0054   0.0079    0.0133   0.0000   436.3414    -0.0470952       21.4918      0.908245      -3.74541     -0.476707      0.246792      0.354934      0.428031      0.396596      0.415392      0.497671
  90   1 1428.5101    0.1512  0.2048  8.7346  0.0000  0.0077   0.0042   0.0178    0.0166   0.0000   439.9166     -0.348031       21.5898     0.0421920      -4.71517     -0.448437      0.138395      0.183751      0.211982      0.237562      0.245407      0.274063
  90   2 1773.6622    0.4356  0.6824  8.7984  0.0000  0.0122   0.0059   0.0299    0.0365   0.0000   440.6409    -0.0202380       21.9684     -0.103834      -4.81223     -0.727855      0.198022      0.289104      0.315235      0.349451      0.376602      0.393818
  90   3 2063.1507    0.8392  1.2852  9.0300  0.0000  0.0161   0.0082   0.0424    0.0680   0.0000   442.2486    -0.0474137       21.9323      0.187820      -3.93857      0.174520      0.272352      0.384750      0.425836      0.488060      0.514683      0.548722
  90   4 2332.4047    1.4233  1.7104  9.7026  0.0001  0.0180   0.0115   0.0481    0.0717   0.0000   441.9365      0.386129       21.1994       1.02713      -3.15391     -0.781199      0.307375      0.433080      0.484385      0.533315      0.568339      0.583537
  90   5 2578.9821    2.2698  1.7206 10.8203 -0.0084  0.0178   0.0182   0.0474    0.0614   0.0000   442.3666      0.570975       21.6583      -1.32447      -3.08375      0.628113      0.313924      0.421780      0.476648      0.535716      0.582234      0.596725
  90   6 2817.6927    3.4133  1.5283 11.0244  0.0000  0.0157   0.0279   0.0416    0.1023   0.0000   442.7541      0.180566       21.6605     -0.636417      -2.85159      0.190236      0.287060      0.396178      0.448584      0.504704      0.553385      0.563191
  90   7 3048.4469    4.3932  1.5697 11.7271  0.0000  0.0160   0.0359   0.0430    0.0894   0.0000   442.6638      0.340309       22.2193     -0.657071      -3.84365     -0.285051      0.271664      0.386447      0.424952      0.469271      0.512275      0.522668
  90   8 3271.1348    4.0529  2.3069 11.6714  0.0000  0.0200   0.0266   0.0525    0.0616   0.0000   442.7817      0.257216       22.0076     -0.315324      -1.69834     -0.388387      0.337983      0.485079      0.528134      0.605006      0.652931      0.689982
  90   9 3488.6633    3.0218  4.3086 11.4766 -0.0006  0.0333   0.0152   0.0873    0.0413   0.0000   444.5977     -0.767132       20.8235     0.0613378      -3.05383      -2.51282      0.533192      0.788292      0.848977      0.976034       1.00123       1.06027
  91   1 1435.2368    0.1647  0.2653  8.7144  0.0000  0.0090   0.0042   0.0217    0.0174   0.0000   439.8963     -0.266483       22.3941     0.0391118      -4.23697     -0.195305      0.173792      0.234344      0.280082      0.270455      0.298370      0.299119
  91   2 1780.9620    0.4349  0.6652  8.8670  0.0000  0.0123   0.0061   0.0290    0.0368   0.0000   440.8458    -0.0900878       22.3352      0.399030      -4.59441      0.542953      0.208185      0.301801      0.330761      0.373096      0.388340      0.407347
  91   3 2071.7566    0.8442  1.3277  8.9895  0.0000  0.0164   0.0081   0.0424    0.0703   0.0000   441.3820    -0.0972104       21.2759     -0.487397      -4.31824     -0.708974      0.273557      0.392612      0.433241      0.475440      0.504081      0.531780
  91   4 2341.7983    1.4554  1.7017  9.9368  0.0000  0.0182   0.0120   0.0487    0.0649   0.0000   442.5240    -0.0772597       21.5239      0.164535      -4.07568      -1.82738      0.306182      0.425164      0.476132      0.529523      0.573644      0.595566
  91   5 2589.3176    2.2997  1.8191 10.5895 -0.0004  0.0179   0.0176   0.0490    0.0711   0.0000   442.3032      0.304891       21.0234      -1.01324      -3.60714     0.0617451      0.305151      0.429610      0.477369      0.530154      0.571207      0.606414
  91   6 2829.0800    3.4079  1.6241 11.1662  0.0000  0.0164   0.0271   0.0436    0.0886   0.0000   442.7275     -0.419442       21.5786     -0.127013      -3.37920     -0.897996      0.278151      0.391239      0.440178      0.486554      0.517197      0.539319
  91   7 3060.6614    4.4428  1.5996 11.6515  0.0000  0.0157   0.0352   0.0430    0.0917   0.0000   443.1048    -0.0989570       21.3780     -0.921483      -2.86465     -0.446330      0.269351      0.370452      0.413587      0.465754      0.495178      0.514699
  91   8 3284.0932    3.9283  2.4390 11.8556  0.0000  0.0216   0.0257   0.0544    0.0537   0.0000   443.2542      0.461102       20.7893     -0.633905      -2.82400      -1.76648      0.348318      0.515186      0.543642      0.638005      0.667429      0.698264
  91   9 3502.5268    3.0214  4.6304 11.4888  0.0004  0.0351   0.0149   0.0930    0.0422   0.0000   442.9224      0.139103       21.2470       1.85356      -2.55770     -0.416827      0.569947      0.820010      0.910692       1.02474       1.07521       1.13587
  92   1 1441.9340    0.1584  0.2398  8.7387  0.0000  0.0085   0.0041   0.0199    0.0170   0.0000   439.9644     -0.190211       21.8115      0.282151      -4.34903      0.215880      0.143043      0.203170      0.240484      0.252570      0.282214      0.281216
  92   2 1788.1639    0.4514  0.7325  8.8724  0.0000  0.0127   0.0059   0.0313    0.0383   0.0000   441.2059    -0.0680920       21.6345     0.0460731      -4.93307    -0.0132818      0.207323      0.301370      0.328445      0.376417      0.394904      0.405163
  92   3 2080.3214    0.8758  1.2971  8.8806 -0.0000  0.0157   0.0083   0.0409    0.0839   0.0000   441.9147     -0.397304       21.9393      0.513358      -3.60222     -0.601227      0.264958      0.377737      0.415915      0.460553      0.493599      0.520072
  92   4 2351.1579    1.5314  1.7078  9.7617  0.0000  0.0178   0.0123   0.0473    0.0805   0.0000   442.3516      0.479446       20.7364      -1.56460      -3.12454     -0.718207      0.298793      0.419822      0.466374      0.513891      0.551560      0.574062
  92   5 2599.5614    2.3756  1.8448 10.5441  0.0002  0.0180   0.0177   0.0478    0.0766   0.0000   442.4504     -0.894617       21.2336     -0.354545      -4.05708      -1.04066      0.299774      0.420639      0.467074      0.525895      0.574258      0.591886
  92   6 2840.4175    3.5700  1.5410 11.1567  0.0000  0.0156   0.0287   0.0414    0.1019   0.0000   442.3627     0.0738535       21.1775    -0.0665351      -2.44690     -0.660819      0.266736      0.367233      0.414434      0.464345      0.501259      0.528518
  92   7 3072.7615    4.3813  1.5903 11.7917  0.0000  0.0158   0.0347   0.0424    0.0834   0.0000   442.1431     -0.332049       22.0521     -0.133692      -2.90908      -1.79921      0.272219      0.371638      0.415940      0.461013      0.500805      0.520073
  92   8 3297.0310    3.8679  2.5032 11.9278 -0.0000  0.0212   0.0247   0.0566    0.0494   0.0000   443.0262       1.07772       20.1191     -0.382033      -1.70992      -1.40738      0.345709      0.491437      0.544105      0.617985      0.660163      0.703706
  92   9 3516.1582    2.7940  4.4824 11.5451 -0.0012  0.0349   0.0137   0.0934    0.0406   0.0000   444.9133      0.503779       21.3016      0.627052      -1.88286      -2.32781      0.564315      0.802755      0.889839       1.00138       1.06097       1.10285
  93   1 1448.5549    0.1633  0.2391  8.7262  0.0000  0.0083   0.0042   0.0195    0.0170   0.0000   439.9922     -0.130393       21.8331      0.266039      -4.05043      0.671304      0.130625      0.197450      0.199607      0.244841      0.241890      0.257534
  93   2 1795.3343    0.4629  0.7210  8.8193  0.0000  0.0123   0.0060   0.0311    0.0393   0.0000   440.6680    -0.0399975       22.4464     -0.384685      -4.97113      -1.18587      0.190696      0.277075      0.307097      0.341827      0.379799      0.394621
  93   3 2088.7738    0.8866  1.3526  8.9387 -0.0001  0.0160   0.0083   0.0426    0.0775   0.0000   441.7047      0.611456       21.9857     -0.241753      -4.56962     -0.692376      0.262147      0.369044      0.407553      0.461441      0.481031      0.519862
  93   4 2360.4501    1.5244  1.7977  9.8541  0.0000  0.0182   0.0118   0.0490    0.0692   0.0000   443.1094     -0.353344       21.6513    -0.0820573      -2.33931      0.119406      0.305634      0.419907      0.475256      0.532906      0.580215      0.593735
  93   5 2609.8118    2.3789  1.8962 10.5992  0.0000  0.0184   0.0178   0.0497    0.0752   0.0000   442.5268     -0.319631       22.5144      0.434338      -3.19871     -0.500674      0.300201      0.424599      0.467255      0.527186      0.554538      0.575802
  93   6 2851.6493    3.5642  1.5496 11.3845  0.0000  0.0155   0.0287   0.0424    0.0825   0.0000   442.8942      0.127010       21.2283     -0.324123      -3.19570     -0.450557      0.268121      0.367431      0.411340      0.464098      0.500099      0.519786
  93   7 3084.8217    4.4563  1.6340 11.7166  0.0000  0.0162   0.0349   0.0429    0.0914   0.0000   443.0414      0.314895       21.5290     -0.213457      -3.77004     0.0431512      0.267569      0.379615      0.420300      0.462715      0.509312      0.518635
  93   8 3309.8522    3.8352  2.6773 11.8866  0.0000  0.0225   0.0236   0.0583    0.0473   0.0000   443.6140      0.483723       21.0988      0.152466      -1.91535      -1.05987      0.356918      0.512253      0.569634      0.649069      0.671858      0.716532
  94   1 1455.1404    0.1733  0.3067  8.7069  0.0000  0.0094   0.0041   0.0239    0.0176   0.0000   439.9176   -0.00458278       22.4315     0.0693532      -4.07883     -0.162445      0.165626      0.230409      0.264556      0.297366      0.323021      0.336169
  94   2 1802.4517    0.4673  0.7666  8.8392  0.0000  0.0126   0.0059   0.0314    0.0397   0.0000   440.5732     -0.378475       21.9837      0.417655      -4.82925      0.452476      0.215340      0.292261      0.344591      0.369324      0.413954      0.430822
  94   3 2097.2826    0.8889  1.3236  9.2230 -0.0009  0.0162   0.0086   0.0429    0.0659   0.0000   441.9108    -0.0935373       22.2003      0.244367      -3.93620    -0.0163937      0.269341      0.382910      0.429408      0.484928      0.522705      0.553405
  94   4 2369.6371    1.5871  1.8050  9.7319 -0.0001  0.0180   0.0123   0.0488    0.0831   0.0000   442.3070     -0.169962       21.5357      0.661046      -3.02804      0.330717      0.301186      0.413793      0.466588      0.513099      0.555407      0.581175
  94   5 2619.9545    2.4516  1.8056 10.5863  0.0000  0.0179   0.0183   0.0460    0.0785   0.0000   443.3309      0.453669       22.1162      -1.21619      -3.90231      0.747047      0.299100      0.411804      0.452951      0.517523      0.558973      0.587235
  94   6 2862.8420    3.6757  1.5394 11.1855  0.0000  0.0155   0.0291   0.0406    0.0968   0.0000   442.9745      0.416871       21.2920      0.542945      -3.35985     -0.333869      0.255538      0.358051      0.397771      0.447841      0.474999      0.491948
  94   7 3096.7895    4.4698  1.6812 11.7833 -0.0000  0.0163   0.0345   0.0434    0.0839   0.0000   442.9718      0.356851       22.3968     -0.171147      -2.83444      -1.48451      0.270532      0.374818      0.421725      0.477972      0.516794      0.524620
  94   8 3322.6416    3.7667  2.5845 11.9509  0.0000  0.0220   0.0238   0.0580    0.0466   0.0000   443.7113      0.341616       20.6221      0.512624      -2.65938      -1.53036      0.349118      0.495318      0.553472      0.616677      0.644417      0.674523
  94   9 3543.5682    2.9519  5.3744 11.2185  0.0000  0.0371   0.0087   0.0954    0.0079   0.0000   442.6641      -1.70489       21.7706       3.48171      -4.25134      -4.18087      0.634516      0.842112      0.985099       1.07882       1.16082       1.23068
  95   0  990.4855    0.0332  0.0238  8.8916  0.0000  0.0147   0.0050   0.0120    0.0130   0.0000   437.2241    -0.0416793       21.7055    0.00531772      -3.87230      0.703209      0.212903      0.270974      0.357331      0.404934      0.348881      0.378441
  95   1 1461.6833    0.1779  0.2578  8.6996  0.0000  0.0081   0.0042   0.0194    0.0174   0.0000   440.0026    -0.0711330       22.2182     0.0280180      -3.65578     0.0695866      0.133450      0.200113      0.215491      0.252151      0.272295      0.295191
  95   2 1809.5001    0.4779  0.7659  8.8814  0.0000  0.0127   0.0061   0.0309    0.0403   0.0000   440.6760     -0.112773       22.1161      0.199368      -4.85786     -0.113629      0.209603      0.288205      0.332239      0.365302      0.391560      0.404403
  95   3 2105.6478    0.9125  1.3809  9.2031 -0.0077  0.0167   0.0085   0.0430    0.0670   0.0000   441.5803     -0.739742       21.6967      0.943317      -3.96084     -0.884238      0.268350      0.375126      0.416031      0.472487      0.506919      0.529272
  95   4 2378.8161    1.5487  1.8482  9.9704  0.0000  0.0185   0.0119   0.0506    0.0682   0.0000   442.2046      0.275567       22.5488     -0.610044      -3.85462      0.137877      0.306189      0.413782      0.483433      0.521367      0.569999      0.594053
  95   5 2630.0123    2.4883  1.8759 10.7112  0.0000  0.0177   0.0182   0.0490    0.0717   0.0000   442.0255     0.0749121       22.8667     -0.531754      -3.98955      0.150721      0.288483      0.403789      0.447097      0.509068      0.538574      0.568651
  95   6 2873.9960    3.6993  1.6219 11.2527  0.0000  0.0160   0.0287   0.0424    0.0958   0.0000   443.2777     -0.409424       21.8609      0.283902      -3.32341      -1.32468      0.261324      0.359499      0.395811      0.446822      0.480494      0.495901
  95   7 3108.6586    4.4587  1.7058 11.5051 -0.0001  0.0160   0.0334   0.0435    0.1015   0.0000   442.5878    -0.0456445       22.1064     -0.311163      -2.64803      -1.04928      0.267374      0.373400      0.411704      0.462647      0.495332      0.522699
  95   8 3335.3071    3.7146  2.8779 11.8574  0.0000  0.0229   0.0223   0.0620    0.0470   0.0000   443.8250     0.0816205       20.5985       1.36319      -1.60189      -1.30554      0.368647      0.518068      0.584370      0.650044      0.696107      0.721856
  95   9 3556.9632    2.6126  4.7655 11.5587 -0.0018  0.0375   0.0134   0.1011    0.0435   0.0000   444.3266     -0.711835       20.6743       3.24390      -2.16221      -1.00068      0.586737      0.846481      0.931373       1.05433       1.10683       1.17337
  96   1 1468.1993    0.1765  0.2526  8.7351  0.0000  0.0078   0.0042   0.0196    0.0172   0.0000   439.8386     -0.283034       21.9813      0.287636      -4.60718     -0.400580      0.130342      0.180711      0.206399      0.219745      0.245180      0.245029
  96   2 1816.4658    0.4769  0.7362  8.9461  0.0000  0.0127   0.0062   0.0311    0.0394   0.0000   440.4882      0.282878       21.8948     -0.239906      -3.68531    -0.0137737      0.188609      0.284423      0.300096      0.351965      0.375753      0.386269
  96   3 2113.9517    0.9261  1.4633  9.0698 -0.0003  0.0165   0.0083   0.0447    0.0717   0.0000   441.4186     -0.213004       21.7465     -0.681951      -4.22064      0.232168      0.271283      0.373307      0.420316      0.472525      0.507752      0.536911
  96   4 2387.8522    1.5963  1.8352  9.9328 -0.0000  0.0191   0.0122   0.0488    0.0742   0.0000   441.9332      -1.00031       21.6402      0.559621      -3.76762     -0.427243      0.296568      0.423395      0.463671      0.525309      0.543066      0.578532
  96   5 2640.0781    2.5239  1.9109 10.6416 -0.0000  0.0179   0.0182   0.0489    0.0773   0.0000   442.1244      0.238227       21.8463     -0.423335      -3.92503     -0.126920      0.288415      0.396024      0.454294      0.500065      0.541053      0.560089
  96   6 2885.0286    3.7347  1.6354 11.3656  0.0000  0.0160   0.0288   0.0427    0.0872   0.0000   443.1423      0.305757       21.8298      0.158284      -3.69350      -1.55574      0.258795      0.358307      0.398499      0.450270      0.486343      0.499578
  96   7 3120.4956    4.4431  1.7926 11.7075 -0.0051  0.0165   0.0323   0.0442    0.0806   0.0000   443.0428     -0.103635       21.0889     -0.314958      -2.65404     -0.602406      0.274200      0.374237      0.420546      0.471960      0.515168      0.537766
  96   8 3348.0034    3.6246  3.0642 11.8682  0.0000  0.0244   0.0211   0.0653    0.0442   0.0000   443.5430      0.324406       21.4246      0.252937      -1.84822     -0.956439      0.377087      0.540388      0.613856      0.681192      0.715503      0.749810
  96   9 3570.2658    2.7844  5.7533 11.2860  0.0000  0.0430   0.0083   0.1072    0.0160   0.0000   443.7963     -0.209752       18.8078      0.500803      -1.25670      -1.97290      0.673933      0.955176       1.07009       1.20187       1.27084       1.35740
  97   0 1000.5703    0.0280  0.0129  8.9200 -0.0098  0.0156   0.0053   0.0070    0.0128   0.0000   436.5228      0.470969       22.4261      0.436364      -5.21468     -0.978779      0.201293      0.329107      0.404906      0.376726      0.389910      0.387617
  97   1 1474.6213    0.1724  0.3317  8.7325  0.0000  0.0104   0.0040   0.0249    0.0179   0.0000   439.8770      0.173490       22.0061     -0.300703      -3.91054      0.723998      0.156253      0.230241      0.257035      0.293262      0.310332      0.333714
  97   2 1823.4452    0.4995  0.7824  8.9248  0.0000  0.0126   0.0063   0.0315    0.0426   0.0000   440.7293     0.0726442       21.4989     -0.249265      -4.01073   0.000824645      0.198940      0.278177      0.319068      0.349872      0.376802      0.401554
  97   3 2122.2588    0.9490  1.4666  9.0334 -0.0000  0.0163   0.0084   0.0445    0.0753   0.0000   441.9277     -0.565311       21.5447    -0.0404950      -4.82934      -1.08707      0.255664      0.355953      0.407191      0.434624      0.482155      0.489422
  97   4 2396.8163    1.6755  1.8290 10.0132  0.0000  0.0180   0.0128   0.0498    0.0739   0.0000   442.1048     -0.286691       21.5615     -0.313865      -4.16929      0.129216      0.289524      0.403684      0.444423      0.505279      0.539545      0.570491
  97   5 2650.0833    2.6008  1.7826 10.7544  0.0000  0.0171   0.0195   0.0470    0.0809   0.0000   442.4171     -0.366207       21.7516     -0.372141      -3.26095       1.15101      0.279740      0.385733      0.434256      0.485059      0.534123      0.558577
  97   6 2896.0751    3.8213  1.5712 11.3281 -0.0000  0.0156   0.0298   0.0410    0.0984   0.0000   443.1129     -0.407604       22.0605     -0.797801      -3.00483     -0.171098      0.250691      0.353328      0.393044      0.436874      0.490623      0.497561
  97   7 3132.2112    4.4676  1.7818 11.9454 -0.0001  0.0168   0.0331   0.0455    0.0723   0.0000   442.9225      0.102442       21.8776    -0.0268665      -2.80082     -0.779323      0.260200      0.371491      0.413559      0.461218      0.496728      0.512039
  97   8 3360.6719    3.6018  3.1625 11.8543  0.0000  0.0249   0.0205   0.0663    0.0447   0.0000   443.4885    -0.0152380       21.5729     -0.705782      -3.05625      0.212985      0.387637      0.554348      0.618628      0.692862      0.731427      0.780233
  97   9 3583.7367    2.8578  6.3795 10.7716  0.0002  0.0466   0.0077   0.1164    0.0134   0.0000   443.0618      -1.10940       20.2907      0.720704      -3.25785      -5.08950      0.717016       1.04208       1.12030       1.31438       1.35503       1.45722
  98   1 1481.0508    0.1899  0.2990  8.7319  0.0000  0.0087   0.0042   0.0208    0.0180   0.0000   439.7932     -0.152267       21.8657      0.200129      -4.41499     -0.155794      0.135061      0.190294      0.218468      0.240703      0.254351      0.258486
  98   2 1830.3455    0.5129  0.8333  8.8602  0.0000  0.0129   0.0061   0.0325    0.0452   0.0000   440.9487     -0.713051       21.8655     0.0477557      -4.14953     -0.168618      0.197500      0.278287      0.307256      0.343057      0.359824      0.378855
  98   3 2130.5300    0.9568  1.3996  9.1873  0.0000  0.0161   0.0086   0.0425    0.0721   0.0000   441.6452     -0.236482       21.6699       1.06886      -3.64739      0.859494      0.253058      0.352262      0.397681      0.449517      0.475641      0.498897
  98   4 2405.7533    1.6436  1.8751 10.0123  0.0000  0.0188   0.0123   0.0499    0.0732   0.0000   442.7082      0.449920       22.1482    -0.0460883      -3.25217     -0.402357      0.289239      0.413100      0.457330      0.507859      0.548485      0.577460
  98   5 2660.0331    2.6757  1.8259 10.8235  0.0000  0.0178   0.0196   0.0459    0.0765   0.0000   442.9422     -0.843324       21.7049      0.351806      -2.54343     -0.150816      0.276344      0.399074      0.432709      0.487118      0.522797      0.549751
  98   6 2906.9676    3.8815  1.6316 11.1705  0.0001  0.0154   0.0290   0.0418    0.1053   0.0000   442.4273      0.322531       21.2638     -0.697171      -3.34869     -0.518248      0.252372      0.343224      0.388891      0.437220      0.485323      0.501246
  98   7 3143.9674    4.3925  1.9075 11.7559  0.0000  0.0169   0.0306   0.0465    0.0750   0.0000   442.8272      0.121298       22.1709      0.684596      -2.53793     -0.436068      0.274818      0.383983      0.428162      0.477654      0.519824      0.541530
  98   8 3373.0847    3.5605  3.2643 11.8141 -0.0000  0.0252   0.0198   0.0680    0.0455   0.0000   444.1929     -0.181250       19.5080     -0.998562      -2.41654     -0.843708      0.391232      0.552008      0.617919      0.689644      0.727925      0.770766
  99   0 1010.6017    0.0341  0.0187  8.8642  0.0048  0.0129   0.0051   0.0093    0.0127   0.0000   436.7719       1.01260       20.9464       1.41693      -5.00620      0.732529      0.197277      0.332392      0.339205      0.410802      0.457458      0.384773
  99   1 1487.4276    0.1895  0.3277  8.6973  0.0000  0.0099   0.0041   0.0216    0.0185   0.0000   439.6027     -0.346035       22.1050     0.0173821      -4.12485     -0.380029      0.156709      0.216463      0.244157      0.266977      0.287773      0.286211
  99   2 1837.1653    0.5266  0.8478  8.8383  0.0000  0.0127   0.0062   0.0322    0.0467   0.0000   440.8212     -0.188091       21.3095      0.253886      -3.26619     -0.271097      0.203585      0.282405      0.318812      0.348379      0.382249      0.396083
  99   3 2138.6977    0.9843  1.4049  9.1232  0.0000  0.0160   0.0088   0.0421    0.0788   0.0000   441.2215     -0.418189       22.3879      0.469149      -4.61509      0.362476      0.250624      0.350370      0.391685      0.437701      0.466856      0.482601
  99   4 2414.5995    1.6849  1.9216 10.2235  0.0000  0.0191   0.0126   0.0509    0.0636   0.0000   442.1866     -0.140745       22.1707     -0.418932      -2.74318      0.478743      0.296392      0.416581      0.465656      0.527207      0.558608      0.597332
  99   5 2669.9544    2.6799  1.7941 10.8398  0.0000  0.0175   0.0201   0.0461    0.0803   0.0000   443.1592     -0.117517       21.8623     0.0400145      -4.05149      0.196551      0.272188      0.388048      0.433712      0.480043      0.515271      0.543631
  99   6 2917.8538    3.9449  1.6217 11.3873 -0.0000  0.0158   0.0299   0.0414    0.0926   0.0000   442.5036      0.502631       22.6079      0.156145      -3.37994     -0.524590      0.246421      0.346578      0.383791      0.436309      0.464800      0.487868
  99   7 3155.5817    4.4041  1.9045 11.6893 -0.0003  0.0170   0.0304   0.0460    0.0775   0.0000   443.0308     -0.152955       21.9492      -1.70956      -1.28051      -1.40871      0.266777      0.379343      0.410641      0.469172      0.506633      0.527218
  99   8 3385.5347    3.5325  3.5174 11.6470  0.0000  0.0266   0.0187   0.0719    0.0485   0.0000   443.6774       1.02908       20.5233      0.157464     -0.455289      -2.02580      0.400801      0.579212      0.639934      0.712314      0.766150      0.797193
 100   0 1015.5045    0.0274  0.0108  8.8730  0.0000  0.0160   0.0050   0.0088    0.0126   0.0000   436.1339     -0.426277       22.6102       1.48756      -3.97159     -0.514301      0.172663      0.273808      0.216187      0.313349      0.324375      0.276450
 100   1 1493.7228    0.1894  0.3406  8.6973  0.0000  0.0093   0.0040   0.0243    0.0185   0.0000   439.8590     -0.318539       22.0006     0.0469224      -4.29429      0.234753      0.149830      0.207480      0.231292      0.249839      0.269353      0.290752
 100   2 1843.9507    0.5273  0.8915  8.8897  0.0000  0.0134   0.0062   0.0331    0.0466   0.0000   440.6867      0.181000       21.5036     -0.175705      -3.90246     -0.892032      0.210710      0.290984      0.320083      0.368965      0.392524      0.421401
 100   3 2146.8096    1.0003  1.5589  9.2981  0.0000  0.0172   0.0087   0.0460    0.0672   0.0000   441.5250      0.177130       22.5362    -0.0799600      -4.14953      0.491059      0.265491      0.373666      0.425404      0.471629      0.498695      0.517423
 100   4 2423.4255    1.7097  1.9455 10.1735  0.0000  0.0188   0.0123   0.0508    0.0656   0.0000   441.9608    -0.0691363       22.3188       1.19085      -2.90947     -0.207350      0.292411      0.406581      0.449208      0.509337      0.545058      0.574644
 100   5 2679.7826    2.7101  1.8072 11.1235  0.0000  0.0176   0.0200   0.0473    0.0628   0.0000   442.3292      0.222118       20.7609     -0.827134      -3.51055    -0.0668986      0.264121      0.372366      0.418604      0.462041      0.495626      0.509125
 100   6 2928.6889    3.9747  1.6558 11.3392  0.0000  0.0157   0.0299   0.0424    0.1018   0.0000   442.8044     -0.113812       21.5780     -0.887764      -3.33650      0.312754      0.242638      0.335679      0.379223      0.413522      0.456846      0.462257
 100   7 3167.1773    4.4097  1.8631 11.9847 -0.0070  0.0168   0.0312   0.0459    0.0632   0.0000   442.5116      0.558359       22.1428       1.04107      -2.65953      -1.40347      0.264161      0.366073      0.412983      0.456695      0.497224      0.524581
 100   8 3397.9717    3.4496  3.6841 11.7165  0.0001  0.0281   0.0179   0.0739    0.0457   0.0000   442.9645      0.508957       21.1179     -0.683406      -3.22266      -1.40726      0.428350      0.611873      0.674350      0.765627      0.806735      0.857542
 101   0 1020.5103    0.0229  0.0072  8.8883  0.0000  0.0090   0.0049   0.0048    0.0125   0.0000   436.7777      0.559038       21.1796     -0.527054      -3.57432       1.01952      0.125172      0.175126      0.194991      0.222058      0.231048      0.211927
 101   1 1500.0096    0.1978  0.3429  8.7187  0.0000  0.0097   0.0041   0.0228    0.0188   0.0000   439.7300     -0.516218       22.1558      0.303530      -4.38337    -0.0780596      0.143430      0.194767      0.216760      0.252124      0.251523      0.268965
 101   2 1850.6897    0.5373  0.9129  8.9195  0.0000  0.0135   0.0062   0.0347    0.0471   0.0000   440.6015   6.77237e-05       22.2077     0.0715377      -4.34816     -0.146348      0.200470      0.284124      0.319989      0.351053      0.380665      0.393580
 101   3 2154.9445    0.9940  1.4640  9.3561  0.0000  0.0166   0.0088   0.0437    0.0686   0.0000   441.6748      0.442361       22.4397      -1.41607      -3.30651      0.188386      0.252336      0.350650      0.399032      0.445949      0.474912      0.504493
 101   4 2432.1670    1.7646  1.9999 10.1182  0.0004  0.0191   0.0127   0.0518    0.0749   0.0000   441.9849     -0.411683       21.4212     0.0398234      -3.23013     -0.207581      0.289302      0.409113      0.463229      0.513271      0.558500      0.586903
 101   5 2689.6198    2.7843  1.8442 11.0422  0.0000  0.0174   0.0201   0.0474    0.0694   0.0000   442.3815      0.240377       22.5418   -0.00721645      -3.57906      -1.08338      0.268593      0.375227      0.418397      0.470958      0.506497      0.532720
 101   6 2939.4470    3.9917  1.6758 11.4742 -0.0001  0.0158   0.0294   0.0430    0.0880   0.0000   442.9040     -0.363658       21.3851     0.0618247      -3.83697     -0.755183      0.240959      0.343914      0.381985      0.428337      0.460729      0.488068
 101   7 3178.6629    4.3971  1.9652 11.8443 -0.0003  0.0176   0.0298   0.0459    0.0691   0.0000   443.5811     -0.588279       21.6629      0.298691      -2.25823     -0.662708      0.260912      0.372592      0.413084      0.462188      0.495486      0.515527
 101   8 3410.2983    3.3745  3.6642 11.8535  0.0001  0.0284   0.0178   0.0754    0.0424   0.0000   443.3040      0.135834       19.1798      -1.31702      -2.17440     -0.730037      0.418992      0.599752      0.675913      0.751102      0.800481      0.847944
 102   0 1025.4125    0.0395  0.0359  8.8534  0.0000  0.0120   0.0048   0.0159    0.0127   0.0000   435.9781     -0.115592       21.7004      0.550326      -4.25396      -1.42875      0.209419      0.268686      0.291009      0.315127      0.341733      0.436373
 102   1 1506.2385    0.1993  0.3208  8.7253  0.0000  0.0090   0.0041   0.0207    0.0184   0.0000   439.7224     0.0314866       22.2473      0.164856      -4.72190     -0.338448      0.131413      0.188473      0.212429      0.243762      0.245895      0.267523
 102   2 1857.4088    0.5365  0.8854  8.9026  0.0000  0.0131   0.0062   0.0336    0.0476   0.0000   440.6390     -0.264777       21.8863     -0.241672      -3.75304      0.123552      0.196004      0.274709      0.310034      0.342072      0.373495      0.395003
 102   3 2162.9253    1.0290  1.5624  9.2454 -0.0001  0.0169   0.0087   0.0450    0.0743   0.0000   441.5995      0.641383       22.7313     -0.337372      -3.86567      0.486382      0.254943      0.354719      0.392785      0.453441      0.488652      0.499882
 102   4 2440.9192    1.7945  1.8877 10.3693  0.0001  0.0186   0.0134   0.0502    0.0654   0.0000   441.7712     -0.170232       20.8383      0.636133      -3.39532      0.110414      0.277654      0.389120      0.446262      0.479682      0.519882      0.546916
 102   5 2699.3661    2.7922  1.8689 11.0537  0.0000  0.0173   0.0198   0.0480    0.0668   0.0000   442.3611     -0.217120       23.0145     0.0997920      -3.68646    -0.0138921      0.259755      0.366743      0.405948      0.463083      0.494462      0.511864
 102   6 2950.1523    4.0440  1.6094 11.6678  0.0000  0.0154   0.0310   0.0420    0.0818   0.0000   442.8992     -0.328631       21.7783     -0.835802      -2.96693     -0.315330      0.237394      0.329918      0.370059      0.408592      0.435736      0.455160
 102   7 3190.1230    4.3179  1.9581 11.9385  0.0000  0.0176   0.0296   0.0467    0.0652   0.0000   443.0734    -0.0548634       21.9122     -0.740908      -2.99258      -1.06544      0.261416      0.371745      0.409818      0.465717      0.494500      0.514907
 102   8 3422.5521    3.3620  3.7723 11.7699 -0.0002  0.0291   0.0175   0.0756    0.0448   0.0000   444.0063      0.813897       20.2240      0.140365      -2.47533      -2.98736      0.430120      0.621181      0.686888      0.779115      0.806096      0.858142
 103   0 1030.3194    0.0296  0.0073  8.8317  0.0000  0.0080   0.0054   0.0047    0.0123   0.0000   437.2378     -0.109897       22.5181    -0.0577974      -3.45143     -0.209357      0.126844      0.159706      0.187218      0.202851      0.215542      0.237872
 103   1 1512.4372    0.1985  0.3683  8.7111  0.0000  0.0096   0.0040   0.0243    0.0188   0.0000   439.9634    -0.0989255       22.1374    -0.0104807      -4.51981    -0.0350192      0.147373      0.193477      0.237767      0.259370      0.261961      0.288747
 103   2 1864.0638    0.5502  0.9168  8.9987  0.0000  0.0136   0.0063   0.0344    0.0470   0.0000   440.7686      0.112171       21.5678      0.191303      -3.89150     -0.278557      0.196805      0.281889      0.316359      0.347706      0.363330      0.376871
 103   3 2170.9075    1.0434  1.5833  9.3459  0.0002  0.0171   0.0087   0.0457    0.0698   0.0000   441.3597     0.0498470       22.4232      0.398126      -3.33174     -0.418017      0.255473      0.357546      0.406599      0.443496      0.483335      0.513322
 103   4 2449.5195    1.8096  1.9379 10.3423  0.0000  0.0188   0.0132   0.0505    0.0673   0.0000   442.1839     -0.423214       22.1381     -0.150399      -2.60347    -0.0418805      0.274013      0.388931      0.436981      0.488708      0.515216      0.542433
 103   5 2709.0436    2.8576  1.8949 10.9974  0.0000  0.0175   0.0202   0.0473    0.0738   0.0000   442.8569     0.0179455       21.7085     -0.586598      -2.29978     -0.168466      0.267301      0.374716      0.416058      0.463998      0.524675      0.541206
 103   6 2960.7564    4.0606  1.6784 11.6985 -0.0002  0.0160   0.0300   0.0427    0.0782   0.0000   442.8875      0.593083       22.3156     -0.608123      -3.48868     -0.263461      0.238865      0.334181      0.375871      0.414423      0.452908      0.477986
 103   7 3201.5115    4.2321  2.2298 11.9123 -0.0001  0.0186   0.0268   0.0500    0.0586   0.0000   443.4047       1.67971       21.0458     -0.236310      -2.12156     -0.178522      0.279402      0.393077      0.441173      0.489186      0.526459      0.564814
 103   8 3434.8976    3.3643  4.2279 11.6491  0.0000  0.0315   0.0160   0.0828    0.0472   0.0000   443.9630    -0.0740780       21.5237       1.06674     -0.800573      -2.29176      0.454871      0.648774      0.733862      0.811938      0.871981      0.902920
 104   0 1035.1352    0.0418  0.0556  8.8705  0.0000  0.0156   0.0047   0.0177    0.0127   0.0000   437.2077      0.499253       21.5446     -0.852090      -3.72938      0.322371      0.228495      0.317682      0.396203      0.363844      0.430877      0.499900
 104   1 1518.5776    0.2033  0.3835  8.7203  0.0000  0.0097   0.0040   0.0253    0.0193   0.0000   439.6661     0.0373060       21.8973     -0.314183      -4.05644      0.349650      0.145992      0.194890      0.225329      0.261997      0.296615      0.294125
 104   2 1870.6634    0.5624  0.9622  8.9485  0.0000  0.0135   0.0063   0.0350    0.0504   0.0000   440.5303     -0.207426       21.9281     0.0133538      -3.67321      0.167797      0.199079      0.276618      0.316923      0.350835      0.362521      0.388537
 104   3 2178.8012    1.0540  1.6717  9.3834  0.0000  0.0178   0.0087   0.0476    0.0711   0.0000   442.1096      0.239378       21.3478     -0.186664      -3.71433      0.835166      0.260102      0.372094      0.414353      0.469232      0.500064      0.525319
 104   4 2458.0971    1.8314  1.9155 10.4657  0.0000  0.0187   0.0136   0.0508    0.0667   0.0000   442.1289      0.657238       21.5645      0.448319      -3.87998     -0.881677      0.281514      0.396259      0.446946      0.499889      0.536342      0.551962
 104   5 2718.7516    2.9405  1.8524 11.0267  0.0001  0.0169   0.0208   0.0465    0.0771   0.0000   443.0303      0.292624       21.6278      0.477087      -2.14782     0.0712467      0.253359      0.352993      0.393556      0.437787      0.475653      0.491820
 104   6 2971.3210    4.1218  1.7266 11.6161  0.0000  0.0159   0.0300   0.0431    0.0873   0.0000   443.0865      0.466101       22.1551      0.200710      -3.48128    -0.0401694      0.242602      0.339314      0.377077      0.422594      0.456172      0.478577
 104   7 3212.8505    4.2555  2.1358 11.9603  0.0000  0.0186   0.0278   0.0485    0.0628   0.0000   443.6064     -0.219757       21.8864     -0.618886      -3.14092      -1.43475      0.270996      0.387904      0.426997      0.479626      0.517456      0.540156
 104   8 3447.1052    3.2554  4.0958 11.7772  0.0020  0.0309   0.0159   0.0827    0.0439   0.0000   442.9516      0.456248       22.8225     -0.130592      -3.90293      -1.85383      0.449918      0.636415      0.717152      0.798538      0.850780      0.886556
 105   0 1039.9926    0.0271  0.0043  8.8411  0.0002  0.0090   0.0057   0.0026    0.0123   0.0000   436.8424    -0.0104183       22.0988     -0.660664      -4.94807      0.744456      0.185994      0.168305      0.152879      0.196347      0.201814      0.243769
 105   1 1524.7081    0.2186  0.3828  8.6733  0.0000  0.0095   0.0041   0.0226    0.0199   0.0000   439.8765     -0.304973       22.1237      0.166723      -4.02552      0.268453      0.145849      0.195422      0.216405      0.244654      0.262675      0.281799
 105   2 1877.2439    0.5811  0.9470  8.8749  0.0000  0.0132   0.0063   0.0343    0.0526   0.0000   440.0385     -0.211810       21.9518    -0.0756827      -4.55351     -0.217769      0.187399      0.263074      0.300240      0.334785      0.361998      0.378140
 105   3 2186.6862    1.0990  1.6580  9.2488  0.0000  0.0175   0.0090   0.0463    0.0821   0.0000   441.5708     -0.381322       21.2120     -0.290110      -3.00442      0.283589      0.254528      0.367776      0.401496      0.460674      0.489604      0.517849
 105   4 2466.5696    1.8648  1.9720 10.5025  0.0000  0.0189   0.0135   0.0511    0.0628   0.0000   441.9949      0.790225       20.6089     -0.249361      -3.22927     -0.620360      0.279875      0.386292      0.436385      0.486035      0.536060      0.540911
 105   5 2728.3447    2.9369  1.8567 11.2047 -0.0000  0.0172   0.0210   0.0470    0.0672   0.0000   442.8847      0.204104       22.2061     -0.250202      -3.90396     -0.497589      0.257464      0.357003      0.411978      0.449835      0.491904      0.521824
 105   6 2981.8686    4.2332  1.6637 11.5724 -0.0001  0.0155   0.0305   0.0410    0.0864   0.0000   443.0809      0.393876       22.0711     -0.874098      -3.56624     -0.626743      0.228004      0.320541      0.353430      0.400762      0.426751      0.448588
 105   7 3224.1824    4.2129  2.2991 11.9425 -0.0001  0.0194   0.0264   0.0509    0.0588   0.0000   442.7657     0.0501336       21.2565       1.04320      -1.75646     -0.919805      0.274595      0.401678      0.435033      0.498177      0.535426      0.573400
 105   8 3459.1086    3.1044  4.0814 11.7852 -0.0069  0.0320   0.0152   0.0839    0.0428   0.0000   444.1121       1.28974       21.7540      -1.02299      -2.36283     -0.234840      0.451894      0.658103      0.722591      0.821818      0.860454      0.912376
 106   0 1044.8023    0.0314  0.0158  8.8408 -0.0040  0.0111   0.0046   0.0088    0.0124   0.0000   436.9726      0.537399       21.1096   -0.00730247      -5.00877     0.0319726      0.133171      0.213722      0.258724      0.232259      0.281852      0.233738
 106   1 1530.7700    0.2078  0.3655  8.7075  0.0000  0.0092   0.0040   0.0231    0.0192   0.0000   439.7965     -0.409643       22.1737      0.604362      -4.98685     0.0627713      0.134740      0.187492      0.211501      0.235421      0.246762      0.262531
 106   2 1883.7531    0.5803  0.9989  8.9287  0.0000  0.0142   0.0064   0.0362    0.0549   0.0000   440.5058      0.181441       21.9609     -0.755054      -4.65109      0.483303      0.197048      0.283164      0.311536      0.354645      0.372950      0.402868
 106   3 2194.5071    1.0956  1.6279  9.3634  0.0000  0.0168   0.0089   0.0467    0.0751   0.0000   441.6128      0.294597       22.0167     -0.973875      -4.06833      0.720098      0.244714      0.338435      0.384765      0.427047      0.456473      0.473845
 106   4 2475.0988    1.9160  2.0934 10.3595 -0.0001  0.0190   0.0132   0.0534    0.0720   0.0000   441.7993     -0.164646       22.0202      0.115417      -4.13524      0.384719      0.275539      0.383670      0.434904      0.478245      0.517168      0.545813
 106   5 2737.9623    2.9541  1.7524 11.3107  0.0000  0.0170   0.0217   0.0449    0.0653   0.0000   442.3862      0.209804       21.9857     -0.210032      -3.46331      0.138486      0.240322      0.343120      0.381536      0.421394      0.459962      0.476014
 106   6 2992.2868    4.2136  1.7086 11.8348  0.0000  0.0157   0.0308   0.0429    0.0731   0.0000   443.4012      0.443319       22.2419      0.137974      -3.35446      -1.42660      0.233486      0.328191      0.358627      0.415707      0.452739      0.470099
 106   7 3235.3768    4.1744  2.3328 12.0588  0.0000  0.0198   0.0266   0.0519    0.0572   0.0000   443.0709      0.451046       20.9250      0.148420      -2.21839     -0.992215      0.284717      0.401536      0.450569      0.506622      0.543386      0.576774
 106   8 3471.2016    3.3932  4.9876 11.2017  0.0116  0.0353   0.0099   0.0910    0.0118   0.0000   443.0734      -1.13163       22.4111      0.409406      -1.37961      -1.79980      0.504455      0.715933      0.794319      0.896227      0.962371       1.01897
 107   1 1536.7831    0.2156  0.3726  8.7106  0.0000  0.0096   0.0041   0.0226    0.0196   0.0000   439.4812     -0.324641       21.8765      0.192650      -4.54037      0.331947      0.131711      0.192463      0.212381      0.245708      0.270231      0.272467
 107   2 1890.2342    0.5998  1.0421  8.8830  0.0000  0.0142   0.0065   0.0360    0.0567   0.0000   440.7134     -0.326434       22.5485      0.244644      -4.33056     0.0312293      0.205101      0.283322      0.326048      0.353453      0.382580      0.407662
 107   3 2202.2878    1.1100  1.6709  9.4354  0.0000  0.0173   0.0089   0.0474    0.0706   0.0000   441.7308      0.103921       21.9012     -0.296234      -3.36390      0.226723      0.250423      0.347808      0.394967      0.430448      0.472546      0.492833
 107   4 2483.5071    1.9344  2.0705 10.3015  0.0003  0.0191   0.0135   0.0528    0.0799   0.0000   442.3069      0.531892       21.8144     -0.499520      -3.34874     -0.213946      0.275339      0.389854      0.438137      0.490489      0.517898      0.549994
 107   5 2747.4623    3.0463  1.8988 11.1056 -0.0000  0.0175   0.0212   0.0464    0.0758   0.0000   442.3093      0.203902       21.7714     -0.728387      -3.98802     0.0886441      0.247167      0.352569      0.386439      0.435987      0.471448      0.495008
 107   6 3002.6513    4.2390  1.7493 11.6553  0.0000  0.0156   0.0297   0.0436    0.0791   0.0000   442.4482     -0.582786       21.9397     -0.203445      -3.12543      -1.26794      0.225332      0.316694      0.354345      0.395340      0.429511      0.452857
 107   7 3246.5736    4.1377  2.4590 11.9746  0.0000  0.0205   0.0253   0.0536    0.0562   0.0000   443.2153      0.365025       21.2385     -0.291710      -2.42938      -1.12438      0.281038      0.412156      0.450188      0.511461      0.533195      0.568472
 107   8 3483.3266    3.2765  4.8868 11.3951 -0.0047  0.0366   0.0098   0.0904    0.0135   0.0000   444.3249      0.246767       19.5194     0.0496654      -1.83798       1.02418      0.505539      0.740550      0.800609      0.915519      0.960396       1.01092
 108   1 1542.7766    0.2239  0.4388  8.6931  0.0000  0.0102   0.0040   0.0256    0.0205   0.0000   439.3228     -0.232183       22.2035      0.421408      -4.33415     -0.613569      0.145447      0.199303      0.226175      0.252055      0.268038      0.281478
 108   2 1896.7267    0.6056  0.9689  8.9280  0.0000  0.0135   0.0066   0.0346    0.0568   0.0000   440.2985      0.167171       22.1465      0.197200      -4.78989    -0.0923485      0.187735      0.267722      0.294555      0.344508      0.353935      0.374354
 108   3 2210.0064    1.1180  1.6882  9.5442  0.0000  0.0175   0.0090   0.0477    0.0683   0.0000   441.5235     -0.274193       21.5335     -0.186633      -3.95205      0.504946      0.251646      0.351514      0.402797      0.438831      0.474276      0.505078
 108   4 2491.8874    1.9735  2.0606 10.4413 -0.0005  0.0196   0.0136   0.0516    0.0724   0.0000   441.8968     -0.507254       21.2128      0.287639      -3.01977     -0.299730      0.271884      0.392592      0.433831      0.486478      0.522528      0.543677
 108   5 2756.9114    3.1178  1.8766 11.2752  0.0000  0.0172   0.0218   0.0466    0.0694   0.0000   442.6017      0.596074       21.8767      0.192925      -3.50724     0.0243132      0.242059      0.347102      0.383702      0.436569      0.463719      0.489045
 108   6 3012.9913    4.3715  1.7159 11.5759 -0.0000  0.0156   0.0309   0.0422    0.0949   0.0000   442.5760      0.672925       21.6646     -0.125909      -2.89001    -0.0137934      0.222983      0.313524      0.344127      0.391623      0.417241      0.442154
 108   7 3257.6248    4.0490  2.6866 12.0225  0.0000  0.0215   0.0239   0.0574    0.0522   0.0000   443.6483     -0.257052       20.3007      0.619541      -1.68318     -0.661308      0.297593      0.430684      0.476453      0.539146      0.572703      0.608164
 108   8 3495.1466    2.8307  4.2387 11.5670  0.0005  0.0333   0.0134   0.0903    0.0510   0.0000   443.5645      0.795193       20.3059     -0.789867      -2.20549     -0.875440      0.460677      0.660410      0.734478      0.815383      0.881338      0.931177
 109   1 1548.7229    0.2344  0.4725  8.6971  0.0000  0.0109   0.0042   0.0262    0.0214   0.0000   439.4719      0.170362       21.7538    -0.0666997      -4.34653      0.506013      0.163988      0.227009      0.261015      0.285517      0.309493      0.323388
 109   2 1903.1074    0.5972  1.1176  8.9905  0.0000  0.0151   0.0064   0.0388    0.0545   0.0000   440.0570      0.244000       22.0865      0.183404      -3.55391     -0.125188      0.205098      0.295511      0.329788      0.369604      0.384025      0.412701
 109   3 2217.6279    1.1372  1.8006  9.4855  0.0000  0.0181   0.0088   0.0498    0.0705   0.0000   441.1781      0.808765       22.2280     -0.658703      -4.46398     -0.663646      0.255962      0.352302      0.406885      0.444352      0.489750      0.519929
 109   4 2500.2245    2.0175  2.1259 10.4827  0.0000  0.0194   0.0138   0.0532    0.0725   0.0000   441.5803      0.549746       22.5669     -0.346509      -3.36592      0.595718      0.277138      0.386011      0.437096      0.497189      0.527301      0.546288
 109   5 2766.3827    3.1230  1.8736 11.2260  0.0000  0.0168   0.0215   0.0459    0.0699   0.0000   442.3568      0.298202       21.9273    -0.0849288      -3.09164      0.292479      0.241697      0.334657      0.376168      0.413121      0.452445      0.472950
 109   6 3023.2703    4.3115  1.7542 11.8221  0.0000  0.0158   0.0302   0.0432    0.0714   0.0000   443.1366      0.227994       22.3287     -0.392110      -3.12202     -0.359836      0.223081      0.315325      0.344815      0.391963      0.429157      0.453275
 109   7 3268.6651    3.9627  2.7146 12.1030  0.0000  0.0218   0.0231   0.0575    0.0462   0.0000   443.2362      0.594310       21.5626      0.366128      -2.18084     -0.661919      0.304827      0.438195      0.479516      0.549519      0.589773      0.622740
 110   0 1063.9192    0.0453  0.0517  8.8017 -0.0004  0.0134   0.0041   0.0151    0.0124   0.0000   437.2252     -0.580059       21.6134      0.469726      -3.39477     -0.458498      0.177588      0.266827      0.281466      0.312030      0.383312      0.441362
 110   1 1554.6186    0.2340  0.4589  8.6803  0.0000  0.0103   0.0041   0.0263    0.0217   0.0000   439.4413     -0.137720       21.9500      0.276435      -4.29884      0.146844      0.139616      0.204046      0.224209      0.252801      0.258968      0.279587
 110   2 1909.4633    0.6019  1.0986  9.0357 -0.0001  0.0147   0.0064   0.0391    0.0542   0.0000   440.4293     -0.191178       22.1116    -0.0925717      -4.01837      0.339858      0.198485      0.281750      0.311371      0.351711      0.371346      0.394453
 110   3 2225.2748    1.1541  1.7320  9.5917  0.0000  0.0178   0.0090   0.0481    0.0684   0.0000   441.6627      0.380742       21.9537     -0.195194      -3.70727      0.498477      0.254721      0.363369      0.403453      0.455882      0.484119      0.510023
 110   4 2508.4770    2.0466  2.0574 10.6637  0.0004  0.0196   0.0144   0.0515    0.0678   0.0000   441.8247       1.02961       21.6905     -0.257502      -2.36804      0.192136      0.270841      0.381571      0.431938      0.481012      0.516901      0.543232
 110   5 2775.7895    3.2107  1.8625 11.2678  0.0002  0.0169   0.0222   0.0454    0.0746   0.0000   442.8471     -0.422159       22.0249     -0.244221      -3.60657     -0.281450      0.237845      0.331284      0.366023      0.418021      0.442343      0.471037
 110   6 3033.5511    4.3489  1.7460 11.8643  0.0000  0.0158   0.0303   0.0424    0.0708   0.0000   442.5876      0.227916       22.3195     -0.389350      -3.04123     -0.616320      0.220176      0.310968      0.344677      0.389653      0.425436      0.449277
 110   7 3279.7137    4.0107  2.7282 12.0632 -0.0000  0.0214   0.0234   0.0585    0.0497   0.0000   443.5622      0.247887       20.9233      0.218802      -2.22361     -0.780645      0.296051      0.422423      0.469623      0.526649      0.555044      0.601375
 111   0 1068.6020    0.0457  0.0641  8.8209  0.0000  0.0155   0.0044   0.0194    0.0126   0.0000   436.8442     -0.305329       22.8462      0.328325      -4.83093     -0.286778      0.217230      0.263887      0.318411      0.392591      0.339508      0.380154
 111   1 1560.5117    0.2332  0.4108  8.7211  0.0000  0.0095   0.0041   0.0232    0.0207   0.0000   439.5802     -0.261016       21.8437      0.129509      -3.67184      0.151889      0.137880      0.198288      0.214490      0.244445      0.267514      0.269200
 111   2 1915.8237    0.6227  1.1222  8.9733  0.0000  0.0144   0.0065   0.0391    0.0621   0.0000   440.5248     -0.330701       21.9911     -0.459952      -4.43373     -0.115610      0.204386      0.282546      0.322403      0.361172      0.381385      0.404500
 111   3 2232.8659    1.1825  1.8026  9.6697 -0.0000  0.0180   0.0091   0.0489    0.0680   0.0000   441.5506      0.135030       22.1254      0.398757      -4.58851      0.443306      0.247047      0.345587      0.390513      0.445026      0.470153      0.498387
 111   4 2516.6699    2.0455  2.1537 10.6701  0.0001  0.0197   0.0140   0.0540    0.0697   0.0000   441.8762      0.815244       21.7091      0.230632      -2.93038      0.131561      0.276927      0.387908      0.441806      0.486466      0.524577      0.541598
 111   5 2785.1292    3.2735  1.8693 11.2641 -0.0000  0.0166   0.0220   0.0451    0.0735   0.0000   442.5838      0.285519       21.9681     -0.187117      -3.13324      -1.18839      0.234030      0.326307      0.369744      0.406590      0.446550      0.461435
 111   6 3043.6775    4.4199  1.7010 11.8680 -0.0000  0.0155   0.0313   0.0416    0.0805   0.0000   443.2611      0.480600       22.0076      0.341154      -4.14567     -0.589625      0.217735      0.306117      0.344388      0.381753      0.419133      0.429576
 111   7 3290.6581    3.9713  2.7604 12.0664  0.0000  0.0220   0.0233   0.0584    0.0521   0.0000   443.3712    -0.0110945       20.0403     -0.925401      -1.57497      -1.45184      0.296548      0.422937      0.468577      0.535129      0.567281      0.603682
 112   0 1073.3014    0.0486  0.0812  8.8072  0.0000  0.0177   0.0044   0.0207    0.0126   0.0000   437.0146      0.252715       21.7535     -0.172392      -3.90620      0.791268      0.204528      0.345367      0.369886      0.396527      0.399335      0.414043
 112   1 1566.3300    0.2351  0.4715  8.7264  0.0000  0.0107   0.0040   0.0262    0.0211   0.0000   439.5706     -0.133276       22.1704    -0.0206519      -4.62744      0.270262      0.140070      0.198375      0.223665      0.250147      0.258408      0.283852
 112   2 1922.0694    0.6536  1.1781  8.8751  0.0000  0.0149   0.0064   0.0383    0.0638   0.0000   440.4199     -0.148304       22.0344     -0.114725      -4.66822     -0.139626      0.202945      0.283223      0.335044      0.364319      0.386409      0.408328
 112   3 2240.3506    1.1766  1.7950  9.7641  0.0000  0.0180   0.0092   0.0505    0.0656   0.0000   441.8510     0.0415355       22.1065      0.452658      -4.14134     0.0549457      0.246439      0.342320      0.391110      0.430113      0.471059      0.488765
 112   4 2524.8712    2.0791  2.1117 10.7147  0.0000  0.0195   0.0141   0.0524    0.0670   0.0000   441.7591      0.369022       22.7801     -0.814121      -4.58526    -0.0921144      0.268981      0.377501      0.430565      0.470044      0.517225      0.541045
 112   5 2794.4374    3.2692  1.8242 11.5478  0.0000  0.0166   0.0231   0.0459    0.0640   0.0000   442.6474      0.101875       21.8141      0.358622      -3.21787     -0.268775      0.230482      0.327592      0.363925      0.405716      0.425312      0.444723
 112   6 3053.8039    4.3924  1.8600 11.8602  0.0000  0.0161   0.0296   0.0447    0.0738   0.0000   443.0257      0.659127       22.1999      0.581732      -3.43974     -0.716734      0.219991      0.311220      0.353250      0.386578      0.419948      0.437949
 112   7 3301.5914    3.8348  2.9059 12.1405 -0.0000  0.0230   0.0218   0.0615    0.0462   0.0000   443.2660      0.713220       21.1901     -0.733776      -2.39945    -0.0965272      0.304907      0.437356      0.491359      0.554313      0.573720      0.616706
 113   0 1077.9363    0.0579  0.1025  8.7809  0.0000  0.0131   0.0043   0.0236    0.0127   0.0000   437.0864     -0.120640       21.9901      0.104911      -3.40036     0.0403435      0.164972      0.230605      0.265001      0.318009      0.361677      0.409586
 113   1 1572.1081    0.2374  0.4445  8.7581  0.0000  0.0102   0.0042   0.0251    0.0214   0.0000   439.4028    -0.0478606       21.9706      0.288360      -4.82681     -0.417620      0.135853      0.182943      0.219493      0.231361      0.249378      0.255865
 113   2 1928.3965    0.6464  1.1475  8.9245  0.0000  0.0144   0.0066   0.0391    0.0657   0.0000   439.7269     -0.666132       22.2150      0.445263      -4.80867     -0.428320      0.195716      0.278843      0.309605      0.351270      0.377780      0.398136
 113   3 2247.8163    1.2079  1.9581  9.6982  0.0000  0.0191   0.0091   0.0526    0.0709   0.0000   441.9089    -0.0369226       21.9362     -0.671387      -4.17100     -0.590290      0.264082      0.363416      0.418042      0.456635      0.508671      0.532407
 113   4 2533.0663    2.1327  2.2426 10.7450  0.0000  0.0202   0.0142   0.0553    0.0675   0.0000   442.3164      0.258313       21.6292     -0.360211      -2.37728     0.0718521      0.274192      0.386222      0.435270      0.489831      0.519822      0.546308
 113   5 2803.6524    3.2986  1.9744 11.3385  0.0000  0.0172   0.0222   0.0474    0.0755   0.0000   442.7260      0.533896       21.6434    -0.0395901      -3.98001      0.324604      0.235171      0.324229      0.366106      0.414905      0.450671      0.474119
 113   6 3063.8781    4.3552  1.8328 12.0495 -0.0000  0.0161   0.0299   0.0442    0.0650   0.0000   442.7576      0.514541       21.7020     -0.105156      -3.91484    -0.0573738      0.224657      0.305572      0.352169      0.388360      0.419687      0.439429
 113   7 3312.4872    3.8747  3.0305 12.0757  0.0000  0.0232   0.0216   0.0633    0.0488   0.0000   443.3349      0.253800       20.7718      0.213750      -2.86535     -0.934580      0.309874      0.439311      0.497790      0.559975      0.593964      0.619814
 114   0 1082.6684    0.0485  0.0689  8.7716  0.0000  0.0146   0.0042   0.0182    0.0124   0.0000   436.6456     -0.837442       22.7170      0.263395      -4.69629      0.475495      0.168538      0.236975      0.304537      0.315131      0.316966      0.413011
 114   1 1577.8730    0.2551  0.5145  8.6786  0.0000  0.0107   0.0041   0.0270    0.0224   0.0000   439.4394     -0.419943       21.8148     -0.125014      -3.93970     -0.289409      0.141369      0.195310      0.226093      0.251467      0.263619      0.285153
 114   2 1934.6143    0.6636  1.2000  8.8948  0.0000  0.0149   0.0066   0.0392    0.0661   0.0000   440.4986     -0.440866       21.6414     0.0324173      -4.41210      0.129613      0.199878      0.274866      0.313235      0.354917      0.368375      0.393056
 114   3 2255.2640    1.2168  1.9270  9.8151  0.0000  0.0188   0.0093   0.0522    0.0661   0.0000   441.3904      0.144016       22.0344      0.584953      -3.37265      0.188869      0.263021      0.360606      0.413025      0.452230      0.492492      0.512444
 114   4 2541.1985    2.0881  2.1444 10.8545 -0.0002  0.0195   0.0141   0.0553    0.0617   0.0000   442.3305      0.178483       21.4723     -0.909074      -3.65946      0.108178      0.266004      0.367523      0.420918      0.469770      0.505697      0.533497
 114   5 2812.8840    3.4086  1.9109 11.2144 -0.0000  0.0166   0.0227   0.0459    0.0828   0.0000   442.6168     -0.246292       21.8273      0.640791      -3.75275     -0.892614      0.224275      0.314316      0.357303      0.396018      0.424258      0.438301
 114   6 3073.8931    4.4163  1.8609 12.0444  0.0000  0.0163   0.0301   0.0445    0.0658   0.0000   442.9493      0.776877       21.5997     -0.306671      -2.59143     -0.118787      0.222846      0.309365      0.351988      0.391557      0.419254      0.437189
 114   7 3323.3262    3.8262  3.1530 12.0359 -0.0001  0.0246   0.0206   0.0652    0.0482   0.0000   443.5779       1.01275       20.6352      0.341556      -2.39556      0.892060      0.318022      0.465663      0.512985      0.575826      0.612531      0.650509
 115   0 1087.2220    0.0454  0.0385  8.7946  0.0000  0.0160   0.0039   0.0113    0.0122   0.0000   436.9686      0.415587       21.8109    -0.0368511      -3.44108     -0.612154      0.132723      0.281243      0.240716      0.298090      0.285238      0.316873
 115   1 1583.6013    0.2562  0.5132  8.7187  0.0000  0.0110   0.0041   0.0261    0.0230   0.0000   439.2705     -0.480777       21.9551     0.0487869      -4.34182      0.147891      0.145818      0.198071      0.234896      0.261469      0.282396      0.298585
 115   2 1940.8640    0.6616  1.1531  8.9564  0.0000  0.0146   0.0067   0.0379    0.0685   0.0000   439.7975    0.00454278       21.9384     -0.199469      -3.68858     -0.105455      0.196350      0.271883      0.308936      0.342612      0.377304      0.392515
 115   3 2262.6313    1.2884  1.8310  9.7728  0.0000  0.0179   0.0096   0.0495    0.0721   0.0000   441.1056     -0.210960       21.9482     -0.551749      -3.24870      0.521400      0.237117      0.334637      0.377559      0.414896      0.457517      0.481497
 115   4 2549.2307    2.1715  2.2343 10.8804  0.0001  0.0202   0.0145   0.0550    0.0647   0.0000   441.8748      0.239103       21.4888     -0.173285      -3.49409     0.0618403      0.267875      0.379526      0.421684      0.475699      0.505855      0.536367
 115   5 2822.1089    3.4671  1.9050 11.2856  0.0000  0.0165   0.0231   0.0456    0.0844   0.0000   443.1060     -0.283198       21.9638     -0.150471      -3.97890     -0.562180      0.222403      0.304857      0.349677      0.382904      0.417556      0.439813
 115   6 3083.8336    4.4173  1.8425 12.1011  0.0000  0.0163   0.0304   0.0441    0.0676   0.0000   443.1288      0.332503       21.3220     -0.245294      -3.35981     -0.134835      0.224524      0.315904      0.348680      0.389874      0.419252      0.438752
 115   7 3334.0325    3.8060  3.2080 12.0358  0.0008  0.0246   0.0204   0.0659    0.0501   0.0000   443.3807      0.427109       21.9955     -0.628411      -2.50953     -0.743245      0.319282      0.462416      0.517926      0.572901      0.612297      0.650350
 116   0 1091.8525    0.0628  0.1097  8.7504  0.0000  0.0131   0.0042   0.0215    0.0127   0.0000   437.1415     -0.146379       22.3286     -0.135143      -4.41148     -0.387742      0.172288      0.277443      0.291065      0.383133      0.437846      0.500250
 116   1 1589.2706    0.2546  0.4785  8.7131  0.0000  0.0101   0.0041   0.0249    0.0220   0.0000   439.0476    -0.0502055       21.8941   -0.00389115      -4.26042     0.0165016      0.131468      0.181703      0.213995      0.233255      0.239586      0.256663
 116   2 1946.9963    0.6765  1.2459  8.9221  0.0000  0.0148   0.0065   0.0416    0.0648   0.0000   440.3783      0.570981       21.7891     -0.222134      -4.61893      0.113043      0.192164      0.269979      0.304677      0.336234      0.357426      0.368155
 116   3 2269.9076    1.2839  1.8525  9.7735  0.0000  0.0185   0.0095   0.0495    0.0717   0.0000   441.1862      0.295610       21.8155      0.238595      -3.50553      0.406303      0.241618      0.338955      0.382858      0.432919      0.458318      0.481810
 116   4 2557.2555    2.1831  2.2614 10.8623  0.0000  0.0206   0.0143   0.0555    0.0649   0.0000   441.7950      0.426021       21.4264     -0.530697      -4.22150      0.387484      0.267589      0.375407      0.427476      0.483138      0.509433      0.547254
 116   5 2831.2092    3.4852  1.8722 11.5793 -0.0001  0.0166   0.0235   0.0452    0.0647   0.0000   442.8585      0.675360       21.6411     -0.435940      -3.79833     -0.588584      0.220264      0.306290      0.353002      0.380607      0.423976      0.445034
 116   6 3093.7256    4.3906  1.9559 12.0352  0.0001  0.0167   0.0288   0.0451    0.0634   0.0000   442.5527      0.303368       21.4535     -0.817711      -3.14337     -0.940952      0.226333      0.315832      0.351610      0.398733      0.432266      0.458170
 116   7 3344.8129    3.6835  3.4402 12.0137  0.0000  0.0266   0.0191   0.0704    0.0481   0.0000   442.4387      0.356654       21.4226      0.450749      -3.25920      -1.23027      0.341374      0.491218      0.542833      0.617938      0.641427      0.686116
 117   0 1096.4460    0.0513  0.0824  8.7948  0.0000  0.0131   0.0042   0.0204    0.0125   0.0000   436.5041     -0.325628       21.5309      0.768430      -4.09355      0.189127      0.173492      0.250947      0.295220      0.318337      0.340043      0.403541
 117   1 1594.9401    0.2538  0.5165  8.7571  0.0000  0.0108   0.0041   0.0270    0.0228   0.0000   439.0967     -0.436034       22.5543     -0.228175      -4.65830     -0.453088      0.142978      0.192865      0.221863      0.249740      0.266058      0.280315
 117   2 1953.1653    0.6895  1.2262  9.0129  0.0000  0.0148   0.0067   0.0401    0.0670   0.0000   439.5806    -0.0331967       21.7649     0.0783388      -4.20510     -0.211992      0.196137      0.271374      0.309372      0.341871      0.370180      0.384401
 117   3 2277.1761    1.2966  1.9559  9.7547  0.0000  0.0188   0.0092   0.0508    0.0751   0.0000   441.2382      0.257057       21.9321     -0.365172      -3.15264      0.385535      0.243125      0.349413      0.391005      0.435315      0.466258      0.495174
 117   4 2565.2539    2.2764  2.1733 10.8159 -0.0000  0.0199   0.0151   0.0526    0.0744   0.0000   441.9227      0.116081       21.4264     -0.331353      -3.14728     -0.328760      0.255713      0.367968      0.412374      0.457803      0.494350      0.519435
 117   5 2840.3062    3.5274  1.9237 11.4864  0.0000  0.0168   0.0236   0.0455    0.0756   0.0000   442.8895     -0.247588       21.6561      0.637511      -2.89071     -0.568132      0.221814      0.309160      0.351707      0.389635      0.423059      0.449046
[truncated: 127,819 more chars]
