# Supplementary material for: Global-Mode Analysis of Full-Disk Data from the Michelson Doppler Imager and the Helioseismic and Magnetic Imager
Source: Sol Phys. 2018 Jan 31;293(2):29. doi: 10.1007/s11207-017-1201-5 (PMC6566312; doi:10.1007/s11207-017-1201-5)
Supplement: Supplementary file 3 — (TAR 230.0 MB) [file 11207_2017_1201_MOESM3_ESM.tar › MDI/mdifdasym.2980.36]

   1  14 2156.9733    1.1314  1.0813 14.7867  0.0000       4.03577  0.2159   0.0882   0.2495    0.1328   0.0000       4.19547  -240.4443       28.5855       0.00000       0.00000       0.00000       0.00000       0.00000       0.00000       0.00000       0.00000       0.00000       0.00000       0.00000       0.00000       0.00000       0.00000       0.00000       0.00000       0.00000       0.00000       0.00000       0.00000       0.00000       0.00000       0.00000       0.00000       0.00000       0.00000       0.00000       0.00000       0.00000       0.00000       0.00000       0.00000       0.00000       0.00000       368.489       108.423       0.00000       0.00000       0.00000       0.00000       0.00000       0.00000       0.00000       0.00000       0.00000       0.00000       0.00000       0.00000       0.00000       0.00000       0.00000       0.00000       0.00000       0.00000       0.00000       0.00000       0.00000       0.00000       0.00000       0.00000       0.00000       0.00000       0.00000       0.00000       0.00000       0.00000       0.00000       0.00000       0.00000       0.00000
   1  15 2292.3485    1.2245  1.9137 14.9055 -0.0099       2.00687  0.4140   0.0819   0.3688    0.1052   0.0000       2.12712   142.5402       206.815       0.00000       0.00000       0.00000       0.00000       0.00000       0.00000       0.00000       0.00000       0.00000       0.00000       0.00000       0.00000       0.00000       0.00000       0.00000       0.00000       0.00000       0.00000       0.00000       0.00000       0.00000       0.00000       0.00000       0.00000       0.00000       0.00000       0.00000       0.00000       0.00000       0.00000       0.00000       0.00000       0.00000       0.00000       756.163       199.365       0.00000       0.00000       0.00000       0.00000       0.00000       0.00000       0.00000       0.00000       0.00000       0.00000       0.00000       0.00000       0.00000       0.00000       0.00000       0.00000       0.00000       0.00000       0.00000       0.00000       0.00000       0.00000       0.00000       0.00000       0.00000       0.00000       0.00000       0.00000       0.00000       0.00000       0.00000       0.00000       0.00000       0.00000
   1  16 2425.7903    1.8669  0.9743 14.8695  0.0000      0.688233  0.1892   0.1404   0.2163    0.1549   0.0000       2.95844   498.9768       41.1733       0.00000       0.00000       0.00000       0.00000       0.00000       0.00000       0.00000       0.00000       0.00000       0.00000       0.00000       0.00000       0.00000       0.00000       0.00000       0.00000       0.00000       0.00000       0.00000       0.00000       0.00000       0.00000       0.00000       0.00000       0.00000       0.00000       0.00000       0.00000       0.00000       0.00000       0.00000       0.00000       0.00000       0.00000       311.505       100.926       0.00000       0.00000       0.00000       0.00000       0.00000       0.00000       0.00000       0.00000       0.00000       0.00000       0.00000       0.00000       0.00000       0.00000       0.00000       0.00000       0.00000       0.00000       0.00000       0.00000       0.00000       0.00000       0.00000       0.00000       0.00000       0.00000       0.00000       0.00000       0.00000       0.00000       0.00000       0.00000       0.00000       0.00000
   1  17 2559.1031    2.0584  0.7811 14.8156  0.0000      0.469114  0.1166   0.1581   0.1698    0.1607   0.0000       3.90677   533.8940       25.0584       0.00000       0.00000       0.00000       0.00000       0.00000       0.00000       0.00000       0.00000       0.00000       0.00000       0.00000       0.00000       0.00000       0.00000       0.00000       0.00000       0.00000       0.00000       0.00000       0.00000       0.00000       0.00000       0.00000       0.00000       0.00000       0.00000       0.00000       0.00000       0.00000       0.00000       0.00000       0.00000       0.00000       0.00000       107.842       75.2779       0.00000       0.00000       0.00000       0.00000       0.00000       0.00000       0.00000       0.00000       0.00000       0.00000       0.00000       0.00000       0.00000       0.00000       0.00000       0.00000       0.00000       0.00000       0.00000       0.00000       0.00000       0.00000       0.00000       0.00000       0.00000       0.00000       0.00000       0.00000       0.00000       0.00000       0.00000       0.00000       0.00000       0.00000
   1  18 2693.2277    2.7938  0.8807 14.8765  0.0000      -1.48923  0.1174   0.2365   0.2287    0.1857   0.0000       3.75929   300.8900       169.398       0.00000       0.00000       0.00000       0.00000       0.00000       0.00000       0.00000       0.00000       0.00000       0.00000       0.00000       0.00000       0.00000       0.00000       0.00000       0.00000       0.00000       0.00000       0.00000       0.00000       0.00000       0.00000       0.00000       0.00000       0.00000       0.00000       0.00000       0.00000       0.00000       0.00000       0.00000       0.00000       0.00000       0.00000       111.064       51.6067       0.00000       0.00000       0.00000       0.00000       0.00000       0.00000       0.00000       0.00000       0.00000       0.00000       0.00000       0.00000       0.00000       0.00000       0.00000       0.00000       0.00000       0.00000       0.00000       0.00000       0.00000       0.00000       0.00000       0.00000       0.00000       0.00000       0.00000       0.00000       0.00000       0.00000       0.00000       0.00000       0.00000       0.00000
   1  19 2828.3686    3.1043  0.9435 14.7885  0.0000      0.189052  0.1006   0.2159   0.2272    0.1963   0.0000       2.23131   403.9955       171.182       0.00000       0.00000       0.00000       0.00000       0.00000       0.00000       0.00000       0.00000       0.00000       0.00000       0.00000       0.00000       0.00000       0.00000       0.00000       0.00000       0.00000       0.00000       0.00000       0.00000       0.00000       0.00000       0.00000       0.00000       0.00000       0.00000       0.00000       0.00000       0.00000       0.00000       0.00000       0.00000       0.00000       0.00000       103.670       50.7819       0.00000       0.00000       0.00000       0.00000       0.00000       0.00000       0.00000       0.00000       0.00000       0.00000       0.00000       0.00000       0.00000       0.00000       0.00000       0.00000       0.00000       0.00000       0.00000       0.00000       0.00000       0.00000       0.00000       0.00000       0.00000       0.00000       0.00000       0.00000       0.00000       0.00000       0.00000       0.00000       0.00000       0.00000
   1  20 2963.4964    3.6655  1.2888 14.8794  0.0000      0.963837  0.1764   0.2036   0.2402    0.1890   0.0000       1.89100   434.9354       77.8419       0.00000       0.00000       0.00000       0.00000       0.00000       0.00000       0.00000       0.00000       0.00000       0.00000       0.00000       0.00000       0.00000       0.00000       0.00000       0.00000       0.00000       0.00000       0.00000       0.00000       0.00000       0.00000       0.00000       0.00000       0.00000       0.00000       0.00000       0.00000       0.00000       0.00000       0.00000       0.00000       0.00000       0.00000       210.839       76.5272       0.00000       0.00000       0.00000       0.00000       0.00000       0.00000       0.00000       0.00000       0.00000       0.00000       0.00000       0.00000       0.00000       0.00000       0.00000       0.00000       0.00000       0.00000       0.00000       0.00000       0.00000       0.00000       0.00000       0.00000       0.00000       0.00000       0.00000       0.00000       0.00000       0.00000       0.00000       0.00000       0.00000       0.00000
   1  22 3233.4454    4.0159  1.2355 14.7638  0.0000      0.254684  0.1826   0.2266   0.2280    0.2348   0.0000       2.31671   323.8489       70.2938       0.00000       0.00000       0.00000       0.00000       0.00000       0.00000       0.00000       0.00000       0.00000       0.00000       0.00000       0.00000       0.00000       0.00000       0.00000       0.00000       0.00000       0.00000       0.00000       0.00000       0.00000       0.00000       0.00000       0.00000       0.00000       0.00000       0.00000       0.00000       0.00000       0.00000       0.00000       0.00000       0.00000       0.00000       207.662       78.4802       0.00000       0.00000       0.00000       0.00000       0.00000       0.00000       0.00000       0.00000       0.00000       0.00000       0.00000       0.00000       0.00000       0.00000       0.00000       0.00000       0.00000       0.00000       0.00000       0.00000       0.00000       0.00000       0.00000       0.00000       0.00000       0.00000       0.00000       0.00000       0.00000       0.00000       0.00000       0.00000       0.00000       0.00000
   1  23 3368.9358    3.7362  2.0580 14.3862  0.0058       1.53268  0.2106   0.1671   0.3104    0.1854   0.0000       1.18464   233.9602       139.835       0.00000       0.00000       0.00000       0.00000       0.00000       0.00000       0.00000       0.00000       0.00000       0.00000       0.00000       0.00000       0.00000       0.00000       0.00000       0.00000       0.00000       0.00000       0.00000       0.00000       0.00000       0.00000       0.00000       0.00000       0.00000       0.00000       0.00000       0.00000       0.00000       0.00000       0.00000       0.00000       0.00000       0.00000       200.056       97.8067       0.00000       0.00000       0.00000       0.00000       0.00000       0.00000       0.00000       0.00000       0.00000       0.00000       0.00000       0.00000       0.00000       0.00000       0.00000       0.00000       0.00000       0.00000       0.00000       0.00000       0.00000       0.00000       0.00000       0.00000       0.00000       0.00000       0.00000       0.00000       0.00000       0.00000       0.00000       0.00000       0.00000       0.00000
   1  24 3504.7700    3.2387  3.9004 14.2673  0.0000      0.769690  0.2856   0.1084   0.5241    0.1116   0.0000      0.699109   120.8116      -189.367       0.00000       0.00000       0.00000       0.00000       0.00000       0.00000       0.00000       0.00000       0.00000       0.00000       0.00000       0.00000       0.00000       0.00000       0.00000       0.00000       0.00000       0.00000       0.00000       0.00000       0.00000       0.00000       0.00000       0.00000       0.00000       0.00000       0.00000       0.00000       0.00000       0.00000       0.00000       0.00000       0.00000       0.00000       322.180       133.103       0.00000       0.00000       0.00000       0.00000       0.00000       0.00000       0.00000       0.00000       0.00000       0.00000       0.00000       0.00000       0.00000       0.00000       0.00000       0.00000       0.00000       0.00000       0.00000       0.00000       0.00000       0.00000       0.00000       0.00000       0.00000       0.00000       0.00000       0.00000       0.00000       0.00000       0.00000       0.00000       0.00000       0.00000
   1  25 3640.7395    2.6632  4.1627 14.1965  0.0000     -0.294133  0.3708   0.0859   0.5470    0.0988   0.0000      0.875491   502.3586       92.0895       0.00000       0.00000       0.00000       0.00000       0.00000       0.00000       0.00000       0.00000       0.00000       0.00000       0.00000       0.00000       0.00000       0.00000       0.00000       0.00000       0.00000       0.00000       0.00000       0.00000       0.00000       0.00000       0.00000       0.00000       0.00000       0.00000       0.00000       0.00000       0.00000       0.00000       0.00000       0.00000       0.00000       0.00000       422.476       152.783       0.00000       0.00000       0.00000       0.00000       0.00000       0.00000       0.00000       0.00000       0.00000       0.00000       0.00000       0.00000       0.00000       0.00000       0.00000       0.00000       0.00000       0.00000       0.00000       0.00000       0.00000       0.00000       0.00000       0.00000       0.00000       0.00000       0.00000       0.00000       0.00000       0.00000       0.00000       0.00000       0.00000       0.00000
   1  26 3776.3278    2.2248  5.4537 14.0476 -0.0058      -1.35896  0.4221   0.0646   0.8351    0.0808   0.0000      0.624176   496.6365       138.987       0.00000       0.00000       0.00000       0.00000       0.00000       0.00000       0.00000       0.00000       0.00000       0.00000       0.00000       0.00000       0.00000       0.00000       0.00000       0.00000       0.00000       0.00000       0.00000       0.00000       0.00000       0.00000       0.00000       0.00000       0.00000       0.00000       0.00000       0.00000       0.00000       0.00000       0.00000       0.00000       0.00000       0.00000       502.591       182.049       0.00000       0.00000       0.00000       0.00000       0.00000       0.00000       0.00000       0.00000       0.00000       0.00000       0.00000       0.00000       0.00000       0.00000       0.00000       0.00000       0.00000       0.00000       0.00000       0.00000       0.00000       0.00000       0.00000       0.00000       0.00000       0.00000       0.00000       0.00000       0.00000       0.00000       0.00000       0.00000       0.00000       0.00000
   2  14 2217.8279    1.3072  1.0342 13.6336  0.0000       1.68244  0.1680   0.0714   0.2011    0.1429   0.0000       3.46047   427.7396      -19.8469       14.0146       6.02164       0.00000       0.00000       0.00000       0.00000       0.00000       0.00000       0.00000       0.00000       0.00000       0.00000       0.00000       0.00000       0.00000       0.00000       0.00000       0.00000       0.00000       0.00000       0.00000       0.00000       0.00000       0.00000       0.00000       0.00000       0.00000       0.00000       0.00000       0.00000       0.00000       0.00000       0.00000       0.00000       136.601       98.9326       52.2176       16.4470       0.00000       0.00000       0.00000       0.00000       0.00000       0.00000       0.00000       0.00000       0.00000       0.00000       0.00000       0.00000       0.00000       0.00000       0.00000       0.00000       0.00000       0.00000       0.00000       0.00000       0.00000       0.00000       0.00000       0.00000       0.00000       0.00000       0.00000       0.00000       0.00000       0.00000       0.00000       0.00000
   2  17 2619.7167    2.5427  1.1530 13.4394 -0.0127     -0.564721  0.1258   0.1152   0.1571    0.1986   0.0000       1.76574   456.6855       142.086       17.5189       4.78718       0.00000       0.00000       0.00000       0.00000       0.00000       0.00000       0.00000       0.00000       0.00000       0.00000       0.00000       0.00000       0.00000       0.00000       0.00000       0.00000       0.00000       0.00000       0.00000       0.00000       0.00000       0.00000       0.00000       0.00000       0.00000       0.00000       0.00000       0.00000       0.00000       0.00000       0.00000       0.00000       89.3616       72.7206       30.0401       8.54844       0.00000       0.00000       0.00000       0.00000       0.00000       0.00000       0.00000       0.00000       0.00000       0.00000       0.00000       0.00000       0.00000       0.00000       0.00000       0.00000       0.00000       0.00000       0.00000       0.00000       0.00000       0.00000       0.00000       0.00000       0.00000       0.00000       0.00000       0.00000       0.00000       0.00000       0.00000       0.00000
   2  18 2754.5507    3.0772  1.1676 13.1367  0.0000       1.04740  0.1051   0.1420   0.1615    0.2867   0.0000       1.94455   402.1290       70.8869      -15.3020       22.2724       0.00000       0.00000       0.00000       0.00000       0.00000       0.00000       0.00000       0.00000       0.00000       0.00000       0.00000       0.00000       0.00000       0.00000       0.00000       0.00000       0.00000       0.00000       0.00000       0.00000       0.00000       0.00000       0.00000       0.00000       0.00000       0.00000       0.00000       0.00000       0.00000       0.00000       0.00000       0.00000       65.0461       48.6184       27.3423       8.73079       0.00000       0.00000       0.00000       0.00000       0.00000       0.00000       0.00000       0.00000       0.00000       0.00000       0.00000       0.00000       0.00000       0.00000       0.00000       0.00000       0.00000       0.00000       0.00000       0.00000       0.00000       0.00000       0.00000       0.00000       0.00000       0.00000       0.00000       0.00000       0.00000       0.00000       0.00000       0.00000
   2  19 2889.6150    3.6647  1.1700 13.6675  0.0000     -0.941554  0.1052   0.1657   0.1538    0.2734   0.0000       1.88933   468.4205       55.8736      -20.3774      -3.92629       0.00000       0.00000       0.00000       0.00000       0.00000       0.00000       0.00000       0.00000       0.00000       0.00000       0.00000       0.00000       0.00000       0.00000       0.00000       0.00000       0.00000       0.00000       0.00000       0.00000       0.00000       0.00000       0.00000       0.00000       0.00000       0.00000       0.00000       0.00000       0.00000       0.00000       0.00000       0.00000       65.9862       44.1973       26.1725       8.22142       0.00000       0.00000       0.00000       0.00000       0.00000       0.00000       0.00000       0.00000       0.00000       0.00000       0.00000       0.00000       0.00000       0.00000       0.00000       0.00000       0.00000       0.00000       0.00000       0.00000       0.00000       0.00000       0.00000       0.00000       0.00000       0.00000       0.00000       0.00000       0.00000       0.00000       0.00000       0.00000
   2  20 3025.0652    4.1793  1.0105 13.0778  0.0095      0.373358  0.1264   0.1982   0.1330    0.3723   0.0000       1.12930   385.7369       104.420      -22.4273      -4.21988       0.00000       0.00000       0.00000       0.00000       0.00000       0.00000       0.00000       0.00000       0.00000       0.00000       0.00000       0.00000       0.00000       0.00000       0.00000       0.00000       0.00000       0.00000       0.00000       0.00000       0.00000       0.00000       0.00000       0.00000       0.00000       0.00000       0.00000       0.00000       0.00000       0.00000       0.00000       0.00000       93.6368       70.3662       28.3853       7.13896       0.00000       0.00000       0.00000       0.00000       0.00000       0.00000       0.00000       0.00000       0.00000       0.00000       0.00000       0.00000       0.00000       0.00000       0.00000       0.00000       0.00000       0.00000       0.00000       0.00000       0.00000       0.00000       0.00000       0.00000       0.00000       0.00000       0.00000       0.00000       0.00000       0.00000       0.00000       0.00000
   2  21 3160.0911    4.3011  1.2651 13.0901  0.0000       1.31248  0.1059   0.1902   0.1885    0.4276   0.0000       1.25178   451.6591       75.2709     -0.375656     -0.887486       0.00000       0.00000       0.00000       0.00000       0.00000       0.00000       0.00000       0.00000       0.00000       0.00000       0.00000       0.00000       0.00000       0.00000       0.00000       0.00000       0.00000       0.00000       0.00000       0.00000       0.00000       0.00000       0.00000       0.00000       0.00000       0.00000       0.00000       0.00000       0.00000       0.00000       0.00000       0.00000       71.5999       51.1826       29.1096       8.43226       0.00000       0.00000       0.00000       0.00000       0.00000       0.00000       0.00000       0.00000       0.00000       0.00000       0.00000       0.00000       0.00000       0.00000       0.00000       0.00000       0.00000       0.00000       0.00000       0.00000       0.00000       0.00000       0.00000       0.00000       0.00000       0.00000       0.00000       0.00000       0.00000       0.00000       0.00000       0.00000
   2  22 3295.2900    3.9746  1.6912 13.3097  0.0000       1.13805  0.1107   0.1516   0.2077    0.2472   0.0000       1.09910   456.3941       153.503       2.63019       1.74790       0.00000       0.00000       0.00000       0.00000       0.00000       0.00000       0.00000       0.00000       0.00000       0.00000       0.00000       0.00000       0.00000       0.00000       0.00000       0.00000       0.00000       0.00000       0.00000       0.00000       0.00000       0.00000       0.00000       0.00000       0.00000       0.00000       0.00000       0.00000       0.00000       0.00000       0.00000       0.00000       62.0243       50.8870       25.4242       9.05121       0.00000       0.00000       0.00000       0.00000       0.00000       0.00000       0.00000       0.00000       0.00000       0.00000       0.00000       0.00000       0.00000       0.00000       0.00000       0.00000       0.00000       0.00000       0.00000       0.00000       0.00000       0.00000       0.00000       0.00000       0.00000       0.00000       0.00000       0.00000       0.00000       0.00000       0.00000       0.00000
   3  13 2137.8478    0.7087  0.7732 11.7279  0.0081       14.5446  0.0776   0.0398   0.1481    0.1288   0.0000       4.92565   463.7920      -8.84213      -35.2812       21.4554       2.61419      -3.29982       0.00000       0.00000       0.00000       0.00000       0.00000       0.00000       0.00000       0.00000       0.00000       0.00000       0.00000       0.00000       0.00000       0.00000       0.00000       0.00000       0.00000       0.00000       0.00000       0.00000       0.00000       0.00000       0.00000       0.00000       0.00000       0.00000       0.00000       0.00000       0.00000       0.00000       34.1367       33.4206       22.8514       10.1633       5.19502       1.52882       0.00000       0.00000       0.00000       0.00000       0.00000       0.00000       0.00000       0.00000       0.00000       0.00000       0.00000       0.00000       0.00000       0.00000       0.00000       0.00000       0.00000       0.00000       0.00000       0.00000       0.00000       0.00000       0.00000       0.00000       0.00000       0.00000       0.00000       0.00000       0.00000       0.00000
   3  14 2273.4508    1.1108  0.5423 12.0015  0.0000       2.87018  0.0526   0.0634   0.0942    0.1423   0.0000       2.42795   402.1126       40.3522       12.2151      -6.69049       4.43383      -1.73635       0.00000       0.00000       0.00000       0.00000       0.00000       0.00000       0.00000       0.00000       0.00000       0.00000       0.00000       0.00000       0.00000       0.00000       0.00000       0.00000       0.00000       0.00000       0.00000       0.00000       0.00000       0.00000       0.00000       0.00000       0.00000       0.00000       0.00000       0.00000       0.00000       0.00000       26.2649       24.4824       16.3867       8.29313       3.78407       1.11423       0.00000       0.00000       0.00000       0.00000       0.00000       0.00000       0.00000       0.00000       0.00000       0.00000       0.00000       0.00000       0.00000       0.00000       0.00000       0.00000       0.00000       0.00000       0.00000       0.00000       0.00000       0.00000       0.00000       0.00000       0.00000       0.00000       0.00000       0.00000       0.00000       0.00000
   3  15 2407.7504    1.4565  1.0058 11.8024 -0.0010       3.98196  0.0808   0.0652   0.1411    0.2178   0.0000       1.84679   443.4107      -54.7861      -3.67503      -7.59792     -0.424592     -0.411074       0.00000       0.00000       0.00000       0.00000       0.00000       0.00000       0.00000       0.00000       0.00000       0.00000       0.00000       0.00000       0.00000       0.00000       0.00000       0.00000       0.00000       0.00000       0.00000       0.00000       0.00000       0.00000       0.00000       0.00000       0.00000       0.00000       0.00000       0.00000       0.00000       0.00000       31.9464       27.9513       22.1835       13.7224       5.70141       1.44717       0.00000       0.00000       0.00000       0.00000       0.00000       0.00000       0.00000       0.00000       0.00000       0.00000       0.00000       0.00000       0.00000       0.00000       0.00000       0.00000       0.00000       0.00000       0.00000       0.00000       0.00000       0.00000       0.00000       0.00000       0.00000       0.00000       0.00000       0.00000       0.00000       0.00000
   3  16 2541.8605    2.0529  0.9804 11.3580  0.0000       3.06439  0.0673   0.0859   0.1286    0.4495   0.0000       1.23212   402.5279       11.1532       10.1406       29.4662       2.03691      -3.14078       0.00000       0.00000       0.00000       0.00000       0.00000       0.00000       0.00000       0.00000       0.00000       0.00000       0.00000       0.00000       0.00000       0.00000       0.00000       0.00000       0.00000       0.00000       0.00000       0.00000       0.00000       0.00000       0.00000       0.00000       0.00000       0.00000       0.00000       0.00000       0.00000       0.00000       24.9216       27.0962       16.9860       11.1904       4.26616       1.69169       0.00000       0.00000       0.00000       0.00000       0.00000       0.00000       0.00000       0.00000       0.00000       0.00000       0.00000       0.00000       0.00000       0.00000       0.00000       0.00000       0.00000       0.00000       0.00000       0.00000       0.00000       0.00000       0.00000       0.00000       0.00000       0.00000       0.00000       0.00000       0.00000       0.00000
   3  17 2676.3300    2.2939  1.0015 12.2441  0.0000       3.32754  0.0769   0.0982   0.1307    0.3078   0.0000       1.70476   446.7816       53.3866       47.1612       2.91860      -2.29158      0.124056       0.00000       0.00000       0.00000       0.00000       0.00000       0.00000       0.00000       0.00000       0.00000       0.00000       0.00000       0.00000       0.00000       0.00000       0.00000       0.00000       0.00000       0.00000       0.00000       0.00000       0.00000       0.00000       0.00000       0.00000       0.00000       0.00000       0.00000       0.00000       0.00000       0.00000       25.7702       26.6687       18.4516       10.4940       4.96613       1.60814       0.00000       0.00000       0.00000       0.00000       0.00000       0.00000       0.00000       0.00000       0.00000       0.00000       0.00000       0.00000       0.00000       0.00000       0.00000       0.00000       0.00000       0.00000       0.00000       0.00000       0.00000       0.00000       0.00000       0.00000       0.00000       0.00000       0.00000       0.00000       0.00000       0.00000
   3  18 2811.6219    3.0042  0.9578 12.2252  0.0000       1.58182  0.0790   0.1243   0.1153    0.4295   0.0000       1.48952   424.6238      -9.30557       22.5030      -2.37280    -0.0429250     -0.315667       0.00000       0.00000       0.00000       0.00000       0.00000       0.00000       0.00000       0.00000       0.00000       0.00000       0.00000       0.00000       0.00000       0.00000       0.00000       0.00000       0.00000       0.00000       0.00000       0.00000       0.00000       0.00000       0.00000       0.00000       0.00000       0.00000       0.00000       0.00000       0.00000       0.00000       24.8700       26.8501       18.4799       12.6054       4.71563       1.83322       0.00000       0.00000       0.00000       0.00000       0.00000       0.00000       0.00000       0.00000       0.00000       0.00000       0.00000       0.00000       0.00000       0.00000       0.00000       0.00000       0.00000       0.00000       0.00000       0.00000       0.00000       0.00000       0.00000       0.00000       0.00000       0.00000       0.00000       0.00000       0.00000       0.00000
   3  19 2947.1406    3.9247  0.8533 11.9774  0.0019       1.35440  0.0649   0.1694   0.1099    0.6390   0.0000       1.09427   414.5343       1.38280       9.51938      -14.2020     -0.838073      -3.70632       0.00000       0.00000       0.00000       0.00000       0.00000       0.00000       0.00000       0.00000       0.00000       0.00000       0.00000       0.00000       0.00000       0.00000       0.00000       0.00000       0.00000       0.00000       0.00000       0.00000       0.00000       0.00000       0.00000       0.00000       0.00000       0.00000       0.00000       0.00000       0.00000       0.00000       32.5791       30.9479       19.0630       9.92261       3.98641       1.29362       0.00000       0.00000       0.00000       0.00000       0.00000       0.00000       0.00000       0.00000       0.00000       0.00000       0.00000       0.00000       0.00000       0.00000       0.00000       0.00000       0.00000       0.00000       0.00000       0.00000       0.00000       0.00000       0.00000       0.00000       0.00000       0.00000       0.00000       0.00000       0.00000       0.00000
   3  20 3082.6071    4.0852  1.3359 11.5961  0.0072       1.33681  0.0897   0.1459   0.1521    1.1015   0.0000       1.11779   407.5186       64.5218       14.1534       24.1510      -6.69979      -4.00617       0.00000       0.00000       0.00000       0.00000       0.00000       0.00000       0.00000       0.00000       0.00000       0.00000       0.00000       0.00000       0.00000       0.00000       0.00000       0.00000       0.00000       0.00000       0.00000       0.00000       0.00000       0.00000       0.00000       0.00000       0.00000       0.00000       0.00000       0.00000       0.00000       0.00000       30.4267       28.0086       20.9661       11.2516       5.45494       1.47151       0.00000       0.00000       0.00000       0.00000       0.00000       0.00000       0.00000       0.00000       0.00000       0.00000       0.00000       0.00000       0.00000       0.00000       0.00000       0.00000       0.00000       0.00000       0.00000       0.00000       0.00000       0.00000       0.00000       0.00000       0.00000       0.00000       0.00000       0.00000       0.00000       0.00000
   3  21 3218.0773    4.2493  1.3074 11.9793  0.0000       1.86417  0.0782   0.1564   0.1530    0.9989   0.0000       1.11369   419.9881       66.3232      -5.96510      -4.85439       9.54546     -0.111638       0.00000       0.00000       0.00000       0.00000       0.00000       0.00000       0.00000       0.00000       0.00000       0.00000       0.00000       0.00000       0.00000       0.00000       0.00000       0.00000       0.00000       0.00000       0.00000       0.00000       0.00000       0.00000       0.00000       0.00000       0.00000       0.00000       0.00000       0.00000       0.00000       0.00000       30.7633       27.4076       20.4570       11.8057       4.95845       1.33474       0.00000       0.00000       0.00000       0.00000       0.00000       0.00000       0.00000       0.00000       0.00000       0.00000       0.00000       0.00000       0.00000       0.00000       0.00000       0.00000       0.00000       0.00000       0.00000       0.00000       0.00000       0.00000       0.00000       0.00000       0.00000       0.00000       0.00000       0.00000       0.00000       0.00000
   3  22 3353.7904    3.7918  2.2158 11.6074  0.0000      0.890544  0.1128   0.1032   0.1849    0.5438   0.0000      0.597888   451.2960       32.7149       44.3231       2.44570       11.0587     -0.527195       0.00000       0.00000       0.00000       0.00000       0.00000       0.00000       0.00000       0.00000       0.00000       0.00000       0.00000       0.00000       0.00000       0.00000       0.00000       0.00000       0.00000       0.00000       0.00000       0.00000       0.00000       0.00000       0.00000       0.00000       0.00000       0.00000       0.00000       0.00000       0.00000       0.00000       37.7991       37.0591       26.6777       14.4110       6.98568       2.10162       0.00000       0.00000       0.00000       0.00000       0.00000       0.00000       0.00000       0.00000       0.00000       0.00000       0.00000       0.00000       0.00000       0.00000       0.00000       0.00000       0.00000       0.00000       0.00000       0.00000       0.00000       0.00000       0.00000       0.00000       0.00000       0.00000       0.00000       0.00000       0.00000       0.00000
   3  23 3489.8414    3.2512  2.8946 11.8346  0.0012      0.372945  0.1311   0.0808   0.2226    0.2976   0.0000      0.374225   421.4597       73.3356       4.24280       12.8661       9.47434      -1.34926       0.00000       0.00000       0.00000       0.00000       0.00000       0.00000       0.00000       0.00000       0.00000       0.00000       0.00000       0.00000       0.00000       0.00000       0.00000       0.00000       0.00000       0.00000       0.00000       0.00000       0.00000       0.00000       0.00000       0.00000       0.00000       0.00000       0.00000       0.00000       0.00000       0.00000       50.3628       46.6329       33.5669       18.4694       8.08796       2.24523       0.00000       0.00000       0.00000       0.00000       0.00000       0.00000       0.00000       0.00000       0.00000       0.00000       0.00000       0.00000       0.00000       0.00000       0.00000       0.00000       0.00000       0.00000       0.00000       0.00000       0.00000       0.00000       0.00000       0.00000       0.00000       0.00000       0.00000       0.00000       0.00000       0.00000
   3  24 3626.7936    2.7461  3.7430 11.7059  0.0000       1.05515  0.1497   0.0623   0.2743    0.2126   0.0000      0.291081   401.8880      -8.71237       74.0469      -21.9775      -5.58695      -2.32084       0.00000       0.00000       0.00000       0.00000       0.00000       0.00000       0.00000       0.00000       0.00000       0.00000       0.00000       0.00000       0.00000       0.00000       0.00000       0.00000       0.00000       0.00000       0.00000       0.00000       0.00000       0.00000       0.00000       0.00000       0.00000       0.00000       0.00000       0.00000       0.00000       0.00000       58.2167       53.9275       38.9316       21.0922       9.30546       2.61275       0.00000       0.00000       0.00000       0.00000       0.00000       0.00000       0.00000       0.00000       0.00000       0.00000       0.00000       0.00000       0.00000       0.00000       0.00000       0.00000       0.00000       0.00000       0.00000       0.00000       0.00000       0.00000       0.00000       0.00000       0.00000       0.00000       0.00000       0.00000       0.00000       0.00000
   4  12 2051.7032    0.6446  0.4073 12.6945  0.0038       13.6531  0.0403   0.0409   0.0801    0.0849   0.0000       4.39493   446.2783       23.3528       3.29623      -7.10823       4.51975       6.66656      0.587701     -0.445505       0.00000       0.00000       0.00000       0.00000       0.00000       0.00000       0.00000       0.00000       0.00000       0.00000       0.00000       0.00000       0.00000       0.00000       0.00000       0.00000       0.00000       0.00000       0.00000       0.00000       0.00000       0.00000       0.00000       0.00000       0.00000       0.00000       0.00000       0.00000       10.9825       12.7106       9.58137       7.71707       4.52241       2.10980      0.793595      0.256268       0.00000       0.00000       0.00000       0.00000       0.00000       0.00000       0.00000       0.00000       0.00000       0.00000       0.00000       0.00000       0.00000       0.00000       0.00000       0.00000       0.00000       0.00000       0.00000       0.00000       0.00000       0.00000       0.00000       0.00000       0.00000       0.00000       0.00000       0.00000
   4  14 2324.3910    1.1731  0.6166 12.9074 -0.0001       6.84502  0.0775   0.0642   0.1165    0.1322   0.0000       2.56111   461.2122       29.5706      -2.98187     -0.232734       8.45417      -3.49654      -1.79684      0.145506       0.00000       0.00000       0.00000       0.00000       0.00000       0.00000       0.00000       0.00000       0.00000       0.00000       0.00000       0.00000       0.00000       0.00000       0.00000       0.00000       0.00000       0.00000       0.00000       0.00000       0.00000       0.00000       0.00000       0.00000       0.00000       0.00000       0.00000       0.00000       22.2239       18.6004       16.8417       15.2385       9.67325       4.42059       1.62729      0.361475       0.00000       0.00000       0.00000       0.00000       0.00000       0.00000       0.00000       0.00000       0.00000       0.00000       0.00000       0.00000       0.00000       0.00000       0.00000       0.00000       0.00000       0.00000       0.00000       0.00000       0.00000       0.00000       0.00000       0.00000       0.00000       0.00000       0.00000       0.00000
   4  15 2458.6695    1.6027  0.9203 12.9225 -0.0023       2.95707  0.0670   0.0586   0.1184    0.1465   0.0000       1.68518   423.1631       9.86520       4.39277      -5.28011       2.56763      -2.33515      -1.28874      0.227910       0.00000       0.00000       0.00000       0.00000       0.00000       0.00000       0.00000       0.00000       0.00000       0.00000       0.00000       0.00000       0.00000       0.00000       0.00000       0.00000       0.00000       0.00000       0.00000       0.00000       0.00000       0.00000       0.00000       0.00000       0.00000       0.00000       0.00000       0.00000       19.3858       21.3072       18.3032       11.1520       6.32147       3.42128       1.37399      0.328357       0.00000       0.00000       0.00000       0.00000       0.00000       0.00000       0.00000       0.00000       0.00000       0.00000       0.00000       0.00000       0.00000       0.00000       0.00000       0.00000       0.00000       0.00000       0.00000       0.00000       0.00000       0.00000       0.00000       0.00000       0.00000       0.00000       0.00000       0.00000
   4  16 2593.2110    2.1941  1.0913 12.9158  0.0000       2.78776  0.0842   0.0760   0.1347    0.1816   0.0000       1.53294   446.7890       10.3252       50.3890      -4.38336       4.18558      -6.49134      -2.41297      0.349082       0.00000       0.00000       0.00000       0.00000       0.00000       0.00000       0.00000       0.00000       0.00000       0.00000       0.00000       0.00000       0.00000       0.00000       0.00000       0.00000       0.00000       0.00000       0.00000       0.00000       0.00000       0.00000       0.00000       0.00000       0.00000       0.00000       0.00000       0.00000       27.1296       32.7411       23.3902       14.8672       8.26547       3.23691       1.59432      0.427759       0.00000       0.00000       0.00000       0.00000       0.00000       0.00000       0.00000       0.00000       0.00000       0.00000       0.00000       0.00000       0.00000       0.00000       0.00000       0.00000       0.00000       0.00000       0.00000       0.00000       0.00000       0.00000       0.00000       0.00000       0.00000       0.00000       0.00000       0.00000
   4  17 2728.6528    2.7091  1.0270 13.0369  0.0018       1.12526  0.0732   0.0930   0.1223    0.2021   0.0000       1.42752   468.9063       25.5075       12.7189       14.4466       15.4231      -2.23274       3.15681     0.0296104       0.00000       0.00000       0.00000       0.00000       0.00000       0.00000       0.00000       0.00000       0.00000       0.00000       0.00000       0.00000       0.00000       0.00000       0.00000       0.00000       0.00000       0.00000       0.00000       0.00000       0.00000       0.00000       0.00000       0.00000       0.00000       0.00000       0.00000       0.00000       19.4603       21.9248       18.7835       12.1694       7.12560       3.63624       1.56516      0.393350       0.00000       0.00000       0.00000       0.00000       0.00000       0.00000       0.00000       0.00000       0.00000       0.00000       0.00000       0.00000       0.00000       0.00000       0.00000       0.00000       0.00000       0.00000       0.00000       0.00000       0.00000       0.00000       0.00000       0.00000       0.00000       0.00000       0.00000       0.00000
   4  18 2864.4769    3.2089  0.8814 13.0966 -0.0023       3.33232  0.0898   0.1197   0.0968    0.2135   0.0000       1.67374   411.5803       31.7713      -8.04869      -9.78652      -5.93959     -0.390677     -0.330523     -0.329898       0.00000       0.00000       0.00000       0.00000       0.00000       0.00000       0.00000       0.00000       0.00000       0.00000       0.00000       0.00000       0.00000       0.00000       0.00000       0.00000       0.00000       0.00000       0.00000       0.00000       0.00000       0.00000       0.00000       0.00000       0.00000       0.00000       0.00000       0.00000       30.9438       31.1705       25.0231       12.9767       6.81693       3.77077       1.34940      0.301275       0.00000       0.00000       0.00000       0.00000       0.00000       0.00000       0.00000       0.00000       0.00000       0.00000       0.00000       0.00000       0.00000       0.00000       0.00000       0.00000       0.00000       0.00000       0.00000       0.00000       0.00000       0.00000       0.00000       0.00000       0.00000       0.00000       0.00000       0.00000
   4  19 3000.2672    4.0910  0.9185 12.8679 -0.0020     0.0546050  0.0685   0.1556   0.1146    0.3400   0.0000       1.36396   386.8195       12.7584      -21.3339       3.64081      -4.54618       2.52484     -0.816802     -0.188326       0.00000       0.00000       0.00000       0.00000       0.00000       0.00000       0.00000       0.00000       0.00000       0.00000       0.00000       0.00000       0.00000       0.00000       0.00000       0.00000       0.00000       0.00000       0.00000       0.00000       0.00000       0.00000       0.00000       0.00000       0.00000       0.00000       0.00000       0.00000       19.4641       22.9155       17.4959       10.8387       7.83485       2.31674       1.54526      0.426310       0.00000       0.00000       0.00000       0.00000       0.00000       0.00000       0.00000       0.00000       0.00000       0.00000       0.00000       0.00000       0.00000       0.00000       0.00000       0.00000       0.00000       0.00000       0.00000       0.00000       0.00000       0.00000       0.00000       0.00000       0.00000       0.00000       0.00000       0.00000
   4  20 3136.1455    4.2401  1.1931 12.9194 -0.0010     0.0405038  0.0730   0.1368   0.1181    0.3457   0.0000       1.05611   428.1643       21.1445       11.6320    -0.0376666      0.780703      -5.13652     -0.123479     -0.251315       0.00000       0.00000       0.00000       0.00000       0.00000       0.00000       0.00000       0.00000       0.00000       0.00000       0.00000       0.00000       0.00000       0.00000       0.00000       0.00000       0.00000       0.00000       0.00000       0.00000       0.00000       0.00000       0.00000       0.00000       0.00000       0.00000       0.00000       0.00000       21.5635       21.3437       17.6072       12.1235       6.88101       3.35310       1.20080      0.312915       0.00000       0.00000       0.00000       0.00000       0.00000       0.00000       0.00000       0.00000       0.00000       0.00000       0.00000       0.00000       0.00000       0.00000       0.00000       0.00000       0.00000       0.00000       0.00000       0.00000       0.00000       0.00000       0.00000       0.00000       0.00000       0.00000       0.00000       0.00000
   4  21 3271.8568    4.0175  1.6720 12.5702 -0.0012      0.182815  0.0881   0.1111   0.1513    0.3214   0.0000      0.589608   439.3228       23.1069       7.34522       5.93149      -14.1469      -3.09285      0.463831      0.279885       0.00000       0.00000       0.00000       0.00000       0.00000       0.00000       0.00000       0.00000       0.00000       0.00000       0.00000       0.00000       0.00000       0.00000       0.00000       0.00000       0.00000       0.00000       0.00000       0.00000       0.00000       0.00000       0.00000       0.00000       0.00000       0.00000       0.00000       0.00000       24.0245       21.6468       18.6711       16.0777       9.72896       4.38473       1.48745      0.386451       0.00000       0.00000       0.00000       0.00000       0.00000       0.00000       0.00000       0.00000       0.00000       0.00000       0.00000       0.00000       0.00000       0.00000       0.00000       0.00000       0.00000       0.00000       0.00000       0.00000       0.00000       0.00000       0.00000       0.00000       0.00000       0.00000       0.00000       0.00000
   4  22 3408.4412    3.5944  2.2108 12.6782 -0.0021       1.36044  0.1039   0.0870   0.1723    0.1939   0.0000      0.508574   459.4415       40.9716       14.6141       5.87898       3.00147      -5.40584      0.485714     -0.527784       0.00000       0.00000       0.00000       0.00000       0.00000       0.00000       0.00000       0.00000       0.00000       0.00000       0.00000       0.00000       0.00000       0.00000       0.00000       0.00000       0.00000       0.00000       0.00000       0.00000       0.00000       0.00000       0.00000       0.00000       0.00000       0.00000       0.00000       0.00000       29.0099       29.3311       24.4060       16.1212       8.99717       4.48965       1.66748      0.395721       0.00000       0.00000       0.00000       0.00000       0.00000       0.00000       0.00000       0.00000       0.00000       0.00000       0.00000       0.00000       0.00000       0.00000       0.00000       0.00000       0.00000       0.00000       0.00000       0.00000       0.00000       0.00000       0.00000       0.00000       0.00000       0.00000       0.00000       0.00000
   4  23 3544.9754    3.0215  3.2752 12.5688 -0.0014      0.587976  0.1303   0.0588   0.2120    0.1296   0.0000      0.319397   431.4105       78.3187       10.8947       35.0822      0.235568       1.05304       2.06254      -1.10704       0.00000       0.00000       0.00000       0.00000       0.00000       0.00000       0.00000       0.00000       0.00000       0.00000       0.00000       0.00000       0.00000       0.00000       0.00000       0.00000       0.00000       0.00000       0.00000       0.00000       0.00000       0.00000       0.00000       0.00000       0.00000       0.00000       0.00000       0.00000       36.7025       36.5108       31.0751       20.8224       11.7776       5.94587       2.19638      0.533557       0.00000       0.00000       0.00000       0.00000       0.00000       0.00000       0.00000       0.00000       0.00000       0.00000       0.00000       0.00000       0.00000       0.00000       0.00000       0.00000       0.00000       0.00000       0.00000       0.00000       0.00000       0.00000       0.00000       0.00000       0.00000       0.00000       0.00000       0.00000
   4  24 3682.0191    2.5693  4.8034 12.5930 -0.0018      0.547314  0.1589   0.0421   0.2633    0.0951   0.0000      0.178771   416.1380       75.1670       21.2585       23.0893       14.1107      -7.79817       4.54015      0.423348       0.00000       0.00000       0.00000       0.00000       0.00000       0.00000       0.00000       0.00000       0.00000       0.00000       0.00000       0.00000       0.00000       0.00000       0.00000       0.00000       0.00000       0.00000       0.00000       0.00000       0.00000       0.00000       0.00000       0.00000       0.00000       0.00000       0.00000       0.00000       46.0284       48.3086       39.1666       25.8225       13.9593       7.30779       2.81161      0.727762       0.00000       0.00000       0.00000       0.00000       0.00000       0.00000       0.00000       0.00000       0.00000       0.00000       0.00000       0.00000       0.00000       0.00000       0.00000       0.00000       0.00000       0.00000       0.00000       0.00000       0.00000       0.00000       0.00000       0.00000       0.00000       0.00000       0.00000       0.00000
   4  25 3819.6742    2.1700  6.0211 12.4776  0.0002      0.444419  0.1905   0.0321   0.3162    0.0809   0.0000      0.148012   448.6741       64.8952       4.37360      -15.4608      -4.80870      -9.26568       2.38844      0.157025       0.00000       0.00000       0.00000       0.00000       0.00000       0.00000       0.00000       0.00000       0.00000       0.00000       0.00000       0.00000       0.00000       0.00000       0.00000       0.00000       0.00000       0.00000       0.00000       0.00000       0.00000       0.00000       0.00000       0.00000       0.00000       0.00000       0.00000       0.00000       52.4669       54.7268       46.7385       31.3960       17.3761       9.18345       3.42557      0.874022       0.00000       0.00000       0.00000       0.00000       0.00000       0.00000       0.00000       0.00000       0.00000       0.00000       0.00000       0.00000       0.00000       0.00000       0.00000       0.00000       0.00000       0.00000       0.00000       0.00000       0.00000       0.00000       0.00000       0.00000       0.00000       0.00000       0.00000       0.00000
   5  13 2235.5571    0.9794  0.8507 11.0257 -0.0029       5.83092  0.0512   0.0386   0.1051    0.1580   0.0000       1.60596   432.5319      -12.3079       16.1110      -6.97918     -0.183238      -11.3311      -4.15180     -0.796763     -0.289552     -0.104605       0.00000       0.00000       0.00000       0.00000       0.00000       0.00000       0.00000       0.00000       0.00000       0.00000       0.00000       0.00000       0.00000       0.00000       0.00000       0.00000       0.00000       0.00000       0.00000       0.00000       0.00000       0.00000       0.00000       0.00000       0.00000       0.00000       13.3439       14.5396       12.5586       9.41824       5.98147       3.42618       1.87430      0.723666      0.251594     0.0598362       0.00000       0.00000       0.00000       0.00000       0.00000       0.00000       0.00000       0.00000       0.00000       0.00000       0.00000       0.00000       0.00000       0.00000       0.00000       0.00000       0.00000       0.00000       0.00000       0.00000       0.00000       0.00000       0.00000       0.00000       0.00000       0.00000
   5  14 2371.1818    1.3519  0.8864 11.5571 -0.0033       5.53603  0.0589   0.0531   0.0990    0.2059   0.0000       1.62502   441.3614       3.36969       8.23774      -1.81797       11.0770       2.88411      -1.51917     -0.490886      0.247548    -0.0632955       0.00000       0.00000       0.00000       0.00000       0.00000       0.00000       0.00000       0.00000       0.00000       0.00000       0.00000       0.00000       0.00000       0.00000       0.00000       0.00000       0.00000       0.00000       0.00000       0.00000       0.00000       0.00000       0.00000       0.00000       0.00000       0.00000       13.6239       15.6249       13.1999       10.6815       7.06257       3.78191       2.29677      0.791754      0.300899     0.0759623       0.00000       0.00000       0.00000       0.00000       0.00000       0.00000       0.00000       0.00000       0.00000       0.00000       0.00000       0.00000       0.00000       0.00000       0.00000       0.00000       0.00000       0.00000       0.00000       0.00000       0.00000       0.00000       0.00000       0.00000       0.00000       0.00000
   5  15 2506.0704    1.8907  0.9572 11.3127 -0.0029      0.945971  0.0579   0.0660   0.0982    0.3618   0.0000       1.15131   424.4918       16.0995       33.0715      -4.06447      -4.21861      -3.65402       1.88685    -0.0993867     -0.213985     0.0913585       0.00000       0.00000       0.00000       0.00000       0.00000       0.00000       0.00000       0.00000       0.00000       0.00000       0.00000       0.00000       0.00000       0.00000       0.00000       0.00000       0.00000       0.00000       0.00000       0.00000       0.00000       0.00000       0.00000       0.00000       0.00000       0.00000       16.2223       17.5132       14.8137       10.8309       7.01913       3.90859       1.86258      0.765800      0.248190     0.0557082       0.00000       0.00000       0.00000       0.00000       0.00000       0.00000       0.00000       0.00000       0.00000       0.00000       0.00000       0.00000       0.00000       0.00000       0.00000       0.00000       0.00000       0.00000       0.00000       0.00000       0.00000       0.00000       0.00000       0.00000       0.00000       0.00000
   5  17 2777.5265    2.9972  0.9169 10.9333 -0.0037       2.50716  0.0508   0.1006   0.0928    1.1696   0.0000       1.08669   428.9675       17.0098      -4.73543       12.2409     -0.741486      -3.15203      0.307414    -0.0533441    -0.0754926    -0.0525284       0.00000       0.00000       0.00000       0.00000       0.00000       0.00000       0.00000       0.00000       0.00000       0.00000       0.00000       0.00000       0.00000       0.00000       0.00000       0.00000       0.00000       0.00000       0.00000       0.00000       0.00000       0.00000       0.00000       0.00000       0.00000       0.00000       11.4937       12.5767       10.8167       8.69517       6.13864       3.54378       1.70117      0.722967      0.251258     0.0604641       0.00000       0.00000       0.00000       0.00000       0.00000       0.00000       0.00000       0.00000       0.00000       0.00000       0.00000       0.00000       0.00000       0.00000       0.00000       0.00000       0.00000       0.00000       0.00000       0.00000       0.00000       0.00000       0.00000       0.00000       0.00000       0.00000
   5  18 2913.8851    3.6302  1.2124  7.8169  0.0003       1.17390  0.0676   0.1080   0.1180    4.6378   0.0000       1.02656   452.4219       50.2736       7.25234      0.207123      0.686003       3.68759       2.93283      -1.20842     -0.232608     0.0577217       0.00000       0.00000       0.00000       0.00000       0.00000       0.00000       0.00000       0.00000       0.00000       0.00000       0.00000       0.00000       0.00000       0.00000       0.00000       0.00000       0.00000       0.00000       0.00000       0.00000       0.00000       0.00000       0.00000       0.00000       0.00000       0.00000       14.1960       15.9203       14.4225       10.6399       8.00248       4.67278       2.26384       1.00080      0.359545     0.0751738       0.00000       0.00000       0.00000       0.00000       0.00000       0.00000       0.00000       0.00000       0.00000       0.00000       0.00000       0.00000       0.00000       0.00000       0.00000       0.00000       0.00000       0.00000       0.00000       0.00000       0.00000       0.00000       0.00000       0.00000       0.00000       0.00000
   5  19 3050.1194    3.8357  1.1821  5.9801  0.0052       1.00502  0.0796   0.1199   0.1207    8.9290   0.0000       1.04831   443.1793       58.2267       19.7311       20.5699      -6.26117      -4.38915      -1.32061      -1.06628     -0.118871    -0.0986266       0.00000       0.00000       0.00000       0.00000       0.00000       0.00000       0.00000       0.00000       0.00000       0.00000       0.00000       0.00000       0.00000       0.00000       0.00000       0.00000       0.00000       0.00000       0.00000       0.00000       0.00000       0.00000       0.00000       0.00000       0.00000       0.00000       14.7604       17.0331       15.5014       12.6043       8.21718       4.54263       2.92888       1.05084      0.410257     0.0961330       0.00000       0.00000       0.00000       0.00000       0.00000       0.00000       0.00000       0.00000       0.00000       0.00000       0.00000       0.00000       0.00000       0.00000       0.00000       0.00000       0.00000       0.00000       0.00000       0.00000       0.00000       0.00000       0.00000       0.00000       0.00000       0.00000
   5  20 3186.4993    4.3120  1.2510 12.5408 -0.0032       1.38073  0.0781   0.1350   0.1233    0.6673   0.0000       1.22971   451.0044       44.6694      -7.52083      -5.04882      -1.23388      -3.71322      -1.15877     -0.298302      0.131182     -0.164679       0.00000       0.00000       0.00000       0.00000       0.00000       0.00000       0.00000       0.00000       0.00000       0.00000       0.00000       0.00000       0.00000       0.00000       0.00000       0.00000       0.00000       0.00000       0.00000       0.00000       0.00000       0.00000       0.00000       0.00000       0.00000       0.00000       14.9580       16.2981       15.3852       11.9024       7.73302       4.65917       2.59924       1.07134      0.359181     0.0841378       0.00000       0.00000       0.00000       0.00000       0.00000       0.00000       0.00000       0.00000       0.00000       0.00000       0.00000       0.00000       0.00000       0.00000       0.00000       0.00000       0.00000       0.00000       0.00000       0.00000       0.00000       0.00000       0.00000       0.00000       0.00000       0.00000
   5  22 3459.6458    3.4164  2.6202 11.2894 -0.0047      0.601078  0.1024   0.0699   0.1774    0.5092   0.0000      0.306113   443.6276       70.3404       19.1767       23.8139      -7.79263      -4.55879       3.92463      -2.57542     -0.702858     -0.319546       0.00000       0.00000       0.00000       0.00000       0.00000       0.00000       0.00000       0.00000       0.00000       0.00000       0.00000       0.00000       0.00000       0.00000       0.00000       0.00000       0.00000       0.00000       0.00000       0.00000       0.00000       0.00000       0.00000       0.00000       0.00000       0.00000       21.3573       23.1245       20.6409       16.5487       10.7458       6.44886       3.37981       1.42285      0.464442      0.110650       0.00000       0.00000       0.00000       0.00000       0.00000       0.00000       0.00000       0.00000       0.00000       0.00000       0.00000       0.00000       0.00000       0.00000       0.00000       0.00000       0.00000       0.00000       0.00000       0.00000       0.00000       0.00000       0.00000       0.00000       0.00000       0.00000
   5  23 3596.8676    2.9002  3.7087 11.1499 -0.0015      0.553415  0.1280   0.0510   0.2211    0.2894   0.0000      0.228705   423.0460       40.6564      -12.0059       9.79725       4.73325      -1.56075      -2.42474     -0.925464     -0.132954     -0.132791       0.00000       0.00000       0.00000       0.00000       0.00000       0.00000       0.00000       0.00000       0.00000       0.00000       0.00000       0.00000       0.00000       0.00000       0.00000       0.00000       0.00000       0.00000       0.00000       0.00000       0.00000       0.00000       0.00000       0.00000       0.00000       0.00000       29.4023       32.8651       28.9180       20.5731       13.9875       7.89495       3.94111       1.73398      0.626315      0.137363       0.00000       0.00000       0.00000       0.00000       0.00000       0.00000       0.00000       0.00000       0.00000       0.00000       0.00000       0.00000       0.00000       0.00000       0.00000       0.00000       0.00000       0.00000       0.00000       0.00000       0.00000       0.00000       0.00000       0.00000       0.00000       0.00000
   5  24 3734.3930    2.4112  5.1730 10.9442 -0.0020      0.100543  0.1492   0.0363   0.2635    0.1787   0.0000      0.144539   435.0844       41.8558       67.3494       13.2228      -1.83555      0.320687       5.94148      -1.77308      -1.15221    -0.0997508       0.00000       0.00000       0.00000       0.00000       0.00000       0.00000       0.00000       0.00000       0.00000       0.00000       0.00000       0.00000       0.00000       0.00000       0.00000       0.00000       0.00000       0.00000       0.00000       0.00000       0.00000       0.00000       0.00000       0.00000       0.00000       0.00000       31.7883       36.3762       31.1220       24.9450       15.8306       9.76749       4.82742       2.17690      0.687797      0.173470       0.00000       0.00000       0.00000       0.00000       0.00000       0.00000       0.00000       0.00000       0.00000       0.00000       0.00000       0.00000       0.00000       0.00000       0.00000       0.00000       0.00000       0.00000       0.00000       0.00000       0.00000       0.00000       0.00000       0.00000       0.00000       0.00000
   5  25 3872.2063    2.0889  7.4967 10.9478 -0.0003      0.235566  0.1917   0.0277   0.3410    0.1030   0.0000      0.100907   454.4370       1.58055       9.69793       40.9628      -21.2136       19.3113       6.03653     -0.745700     -0.393577     -0.424069       0.00000       0.00000       0.00000       0.00000       0.00000       0.00000       0.00000       0.00000       0.00000       0.00000       0.00000       0.00000       0.00000       0.00000       0.00000       0.00000       0.00000       0.00000       0.00000       0.00000       0.00000       0.00000       0.00000       0.00000       0.00000       0.00000       40.5095       45.0656       39.5141       31.1132       20.0984       12.2704       6.04895       2.64085      0.858858      0.202810       0.00000       0.00000       0.00000       0.00000       0.00000       0.00000       0.00000       0.00000       0.00000       0.00000       0.00000       0.00000       0.00000       0.00000       0.00000       0.00000       0.00000       0.00000       0.00000       0.00000       0.00000       0.00000       0.00000       0.00000       0.00000       0.00000
   5  27 4147.8847    1.4956 11.8711 10.7948  0.0001     0.0126260  0.3035   0.0175   0.5435    0.0713   0.0000     0.0900518   365.2565       110.652       19.6407      -46.5704      -17.0095      0.613387       4.61499      -1.01629     -0.444035     0.0395161       0.00000       0.00000       0.00000       0.00000       0.00000       0.00000       0.00000       0.00000       0.00000       0.00000       0.00000       0.00000       0.00000       0.00000       0.00000       0.00000       0.00000       0.00000       0.00000       0.00000       0.00000       0.00000       0.00000       0.00000       0.00000       0.00000       60.6512       71.6707       60.6482       46.2030       29.2023       16.8993       8.88324       3.67617       1.29474      0.319582       0.00000       0.00000       0.00000       0.00000       0.00000       0.00000       0.00000       0.00000       0.00000       0.00000       0.00000       0.00000       0.00000       0.00000       0.00000       0.00000       0.00000       0.00000       0.00000       0.00000       0.00000       0.00000       0.00000       0.00000       0.00000       0.00000
   6   9 1727.8093    0.3419  0.1827 10.7869 -0.0138       24.7995  0.0317   0.0275   0.0499    0.0621   0.0000       9.61190   434.9152      -8.78442       5.16362      -11.9275      0.867619     -0.436670     -0.632096     -0.600933     -0.636294     0.0291564   -0.00908634    0.00508057       0.00000       0.00000       0.00000       0.00000       0.00000       0.00000       0.00000       0.00000       0.00000       0.00000       0.00000       0.00000       0.00000       0.00000       0.00000       0.00000       0.00000       0.00000       0.00000       0.00000       0.00000       0.00000       0.00000       0.00000       6.25222       6.68481       5.41526       5.26109       4.06869       2.98226       1.59392      0.836742      0.407267      0.138711     0.0386859    0.00970087       0.00000       0.00000       0.00000       0.00000       0.00000       0.00000       0.00000       0.00000       0.00000       0.00000       0.00000       0.00000       0.00000       0.00000       0.00000       0.00000       0.00000       0.00000       0.00000       0.00000       0.00000       0.00000       0.00000       0.00000
   6  10 1866.1659    0.3893  0.2401 11.0234 -0.0040       15.6749  0.0310   0.0258   0.0514    0.0660   0.0000       6.20510   430.6969      -6.05437       18.9833      -3.39972      -3.04034      -2.47056     -0.282052      0.457924      0.256577     0.0392141   -0.00245777     0.0112168       0.00000       0.00000       0.00000       0.00000       0.00000       0.00000       0.00000       0.00000       0.00000       0.00000       0.00000       0.00000       0.00000       0.00000       0.00000       0.00000       0.00000       0.00000       0.00000       0.00000       0.00000       0.00000       0.00000       0.00000       6.87604       8.31386       6.69519       5.70626       4.58227       2.94341       1.76558      0.853112      0.372923      0.130300     0.0457728     0.0105183       0.00000       0.00000       0.00000       0.00000       0.00000       0.00000       0.00000       0.00000       0.00000       0.00000       0.00000       0.00000       0.00000       0.00000       0.00000       0.00000       0.00000       0.00000       0.00000       0.00000       0.00000       0.00000       0.00000       0.00000
   6  11 2004.1314    0.5727  0.4257 11.1308 -0.0099       10.1472  0.0372   0.0293   0.0685    0.0836   0.0000       3.09179   435.7349       8.49888      -5.11836      -9.22222      -5.14178       4.44341       2.81392      0.303550     -0.541340     -0.500625    -0.0316528    0.00837464       0.00000       0.00000       0.00000       0.00000       0.00000       0.00000       0.00000       0.00000       0.00000       0.00000       0.00000       0.00000       0.00000       0.00000       0.00000       0.00000       0.00000       0.00000       0.00000       0.00000       0.00000       0.00000       0.00000       0.00000       7.36696       7.98894       8.46070       7.31013       4.92995       2.96978       2.17474       1.17779      0.557917      0.198357     0.0591938     0.0121326       0.00000       0.00000       0.00000       0.00000       0.00000       0.00000       0.00000       0.00000       0.00000       0.00000       0.00000       0.00000       0.00000       0.00000       0.00000       0.00000       0.00000       0.00000       0.00000       0.00000       0.00000       0.00000       0.00000       0.00000
   6  13 2279.8584    1.1807  0.9258 10.9995 -0.0005       1.93335  0.0509   0.0394   0.0920    0.1898   0.0000       1.31337   429.9770       9.23431       16.0337       24.1772       11.2649      -1.19951      -1.30372     -0.952884     0.0424759     -0.146864   -0.00956233    0.00449288       0.00000       0.00000       0.00000       0.00000       0.00000       0.00000       0.00000       0.00000       0.00000       0.00000       0.00000       0.00000       0.00000       0.00000       0.00000       0.00000       0.00000       0.00000       0.00000       0.00000       0.00000       0.00000       0.00000       0.00000       9.64134       11.0549       10.8894       8.36782       6.17916       3.93954       2.34403       1.29344      0.559814      0.228661     0.0724272     0.0140626       0.00000       0.00000       0.00000       0.00000       0.00000       0.00000       0.00000       0.00000       0.00000       0.00000       0.00000       0.00000       0.00000       0.00000       0.00000       0.00000       0.00000       0.00000       0.00000       0.00000       0.00000       0.00000       0.00000       0.00000
   6  14 2415.5979    1.5417  0.8743 11.5071 -0.0012       2.81230  0.0487   0.0523   0.0898    0.2025   0.0000       1.10127   434.4180       18.6538       7.24277      -17.9200       1.17127       4.73152      0.746700      -1.74280     -0.188808      0.122722     0.0175229    0.00522247       0.00000       0.00000       0.00000       0.00000       0.00000       0.00000       0.00000       0.00000       0.00000       0.00000       0.00000       0.00000       0.00000       0.00000       0.00000       0.00000       0.00000       0.00000       0.00000       0.00000       0.00000       0.00000       0.00000       0.00000       9.86967       11.6087       10.1059       8.46159       6.34042       4.11295       2.43276       1.22014      0.529200      0.192274     0.0644268     0.0144218       0.00000       0.00000       0.00000       0.00000       0.00000       0.00000       0.00000       0.00000       0.00000       0.00000       0.00000       0.00000       0.00000       0.00000       0.00000       0.00000       0.00000       0.00000       0.00000       0.00000       0.00000       0.00000       0.00000       0.00000
   6  15 2551.1736    2.0983  0.9576 11.1603  0.0027       1.93085  0.0502   0.0682   0.0908    0.3561   0.0000       1.03837   430.8430      -2.93244       14.5757       2.36446      -8.00777       4.90911       1.93799      -1.02889     -0.551216      0.116396     -0.114934    0.00462220       0.00000       0.00000       0.00000       0.00000       0.00000       0.00000       0.00000       0.00000       0.00000       0.00000       0.00000       0.00000       0.00000       0.00000       0.00000       0.00000       0.00000       0.00000       0.00000       0.00000       0.00000       0.00000       0.00000       0.00000       10.0711       12.2247       10.2459       8.94327       5.98220       4.04400       2.22589       1.20363      0.510825      0.205522     0.0588361     0.0152249       0.00000       0.00000       0.00000       0.00000       0.00000       0.00000       0.00000       0.00000       0.00000       0.00000       0.00000       0.00000       0.00000       0.00000       0.00000       0.00000       0.00000       0.00000       0.00000       0.00000       0.00000       0.00000       0.00000       0.00000
   6  16 2687.2788    2.7350  0.9877 11.2484 -0.0041       1.97764  0.0521   0.0856   0.0894    0.5681   0.0000      0.979038   442.8441       26.9004       17.5462      -1.47275       5.72263       2.40448      -2.49943      -2.37741     -0.259768      0.120115    -0.0251832    -0.0278461       0.00000       0.00000       0.00000       0.00000       0.00000       0.00000       0.00000       0.00000       0.00000       0.00000       0.00000       0.00000       0.00000       0.00000       0.00000       0.00000       0.00000       0.00000       0.00000       0.00000       0.00000       0.00000       0.00000       0.00000       12.8551       14.9718       13.5288       10.3658       6.64169       4.14231       2.20859       1.18977      0.498272      0.201668     0.0546566     0.0127649       0.00000       0.00000       0.00000       0.00000       0.00000       0.00000       0.00000       0.00000       0.00000       0.00000       0.00000       0.00000       0.00000       0.00000       0.00000       0.00000       0.00000       0.00000       0.00000       0.00000       0.00000       0.00000       0.00000       0.00000
   6  17 2823.8395    3.4365  0.7959 12.0466 -0.0069       1.36326  0.0421   0.1178   0.0758    0.4286   0.0000      0.931655   426.7557       8.18064       14.3061      -11.6561      -9.70240      -7.18446      0.393822     -0.617637     -0.223860     -0.429465    -0.0216234    0.00633420       0.00000       0.00000       0.00000       0.00000       0.00000       0.00000       0.00000       0.00000       0.00000       0.00000       0.00000       0.00000       0.00000       0.00000       0.00000       0.00000       0.00000       0.00000       0.00000       0.00000       0.00000       0.00000       0.00000       0.00000       9.32370       10.2754       9.41231       7.73771       5.69812       3.65568       2.09625       1.17142      0.465350      0.191186     0.0541894     0.0112675       0.00000       0.00000       0.00000       0.00000       0.00000       0.00000       0.00000       0.00000       0.00000       0.00000       0.00000       0.00000       0.00000       0.00000       0.00000       0.00000       0.00000       0.00000       0.00000       0.00000       0.00000       0.00000       0.00000       0.00000
   6  19 3097.4675    4.3443  1.1235 11.6694 -0.0050    -0.0966091  0.0588   0.1277   0.0991    1.4227   0.0000       1.06938   434.8378       41.9079       17.6018       7.46604       1.76952      -7.53193      -1.63718     -0.764671     -0.338979     -0.168006    -0.0381732   -0.00299719       0.00000       0.00000       0.00000       0.00000       0.00000       0.00000       0.00000       0.00000       0.00000       0.00000       0.00000       0.00000       0.00000       0.00000       0.00000       0.00000       0.00000       0.00000       0.00000       0.00000       0.00000       0.00000       0.00000       0.00000       12.2601       12.7753       11.6439       9.61836       7.49835       5.04184       2.78197       1.37862      0.586568      0.224241     0.0642353     0.0124870       0.00000       0.00000       0.00000       0.00000       0.00000       0.00000       0.00000       0.00000       0.00000       0.00000       0.00000       0.00000       0.00000       0.00000       0.00000       0.00000       0.00000       0.00000       0.00000       0.00000       0.00000       0.00000       0.00000       0.00000
   6  20 3234.1952    4.2405  1.3373 11.4554 -0.0066     -0.148608  0.0719   0.1136   0.1104    1.3441   0.0000      0.759661   422.5634       38.0649     -0.912531       1.52172      -10.0354       1.85379     -0.163916     -0.880792       1.00038     -0.386650    0.00286836   -0.00506761       0.00000       0.00000       0.00000       0.00000       0.00000       0.00000       0.00000       0.00000       0.00000       0.00000       0.00000       0.00000       0.00000       0.00000       0.00000       0.00000       0.00000       0.00000       0.00000       0.00000       0.00000       0.00000       0.00000       0.00000       12.3136       13.8955       14.0531       9.78795       8.68365       5.21786       3.01914       1.71499      0.616617      0.287272     0.0997923     0.0172061       0.00000       0.00000       0.00000       0.00000       0.00000       0.00000       0.00000       0.00000       0.00000       0.00000       0.00000       0.00000       0.00000       0.00000       0.00000       0.00000       0.00000       0.00000       0.00000       0.00000       0.00000       0.00000       0.00000       0.00000
   6  21 3371.3902    3.7953  2.1061 10.8599 -0.0002      0.886134  0.0846   0.0783   0.1452    0.6796   0.0000      0.420328   448.2628       39.8023       16.3412       26.7465       4.46705      -2.71698       6.26175      -1.43116      0.618673      0.215800     -0.113142    -0.0158603       0.00000       0.00000       0.00000       0.00000       0.00000       0.00000       0.00000       0.00000       0.00000       0.00000       0.00000       0.00000       0.00000       0.00000       0.00000       0.00000       0.00000       0.00000       0.00000       0.00000       0.00000       0.00000       0.00000       0.00000       14.7916       16.7763       16.5199       12.6558       9.02456       6.32755       3.55777       1.73718      0.902602      0.353537      0.103040     0.0209253       0.00000       0.00000       0.00000       0.00000       0.00000       0.00000       0.00000       0.00000       0.00000       0.00000       0.00000       0.00000       0.00000       0.00000       0.00000       0.00000       0.00000       0.00000       0.00000       0.00000       0.00000       0.00000       0.00000       0.00000
   6  22 3508.4990    3.1689  3.0180 11.1225 -0.0030      0.336070  0.0981   0.0555   0.1818    0.3214   0.0000      0.269170   423.6701       3.03175      -12.7477      -9.25679      -15.5315      -2.10705       11.8189      -1.81182      -1.54643     -0.374857     0.0137021    -0.0394182       0.00000       0.00000       0.00000       0.00000       0.00000       0.00000       0.00000       0.00000       0.00000       0.00000       0.00000       0.00000       0.00000       0.00000       0.00000       0.00000       0.00000       0.00000       0.00000       0.00000       0.00000       0.00000       0.00000       0.00000       17.9880       21.1074       19.0865       15.8417       11.5905       7.61440       4.43681       2.30765       1.02498      0.408617      0.127492     0.0276828       0.00000       0.00000       0.00000       0.00000       0.00000       0.00000       0.00000       0.00000       0.00000       0.00000       0.00000       0.00000       0.00000       0.00000       0.00000       0.00000       0.00000       0.00000       0.00000       0.00000       0.00000       0.00000       0.00000       0.00000
   6  23 3646.4512    2.7068  4.4120 11.1204 -0.0013      0.380463  0.1334   0.0394   0.2144    0.1653   0.0000      0.154831   415.1067       5.48558       12.0348       2.23536      -31.1439       3.62709       1.07203      -2.21388      -1.49318     0.0217825     -0.229847    -0.0280770       0.00000       0.00000       0.00000       0.00000       0.00000       0.00000       0.00000       0.00000       0.00000       0.00000       0.00000       0.00000       0.00000       0.00000       0.00000       0.00000       0.00000       0.00000       0.00000       0.00000       0.00000       0.00000       0.00000       0.00000       25.3046       30.0057       27.4424       22.5940       15.4324       9.67272       5.77052       2.98605       1.38463      0.529034      0.165761     0.0353613       0.00000       0.00000       0.00000       0.00000       0.00000       0.00000       0.00000       0.00000       0.00000       0.00000       0.00000       0.00000       0.00000       0.00000       0.00000       0.00000       0.00000       0.00000       0.00000       0.00000       0.00000       0.00000       0.00000       0.00000
   6  24 3784.4746    2.2515  5.9285 10.9537 -0.0012      0.292258  0.1466   0.0291   0.2678    0.1154   0.0000      0.112811   414.2750       52.9836       18.6110      -27.9717       1.37833       12.4279      -3.44334      -4.61448     -0.493863      0.445673      0.471821     0.0277518       0.00000       0.00000       0.00000       0.00000       0.00000       0.00000       0.00000       0.00000       0.00000       0.00000       0.00000       0.00000       0.00000       0.00000       0.00000       0.00000       0.00000       0.00000       0.00000       0.00000       0.00000       0.00000       0.00000       0.00000       26.0827       31.4384       29.1092       23.3690       17.1656       11.2631       6.49561       3.40781       1.57285      0.641393      0.201673     0.0409195       0.00000       0.00000       0.00000       0.00000       0.00000       0.00000       0.00000       0.00000       0.00000       0.00000       0.00000       0.00000       0.00000       0.00000       0.00000       0.00000       0.00000       0.00000       0.00000       0.00000       0.00000       0.00000       0.00000       0.00000
   6  25 3922.5989    1.9243  7.8099 11.0526 -0.0002      0.166478  0.1859   0.0235   0.3501    0.0828   0.0000     0.0974225   478.6505      -5.58145      -6.19353      -38.4825       12.5397       16.1453       4.60971       1.86104      -2.94727      -1.35066     0.0187156     0.0116200       0.00000       0.00000       0.00000       0.00000       0.00000       0.00000       0.00000       0.00000       0.00000       0.00000       0.00000       0.00000       0.00000       0.00000       0.00000       0.00000       0.00000       0.00000       0.00000       0.00000       0.00000       0.00000       0.00000       0.00000       31.7996       36.8459       35.6157       29.1237       21.1468       13.7020       8.16799       4.46834       1.98337      0.796262      0.247416     0.0499174       0.00000       0.00000       0.00000       0.00000       0.00000       0.00000       0.00000       0.00000       0.00000       0.00000       0.00000       0.00000       0.00000       0.00000       0.00000       0.00000       0.00000       0.00000       0.00000       0.00000       0.00000       0.00000       0.00000       0.00000
   7  11 2045.9087    0.6614  0.4760 11.5104 -0.0009       5.19477  0.0388   0.0284   0.0589    0.0826   0.0000       2.62931   431.2302      -8.93731       17.4248       6.06600      -3.05872     -0.731167      -1.22081      -1.83360      0.348212      0.164322      0.354767     0.0836352     0.0110160    0.00582984       0.00000       0.00000       0.00000       0.00000       0.00000       0.00000       0.00000       0.00000       0.00000       0.00000       0.00000       0.00000       0.00000       0.00000       0.00000       0.00000       0.00000       0.00000       0.00000       0.00000       0.00000       0.00000       6.44123       7.30530       6.62731       6.40450       5.23394       3.44386       2.38932       1.37388      0.812397      0.328174      0.151128     0.0435383     0.0139947    0.00295627       0.00000       0.00000       0.00000       0.00000       0.00000       0.00000       0.00000       0.00000       0.00000       0.00000       0.00000       0.00000       0.00000       0.00000       0.00000       0.00000       0.00000       0.00000       0.00000       0.00000       0.00000       0.00000
   7  13 2322.3369    1.2570  0.7501 11.8673 -0.0034       3.96646  0.0468   0.0438   0.0740    0.1417   0.0000       1.48379   428.3619       7.08052       7.07406      -1.40612      -1.14350      -2.17349      0.381065     -0.113166     0.0589993      0.120755     0.0418782    -0.0201686   -0.00637283   0.000279740       0.00000       0.00000       0.00000       0.00000       0.00000       0.00000       0.00000       0.00000       0.00000       0.00000       0.00000       0.00000       0.00000       0.00000       0.00000       0.00000       0.00000       0.00000       0.00000       0.00000       0.00000       0.00000       8.46789       9.96391       8.89310       8.23300       6.40852       4.11774       2.61059       1.65681      0.885491      0.377630      0.147720     0.0515633     0.0151269    0.00311740       0.00000       0.00000       0.00000       0.00000       0.00000       0.00000       0.00000       0.00000       0.00000       0.00000       0.00000       0.00000       0.00000       0.00000       0.00000       0.00000       0.00000       0.00000       0.00000       0.00000       0.00000       0.00000
   7  14 2458.2416    1.5996  0.9530 11.9791 -0.0007      0.789058  0.0517   0.0495   0.0917    0.1664   0.0000       1.31575   445.5575       9.74646       6.44215       2.26236      -8.44217      -3.89360      -3.08945     -0.313353      0.366582     -0.245839     -0.241595     0.0573324     0.0136740    0.00192190       0.00000       0.00000       0.00000       0.00000       0.00000       0.00000       0.00000       0.00000       0.00000       0.00000       0.00000       0.00000       0.00000       0.00000       0.00000       0.00000       0.00000       0.00000       0.00000       0.00000       0.00000       0.00000       9.59253       10.9948       10.1902       9.63591       6.61262       4.17237       2.72022       1.76016      0.964586      0.435369      0.165304     0.0524933     0.0140529    0.00326314       0.00000       0.00000       0.00000       0.00000       0.00000       0.00000       0.00000       0.00000       0.00000       0.00000       0.00000       0.00000       0.00000       0.00000       0.00000       0.00000       0.00000       0.00000       0.00000       0.00000       0.00000       0.00000
   7  15 2594.3290    2.0756  1.1145 12.1487 -0.0024       1.11788  0.0665   0.0592   0.0972    0.2149   0.0000       1.01943   436.8933       27.9913       23.5378       2.59619       6.05366      0.958674      -1.09295      -2.81971      0.641295     -0.597446    -0.0326830     -0.120157  -0.000669669   -0.00248673       0.00000       0.00000       0.00000       0.00000       0.00000       0.00000       0.00000       0.00000       0.00000       0.00000       0.00000       0.00000       0.00000       0.00000       0.00000       0.00000       0.00000       0.00000       0.00000       0.00000       0.00000       0.00000       13.9715       16.9060       15.6354       13.0259       9.04703       5.32698       3.27442       1.93907       1.09866      0.452242      0.186348     0.0576939     0.0163693    0.00324322       0.00000       0.00000       0.00000       0.00000       0.00000       0.00000       0.00000       0.00000       0.00000       0.00000       0.00000       0.00000       0.00000       0.00000       0.00000       0.00000       0.00000       0.00000       0.00000       0.00000       0.00000       0.00000
   7  16 2731.3833    2.9368  0.9192 12.2878 -0.0023       4.27743  0.0433   0.0869   0.0794    0.2443   0.0000      0.932496   445.3916       9.94793       9.65274      -1.77572       6.32341      0.989680       3.07283     -0.505879      -1.28938     -0.181692    -0.0700060     0.0355369    0.00296881   -0.00165268       0.00000       0.00000       0.00000       0.00000       0.00000       0.00000       0.00000       0.00000       0.00000       0.00000       0.00000       0.00000       0.00000       0.00000       0.00000       0.00000       0.00000       0.00000       0.00000       0.00000       0.00000       0.00000       7.58691       8.43238       8.15209       7.28933       5.30621       3.81226       2.47720       1.42617      0.777552      0.369437      0.151713     0.0497249     0.0130558    0.00273598       0.00000       0.00000       0.00000       0.00000       0.00000       0.00000       0.00000       0.00000       0.00000       0.00000       0.00000       0.00000       0.00000       0.00000       0.00000       0.00000       0.00000       0.00000       0.00000       0.00000       0.00000       0.00000
   7  17 2868.5085    3.4149  0.9809 12.5172 -0.0046       1.27618  0.0520   0.1047   0.0811    0.3445   0.0000      0.884556   443.4832       13.8169       14.7055       14.7972      -3.08415      -4.23788       1.18461      -1.71049     -0.272009      0.424673      0.143178    -0.0174224     0.0132578   -0.00191336       0.00000       0.00000       0.00000       0.00000       0.00000       0.00000       0.00000       0.00000       0.00000       0.00000       0.00000       0.00000       0.00000       0.00000       0.00000       0.00000       0.00000       0.00000       0.00000       0.00000       0.00000       0.00000       10.0795       10.9373       10.4398       8.83169       6.77428       5.17200       3.43325       1.72652      0.868561      0.453238      0.184193     0.0577829     0.0147779    0.00267879       0.00000       0.00000       0.00000       0.00000       0.00000       0.00000       0.00000       0.00000       0.00000       0.00000       0.00000       0.00000       0.00000       0.00000       0.00000       0.00000       0.00000       0.00000       0.00000       0.00000       0.00000       0.00000
   7  18 3005.8178    4.2575  0.9858 12.7616 -0.0031       1.88628  0.0611   0.1241   0.0802    0.3929   0.0000      0.983774   430.6596       26.9029       27.5941      -16.4479       9.57466       3.32101       1.39826     -0.551128       1.01302     -0.117361     0.0177123    -0.0318516    0.00119863    0.00241194       0.00000       0.00000       0.00000       0.00000       0.00000       0.00000       0.00000       0.00000       0.00000       0.00000       0.00000       0.00000       0.00000       0.00000       0.00000       0.00000       0.00000       0.00000       0.00000       0.00000       0.00000       0.00000       15.2532       18.8895       17.9869       13.6326       9.30288       5.39554       3.15734       1.64867      0.788680      0.417827      0.157127     0.0566666     0.0171930    0.00282531       0.00000       0.00000       0.00000       0.00000       0.00000       0.00000       0.00000       0.00000       0.00000       0.00000       0.00000       0.00000       0.00000       0.00000       0.00000       0.00000       0.00000       0.00000       0.00000       0.00000       0.00000       0.00000
   7  19 3142.9052    4.3465  1.2852 12.3294 -0.0096      0.368933  0.0655   0.1124   0.0945    0.6089   0.0000      0.760212   432.6216       30.7649       17.2701      -6.86279      -5.06017      -2.63656       4.76628      -2.35302      0.394598     -0.800683      0.281844    -0.0810699    -0.0168187   -0.00389313       0.00000       0.00000       0.00000       0.00000       0.00000       0.00000       0.00000       0.00000       0.00000       0.00000       0.00000       0.00000       0.00000       0.00000       0.00000       0.00000       0.00000       0.00000       0.00000       0.00000       0.00000       0.00000       12.4085       12.2257       11.9326       11.8058       8.45669       4.99176       3.40910       2.39184       1.33889      0.578002      0.208415     0.0599406     0.0158999    0.00321227       0.00000       0.00000       0.00000       0.00000       0.00000       0.00000       0.00000       0.00000       0.00000       0.00000       0.00000       0.00000       0.00000       0.00000       0.00000       0.00000       0.00000       0.00000       0.00000       0.00000       0.00000       0.00000
   7  20 3280.2343    4.0280  1.3483 12.5354 -0.0035       1.21574  0.0618   0.0992   0.0960    0.3589   0.0000      0.692031   426.7148       29.0853       10.3745    -0.0507304       1.26002       2.41500      -2.94420     -0.362281       1.97834     -0.404888    -0.0312165     0.0465855   -0.00225583  -0.000962377       0.00000       0.00000       0.00000       0.00000       0.00000       0.00000       0.00000       0.00000       0.00000       0.00000       0.00000       0.00000       0.00000       0.00000       0.00000       0.00000       0.00000       0.00000       0.00000       0.00000       0.00000       0.00000       9.93523       12.1114       11.2364       9.52510       7.19395       5.22224       3.38476       1.81627       1.00833      0.449978      0.204608     0.0672229     0.0196724    0.00410917       0.00000       0.00000       0.00000       0.00000       0.00000       0.00000       0.00000       0.00000       0.00000       0.00000       0.00000       0.00000       0.00000       0.00000       0.00000       0.00000       0.00000       0.00000       0.00000       0.00000       0.00000       0.00000
   7  21 3417.8645    3.5543  2.0720 11.9679 -0.0005      0.581281  0.0731   0.0712   0.1303    0.2799   0.0000      0.443476   450.9738       36.5808       6.10023     0.0338976       11.1550      -7.91463       7.86686      -1.46683       2.36737     -0.554494    -0.0133221     0.0360039     0.0333111  -0.000306118       0.00000       0.00000       0.00000       0.00000       0.00000       0.00000       0.00000       0.00000       0.00000       0.00000       0.00000       0.00000       0.00000       0.00000       0.00000       0.00000       0.00000       0.00000       0.00000       0.00000       0.00000       0.00000       11.6853       13.7622       12.9883       11.5620       8.57218       5.70278       3.79849       2.23493       1.29217      0.531902      0.234242     0.0740192     0.0224849    0.00446076       0.00000       0.00000       0.00000       0.00000       0.00000       0.00000       0.00000       0.00000       0.00000       0.00000       0.00000       0.00000       0.00000       0.00000       0.00000       0.00000       0.00000       0.00000       0.00000       0.00000       0.00000       0.00000
   7  22 3555.7290    3.0028  3.1261 11.5581 -0.0018      0.258698  0.0929   0.0469   0.1625    0.1916   0.0000      0.241249   419.8123       29.3018       6.06821       16.8387       2.02829      -10.9271       3.15105      -3.51413     -0.541199     -0.888439      0.183381    -0.0883541     0.0207988   -0.00887375       0.00000       0.00000       0.00000       0.00000       0.00000       0.00000       0.00000       0.00000       0.00000       0.00000       0.00000       0.00000       0.00000       0.00000       0.00000       0.00000       0.00000       0.00000       0.00000       0.00000       0.00000       0.00000       14.8377       17.3838       16.1925       14.0420       10.9577       7.82946       5.06861       2.88664       1.53259      0.698857      0.296454      0.101687     0.0291414    0.00577282       0.00000       0.00000       0.00000       0.00000       0.00000       0.00000       0.00000       0.00000       0.00000       0.00000       0.00000       0.00000       0.00000       0.00000       0.00000       0.00000       0.00000       0.00000       0.00000       0.00000       0.00000       0.00000
   7  23 3693.7794    2.5134  4.9571 11.5441 -0.0017      0.235341  0.1305   0.0322   0.2174    0.1104   0.0000      0.133288   421.5184       51.2386       27.4091       39.7086       8.31835       3.24590      -5.66724       4.59623      0.660793     0.0822979     0.0582904     -0.400123   -0.00690083    -0.0124658       0.00000       0.00000       0.00000       0.00000       0.00000       0.00000       0.00000       0.00000       0.00000       0.00000       0.00000       0.00000       0.00000       0.00000       0.00000       0.00000       0.00000       0.00000       0.00000       0.00000       0.00000       0.00000       20.2923       23.2006       22.5027       19.9448       14.9927       10.7340       6.64721       4.17912       2.19366       1.02198      0.413548      0.152014     0.0402659    0.00806978       0.00000       0.00000       0.00000       0.00000       0.00000       0.00000       0.00000       0.00000       0.00000       0.00000       0.00000       0.00000       0.00000       0.00000       0.00000       0.00000       0.00000       0.00000       0.00000       0.00000       0.00000       0.00000
   7  24 3832.3718    2.1456  6.5711 11.3888 -0.0003      0.198397  0.1532   0.0251   0.2756    0.0887   0.0000     0.0980750   428.3131       10.1654      -20.1524     -0.287474       7.97169      -12.7553      -13.8347     -0.384234      0.140352      -1.37916     -0.520472     0.0742041     0.0464536     0.0108141       0.00000       0.00000       0.00000       0.00000       0.00000       0.00000       0.00000       0.00000       0.00000       0.00000       0.00000       0.00000       0.00000       0.00000       0.00000       0.00000       0.00000       0.00000       0.00000       0.00000       0.00000       0.00000       23.3986       28.9799       26.8897       23.5972       17.9233       12.3300       8.11903       4.66000       2.58526       1.17299      0.515646      0.172745     0.0510213     0.0103272       0.00000       0.00000       0.00000       0.00000       0.00000       0.00000       0.00000       0.00000       0.00000       0.00000       0.00000       0.00000       0.00000       0.00000       0.00000       0.00000       0.00000       0.00000       0.00000       0.00000       0.00000       0.00000
   7  25 3970.9009    1.8585  8.7586 11.2721 -0.0004      0.133941  0.1910   0.0192   0.3303    0.0673   0.0000     0.0769262   415.4997       52.3943       4.19758       27.7321       10.2388       26.2245       17.7472      -7.93465      0.323024       2.06992      0.574509     -0.324516    -0.0147201   -0.00223842       0.00000       0.00000       0.00000       0.00000       0.00000       0.00000       0.00000       0.00000       0.00000       0.00000       0.00000       0.00000       0.00000       0.00000       0.00000       0.00000       0.00000       0.00000       0.00000       0.00000       0.00000       0.00000       27.5010       33.0684       31.9259       28.5266       21.1502       15.5184       9.96519       5.88978       3.05917       1.53413      0.622781      0.225109     0.0618451     0.0126778       0.00000       0.00000       0.00000       0.00000       0.00000       0.00000       0.00000       0.00000       0.00000       0.00000       0.00000       0.00000       0.00000       0.00000       0.00000       0.00000       0.00000       0.00000       0.00000       0.00000       0.00000       0.00000
   7  26 4109.3994    1.5704 10.9463 11.2601 -0.0012    -0.0854101  0.2398   0.0159   0.4196    0.0580   0.0000     0.0734589   459.7762       73.6063      -14.1687      -35.2315       7.54852      -1.89521       5.32896       11.3118      -4.11231     0.0462396      0.186509     -0.519944     0.0560708    -0.0127847       0.00000       0.00000       0.00000       0.00000       0.00000       0.00000       0.00000       0.00000       0.00000       0.00000       0.00000       0.00000       0.00000       0.00000       0.00000       0.00000       0.00000       0.00000       0.00000       0.00000       0.00000       0.00000       35.2289       41.0671       39.5967       34.3866       27.7889       18.6328       12.2166       7.20543       3.79924       1.79988      0.739989      0.266797     0.0792443     0.0143964       0.00000       0.00000       0.00000       0.00000       0.00000       0.00000       0.00000       0.00000       0.00000       0.00000       0.00000       0.00000       0.00000       0.00000       0.00000       0.00000       0.00000       0.00000       0.00000       0.00000       0.00000       0.00000
   8  11 2086.2340    0.6672  0.5336 10.1311  0.0018       9.46581  0.0354   0.0285   0.0703    0.1035   0.0000       1.98639   428.3450       2.13422       14.4767       5.74643       4.24414       2.14018      -4.30127      0.942424     -0.485099     -0.858441     -0.368865     0.0105186     0.0289881   -0.00517994    0.00660515   -0.00132870       0.00000       0.00000       0.00000       0.00000       0.00000       0.00000       0.00000       0.00000       0.00000       0.00000       0.00000       0.00000       0.00000       0.00000       0.00000       0.00000       0.00000       0.00000       0.00000       0.00000       6.68992       7.77544       7.37281       6.58706       5.33000       3.60178       2.28838       1.57917      0.969427      0.527851      0.243431     0.0962689     0.0341051     0.0128155    0.00329842   0.000603388       0.00000       0.00000       0.00000       0.00000       0.00000       0.00000       0.00000       0.00000       0.00000       0.00000       0.00000       0.00000       0.00000       0.00000       0.00000       0.00000       0.00000       0.00000       0.00000       0.00000
   8  12 2225.2422    1.0007  0.7697  9.7647 -0.0000       6.42800  0.0379   0.0324   0.0789    0.1941   0.0000       1.27571   432.7436      -1.66976      0.810386      -2.01608      -6.64107      -2.02564      -1.79148     -0.728835     -0.488336     -0.235203      0.169227    -0.0843104    -0.0262256    0.00379007    0.00515243   0.000256759       0.00000       0.00000       0.00000       0.00000       0.00000       0.00000       0.00000       0.00000       0.00000       0.00000       0.00000       0.00000       0.00000       0.00000       0.00000       0.00000       0.00000       0.00000       0.00000       0.00000       5.73151       6.79910       6.68890       6.09127       4.60980       3.44881       2.41477       1.50854      0.900531      0.479798      0.247478      0.103397     0.0404509     0.0121690    0.00323795   0.000629039       0.00000       0.00000       0.00000       0.00000       0.00000       0.00000       0.00000       0.00000       0.00000       0.00000       0.00000       0.00000       0.00000       0.00000       0.00000       0.00000       0.00000       0.00000       0.00000       0.00000
   8  13 2363.0616    1.3933  0.7963 10.4661 -0.0057       4.79740  0.0636   0.0438   0.0738    0.2002   0.0000       1.15576   448.6449       11.3034       17.6247      -6.26675       5.97034       3.51119       3.94733      -2.95759     -0.512305     -0.617166      0.203038    -0.0473839     0.0490162    0.00363807    0.00400630  -0.000879130       0.00000       0.00000       0.00000       0.00000       0.00000       0.00000       0.00000       0.00000       0.00000       0.00000       0.00000       0.00000       0.00000       0.00000       0.00000       0.00000       0.00000       0.00000       0.00000       0.00000       15.1850       19.6442       19.2733       15.5896       10.6462       6.38990       3.43899       1.86173      0.963879      0.502234      0.241235      0.104483     0.0385454     0.0129329    0.00336250   0.000596642       0.00000       0.00000       0.00000       0.00000       0.00000       0.00000       0.00000       0.00000       0.00000       0.00000       0.00000       0.00000       0.00000       0.00000       0.00000       0.00000       0.00000       0.00000       0.00000       0.00000
   8  14 2499.5602    1.7756  0.9511 11.0855  0.0037       2.57751  0.0555   0.0539   0.0764    0.2002   0.0000       1.14835   439.9253       6.62811       13.7269       3.65178      -2.35986      -3.61666     -0.386891      -1.68309     -0.610353    0.00172833      0.359706     -0.225407     0.0246048     0.0136259    0.00271003  -0.000813871       0.00000       0.00000       0.00000       0.00000       0.00000       0.00000       0.00000       0.00000       0.00000       0.00000       0.00000       0.00000       0.00000       0.00000       0.00000       0.00000       0.00000       0.00000       0.00000       0.00000       6.94187       9.43941       7.80958       8.30442       5.60962       5.10613       3.20703       2.30283       1.09718      0.687492      0.311122      0.155204     0.0500444     0.0196642    0.00398350    0.00110274       0.00000       0.00000       0.00000       0.00000       0.00000       0.00000       0.00000       0.00000       0.00000       0.00000       0.00000       0.00000       0.00000       0.00000       0.00000       0.00000       0.00000       0.00000       0.00000       0.00000
   8  15 2636.2870    2.3529  0.9016 11.4932  0.0022       1.41510  0.0439   0.0698   0.0782    0.2163   0.0000      0.978580   444.3961       4.93926       12.6408       2.41800       1.59341      -5.77774      -6.55734       1.27985      0.180106    -0.0658681     -0.113254    -0.0495600   -0.00226121    -0.0190775   -0.00182304  -5.21119e-05       0.00000       0.00000       0.00000       0.00000       0.00000       0.00000       0.00000       0.00000       0.00000       0.00000       0.00000       0.00000       0.00000       0.00000       0.00000       0.00000       0.00000       0.00000       0.00000       0.00000       5.76353       8.06592       6.71214       7.09733       5.22235       4.14874       2.89373       1.74132       1.19436      0.538662      0.317736      0.107878     0.0541877     0.0147492    0.00425249   0.000978562       0.00000       0.00000       0.00000       0.00000       0.00000       0.00000       0.00000       0.00000       0.00000       0.00000       0.00000       0.00000       0.00000       0.00000       0.00000       0.00000       0.00000       0.00000       0.00000       0.00000
   8  16 2773.8692    2.9360  0.8013 12.1176 -0.0041       1.19482  0.0408   0.0923   0.0739    0.2071   0.0000       1.02218   431.5645       31.8644       10.0825      -1.67371     -0.289906      -7.57009      -2.83423      -1.13513    -0.0633850      0.539880     0.0568576     -0.155312    -0.0439211    -0.0166412   -0.00317023   0.000454074       0.00000       0.00000       0.00000       0.00000       0.00000       0.00000       0.00000       0.00000       0.00000       0.00000       0.00000       0.00000       0.00000       0.00000       0.00000       0.00000       0.00000       0.00000       0.00000       0.00000       6.27596       7.50818       7.22968       6.26140       5.03627       4.01087       2.74165       1.69031      0.992014      0.539055      0.222259      0.117287     0.0439365     0.0138513    0.00352084   0.000677026       0.00000       0.00000       0.00000       0.00000       0.00000       0.00000       0.00000       0.00000       0.00000       0.00000       0.00000       0.00000       0.00000       0.00000       0.00000       0.00000       0.00000       0.00000       0.00000       0.00000
   8  17 2911.7189    3.5880  0.7671 12.7395 -0.0056       1.39993  0.0364   0.1175   0.0744    0.1731   0.0000       1.02247   426.4104       12.6454       18.3454       7.28552      -3.19991      -3.87106       1.04198      -1.03129      0.693261      0.328930      0.369206     0.0407640    -0.0245060    -0.0175897  -0.000667816  -0.000330270       0.00000       0.00000       0.00000       0.00000       0.00000       0.00000       0.00000       0.00000       0.00000       0.00000       0.00000       0.00000       0.00000       0.00000       0.00000       0.00000       0.00000       0.00000       0.00000       0.00000       5.49367       6.57803       6.38861       5.57628       4.71560       3.40375       2.47372       1.57732      0.867182      0.480691      0.240286      0.104511     0.0380095     0.0126907    0.00347618   0.000603970       0.00000       0.00000       0.00000       0.00000       0.00000       0.00000       0.00000       0.00000       0.00000       0.00000       0.00000       0.00000       0.00000       0.00000       0.00000       0.00000       0.00000       0.00000       0.00000       0.00000
   8  18 3049.3710    4.1111  0.9116 12.8306 -0.0073       2.45388  0.0426   0.1281   0.0848    0.2182   0.0000      0.989461   432.8928       27.5851       4.32066       9.27290      -2.12099      -4.19197      -1.52045     -0.717966       1.58879      -1.88628      0.830955    -0.0683436     0.0261820     0.0169564  -0.000241851   -0.00120847       0.00000       0.00000       0.00000       0.00000       0.00000       0.00000       0.00000       0.00000       0.00000       0.00000       0.00000       0.00000       0.00000       0.00000       0.00000       0.00000       0.00000       0.00000       0.00000       0.00000       6.78236       7.76135       7.91149       6.46805       5.74863       3.94720       2.59630       1.84090       1.02219      0.559511      0.290075      0.104186     0.0400486     0.0150825    0.00380349   0.000575387       0.00000       0.00000       0.00000       0.00000       0.00000       0.00000       0.00000       0.00000       0.00000       0.00000       0.00000       0.00000       0.00000       0.00000       0.00000       0.00000       0.00000       0.00000       0.00000       0.00000
   8  19 3186.8474    3.8569  1.1382 13.1877  0.0103       1.19913  0.0691   0.1171   0.1017    0.1951   0.0000       1.68265   442.7189       18.3037      -17.1892      -10.8554       3.84379       4.87917      -8.74918      -2.34857       2.59505      -1.00917     -0.539259      0.256294     0.0707536    -0.0281873   -0.00962924    0.00188307       0.00000       0.00000       0.00000       0.00000       0.00000       0.00000       0.00000       0.00000       0.00000       0.00000       0.00000       0.00000       0.00000       0.00000       0.00000       0.00000       0.00000       0.00000       0.00000       0.00000       7.80128       11.4344       9.46855       9.84756       6.95929       5.50646       4.00180       2.27463       1.51202      0.695229      0.403593      0.148767     0.0680006     0.0188890    0.00596025    0.00135670       0.00000       0.00000       0.00000       0.00000       0.00000       0.00000       0.00000       0.00000       0.00000       0.00000       0.00000       0.00000       0.00000       0.00000       0.00000       0.00000       0.00000       0.00000       0.00000       0.00000
   8  20 3324.5226    3.7293  1.4861 12.7350 -0.0102     -0.729923  0.0647   0.0962   0.1093    0.1830   0.0000      0.742006   413.3366       32.2477      -1.12221       35.1064       5.64032      0.891974       4.37325      -3.57211      -1.24335     -0.625052     -0.122718     -0.195189    -0.0321530    0.00469542   -0.00476003   -0.00219924       0.00000       0.00000       0.00000       0.00000       0.00000       0.00000       0.00000       0.00000       0.00000       0.00000       0.00000       0.00000       0.00000       0.00000       0.00000       0.00000       0.00000       0.00000       0.00000       0.00000       8.58773       11.0436       9.47793       9.34792       7.35067       5.75614       4.04536       2.49015       1.53078      0.729487      0.408047      0.150632     0.0664473     0.0193344    0.00546617    0.00118682       0.00000       0.00000       0.00000       0.00000       0.00000       0.00000       0.00000       0.00000       0.00000       0.00000       0.00000       0.00000       0.00000       0.00000       0.00000       0.00000       0.00000       0.00000       0.00000       0.00000
   8  21 3462.8070    3.2256  2.5583 11.8350 -0.0009      0.602727  0.0791   0.0629   0.1435    0.1536   0.0000      0.271662   414.7190       40.6920       34.6428      -8.00664      -13.6092      -10.8800     -0.448146       1.82196     -0.578407     -0.158769     0.0714636      0.120283    -0.0431665    -0.0303941   -0.00991913   0.000223467       0.00000       0.00000       0.00000       0.00000       0.00000       0.00000       0.00000       0.00000       0.00000       0.00000       0.00000       0.00000       0.00000       0.00000       0.00000       0.00000       0.00000       0.00000       0.00000       0.00000       10.6644       12.7273       12.1043       10.8834       9.10070       6.90350       4.78134       3.06713       1.79071      0.964561      0.452502      0.200974     0.0755378     0.0250343    0.00660863    0.00121805       0.00000       0.00000       0.00000       0.00000       0.00000       0.00000       0.00000       0.00000       0.00000       0.00000       0.00000       0.00000       0.00000       0.00000       0.00000       0.00000       0.00000       0.00000       0.00000       0.00000
   8  22 3601.2867    2.7095  3.3906 11.2610 -0.0003      0.344463  0.0957   0.0462   0.1682    0.1377   0.0000      0.231855   447.3362       21.4972       6.91179       13.6582       23.0867     -0.783006      -6.79174      -8.86940       2.68946     -0.527247     -0.754690     -0.570974      0.337777    -0.0587453   -0.00439192   0.000608942       0.00000       0.00000       0.00000       0.00000       0.00000       0.00000       0.00000       0.00000       0.00000       0.00000       0.00000       0.00000       0.00000       0.00000       0.00000       0.00000       0.00000       0.00000       0.00000       0.00000       12.8076       15.1628       14.9571       13.0544       10.9153       7.82196       5.53380       3.57664       2.03220       1.10674      0.555255      0.235673     0.0879265     0.0293201    0.00787409    0.00133073       0.00000       0.00000       0.00000       0.00000       0.00000       0.00000       0.00000       0.00000       0.00000       0.00000       0.00000       0.00000       0.00000       0.00000       0.00000       0.00000       0.00000       0.00000       0.00000       0.00000
   8  24 3878.6874    1.9463  6.8585 10.5220 -0.0028      0.246618  0.1493   0.0247   0.2734    0.0885   0.0000     0.0989693   408.7563       26.2453      -18.8808       18.1585       7.05443      -8.49996      -11.8271      -1.81223       1.54652      -2.84202     0.0961200     -0.298894     0.0554020    -0.0610002    -0.0116151   -0.00160892       0.00000       0.00000       0.00000       0.00000       0.00000       0.00000       0.00000       0.00000       0.00000       0.00000       0.00000       0.00000       0.00000       0.00000       0.00000       0.00000       0.00000       0.00000       0.00000       0.00000       19.0852       23.6998       22.8318       20.6690       16.9951       12.5269       8.68446       5.66391       3.31139       1.80002      0.884586      0.381624      0.145645     0.0491329     0.0131315    0.00239517       0.00000       0.00000       0.00000       0.00000       0.00000       0.00000       0.00000       0.00000       0.00000       0.00000       0.00000       0.00000       0.00000       0.00000       0.00000       0.00000       0.00000       0.00000       0.00000       0.00000
   8  25 4018.3780    1.6457  8.5645 10.2419 -0.0009      0.305623  0.1807   0.0196   0.3319    0.0752   0.0000     0.0873944   421.3442       68.4198      -13.7098      -31.8724       3.99581      -2.66337      -4.78428      -11.6906       6.15161      -2.11625      -2.35756     -0.996903     0.0764449      0.127137    -0.0199849   0.000241383       0.00000       0.00000       0.00000       0.00000       0.00000       0.00000       0.00000       0.00000       0.00000       0.00000       0.00000       0.00000       0.00000       0.00000       0.00000       0.00000       0.00000       0.00000       0.00000       0.00000       22.8675       27.3716       26.9633       23.9684       19.5488       15.0664       10.5658       6.66840       3.88597       2.10605       1.01378      0.458523      0.176648     0.0570229     0.0147713    0.00264375       0.00000       0.00000       0.00000       0.00000       0.00000       0.00000       0.00000       0.00000       0.00000       0.00000       0.00000       0.00000       0.00000       0.00000       0.00000       0.00000       0.00000       0.00000       0.00000       0.00000
   8  26 4157.2348    1.4089 11.3694 10.0591 -0.0016     0.0791251  0.2299   0.0160   0.4292    0.0646   0.0000     0.0803793   433.4019       12.6234       27.9700      -25.4685       24.9017      -11.2138       8.28712       2.10502       3.44332      -4.19456      0.164736     -0.146088     0.0349780     -0.102309    0.00541862  -0.000329794       0.00000       0.00000       0.00000       0.00000       0.00000       0.00000       0.00000       0.00000       0.00000       0.00000       0.00000       0.00000       0.00000       0.00000       0.00000       0.00000       0.00000       0.00000       0.00000       0.00000       27.4117       32.3105       32.1830       29.6690       24.0587       17.7806       12.6038       8.09403       4.97671       2.68524       1.32791      0.571469      0.221312     0.0698196     0.0185101    0.00321555       0.00000       0.00000       0.00000       0.00000       0.00000       0.00000       0.00000       0.00000       0.00000       0.00000       0.00000       0.00000       0.00000       0.00000       0.00000       0.00000       0.00000       0.00000       0.00000       0.00000
   8  27 4295.7604    1.1917 13.4914  9.9727 -0.0005     -0.248578  0.2933   0.0145   0.5245    0.0638   0.0000     0.0858108   436.7017       41.7680       14.6785       7.40123      -14.9979       4.03388       25.3602      -5.88367       1.15866       3.65104     -0.594550     -0.659603      0.470203     0.0262460    -0.0176016   -0.00815255       0.00000       0.00000       0.00000       0.00000       0.00000       0.00000       0.00000       0.00000       0.00000       0.00000       0.00000       0.00000       0.00000       0.00000       0.00000       0.00000       0.00000       0.00000       0.00000       0.00000       31.3185       38.7654       38.1912       33.9104       28.5329       21.7564       15.1992       9.66345       5.80421       3.04674       1.51359      0.652379      0.264073     0.0871530     0.0234902    0.00406491       0.00000       0.00000       0.00000       0.00000       0.00000       0.00000       0.00000       0.00000       0.00000       0.00000       0.00000       0.00000       0.00000       0.00000       0.00000       0.00000       0.00000       0.00000       0.00000       0.00000
   9   9 1843.6600    0.3946  0.3052 10.5513 -0.0072       12.7038  0.0409   0.0221   0.0440    0.0589   0.0000       4.56684   440.9736     -0.871416       14.3744       2.91462       9.14892      -2.76167     -0.296880     0.0827001     -0.670228      0.290386     -0.187359     -0.102258      0.119732     0.0366090    0.00272910   -0.00404008  -0.000360138   8.57397e-05       0.00000       0.00000       0.00000       0.00000       0.00000       0.00000       0.00000       0.00000       0.00000       0.00000       0.00000       0.00000       0.00000       0.00000       0.00000       0.00000       0.00000       0.00000       6.12801       8.84411       8.15044       8.06998       5.62716       4.06684       2.63884       1.60530       1.21012      0.481296      0.386876      0.132367     0.0878080     0.0219881     0.0132326    0.00316374   0.000916651   0.000213435       0.00000       0.00000       0.00000       0.00000       0.00000       0.00000       0.00000       0.00000       0.00000       0.00000       0.00000       0.00000       0.00000       0.00000       0.00000       0.00000       0.00000       0.00000
   9  10 1984.2593    0.5611  0.4288 10.8486 -0.0060       10.4750  0.0308   0.0232   0.0583    0.0712   0.0000       2.69585   434.4296      -1.17626       21.2515       2.92969       1.19022      -3.01913      0.237187      0.539503      -1.29030      0.438547     -0.236727      0.165815    -0.0197852     0.0251380     0.0101064    0.00223953  -0.000321762  -0.000212700       0.00000       0.00000       0.00000       0.00000       0.00000       0.00000       0.00000       0.00000       0.00000       0.00000       0.00000       0.00000       0.00000       0.00000       0.00000       0.00000       0.00000       0.00000       4.26537       5.83021       5.51780       5.23772       3.92621       3.40524       2.39052       1.51071       1.11529      0.537233      0.356065      0.147907     0.0841990     0.0285648     0.0136341    0.00333777   0.000823461   0.000172158       0.00000       0.00000       0.00000       0.00000       0.00000       0.00000       0.00000       0.00000       0.00000       0.00000       0.00000       0.00000       0.00000       0.00000       0.00000       0.00000       0.00000       0.00000
   9  11 2125.1746    0.7855  0.6051 10.7876 -0.0017       5.52722  0.0363   0.0262   0.0639    0.1029   0.0000       1.57749   434.7542       8.95453       14.2176      -1.62533      -4.20906      -3.72470       2.03733     -0.813230      0.173097      0.138699      0.345387    -0.0396484     0.0786167    -0.0193738    0.00159424    0.00482652  -0.000971456  -9.97566e-05       0.00000       0.00000       0.00000       0.00000       0.00000       0.00000       0.00000       0.00000       0.00000       0.00000       0.00000       0.00000       0.00000       0.00000       0.00000       0.00000       0.00000       0.00000       6.33807       8.16514       8.10789       7.22843       5.54030       3.99702       2.64780       1.75755      0.979353      0.603966      0.302151      0.157562     0.0702079     0.0298547    0.00955666    0.00324698   0.000719099   0.000146729       0.00000       0.00000       0.00000       0.00000       0.00000       0.00000       0.00000       0.00000       0.00000       0.00000       0.00000       0.00000       0.00000       0.00000       0.00000       0.00000       0.00000       0.00000
   9  12 2264.7014    1.1516  0.7338 11.0516 -0.0066       5.96277  0.0457   0.0364   0.0693    0.1366   0.0000       1.30940   437.7956       2.76324       6.07921      -6.24492      0.337456     -0.471333      0.685177      -2.74510     -0.408657      -1.12432     -0.150595     -0.165967    -0.0563577    -0.0260310     0.0104977    0.00681476  -0.000594755   5.58507e-06       0.00000       0.00000       0.00000       0.00000       0.00000       0.00000       0.00000       0.00000       0.00000       0.00000       0.00000       0.00000       0.00000       0.00000       0.00000       0.00000       0.00000       0.00000       6.94345       7.46236       7.07305       7.64443       6.88561       4.64298       2.58600       1.89440       1.57296       1.03457      0.550015      0.230357     0.0923351     0.0318668     0.0118107    0.00319739   0.000811719   0.000161650       0.00000       0.00000       0.00000       0.00000       0.00000       0.00000       0.00000       0.00000       0.00000       0.00000       0.00000       0.00000       0.00000       0.00000       0.00000       0.00000       0.00000       0.00000
   9  13 2402.4798    1.4510  0.8774 11.4551  0.0022       4.70199  0.0436   0.0415   0.0748    0.1381   0.0000       1.18794   442.8079       10.3816       18.1134       17.3896      -4.16061      -1.84046     -0.482211      -1.63279       1.09892      -1.05061     -0.381672     0.0627083    -0.0207056     0.0284518    0.00631914  -0.000271982   0.000407280   8.47958e-05       0.00000       0.00000       0.00000       0.00000       0.00000       0.00000       0.00000       0.00000       0.00000       0.00000       0.00000       0.00000       0.00000       0.00000       0.00000       0.00000       0.00000       0.00000       5.89216       6.43951       6.62980       6.49617       5.40652       4.05843       2.88625       1.95579       1.35543      0.834618      0.444421      0.219829     0.0926662     0.0387971     0.0130709    0.00374158   0.000918977   0.000150900       0.00000       0.00000       0.00000       0.00000       0.00000       0.00000       0.00000       0.00000       0.00000       0.00000       0.00000       0.00000       0.00000       0.00000       0.00000       0.00000       0.00000       0.00000
   9  14 2539.6673    1.9004  1.0012 11.6407  0.0025       1.64193  0.0498   0.0520   0.0829    0.1965   0.0000       1.11548   434.9202       6.36327       11.4830       8.00758       1.16009       2.41904       3.60886      -3.28876      -1.04098       1.87802      -1.04028    -0.0225119     0.0189810     0.0291196  -0.000627851    0.00160385    0.00124465   5.13217e-06       0.00000       0.00000       0.00000       0.00000       0.00000       0.00000       0.00000       0.00000       0.00000       0.00000       0.00000       0.00000       0.00000       0.00000       0.00000       0.00000       0.00000       0.00000       6.45739       8.26741       7.60760       7.10477       5.87326       4.94787       3.33009       2.42192       1.36884      0.844906      0.411860      0.221803     0.0848186     0.0395526     0.0125163    0.00456790   0.000993999   0.000210505       0.00000       0.00000       0.00000       0.00000       0.00000       0.00000       0.00000       0.00000       0.00000       0.00000       0.00000       0.00000       0.00000       0.00000       0.00000       0.00000       0.00000       0.00000
   9  16 2815.3888    3.1273  0.8240 12.6780 -0.0051      0.802683  0.0372   0.0936   0.0718    0.1830   0.0000      0.834511   436.6821       25.6489       9.02376      -3.69661     -0.938780      -3.21745      -4.82053      0.680497      -1.93447      0.711118     -0.451477      0.270007     -0.195600    0.00647657     0.0115655  -0.000239419  -8.36628e-05   0.000143010       0.00000       0.00000       0.00000       0.00000       0.00000       0.00000       0.00000       0.00000       0.00000       0.00000       0.00000       0.00000       0.00000       0.00000       0.00000       0.00000       0.00000       0.00000       5.60466       6.42904       6.13456       6.13174       4.93979       3.76129       2.71887       1.88922       1.16610      0.681758      0.373153      0.194395     0.0803738     0.0308685     0.0101261    0.00312293   0.000740458   0.000143529       0.00000       0.00000       0.00000       0.00000       0.00000       0.00000       0.00000       0.00000       0.00000       0.00000       0.00000       0.00000       0.00000       0.00000       0.00000       0.00000       0.00000       0.00000
   9  17 2953.7501    3.7772  0.9676 12.5391  0.0007       1.40343  0.0423   0.0993   0.0753    0.2780   0.0000      0.817274   436.4845       34.5542       16.2322       2.60456       6.04097     -0.676283      -4.87152       1.97048      0.927539      0.601736     -0.203164     0.0335796   0.000512670    -0.0379022    0.00217246    0.00196046    0.00105965   6.09174e-05       0.00000       0.00000       0.00000       0.00000       0.00000       0.00000       0.00000       0.00000       0.00000       0.00000       0.00000       0.00000       0.00000       0.00000       0.00000       0.00000       0.00000       0.00000       5.46112       6.51166       6.31201       5.69655       5.20260       3.89116       3.05946       1.95554       1.28302      0.731082      0.387957      0.190543     0.0826867     0.0338720     0.0120313    0.00355313    0.00101559   0.000159990       0.00000       0.00000       0.00000       0.00000       0.00000       0.00000       0.00000       0.00000       0.00000       0.00000       0.00000       0.00000       0.00000       0.00000       0.00000       0.00000       0.00000       0.00000
   9  18 3091.6882    4.1563  1.0731 12.9413  0.0005       1.09831  0.0456   0.1086   0.0820    0.2665   0.0000      0.863890   441.0127       18.9120       12.7830      -3.01376      -5.37714      -4.32290     -0.376365      -1.39863       1.38674     -0.879291     -0.471186     -0.108717     0.0292366     0.0175596    -0.0107416   -0.00660247   0.000326232  -0.000103044       0.00000       0.00000       0.00000       0.00000       0.00000       0.00000       0.00000       0.00000       0.00000       0.00000       0.00000       0.00000       0.00000       0.00000       0.00000       0.00000       0.00000       0.00000       6.25582       7.23711       7.23526       6.87714       5.52501       4.24847       3.12039       2.03896       1.31132      0.760935      0.409441      0.203333     0.0906843     0.0368576     0.0125224    0.00351284   0.000892595   0.000157883       0.00000       0.00000       0.00000       0.00000       0.00000       0.00000       0.00000       0.00000       0.00000       0.00000       0.00000       0.00000       0.00000       0.00000       0.00000       0.00000       0.00000       0.00000
   9  19 3229.8296    4.0833  1.3595 12.7861 -0.0014       1.64860  0.0528   0.1025   0.0910    0.2753   0.0000      0.669249   441.7679       25.1323       15.4369      -6.67704      -2.35389      -2.71992      -1.22469      -3.70242      -3.04411      -1.81396     -0.187838     -0.276499     0.0316534   -0.00620868     0.0153200   -0.00682324   -0.00124576   4.90233e-05       0.00000       0.00000       0.00000       0.00000       0.00000       0.00000       0.00000       0.00000       0.00000       0.00000       0.00000       0.00000       0.00000       0.00000       0.00000       0.00000       0.00000       0.00000       7.21594       9.09273       9.29452       8.09947       6.67098       4.95502       3.50949       2.38705       1.40998      0.903215      0.458184      0.221470      0.104882     0.0423017     0.0141391    0.00494549    0.00117865   0.000192233       0.00000       0.00000       0.00000       0.00000       0.00000       0.00000       0.00000       0.00000       0.00000       0.00000       0.00000       0.00000       0.00000       0.00000       0.00000       0.00000       0.00000       0.00000
   9  20 3367.9806    3.5451  1.9126 12.8412 -0.0035      0.994209  0.0705   0.0728   0.1191    0.1295   0.0000      0.504414   449.9760       34.1773       27.7296      -13.3848       5.47162      -6.40790      -2.32818      -7.64057       2.16271      -2.44544      -1.82397     -0.417966      0.110367    -0.0956203   -0.00884448   -0.00434633  -0.000497992  -0.000103200       0.00000       0.00000       0.00000       0.00000       0.00000       0.00000       0.00000       0.00000       0.00000       0.00000       0.00000       0.00000       0.00000       0.00000       0.00000       0.00000       0.00000       0.00000       10.4821       12.9883       13.3690       11.8275       9.11601       6.74298       4.66922       2.90723       1.87101       1.08899      0.572331      0.278409      0.128122     0.0545570     0.0194403    0.00539942    0.00135922   0.000227253       0.00000       0.00000       0.00000       0.00000       0.00000       0.00000       0.00000       0.00000       0.00000       0.00000       0.00000       0.00000       0.00000       0.00000       0.00000       0.00000       0.00000       0.00000
   9  21 3506.6216    3.1432  2.4193 12.4887 -0.0019      0.759318  0.0727   0.0587   0.1343    0.1206   0.0000      0.346925   451.8047       24.9552      -2.95710       16.4076       10.4510      -5.15095     -0.672424      -6.33340       2.11270      0.777187      0.353394     -0.237590     -0.167841      0.125580    0.00936036   -0.00127242   0.000402746  -0.000106984       0.00000       0.00000       0.00000       0.00000       0.00000       0.00000       0.00000       0.00000       0.00000       0.00000       0.00000       0.00000       0.00000       0.00000       0.00000       0.00000       0.00000       0.00000       9.04111       11.2994       10.8833       10.4133       8.49247       6.46300       4.73847       3.07459       2.03179       1.18404      0.634028      0.314734      0.140901     0.0579940     0.0205637    0.00598182    0.00159277   0.000287316       0.00000       0.00000       0.00000       0.00000       0.00000       0.00000       0.00000       0.00000       0.00000       0.00000       0.00000       0.00000       0.00000       0.00000       0.00000       0.00000       0.00000       0.00000
   9  22 3645.5151    2.6440  3.8476 11.9172 -0.0000      0.252392  0.0975   0.0391   0.1692    0.0947   0.0000      0.186270   458.4891       48.6036       16.5112       19.4069       7.14173       10.8075       14.3974       1.60045      -4.82772     -0.922833      0.490864     -0.377605      0.197498     0.0300595    -0.0552089    0.00904350    0.00344569  -0.000377331       0.00000       0.00000       0.00000       0.00000       0.00000       0.00000       0.00000       0.00000       0.00000       0.00000       0.00000       0.00000       0.00000       0.00000       0.00000       0.00000       0.00000       0.00000       11.8563       14.8816       14.3266       13.2771       11.1869       8.57804       6.16034       4.11777       2.65141       1.57884      0.836527      0.409873      0.183545     0.0751130     0.0267753    0.00825081    0.00209325   0.000371725       0.00000       0.00000       0.00000       0.00000       0.00000       0.00000       0.00000       0.00000       0.00000       0.00000       0.00000       0.00000       0.00000       0.00000       0.00000       0.00000       0.00000       0.00000
   9  23 3784.8599    2.1739  5.7928 11.3320 -0.0013      0.360207  0.1259   0.0258   0.2189    0.0767   0.0000      0.106192   450.1476       47.9028       4.84640       6.58364       8.08274       6.18813       6.38056       4.96580       1.46593      -3.73507      -2.02380     -0.110420     -0.393364    -0.0196989    0.00270802    0.00279616   0.000777711  -0.000213061       0.00000       0.00000       0.00000       0.00000       0.00000       0.00000       0.00000       0.00000       0.00000       0.00000       0.00000       0.00000       0.00000       0.00000       0.00000       0.00000       0.00000       0.00000       15.3158       18.5643       17.9025       16.9286       14.1040       11.3294       7.92038       5.50462       3.49617       2.04750       1.11590      0.541591      0.243589     0.0971132     0.0356148     0.0107922    0.00256865   0.000463288       0.00000       0.00000       0.00000       0.00000       0.00000       0.00000       0.00000       0.00000       0.00000       0.00000       0.00000       0.00000       0.00000       0.00000       0.00000       0.00000       0.00000       0.00000
   9  25 4063.7117    1.6085 10.7850 10.9318 -0.0016      0.226033  0.2018   0.0160   0.3629    0.0510   0.0000     0.0671843   437.9989       86.5563       38.5973       25.0246      -8.31687      -17.8324       3.34597       14.8220      -16.8145       2.17602     -0.389264      0.422782     -0.737126     0.0916268    -0.0384604    -0.0251457    0.00380905  -0.000811111       0.00000       0.00000       0.00000       0.00000       0.00000       0.00000       0.00000       0.00000       0.00000       0.00000       0.00000       0.00000       0.00000       0.00000       0.00000       0.00000       0.00000       0.00000       22.3457       27.6095       27.8042       25.5378       21.9026       16.9087       12.4111       8.26193       5.42299       3.16048       1.71670      0.826156      0.384744      0.154970     0.0577277     0.0177347    0.00452133   0.000729212       0.00000       0.00000       0.00000       0.00000       0.00000       0.00000       0.00000       0.00000       0.00000       0.00000       0.00000       0.00000       0.00000       0.00000       0.00000       0.00000       0.00000       0.00000
   9  26 4203.0878    1.3795 13.3807 10.7621 -0.0005    -0.0506736  0.2662   0.0131   0.4592    0.0481   0.0000     0.0687578   438.9610       89.1432       58.1719      -43.0591       29.6857      -19.1623      -26.1356      -20.1185     -0.387182      0.315506       2.71789       1.19693      0.215611    -0.0654670    -0.0605014     0.0114150   -0.00111242  -0.000685144       0.00000       0.00000       0.00000       0.00000       0.00000       0.00000       0.00000       0.00000       0.00000       0.00000       0.00000       0.00000       0.00000       0.00000       0.00000       0.00000       0.00000       0.00000       27.2766       34.5348       34.4691       31.6360       26.3663       20.5110       15.0567       10.4119       6.48835       3.88586       2.09764       1.05467      0.483711      0.195994     0.0704980     0.0222692    0.00548433   0.000917614       0.00000       0.00000       0.00000       0.00000       0.00000       0.00000       0.00000       0.00000       0.00000       0.00000       0.00000       0.00000       0.00000       0.00000       0.00000       0.00000       0.00000       0.00000
   9  28 4483.3380    1.0542 19.6158 10.5617 -0.0023    -0.0510485  0.4949   0.0087   0.7094    0.0427   0.0000     0.0865382   479.3253      -35.5143       51.4955       24.2869       20.5354       3.99619       21.5396      -23.8639       15.3803       7.58231      -2.56658       2.30529      0.669427     -0.838345     0.0451967     0.0802349    0.00166452  -0.000100819       0.00000       0.00000       0.00000       0.00000       0.00000       0.00000       0.00000       0.00000       0.00000       0.00000       0.00000       0.00000       0.00000       0.00000       0.00000       0.00000       0.00000       0.00000       41.0672       52.1500       52.3855       47.3074       40.7850       31.5567       22.6431       15.5111       10.0611       5.91916       3.20757       1.59920      0.716730      0.296589      0.110777     0.0345159    0.00847532    0.00138311       0.00000       0.00000       0.00000       0.00000       0.00000       0.00000       0.00000       0.00000       0.00000       0.00000       0.00000       0.00000       0.00000       0.00000       0.00000       0.00000       0.00000       0.00000
  10   9 1880.0278    0.4407  0.3894 10.3111 -0.0095       12.9955  0.0270   0.0195   0.0554    0.0653   0.0000       2.99102   443.2166       3.70322       11.1305      -4.79355      -5.68059     0.0854286     -0.753804       2.07449     -0.107630     -0.884225      0.428856     -0.174452      0.137879    -0.0557684     0.0160622   0.000740725   -0.00126517   -0.00115831  -0.000323648  -3.29654e-05       0.00000       0.00000       0.00000       0.00000       0.00000       0.00000       0.00000       0.00000       0.00000       0.00000       0.00000       0.00000       0.00000       0.00000       0.00000       0.00000       3.44073       3.70951       4.19406       3.92023       3.23488       2.78568       2.25323       1.54765       1.06975      0.673002      0.403863      0.217583      0.103950     0.0553935     0.0223132    0.00881050    0.00287094   0.000735047   0.000172760   2.85245e-05       0.00000       0.00000       0.00000       0.00000       0.00000       0.00000       0.00000       0.00000       0.00000       0.00000       0.00000       0.00000       0.00000       0.00000       0.00000       0.00000
  10  10 2021.5810    0.6158  0.4481 10.5764 -0.0095       8.90004  0.0332   0.0258   0.0515    0.0772   0.0000       2.22230   448.1650      -2.78894       15.2252      -4.53803      -3.34819       1.95965      -1.70418      0.196098     -0.462937     -0.780995      0.886060     0.0369619   -0.00987527    -0.0274114   -0.00402537    -0.0149759   0.000131715   6.37225e-05  -0.000530643  -2.68445e-05       0.00000       0.00000       0.00000       0.00000       0.00000       0.00000       0.00000       0.00000       0.00000       0.00000       0.00000       0.00000       0.00000       0.00000       0.00000       0.00000       4.67131       5.23670       4.68718       3.98029       4.07628       3.79153       3.06481       2.27855       1.46382      0.875752      0.502334      0.235799      0.114716     0.0573088     0.0223288    0.00807949    0.00301813   0.000857727   0.000217850   2.94747e-05       0.00000       0.00000       0.00000       0.00000       0.00000       0.00000       0.00000       0.00000       0.00000       0.00000       0.00000       0.00000       0.00000       0.00000       0.00000       0.00000
  10  11 2163.0699    0.8828  0.6242 10.6077 -0.0057       7.77813  0.0341   0.0289   0.0644    0.1143   0.0000       1.42404   435.5950       3.98006       15.9862      -2.12971      -1.73809       3.27410       2.90380      -1.68841     -0.852530       1.39416     -0.279624     -0.249211     -0.148249    0.00188117    -0.0360359    0.00124514    0.00296312  -0.000841181   0.000158146  -2.50636e-05       0.00000       0.00000       0.00000       0.00000       0.00000       0.00000       0.00000       0.00000       0.00000       0.00000       0.00000       0.00000       0.00000       0.00000       0.00000       0.00000       3.98733       5.43277       4.49154       5.25139       4.23125       3.84974       2.38519       1.96550       1.17477      0.954327      0.498747      0.295935      0.130649     0.0637236     0.0256557     0.0107686    0.00303145    0.00115934   0.000212657   4.93042e-05       0.00000       0.00000       0.00000       0.00000       0.00000       0.00000       0.00000       0.00000       0.00000       0.00000       0.00000       0.00000       0.00000       0.00000       0.00000       0.00000
  10  12 2302.9233    1.1927  0.7466 10.8896 -0.0109       3.79714  0.0343   0.0372   0.0690    0.1626   0.0000       1.16597   431.7534       9.83287       3.31076       2.24405       3.38633      -4.50887      0.466532      0.520296     -0.908106      -1.10871      0.646102     -0.320595      0.142829    -0.0190067     0.0412505     0.0253062    0.00134012  -0.000167872  -3.47184e-05  -1.50858e-05       0.00000       0.00000       0.00000       0.00000       0.00000       0.00000       0.00000       0.00000       0.00000       0.00000       0.00000       0.00000       0.00000       0.00000       0.00000       0.00000       4.79194       5.86902       5.94542       5.54645       4.69139       3.63687       2.54474       1.80125       1.24842      0.762435      0.470740      0.243758      0.121796     0.0550154     0.0235338    0.00864860    0.00309722   0.000843003   0.000194644   3.22499e-05       0.00000       0.00000       0.00000       0.00000       0.00000       0.00000       0.00000       0.00000       0.00000       0.00000       0.00000       0.00000       0.00000       0.00000       0.00000       0.00000
  10  13 2440.9469    1.6206  0.9270 11.2409 -0.0033       2.03337  0.0426   0.0448   0.0739    0.1937   0.0000      0.934196   444.4902       5.30618       17.0491      -1.66086      0.572595      -2.05798     -0.205136     -0.229583       1.16205     -0.327989     -0.789465    -0.0595439  -0.000539689     -0.123397    -0.0255632    -0.0130836   -0.00273541  -0.000340349   0.000167889  -2.50160e-05       0.00000       0.00000       0.00000       0.00000       0.00000       0.00000       0.00000       0.00000       0.00000       0.00000       0.00000       0.00000       0.00000       0.00000       0.00000       0.00000       5.11989       5.72299       6.49587       5.77422       4.92162       4.17265       3.04348       2.06190       1.52267      0.896385      0.539932      0.296892      0.149254     0.0693171     0.0292243     0.0119129    0.00420336    0.00104482   0.000234537   3.34205e-05       0.00000       0.00000       0.00000       0.00000       0.00000       0.00000       0.00000       0.00000       0.00000       0.00000       0.00000       0.00000       0.00000       0.00000       0.00000       0.00000
  10  14 2578.8208    2.0799  0.9643 11.7572 -0.0097       2.88295  0.0445   0.0571   0.0755    0.1909   0.0000      0.887289   442.9819      -6.76270       13.9996      0.878221      0.221778      -5.73738      0.679909      -3.24914       2.17933      0.283792     0.0386009     -0.395352     0.0205539     -0.128230   -0.00478092   -0.00571962  -7.04287e-05   5.75451e-05   0.000421127  -2.25385e-05       0.00000       0.00000       0.00000       0.00000       0.00000       0.00000       0.00000       0.00000       0.00000       0.00000       0.00000       0.00000       0.00000       0.00000       0.00000       0.00000       5.60919       6.89651       6.66168       6.34970       5.69206       4.61852       3.04856       2.30277       1.58233      0.995420      0.627267      0.315941      0.148390     0.0720534     0.0271821     0.0101024    0.00391322    0.00113818   0.000245879   4.35336e-05       0.00000       0.00000       0.00000       0.00000       0.00000       0.00000       0.00000       0.00000       0.00000       0.00000       0.00000       0.00000       0.00000       0.00000       0.00000       0.00000
  10  15 2717.2308    2.7179  0.8003 12.4333 -0.0022       3.35156  0.0359   0.0806   0.0672    0.1513   0.0000      0.963706   432.6469       20.4655       16.1507       7.14428     0.0499088      -2.84560     -0.947344      -2.33060       1.49226    -0.0480704     0.0312756     -0.350149     -0.131050     0.0914329    0.00353674   -0.00986381    0.00775919   0.000656644  -4.40978e-05   1.99335e-05       0.00000       0.00000       0.00000       0.00000       0.00000       0.00000       0.00000       0.00000       0.00000       0.00000       0.00000       0.00000       0.00000       0.00000       0.00000       0.00000       4.68839       5.60090       5.85967       5.36136       4.38552       3.64630       2.69470       1.93058       1.28907      0.756727      0.423199      0.247633      0.126572     0.0556580     0.0234083    0.00964004    0.00316117   0.000851849   0.000178579   2.92641e-05       0.00000       0.00000       0.00000       0.00000       0.00000       0.00000       0.00000       0.00000       0.00000       0.00000       0.00000       0.00000       0.00000       0.00000       0.00000       0.00000
  10  16 2855.8432    3.2556  0.9463 12.7856 -0.0083       2.22713  0.0430   0.0885   0.0756    0.1732   0.0000       1.07548   443.1472       21.1565       13.7599       1.01640       3.27475      -4.35009       1.44288      -3.40346     -0.831756     -0.569842     -0.210602     -0.226190     0.0681780     0.0208061    0.00461926   -0.00369902   0.000354694    0.00117799   0.000117244   9.38343e-05       0.00000       0.00000       0.00000       0.00000       0.00000       0.00000       0.00000       0.00000       0.00000       0.00000       0.00000       0.00000       0.00000       0.00000       0.00000       0.00000       5.05923       5.72806       5.67021       5.85241       4.85203       3.76424       2.93438       2.22596       1.44919      0.845600      0.523877      0.284686      0.155855     0.0693954     0.0294357    0.00953641    0.00333572   0.000930662   0.000217709   3.90385e-05       0.00000       0.00000       0.00000       0.00000       0.00000       0.00000       0.00000       0.00000       0.00000       0.00000       0.00000       0.00000       0.00000       0.00000       0.00000       0.00000
  10  17 2994.6644    3.8765  0.9294 13.2132 -0.0071       1.05478  0.0397   0.1082   0.0756    0.1676   0.0000       1.18329   440.9327       9.77974       16.2097       3.39327      -1.28493       1.55813       1.11393      -5.86411       1.20565     0.0141872     -0.801793      0.231835     -0.181851    0.00436292    -0.0105945   0.000192898    0.00499618  -0.000217243   6.77769e-05  -1.08758e-05       0.00000       0.00000       0.00000       0.00000       0.00000       0.00000       0.00000       0.00000       0.00000       0.00000       0.00000       0.00000       0.00000       0.00000       0.00000       0.00000       5.01714       6.06840       6.27503       5.92056       4.81747       3.80914       2.81911       2.01502       1.25401      0.811468      0.476512      0.256098      0.127425     0.0636313     0.0259162     0.0100007    0.00311332   0.000907121   0.000195701   3.28830e-05       0.00000       0.00000       0.00000       0.00000       0.00000       0.00000       0.00000       0.00000       0.00000       0.00000       0.00000       0.00000       0.00000       0.00000       0.00000       0.00000
  10  18 3133.1451    4.1064  1.0747 13.0177 -0.0059     0.0376881  0.0453   0.1056   0.0798    0.2234   0.0000      0.825503   437.6899       23.4720       8.76731       1.90928      -4.60021       2.58333      -1.12378      -3.98290       1.61771      -2.57410     -0.965755     -0.236264     -0.129926    -0.0247328    0.00965937   -0.00144944    0.00290718   -0.00118561  -2.22919e-06  -0.000140103       0.00000       0.00000       0.00000       0.00000       0.00000       0.00000       0.00000       0.00000       0.00000       0.00000       0.00000       0.00000       0.00000       0.00000       0.00000       0.00000       4.82393       5.99164       6.27295       5.54628       5.04023       4.03530       3.09390       2.14823       1.50278      0.934289      0.520494      0.307068      0.148543     0.0675674     0.0281722     0.0121352    0.00398965    0.00117021   0.000279492   4.22982e-05       0.00000       0.00000       0.00000       0.00000       0.00000       0.00000       0.00000       0.00000       0.00000       0.00000       0.00000       0.00000       0.00000       0.00000       0.00000       0.00000
  10  19 3271.6242    3.8544  1.5533 12.6318 -0.0046       1.16308  0.0544   0.0833   0.0953    0.1837   0.0000      0.497010   444.1634       23.6633       2.79900       8.56407      -3.79378      -3.00448      -2.95829      -2.36734       2.20949      -1.16433    -0.0458696     -0.813951    -0.0834592    -0.0489917     0.0230097    0.00775159    0.00372630   -0.00264449   3.37769e-05   5.53043e-05       0.00000       0.00000       0.00000       0.00000       0.00000       0.00000       0.00000       0.00000       0.00000       0.00000       0.00000       0.00000       0.00000       0.00000       0.00000       0.00000       6.47845       7.77972       7.96442       7.48456       6.27508       4.90168       3.76583       2.57391       1.70708       1.08748      0.647976      0.342234      0.168677     0.0837107     0.0344734     0.0129024    0.00421256    0.00117886   0.000280025   4.38654e-05       0.00000       0.00000       0.00000       0.00000       0.00000       0.00000       0.00000       0.00000       0.00000       0.00000       0.00000       0.00000       0.00000       0.00000       0.00000       0.00000
  10  20 3410.4334    3.4590  1.9428 12.6255 -0.0015      0.986159  0.0616   0.0665   0.1097    0.1264   0.0000      0.414565   430.5343       34.8905       14.4304       13.8946      -6.65577      -14.2896       5.05292      -6.51890       1.26899     -0.589942      0.148208   -0.00319244      0.131316    -0.0391880    -0.0233952    0.00327139    0.00742626  -0.000319476   0.000216165  -1.51871e-05       0.00000       0.00000       0.00000       0.00000       0.00000       0.00000       0.00000       0.00000       0.00000       0.00000       0.00000       0.00000       0.00000       0.00000       0.00000       0.00000       6.80341       8.18604       8.36125       8.10580       6.74012       5.63265       4.24870       3.07913       1.97808       1.31534      0.756258      0.408433      0.208837     0.0965684     0.0428058     0.0158723    0.00513435    0.00153247   0.000339508   5.88504e-05       0.00000       0.00000       0.00000       0.00000       0.00000       0.00000       0.00000       0.00000       0.00000       0.00000       0.00000       0.00000       0.00000       0.00000       0.00000       0.00000
  10  21 3549.5977    2.8616  3.2865 11.9378 -0.0009      0.832679  0.0872   0.0435   0.1489    0.0918   0.0000      0.228526   439.6259       10.1331       6.10050     -0.599647       6.47233       8.76553       9.36439      -1.42692      0.208718      -1.17742    -0.0895946     -0.676063      0.129452      0.155626    -0.0195981     0.0184941    0.00152838   -0.00141620   0.000375198  -8.45075e-05       0.00000       0.00000       0.00000       0.00000       0.00000       0.00000       0.00000       0.00000       0.00000       0.00000       0.00000       0.00000       0.00000       0.00000       0.00000       0.00000       9.74499       12.0742       12.0404       11.6810       9.28584       7.93486       5.91393       4.05917       2.72156       1.74273       1.02762      0.524627      0.272959      0.123311     0.0577658     0.0207909    0.00718508    0.00192557   0.000439378   8.04796e-05       0.00000       0.00000       0.00000       0.00000       0.00000       0.00000       0.00000       0.00000       0.00000       0.00000       0.00000       0.00000       0.00000       0.00000       0.00000       0.00000
  10  22 3688.6775    2.3618  4.1637 11.8223 -0.0025      0.340485  0.1002   0.0330   0.1841    0.0689   0.0000      0.182034   449.8506       37.2694      -5.33998      -4.75747       8.23174      -11.2855      -3.15719       7.39290      0.186020      -3.30755       2.08088      -1.49970      0.200425     -0.285795    -0.0415205    0.00718693   -0.00205000  -0.000649829   0.000115115  -2.63074e-05       0.00000       0.00000       0.00000       0.00000       0.00000       0.00000       0.00000       0.00000       0.00000       0.00000       0.00000       0.00000       0.00000       0.00000       0.00000       0.00000       10.7093       13.3840       13.2736       12.9359       10.8375       8.75294       6.73320       4.59056       3.14424       1.99026       1.18721      0.620660      0.318590      0.145090     0.0647701     0.0241101    0.00817481    0.00222884   0.000555385   9.38103e-05       0.00000       0.00000       0.00000       0.00000       0.00000       0.00000       0.00000       0.00000       0.00000       0.00000       0.00000       0.00000       0.00000       0.00000       0.00000       0.00000
  10  23 3828.5795    2.0740  6.1240 11.2243 -0.0029      0.402007  0.1260   0.0245   0.2280    0.0671   0.0000      0.105332   452.1152       40.2447       19.9252       2.86035       1.46509      -7.22513      -4.78849      -1.00868       6.03066      -6.56791      -1.17756      -1.78407      0.369203      0.198135      0.170642    -0.0583827   -0.00534223    0.00409542  -0.000748842   8.41227e-06       0.00000       0.00000       0.00000       0.00000       0.00000       0.00000       0.00000       0.00000       0.00000       0.00000       0.00000       0.00000       0.00000       0.00000       0.00000       0.00000       13.2313       16.9143       16.7015       15.7778       13.4694       10.8827       8.19899       5.84472       3.87480       2.45878       1.41134      0.776686      0.386793      0.183071     0.0766723     0.0300085     0.0100236    0.00298248   0.000703920   0.000115509       0.00000       0.00000       0.00000       0.00000       0.00000       0.00000       0.00000       0.00000       0.00000       0.00000       0.00000       0.00000       0.00000       0.00000       0.00000       0.00000
  10  24 3968.2402    1.7158  7.7428 10.9442 -0.0008      0.347706  0.1498   0.0185   0.2703    0.0575   0.0000     0.0904650   436.5493       53.4732       37.2624      -24.0020      -10.2489      -17.4806       2.46396      -2.57600       9.12457      -1.34087      0.127964     -0.950137     -0.848608    -0.0904327    -0.0132070    -0.0298803    -0.0143602   -0.00158471  -9.48633e-05   0.000117345       0.00000       0.00000       0.00000       0.00000       0.00000       0.00000       0.00000       0.00000       0.00000       0.00000       0.00000       0.00000       0.00000       0.00000       0.00000       0.00000       15.6020       19.4250       19.3680       18.3715       16.2060       13.0174       9.63925       6.86378       4.62378       3.02990       1.77220      0.943791      0.481835      0.215521     0.0955674     0.0355395     0.0121788    0.00361304   0.000837440   0.000134487       0.00000       0.00000       0.00000       0.00000       0.00000       0.00000       0.00000       0.00000       0.00000       0.00000       0.00000       0.00000       0.00000       0.00000       0.00000       0.00000
  11   9 1915.4866    0.4818  0.3046  9.5997 -0.0280       16.0141  0.0284   0.0273   0.0389    0.0768   0.0000       2.62528   442.8669       3.99220       15.4157      -4.14071      -3.31772      0.179975      0.204851     -0.756695      0.100043      0.985724     -0.363081      0.248725     -0.108007     -0.179959    -0.0167728    0.00428006    -0.0187071   -0.00443725  -0.000990240   0.000141672   1.53373e-06   1.04669e-05       0.00000       0.00000       0.00000       0.00000       0.00000       0.00000       0.00000       0.00000       0.00000       0.00000       0.00000       0.00000       0.00000       0.00000       3.01608       4.52744       4.19163       4.25782       3.74848       2.47584       2.56736       1.56275       1.24140      0.745091      0.488915      0.289657      0.142379     0.0943069     0.0370168     0.0203840    0.00792193    0.00287914   0.000797611   0.000198225   6.65183e-05   9.68609e-06       0.00000       0.00000       0.00000       0.00000       0.00000       0.00000       0.00000       0.00000       0.00000       0.00000       0.00000       0.00000       0.00000       0.00000
  11  10 2058.0966    0.6472  0.6212  9.5460 -0.0026       6.66528  0.0364   0.0206   0.0606    0.1034   0.0000       1.42981   438.0555      -1.72316       12.9500      -1.75430       2.47680       7.13434     -0.494398     -0.651044      -1.07809     -0.697844      0.554446    -0.0265419    -0.0784395     0.0542256    -0.0212372    0.00525402    0.00387276   -0.00297665  -0.000708558   0.000437976  -3.80567e-05  -5.45739e-07       0.00000       0.00000       0.00000       0.00000       0.00000       0.00000       0.00000       0.00000       0.00000       0.00000       0.00000       0.00000       0.00000       0.00000       3.48302       5.27206       5.13399       5.06102       4.59995       3.31787       3.00307       1.89575       1.63007      0.836820      0.674733      0.335257      0.206177      0.111693     0.0463930     0.0255888    0.00874994    0.00334703    0.00122895   0.000272811   8.17015e-05   1.18155e-05       0.00000       0.00000       0.00000       0.00000       0.00000       0.00000       0.00000       0.00000       0.00000       0.00000       0.00000       0.00000       0.00000       0.00000
  11  11 2199.9969    0.9370  0.7140  9.6861 -0.0079       6.92699  0.0313   0.0278   0.0626    0.1650   0.0000       1.10619   438.0433      -2.99920      0.349601      -1.32857       8.35196      -2.39540      0.130708      -1.08546       1.59057      0.773672    -0.0429794     -0.161246     -0.160245     -0.101731      0.102163     0.0101917    -0.0180498  -0.000148527   0.000677430  -0.000252973  -1.97970e-05  -2.76696e-06       0.00000       0.00000       0.00000       0.00000       0.00000       0.00000       0.00000       0.00000       0.00000       0.00000       0.00000       0.00000       0.00000       0.00000       3.78181       4.49412       4.37361       4.26447       4.02991       3.26624       2.41118       1.74776       1.26679      0.876559      0.544313      0.333174      0.177309     0.0893430     0.0415377     0.0168794    0.00682050    0.00248257   0.000773096   0.000218144   4.79434e-05   7.34161e-06       0.00000       0.00000       0.00000       0.00000       0.00000       0.00000       0.00000       0.00000       0.00000       0.00000       0.00000       0.00000       0.00000       0.00000
  11  12 2340.1534    1.3794  0.7975 10.1829  0.0026       4.82598  0.0363   0.0381   0.0595    0.1959   0.0000      0.934149   436.6702       5.65210      -2.43777      -7.92169      -2.81256       4.13277      -7.85643      -2.49059      0.703136     -0.669284      0.194359     -0.479415    -0.0984407    -0.0804662    0.00864289     0.0324626     0.0116701  -0.000565714   -0.00111504   0.000411402   4.59555e-05  -1.36194e-05       0.00000       0.00000       0.00000       0.00000       0.00000       0.00000       0.00000       0.00000       0.00000       0.00000       0.00000       0.00000       0.00000       0.00000       3.94783       5.30996       5.23255       5.10304       4.32445       3.56856       2.92756       2.02655       1.42912      0.953755      0.565207      0.335417      0.191372     0.0965608     0.0451239     0.0203760    0.00867039    0.00305313   0.000945180   0.000268239   6.17307e-05   1.01049e-05       0.00000       0.00000       0.00000       0.00000       0.00000       0.00000       0.00000       0.00000       0.00000       0.00000       0.00000       0.00000       0.00000       0.00000
  11  13 2478.6248    1.6888  0.9467 10.9093  0.0044       3.34795  0.0443   0.0463   0.0786    0.1871   0.0000      0.980313   426.5566       11.3947       1.34305       5.50083       1.12159     -0.946923       2.00244      -1.15449       2.33962      -1.48526     -0.266807     -0.189815      0.338341    0.00576878     0.0240119    -0.0172863     0.0178032   -0.00195363    0.00123219   0.000426038   0.000100634  -1.39748e-05       0.00000       0.00000       0.00000       0.00000       0.00000       0.00000       0.00000       0.00000       0.00000       0.00000       0.00000       0.00000       0.00000       0.00000       5.47398       6.55842       5.82243       5.09511       4.94175       4.54479       3.87811       2.92642       2.01973       1.30276      0.751091      0.402078      0.228062      0.101514     0.0493695     0.0199091    0.00904141    0.00288023   0.000997986   0.000285603   6.26546e-05   9.71776e-06       0.00000       0.00000       0.00000       0.00000       0.00000       0.00000       0.00000       0.00000       0.00000       0.00000       0.00000       0.00000       0.00000       0.00000
  11  14 2617.1153    2.1864  0.8817 11.7267 -0.0077       3.16206  0.0388   0.0603   0.0681    0.1483   0.0000       1.01538   428.1949       3.13030       20.2405       6.81810       1.52674       2.72370       1.04900      -1.00704     0.0201308      -3.39590    -0.0543847      0.461118      0.327815     0.0200526    -0.0302043    0.00941959     0.0211922    0.00185581  -0.000779389  -2.48513e-05  -7.14628e-06   1.18298e-05       0.00000       0.00000       0.00000       0.00000       0.00000       0.00000       0.00000       0.00000       0.00000       0.00000       0.00000       0.00000       0.00000       0.00000       3.99431       4.99444       5.18193       4.81197       4.42093       3.57033       2.81268       2.10811       1.44458      0.993959      0.636367      0.350215      0.199719      0.106365     0.0443220     0.0234248    0.00845514    0.00306570    0.00104500   0.000285896   6.28241e-05   9.22248e-06       0.00000       0.00000       0.00000       0.00000       0.00000       0.00000       0.00000       0.00000       0.00000       0.00000       0.00000       0.00000       0.00000       0.00000
  11  15 2756.3153    2.8007  0.8386 11.9111 -0.0034       2.14536  0.0337   0.0764   0.0669    0.1594   0.0000      0.916670   432.3525       5.15654       6.99784      -3.18187      -4.32026       8.05455       1.67755      -2.49091       3.73329     -0.971545     -0.316804   -0.00637370      0.309529    -0.0598913     0.0822316    0.00242931   -0.00330387  -0.000912893  -0.000278835  -0.000235495  -3.53163e-05  -2.94725e-06       0.00000       0.00000       0.00000       0.00000       0.00000       0.00000       0.00000       0.00000       0.00000       0.00000       0.00000       0.00000       0.00000       0.00000       3.98307       4.73843       4.62639       4.49174       4.17072       3.25351       2.69154       1.98491       1.41978      0.908572      0.558846      0.332298      0.180583     0.0915443     0.0446041     0.0180919    0.00709224    0.00251402   0.000777177   0.000219030   5.21462e-05   7.54203e-06       0.00000       0.00000       0.00000       0.00000       0.00000       0.00000       0.00000       0.00000       0.00000       0.00000       0.00000       0.00000       0.00000       0.00000
  11  16 2895.5453    3.4182  0.8888 12.1596  0.0002       1.23238  0.0384   0.0869   0.0623    0.1651   0.0000      0.835642   439.8799       17.8888       16.2784       4.66773       3.12380     -0.825672      -2.36604      0.656887     -0.541599      -1.11761     -0.651787      0.191570    -0.0870897     0.0305328    -0.0598086    0.00106314    0.00730373   -0.00278108    0.00116766  -6.39574e-05   3.58368e-05  -1.03910e-05       0.00000       0.00000       0.00000       0.00000       0.00000       0.00000       0.00000       0.00000       0.00000       0.00000       0.00000       0.00000       0.00000       0.00000       4.11779       4.77496       5.11943       4.88610       4.22816       3.56722       2.68733       2.02305       1.45828      0.949183      0.572694      0.341432      0.201093      0.101576     0.0467499     0.0203089    0.00823344    0.00296672   0.000935997   0.000242253   5.04239e-05   8.02864e-06       0.00000       0.00000       0.00000       0.00000       0.00000       0.00000       0.00000       0.00000       0.00000       0.00000       0.00000       0.00000       0.00000       0.00000
  11  17 3034.7377    4.1556  0.9424 12.5565 -0.0052       1.83087  0.0394   0.1067   0.0686    0.1815   0.0000       1.03757   438.3514       18.1714       11.6867       12.6670      -2.48718      -5.15333      -2.47786      -1.32110       1.34593     -0.622713      -1.25750     -0.382967    -0.0397861     0.0951286    -0.0305946     0.0231127    0.00885299   0.000664688   0.000489399   0.000426908  -6.03473e-06  -1.55973e-06       0.00000       0.00000       0.00000       0.00000       0.00000       0.00000       0.00000       0.00000       0.00000       0.00000       0.00000       0.00000       0.00000       0.00000       4.29822       5.16524       5.58578       5.19387       4.18535       3.79302       2.92891       1.96843       1.50304       1.01505      0.551408      0.329876      0.208244     0.0969272     0.0421585     0.0196704    0.00926244    0.00329400   0.000960535   0.000245262   5.14687e-05   8.21706e-06       0.00000       0.00000       0.00000       0.00000       0.00000       0.00000       0.00000       0.00000       0.00000       0.00000       0.00000       0.00000       0.00000       0.00000
  11  18 3173.6388    4.0368  1.1838 12.8419  0.0003     0.0248319  0.0496   0.0963   0.0854    0.1538   0.0000      0.919034   439.1801       16.8883       10.0117      -5.43356       10.5081      -3.50052      -3.60252      -1.43614       1.66596      -1.04950     -0.347351     -0.383180     0.0551561     0.0530970     0.0299586    -0.0188812     0.0135132  -0.000634270  -0.000429511  -6.58543e-05   2.53223e-05  -6.33419e-06       0.00000       0.00000       0.00000       0.00000       0.00000       0.00000       0.00000       0.00000       0.00000       0.00000       0.00000       0.00000       0.00000       0.00000       4.73111       6.34659       6.15274       5.92289       5.12567       4.37677       3.23145       2.61942       1.67131       1.12789      0.702209      0.389084      0.221794      0.113679     0.0526630     0.0241452    0.00941917    0.00326666    0.00115445   0.000331967   6.73407e-05   1.20134e-05       0.00000       0.00000       0.00000       0.00000       0.00000       0.00000       0.00000       0.00000       0.00000       0.00000       0.00000       0.00000       0.00000       0.00000
  11  19 3312.6895    3.8246  1.4865 12.5610 -0.0008       1.50505  0.0524   0.0812   0.0909    0.1354   0.0000      0.505251   431.1134       23.0291       14.6700       6.68178      -1.35206       1.17723       1.60906       1.74419       3.61510     -0.656830      -1.98494     -0.378656    -0.0265937     -0.159538    -0.0690079   -0.00700303     0.0101921    0.00452781   0.000524620  -0.000192599   3.48071e-06   1.39359e-06       0.00000       0.00000       0.00000       0.00000       0.00000       0.00000       0.00000       0.00000       0.00000       0.00000       0.00000       0.00000       0.00000       0.00000       5.30246       6.53076       6.90718       6.37042       5.71614       4.74736       3.65777       2.66666       1.92973       1.20946      0.803411      0.452651      0.248993      0.129971     0.0598762     0.0272109     0.0105492    0.00396629    0.00132735   0.000343222   7.60158e-05   1.11220e-05       0.00000       0.00000       0.00000       0.00000       0.00000       0.00000       0.00000       0.00000       0.00000       0.00000       0.00000       0.00000       0.00000       0.00000
  11  20 3452.1053    3.1908  2.2710 11.8594  0.0004       1.18003  0.0634   0.0547   0.1185    0.1047   0.0000      0.349155   442.9928       31.5275       12.9435       9.17839      -1.07549      -8.30187      -2.60227      -2.44356       3.84823      -1.30445     -0.619070     -0.259544     -0.106981    -0.0951585    0.00542907    -0.0240085   -0.00451427    0.00477710   0.000679069  -4.02093e-05  -6.21753e-05  -1.62830e-05       0.00000       0.00000       0.00000       0.00000       0.00000       0.00000       0.00000       0.00000       0.00000       0.00000       0.00000       0.00000       0.00000       0.00000       6.26316       7.52259       7.99827       7.64730       6.54765       5.64386       4.42601       3.21477       2.28738       1.50854      0.949540      0.566810      0.293019      0.158936     0.0740090     0.0341192     0.0131014    0.00505759    0.00154048   0.000415734   8.97773e-05   1.38892e-05       0.00000       0.00000       0.00000       0.00000       0.00000       0.00000       0.00000       0.00000       0.00000       0.00000       0.00000       0.00000       0.00000       0.00000
  11  21 3591.4921    2.6243  3.4270 11.3562 -0.0034      0.696799  0.0814   0.0376   0.1474    0.0798   0.0000      0.204267   442.8988       47.7156       14.7309       11.2396       7.11110      -7.56598       8.51393      -5.53117      -2.82774     -0.507424      -1.03459    -0.0722354     -0.387475    -0.0359877     -0.131604     0.0255065     0.0156000    0.00158067  -9.29373e-05  -0.000116077  -8.84385e-05   1.64827e-05       0.00000       0.00000       0.00000       0.00000       0.00000       0.00000       0.00000       0.00000       0.00000       0.00000       0.00000       0.00000       0.00000       0.00000       8.36393       10.0667       10.3366       10.0732       8.77013       7.38192       5.72096       4.06279       2.93041       1.96381       1.24027      0.724374      0.395931      0.203637     0.0916238     0.0424700     0.0165836    0.00613143    0.00189910   0.000502032   0.000112311   1.73371e-05       0.00000       0.00000       0.00000       0.00000       0.00000       0.00000       0.00000       0.00000       0.00000       0.00000       0.00000       0.00000       0.00000       0.00000
  11  22 3731.3206    2.2416  4.5900 11.0625 -0.0000      0.546801  0.1017   0.0289   0.1830    0.0660   0.0000      0.150846   455.5905       41.4074      -5.23187       12.1061       11.9134       20.9603       1.71795      -1.38661       2.24663      -5.20777       2.49237     0.0793675      0.230354      0.129201    -0.0239030    -0.0381866     0.0128053    -0.0207860   -0.00344406  -0.000326232   6.04607e-05  -1.83493e-05       0.00000       0.00000       0.00000       0.00000       0.00000       0.00000       0.00000       0.00000       0.00000       0.00000       0.00000       0.00000       0.00000       0.00000       9.85629       11.9072       12.0815       11.6810       10.5673       8.70009       6.70430       5.02332       3.54706       2.40469       1.46715      0.870135      0.496119      0.249389      0.115224     0.0502575     0.0205129    0.00727703    0.00230965   0.000646694   0.000141092   2.13121e-05       0.00000       0.00000       0.00000       0.00000       0.00000       0.00000       0.00000       0.00000       0.00000       0.00000       0.00000       0.00000       0.00000       0.00000
  11  23 3871.6132    1.9251  6.4808 10.6525 -0.0005      0.535004  0.1255   0.0221   0.2302    0.0601   0.0000      0.101234   455.3392       48.0373       30.7590       1.13771       6.59540       1.83595       2.54400       1.23978     -0.741137      -1.61467      -2.27327      0.636489      0.509942      0.341275    -0.0504554    -0.0788431     0.0518124   0.000334445   -0.00802751   0.000180080   1.56225e-05  -1.68913e-05       0.00000       0.00000       0.00000       0.00000       0.00000       0.00000       0.00000       0.00000       0.00000       0.00000       0.00000       0.00000       0.00000       0.00000       11.8576       14.2907       14.8434       14.2528       12.7338       10.4957       8.32009       6.35736       4.41329       2.91037       1.81084       1.05920      0.597594      0.308096      0.146329     0.0644876     0.0258259    0.00914503    0.00296595   0.000815169   0.000176658   2.62951e-05       0.00000       0.00000       0.00000       0.00000       0.00000       0.00000       0.00000       0.00000       0.00000       0.00000       0.00000       0.00000       0.00000       0.00000
  11  24 4011.7820    1.6668  8.3963 10.3602  0.0004      0.425192  0.1520   0.0175   0.2751    0.0524   0.0000     0.0823994   436.0067       36.8891       25.4116       10.6272      -15.6481      -2.83638       9.66598      -2.66696      0.254360       6.50593       3.19005     -0.452679     -0.921511    -0.0818651      0.174414     -0.116685    0.00962621  -0.000906791   -0.00241341   0.000333284   0.000217332  -2.19231e-05       0.00000       0.00000       0.00000       0.00000       0.00000       0.00000       0.00000       0.00000       0.00000       0.00000       0.00000       0.00000       0.00000       0.00000       13.8253       17.2140       17.9657       17.0923       14.6942       12.5903       10.0032       7.30786       5.13828       3.38778       2.19478       1.25085      0.688646      0.355980      0.172926     0.0787061     0.0314868     0.0113266    0.00365270   0.000952121   0.000211517   3.22578e-05       0.00000       0.00000       0.00000       0.00000       0.00000       0.00000       0.00000       0.00000       0.00000       0.00000       0.00000       0.00000       0.00000       0.00000
  11  25 4151.8760    1.3647 10.4974 10.2540 -0.0011      0.155644  0.1937   0.0145   0.3649    0.0454   0.0000     0.0808181   454.5492       24.2976      -17.7217      -17.8506       8.94342      -2.20427      -7.82325       11.4406      -2.05708      -7.70668     -0.813566       2.10673     -0.104497     -0.833571     -0.345044      0.211131     0.0980599   -0.00980816    0.00817147   0.000595252  -4.47905e-05  -2.45922e-05       0.00000       0.00000       0.00000       0.00000       0.00000       0.00000       0.00000       0.00000       0.00000       0.00000       0.00000       0.00000       0.00000       0.00000       16.5439       20.9454       21.0919       21.0203       18.3337       15.3175       12.1755       9.13735       6.43713       4.23946       2.73649       1.59756      0.882175      0.457475      0.224373     0.0977563     0.0392006     0.0140585    0.00457953    0.00122984   0.000273793   4.23436e-05       0.00000       0.00000       0.00000       0.00000       0.00000       0.00000       0.00000       0.00000       0.00000       0.00000       0.00000       0.00000       0.00000       0.00000
  12   9 1950.0720    0.4948  0.4764 10.0657 -0.0072       12.2581  0.0335   0.0181   0.0537    0.0690   0.0000       2.42693   439.0813      -1.21873       17.2138       3.27180      -5.96446      -4.55144      -3.03002      0.992851       1.73976     0.0419195      0.289859      0.537256      0.264493      0.198777     0.0516609    -0.0299163     0.0166730    0.00218650   -0.00119490   -0.00171760  -0.000164753  -7.05862e-05   1.64323e-05  -2.28713e-07       0.00000       0.00000       0.00000       0.00000       0.00000       0.00000       0.00000       0.00000       0.00000       0.00000       0.00000       0.00000       4.24028       4.98329       4.76254       4.47960       3.59775       3.53959       3.35416       2.84663       1.94797       1.24244      0.810039      0.478645      0.238815      0.115102     0.0692919     0.0352727     0.0182646    0.00637975    0.00242449   0.000761733   0.000238600   6.06753e-05   1.17909e-05   2.02378e-06       0.00000       0.00000       0.00000       0.00000       0.00000       0.00000       0.00000       0.00000       0.00000       0.00000       0.00000       0.00000
  12  10 2093.7771    0.6795  0.5671 10.4117 -0.0073       8.01357  0.0307   0.0223   0.0559    0.0807   0.0000       1.67238   433.1701       4.57162      0.669157      -8.69646      -3.53934     -0.386507       1.09994     -0.513320      0.706676      0.109486      0.228534      0.167362      0.179722     -0.155053     0.0868436    0.00931499    -0.0101493   -0.00432110   -0.00228465   0.000845946  -0.000147452   5.28907e-05   2.19730e-06  -1.84866e-06       0.00000       0.00000       0.00000       0.00000       0.00000       0.00000       0.00000       0.00000       0.00000       0.00000       0.00000       0.00000       3.18046       4.05854       4.08114       4.14338       3.57435       3.01003       2.57761       1.98182       1.34911      0.956763      0.639575      0.409081      0.218405      0.128792     0.0621986     0.0335245     0.0150121    0.00657983    0.00221672   0.000809163   0.000229697   6.46666e-05   1.38540e-05   2.21408e-06       0.00000       0.00000       0.00000       0.00000       0.00000       0.00000       0.00000       0.00000       0.00000       0.00000       0.00000       0.00000
  12  11 2236.0768    1.0006  0.7530 10.4863  0.0044       6.52656  0.0375   0.0277   0.0621    0.1098   0.0000       1.21227   437.9357       6.75995       22.7862       6.79151      -3.99616      0.318538      -1.54474     -0.667130       2.40354      0.663345     -0.381233      0.222587     -0.144750     -0.103082     0.0559003   -0.00873581     0.0103248  -4.20070e-05  -0.000412419  -0.000696263   0.000159202   0.000109672  -2.08289e-05  -1.49392e-06       0.00000       0.00000       0.00000       0.00000       0.00000       0.00000       0.00000       0.00000       0.00000       0.00000       0.00000       0.00000       4.28130       5.54942       5.87296       5.70488       5.04849       3.83287       2.87394       2.14450       1.52239      0.978027      0.654376      0.411781      0.235253      0.138838     0.0704295     0.0365704     0.0155201    0.00664752    0.00226200   0.000846972   0.000251813   6.60906e-05   1.41070e-05   1.97014e-06       0.00000       0.00000       0.00000       0.00000       0.00000       0.00000       0.00000       0.00000       0.00000       0.00000       0.00000       0.00000
  12  12 2376.4184    1.4066  0.8228 10.9662  0.0022       3.58297  0.0367   0.0378   0.0603    0.1345   0.0000       1.02540   434.8097       6.33933       15.5056      -8.50822      -3.62656       1.57480      -5.95063      -1.79811      0.137924     -0.651743   -0.00913765      -1.02447      0.530864     0.0529420     0.0698374     0.0164503    -0.0110008  -0.000633796   -0.00380472  -0.000415952   0.000559826   7.32251e-05   2.89147e-05   3.14288e-06       0.00000       0.00000       0.00000       0.00000       0.00000       0.00000       0.00000       0.00000       0.00000       0.00000       0.00000       0.00000       3.60730       4.46821       4.49481       4.24038       4.14792       3.32820       2.89208       2.09054       1.55264       1.05975      0.702641      0.429382      0.255281      0.136494     0.0707980     0.0328014     0.0153989    0.00616408    0.00237989   0.000797016   0.000250655   6.63810e-05   1.53984e-05   1.99804e-06       0.00000       0.00000       0.00000       0.00000       0.00000       0.00000       0.00000       0.00000       0.00000       0.00000       0.00000       0.00000
  12  13 2515.6281    1.8827  0.9266 11.1681 -0.0003       3.92390  0.0414   0.0490   0.0705    0.1950   0.0000      0.950898   431.6375       7.73610       10.0771      -3.32592       3.11806      -5.72428      -2.11630      0.293597      0.262542      -2.24744      0.200731   -0.00933488      0.506379     -0.154821    -0.0773765     0.0195820   -0.00369321    0.00892724   -0.00120836   -0.00182221   0.000213826   4.55502e-05   1.10254e-05  -2.00439e-07       0.00000       0.00000       0.00000       0.00000       0.00000       0.00000       0.00000       0.00000       0.00000       0.00000       0.00000       0.00000       4.12230       4.75242       5.06337       5.50818       4.48968       3.54668       2.96883       2.29984       1.50577      0.994972      0.745730      0.471427      0.259400      0.133603     0.0779038     0.0403333     0.0188839    0.00733514    0.00255670   0.000810591   0.000238669   5.66998e-05   1.30349e-05   2.05560e-06       0.00000       0.00000       0.00000       0.00000       0.00000       0.00000       0.00000       0.00000       0.00000       0.00000       0.00000       0.00000
  12  14 2654.8238    2.4268  0.9921 11.4074  0.0009       3.66242  0.0425   0.0590   0.0712    0.2522   0.0000      0.825550   434.9145       3.84659       1.35983       1.68232      -4.13953       1.55072       1.84071      -4.09032       1.40590      0.195737     -0.921459     -0.434311    -0.0161872    -0.0245321    -0.0258781     0.0147779     0.0150273   -0.00779938   -0.00237061   0.000140740   0.000268900  -8.69051e-05  -1.53920e-05   1.37296e-06       0.00000       0.00000       0.00000       0.00000       0.00000       0.00000       0.00000       0.00000       0.00000       0.00000       0.00000       0.00000       4.51797       6.02419       6.01367       6.16218       5.22731       4.31621       3.29443       2.27440       1.73663       1.09063      0.782809      0.476778      0.280955      0.135850     0.0772328     0.0362977     0.0167328    0.00645801    0.00276011   0.000907179   0.000300250   6.76162e-05   1.68874e-05   2.69094e-06       0.00000       0.00000       0.00000       0.00000       0.00000       0.00000       0.00000       0.00000       0.00000       0.00000       0.00000       0.00000
  12  15 2794.6927    3.1104  0.8554 12.4745 -0.0009       3.67607  0.0403   0.0846   0.0655    0.1682   0.0000       1.03560   436.9624       6.34942       6.58313      -7.02764      -2.21259       8.40232     -0.738668      -7.97686      -1.57925      -1.49372      -1.30188     -0.333570      0.112299      0.245416     -0.110700    -0.0149838    -0.0135296    -0.0161086   -0.00313315  -4.66405e-05   0.000255041  -5.39772e-05  -1.37581e-05   1.10122e-06       0.00000       0.00000       0.00000       0.00000       0.00000       0.00000       0.00000       0.00000       0.00000       0.00000       0.00000       0.00000       4.16183       5.28181       5.37752       5.29168       4.61812       4.04806       3.05614       2.29863       1.71589       1.10612      0.788062      0.454708      0.275420      0.152482     0.0734899     0.0344195     0.0161606    0.00697680    0.00253453   0.000910108   0.000284312   6.54630e-05   1.48061e-05   2.30284e-06       0.00000       0.00000       0.00000       0.00000       0.00000       0.00000       0.00000       0.00000       0.00000       0.00000       0.00000       0.00000
  12  16 2934.4864    3.7404  0.8641 12.4152 -0.0050      0.745837  0.0323   0.0931   0.0607    0.1932   0.0000      0.762343   441.2823       11.0066       16.3900     -0.202314      -2.63653     -0.240287       3.20703     -0.153693      -3.29414     -0.239231     -0.250900     -0.444858      0.621521    -0.0212100     0.0681141     0.0274624    0.00241512    -0.0146573    0.00302612   0.000343217   0.000102946   7.01971e-05  -9.87623e-07  -1.06057e-06       0.00000       0.00000       0.00000       0.00000       0.00000       0.00000       0.00000       0.00000       0.00000       0.00000       0.00000       0.00000       3.30003       3.95558       4.06509       3.72366       3.65293       3.16298       2.54706       1.90920       1.42395      0.992307      0.662767      0.404471      0.237258      0.130383     0.0646883     0.0292127     0.0140199    0.00580184    0.00221846   0.000774578   0.000241209   6.26876e-05   1.31357e-05   1.77683e-06       0.00000       0.00000       0.00000       0.00000       0.00000       0.00000       0.00000       0.00000       0.00000       0.00000       0.00000       0.00000
  12  17 3074.0738    4.0283  1.0221 13.0278 -0.0082       1.66551  0.0405   0.1018   0.0745    0.1660   0.0000       1.02009   432.4702       22.8173       3.34440      -3.80694       4.62912      -2.69777       5.02753      -2.50924       3.52808      0.344449      -1.10850    -0.0368142    -0.0653471    -0.0333989      0.108254     0.0119309    -0.0145350    -0.0155167   0.000330179    0.00105775   0.000194541  -2.84992e-05  -1.24635e-05   2.89129e-06       0.00000       0.00000       0.00000       0.00000       0.00000       0.00000       0.00000       0.00000       0.00000       0.00000       0.00000       0.00000       3.84844       4.75947       4.55928       4.50671       4.09504       3.82344       3.04377       2.25488       1.64422       1.14845      0.783440      0.458023      0.275541      0.143713     0.0734704     0.0325399     0.0158637    0.00645129    0.00254586   0.000829732   0.000275347   6.77104e-05   1.39555e-05   2.35157e-06       0.00000       0.00000       0.00000       0.00000       0.00000       0.00000       0.00000       0.00000       0.00000       0.00000       0.00000       0.00000
  12  18 3213.3648    4.0675  1.1441 13.2086 -0.0045     -0.397644  0.0469   0.0957   0.0814    0.1445   0.0000      0.859192   434.5303       17.6386       2.76095       2.31324       5.34955      -8.68288       2.62638     -0.173075       2.42706     -0.589173      -1.37984      0.616975      0.421950    -0.0538675     0.0624250     0.0638857    -0.0290302    0.00855480   -0.00379967  -4.48139e-06  -0.000392135   0.000156870   4.43567e-06  -2.79091e-06       0.00000       0.00000       0.00000       0.00000       0.00000       0.00000       0.00000       0.00000       0.00000       0.00000       0.00000       0.00000       3.90847       5.28263       5.53186       5.04095       4.70539       4.04288       3.15640       2.63088       1.74213       1.25647      0.860761      0.467952      0.314994      0.156797     0.0869688     0.0421156     0.0194539    0.00833990    0.00326843   0.000990217   0.000374498   9.88082e-05   1.89060e-05   2.87357e-06       0.00000       0.00000       0.00000       0.00000       0.00000       0.00000       0.00000       0.00000       0.00000       0.00000       0.00000       0.00000
  12  19 3353.0336    3.5995  1.5719 12.8348 -0.0071       1.37593  0.0528   0.0728   0.0913    0.1119   0.0000      0.455387   445.7697       11.0635       7.52788       11.9496      -3.16592      0.977941      -2.98611     0.0118639    -0.0985398      -2.23224      0.744517     -0.309535     -0.514411     0.0293160      0.292486    -0.0465116    -0.0301670    -0.0161470  -0.000470098   5.38856e-05  -0.000592443  -3.96341e-05   5.88913e-05   2.26755e-06       0.00000       0.00000       0.00000       0.00000       0.00000       0.00000       0.00000       0.00000       0.00000       0.00000       0.00000       0.00000       5.13988       6.10190       6.51182       6.22580       5.49665       4.68959       3.92131       2.95259       2.05392       1.40321      0.985592      0.598606      0.333627      0.173343     0.0928082     0.0461542     0.0217473    0.00880043    0.00324628    0.00110180   0.000345145   8.52344e-05   1.83549e-05   2.51439e-06       0.00000       0.00000       0.00000       0.00000       0.00000       0.00000       0.00000       0.00000       0.00000       0.00000       0.00000       0.00000
  12  20 3492.7416    3.1033  2.6485 12.0019 -0.0005      0.730581  0.0695   0.0467   0.1169    0.0884   0.0000      0.274792   428.5007       36.0728       19.5727       7.60253       1.18687       1.20532      0.845320       2.38326      -2.88123      -1.23875     -0.893169     -0.534362      0.890654     -0.143186     -0.208617    -0.0547032   -0.00223145    -0.0132006   0.000542693  -0.000477175  -0.000595314  -2.28841e-05   7.46706e-06  -2.86623e-07       0.00000       0.00000       0.00000       0.00000       0.00000       0.00000       0.00000       0.00000       0.00000       0.00000       0.00000       0.00000       6.08916       7.56732       7.84598       7.48239       6.81550       5.86301       4.92722       3.64383       2.70359       1.84471       1.21071      0.751630      0.440126      0.230023      0.123457     0.0590584     0.0269657     0.0111023    0.00443598    0.00149494   0.000461674   0.000118582   2.65186e-05   3.70316e-06       0.00000       0.00000       0.00000       0.00000       0.00000       0.00000       0.00000       0.00000       0.00000       0.00000       0.00000       0.00000
  12  21 3632.9513    2.6025  3.7941 11.5966 -0.0005      0.555411  0.0837   0.0339   0.1466    0.0685   0.0000      0.158495   431.3749       9.26431       17.2356       12.8270       5.16042      -13.7704       2.01515     -0.501808       1.84154      -4.27065     -0.388103     0.0340121      0.475104      0.212346    0.00744359     -0.115094   -0.00323441    0.00633555    0.00545440   -0.00259919    0.00138352   8.28371e-05   3.72741e-05  -2.19964e-06       0.00000       0.00000       0.00000       0.00000       0.00000       0.00000       0.00000       0.00000       0.00000       0.00000       0.00000       0.00000       7.62001       9.53329       9.73242       9.40784       8.49190       7.30882       5.95579       4.65730       3.29065       2.31183       1.50292      0.899016      0.545412      0.286479      0.152444     0.0733656     0.0328837     0.0138679    0.00538819    0.00175339   0.000565851   0.000149394   3.14265e-05   4.61496e-06       0.00000       0.00000       0.00000       0.00000       0.00000       0.00000       0.00000       0.00000       0.00000       0.00000       0.00000       0.00000
  12  22 3773.3389    2.1524  5.1387 11.3139 -0.0019      0.887277  0.1036   0.0252   0.1845    0.0535   0.0000      0.126932   442.5097       16.0596       11.3556      -3.60206      -9.77647       5.24078      -11.8110      -5.50777      -1.53232       4.82114       1.22792     -0.683283      0.397482      0.194030      0.274092     0.0459073     0.0326625     0.0123370  -0.000779081  -0.000120049  -0.000344502  -9.80362e-05   4.16806e-05   7.05651e-06       0.00000       0.00000       0.00000       0.00000       0.00000       0.00000       0.00000       0.00000       0.00000       0.00000       0.00000       0.00000       9.13558       11.4913       11.6490       11.4103       10.3021       8.87591       7.12613       5.48860       3.90182       2.72793       1.84114       1.12981      0.654507      0.349908      0.183906     0.0886682     0.0408871     0.0167279    0.00646267    0.00219508   0.000686111   0.000178909   3.75082e-05   5.63195e-06       0.00000       0.00000       0.00000       0.00000       0.00000       0.00000       0.00000       0.00000       0.00000       0.00000       0.00000       0.00000
  12  24 4054.1573    1.5746  9.0967 10.7430 -0.0029      0.147425  0.1570   0.0155   0.2892    0.0438   0.0000     0.0744635   430.4186      -8.82394      -24.5517       21.4679       2.97908      -19.8252       16.1716      -11.6201      -10.4104     -0.368528       5.25491     -0.443721     0.0131623      -1.05849    -0.0352338     -0.275185     0.0598773    -0.0420835   -0.00738400    0.00135196   0.000713911  -0.000306228   4.14720e-05   1.24376e-06       0.00000       0.00000       0.00000       0.00000       0.00000       0.00000       0.00000       0.00000       0.00000       0.00000       0.00000       0.00000       13.0379       16.5545       17.6568       16.8710       15.2743       12.9362       10.4977       7.87244       5.87746       3.95019       2.68718       1.64088      0.958984      0.539309      0.278855      0.132391     0.0633070     0.0257966     0.0100136    0.00354118    0.00110728   0.000279568   6.00232e-05   8.23857e-06       0.00000       0.00000       0.00000       0.00000       0.00000       0.00000       0.00000       0.00000       0.00000       0.00000       0.00000       0.00000
  12  25 4194.2724    1.3532 12.1355 10.5327 -0.0016     0.0408544  0.2122   0.0127   0.3765    0.0394   0.0000     0.0668068   468.8878       21.9689       40.3929      -25.4967       59.4935       7.60328     -0.452716      -8.45799       9.75569      -8.76288       2.21712      -2.12698     -0.686933     -0.184312     -0.127229      0.298597     0.0113328    -0.0294323   -0.00753632    0.00107948    0.00201096  -0.000193059  -5.40368e-05   8.42154e-06       0.00000       0.00000       0.00000       0.00000       0.00000       0.00000       0.00000       0.00000       0.00000       0.00000       0.00000       0.00000       16.7087       21.5606       22.2015       21.3742       19.9112       16.4918       13.6585       10.2896       7.60970       5.20964       3.44651       2.14918       1.24950      0.690971      0.361032      0.173129     0.0805660     0.0328815     0.0128114    0.00449088    0.00138650   0.000366007   7.95947e-05   1.08679e-05       0.00000       0.00000       0.00000       0.00000       0.00000       0.00000       0.00000       0.00000       0.00000       0.00000       0.00000       0.00000
  12  26 4335.2147    1.1527 15.1271 10.4417 -0.0019     -0.135205  0.3036   0.0103   0.4767    0.0355   0.0000     0.0743130   392.2787      -21.9015       54.6220      -15.7519       18.6174       21.1571      0.940885      -12.4155       10.4036       7.94196      -9.75483       1.09486       2.06348     -0.451109     -0.671130    -0.0360820    -0.0928448   -0.00767456    -0.0270340   -0.00108282    0.00558515  -0.000194450  -0.000206553   8.98502e-06       0.00000       0.00000       0.00000       0.00000       0.00000       0.00000       0.00000       0.00000       0.00000       0.00000       0.00000       0.00000       20.9739       27.4506       28.0050       27.1714       25.3080       21.3714       17.5565       13.5322       9.95898       6.81259       4.62225       2.80364       1.66271      0.931174      0.478949      0.236155      0.107523     0.0457676     0.0172112    0.00605111    0.00190323   0.000486762   0.000104526   1.45890e-05       0.00000       0.00000       0.00000       0.00000       0.00000       0.00000       0.00000       0.00000       0.00000       0.00000       0.00000       0.00000
  13  10 2128.6341    0.7959  0.6376  9.8103 -0.0032       7.08723  0.0293   0.0219   0.0507    0.0978   0.0000       1.17629   438.7029       4.34318       10.7142      -2.94820       3.47305       2.92055      -4.10950      -1.80697     -0.236070      0.363524     -0.231804     0.0860480    -0.0629953     0.0702911     0.0917844    -0.0371476    -0.0226358    0.00542582  -0.000371411    0.00198412  -0.000247226  -0.000264351  -2.98623e-05   4.67520e-06   4.02986e-06  -5.64545e-07       0.00000       0.00000       0.00000       0.00000       0.00000       0.00000       0.00000       0.00000       0.00000       0.00000       2.83338       3.63908       3.39155       3.78191       3.26769       2.87541       2.26606       1.91060       1.38357       1.01852      0.670585      0.423818      0.265111      0.160804     0.0929007     0.0468863     0.0236321     0.0103202    0.00461101    0.00170202   0.000624080   0.000194092   5.84675e-05   1.50395e-05   2.91982e-06   5.07900e-07       0.00000       0.00000       0.00000       0.00000       0.00000       0.00000       0.00000       0.00000       0.00000       0.00000
  13  11 2271.3147    1.1415  0.7972 10.0923 -0.0003       5.75054  0.0327   0.0292   0.0619    0.1315   0.0000      0.947806   439.9760       2.16133       17.9277       4.01904      -2.60220     -0.642902       2.00147     -0.763728       1.81231     -0.745976      0.567794     -0.314217     -0.250646     0.0660965     0.0142855     0.0220934    -0.0168812   -0.00125018   -0.00240199  -0.000597437  -6.77009e-05   8.06651e-05   2.18876e-05  -7.07362e-06   1.33597e-06   8.50132e-07       0.00000       0.00000       0.00000       0.00000       0.00000       0.00000       0.00000       0.00000       0.00000       0.00000       2.93872       4.00247       3.99515       4.12201       3.52077       2.99087       2.69810       1.94051       1.51141       1.01337      0.743680      0.447561      0.296305      0.158533     0.0923335     0.0479094     0.0238547     0.0117214    0.00495097    0.00206704   0.000744373   0.000220399   6.98780e-05   1.54875e-05   3.90491e-06   5.84730e-07       0.00000       0.00000       0.00000       0.00000       0.00000       0.00000       0.00000       0.00000       0.00000       0.00000
  13  12 2412.0348    1.4642  0.8847 10.6741 -0.0008       3.84681  0.0398   0.0362   0.0656    0.1416   0.0000      0.895291   439.6860       1.97931       18.2502       14.2641      -3.33642       1.78766     -0.635515      -5.64233      0.875004       1.22163     -0.752593      0.264255      0.198409     -0.412229     -0.104368     0.0854020    -0.0714200   -0.00996164    0.00514798    0.00129654  -0.000618861  -3.93144e-06  -0.000109636   2.12910e-05   2.95726e-09  -1.03932e-08       0.00000       0.00000       0.00000       0.00000       0.00000       0.00000       0.00000       0.00000       0.00000       0.00000       4.14574       5.18813       5.42172       5.05221       4.58637       4.06890       3.33822       2.57278       1.91740       1.30746      0.968281      0.553179      0.358991      0.204591      0.111274     0.0560318     0.0270317     0.0125771    0.00546448    0.00224285   0.000796621   0.000254835   8.15750e-05   1.70021e-05   3.79662e-06   5.06987e-07       0.00000       0.00000       0.00000       0.00000       0.00000       0.00000       0.00000       0.00000       0.00000       0.00000
  13  13 2551.9235    1.9547  0.9109 11.2165 -0.0150       3.05959  0.0330   0.0490   0.0672    0.1723   0.0000      0.862048   437.7787       11.2590       7.65996      -6.99504       3.42405     -0.428260       3.61137     -0.926155      -1.57867     -0.814509       2.43871      0.276102      0.306526    -0.0333637     -0.110205     0.0523935    -0.0164891   -0.00142976   -0.00269076   -0.00119412   0.000627317  -8.50390e-06  -1.73817e-05  -4.56013e-06   3.99035e-06  -3.25610e-07       0.00000       0.00000       0.00000       0.00000       0.00000       0.00000       0.00000       0.00000       0.00000       0.00000       3.16551       3.94144       4.11481       4.08876       3.71441       3.11722       2.65276       1.99098       1.40130       1.02088      0.749330      0.486851      0.295284      0.168870     0.0919675     0.0466356     0.0234924     0.0111748    0.00488649    0.00187515   0.000672242   0.000214702   6.28824e-05   1.61633e-05   3.32438e-06   4.52276e-07       0.00000       0.00000       0.00000       0.00000       0.00000       0.00000       0.00000       0.00000       0.00000       0.00000
  13  14 2691.8302    2.5471  0.9193 11.4390 -0.0069       2.68241  0.0379   0.0619   0.0598    0.2228   0.0000      0.868016   433.9525      -5.39209       11.9532     -0.223846      -2.18725       2.51168      -1.47097      -2.21611      -4.91601    -0.0326724      -1.14897     -0.427546     -0.285624    -0.0903412    -0.0847371    -0.0205393   -0.00405323    0.00623198   -0.00573339  -0.000367699  -0.000376092   0.000255126  -2.49466e-07  -1.84901e-05  -1.55644e-06   4.04591e-08       0.00000       0.00000       0.00000       0.00000       0.00000       0.00000       0.00000       0.00000       0.00000       0.00000       3.37295       4.07227       4.48834       4.27553       3.81508       3.29168       2.92990       2.11463       1.66588       1.21003      0.771005      0.521940      0.306049      0.190229     0.0947966     0.0539424     0.0265737     0.0114596    0.00551072    0.00227781   0.000787488   0.000270256   6.56400e-05   1.80870e-05   3.67732e-06   4.66179e-07       0.00000       0.00000       0.00000       0.00000       0.00000       0.00000       0.00000       0.00000       0.00000       0.00000
  13  15 2832.3538    3.2510  0.7932 12.0543 -0.0082       1.19842  0.0336   0.0861   0.0582    0.1999   0.0000      0.864441   439.5213       7.98021       14.2478       9.24681       1.95664      -7.59641    -0.0797305      -1.79168     -0.769564      -1.83579     -0.102363     -0.168003     -0.522067     -0.238391     -0.102728   -0.00841050     0.0270920     0.0233941   -0.00148142   -0.00130675   0.000568977  -0.000336805  -7.44424e-05  -2.82904e-05   5.63237e-07   6.09210e-07       0.00000       0.00000       0.00000       0.00000       0.00000       0.00000       0.00000       0.00000       0.00000       0.00000       3.33426       4.25255       4.24233       4.10761       3.69758       3.16345       2.70115       2.07171       1.63645       1.11760      0.712421      0.471422      0.279843      0.162848     0.0854723     0.0473469     0.0236133    0.00996007    0.00433431    0.00170351   0.000630913   0.000217958   5.70146e-05   1.42695e-05   3.15952e-06   4.20124e-07       0.00000       0.00000       0.00000       0.00000       0.00000       0.00000       0.00000       0.00000       0.00000       0.00000
  13  16 2972.8189    3.7006  0.8432 12.9692 -0.0069       1.83800  0.0401   0.0957   0.0669    0.1314   0.0000      0.729841   435.2867       15.0296       13.7087      0.475727      -4.63889      -4.61517      -2.45396     -0.141241      0.991366      0.104940      -1.36419     0.0791677      0.198434    -0.0995920     0.0254189   -0.00260468     0.0209632   -0.00717315   -0.00402694    0.00134001  -0.000128489  -0.000265399   3.10141e-05  -1.36145e-05  -3.85768e-06  -1.57306e-07       0.00000       0.00000       0.00000       0.00000       0.00000       0.00000       0.00000       0.00000       0.00000       0.00000       4.06543       5.12262       4.91240       4.42489       3.93216       3.75331       3.37849       2.76274       2.27721       1.47481       1.01114      0.555559      0.344023      0.195333      0.109858     0.0564203     0.0244489     0.0132194    0.00475786    0.00217633   0.000740220   0.000265036   7.90483e-05   1.60618e-05   3.92961e-06   5.47975e-07       0.00000       0.00000       0.00000       0.00000       0.00000       0.00000       0.00000       0.00000       0.00000       0.00000
  13  17 3112.6443    4.1636  0.9564 12.9977 -0.0033     -0.563274  0.0363   0.1020   0.0670    0.1412   0.0000      0.614120   435.5134       14.7030       11.5542       5.71092       7.49439      -4.89118      -4.51477      -2.67046      0.591267     -0.790673      -1.24655   -0.00559882     -0.440535    -0.0878730    -0.0708682    -0.0650184    -0.0262683    0.00535642   0.000505411   -0.00157124  -0.000781434  -0.000274496   3.33456e-05  -7.47415e-06  -2.40453e-07   4.79003e-07       0.00000       0.00000       0.00000       0.00000       0.00000       0.00000       0.00000       0.00000       0.00000       0.00000       3.26590       3.97213       4.17115       4.31027       3.84486       3.23108       2.66848       2.16520       1.58312       1.08309      0.755963      0.509340      0.312537      0.175147     0.0983262     0.0539551     0.0275491     0.0126996    0.00528446    0.00202092   0.000731388   0.000237360   6.94892e-05   1.72613e-05   3.47059e-06   5.11822e-07       0.00000       0.00000       0.00000       0.00000       0.00000       0.00000       0.00000       0.00000       0.00000       0.00000
  13  18 3252.5389    3.6569  1.2456 13.0725 -0.0099     -0.256288  0.0485   0.0830   0.0811    0.1222   0.0000      0.744028   439.9361       16.3767       17.9906       8.99996      -3.62523     -0.663001      0.306360       1.57391       6.25793      -2.59630     -0.255751     -0.646545      0.147218      0.271795     -0.201193     0.0279595    -0.0479221   0.000155830    -0.0105457  -0.000521090   0.000129701   0.000511454   0.000257312   1.41450e-07  -1.27302e-06  -6.02336e-07       0.00000       0.00000       0.00000       0.00000       0.00000       0.00000       0.00000       0.00000       0.00000       0.00000       4.27242       5.44544       5.66809       5.29273       4.92184       4.22777       3.55143       2.79281       2.14884       1.47475      0.984291      0.626982      0.393482      0.213948      0.119799     0.0637898     0.0315305     0.0144785    0.00600611    0.00246934   0.000919968   0.000297223   9.16838e-05   2.21457e-05   4.54057e-06   6.04251e-07       0.00000       0.00000       0.00000       0.00000       0.00000       0.00000       0.00000       0.00000       0.00000       0.00000
  13  19 3392.5427    3.4203  1.8843 12.2903  0.0021     -0.154596  0.0586   0.0597   0.0971    0.1050   0.0000      0.378245   442.5533       22.4746       15.8339       13.0026      0.352743      -13.2385      -1.58015      -3.51769      -1.75264     -0.963188      -1.93541     0.0158143      0.219274     -0.439269     -0.103165   -0.00406729    0.00632521    -0.0220456   0.000265765   -0.00224928   -0.00131066   5.05294e-05   8.69083e-05  -4.59705e-05  -5.04676e-06  -1.05690e-06       0.00000       0.00000       0.00000       0.00000       0.00000       0.00000       0.00000       0.00000       0.00000       0.00000       5.01116       6.27273       6.11417       6.42553       5.61093       4.99874       4.02604       3.43795       2.52184       1.81124       1.15883      0.771175      0.459797      0.269485      0.150398     0.0803188     0.0401845     0.0181624    0.00757446    0.00292034    0.00107154   0.000350760   9.95220e-05   2.62571e-05   4.93506e-06   8.17060e-07       0.00000       0.00000       0.00000       0.00000       0.00000       0.00000       0.00000       0.00000       0.00000       0.00000
  13  20 3532.9911    2.8894  3.0204 11.6477 -0.0017      0.508101  0.0733   0.0405   0.1233    0.0743   0.0000      0.192452   440.0690       26.5984       16.5976       6.95686      -2.55040       4.19143      -2.40464      -4.86740       4.59208      -3.05029      0.538524      -2.09448     -0.320268     -0.224850     -0.117655   -0.00374108    -0.0276042     0.0349134   -0.00907957   -0.00322377   -0.00124796  -0.000423509  -0.000245093   1.13069e-06   9.30823e-06  -3.31476e-07       0.00000       0.00000       0.00000       0.00000       0.00000       0.00000       0.00000       0.00000       0.00000       0.00000       5.85020       7.54100       7.69470       7.66404       7.25485       6.12058       5.01259       3.91106       2.91892       2.05882       1.47444      0.942963      0.598623      0.345382      0.190048      0.102109     0.0484530     0.0235652    0.00951368    0.00399545    0.00137907   0.000462764   0.000142418   3.49596e-05   7.29426e-06   1.00183e-06       0.00000       0.00000       0.00000       0.00000       0.00000       0.00000       0.00000       0.00000       0.00000       0.00000
  13  21 3673.4907    2.4224  4.3103 11.1467 -0.0020      0.517605  0.0880   0.0288   0.1540    0.0625   0.0000      0.141452   436.0091       32.1825       4.70288       2.19701      -9.87182      -1.68343      -9.22051      -1.86171      -5.27718     -0.843697       1.31679      0.481988      -1.59598     -0.684078     0.0250597     -0.193209    -0.0256104     0.0116016     0.0122004    0.00942706   -0.00152601  -0.000475021   0.000184382  -5.98710e-05  -7.61163e-06  -6.30580e-07       0.00000       0.00000       0.00000       0.00000       0.00000       0.00000       0.00000       0.00000       0.00000       0.00000       7.22995       9.09147       9.47407       9.13262       8.26533       7.45244       6.09762       4.93041       3.69166       2.59887       1.79163       1.11086      0.713356      0.402322      0.219609      0.120059     0.0584861     0.0266926     0.0115439    0.00476194    0.00169254   0.000557961   0.000171101   4.09253e-05   8.10777e-06   1.15646e-06       0.00000       0.00000       0.00000       0.00000       0.00000       0.00000       0.00000       0.00000       0.00000       0.00000
  13  22 3814.1938    2.0547  5.7244 10.8278 -0.0016      0.297030  0.1067   0.0221   0.1877    0.0546   0.0000      0.101757   444.5433       25.3744       28.6651      -6.73286      -9.82247       8.80719       6.91484      -1.94728       4.81937      -1.18132       1.20278      -2.09857      0.108261    -0.0768448      0.342371     0.0357686     0.0838327    -0.0922047   -0.00807481    0.00549056   -0.00424822  -0.000309657   0.000175036  -4.02556e-05   1.46592e-05  -8.57957e-07       0.00000       0.00000       0.00000       0.00000       0.00000       0.00000       0.00000       0.00000       0.00000       0.00000       8.59231       10.6047       11.2765       11.0417       10.2643       8.73848       7.31837       5.71622       4.22461       3.01561       2.13561       1.35724      0.865826      0.492101      0.274799      0.146457     0.0703085     0.0345443     0.0140461    0.00587177    0.00205350   0.000662217   0.000203057   4.94378e-05   1.01520e-05   1.34748e-06       0.00000       0.00000       0.00000       0.00000       0.00000       0.00000       0.00000       0.00000       0.00000       0.00000
  13  23 3955.3809    1.6978  7.8398 10.5166  0.0006      0.502358  0.1370   0.0171   0.2511    0.0492   0.0000     0.0844700   449.1730       9.60700      -1.61033      -7.01217       3.66177      -26.4772       4.83660      -1.76018     -0.901257      0.653537       4.17650      0.151756       1.10525      -1.26451     0.0795747      0.236609      0.123541    -0.0220172   -0.00237621    -0.0250232  -0.000206496   -0.00161172  -0.000234732   8.56458e-05  -9.96284e-06  -4.08537e-06       0.00000       0.00000       0.00000       0.00000       0.00000       0.00000       0.00000       0.00000       0.00000       0.00000       10.2451       13.2896       13.8176       13.7356       12.3960       11.0231       9.01993       7.31851       5.31554       3.96197       2.60154       1.76020       1.05526      0.637761      0.342574      0.190056     0.0896828     0.0442272     0.0179859    0.00770216    0.00267408   0.000920955   0.000255449   6.87044e-05   1.30674e-05   1.91823e-06       0.00000       0.00000       0.00000       0.00000       0.00000       0.00000       0.00000       0.00000       0.00000       0.00000
  13  24 4095.9025    1.4472  9.9363 10.4683 -0.0019     0.0952012  0.1736   0.0146   0.3156    0.0414   0.0000     0.0787576   440.7991       21.0047       19.8181      -21.8677       4.90995      -5.82445      -9.07117      -8.24078      -2.05976      -14.1061      0.176179       1.30911      -1.00338      -1.01525      0.237943     -0.247953   -0.00555819    -0.0224946    -0.0263697    0.00407640   0.000149507   0.000594515   1.42817e-05  -0.000232535  -2.15669e-05   1.24479e-07       0.00000       0.00000       0.00000       0.00000       0.00000       0.00000       0.00000       0.00000       0.00000       0.00000       13.0688       16.4705       17.1304       17.0982       15.7309       13.6142       11.3654       8.64310       6.60696       4.74140       3.25780       2.17247       1.32249      0.788014      0.435649      0.228344      0.111450     0.0528215     0.0223200    0.00899308    0.00328589    0.00109834   0.000308488   7.77676e-05   1.58808e-05   2.14965e-06       0.00000       0.00000       0.00000       0.00000       0.00000       0.00000       0.00000       0.00000       0.00000       0.00000
  13  25 4237.1955    1.2487 12.1982 10.2479 -0.0010      0.133327  0.2174   0.0124   0.3902    0.0394   0.0000     0.0715724   426.3205       41.4650      -23.5918      -9.64527      -8.67883      -8.24868      -20.7401      -10.8600      -7.21467      -2.02916       1.14075      -3.79855     -0.715849      -2.16096      0.220876      0.294457     -0.336913    -0.0236952     0.0135274    -0.0122687   -0.00402143  -0.000459030   8.97621e-05   6.77786e-05   2.69907e-05  -6.38337e-07       0.00000       0.00000       0.00000       0.00000       0.00000       0.00000       0.00000       0.00000       0.00000       0.00000       15.0904       19.2705       20.2505       19.9133       18.3255       15.8882       13.2592       10.6563       7.78327       5.76379       3.84888       2.56065       1.55796      0.922888      0.515808      0.271379      0.132263     0.0641465     0.0267711     0.0109638    0.00396726    0.00131113   0.000378372   9.90802e-05   1.90631e-05   2.63141e-06       0.00000       0.00000       0.00000       0.00000       0.00000       0.00000       0.00000       0.00000       0.00000       0.00000
  13  26 4378.5865    1.0376 15.7510 10.1496 -0.0052     0.0946627  0.3291   0.0096   0.5107    0.0346   0.0000     0.0810524   468.1452       29.1004       49.9264      -4.48238       27.2930       18.9066      -25.2409      -24.9761      -3.47269      -15.7932       3.70412      -4.36064       1.53889      -1.65451       1.44180      0.112953     0.0216565    -0.0617524    -0.0297545     0.0126562    0.00506054   -0.00105063   1.51541e-06   4.79449e-05   6.24153e-05   3.87846e-07       0.00000       0.00000       0.00000       0.00000       0.00000       0.00000       0.00000       0.00000       0.00000       0.00000       19.8669       25.8779       27.5403       26.5531       25.0287       21.4684       18.0014       13.9802       10.5854       7.67051       5.34833       3.46062       2.15440       1.30674      0.724372      0.382356      0.185264     0.0896371     0.0382544     0.0156706    0.00558999    0.00187986   0.000545362   0.000135188   2.70786e-05   3.54247e-06       0.00000       0.00000       0.00000       0.00000       0.00000       0.00000       0.00000       0.00000       0.00000       0.00000
  14  10 2162.6172    0.8660  0.6537 10.0388 -0.0024       4.81902  0.0328   0.0237   0.0512    0.0975   0.0000       1.12292   436.4251      0.510195       16.9271      -2.58412      0.813432     -0.250915     0.0444693     -0.509804       1.82908     -0.126845     -0.858035      0.226657     -0.175738     -0.330232     0.0855589     0.0507208    0.00241159    -0.0153672   -0.00317167   -0.00151958   0.000218521  -0.000741702  -0.000322829   8.72020e-05   1.03826e-05   3.12977e-06  -1.31178e-06  -3.14041e-08       0.00000       0.00000       0.00000       0.00000       0.00000       0.00000       0.00000       0.00000       2.82417       3.18724       3.72950       3.93395       3.47915       2.60433       2.89885       2.16376       1.49725       1.11274      0.939421      0.599358      0.322405      0.239366      0.146907     0.0805806     0.0349573     0.0187377     0.0110426    0.00509773    0.00210498   0.000735970   0.000220189   7.37246e-05   1.85430e-05   4.81665e-06   1.05198e-06   1.14304e-07       0.00000       0.00000       0.00000       0.00000       0.00000       0.00000       0.00000       0.00000
  14  11 2305.8243    1.2184  0.7290 10.5147 -0.0003       4.01564  0.0287   0.0322   0.0557    0.1144   0.0000      0.922320   437.0734      -2.29919       17.9717       3.25588      0.155835      -3.16496      -2.69339       2.16907     -0.185919      -1.99272       1.26471      0.128174      0.597704     -0.325801      0.166615    -0.0500573     0.0171944     0.0179876    0.00158712    0.00334082  -0.000864804   0.000673302   8.79678e-05   0.000125854   2.10865e-05  -1.76212e-06  -7.18074e-07   1.87941e-08       0.00000       0.00000       0.00000       0.00000       0.00000       0.00000       0.00000       0.00000       2.54759       3.40948       3.55757       3.49464       3.32797       2.72762       2.40795       1.83577       1.35810       1.07219      0.706737      0.495671      0.310974      0.196908      0.109987     0.0632619     0.0324614     0.0162355    0.00779217    0.00333970    0.00144428   0.000557372   0.000186769   6.01840e-05   1.60683e-05   4.44231e-06   8.71062e-07   1.10377e-07       0.00000       0.00000       0.00000       0.00000       0.00000       0.00000       0.00000       0.00000
  14  12 2446.8951    1.5653  0.9411 10.7096  0.0011       3.62838  0.0385   0.0365   0.0641    0.1487   0.0000      0.839465   434.4835       4.33672       11.7078       5.50014       2.84822      -3.66645      -3.05332      0.880091       3.37004       1.44681     -0.227288     0.0275509      0.180045     -0.252276     -0.105613     0.0510832   -0.00801672    -0.0270022     0.0128674    0.00196713   -0.00211344  -0.000334560   8.00695e-05  -4.02753e-05  -3.06069e-05  -6.90182e-06   2.27487e-06   2.30166e-07       0.00000       0.00000       0.00000       0.00000       0.00000       0.00000       0.00000       0.00000       3.30130       3.72276       4.31942       4.17076       3.48275       3.21684       3.01501       2.34053       1.76063       1.40546      0.933715      0.573350      0.408400      0.242174      0.123415     0.0744781     0.0408608     0.0205178    0.00904359    0.00417006    0.00193326   0.000776074   0.000233828   6.67542e-05   1.87633e-05   4.26998e-06   7.82922e-07   1.02361e-07       0.00000       0.00000       0.00000       0.00000       0.00000       0.00000       0.00000       0.00000
  14  13 2587.5292    2.0975  0.9351 11.5493 -0.0083       3.13791  0.0357   0.0488   0.0632    0.1361   0.0000      0.873422   436.5580       1.10725       13.1023       1.83850     -0.678132      -1.89762      0.508561      -1.17001     -0.193228       1.20983       1.22858      -1.64832     -0.290571     -0.437777     -0.107493      0.142668     0.0271378   -0.00901330   -0.00545297    0.00320440  -0.000769009   0.000916552   0.000110252  -0.000129069   3.93258e-06   5.77572e-06  -1.39631e-08   1.32187e-07       0.00000       0.00000       0.00000       0.00000       0.00000       0.00000       0.00000       0.00000       2.95839       3.56808       3.80424       3.94654       3.54766       3.22417       2.51575       2.04911       1.59934       1.22416      0.798710      0.565868      0.338218      0.224182      0.131698     0.0776908     0.0383103     0.0195395    0.00908620    0.00392134    0.00158308   0.000634989   0.000214808   7.09553e-05   1.75355e-05   4.50757e-06   7.86884e-07   1.20672e-07       0.00000       0.00000       0.00000       0.00000       0.00000       0.00000       0.00000       0.00000
  14  14 2728.3064    2.7273  0.8639 12.1222 -0.0045       2.05624  0.0334   0.0664   0.0601    0.1432   0.0000      0.785803   437.8658       11.2125       13.8276      -2.63152     -0.118482      -1.30165       1.62170      -1.69131     -0.114247     -0.281957       1.55478     0.0272597      0.248374     -0.378767    -0.0873878     0.0482721   -0.00977207   0.000956121    -0.0191637    0.00868567  -0.000502348   0.000597832   0.000264448   4.43211e-05  -7.95504e-06   5.64553e-07   1.16925e-06   4.78474e-08       0.00000       0.00000       0.00000       0.00000       0.00000       0.00000       0.00000       0.00000       2.89487       3.55435       3.84724       3.77146       3.35719       3.15983       2.54157       2.06040       1.67959       1.14758      0.829627      0.584405      0.341381      0.217255      0.132887     0.0740418     0.0352915     0.0189649    0.00938442    0.00414868    0.00154876   0.000623495   0.000225978   7.50478e-05   1.86548e-05   4.27012e-06   8.25116e-07   1.18609e-07       0.00000       0.00000       0.00000       0.00000       0.00000       0.00000       0.00000       0.00000
  14  15 2869.4856    3.2906  0.9827 12.0631  0.0018       3.97377  0.0382   0.0751   0.0659    0.1973   0.0000      0.848790   435.1526       11.1211       10.4060      -3.19069      -2.46016      -2.24932      -1.48040      -1.92826      0.915333      0.910801      -1.50544     -0.689006      0.419530     -0.123874    -0.0483591    -0.0567442   -0.00569088   -0.00629016   0.000961738   -0.00161041    0.00192551   4.63822e-05  -0.000155003  -6.20741e-06   7.77471e-06  -2.94328e-06   5.20439e-07  -4.87776e-08       0.00000       0.00000       0.00000       0.00000       0.00000       0.00000       0.00000       0.00000       2.90980       3.87950       4.25243       4.10274       3.81827       3.22520       2.85173       2.06224       1.74546       1.18987      0.838727      0.607247      0.344607      0.227607      0.133948     0.0791955     0.0373407     0.0188556     0.0105388    0.00393636    0.00180683   0.000664921   0.000246369   8.30301e-05   2.02354e-05   5.10156e-06   1.08447e-06   1.29729e-07       0.00000       0.00000       0.00000       0.00000       0.00000       0.00000       0.00000       0.00000
  14  16 3010.3705    3.9245  0.9062 12.8137 -0.0036       1.22898  0.0350   0.0966   0.0633    0.1652   0.0000      0.844529   438.4095       17.7840       11.4634       1.60966      -1.44275       5.36942      -2.17473      -1.92806     -0.230050      -2.52210     -0.110033     -0.780906     -0.342177     0.0484739    -0.0376629     0.0386945    -0.0366264  -0.000401535   -0.00403188   -0.00190308   0.000330323  -0.000370764   0.000191370   4.72577e-05   1.41047e-05  -1.24227e-05  -1.46862e-06  -2.68731e-08       0.00000       0.00000       0.00000       0.00000       0.00000       0.00000       0.00000       0.00000       3.18748       4.12143       4.17850       4.55625       4.02789       3.35470       2.71603       2.24466       1.70618       1.16591      0.828158      0.565836      0.391630      0.223255      0.123542     0.0739138     0.0400528     0.0220054    0.00932799    0.00434475    0.00154916   0.000645436   0.000201276   6.54920e-05   1.91888e-05   4.45601e-06   9.14591e-07   1.37322e-07       0.00000       0.00000       0.00000       0.00000       0.00000       0.00000       0.00000       0.00000
  14  17 3150.8115    4.2012  1.2376 12.6088 -0.0034       1.92121  0.0463   0.0865   0.0753    0.1999   0.0000      0.735704   441.9926       13.2488       7.09463       4.00708     0.0727697       7.74072       3.15757      -2.52967     0.0938096       2.01035      0.484410    -0.0623389      0.132124     -0.138282     -0.125382     0.0112742     0.0444776    -0.0445700    -0.0108554    0.00377851   0.000807895   0.000267027  -0.000113526  -0.000118896   9.12483e-06  -7.65431e-06   7.57384e-07  -1.45237e-09       0.00000       0.00000       0.00000       0.00000       0.00000       0.00000       0.00000       0.00000       3.41397       4.88381       4.67108       4.71872       4.32621       3.67061       3.60052       2.59234       2.32328       1.51747       1.15328      0.694808      0.481533      0.277022      0.160682     0.0950365     0.0443290     0.0272280    0.00945988    0.00590474    0.00179825   0.000934576   0.000277227   9.60571e-05   2.73016e-05   5.86415e-06   1.50129e-06   1.83945e-07       0.00000       0.00000       0.00000       0.00000       0.00000       0.00000       0.00000       0.00000
  14  18 3291.1227    3.8063  1.4359 12.6871 -0.0110      0.895449  0.0495   0.0750   0.0828    0.1283   0.0000      0.608668   438.7083       21.7280       2.15484       3.11369      -2.95441      -1.87669       8.09099      -7.19967    -0.0745359     -0.916640      0.628042       1.00466      -1.07712     -0.170859      0.251161    0.00447508    -0.0464385    -0.0194093    0.00969367    0.00183340  -1.01809e-05  -0.000955534  -0.000424603  -3.27445e-05   1.97543e-05  -9.74616e-06  -2.31789e-07  -3.59000e-08       0.00000       0.00000       0.00000       0.00000       0.00000       0.00000       0.00000       0.00000       3.63795       4.72084       4.73169       5.07929       4.64265       3.93582       3.34753       2.67422       2.17483       1.48952       1.06085      0.711443      0.480359      0.282301      0.165507     0.0949883     0.0519052     0.0266338     0.0119305    0.00524136    0.00204168   0.000808314   0.000275513   8.80972e-05   2.47602e-05   5.87766e-06   1.28179e-06   1.74180e-07       0.00000       0.00000       0.00000       0.00000       0.00000       0.00000       0.00000       0.00000
  14  19 3431.7777    3.1997  2.1516 12.2149 -0.0056       1.05568  0.0587   0.0524   0.1031    0.0898   0.0000      0.339096   438.9849       19.9343       5.68357       9.99448       6.71306      -1.87459      -4.92967      -5.44057     -0.469499      -4.64606      -1.55933      -2.25672     -0.349544     -0.300213      0.200155     0.0921257   -0.00107681   -0.00457829   -0.00288347    0.00287736   -0.00255107   -0.00124041   0.000466776  -0.000290242   3.11957e-06   8.07638e-06   6.32530e-07  -3.63370e-07       0.00000       0.00000       0.00000       0.00000       0.00000       0.00000       0.00000       0.00000       4.56836       5.74034       5.82238       6.23602       5.74915       4.89130       4.08308       3.25747       2.54204       1.91624       1.31789      0.874242      0.571147      0.351692      0.214988      0.120524     0.0641673     0.0307177     0.0153559    0.00611929    0.00269972   0.000974169   0.000348861   0.000104338   2.98172e-05   7.21395e-06   1.45320e-06   2.05893e-07       0.00000       0.00000       0.00000       0.00000       0.00000       0.00000       0.00000       0.00000
  14  20 3572.4311    2.7572  3.3470 11.4803 -0.0010      0.230135  0.0716   0.0354   0.1295    0.0738   0.0000      0.190186   435.9894       24.3539       1.13828       7.14650      -14.1481      -1.30023      -1.85109      -8.95872       2.30096      0.210868     -0.964553      -1.78318      0.910753      0.529211      0.185384     -0.266170     0.0475780    -0.0120907   -0.00933833    -0.0150385   -0.00257157   0.000699333  -0.000432803  -0.000316432  -2.09219e-05  -5.12519e-06  -2.20559e-07   1.57545e-07       0.00000       0.00000       0.00000       0.00000       0.00000       0.00000       0.00000       0.00000       5.56092       6.95680       7.32303       7.42717       6.82088       6.00250       5.06720       4.06831       2.99940       2.26186       1.62890       1.07315      0.709812      0.427373      0.256938      0.139404     0.0728621     0.0364745     0.0170924    0.00779639    0.00316712    0.00122028   0.000419804   0.000127480   3.77644e-05   8.99505e-06   1.72967e-06   2.35981e-07       0.00000       0.00000       0.00000       0.00000       0.00000       0.00000       0.00000       0.00000
  14  21 3713.7776    2.2973  4.6072 11.2559 -0.0024      0.538486  0.0915   0.0264   0.1611    0.0552   0.0000      0.122714   424.7248       20.9141       11.8226       11.0901     -0.956626      -11.9860      -3.70882      -10.6979      0.109713      -3.28350     -0.686750      -1.55836     -0.661157      0.628483      0.663869      0.112945    -0.0247725    -0.0837506     0.0105801     0.0187558   -0.00398764  -0.000942664  -0.000231812   0.000484037  -5.05508e-05  -6.22185e-06  -2.14405e-06   8.27492e-09       0.00000       0.00000       0.00000       0.00000       0.00000       0.00000       0.00000       0.00000       6.86910       9.14211       9.36847       9.38028       8.60389       7.72038       6.51250       5.09891       3.94953       2.90299       2.07289       1.38658      0.911122      0.542809      0.331229      0.178574     0.0938162     0.0458313     0.0228007    0.00964144    0.00415293    0.00157215   0.000574783   0.000174884   5.02962e-05   1.18030e-05   2.38008e-06   3.23815e-07       0.00000       0.00000       0.00000       0.00000       0.00000       0.00000       0.00000       0.00000
  14  22 3855.0228    1.9282  6.3783 10.8383 -0.0026      0.494375  0.1151   0.0198   0.2007    0.0486   0.0000     0.0943680   443.8999       29.6877       23.7991       3.33125       17.3278      -7.77205      -5.70086      -7.04914       1.98189      -5.00887      -2.06142       4.98696      -1.02889     -0.140467    -0.0244369    0.00258075      0.105719     0.0308882   -0.00518328   -0.00184851   0.000157674   -0.00148962   -0.00105444  -0.000308401   2.63950e-05   1.98069e-05  -6.00475e-06   8.27442e-08       0.00000       0.00000       0.00000       0.00000       0.00000       0.00000       0.00000       0.00000       8.30808       10.7319       10.9332       11.2358       10.2981       9.29625       7.60768       6.28057       4.86151       3.60675       2.51501       1.70337       1.09127      0.673645      0.400365      0.224764      0.117358     0.0592482     0.0277564     0.0122509    0.00496614    0.00193034   0.000674388   0.000215960   6.03716e-05   1.45148e-05   2.77996e-06   3.94948e-07       0.00000       0.00000       0.00000       0.00000       0.00000       0.00000       0.00000       0.00000
  14  23 3996.2748    1.6535  8.2865 10.6005 -0.0000      0.473809  0.1386   0.0161   0.2524    0.0442   0.0000     0.0790744   432.7219       22.0829       21.9700       21.8418       2.07981      -19.7316       4.48018      -2.67855       3.00452       2.44296       2.22413    0.00136720       1.66657      0.358619     -0.151901     -0.257353    -0.0155786     0.0297931    -0.0764132   0.000552292  -0.000449945   -0.00101814  -0.000558745  -0.000188421   3.40499e-06   1.66054e-05  -4.42987e-06   8.99169e-08       0.00000       0.00000       0.00000       0.00000       0.00000       0.00000       0.00000       0.00000       9.92352       13.0411       13.6358       13.7429       12.6508       11.1417       9.25809       7.37033       5.63086       4.20300       2.92017       2.02505       1.28783      0.816344      0.465996      0.269335      0.138307     0.0710724     0.0329383     0.0148316    0.00602266    0.00238777   0.000808315   0.000264504   7.13918e-05   1.77807e-05   3.38389e-06   4.62063e-07       0.00000       0.00000       0.00000       0.00000       0.00000       0.00000       0.00000       0.00000
  14  24 4137.3615    1.3796 10.3520 10.4562 -0.0017      0.261984  0.1800   0.0138   0.3182    0.0409   0.0000     0.0748496   426.9820       38.3949       4.64199       10.3930      -3.49805       1.01565       4.86526      -2.24689       13.6497      -7.30203       1.66862      -1.49529      0.625744     -0.845528     -0.349353     -0.223121    -0.0754732    -0.0200304     0.0262772    -0.0203697   -0.00946564   -0.00170735   0.000375379  -6.32763e-05   2.02079e-06  -3.72607e-05   4.01948e-06   1.47284e-06       0.00000       0.00000       0.00000       0.00000       0.00000       0.00000       0.00000       0.00000       12.0018       16.0211       16.5185       16.6233       15.5536       13.4887       11.8451       9.09181       7.34267       5.23952       3.81734       2.53711       1.66099       1.02249      0.603535      0.332208      0.180763     0.0876648     0.0428508     0.0184527    0.00801307    0.00296291    0.00107098   0.000336549   9.52321e-05   2.24494e-05   4.68404e-06   5.94619e-07       0.00000       0.00000       0.00000       0.00000       0.00000       0.00000       0.00000       0.00000
  14  25 4279.1580    1.2162 13.7757 10.2909 -0.0011      0.235118  0.2420   0.0112   0.4200    0.0357   0.0000     0.0703115   414.8824       54.1373       38.2795       35.0930      -16.3113      -22.8537       15.2309      -4.63297      -13.4444      0.643463       3.32331       4.14855     -0.300680     -0.716155      0.496561      0.880800     -0.143742     -0.111152     0.0259151    -0.0171006     0.0100968   -0.00753142  -0.000853886   3.80534e-05  -3.51563e-05  -3.87425e-06   4.23214e-06   6.46959e-07       0.00000       0.00000       0.00000       0.00000       0.00000       0.00000       0.00000       0.00000       14.8940       19.1772       20.3947       20.2938       19.1969       16.8127       14.1228       11.5145       8.99955       6.57727       4.69718       3.17668       2.09298       1.29424      0.754675      0.431303      0.233039      0.115289     0.0564220     0.0237213     0.0102819    0.00383523    0.00134903   0.000430801   0.000120879   2.83603e-05   5.45523e-06   7.08064e-07       0.00000       0.00000       0.00000       0.00000       0.00000       0.00000       0.00000       0.00000
  15  10 2195.9563    0.9260  0.7704 10.1889 -0.0064       5.90302  0.0326   0.0230   0.0595    0.1142   0.0000       1.05501   441.5830      0.750689       17.2182      -1.71756      -1.95248      0.416607    -0.0585361      0.420780      0.734934      -1.66549      0.197932     -0.844866      0.443603     0.0814852     0.0297004    0.00717279     0.0820627    -0.0146036    0.00378293   -0.00114357    0.00291731   0.000414921   0.000510286   0.000171324   3.18380e-05   5.51479e-06   1.91995e-06   6.18643e-07  -9.42760e-08  -2.76462e-09       0.00000       0.00000       0.00000       0.00000       0.00000       0.00000       2.95521       3.95272       4.02670       4.05154       3.86020       3.23224       2.73884       2.18215       1.70581       1.17428      0.879915      0.624292      0.429603      0.264657      0.153266     0.0877497     0.0510297     0.0254343     0.0139208    0.00654077    0.00276053    0.00114557   0.000466503   0.000156478   5.55656e-05   1.69895e-05   4.83820e-06   1.07763e-06   2.27185e-07   2.94473e-08       0.00000       0.00000       0.00000       0.00000       0.00000       0.00000
  15  11 2339.6169    1.3179  0.8062 10.4589 -0.0016       3.65384  0.0331   0.0314   0.0542    0.1320   0.0000      0.863570   435.8365       1.95283       17.0653      -1.66131      -4.49978      -6.77574      -6.54244      -1.27573      -2.11216      0.291122      0.123659     -0.254216     -0.196867     -0.276229   6.76634e-05    -0.0289150     0.0639254     0.0170425   -0.00692749    0.00178753   -0.00446127   -0.00124580   0.000117311   9.97588e-05   6.90611e-05   9.47085e-06  -6.27427e-06   1.89913e-07   4.90777e-07   8.53207e-09       0.00000       0.00000       0.00000       0.00000       0.00000       0.00000       2.46881       3.52871       3.19058       3.62017       3.13351       3.03078       2.56297       2.11565       1.58520       1.23072      0.896370      0.623994      0.439427      0.272335      0.169309     0.0940117     0.0555493     0.0272056     0.0153077    0.00605815    0.00339371    0.00116744   0.000564921   0.000182323   6.64646e-05   1.86248e-05   5.59935e-06   1.27266e-06   2.49588e-07   3.84763e-08       0.00000       0.00000       0.00000       0.00000       0.00000       0.00000
  15  12 2481.1641    1.7367  0.8745 11.1485 -0.0004       1.90881  0.0394   0.0408   0.0583    0.1275   0.0000      0.835229   436.3424       2.19960       7.66546      -2.45716      -1.88383      -3.37518      0.313409     -0.891549       1.50172      -1.83965      -1.73817      0.286866      0.496538      0.157119     -0.167987     0.0280764    -0.0425721    -0.0266032     0.0336105    0.00387249   -0.00124420  -0.000987791  -0.000963991   9.68166e-05   1.71622e-05  -1.74814e-05   3.84033e-06  -4.80713e-08   3.96962e-07  -4.16118e-08       0.00000       0.00000       0.00000       0.00000       0.00000       0.00000       3.21519       3.33627       3.66946       4.58074       3.71711       3.03735       2.95309       2.63583       1.78062       1.26880       1.11935      0.777950      0.444753      0.270428      0.211285      0.127596     0.0629060     0.0287068     0.0172031    0.00942759    0.00470287    0.00178716   0.000654868   0.000205973   6.54615e-05   1.84968e-05   5.11292e-06   1.11452e-06   2.18247e-07   3.30419e-08       0.00000       0.00000       0.00000       0.00000       0.00000       0.00000
  15  13 2622.5296    2.2509  0.9845 11.6794  0.0039       2.68199  0.0375   0.0511   0.0644    0.1323   0.0000      0.824157   439.1536       3.25031       9.57485       3.01291    -0.0793334      -1.68081      -2.42671     -0.554860       2.12435       2.67324      -2.21567     -0.628453    0.00502825     -0.254339     -0.118388     0.0382924     0.0269487     0.0470134   -0.00513290   0.000580130     0.0124628   0.000217011  -0.000957467  -7.62883e-05   2.58381e-05   1.04538e-05  -8.98256e-06   2.09669e-06   3.08877e-07  -5.37603e-08       0.00000       0.00000       0.00000       0.00000       0.00000       0.00000       2.62626       3.74360       3.68165       3.84284       3.36447       3.18623       2.71943       2.20040       1.78403       1.29654      0.974725      0.644956      0.446284      0.260725      0.174159     0.0990304     0.0560632     0.0271714     0.0151355    0.00706622    0.00337836    0.00133880   0.000563193   0.000201754   7.29171e-05   2.03312e-05   6.06152e-06   1.28047e-06   2.63840e-07   3.80341e-08       0.00000       0.00000       0.00000       0.00000       0.00000       0.00000
  15  15 2905.9601    3.3444  0.8814 12.5121 -0.0102       1.57046  0.0354   0.0798   0.0575    0.1676   0.0000       1.11988   436.6738       12.3764       11.6637       3.32544      0.882976      -3.29897       1.33384      -2.45031       1.33466      -1.16083      0.296108      0.726657      0.109542     -0.294429     -0.510293     0.0401130     0.0455596    -0.0165120    0.00675111    0.00116201   -0.00299334   -0.00157766  -0.000379092  -0.000210691   2.38958e-05  -5.65972e-06   3.10784e-08   4.59327e-07  -2.48129e-09  -5.28381e-08       0.00000       0.00000       0.00000       0.00000       0.00000       0.00000       3.21919       3.94047       4.08633       3.68684       3.40224       3.17027       2.89371       2.50323       1.90627       1.48649       1.06358      0.684865      0.463719      0.280251      0.169496     0.0891503     0.0503619     0.0269441     0.0129405    0.00580120    0.00288056    0.00122589   0.000496629   0.000175187   5.74443e-05   1.65006e-05   4.91885e-06   1.05917e-06   1.80680e-07   2.23750e-08       0.00000       0.00000       0.00000       0.00000       0.00000       0.00000
  15  16 3047.2010    4.0115  1.0178 12.7174  0.0001     -0.669162  0.0385   0.0890   0.0657    0.1847   0.0000      0.835897   435.8109       13.7614       15.5865      -1.77890      -4.70823      -8.29116      -1.20646     -0.620338       2.84950      -2.07368      -1.07488      -1.71765      0.557294     -0.198116      0.108675     -0.120587     0.0411204    -0.0444699    0.00371758     0.0138872    0.00219705   -0.00106902   0.000102606  -2.31186e-06  -7.33828e-05  -5.92384e-07  -4.55920e-06  -5.41893e-07  -5.05387e-07  -2.11719e-09       0.00000       0.00000       0.00000       0.00000       0.00000       0.00000       2.96574       3.72854       3.64911       3.71512       3.71121       3.08528       2.68713       2.27384       1.88185       1.40513       1.02699      0.666620      0.446002      0.276115      0.174205      0.108798     0.0570966     0.0314804     0.0155299    0.00710065    0.00336596    0.00124069   0.000509224   0.000187179   5.83274e-05   1.90123e-05   5.45203e-06   1.22209e-06   2.44944e-07   2.95571e-08       0.00000       0.00000       0.00000       0.00000       0.00000       0.00000
  15  17 3188.3006    3.9934  1.1659 13.3714 -0.0173       1.21106  0.0427   0.0928   0.0825    0.1323   0.0000      0.697365   438.8581       19.7048       10.9964     -0.654014      -2.89561      0.262027      -1.88610      -6.70289      -6.70447      -1.09844      0.461543     -0.351602     -0.300417      0.341428      0.106467    -0.0816211     0.0766399     0.0176331   -0.00978357    0.00821384    0.00211080  -0.000202901  -0.000791867  -0.000235464   0.000130239   1.26895e-05   5.76226e-06  -2.87915e-08  -2.27097e-08   4.87872e-08       0.00000       0.00000       0.00000       0.00000       0.00000       0.00000       3.09240       4.02827       4.07505       4.25335       3.73424       3.55667       2.88565       2.43962       1.96748       1.41089      0.996730      0.714634      0.477818      0.304079      0.176461      0.106903     0.0581526     0.0309327     0.0159892    0.00788842    0.00326282    0.00140726   0.000562106   0.000211452   6.95920e-05   2.19587e-05   5.52318e-06   1.25196e-06   2.33646e-07   3.69188e-08       0.00000       0.00000       0.00000       0.00000       0.00000       0.00000
  15  18 3329.2189    3.5563  1.7637 12.5819 -0.0052       1.27960  0.0552   0.0637   0.0887    0.1234   0.0000      0.451486   438.5716       15.6215       10.2813       1.17215       5.63286     -0.246054      0.651670      -3.11871      0.750200      0.857868       2.77440     -0.660947      0.617053     -0.427371     0.0836027     -0.186823    -0.0315598    0.00761932     0.0194773    -0.0110624   0.000247251    0.00238033   0.000492435  -0.000202294   0.000103320  -1.98260e-06   4.96471e-06  -1.62107e-06  -5.32209e-08  -9.17790e-09       0.00000       0.00000       0.00000       0.00000       0.00000       0.00000       3.90774       5.16218       5.35798       5.64544       5.10615       4.53835       3.78451       3.15528       2.41852       1.78486       1.31518      0.905814      0.630437      0.382447      0.240925      0.139312     0.0800943     0.0398015     0.0226797     0.0101434    0.00495678    0.00183185   0.000823439   0.000273963   9.72172e-05   2.78917e-05   8.12925e-06   1.79638e-06   3.42224e-07   4.79117e-08       0.00000       0.00000       0.00000       0.00000       0.00000       0.00000
  15  19 3470.3356    3.1361  2.2975 12.0456 -0.0026      0.722955  0.0610   0.0465   0.0985    0.0908   0.0000      0.329134   438.5008       24.0891       7.82118       4.32444      0.255367      -1.13456       1.29313      -3.25333       1.87932      -1.87620       1.19204      -2.21922     -0.539737      0.100613     0.0935727     -0.243389     -0.212863     0.0132954    -0.0264760   -0.00218860  -0.000301965   -0.00422212  -0.000260816   0.000440328  -0.000111330   4.11043e-06  -3.08855e-06  -4.18258e-07   2.54199e-07   6.35645e-08       0.00000       0.00000       0.00000       0.00000       0.00000       0.00000       4.31321       5.50376       6.06226       6.12377       5.55970       4.90214       4.17489       3.42116       2.63070       2.02644       1.37389      0.992882      0.673428      0.418873      0.256756      0.148336     0.0854506     0.0459240     0.0238630     0.0112204    0.00512159    0.00212396   0.000871736   0.000320160   0.000107866   3.11549e-05   8.46337e-06   2.02634e-06   3.61658e-07   4.83273e-08       0.00000       0.00000       0.00000       0.00000       0.00000       0.00000
  15  20 3611.6397    2.6132  3.6173 11.5341 -0.0019      0.463718  0.0747   0.0318   0.1362    0.0669   0.0000      0.165566   435.2628       16.7508       8.72759     -0.359570       12.6953      -4.19728       2.57631      -6.99902      0.471895      0.989378      -3.29152     -0.693241      0.676300       1.10763      0.370829     -0.119491     0.0387934    0.00640886     0.0387208    -0.0116711    0.00814332   -0.00109864   -0.00225608   0.000101905   5.17071e-05  -2.99542e-05  -2.20492e-06  -6.35069e-06   9.87931e-08  -3.24981e-08       0.00000       0.00000       0.00000       0.00000       0.00000       0.00000       5.44303       7.07903       7.39135       7.50818       6.75288       6.25726       5.16029       4.46165       3.49010       2.65405       1.87074       1.28810      0.847803      0.552353      0.324484      0.190215      0.107139     0.0592868     0.0296720     0.0135330    0.00644218    0.00261775    0.00107131   0.000389147   0.000130700   4.09512e-05   1.08602e-05   2.54656e-06   4.54995e-07   6.50962e-08       0.00000       0.00000       0.00000       0.00000       0.00000       0.00000
  15  21 3753.0138    2.1981  5.1580 11.0886 -0.0003      0.504412  0.0932   0.0232   0.1694    0.0545   0.0000      0.107690   439.4765       3.48006       7.22286      -1.87732       7.11548      -9.73510      -4.67548      -14.9645       2.12775      -5.88363      -1.86643      -1.83448      0.955486    -0.0849053      0.286523     0.0145991     0.0933766     0.0413220    -0.0112579     0.0104985    0.00215082    0.00216116  -0.000407872  -0.000102652  -4.67590e-06   1.78265e-05  -7.28629e-06  -1.48201e-06  -1.00661e-07   2.62232e-10       0.00000       0.00000       0.00000       0.00000       0.00000       0.00000       6.55692       8.39334       8.84373       9.08449       8.32952       7.46361       6.36617       5.36598       4.15880       3.13655       2.26753       1.56243       1.05759      0.674476      0.409207      0.229000      0.135693     0.0715819     0.0371360     0.0170236    0.00796369    0.00331750    0.00134594   0.000467096   0.000164305   4.85540e-05   1.35780e-05   3.12136e-06   5.78465e-07   7.74765e-08       0.00000       0.00000       0.00000       0.00000       0.00000       0.00000
  15  22 3894.7118    1.8474  7.0837 10.8160 -0.0023      0.475803  0.1184   0.0180   0.2145    0.0459   0.0000     0.0826312   424.6391       27.0179       6.64551       9.50728       10.1692      -3.92598     -0.317281       3.69722      -1.59734      -3.59475      0.857500      -2.29551       2.13895     -0.461749     -0.611249      0.779743    -0.0251609     0.0741675    -0.0402929     0.0288203   -0.00176359  -0.000200461  -0.000316418   3.08808e-05  -2.82260e-05  -8.87838e-05   1.20606e-05   1.02850e-06  -5.28520e-07  -6.20114e-08       0.00000       0.00000       0.00000       0.00000       0.00000       0.00000       8.19593       10.4619       10.9670       11.1816       10.4384       9.59115       8.03105       6.61349       5.18104       3.99872       2.90749       1.98493       1.33315      0.869246      0.527702      0.313380      0.174969     0.0921323     0.0468255     0.0213711     0.0101518    0.00415366    0.00174047   0.000619333   0.000209188   6.45760e-05   1.74596e-05   4.03765e-06   7.39330e-07   9.88097e-08       0.00000       0.00000       0.00000       0.00000       0.00000       0.00000
  15  23 4036.5233    1.6160  9.6530 10.4662 -0.0009      0.365167  0.1483   0.0141   0.2717    0.0425   0.0000     0.0649459   429.1425       10.0887       18.1958      -8.77541       7.18379       29.3220      0.737226      -15.2852      -2.69732       7.24850      -2.72716      -3.20721       2.25355     -0.293594     -0.282456     -0.332291     0.0993737    -0.0145082    0.00706237    -0.0113406   -0.00134448    0.00806144    0.00183708  -0.000350470   0.000468210   2.21477e-06   1.59644e-05  -2.82898e-06  -4.55421e-08   1.18166e-07       0.00000       0.00000       0.00000       0.00000       0.00000       0.00000       9.68422       12.6954       13.1514       13.3352       12.6519       11.4107       9.76035       7.90323       6.33798       4.73543       3.48031       2.41731       1.63225       1.04886      0.638313      0.379266      0.210623      0.111662     0.0571880     0.0268767     0.0123635    0.00509991    0.00209084   0.000763595   0.000259389   7.99635e-05   2.15041e-05   4.95840e-06   9.53294e-07   1.21865e-07       0.00000       0.00000       0.00000       0.00000       0.00000       0.00000
  15  24 4178.1368    1.3271 11.4914 10.4176 -0.0042      0.334460  0.1935   0.0122   0.3375    0.0379   0.0000     0.0701321   455.2364       12.8474       10.5352       14.4886      -15.0150       3.77980      -5.96267      -19.9465       6.63154      -5.02558      -4.65754      0.819768       1.03964      -2.10964      0.758838      0.903864      0.219755     -0.300528    0.00793410    -0.0574775     0.0301794    0.00448907   -0.00116659   -0.00100157   9.64192e-05   0.000181633   1.35919e-05  -1.52796e-05   3.07352e-08  -1.35595e-08       0.00000       0.00000       0.00000       0.00000       0.00000       0.00000       11.9453       15.4460       16.3926       16.6173       15.6916       13.9641       12.2208       9.72887       7.84831       5.90903       4.29876       3.03413       2.05565       1.32535      0.807517      0.468300      0.268482      0.142133     0.0725013     0.0348176     0.0155338    0.00672601    0.00268976   0.000982989   0.000336428   0.000100845   2.69594e-05   6.26070e-06   1.18834e-06   1.46622e-07       0.00000       0.00000       0.00000       0.00000       0.00000       0.00000
  15  25 4320.1456    1.1381 14.6416 10.3208 -0.0028     0.0949098  0.2701   0.0096   0.4433    0.0322   0.0000     0.0746318   430.9379      -1.17174      -31.0562       2.21623      -1.36883       6.33732       10.0571       16.6431      -14.5905      -19.8805       2.25338      -1.73552      -6.23010      -2.90619      0.911103      -2.10156     0.0331254    -0.0156415     0.0535261     0.0260257    0.00738076  -0.000171980   -0.00306019    0.00125830   0.000222335   0.000115199  -4.71914e-05   3.39847e-06  -2.84245e-07  -7.76570e-08       0.00000       0.00000       0.00000       0.00000       0.00000       0.00000       15.0826       19.6659       20.7262       20.8553       19.9133       17.9300       15.2263       12.5137       9.97223       7.34842       5.49996       3.82771       2.65907       1.67929       1.03421      0.608956      0.340225      0.182798     0.0928689     0.0455910     0.0200255    0.00867213    0.00340443    0.00127176   0.000425249   0.000130386   3.56667e-05   7.84301e-06   1.48060e-06   1.86971e-07       0.00000       0.00000       0.00000       0.00000       0.00000       0.00000
  16   9 2081.7125    0.7235  0.5580  9.6699 -0.0114       8.32574  0.0273   0.0205   0.0439    0.0881   0.0000       1.21728   440.2117      0.543076       9.01877       1.31083      -1.45590       1.45249     -0.900455      0.894291       1.32059      -1.55627     -0.427866       1.25999      0.466670    -0.0878198    -0.0415723    -0.0791978     0.0482009     0.0143168   -0.00304166     0.0169291    0.00180638   0.000697982  -0.000574336   0.000601368  -2.93323e-05  -1.07848e-05   1.68680e-05  -3.11688e-06   3.56921e-06  -4.34122e-08  -4.34098e-08   6.91572e-09       0.00000       0.00000       0.00000       0.00000       2.39974       2.69181       2.97710       3.38640       2.79496       2.43213       2.39243       1.91333       1.37001       1.16695      0.929707      0.578065      0.366753      0.279278      0.180640     0.0979543     0.0589991     0.0370243     0.0204027    0.00881815    0.00427090    0.00212791    0.00110856   0.000433050   0.000158044   4.69510e-05   1.42385e-05   3.88666e-06   1.00761e-06   2.20199e-07   4.32551e-08   5.93160e-09       0.00000       0.00000       0.00000       0.00000
  16  10 2228.5274    0.9900  0.7761  9.8693 -0.0005       5.29178  0.0331   0.0229   0.0531    0.1209   0.0000      0.973058   437.5110     -0.843431       14.9758       3.11575       3.13573     -0.815882      0.809265      -1.15759      -1.32870       2.31333     -0.388173      0.475877     -0.241384     -0.250412    -0.0338820     0.0242035    -0.0611373     0.0259216    0.00212980   -0.00252744    0.00243491   0.000321892  -0.000571525   4.86604e-05  -0.000132546   3.02668e-05   1.53531e-05   6.87684e-06   1.78612e-07  -5.49999e-08   6.04872e-08   3.91665e-09       0.00000       0.00000       0.00000       0.00000       2.38544       2.86945       3.20548       3.40546       2.93148       2.77648       2.49517       1.89648       1.64121       1.32086      0.876768      0.588844      0.503564      0.299707      0.176147      0.114669     0.0703323     0.0380285     0.0199318     0.0120280    0.00559218    0.00226563   0.000961211   0.000446789   0.000176672   6.34209e-05   1.79428e-05   4.90021e-06   1.32035e-06   2.67234e-07   5.30215e-08   7.04220e-09       0.00000       0.00000       0.00000       0.00000
  16  11 2372.6999    1.3558  0.9590 10.2603 -0.0037       3.03803  0.0377   0.0280   0.0596    0.1415   0.0000      0.848049   439.1923       1.70677       9.91769       1.60898      -2.27697      0.991022      0.482652       1.26964    -0.0510362     -0.718246      0.458110     -0.290199      0.112849      0.269949     -0.364215      0.101908    -0.0311172    -0.0432915    0.00359298     0.0132755   -0.00395388   -0.00211827  -0.000506824   3.96289e-05  -3.87885e-06  -4.29693e-05  -1.31269e-06  -6.25407e-06   7.81568e-07   2.50621e-08  -6.76761e-08  -7.98007e-09       0.00000       0.00000       0.00000       0.00000       2.69238       3.47034       3.89693       3.53047       3.46398       3.36880       2.57388       2.34410       1.84364       1.30843       1.06445      0.733381      0.481664      0.347153      0.214720      0.120270     0.0761636     0.0404404     0.0215334     0.0109489    0.00535727    0.00223914    0.00110854   0.000438996   0.000163195   5.53386e-05   2.16602e-05   6.61154e-06   1.65058e-06   3.23135e-07   5.54208e-08   7.42568e-09       0.00000       0.00000       0.00000       0.00000
  16  12 2514.9791    1.8112  0.8967 11.1290 -0.0045       2.44192  0.0319   0.0402   0.0591    0.1177   0.0000      0.786972   437.1490       4.05937       11.4450      -1.29803      -3.26748      -3.13748     -0.958632      -4.55765     -0.172701      0.918401     -0.242669      -1.08341     -0.865072     -0.470629    0.00395708    -0.0787764    -0.0682171    -0.0502305   0.000993097    0.00409998  -0.000750863   0.000962555    0.00133334   0.000629208   0.000202140  -1.96672e-05  -2.87259e-07  -8.19255e-07   1.22580e-06   1.68734e-07   3.64694e-08   2.16700e-08       0.00000       0.00000       0.00000       0.00000       2.19445       2.88022       2.94535       3.27395       2.94268       2.65721       2.36183       1.97202       1.50433       1.16250      0.908312      0.635955      0.444740      0.285569      0.188148      0.116255     0.0693133     0.0369620     0.0204181    0.00985778    0.00531478    0.00226277    0.00110305   0.000407470   0.000166302   5.29420e-05   1.79380e-05   5.08565e-06   1.40199e-06   3.03902e-07   5.83080e-08   8.09427e-09       0.00000       0.00000       0.00000       0.00000
  16  13 2657.0931    2.4157  0.8977 11.5074 -0.0049       2.51570  0.0319   0.0524   0.0562    0.1266   0.0000      0.747891   435.8590       8.08948       14.2904      0.262622       6.37259      -4.49638      0.470795       1.53047     -0.198717       2.34673     -0.730447     -0.566618      0.695456      0.324175     -0.327375     0.0970516   -0.00208049     0.0266385     0.0268177   -0.00696124    0.00458074   -0.00279697  -0.000462282  -4.19087e-05  -0.000109005  -1.82887e-06  -1.76257e-05  -4.93291e-07  -1.06980e-06   5.13889e-08  -8.12500e-08  -7.07910e-09       0.00000       0.00000       0.00000       0.00000       2.39810       2.99619       3.16983       3.36607       2.84315       2.72024       2.53249       2.00399       1.58261       1.25335      0.987136      0.644151      0.428209      0.313078      0.192969      0.113149     0.0628477     0.0395175     0.0212661    0.00952629    0.00470858    0.00223249    0.00112869   0.000441888   0.000169536   5.48527e-05   1.67429e-05   5.16475e-06   1.22827e-06   2.69384e-07   5.32968e-08   7.29055e-09       0.00000       0.00000       0.00000       0.00000
  16  14 2799.7015    2.9858  0.8272 12.3234 -0.0032       2.25427  0.0298   0.0704   0.0560    0.1081   0.0000      0.789345   434.5735       6.43579       14.0179       4.81867      -1.88142      -1.75321       1.64511      -1.07797       1.14892      -2.09072     -0.270988     -0.615921     0.0256525      0.176657    -0.0251252     0.0437419     0.0692822   -0.00825973    -0.0152912   -0.00473246   -0.00799085  -0.000304583   -0.00104227   0.000283629  -0.000112133   2.72005e-05   1.85427e-05   4.68951e-06   1.27414e-06   1.79120e-07   1.45664e-08  -5.86200e-09       0.00000       0.00000       0.00000       0.00000       2.36708       2.75552       2.92221       3.09509       2.79736       2.54439       2.25918       1.86835       1.56883       1.22847      0.924497      0.614045      0.425500      0.280505      0.172000      0.109473     0.0649078     0.0365668     0.0193285     0.0100243    0.00488096    0.00211513   0.000931162   0.000384431   0.000146274   4.91611e-05   1.51256e-05   4.46072e-06   1.09748e-06   2.31907e-07   4.47362e-08   5.72406e-09       0.00000       0.00000       0.00000       0.00000
  16  15 2942.0668    3.5839  0.8206 12.7242 -0.0053       3.63997  0.0317   0.0829   0.0517    0.1067   0.0000      0.870141   438.9051       3.90614       13.5324       3.06700      -1.96409      -1.84387       1.76365      -4.51626     -0.450411     0.0302169    -0.0395112      0.887153     -0.599119     -0.143382     0.0682367     0.0875532    0.00422686    -0.0465538    0.00710373     0.0132724    0.00776819  -0.000767487   -0.00131464   0.000350002   0.000157596   5.07451e-05  -1.46995e-05   5.16280e-06   1.05609e-06   4.76658e-07   1.98397e-08  -2.73744e-09       0.00000       0.00000       0.00000       0.00000       2.25955       3.01147       3.05413       3.18698       2.90118       2.73159       2.30609       1.93314       1.47915       1.24341      0.850983      0.633835      0.410078      0.282202      0.170790      0.111260     0.0623618     0.0365082     0.0182990    0.00955726    0.00456651    0.00202946   0.000916285   0.000378409   0.000144448   5.27242e-05   1.58529e-05   4.89129e-06   1.17444e-06   3.01059e-07   4.91279e-08   7.19822e-09       0.00000       0.00000       0.00000       0.00000
  16  16 3083.7282    4.0062  1.0046 12.9490 -0.0033       1.46278  0.0361   0.0878   0.0622    0.1385   0.0000      0.947844   440.3261       18.3181       14.2033      0.983968     -0.284540      -2.44522       1.01128      0.913748       2.39179      -1.10360     -0.971963      -1.89673      0.843331     -0.588660      0.205935     -0.158013    -0.0591063    -0.0717056    -0.0144948    0.00683040    0.00746707   3.74966e-05  -6.50502e-05   0.000155811  -1.27491e-05  -7.06143e-06   1.80702e-05   6.09070e-06   1.78061e-07  -9.62851e-07   1.43485e-08  -1.05698e-08       0.00000       0.00000       0.00000       0.00000       2.54718       3.21674       3.37085       3.31739       3.22057       2.99257       2.55916       2.15655       1.72422       1.29149      0.964819      0.697361      0.513884      0.329650      0.209883      0.120473     0.0706811     0.0397202     0.0214590     0.0110209    0.00529086    0.00238467    0.00102171   0.000419070   0.000160581   5.76540e-05   1.88925e-05   5.37798e-06   1.50374e-06   3.14805e-07   5.71558e-08   7.34438e-09       0.00000       0.00000       0.00000       0.00000
  16  17 3225.1962    4.0964  1.3534 12.5464 -0.0023      0.167211  0.0417   0.0793   0.0763    0.1657   0.0000      0.591440   445.9723       12.5919       15.1992      -4.11476      0.991308       1.86493      -2.17331      -4.72314       3.04209      -3.39644     -0.847239     -0.292815       1.08781      0.345719     0.0434058     0.0841624     -0.122557    -0.0225410   0.000959762    0.00618092    0.00144243   -0.00450336    0.00153436   8.13677e-05   2.16413e-05   5.36694e-05   1.27680e-05   7.55310e-06   8.97925e-07  -1.84917e-07   5.48018e-08  -4.16781e-09       0.00000       0.00000       0.00000       0.00000       2.98781       3.88094       3.96758       4.15448       3.60055       3.49799       2.97184       2.56895       1.94054       1.55207       1.11793      0.807717      0.550593      0.367490      0.234038      0.135440     0.0768648     0.0454665     0.0241531     0.0118314    0.00574929    0.00273349    0.00123734   0.000489515   0.000185894   6.57658e-05   2.08063e-05   5.98033e-06   1.52699e-06   3.44456e-07   5.86251e-08   9.00534e-09       0.00000       0.00000       0.00000       0.00000
  16  18 3366.6964    3.4469  1.8422 12.3584 -0.0016       1.03015  0.0526   0.0587   0.0902    0.1106   0.0000      0.363604   439.7960       28.0431       11.6161       3.40879       3.63476      -4.48941       4.63951      -6.39813       1.60646     -0.939472      0.818710     -0.878284    -0.0285379     -0.178636     -0.195591     0.0658388     -0.119694     0.0423253     0.0272723    0.00281669   -0.00159295   -0.00149887    0.00328964   0.000183328   6.84417e-05   4.15246e-05  -2.06855e-05  -1.53343e-06   1.38549e-07   1.36958e-07  -6.68425e-08   8.34296e-09       0.00000       0.00000       0.00000       0.00000       3.43055       4.75542       4.89639       5.12179       4.61849       4.43937       3.62762       3.00551       2.38220       1.94512       1.34316       1.00927      0.667937      0.445450      0.291062      0.180104      0.102869     0.0612183     0.0314356     0.0163639    0.00748884    0.00370208    0.00152614   0.000657023   0.000240918   9.44427e-05   2.94723e-05   8.52225e-06   2.16086e-06   5.09198e-07   8.62160e-08   1.26873e-08       0.00000       0.00000       0.00000       0.00000
  16  19 3508.2839    2.9943  2.8868 11.6049 -0.0007      0.655494  0.0628   0.0401   0.1143    0.0903   0.0000      0.211448   447.7714       24.8422       12.3368      -2.13186       2.33001       6.59189      0.748937      -1.34858      -3.25314       1.22199     -0.856863      0.158702       2.18156    -0.0853326     0.0287114    -0.0103272     0.0426255    0.00138296  -0.000680954    0.00596418   0.000332312    -0.0103645   -0.00115992   0.000577574   1.87589e-05  -5.94178e-05   1.03032e-05   1.00470e-05  -2.71997e-06  -5.83501e-07  -2.32195e-09  -1.16752e-08       0.00000       0.00000       0.00000       0.00000       4.43016       5.60516       5.96970       6.00343       5.55184       5.05643       4.46171       3.74174       3.05256       2.31425       1.73149       1.19965      0.843985      0.557524      0.343426      0.207887      0.118967     0.0684452     0.0372957     0.0186478    0.00893331    0.00420585    0.00178871   0.000744254   0.000284707   9.97098e-05   3.16784e-05   9.55418e-06   2.45800e-06   5.36135e-07   9.86311e-08   1.23160e-08       0.00000       0.00000       0.00000       0.00000
  16  20 3650.3078    2.5051  4.1067 11.2218 -0.0010      0.779167  0.0791   0.0285   0.1432    0.0633   0.0000      0.142521   432.9770       27.1855       9.01214      -6.07569      0.955566      -6.91997       1.74188      -2.05310       7.21746      -1.23596       2.32246      -2.66796      -1.02098     -0.179809      0.275259     -0.125759    -0.0258083    -0.0127910     0.0358624    -0.0164944    -0.0106980   -0.00605363   0.000378247   0.000244634  -0.000174276  -0.000172963   5.08088e-06   1.14819e-06  -4.68184e-06   5.87454e-07   2.02681e-07  -4.61446e-09       0.00000       0.00000       0.00000       0.00000       5.23600       6.92558       7.04078       7.32958       6.97128       6.29828       5.53684       4.46224       3.68296       2.81455       2.11012       1.47915       1.05139      0.667648      0.441960      0.265292      0.154236     0.0883691     0.0454616     0.0237648     0.0109957    0.00521303    0.00218179   0.000926227   0.000340449   0.000129169   4.03764e-05   1.17152e-05   3.20451e-06   7.02890e-07   1.37369e-07   1.70741e-08       0.00000       0.00000       0.00000       0.00000
  16  21 3792.1723    2.0876  5.5776 10.8187 -0.0037      0.440928  0.0959   0.0207   0.1731    0.0510   0.0000     0.0993937   429.4446       18.9528       18.4316       17.5359       13.3862      -8.11811       5.74706      -11.6518       1.98973      -5.54472     0.0763190      -2.84421     0.0330599      0.235501      0.707529      0.332808    0.00350695     0.0778240      0.106238    -0.0118701    0.00843883    0.00406010   -0.00183502  -0.000519610   0.000595662  -5.00617e-05  -5.16617e-05  -7.08132e-06  -5.43211e-06  -2.53716e-08  -1.80523e-08  -6.43901e-09       0.00000       0.00000       0.00000       0.00000       6.38002       8.38791       8.72304       8.86768       8.36826       7.76602       6.56867       5.48633       4.37947       3.37865       2.50762       1.78405       1.23409      0.820275      0.513722      0.320135      0.183406      0.104223     0.0557517     0.0281685     0.0137345    0.00622771    0.00272747    0.00110044   0.000428630   0.000151954   4.84397e-05   1.47269e-05   3.78105e-06   8.40254e-07   1.52243e-07   1.98593e-08       0.00000       0.00000       0.00000       0.00000
  16  22 3934.3010    1.8077  7.7947 10.4672 -0.0011      0.488528  0.1202   0.0162   0.2185    0.0443   0.0000     0.0699142   433.4990       28.3670     -0.822138      -16.0630       9.07536       17.6517      -4.97008      -14.5188      -4.22962      -1.73211      -1.65065     -0.304396     -0.341531     -0.879064       1.33053     -0.122232     0.0264791     -0.153940     0.0477293     0.0263226    -0.0102838   -0.00310830   -0.00459473  -0.000735396   0.000613040   0.000393995  -1.23226e-05  -2.40376e-05  -1.36430e-06   2.50840e-06   1.92703e-07   3.23964e-08       0.00000       0.00000       0.00000       0.00000       7.58354       10.0336       10.5032       10.7118       10.2122       9.26570       8.07708       6.64752       5.43066       4.10995       3.11609       2.19730       1.53709       1.01199      0.643002      0.394623      0.232995      0.128447     0.0694599     0.0353964     0.0174612    0.00783876    0.00347178    0.00140146   0.000546856   0.000190606   6.28202e-05   1.86765e-05   4.91088e-06   1.08015e-06   2.02932e-07   2.49815e-08       0.00000       0.00000       0.00000       0.00000
  16  23 4076.5268    1.5173 10.2809 10.2755  0.0004      0.393643  0.1581   0.0130   0.2859    0.0395   0.0000     0.0642359   443.7490       22.1906       29.8193      -6.78555       17.8172       2.35461      -2.68086      -13.1780      -2.86875       2.84810       1.09328      0.940725      -1.63514      0.212519     -0.168514     -0.312911     0.0876762      0.183312      0.140879    -0.0807242    -0.0564843   0.000194759    0.00792535   -0.00123202   0.000112408   0.000126724   0.000175660  -1.69771e-05  -1.23517e-06   2.84788e-06   9.77254e-08   2.54003e-09       0.00000       0.00000       0.00000       0.00000       9.34310       11.9308       12.9602       13.0688       12.5179       11.2570       9.71683       8.43972       6.56923       5.21956       3.80443       2.77432       1.90918       1.27168      0.806985      0.493598      0.288046      0.163967     0.0875207     0.0456460     0.0218201     0.0102859    0.00436916    0.00182722   0.000682597   0.000245871   7.92149e-05   2.36243e-05   6.21700e-06   1.40228e-06   2.34820e-07   2.97100e-08       0.00000       0.00000       0.00000       0.00000
  16  24 4218.7872    1.2585 12.3400 10.1907 -0.0004      0.486970  0.2021   0.0113   0.3583    0.0366   0.0000     0.0684734   449.8608       72.4404      -8.52433      -1.86146       26.2963       7.44367       6.79884       4.08959       2.56941       4.65575       5.95291       1.55074      -4.44170      -1.63441       1.30148    -0.0997274      0.298002     0.0546729     0.0713389     0.0395744    -0.0477108    -0.0337086    0.00688726    0.00568442  -0.000835292  -0.000360593  -1.25553e-05   2.01905e-05   7.96247e-06  -8.62176e-07   9.84634e-08   2.78183e-08       0.00000       0.00000       0.00000       0.00000       11.5560       15.1581       15.6800       16.2608       15.2756       13.9485       12.3430       10.2695       8.19977       6.35662       4.78076       3.38041       2.41824       1.59628       1.01817      0.613465      0.357525      0.205335      0.108777     0.0566825     0.0268942     0.0126729    0.00543392    0.00228892   0.000852224   0.000306968   9.64153e-05   2.85011e-05   7.56096e-06   1.66280e-06   3.05239e-07   3.83188e-08       0.00000       0.00000       0.00000       0.00000
  16  25 4360.8462    1.0720 15.3527 10.0779 -0.0034      0.191873  0.2784   0.0086   0.4463    0.0315   0.0000     0.0740920   441.7594       24.5385       48.3248      -8.39304      -14.3416      -20.3328       22.8442       5.17050      -16.1373      -14.7057       2.00614      -2.86869      -3.61578      -1.14088      0.608661      0.309234     -0.295262     -0.294212    -0.0618264      0.155564    -0.0278406     0.0104183    0.00290159   -0.00394975    0.00221370  -0.000199619  -2.67660e-07   3.40589e-05   1.53704e-05   9.99083e-07  -3.12189e-07  -1.84010e-09       0.00000       0.00000       0.00000       0.00000       14.0653       18.5880       19.6687       19.9636       19.1436       17.3121       14.9845       12.5421       10.1708       7.69769       5.90861       4.19304       2.92567       1.94996       1.24815      0.769661      0.460692      0.253728      0.138620     0.0705213     0.0354142     0.0157189    0.00712611    0.00282248    0.00110989   0.000379498   0.000126311   3.71365e-05   9.64321e-06   2.07589e-06   3.77014e-07   4.60951e-08       0.00000       0.00000       0.00000       0.00000
  16  26 4503.2444    0.8918 17.7261 10.0304 -0.0021      0.157276  0.3759   0.0075   0.5457    0.0278   0.0000     0.0872921   456.7418      -3.72842      -5.21035     0.0723015      -17.4743      -4.21396      -16.5976      -4.53690      -13.0470      -6.20740      -4.52091       3.99102      -6.96950      -1.09821       1.34453     0.0335338     -0.608815     -0.131733     -0.157975     0.0477246    -0.0249471     0.0165071    -0.0115080  -0.000832492    0.00477445   0.000602648   5.82598e-05  -0.000169888   2.07512e-05   2.75407e-06   1.42194e-07   3.23325e-08       0.00000       0.00000       0.00000       0.00000       17.6192       23.1638       24.8034       24.8871       23.6691       21.6348       18.8261       15.9470       12.9020       10.0371       7.63222       5.36020       3.72448       2.47348       1.58922       1.00457      0.585326      0.335736      0.180806     0.0930192     0.0451170     0.0214839    0.00918747    0.00381118    0.00144793   0.000513585   0.000162261   4.84229e-05   1.24213e-05   2.67265e-06   4.75643e-07   5.87454e-08       0.00000       0.00000       0.00000       0.00000
  17   8 1963.3959    0.5764  0.4252  9.7091 -0.0016       10.4335  0.0267   0.0175   0.0370    0.0623   0.0000       1.70066   435.8822     -0.644755       13.9902       1.77231      -1.77986     -0.676643       1.39030      -1.60687      -2.05638      0.318260    -0.0235784     0.0383973      0.226642      0.211805    -0.0494280    -0.0905036    0.00863028     0.0577974    -0.0185780    0.00337553     0.0125175   -0.00237796   -0.00153465   0.000862155   0.000328056  -5.28124e-05   2.10700e-05  -1.02549e-05   5.56216e-06  -9.54804e-07  -2.23121e-07  -2.28960e-08   9.55079e-09  -1.40370e-10       0.00000       0.00000       2.30621       2.68005       2.20289       2.49363       2.65054       2.67687       2.26210       1.95490       1.60231       1.05199      0.783081      0.646217      0.558287      0.398822      0.257775      0.148229     0.0814443     0.0486659     0.0262857     0.0149038    0.00755743    0.00365701    0.00159772   0.000644980   0.000239389   9.27002e-05   3.20903e-05   1.15511e-05   3.50712e-06   9.33699e-07   2.76242e-07   5.06706e-08   1.11053e-08   1.37353e-09       0.00000       0.00000
  17  10 2260.4064    1.0695  0.8561 10.0471 -0.0018       4.03948  0.0339   0.0241   0.0589    0.1286   0.0000      0.871093   438.1470       1.21886       15.0532     -0.527630      -5.80767      -1.72086      0.347895      0.237589      0.126571     -0.924492      0.237318     -0.721548      0.379635      0.591564      0.308921     0.0822627    -0.0105906     0.0487535    -0.0225580  -1.62846e-06   -0.00354864    0.00159502    0.00203089   0.000269105   0.000255531   1.38851e-07  -4.05778e-05  -2.49384e-06  -3.41970e-06  -4.39052e-07  -4.20821e-07   1.43984e-07  -5.19588e-09  -7.97749e-10       0.00000       0.00000       2.42643       3.53385       3.51674       3.62620       3.50018       2.93352       2.85149       2.19032       1.93229       1.41878       1.08943      0.826464      0.537595      0.398097      0.236818      0.160173     0.0907152     0.0553491     0.0300541     0.0157434    0.00899405    0.00370804    0.00207724   0.000749442   0.000396283   0.000125198   5.53494e-05   1.73815e-05   5.63280e-06   1.70782e-06   3.69070e-07   9.76794e-08   1.89344e-08   2.03952e-09       0.00000       0.00000
  17  11 2405.1593    1.5017  0.8296 10.7180 -0.0073       4.62819  0.0293   0.0336   0.0539    0.1302   0.0000      0.818600   438.8167       1.22439       14.6215       3.44610       3.97844       3.10617      -1.75749      -2.56577       1.40967     -0.308179     -0.534529      0.725099     -0.274063     0.0710141     -0.365624     -0.102812     0.0489719     0.0123321    0.00718181    0.00112845  -2.25788e-05    0.00665881   -0.00110545   -0.00120276  -0.000423266  -0.000368021  -4.93173e-05  -1.35890e-05   2.44888e-06  -1.21210e-06  -6.87752e-07   2.87513e-08   3.11945e-09  -8.08704e-10       0.00000       0.00000       2.09367       2.53279       2.80420       2.81654       2.72452       2.42410       2.20869       1.90215       1.53830       1.14364      0.907379      0.648729      0.465559      0.335928      0.213367      0.128379     0.0778661     0.0437353     0.0258923     0.0144506    0.00695042    0.00352631    0.00173152   0.000712493   0.000313323   0.000126728   4.27758e-05   1.41590e-05   4.66850e-06   1.36198e-06   3.40946e-07   6.91877e-08   1.26742e-08   1.44618e-09       0.00000       0.00000
  17  12 2548.1968    1.9702  0.8799 11.4352 -0.0092       1.43860  0.0341   0.0446   0.0593    0.1128   0.0000      0.823648   442.7011       1.72604       14.8596       3.82056       3.61340      -1.14196      -1.63510      -2.38739     -0.930053      -2.76057      0.292506      0.336984     0.0871354    -0.0768005    -0.0816081    -0.0525485     -0.114435     0.0148605     0.0239209     0.0124558    0.00932834    0.00561849    0.00106756  -0.000360765   0.000648624  -2.55210e-05  -4.84761e-06  -7.48497e-06   5.09731e-06  -1.50196e-06  -1.79208e-07   4.41099e-08  -7.54028e-09  -1.32431e-09       0.00000       0.00000       2.19990       3.22414       3.13345       3.77695       3.18359       2.97250       2.40813       2.27470       1.64155       1.35602      0.918017      0.793282      0.493149      0.352883      0.212376      0.154851     0.0927732     0.0516336     0.0308142     0.0142212    0.00916007    0.00420331    0.00211851   0.000910905   0.000392381   0.000129136   5.77174e-05   1.63279e-05   5.82216e-06   1.65908e-06   3.84507e-07   1.01177e-07   1.53079e-08   2.56393e-09       0.00000       0.00000
  17  13 2691.1882    2.4922  1.0173 11.5208 -0.0040       2.08224  0.0366   0.0511   0.0602    0.1552   0.0000      0.731548   439.1234       4.02525       16.0799      -1.53182       5.00664      -1.24557      -2.37562      -2.10848      0.638557     0.0736502      0.280294      -1.40596      0.121252   -0.00432661      0.571985     -0.159986     0.0190034     0.0620537     0.0767536    -0.0109374   -0.00197881   -0.00172629    0.00371826   2.53993e-05  -0.000295403  -9.90821e-05  -3.26548e-05   1.01379e-06   4.08486e-06  -2.63937e-06  -1.75640e-07   8.78842e-08  -3.09221e-08  -2.07045e-09       0.00000       0.00000       2.62072       3.18666       3.37659       3.32866       2.97175       2.96071       2.61556       2.26610       1.96570       1.49953       1.10722      0.835760      0.587026      0.386300      0.247816      0.161630     0.0884701     0.0511912     0.0301624     0.0162839    0.00759569    0.00401488    0.00197999   0.000798879   0.000316351   0.000131094   5.05171e-05   1.77360e-05   5.25200e-06   1.53649e-06   3.47636e-07   7.33061e-08   1.27923e-08   1.69220e-09       0.00000       0.00000
  17  14 2834.5311    3.0428  1.0678 12.3164 -0.0015       1.85613  0.0364   0.0610   0.0671    0.1231   0.0000      0.792826   436.2085       10.6694       15.3977     -0.192861      -1.37411      -6.37634      0.680177       1.79943      0.251857      -2.15680     -0.929669      0.111929     -0.174117   -0.00957200     -0.173887     -0.102701    -0.0600118    -0.0277860    0.00974236    0.00571098    0.00144004    0.00198116   0.000282643  -0.000189800  -0.000392469   6.43239e-05  -4.28514e-05  -1.20513e-05  -9.18939e-06   8.60428e-07   3.67207e-07  -2.62160e-08   2.45693e-08  -5.27932e-10       0.00000       0.00000       2.46258       3.05591       3.21083       3.40176       3.17947       3.01624       2.52097       2.05509       1.76087       1.38974       1.05899      0.760763      0.529332      0.330680      0.243491      0.148615     0.0931698     0.0552176     0.0310409     0.0164113    0.00804801    0.00398978    0.00181089   0.000847083   0.000329348   0.000131285   4.80005e-05   1.76169e-05   5.42758e-06   1.38044e-06   3.69387e-07   7.17065e-08   1.36033e-08   1.80125e-09       0.00000       0.00000
  17  15 2977.4157    3.7787  0.8526 12.8683 -0.0018       1.37508  0.0295   0.0843   0.0550    0.1055   0.0000      0.635088   439.2511       5.75893       8.33326       3.38774      -2.63019      0.680089      0.113564      -2.70404      0.808143       1.13039     -0.371745      -1.06869     -0.563068      0.203864      0.286249    -0.0511155    -0.0723151    -0.0696598     0.0784876    -0.0118154   0.000826141    0.00433054    0.00159663  -0.000841569   7.03734e-05   0.000156464  -4.32020e-05   1.26963e-05  -1.93163e-06  -1.06368e-06   4.42613e-07   1.66120e-07  -8.12233e-09   1.31749e-09       0.00000       0.00000       2.07330       2.53235       2.70320       2.88511       2.61384       2.36017       2.10088       1.91787       1.50940       1.15362      0.890264      0.673015      0.471598      0.302053      0.201355      0.129957     0.0793667     0.0448118     0.0255201     0.0133580    0.00707823    0.00373237    0.00172978   0.000785017   0.000303170   0.000120142   4.26242e-05   1.43088e-05   4.45894e-06   1.24967e-06   3.21548e-07   6.74213e-08   1.16490e-08   1.55738e-09       0.00000       0.00000
  17  16 3119.5598    4.1472  0.9052 13.2415 -0.0047     -0.469101  0.0362   0.0917   0.0575    0.1137   0.0000      0.762746   437.7567       12.3432       4.04285       3.89035      -6.22040      0.482070      -4.41057      -2.78049      -1.48991      -1.57402      -1.27886     -0.518942     0.0202265     -0.437624    -0.0160416     -0.130618     0.0324524   -0.00662367   -0.00400734    -0.0160789    0.00135893    0.00242951  -0.000102117  -0.000910763  -0.000685983  -5.83194e-05  -1.65745e-05   1.77732e-05  -1.05328e-06  -6.30022e-07  -1.13748e-07  -5.10879e-08   1.84991e-09   1.44486e-10       0.00000       0.00000       3.16688       4.45272       4.92321       5.09086       4.69152       4.00007       3.41314       2.67141       2.01396       1.50095       1.06845      0.797287      0.512123      0.366055      0.216841      0.142435     0.0895763     0.0482891     0.0266855     0.0145155    0.00745844    0.00392097    0.00174407   0.000810509   0.000329592   0.000138762   4.68992e-05   1.52330e-05   5.06426e-06   1.42115e-06   3.32080e-07   8.40889e-08   1.44164e-08   1.79321e-09       0.00000       0.00000
  17  17 3261.7624    3.7955  1.5391 12.4988 -0.0053       3.48344  0.0471   0.0663   0.0767    0.1357   0.0000      0.757860   436.3191       17.9120       7.27492       9.86521      0.466363      -8.24057      -1.12044      -3.17012     -0.405936      -2.92331      -1.18717      -2.12647    -0.0550266      0.263146      0.137410    -0.0869217     0.0615704    -0.0773827     0.0744207    0.00801857    0.00176300   -0.00397064   -0.00186061    0.00115078   0.000216984  -0.000155295   1.42050e-05  -4.83064e-06  -1.33698e-06   2.33033e-06   4.48107e-09  -7.68377e-08  -6.96809e-09   5.46415e-11       0.00000       0.00000       2.94715       3.93893       4.15183       4.21822       4.00882       3.79087       3.19634       2.61246       2.34226       1.62494       1.32715      0.933556      0.675422      0.459191      0.307279      0.187308      0.109419     0.0691509     0.0368946     0.0204413     0.0106739    0.00515055    0.00230765    0.00108104   0.000441365   0.000167151   6.16870e-05   2.31317e-05   7.15872e-06   2.13473e-06   5.07762e-07   9.79070e-08   2.04684e-08   2.43383e-09       0.00000       0.00000
  17  18 3403.6710    3.3650  2.1061 12.3087 -0.0058      0.244438  0.0556   0.0533   0.0966    0.1000   0.0000      0.381368   441.9523       19.7444       11.9437       3.78839     -0.235035       9.04954      -3.56636      -3.21115      -3.90600     -0.459774       4.03205      0.384199      -1.21177     -0.221356      0.720754     -0.113327      0.151929    -0.0968087    -0.0655650   -0.00818681    0.00934521   -0.00596061    0.00149753  -0.000399375   -0.00107657  -3.91155e-05   8.44417e-05   2.95686e-05   1.64411e-05  -4.13298e-07  -3.81304e-07   2.81532e-07   1.51473e-08  -2.97680e-09       0.00000       0.00000       3.52634       4.56614       4.77800       4.72428       4.63480       4.18893       3.75652       3.22042       2.60992       2.06041       1.52222       1.14516      0.797601      0.565712      0.363151      0.222057      0.136703     0.0762661     0.0453555     0.0243060     0.0121733    0.00621056    0.00278876    0.00128278   0.000508602   0.000211979   7.48563e-05   2.51903e-05   8.34368e-06   2.25801e-06   5.68792e-07   1.30579e-07   2.15399e-08   2.62587e-09       0.00000       0.00000
  17  19 3545.8750    2.9113  3.0838 11.5540 -0.0012      0.517439  0.0634   0.0372   0.1165    0.0933   0.0000      0.171282   431.8484       21.8927       21.7982       3.23125      -2.77905       3.82879      -3.01034      -5.46234       3.38569      -4.85154     -0.472832     -0.795250    -0.0630053     -0.176840     0.0597092    -0.0989217    -0.0673971     -0.214302    0.00671737    -0.0236778   -0.00812149   -0.00578796    0.00582750   -0.00223487   8.00197e-05  -0.000151561   9.25918e-05  -5.28112e-05   4.79581e-06   9.32975e-08   1.40784e-07  -8.64659e-08   1.91928e-08  -1.03558e-09       0.00000       0.00000       4.14271       5.15134       5.58980       5.59585       5.33196       4.89542       4.42877       3.75138       3.04658       2.48181       1.86637       1.35477      0.947388      0.634616      0.419548      0.264643      0.161446     0.0927061     0.0538079     0.0274799     0.0144369    0.00688910    0.00328943    0.00146769   0.000616043   0.000240744   9.24661e-05   3.00007e-05   9.64314e-06   2.66625e-06   6.90821e-07   1.49711e-07   2.55563e-08   3.04685e-09       0.00000       0.00000
  17  20 3688.1236    2.3701  4.3300 11.2110 -0.0049      0.536259  0.0797   0.0261   0.1479    0.0621   0.0000      0.129412   440.5631       35.2543      -2.98675      -3.38606       5.70149      -7.06214     -0.115452      0.178888      -2.18245     -0.916349     -0.525163      -1.20048      -1.38906       1.55561      0.228458     0.0575457    0.00969989     0.0548855     0.0255653     0.0430968    -0.0195575     0.0180506    0.00798173   -0.00465035  -0.000124294   0.000713188   0.000113027  -4.80156e-05  -1.18264e-05  -4.02538e-06   2.73192e-08   3.87070e-08   1.14064e-08  -2.48844e-09       0.00000       0.00000       4.95524       6.29214       6.65950       6.63538       6.59392       6.12157       5.24440       4.43616       3.72110       2.89301       2.21986       1.63388       1.13063      0.773932      0.512234      0.323291      0.201468      0.115912     0.0656845     0.0352231     0.0177556    0.00874480    0.00411781    0.00177374   0.000744154   0.000294108   0.000107253   3.74923e-05   1.21409e-05   3.39079e-06   8.51457e-07   1.83979e-07   3.21758e-08   3.84672e-09       0.00000       0.00000
  17  21 3830.7136    2.0183  6.2658 10.6989 -0.0023      0.407289  0.1008   0.0186   0.1798    0.0506   0.0000     0.0831445   435.7591       17.6343       17.9515      -24.1810       9.37691      -13.6202       6.87047       2.61068       5.91123      -9.76390      0.814607      -1.17260    -0.0655622     -0.214687      0.972055     -0.588266    -0.0139253     -0.170807     0.0392740    -0.0224212    -0.0330606   -0.00966172  -0.000473734  -7.13440e-05  -0.000448721   7.64893e-06   4.32696e-05  -2.60889e-05  -2.57741e-05   1.76156e-06   4.50044e-07  -1.83524e-07  -2.54947e-08  -4.88096e-09       0.00000       0.00000       6.27219       8.09861       8.34854       8.60141       8.43093       7.70089       6.76060       5.67980       4.78923       3.68599       2.78477       2.05761       1.44675       1.03053      0.663195      0.409392      0.249239      0.145868     0.0832550     0.0449888     0.0231992     0.0110432    0.00517742    0.00222204   0.000956256   0.000369531   0.000136691   4.64312e-05   1.52099e-05   4.31637e-06   1.06347e-06   2.37616e-07   4.25343e-08   5.07657e-09       0.00000       0.00000
  17  23 4116.0024    1.4663 10.5358 10.3559 -0.0022      0.384516  0.1601   0.0123   0.2809    0.0375   0.0000     0.0629475   455.4742       36.4103       6.48800      -24.7096       18.6472       9.35432       10.4940       6.04161       1.23369      -1.09956      0.579998      -1.96659     -0.555942      0.383695       2.22016     -0.363695     -0.135940     -0.200524      0.126282    -0.0342060    -0.0715257    0.00849864    0.00449280   -0.00132736   0.000534628   0.000666680  -0.000111524  -1.23251e-05   4.48018e-05  -3.44664e-06   1.57369e-06   2.39858e-07  -8.78783e-08   2.51331e-10       0.00000       0.00000       9.27147       12.0979       12.8472       12.9602       12.3051       11.3777       10.0116       8.59988       6.95917       5.55739       4.15412       3.09621       2.13712       1.46011      0.962024      0.601159      0.368840      0.214487      0.120786     0.0632546     0.0341295     0.0159123    0.00783194    0.00331261    0.00148479   0.000546375   0.000212502   7.08590e-05   2.29276e-05   6.36870e-06   1.61258e-06   3.54787e-07   5.93025e-08   7.30339e-09       0.00000       0.00000
  17  24 4258.2518    1.2469 14.5210 10.2819 -0.0013      0.250998  0.2384   0.0097   0.3940    0.0316   0.0000     0.0665469   443.4850       14.1810       27.9497       15.4462       5.62550       11.0135      -15.5645      -19.9914       4.44525      -7.84852      -6.88716      0.101415       2.90988      -1.38018    -0.0593545     -0.648560    -0.0164055      0.627123     -0.141752    -0.0543647     0.0383447     0.0258073    0.00137532   -0.00122701   -0.00332860    0.00101381   0.000339422  -0.000146302   2.49482e-05   3.77119e-06   2.98566e-07   1.63344e-07   1.23092e-07  -1.22350e-08       0.00000       0.00000       11.6228       15.3074       16.4554       16.8771       16.1174       14.8413       12.8683       11.1555       9.01911       7.12408       5.36742       4.02848       2.83013       1.94686       1.28723      0.815969      0.504313      0.291248      0.166703     0.0896130     0.0462905     0.0231565     0.0107993    0.00483617    0.00199598   0.000798487   0.000293609   0.000100633   3.21647e-05   8.99616e-06   2.27016e-06   4.89923e-07   8.19291e-08   1.01748e-08       0.00000       0.00000
  17  25 4400.3679    1.0622 16.1912 10.1928  0.0011     0.0252231  0.2933   0.0082   0.4612    0.0287   0.0000     0.0696571   461.0676       40.2920      -9.01255      -18.5286       13.6718      -14.9401      -13.2220       1.74989      -6.63351       11.3351      -2.51397      -11.3746       4.35042       1.39176      -1.83146      -1.57721      0.703349      0.838689      0.454440    -0.0395360     0.0136834     0.0264303     0.0127570   -0.00328514   -0.00134766   0.000540786  -0.000676698   7.76375e-05   4.43571e-05  -1.17022e-05  -4.71533e-06   4.45017e-07  -2.02971e-07   5.73467e-11       0.00000       0.00000       13.5329       18.3605       19.5425       20.1291       19.1316       17.7599       15.5282       13.0106       10.8257       8.35805       6.36449       4.75586       3.39290       2.33731       1.55105      0.976200      0.597421      0.353327      0.198708      0.108247     0.0559980     0.0280752     0.0127352    0.00592118    0.00240427   0.000975942   0.000356325   0.000124878   3.92682e-05   1.10237e-05   2.73400e-06   5.85228e-07   1.02702e-07   1.24827e-08       0.00000       0.00000
  17  26 4544.2625    0.8676 19.4860 10.1000 -0.0010      0.253699  0.4082   0.0070   0.5759    0.0252   0.0000     0.0851146   422.3531       58.9785      0.823885      -18.4819      -4.30652       17.7795       38.5508      -26.9050       13.1345      -5.40355      -17.7104       6.50964       7.87327      0.172294      -3.22553      0.113849      0.659601    -0.0246294     -0.257683      0.133155    -0.0504968    0.00371190   -0.00144757    -0.0113917    0.00175312   0.000208306  -0.000857396  -0.000157866   6.28034e-05   1.16635e-06  -2.59661e-06  -8.57649e-07   1.83341e-07  -9.04921e-09       0.00000       0.00000       17.3694       22.8126       24.7708       25.0795       24.1100       22.2255       19.3566       16.9387       13.4908       11.0199       8.30011       6.19260       4.31993       2.96002       1.97133       1.27205      0.771245      0.461032      0.260674      0.139693     0.0730781     0.0354288     0.0172637    0.00750587    0.00324949    0.00123950   0.000469524   0.000159162   4.94998e-05   1.41282e-05   3.54231e-06   7.60678e-07   1.23431e-07   1.52245e-08       0.00000       0.00000
  18   9 2143.7874    0.8093  0.6668  9.9675 -0.0064       5.23043  0.0263   0.0192   0.0445    0.0858   0.0000       1.02407   437.1568     -0.454435       14.2304       3.95913     -0.329345     -0.147797       3.27782      -1.92579      -2.16339     -0.333466      -1.15912     -0.627405      0.790560     0.0262799     -0.249947      0.185687     0.0687453    -0.0452414     0.0257558   -0.00426702    -0.0109426   -0.00692225   0.000632300    0.00273694   0.000793727  -0.000349888  -5.26672e-05  -1.72473e-05  -2.63634e-06   7.92631e-06  -6.83834e-07   2.19578e-07   2.58504e-08  -1.74318e-08  -3.41954e-09  -2.09920e-10       1.86356       2.32612       2.45448       2.61068       2.42227       2.13940       2.03321       1.76413       1.44575       1.15665      0.920124      0.674037      0.470418      0.329294      0.227278      0.144979     0.0874999     0.0527544     0.0321323     0.0181679    0.00984775    0.00488889    0.00249597    0.00116492   0.000573783   0.000229759   9.67409e-05   3.37205e-05   1.22314e-05   3.81289e-06   1.16266e-06   3.17909e-07   7.85133e-08   1.64793e-08   2.90194e-09   3.39172e-10
  18  10 2291.8213    1.1706  0.8065 10.2480 -0.0039       5.53712  0.0295   0.0253   0.0513    0.1167   0.0000      0.845211   440.1258       3.61440       9.91985      -3.86399     -0.238423      -3.13029      -2.41796      -2.68710      0.368727     -0.998742      -1.35707      0.815430     -0.316568      0.389557      0.157672     -0.118652     0.0184354    -0.0555977    -0.0600395    -0.0152961     0.0121000    0.00268607   -0.00143383  -0.000181079   2.19801e-06   0.000118786   0.000181123  -1.68945e-05   1.45012e-05  -2.79736e-06   1.50014e-06  -1.63107e-08   8.75746e-08   4.45484e-09  -2.95258e-09  -4.44775e-10       2.18682       2.55016       3.01939       3.07114       2.77453       2.51613       2.36075       1.98463       1.58638       1.30656       1.02363      0.705613      0.513199      0.383787      0.241231      0.147693     0.0974490     0.0619312     0.0343132     0.0178375     0.0107226    0.00605005    0.00273224    0.00119105   0.000589475   0.000268679   0.000111606   4.18115e-05   1.38628e-05   4.30010e-06   1.31165e-06   3.53385e-07   8.13172e-08   1.67745e-08   2.80176e-09   3.12313e-10
  18  11 2436.9948    1.5960  0.9486 11.0435 -0.0086       4.66903  0.0347   0.0334   0.0595    0.1128   0.0000      0.904737   436.8119       1.64154       12.7861      0.893938       1.86243       1.59947      -1.35412      -2.59452     -0.452101       1.41680      0.412668     0.0882868      -1.02985      0.234141     -0.160557    -0.0808472     0.0563733     -0.137650     0.0416015    0.00642596   -0.00464836    0.00701842   0.000280921   -0.00131780  -0.000102449   6.02185e-05   0.000188398   1.17917e-05   1.56924e-05  -1.12059e-05   3.88946e-07  -5.00255e-08   1.45368e-07   2.40861e-08   4.90744e-09   4.02045e-11       2.33793       2.94586       3.01504       3.06641       2.93638       2.73122       2.56697       2.20270       1.82121       1.35615       1.12141      0.831996      0.608342      0.428854      0.289009      0.192016      0.110044     0.0694949     0.0381741     0.0224027     0.0113570    0.00582051    0.00301868    0.00133483   0.000705819   0.000254857   0.000116515   3.89947e-05   1.43506e-05   4.90375e-06   1.36830e-06   4.19816e-07   9.43998e-08   1.97843e-08   3.70727e-09   4.17461e-10
  18  12 2580.9776    2.1118  1.0269 11.0790 -0.0064       1.15186  0.0343   0.0419   0.0593    0.1493   0.0000      0.723190   440.4045       7.39754       15.8333       3.67230      -1.46075       6.31330       1.85640      -1.99194       3.58242      -2.39287     -0.875122      0.199104     -0.635485    -0.0128348     0.0730648     -0.437778     0.0816615    -0.0593286     0.0132645    -0.0289170  -0.000359819    0.00333796  -0.000998139    0.00152594   0.000371650  -1.02641e-05  -2.61591e-05  -5.22543e-05  -4.11686e-05  -2.32996e-06  -9.38324e-08   8.04388e-07  -1.07869e-07  -3.13377e-08  -1.74677e-09  -4.96615e-11       2.08768       2.87453       2.97064       3.04937       2.94304       2.68209       2.51538       2.02272       1.71585       1.36587      0.977189      0.796935      0.538480      0.412892      0.259400      0.179406      0.105144     0.0623878     0.0390856     0.0193015     0.0121920    0.00543919    0.00301855    0.00133989   0.000612715   0.000264912   0.000109475   3.83825e-05   1.66690e-05   4.58430e-06   1.57659e-06   4.20311e-07   9.39650e-08   2.42905e-08   3.98897e-09   4.59811e-10
  18  13 2724.8909    2.6966  0.9439 12.0102 -0.0115       1.51284  0.0342   0.0560   0.0573    0.1258   0.0000      0.761203   436.6783       6.44202       10.6441      0.339341       3.94427      -1.22664      -2.83493     -0.621689      0.509843     -0.621727      0.627884     0.0709321      -1.04368      0.103803    -0.0740211     -0.295942    -0.0449888     0.0228244    0.00598257    0.00866655    -0.0150733   0.000468339    0.00293260  -6.60291e-05  -0.000338380   0.000331252   0.000123106  -8.01506e-06  -1.42699e-05   8.53011e-06   7.64287e-07   4.89761e-07   1.15547e-07   1.43961e-08  -5.92754e-09   6.05373e-10       2.47574       2.96567       2.88218       3.22223       3.19031       2.82473       2.42004       2.14453       1.92160       1.50888       1.07727      0.817173      0.597380      0.451648      0.292170      0.184980      0.107511     0.0674966     0.0389391     0.0237559     0.0131744    0.00675379    0.00332664    0.00144751   0.000631289   0.000247593   0.000103458   3.61948e-05   1.28621e-05   4.36346e-06   1.27837e-06   3.72475e-07   7.88588e-08   1.95836e-08   3.34933e-09   4.03944e-10
  18  14 2868.8521    3.3702  0.8862 12.1478 -0.0061       1.22372  0.0288   0.0696   0.0529    0.1287   0.0000      0.704051   438.8838       3.21956       14.9615       1.47027       5.53071       2.31005      -2.39836      -1.78851       2.36617     -0.370295      -1.61421      -1.21092     -0.638540    -0.0216428     0.0720730    -0.0418013     0.0339918     -0.135296     0.0360793    -0.0179480     0.0190668   -0.00183965   -0.00248745   -0.00141882  -0.000406780  -0.000445297   9.48727e-05  -5.46768e-05   7.44118e-06  -2.00973e-06  -2.77392e-07   3.51871e-07  -8.88548e-08  -1.72969e-08   3.82341e-10  -9.07189e-11       1.88754       2.48293       2.61040       2.64021       2.56328       2.43884       2.14889       1.81359       1.43075       1.13675      0.868789      0.673742      0.476342      0.347944      0.226018      0.153857     0.0937195     0.0573881     0.0329051     0.0176314    0.00973272    0.00496905    0.00244685    0.00116312   0.000525520   0.000230019   9.07426e-05   3.48895e-05   1.26098e-05   4.01718e-06   1.26063e-06   3.59168e-07   8.25731e-08   1.85632e-08   3.00178e-09   3.78644e-10
  18  15 3012.3697    3.9450  0.9345 12.9521 -0.0046       1.71467  0.0330   0.0831   0.0577    0.1107   0.0000      0.866307   438.3272       17.7077       12.2815      0.478585       1.21195      -6.57920      0.763791      -1.85756     -0.523912      -2.46703      0.630931     -0.749414      0.640675      0.158834    -0.0954159     -0.114284    0.00289432   -0.00898395     0.0461936    -0.0153513    0.00352934  -0.000516195  -0.000901863   -0.00112869  -0.000408550   6.67523e-05  -7.77825e-05   5.51477e-05   1.14930e-05  -5.18254e-06   5.44099e-07   1.04159e-06  -1.17445e-07   2.34267e-08   1.56535e-11   1.50963e-11       2.34966       3.08581       3.21694       3.18107       2.84009       2.64086       2.44493       2.18098       1.86098       1.52120       1.15828      0.847730      0.580200      0.401229      0.260581      0.164586     0.0967000     0.0606671     0.0332393     0.0201034     0.0100465    0.00546506    0.00257635    0.00124284   0.000573653   0.000245373   9.91555e-05   3.81350e-05   1.27229e-05   4.57994e-06   1.25573e-06   3.72846e-07   8.48080e-08   1.83979e-08   3.15991e-09   3.89819e-10
  18  16 3155.0425    4.1097  0.9979 13.1604 -0.0076      0.107249  0.0341   0.0858   0.0609    0.1174   0.0000      0.847675   437.7128       11.2050       15.4662       2.09843       2.81338       1.44012      -2.09440      -5.36984      0.629493      -1.69508     -0.388952      0.329402    -0.0930572     -0.435877     -0.101595     -0.121615    -0.0252577    -0.0490907    0.00551570    -0.0274419    -0.0226392    0.00770826   -0.00351146    0.00186699  -0.000356538   0.000107464  -9.51728e-05   3.59063e-05  -2.08110e-05  -1.11511e-05   2.41635e-07   3.65572e-07   1.59692e-07   3.93644e-08  -4.43678e-09  -7.11656e-11       2.29289       2.90577       2.98744       3.00136       2.86113       2.71640       2.37714       2.21454       1.77469       1.39274       1.05217      0.797912      0.589939      0.423216      0.276853      0.178671      0.105006     0.0648063     0.0352358     0.0209397     0.0108434    0.00586369    0.00281195    0.00138489   0.000585823   0.000256431   9.85660e-05   3.87137e-05   1.29604e-05   4.66974e-06   1.32538e-06   3.98143e-07   9.31722e-08   1.97059e-08   3.12443e-09   4.11528e-10
  18  17 3297.6205    3.6821  1.3607 13.1678 -0.0050      0.531883  0.0460   0.0703   0.0734    0.0926   0.0000      0.581216   437.4467       10.3290       14.5709      -1.55998     -0.676317      -1.93480      -1.58827      -6.94727       1.04284      -1.68633     -0.660105     -0.159369     -0.151403     -0.273151      0.160651    0.00551653     0.0378650    -0.0380190    -0.0218223     0.0222887    -0.0145088    -0.0195250   -0.00122317  -0.000761465  -0.000461282  -0.000321986  -0.000205052   4.44215e-05  -2.04700e-05   7.66958e-06  -7.84753e-07   8.66057e-07   7.68786e-08  -4.61380e-08   2.24451e-09  -7.65076e-10       2.81869       3.52660       3.77804       4.07109       3.94304       3.38346       2.98990       2.69526       2.26675       1.68499       1.34994      0.993493      0.743170      0.491963      0.321172      0.222401      0.138506     0.0859960     0.0493165     0.0274029     0.0149052    0.00848927    0.00412999    0.00193714   0.000903391   0.000358785   0.000139174   5.31425e-05   1.85945e-05   6.06798e-06   1.79696e-06   5.38487e-07   1.25701e-07   2.53864e-08   4.70074e-09   5.36059e-10
  18  18 3440.3354    3.2306  2.4822 11.6750 -0.0014      0.930713  0.0559   0.0434   0.0985    0.1130   0.0000      0.233664   438.3958       19.5593       7.47111       3.80320      -6.01738       1.39626      -5.40448      -6.40179      -2.99355      -3.00627     0.0295891      -3.16844      0.154682      0.585685     -0.351388     -0.660511    -0.0372369    -0.0156032  -0.000266261   -0.00161175     0.0242040     0.0123617    0.00552898   0.000100359   -0.00180754  -3.29701e-05  -4.95222e-05  -1.89311e-05  -1.58895e-05   7.24970e-07  -3.94795e-06   3.89385e-08   5.75640e-08   5.41330e-09  -4.67961e-09  -1.65261e-10       3.38936       4.43164       4.66534       4.84829       4.60972       4.34715       3.77749       3.25640       2.60206       2.12574       1.63910       1.23562      0.870337      0.601675      0.409515      0.270777      0.168071      0.104048     0.0596656     0.0339632     0.0179200    0.00916388    0.00453224    0.00217061   0.000979348   0.000423407   0.000169999   6.44469e-05   2.27662e-05   7.69399e-06   2.28058e-06   6.42742e-07   1.56595e-07   3.32428e-08   5.48004e-09   6.85416e-10
  18  19 3583.2019    2.7175  3.4927 11.4540 -0.0015      0.809860  0.0689   0.0325   0.1229    0.0788   0.0000      0.167055   443.7704       24.5137       15.4521      -4.39709      -1.15722       2.64103       4.05414      -4.39590       2.52794      -2.06890     -0.588457       1.98096      -1.73923      0.688710      0.736792     0.0468560     0.0551203    -0.0798404    -0.0681027    -0.0419525   0.000780225    0.00290700   -0.00270978    0.00265412   -0.00148993  -0.000235094   0.000261223  -8.41947e-05  -2.15527e-05  -7.79187e-07   3.31206e-06  -1.69011e-07   1.45822e-07  -1.35601e-08  -6.50297e-09  -6.13728e-10       4.19289       5.25312       5.51326       5.72821       5.43938       5.21151       4.55327       3.91208       3.30055       2.61608       2.04604       1.53135       1.11355      0.762209      0.515908      0.337377      0.214311      0.131014     0.0740803     0.0423399     0.0223096     0.0117426    0.00575242    0.00278888    0.00119455   0.000529621   0.000207794   8.10330e-05   2.81706e-05   9.67217e-06   2.84335e-06   7.89941e-07   1.91443e-07   3.87203e-08   6.69840e-09   8.07191e-10
  18  20 3725.9677    2.2962  4.7556 11.0468 -0.0010      0.563828  0.0830   0.0236   0.1504    0.0603   0.0000      0.115485   434.1957       32.4459       16.9289       4.69982       6.17186      -9.22807      -6.73306     0.0134333      -1.14917      -9.32273     -0.319784      -3.78938      -1.68968      -1.14512      -1.08163     -0.476786      0.391232     -0.145591    -0.0699937    -0.0699123    -0.0438745   -0.00609104    0.00586830   -0.00292044  -0.000697355   0.000627006   0.000247598  -0.000190001  -3.88885e-05  -6.95101e-06   5.69466e-06   6.71237e-08   4.78742e-07   5.63405e-09   5.15782e-09   7.66196e-11       4.89329       6.44989       6.78841       6.89418       6.71588       6.15714       5.52059       4.81351       3.89029       3.25049       2.43949       1.86333       1.31033      0.911655      0.612218      0.395820      0.252917      0.154752     0.0876244     0.0502238     0.0263156     0.0141409    0.00679227    0.00329814    0.00145110   0.000639660   0.000254377   9.96563e-05   3.38187e-05   1.17192e-05   3.46746e-06   9.67718e-07   2.44225e-07   5.35781e-08   8.60297e-09   1.02232e-09
  18  21 3868.6323    1.9667  6.9421 10.5578 -0.0015      0.394756  0.1037   0.0167   0.1883    0.0472   0.0000     0.0742051   430.4700       41.6288       10.7752       10.7968      -2.07660     0.0341213      -7.68980    -0.0149164       4.55567      -9.76380      -2.83639       1.90316      0.274909      -1.67998      0.859111     0.0654985     -0.617811     -0.163162     0.0505715     0.0159826    -0.0575628    0.00881389   -0.00384672    0.00237614   0.000394389   0.000399003  -7.95848e-05  -0.000164701   5.75655e-05   2.47313e-06  -2.09259e-06   2.19573e-06   1.61737e-07   1.64567e-08  -1.91670e-09   2.50142e-09       6.14247       7.87428       8.45939       8.63220       8.33738       7.62545       6.91499       5.79828       4.89800       3.85917       3.06273       2.24691       1.60468       1.12169      0.751513      0.494969      0.308673      0.189195      0.110391     0.0616447     0.0332334     0.0170174    0.00849718    0.00392452    0.00185523   0.000767846   0.000320542   0.000119141   4.30624e-05   1.40733e-05   4.28936e-06   1.20212e-06   2.87926e-07   6.06236e-08   1.06286e-08   1.17493e-09
  18  22 4011.7171    1.6632  9.2679 10.3547 -0.0018      0.302807  0.1326   0.0131   0.2381    0.0394   0.0000     0.0586963   425.1040       6.09900       12.0972      -2.51506       24.5948      -9.82747       15.1569      -2.38193      -3.86755      -7.65266       3.97452       4.01066      -2.46617       3.02427       1.40392     -0.844295     -0.304280     -0.125467   -0.00826935     -0.115372     0.0270521    -0.0381545   -0.00313505   0.000778180  -0.000399266  -3.18311e-05   0.000172608   1.99519e-05   9.35257e-05   3.95780e-05  -3.59675e-08   2.45444e-06   2.44608e-07   2.21801e-08  -2.98030e-09  -8.81065e-10       7.28804       9.57368       10.2380       10.5689       10.1289       9.49680       8.31698       7.13703       6.03060       4.81980       3.68838       2.76623       1.99765       1.41717      0.950363      0.616036      0.395616      0.234230      0.140046     0.0800962     0.0434464     0.0220053     0.0112316    0.00528679    0.00234819   0.000999594   0.000417567   0.000158886   5.70922e-05   1.87452e-05   5.86145e-06   1.57050e-06   3.81363e-07   8.00961e-08   1.35042e-08   1.60473e-09
  18  23 4154.9817    1.4025 11.8532 10.2633 -0.0015      0.359346  0.1733   0.0109   0.3133    0.0358   0.0000     0.0615840   416.0991      -4.79274       4.30532       6.31772       6.65758       5.77604      -3.38681      -1.68834       2.09687     -0.897960      -3.06232       6.70966       5.12471      -1.13809      -1.14816     -0.478616      0.397801      0.225370    -0.0986671    0.00500074   -0.00741090    0.00875482   -0.00310188  -0.000460947    0.00220422   0.000320548   6.03456e-05  -0.000148470   5.65066e-05   9.83165e-06  -1.13787e-05  -2.44924e-06  -2.59056e-07   9.19263e-09  -6.51396e-09  -1.61043e-09       9.02270       11.5325       12.5905       12.7868       12.3733       11.4710       10.1739       8.82338       7.35090       5.90830       4.51831       3.43838       2.45927       1.74023       1.16293      0.761848      0.481016      0.293869      0.170334     0.0970943     0.0523601     0.0275101     0.0136763    0.00645663    0.00293168    0.00124595   0.000509270   0.000194527   6.91660e-05   2.32810e-05   7.02780e-06   1.93096e-06   4.63681e-07   9.83783e-08   1.60031e-08   1.85615e-09
  18  24 4297.6869    1.1675 13.7848 10.2709 -0.0005     0.0745268  0.2315   0.0093   0.3825    0.0313   0.0000     0.0695181   462.7009       23.1044      -4.63291      -5.48918       22.6310       1.49794      -13.5486       3.29391       3.18872       3.43273       9.57234      -1.46402       1.52405      -1.22466     -0.421482       1.11437      0.971246      0.250627     0.0548250      0.191463    -0.0604973   -0.00689266    -0.0102238    0.00261928    0.00191641  -0.000914128   0.000199948  -7.20045e-05   1.54157e-05   8.14900e-06   1.27229e-06  -3.16589e-06  -9.44670e-07   2.61987e-08  -4.89095e-09  -2.23280e-09       10.8467       14.4140       15.7749       15.8665       15.5337       14.1053       12.7812       10.9307       9.13031       7.31980       5.67761       4.23986       3.09791       2.14880       1.45298      0.960166      0.606480      0.365158      0.216193      0.123412     0.0655389     0.0346632     0.0170850    0.00833720    0.00371103    0.00160905   0.000644630   0.000254824   8.94229e-05   2.99658e-05   9.07204e-06   2.50668e-06   6.16038e-07   1.28043e-07   2.14669e-08   2.38199e-09
  18  25 4440.8275    0.9752 17.7419 10.2044 -0.0008      0.195881  0.3430   0.0074   0.5002    0.0260   0.0000     0.0763025   428.8583       37.3753       44.8438       19.2115       18.1347      -4.62206       33.0879      -5.73935       2.48990      -6.43167      -5.82200       1.53506       8.05281      0.227418      0.641899      -2.03183     -0.378076      0.604548     -0.113976     -0.366022     0.0803015     0.0338678     0.0168558    0.00110574   -0.00172788   0.000477657   0.000465001   0.000587292  -0.000164297  -4.55460e-05   3.17673e-05   4.93907e-07  -6.65774e-08   7.37647e-08   2.95767e-08  -3.85369e-09       14.1697       18.4827       20.2766       20.3741       20.0622       18.6554       16.4066       14.1927       11.6763       9.45055       7.35585       5.43679       4.02398       2.84354       1.91774       1.26712      0.803632      0.492035      0.288419      0.166370     0.0891669     0.0471425     0.0231756     0.0112171    0.00494796    0.00218066   0.000876018   0.000343580   0.000119578   3.99162e-05   1.19843e-05   3.32999e-06   7.99165e-07   1.61910e-07   2.64853e-08   3.02783e-09
  19   7 1867.3667    0.4223  0.4510  9.4233 -0.0058       14.3311  0.0248   0.0138   0.0475    0.0537   0.0000       2.07926   437.1476       2.01435       14.2701       1.07259      -1.45844      -2.01429      0.617923       1.16601     -0.368385     -0.703642      0.796531      0.421063     0.0875699     -0.453869      0.342026     0.0608532    -0.0584298     0.0574399    -0.0120067    -0.0428345    0.00706153    0.00208588   -0.00674626  -6.43534e-05   0.000521396  -0.000390746   0.000156044   2.02999e-05  -8.84974e-07  -6.67430e-06   5.14301e-06  -1.65434e-07   1.38548e-07   2.98696e-08  -3.32415e-08   1.45615e-09       1.89798       2.06796       2.49029       2.55991       2.23462       1.89092       2.22645       1.74880       1.32861       1.27248       1.02792      0.742669      0.490111      0.411693      0.279062      0.141526      0.103952     0.0741440     0.0424482     0.0210233     0.0114292    0.00787518    0.00409763    0.00185336   0.000772483   0.000382489   0.000222917   9.46713e-05   3.59049e-05   1.24506e-05   3.55295e-06   1.19670e-06   3.11590e-07   6.94361e-08   2.09371e-08   4.69492e-09
  19   8 2021.8538    0.6167  0.5474  9.5986 -0.0022       7.76083  0.0236   0.0165   0.0433    0.0706   0.0000       1.22768   437.9837       2.59045       12.3932       3.09227      -2.47080      -2.84272       2.28538      -1.43650     -0.768488      -1.20931      0.475024    -0.0824401     -0.316796    -0.0961511      0.199045      0.293207     -0.114457    -0.0111091    -0.0163305   -0.00512883    0.00850348    0.00900602  -0.000750625   -0.00152510   0.000672768   0.000279328   7.90677e-05  -7.79574e-05  -8.08746e-06   2.58815e-06   3.06285e-06   2.36286e-07  -4.09562e-07  -6.99673e-08   1.40606e-08   1.38219e-09       1.60867       2.00543       2.21303       2.17707       2.22796       2.13075       1.75391       1.55064       1.39844       1.11298      0.906761      0.683577      0.441279      0.383087      0.234384      0.169164      0.104143     0.0617788     0.0397884     0.0237061     0.0137378    0.00747168    0.00383950    0.00186831   0.000825069   0.000411657   0.000153926   7.35543e-05   2.79269e-05   1.03771e-05   3.54324e-06   1.14131e-06   4.08738e-07   1.04126e-07   2.03279e-08   4.41486e-09
  19   9 2173.8494    0.8659  0.6521  9.9886 -0.0051       6.87768  0.0244   0.0212   0.0461    0.0870   0.0000       1.02978   438.1173       3.10334       14.7694       2.93449       3.89894       1.74007      0.714655       1.11493      0.940412      0.332698      -1.40980     -0.201518      0.553176     -0.757475    -0.0707538     0.0390178   -0.00800162     -0.137263    -0.0343628    -0.0169184     0.0337694    0.00732355    0.00436973   0.000896809  -0.000276509  -0.000769823  -0.000106118   8.71061e-05   6.46771e-06  -1.49331e-05   3.96975e-06   1.64946e-06   2.41216e-07   3.60244e-08  -7.83228e-09  -9.10638e-09       1.66103       2.11368       2.34002       2.24628       2.28597       2.09350       1.93908       1.64423       1.35499       1.06803      0.883997      0.694681      0.468654      0.352150      0.232876      0.161195      0.103666     0.0650972     0.0400724     0.0231877     0.0121507    0.00682267    0.00338466    0.00163575   0.000815086   0.000391701   0.000174212   6.88659e-05   2.71746e-05   1.02272e-05   3.29722e-06   1.14895e-06   3.42344e-07   9.19332e-08   2.03066e-08   4.44702e-09
  19  10 2322.4418    1.2402  0.8471 10.4197 -0.0001       4.25244  0.0347   0.0264   0.0523    0.1025   0.0000      0.881203   441.4628       3.75033       13.3555      -2.38615      -4.76913       1.83830     -0.361264      -3.39590       2.12746     -0.449777      0.135886      0.589212     -0.178922      0.525001     0.0463431    -0.0264582     -0.216655     0.0186179     0.0189571     0.0165807   -0.00215053   -0.00906661   -0.00228773    0.00184039   -0.00149825   2.23703e-05   6.84016e-06  -0.000105099   1.16176e-05  -5.31326e-06   5.35797e-06  -1.08545e-06  -3.84964e-07   4.15248e-09   3.27078e-08  -6.49960e-09       2.21176       2.39293       3.04323       3.15839       2.64216       2.66724       2.69560       2.05702       1.61662       1.56456       1.15563      0.761721      0.685733      0.482328      0.267603      0.216584      0.157535     0.0792566     0.0465960     0.0321930     0.0192720    0.00812409    0.00406808    0.00268084    0.00133660   0.000498912   0.000205537   0.000105070   4.61017e-05   1.77576e-05   5.53662e-06   1.40744e-06   4.03989e-07   1.09412e-07   2.48882e-08   4.96058e-09
  19  11 2468.2171    1.6218  1.0005 11.0154 -0.0056       3.45377  0.0380   0.0318   0.0599    0.1101   0.0000      0.828388   439.7408       6.22900       7.41501      -1.34498      -1.03784      -6.31924      -1.90097      0.828150       1.80339      -2.14038     -0.925694      0.559608       1.05688     -0.229583      0.146051      0.206415     -0.260625    0.00715200    0.00528593     0.0105670    0.00601410    -0.0140804   -0.00293748    0.00145484    0.00200182  -0.000900095   0.000289693   9.52241e-05   6.41786e-06  -1.49595e-06   2.80858e-06   1.09408e-06   2.38926e-08   4.07246e-08  -9.49582e-08   8.96540e-09       2.15875       2.68892       3.22312       2.88549       3.21690       2.86130       2.37347       2.41074       1.76175       1.54931       1.17921      0.862908      0.683607      0.463913      0.337807      0.207697      0.147207     0.0949287     0.0526159     0.0320706     0.0172570    0.00942451    0.00598274    0.00245886    0.00125496   0.000602173   0.000225184   0.000103675   4.42865e-05   1.36255e-05   5.07383e-06   1.71391e-06   4.89396e-07   1.46572e-07   3.63502e-08   6.80957e-09
  19  12 2613.1915    2.2655  0.9113 11.1596 -0.0033       1.93986  0.0315   0.0454   0.0506    0.1517   0.0000      0.657666   435.4804       5.66153       9.90258       1.05724      -2.48762      0.201018      -2.94800      0.361850       2.86599     -0.337674       1.09466     -0.646236    -0.0968220     -0.124747     -0.153256    0.00167982    -0.0250695    -0.0168745    -0.0453603    -0.0149495   -0.00241768    0.00433440    0.00244192   0.000931134  -4.50421e-05   0.000652449  -0.000174598  -9.02554e-05   1.56624e-05   2.00032e-05  -2.15446e-07  -8.92609e-07   5.15925e-07  -9.15746e-08   1.27504e-09  -7.67753e-09       2.39432       3.24735       3.78002       3.83968       3.60935       3.37501       2.81874       2.25128       1.88639       1.39542       1.08173      0.807460      0.566408      0.392202      0.268241      0.176423      0.118985     0.0721174     0.0428020     0.0259516     0.0151918    0.00735509    0.00392733    0.00206478    0.00101888   0.000443531   0.000192782   8.27074e-05   3.27890e-05   1.16447e-05   4.33686e-06   1.40006e-06   4.23344e-07   1.02388e-07   2.24895e-08   4.41212e-09
  19  13 2758.0491    2.7664  1.0131 11.8459 -0.0041       1.91929  0.0325   0.0531   0.0551    0.1239   0.0000      0.727138   437.0525       7.17639       9.72132      0.925348      -1.86274      -2.51976       1.04298      -2.23925     -0.630182     -0.134429       1.63510      0.396526     -0.634285     -0.511771     -0.316037    -0.0341865     0.0904439    -0.0722309   -0.00286872    -0.0422568    0.00323407   -0.00666807   -0.00141448   -0.00119689   0.000984155  -0.000345818   0.000330247   0.000182601   4.19294e-05   8.32727e-06   1.25005e-07  -5.12806e-07  -1.19213e-08   7.28641e-08   2.04444e-08   3.17846e-09       1.91721       2.53615       2.72655       2.64779       2.78381       2.33703       2.21592       1.95686       1.65426       1.44022       1.03090      0.834474      0.593602      0.418424      0.300637      0.187093      0.125808     0.0746147     0.0455969     0.0277194     0.0151860    0.00856140    0.00439189    0.00221758    0.00108325   0.000476058   0.000212236   8.31252e-05   3.31910e-05   1.24559e-05   4.20975e-06   1.44122e-06   4.12125e-07   1.05267e-07   2.78193e-08   6.48526e-09
  19  14 2902.6763    3.5010  0.8542 12.3932 -0.0097      0.787783  0.0279   0.0727   0.0515    0.1152   0.0000      0.713771   439.8645       7.92990       10.4006      -1.48031      -3.45565      -3.25664     -0.281865      -1.51961      -2.71113      -1.54921       2.07391     -0.716421     -0.618159     0.0586535     -0.461737      0.162397     0.0741187     0.0222438     0.0192917    -0.0238048   -0.00937166   -0.00397240  -0.000434174   -0.00109660   -0.00187415  -0.000209477  -0.000460325   0.000117616   4.00495e-05  -3.71637e-06   4.03252e-06  -1.36086e-07  -1.31377e-07  -4.31379e-08   8.30104e-09   2.01594e-09       1.80845       2.04209       2.28170       2.57870       2.40735       2.11963       2.03453       1.75621       1.44854       1.12066      0.931551      0.685872      0.515692      0.361895      0.266604      0.175592      0.110849     0.0702153     0.0424622     0.0248115     0.0146058    0.00773924    0.00399781    0.00208300    0.00102315   0.000458884   0.000210332   8.50512e-05   3.14002e-05   1.09757e-05   3.78381e-06   1.13659e-06   3.23975e-07   8.60173e-08   2.06420e-08   4.06010e-09
  19  15 3046.7819    3.8645  1.0771 12.9312 -0.0102       1.54139  0.0368   0.0758   0.0591    0.1157   0.0000      0.781832   433.5660       6.49936       11.6857       8.78594      -2.13335      -1.55951     -0.840302      -2.00857      0.701505      -1.46449     -0.435744      -1.55830       1.08341      0.137265      0.338992     -0.374328     -0.211864     -0.171835    -0.0901789     0.0511941     0.0311639    0.00536601   -0.00307228   0.000844363   -0.00189172  -8.39200e-05   0.000196449   3.87879e-05   5.57190e-09  -1.13284e-05   4.40654e-06  -2.54995e-06   2.93616e-07  -1.91229e-07  -2.58127e-08   6.24786e-09       2.20851       2.84487       2.92007       3.01659       2.85000       2.76062       2.49878       2.12335       1.91512       1.54780       1.19916      0.928298      0.663331      0.491492      0.329080      0.221563      0.139505     0.0909930     0.0513650     0.0310162     0.0185095    0.00935102    0.00494276    0.00254460    0.00121030   0.000505663   0.000231795   9.80446e-05   3.85363e-05   1.36781e-05   5.03699e-06   1.62435e-06   4.59006e-07   1.24560e-07   2.65495e-08   5.82806e-09
  19  16 3190.0692    3.9965  1.2818 12.7761 -0.0047      0.156246  0.0407   0.0711   0.0666    0.1118   0.0000      0.621666   437.5439       13.3223       4.96089       1.74489      -2.32807      -2.40984      0.669001      -1.98210      -1.89101      -2.70221       1.25750     -0.247535      0.212915    -0.0855654      0.228192     -0.222146     0.0920541      0.161565    -0.0380989    -0.0814608   -0.00191149    -0.0130360   -0.00386648    0.00210535    0.00150267  -0.000355389  -0.000305602   7.30403e-06  -4.37301e-06  -1.92432e-05  -1.00865e-05   2.70072e-06   7.59896e-07   2.16847e-07   1.47465e-08   1.07741e-08       2.54591       3.38522       3.64042       3.71627       3.44150       3.18266       2.91312       2.48738       2.11163       1.71871       1.36730       1.01697      0.725778      0.502308      0.338970      0.222775      0.146575     0.0914010     0.0558740     0.0318580     0.0179381    0.00967545    0.00513488    0.00244917    0.00125433   0.000534412   0.000260385   9.86157e-05   4.21430e-05   1.46127e-05   5.27756e-06   1.62894e-06   4.85026e-07   1.27136e-07   2.89586e-08   5.94361e-09
  19  17 3333.1918    3.5754  1.6422 12.7903  0.0004      0.657170  0.0484   0.0581   0.0786    0.0768   0.0000      0.427113   440.1263       12.4268       10.0214      -2.94050      -3.24519       3.53205      -6.03340      0.235826       4.45276     -0.946064       1.56587      -1.84914     -0.222651      0.645637      0.569025      0.155775     -0.177268     -0.139080      0.151412    -0.0144125    -0.0140577    -0.0165248    0.00948311    0.00284568    0.00203658   -0.00110739  -0.000346657   0.000180587   1.09348e-05   9.82805e-06  -7.18590e-06   1.63905e-07   6.42042e-07  -3.17955e-08   5.85382e-10   4.31001e-09       2.74120       3.54036       3.57700       3.77350       3.85014       3.40916       3.14425       2.65394       2.31869       1.87571       1.41316       1.08048      0.796917      0.598750      0.407538      0.276053      0.172881      0.103823     0.0679803     0.0372411     0.0220031     0.0122403    0.00625924    0.00310570    0.00143136   0.000660180   0.000285276   0.000115476   4.34682e-05   1.71934e-05   5.84565e-06   1.74645e-06   5.52220e-07   1.43552e-07   3.41578e-08   7.55270e-09
  19  18 3476.6666    3.0077  2.4921 12.1376 -0.0044       1.31795  0.0578   0.0405   0.1000    0.0683   0.0000      0.254354   436.0156       12.8760       21.8677       6.55174       1.88574      -3.93147      -1.28298      -1.29796       1.88431      -3.19115      -2.53322      -2.07213     0.0490902     -0.530688     -0.172802     0.0418216     -0.144931    -0.0681672    -0.0774345    -0.0190177     0.0428230   0.000686679   -0.00221123    0.00127043    0.00184063   8.62423e-06  -0.000116011  -3.86141e-06  -4.77834e-06   1.98682e-05   3.65148e-06   4.73240e-07  -7.66675e-07   5.60534e-08  -1.94752e-08  -3.20659e-09       3.13323       4.20711       4.53177       4.65633       4.56774       4.03849       3.87989       3.16170       2.82373       2.21244       1.74130       1.33956      0.994824      0.682484      0.498400      0.323027      0.213982      0.127372     0.0807642     0.0472142     0.0262509     0.0146569    0.00739781    0.00376140    0.00184511   0.000837346   0.000379349   0.000148270   5.95119e-05   2.26594e-05   7.69190e-06   2.53870e-06   7.45191e-07   1.85433e-07   4.74023e-08   9.54216e-09
  19  19 3620.0691    2.5394  3.8493 11.2469 -0.0013       1.06604  0.0713   0.0277   0.1274    0.0656   0.0000      0.148412   432.0187       13.1175       17.2886      -1.86861      -2.36434      -3.15840      0.841999      -1.97876      0.781489      -3.19598      -1.97952      -2.54527       1.04401     -0.701509     -0.386331     -0.151931     -0.136836     -0.117962    -0.0455650     0.0933556    -0.0167964    0.00360382  -0.000830152    0.00170259  -5.17194e-05   -0.00104819  -6.38948e-05   3.13869e-05   8.03173e-05  -2.61657e-05  -2.62396e-05   1.44892e-06  -4.72012e-08  -3.83018e-07  -3.10934e-08   2.18625e-08       4.06691       5.25959       5.66881       5.72979       5.46239       5.22447       4.60762       3.98061       3.56086       2.87280       2.26441       1.72134       1.24831      0.861131      0.610918      0.397718      0.252677      0.163586     0.0962428     0.0581477     0.0323008     0.0179791    0.00904562    0.00465668    0.00214656    0.00100188   0.000430559   0.000182859   6.92362e-05   2.64081e-05   9.28239e-06   3.13721e-06   8.70113e-07   2.33904e-07   5.39905e-08   1.08523e-08
  19  20 3763.2663    2.1853  5.4546 10.8353 -0.0010      0.716766  0.0889   0.0203   0.1579    0.0514   0.0000      0.100628   429.8030       22.9046       13.9322       9.18952      -12.2904      -10.1673       5.47446      -8.04598       5.51408      0.554534      0.387409      -1.17354      0.711226      0.579324     -0.165563     -0.234932      0.344607     -0.298357    -0.0371447     -0.208402     0.0153494   -0.00638823     0.0103312   -0.00223774    0.00550283   -0.00109865   1.66313e-05   4.76336e-05   9.32942e-05  -1.41888e-05   1.98498e-06  -3.47998e-06  -1.47696e-06   1.21747e-07  -3.66400e-08   1.37750e-09       4.78097       6.27813       6.60693       7.03346       6.73908       6.38362       5.60793       4.97745       4.10840       3.42480       2.66071       2.02217       1.52507       1.04653      0.747190      0.487155      0.325444      0.202845      0.125507     0.0718512     0.0399162     0.0226258     0.0113539    0.00587021    0.00273969    0.00125444   0.000557994   0.000229006   8.74836e-05   3.42134e-05   1.13952e-05   3.73567e-06   1.08913e-06   2.85762e-07   7.20099e-08   1.41067e-08
  19  21 3906.4636    1.8758  7.5656 10.3620 -0.0015      0.388605  0.1080   0.0149   0.1933    0.0438   0.0000     0.0672638   442.8080       31.3253      -5.96438      -3.69453       3.95042       6.61706       7.54717      -8.46277       6.88888       5.72128       4.54817      -4.27262       1.77979       1.36810     -0.112617      0.130354      0.552815     -0.102494    -0.0511075     -0.115993     0.0557103   -0.00933270    0.00827430    0.00361247  -2.00250e-05    0.00117140   0.000104865   9.45484e-05  -9.31829e-05   5.62608e-05  -4.59465e-06   1.04480e-05   6.27714e-08  -5.01493e-07   8.22470e-09   1.30518e-09       5.84470       7.72847       8.15017       8.48169       8.29668       7.75727       6.88733       6.12936       5.00853       4.08936       3.17248       2.45682       1.79920       1.30335      0.908698      0.603019      0.390834      0.242826      0.145936     0.0859177     0.0478488     0.0261018     0.0135412    0.00677656    0.00322480    0.00149970   0.000644115   0.000269538   0.000104805   3.87792e-05   1.33236e-05   4.40166e-06   1.30866e-06   3.50959e-07   8.44338e-08   1.74750e-08
  19  22 4049.8775    1.5577  9.7554 10.2745 -0.0033      0.296738  0.1414   0.0120   0.2457    0.0364   0.0000     0.0598432   434.3568       16.0787       30.0863      -25.8320      -13.3607       6.53204       18.4684      -18.3505       2.76074       2.43394      -2.79521      0.176291     -0.111655      -2.31969      0.570064     -0.197403     0.0300345   -0.00389404     -0.136186    -0.0501135    -0.0288883     0.0583478     0.0250352    0.00747388   -0.00480832  -0.000939962  -0.000760463   0.000417953  -0.000421693  -1.62103e-05   9.44051e-06  -6.35505e-06   2.52578e-06   4.82339e-07   1.51339e-07   2.33015e-09       7.22796       9.39303       10.1246       10.5837       10.2515       9.45394       8.62954       7.48652       6.27301       5.05000       4.00462       3.04438       2.23846       1.63517       1.12118      0.760901      0.484562      0.307307      0.186816      0.108294     0.0616420     0.0335875     0.0178021    0.00875159    0.00426914    0.00194531   0.000870162   0.000353390   0.000141028   5.09612e-05   1.78157e-05   5.63163e-06   1.67488e-06   4.52306e-07   1.04428e-07   2.17809e-08
  19  23 4193.4882    1.3231 12.4976 10.1937 -0.0011      0.352003  0.1891   0.0099   0.3247    0.0323   0.0000     0.0610011   448.5924       18.0665       12.3407      -11.8374       5.64134      -3.06506      -5.44395      -3.99039      -8.49595       4.79911     -0.701451      -4.02343      -3.49630     -0.162092      -3.26668    -0.0916265     -0.619531   -0.00683018     -0.311943     0.0616232    0.00731921    -0.0232499    -0.0106703    -0.0170875   0.000522026    0.00415281   -0.00100404  -0.000453578   0.000233775   6.13066e-05  -6.27695e-07  -9.46010e-06  -2.77683e-07   3.26065e-07  -1.94490e-07  -4.72354e-08       8.85865       11.6620       12.6036       13.0368       12.5496       11.7699       10.4214       9.28631       7.81421       6.45543       5.05378       3.88942       2.85071       1.99703       1.40019      0.933787      0.606915      0.384462      0.235121      0.136280     0.0781208     0.0424990     0.0219318     0.0112294    0.00540305    0.00242699    0.00109718   0.000446846   0.000173858   6.49664e-05   2.28121e-05   7.31722e-06   2.14865e-06   5.71648e-07   1.36213e-07   2.73993e-08
  19  24 4337.0587    1.0883 15.4279 10.1645 -0.0028      0.331362  0.2726   0.0080   0.4124    0.0285   0.0000     0.0752045   438.3714       6.10965      0.197881      -19.9028       3.50534      -7.15260      -7.14125      -34.3546      -7.41775      0.851597      -4.88370      -1.31658     -0.846456       5.19046      0.604267      -3.94436      0.699506    -0.0777817     -0.434589     -0.346065     -0.110218     0.0186902     0.0321287    -0.0101916    0.00293083    0.00111023    0.00276502  -0.000957031  -0.000142539   0.000210521   3.03170e-05  -3.82885e-06   1.42269e-06  -2.64171e-07   7.61017e-08  -2.04442e-08       11.3728       15.4025       16.3076       16.9688       16.5067       15.4699       13.8712       12.2031       10.0665       8.44108       6.51593       5.09760       3.70669       2.70263       1.85768       1.25957      0.819284      0.523397      0.317777      0.185796      0.104355     0.0580570     0.0300672     0.0152721    0.00725867    0.00336471    0.00147972   0.000617868   0.000239870   9.01795e-05   3.07680e-05   9.98031e-06   2.91861e-06   7.82636e-07   1.82576e-07   3.79397e-08
  20   7 1893.9771    0.4956  0.3497  9.6364 -0.0054       10.3688  0.0217   0.0190   0.0345    0.0530   0.0000       1.81527   440.2445       1.41093       14.8579      0.256287      -1.78812     -0.319488       1.07143      0.485073     0.0907037      0.420623     -0.171715   -0.00465165      0.526473      0.349130     -0.384551    -0.0811417     0.0704519     0.0916999    0.00848549    -0.0238197     0.0147598     0.0123818   -0.00103692   0.000988138  -0.000435422   5.21807e-05  -0.000340704  -0.000123746   3.11107e-05   3.32454e-05   9.43262e-06  -1.36925e-06   8.49759e-08  -1.62978e-07   1.31215e-07   1.29394e-08       1.26610       1.99982       1.79101       2.17317       2.01284       1.99744       1.99752       1.29283       1.64299      0.917421       1.02751      0.669434      0.506344      0.425851      0.208744      0.216221      0.100526     0.0815931     0.0496022     0.0256606     0.0178929    0.00848491    0.00533587    0.00235996    0.00131898   0.000565675   0.000276994   0.000128961   5.00450e-05   2.34948e-05   7.18715e-06   3.49153e-06   1.14128e-06   2.91826e-07   1.31792e-07   2.94837e-08
  20   8 2050.1695    0.7069  0.5504  9.6805 -0.0046       6.70451  0.0226   0.0175   0.0419    0.0744   0.0000       1.13150   439.9937       3.63903       16.1581      0.511965    -0.0193248     -0.335714      0.791775      -1.77569      -1.59818      0.491658      0.536382     -0.354707      0.480013     -0.287714      0.124970     0.0182034     0.0703769    0.00987850    0.00210321     0.0246336     0.0112719   -0.00676609    0.00633907   0.000205160   0.000768807   1.97680e-05  -0.000508638  -2.43509e-05   6.87315e-05   1.35106e-05   3.38697e-06   3.55526e-07   1.64669e-06  -4.73926e-07  -1.32066e-07   7.57936e-09       1.55040       1.73483       1.99721       2.28464       2.04606       1.83975       1.85768       1.58217       1.20122       1.05749      0.914538      0.657470      0.439627      0.355330      0.271175      0.180072      0.106922     0.0724747     0.0501075     0.0288234     0.0156376    0.00972011    0.00571634    0.00291847    0.00121546   0.000582589   0.000324037   0.000147990   6.74302e-05   2.53149e-05   9.10470e-06   3.12402e-06   9.67018e-07   2.88931e-07   8.00288e-08   2.01600e-08
  20   9 2203.2830    0.9428  0.7288 10.1957 -0.0095       6.23020  0.0299   0.0216   0.0473    0.0900   0.0000      0.956840   438.7129       3.63941       11.8445      -1.05532       3.51986      -1.07415      0.414775      -3.57458       1.54000      0.880135      -1.03944      -1.24633      0.639419      0.627284     -0.255842     0.0861522     0.0276372    -0.0408099     0.0953295    -0.0282436     0.0570859   -0.00334312   -0.00383552    0.00167508   -0.00254573   0.000108410  -9.20360e-05  -0.000185924  -2.72495e-05   3.16222e-05  -9.66923e-06   2.64981e-06  -6.57474e-07   4.62656e-07  -8.53988e-08   6.05256e-08       2.01353       2.56865       2.43700       2.55572       2.38915       2.51192       2.39218       2.11655       1.70480       1.34599       1.00213      0.800718      0.606806      0.509293      0.389183      0.261899      0.165267      0.100798     0.0615238     0.0354882     0.0202661     0.0119919    0.00636808    0.00349162    0.00146954   0.000803362   0.000313293   0.000179669   6.16136e-05   2.99508e-05   9.10457e-06   3.85746e-06   1.11164e-06   3.71243e-07   9.65203e-08   2.45928e-08
  20  10 2352.6085    1.3466  0.9215 10.3904 -0.0067       4.38805  0.0295   0.0262   0.0548    0.1213   0.0000      0.766385   438.9534    0.00962291       11.2481      -2.28378      -1.24344      -1.78379    -0.0150710      -2.66626      0.303928     -0.605419      0.784583      0.315123      0.395159     -0.653415     0.0585200      0.132714     -0.173307      0.101522    0.00753388    -0.0117561    -0.0253168   -0.00411646    0.00134642    0.00228967   -0.00370177   -0.00128737   0.000687783  -1.04645e-05  -7.61869e-05  -2.18366e-05   6.29146e-06  -2.79310e-06  -1.74541e-06   1.24422e-07   1.31526e-07   5.12858e-08       1.80620       2.27565       2.43035       2.51270       2.39547       2.38408       2.08395       1.82027       1.52403       1.30222       1.03128      0.817004      0.622906      0.410796      0.290274      0.200502      0.138420     0.0887269     0.0570346     0.0343573     0.0197480     0.0107966    0.00582507    0.00287778    0.00158069   0.000731049   0.000350028   0.000148697   6.39599e-05   2.37419e-05   1.02211e-05   3.49200e-06   1.22916e-06   3.71031e-07   1.00260e-07   2.62574e-08
  20  11 2499.1522    1.7190  0.9365 11.2652 -0.0167       3.50358  0.0306   0.0355   0.0552    0.1119   0.0000      0.721822   435.4913       5.70001       16.8302      -3.71405       4.83610      -6.47868       3.28736      -1.75821      -1.42557     -0.984945      0.769997     -0.854092      0.292393   -0.00898085    -0.0145087      0.160092   -0.00830776     -0.114166     0.0134002     0.0138965     0.0463984     0.0114119    0.00816103   -0.00162827   0.000514363   0.000259653   0.000205017  -0.000283917  -4.64153e-05   1.84061e-05   1.32911e-05  -6.83905e-06  -1.55191e-06   9.71254e-07  -1.14938e-07  -3.05936e-08       1.92427       2.41962       2.57064       2.67583       2.63682       2.47975       2.19057       1.97626       1.59548       1.37812       1.06485      0.822614      0.616607      0.448456      0.326633      0.213608      0.141125     0.0953883     0.0580947     0.0343391     0.0202500     0.0112107    0.00643741    0.00320190    0.00167369   0.000765283   0.000343988   0.000163309   6.69080e-05   2.69110e-05   1.03235e-05   3.39309e-06   1.25606e-06   3.70318e-07   1.03308e-07   2.73868e-08
  20  12 2645.0332    2.3490  1.0516 11.4304 -0.0050       3.12270  0.0322   0.0443   0.0599    0.1315   0.0000      0.764969   436.7997       3.81219       12.3884       5.08953      -2.48530      -6.15306       2.21724       2.52490       1.90816     -0.801519      -1.07765     -0.402417     -0.205894     -0.555837      0.202364     0.0921607    0.00278567    -0.0902712    -0.0532503     0.0104107     0.0118763     0.0175632   -0.00360933    0.00224267   0.000468538   0.000413102  -0.000837092  -0.000273459  -4.82944e-05   5.21258e-06  -4.58066e-06  -2.73341e-06  -2.26772e-06  -1.72724e-07  -1.03420e-07   2.75899e-08       1.85589       2.32164       2.35751       2.54925       2.46506       2.32295       2.06661       1.91512       1.56681       1.33256       1.07158      0.821456      0.624439      0.438056      0.315429      0.212076      0.139925     0.0915638     0.0591693     0.0334879     0.0204388     0.0109970    0.00623042    0.00324761    0.00159438   0.000777655   0.000355296   0.000161278   6.57662e-05   2.67609e-05   9.43723e-06   3.52186e-06   1.18654e-06   3.43311e-07   1.03096e-07   2.73176e-08
  20  13 2790.8564    2.9877  0.9365 11.8985  0.0015      0.972593  0.0285   0.0575   0.0527    0.1180   0.0000      0.716667   437.8357       7.58554       15.0850      0.999209      -1.73261      -3.32671      0.653186      -4.72665      0.781434      0.701211      -1.83208     0.0794733      0.500296      0.138283      0.588557     0.0493588     -0.226225     0.0728509     0.0255583   -0.00883014     0.0260006   0.000165588   -0.00260842    0.00237172   -0.00123444  -0.000179913   0.000297583  -3.40524e-05   2.26641e-05  -2.14936e-05  -2.37998e-06   3.94264e-06   2.24132e-06  -2.57537e-07  -1.08215e-07  -1.36785e-08       1.66508       2.03351       2.27085       2.41934       2.18385       2.11096       2.00503       1.71900       1.39526       1.19540      0.993882      0.725901      0.548330      0.404667      0.291309      0.178143      0.133285     0.0824341     0.0534373     0.0290388     0.0192271    0.00984695    0.00553227    0.00280630    0.00151272   0.000689621   0.000315828   0.000142432   6.60638e-05   2.71986e-05   1.00124e-05   3.39503e-06   1.12420e-06   3.27654e-07   9.89583e-08   2.33063e-08
  20  14 2936.1415    3.5919  0.7974 12.8112 -0.0108       1.78434  0.0259   0.0780   0.0481    0.0983   0.0000      0.796768   438.2592       9.30939       17.0757      0.712722      -2.04543     -0.226340      -1.60047      -4.69029      -2.33063       1.48951     -0.441174      -1.10708     -0.407960     -0.471242      0.425437     -0.123242     0.0525132     -0.179674     0.0293150   -0.00384326   -0.00407128    0.00232232    0.00560043   -0.00308241   -0.00106482   0.000100837   0.000399404   3.73152e-05   1.03752e-05  -1.50439e-06  -2.19761e-06  -2.31068e-06  -1.72107e-06  -1.41761e-07  -1.52264e-07  -9.02925e-09       1.62047       2.09319       2.24914       2.25484       2.17188       1.97372       1.81238       1.69469       1.46800       1.21982      0.977090      0.743820      0.567177      0.391686      0.266939      0.185519      0.117426     0.0760712     0.0476203     0.0277986     0.0164812    0.00917931    0.00500692    0.00264736    0.00135454   0.000659981   0.000307740   0.000136634   5.59433e-05   2.23850e-05   8.44656e-06   3.16480e-06   1.06147e-06   3.07310e-07   9.10482e-08   2.48355e-08
  20  15 3080.6863    4.0901  0.9077 12.9845 -0.0000      0.839797  0.0317   0.0823   0.0503    0.1089   0.0000      0.807444   437.6692       10.6053       12.0577       2.00710      -3.40013      -4.58230      0.582783      -1.47204       3.65438      -2.48618     -0.565621      0.427710       1.89424     -0.821660      0.519944     -0.260081     0.0193522      0.143974     0.0507972    -0.0429208     0.0119309   -0.00301547   -0.00392232   -0.00393255  -0.000316897  -0.000106721  -0.000270341  -0.000107951   1.38342e-05  -3.31863e-05   3.29638e-05  -2.33942e-06   3.19888e-07  -4.56686e-09   4.52048e-08   3.99051e-10       1.90818       2.47210       2.46520       2.72242       2.62571       2.49820       2.27557       1.89881       1.55328       1.29517       1.11302      0.842389      0.631068      0.429070      0.295825      0.203471      0.139904     0.0954384     0.0633287     0.0364236     0.0206323     0.0111199    0.00625432    0.00316584    0.00153604   0.000725947   0.000353859   0.000155841   6.75165e-05   2.60794e-05   1.03184e-05   3.43383e-06   1.19791e-06   3.37403e-07   1.00498e-07   2.68747e-08
  20  16 3224.6610    3.9806  1.2391 12.8220 -0.0030      0.321790  0.0371   0.0695   0.0664    0.1078   0.0000      0.575279   438.2189       6.63936       9.86169       1.86367      -1.03025       2.74591     -0.208494      -2.79462       2.40046     -0.975712      0.654626     -0.218103      0.485000      0.231396     -0.448618     0.0706310    -0.0954634   -0.00405217    -0.0632613    -0.0363256    0.00285053    -0.0239408   -0.00539935   -0.00233120    0.00188203    0.00130446   0.000430288  -0.000175218  -0.000116819   2.79149e-05  -1.69401e-05   7.28400e-06   4.31955e-07   1.24799e-08  -1.14977e-08   3.31186e-08       1.97249       2.67212       2.85281       2.90559       2.72475       2.59782       2.39572       2.08370       1.89063       1.54530       1.24730      0.964078      0.679761      0.524868      0.355514      0.243235      0.156796     0.0982936     0.0615114     0.0366324     0.0224522     0.0124682    0.00688978    0.00351470    0.00180886   0.000840622   0.000405806   0.000172454   7.94851e-05   3.07299e-05   1.21615e-05   4.17889e-06   1.45271e-06   4.46499e-07   1.36868e-07   3.25806e-08
  20  17 3368.3948    3.4632  1.9482 12.4173 -0.0025      0.730878  0.0497   0.0483   0.0821    0.0699   0.0000      0.340967   436.3225       17.9439       12.9951       4.18597      0.483560      -2.69696      0.979107       3.32810     -0.647745      -4.64488       2.34470       2.71635    -0.0341930      -1.25728      0.368051     -0.327607     0.0311558     0.0248986    -0.0914182     0.0818159    -0.0234305    -0.0118522    0.00320111   -0.00262527   0.000461526   -0.00200929   0.000269790   0.000197918  -0.000145032   1.54630e-05   1.71661e-05  -4.00273e-06   2.89921e-06  -9.14713e-07  -1.74226e-08   2.78659e-08       2.63327       3.44580       3.61020       3.70360       3.66309       3.51163       3.19921       2.76816       2.37319       1.87487       1.50384       1.19580      0.862325      0.661241      0.484477      0.317733      0.222621      0.132223     0.0866803     0.0502774     0.0305043     0.0162726    0.00924074    0.00472207    0.00229434    0.00114422   0.000530685   0.000234009   9.84154e-05   4.06301e-05   1.49490e-05   5.46261e-06   1.78183e-06   5.92706e-07   1.72595e-07   4.06958e-08
  20  18 3512.2205    2.9747  2.9546 11.6991 -0.0007      0.517134  0.0590   0.0341   0.1068    0.0649   0.0000      0.188301   433.2699       20.6972       7.53654       14.4129      -1.65676      -4.48976       5.82020       4.05764      0.595461      -2.67217      -2.07777      -2.18844      0.866930       1.26064     -0.308570     -0.498325     0.0472838      0.171849    -0.0488404   -0.00919765     0.0430217    -0.0337734    -0.0136224    0.00997649    0.00176772   0.000671667  -0.000948971   0.000346379  -0.000100614   3.47021e-05   5.57078e-06  -7.76484e-06   2.20603e-06   7.85013e-07  -7.28425e-08   1.55385e-08       3.20992       4.02985       4.11282       4.63939       4.52273       4.21869       3.74036       3.24508       2.80113       2.32849       1.87297       1.40460       1.08241      0.790206      0.554798      0.366430      0.252884      0.168089      0.107201     0.0619270     0.0374008     0.0205424     0.0117656    0.00615807    0.00307469    0.00145133   0.000658448   0.000287078   0.000122697   5.01510e-05   1.84210e-05   6.43665e-06   2.21641e-06   6.49087e-07   1.90702e-07   4.90682e-08
  20  19 3656.3173    2.5204  4.2384 11.1806 -0.0019      0.958859  0.0750   0.0253   0.1253    0.0583   0.0000      0.121859   440.3500       17.9718       6.53589     -0.130505      -2.07647     -0.550366      -2.05262      -7.85510      -3.94408      -2.14566     -0.221086       3.76296      -2.18401      0.541846     -0.712577      0.392642    -0.0772783     0.0344462      0.211050     0.0915503    -0.0281370   -0.00501461    -0.0169871   -0.00504938   -0.00385138   0.000426522  -0.000656809   3.91388e-05   2.87386e-05  -4.31546e-05  -2.84278e-05  -1.14646e-05   3.57927e-07   1.36791e-06  -2.25171e-07  -4.63972e-08       4.06094       5.31025       5.61632       5.95273       5.77412       5.34291       4.84511       4.24511       3.59634       2.97117       2.33552       1.78815       1.35001      0.990006      0.702963      0.473145      0.319386      0.200307      0.127749     0.0747784     0.0451590     0.0251723     0.0137730    0.00728319    0.00360757    0.00179493   0.000774893   0.000370040   0.000145388   6.31540e-05   2.26466e-05   8.40099e-06   2.76560e-06   8.45229e-07   2.44921e-07   6.24381e-08
  20  20 3799.8713    2.1619  5.7072 10.8022 -0.0021      0.542975  0.0907   0.0193   0.1555    0.0497   0.0000     0.0913499   443.3788       14.7921       6.34095       2.89956       20.1189      -13.2672      0.605092      -8.11711      -6.28187       2.96933      0.495299       1.72554     -0.215278     -0.233637       1.20495     -0.672554     -0.151117      0.208118     -0.252909     0.0278759   -0.00878327     0.0318502    -0.0158116   -0.00152454    0.00426102   -0.00162619  -6.26441e-05  -0.000720578  -0.000297832  -3.43057e-05   4.37661e-06   5.88576e-06   3.87774e-06  -6.00659e-07  -5.66351e-07  -2.05010e-07       4.85848       6.23762       6.67916       6.94001       6.76084       6.15805       5.94106       5.03201       4.34176       3.57068       2.87665       2.18878       1.66161       1.22430      0.836599      0.577159      0.385316      0.249856      0.153602     0.0917063     0.0544035     0.0300466     0.0163412    0.00860356    0.00443426    0.00213553   0.000973996   0.000434987   0.000185788   7.62854e-05   2.89453e-05   1.01775e-05   3.37367e-06   1.02007e-06   2.91222e-07   7.67838e-08
  20  21 3943.7269    1.7735  7.8836 10.5367 -0.0018      0.349031  0.1144   0.0143   0.2030    0.0383   0.0000     0.0685732   432.9324       24.0008      -5.80277       19.7412     -0.388243       2.53156       12.5037      -3.66460       4.53673      -1.21377       1.49594     -0.557513    -0.0432130      -1.19831       1.31306     0.0181737     -0.450823     -0.272110     0.0956352    -0.0836110    -0.0468677    0.00626659     0.0179411  -0.000776644    0.00757281    0.00346835    0.00144479  -0.000223795  -0.000127059  -4.13166e-06  -0.000116742  -1.01193e-06   1.04825e-06  -9.68282e-08  -7.10961e-07   7.03610e-08       5.84504       7.61109       8.29060       8.55933       8.33936       7.80291       7.18164       6.18154       5.32741       4.40539       3.46239       2.69305       2.02106       1.50059       1.02157      0.714228      0.473883      0.305538      0.190003      0.114582     0.0666765     0.0376362     0.0204606     0.0108983    0.00546695    0.00264334    0.00124414   0.000528925   0.000231899   9.25309e-05   3.60470e-05   1.29933e-05   4.29707e-06   1.33932e-06   3.82489e-07   9.95788e-08
  20  22 4087.4779    1.5101 10.7569 10.3168 -0.0003      0.269743  0.1519   0.0111   0.2678    0.0328   0.0000     0.0585503   434.0111       26.1299       16.5265      -9.56310       4.02975      -7.57649       4.85625      -7.79642      -2.94566     -0.154157       3.84582      -2.59129     -0.557833      -1.17830     -0.575756     -0.599275     -0.869376      0.787373     0.0107672     -0.158090    -0.0131122    -0.0693045     0.0129477    0.00341644    0.00146112   -0.00428526   0.000207114   0.000790778  -0.000247374  -0.000181488  -3.81968e-05   1.72673e-05   7.62121e-06  -1.27218e-06  -3.46132e-07  -5.74179e-08       7.25798       9.51221       10.2071       10.4678       10.3560       9.78943       8.95947       7.71514       6.70670       5.51833       4.38755       3.41607       2.55847       1.89005       1.35536      0.920130      0.613794      0.396310      0.247378      0.148106     0.0877471     0.0497300     0.0266764     0.0142256    0.00709024    0.00338468    0.00159892   0.000683222   0.000306124   0.000119952   4.61300e-05   1.67812e-05   5.65881e-06   1.79165e-06   4.99178e-07   1.28786e-07
  20  23 4231.5072    1.2740 13.7005 10.2388 -0.0004      0.263397  0.2077   0.0089   0.3445    0.0293   0.0000     0.0619116   434.3029       47.1204       32.2500       13.1553      -2.18772       4.49617      0.689660      -6.03885      -15.4792      -6.58136       2.93251       1.57064      -3.87680       1.22343       1.27299      -1.54852       1.18623     -0.236965      0.112565     0.0905846    -0.0527600    -0.0551533     0.0155046     0.0213824    -0.0113709   -0.00463189   0.000652498   0.000165598  -0.000554221  -9.49700e-05  -3.83978e-05  -1.47003e-06   1.27560e-05   2.03867e-06  -5.07469e-07  -6.52895e-08       8.89338       11.6894       12.7502       13.1508       12.8596       12.1886       11.0251       9.71116       8.19995       6.85662       5.40043       4.20065       3.19627       2.33098       1.65889       1.12907      0.768214      0.494575      0.309192      0.187343      0.109928     0.0629782     0.0338149     0.0178756    0.00934930    0.00441961    0.00206920   0.000911331   0.000398243   0.000156554   6.14763e-05   2.18585e-05   7.31166e-06   2.29391e-06   6.34657e-07   1.65974e-07
  20  24 4374.8296    1.0493 16.0694 10.1977 -0.0006      0.106320  0.2862   0.0074   0.4358    0.0263   0.0000     0.0747049   423.1461       45.4185       42.0042      -3.32447       28.7564      -5.29946      -6.13878      -12.3720      -9.25982       3.43737       13.9622       1.05829      -3.15768       3.77921      0.340902      0.245300      0.828557      0.420591     -0.288538     -0.170534     0.0517153    -0.0988283   0.000557495    0.00486365    -0.0121284    0.00603550    0.00186866  -0.000794590  -0.000572634   2.83339e-05  -1.28989e-05  -1.85063e-05  -9.63579e-08  -4.38915e-06   7.46629e-08   2.84964e-07       11.3019       14.9011       16.0194       16.8163       16.2879       15.5044       14.0620       12.4437       10.5301       8.66234       6.93718       5.40517       4.10614       2.97861       2.15537       1.46776      0.993885      0.635026      0.402516      0.241297      0.143218     0.0808561     0.0438351     0.0231480     0.0118183    0.00571499    0.00267604    0.00119029   0.000509998   0.000203523   7.78672e-05   2.80785e-05   9.41400e-06   2.93432e-06   8.22025e-07   2.11115e-07
  21   7 1919.8854    0.5211  0.4073  9.5052 -0.0113       10.2889  0.0215   0.0154   0.0324    0.0577   0.0000       1.59214   438.7755      0.448481       14.4622      0.317099      -3.94693      0.745665      0.617791       1.83648      0.764250      -2.04604      0.291797       1.70338      0.522036     -0.257121     -0.326121      0.141383      0.288344     0.0357088    -0.0678469     0.0610555    0.00730207    0.00238592    0.00270257   -0.00387822    0.00123776    0.00159960  -1.23273e-05  -0.000322459   5.58588e-05   2.32337e-05  -1.88463e-05  -1.65345e-05   4.69255e-06   7.28985e-07  -2.20117e-07  -9.92618e-08       1.32790       1.84312       2.07034       2.17460       2.12262       2.02662       1.83259       1.51062       1.40181      0.992249      0.925542      0.682428      0.477315      0.381703      0.241620      0.175071      0.129707     0.0849339     0.0496321     0.0371632     0.0195259     0.0119340    0.00752702    0.00315339    0.00205100    0.00105522   0.000493198   0.000225953   0.000121118   4.62961e-05   1.88643e-05   8.53812e-06   3.06762e-06   8.00702e-07   3.43551e-07   1.11622e-07
  21   8 2077.8246    0.7682  0.5893  9.5313 -0.0031       7.42647  0.0214   0.0177   0.0403    0.0852   0.0000      0.983133   438.5865       2.15094       16.5749       3.37432      0.599968       2.95903      -2.57667     -0.738568       1.30196     -0.741043     -0.735084      0.425460     -0.367292      0.186895     -0.120013      0.383257    -0.0788349     0.0382743    0.00884645    -0.0221555   -0.00457228   -0.00194403   -0.00452541   0.000541718    0.00289730   0.000420943   0.000141450   0.000198122   0.000253318  -3.87946e-05  -1.70084e-05  -2.50850e-06   2.84385e-06  -2.63024e-06  -4.66818e-07   1.34987e-08       1.46698       1.93167       2.15378       2.30111       2.21352       2.07790       1.81272       1.52940       1.33677       1.09007      0.853702      0.638417      0.478989      0.363032      0.265145      0.179223      0.122519     0.0789753     0.0497956     0.0301810     0.0195380     0.0110778    0.00671765    0.00342224    0.00195149   0.000947856   0.000452344   0.000212493   8.84557e-05   4.17025e-05   1.62971e-05   6.68123e-06   2.47557e-06   8.19768e-07   2.96956e-07   8.33216e-08
  21   9 2232.0392    0.9704  0.8119  9.9929 -0.0056       5.42076  0.0271   0.0207   0.0495    0.1071   0.0000      0.846507   438.8038       1.55829       15.7570       3.24698      0.219341       2.72992      -1.03211      -1.27419     -0.758748      -2.53802      -2.47043      -1.61070     -0.132197      0.444042      0.296281     -0.149657      0.232961    -0.0631117     0.0763620    -0.0188486  -0.000428469    0.00927179    -0.0100070   -0.00353857  -0.000933355   0.000237503   -0.00118784  -0.000566074  -9.67077e-05   4.79296e-05  -1.45747e-05   9.55774e-06   2.72705e-06   4.32858e-07  -2.34351e-07  -9.33518e-09       1.66558       2.09070       2.18445       2.22030       2.24668       2.13252       1.87481       1.72232       1.54192       1.28046       1.05553      0.774183      0.602886      0.453077      0.326589      0.241406      0.156487     0.0974966     0.0606643     0.0379396     0.0231077     0.0143566    0.00786019    0.00437924    0.00228779    0.00108723   0.000556659   0.000262214   0.000105112   4.94330e-05   1.89343e-05   7.27572e-06   2.88507e-06   1.00306e-06   3.06211e-07   9.59347e-08
  21  10 2382.0603    1.4112  0.9129 10.6064 -0.0051       5.05780  0.0339   0.0277   0.0517    0.1082   0.0000      0.812137   438.4172      0.802008       15.9415      -3.91004      -1.11418     -0.297712      -2.34300     -0.416932       2.15477     -0.355781     -0.895065     -0.871414      0.525477     -0.439095     0.0939643    -0.0406954     -0.174415      0.234380    -0.0609974    -0.0256341    0.00496639     0.0200867     0.0107695   -0.00201198  -0.000927636   -0.00101240   0.000945377   0.000124743   0.000153187  -7.45771e-05   2.08330e-06   9.22585e-06   3.26867e-06  -1.40311e-07  -2.19628e-07  -5.47444e-08       2.22403       3.13607       3.39388       3.70951       3.64159       3.30875       2.91534       2.38539       1.95576       1.52009       1.16510      0.855615      0.645450      0.465025      0.363132      0.249011      0.171497      0.105178     0.0695522     0.0413142     0.0261451     0.0151320    0.00879729    0.00469414    0.00240955    0.00120668   0.000561573   0.000263451   0.000119867   5.03417e-05   2.05499e-05   7.87056e-06   2.92535e-06   1.00801e-06   3.35183e-07   9.89117e-08
  21  11 2529.3979    1.9270  0.9382 11.2178 -0.0016       1.65651  0.0283   0.0363   0.0515    0.1026   0.0000      0.740735   439.7668       1.99262       14.4619      -3.22886      -4.17808       1.08831       2.59600      0.175877     0.0170228     -0.131566      -1.16120     -0.165837      0.869028     -0.418350     -0.766733    -0.0826371    -0.0681002    -0.0152566    -0.0319437    -0.0539912    0.00555173    -0.0168198    0.00589769   -0.00695523   -0.00180340   0.000989866   0.000575686  -0.000205798  -7.13291e-05  -3.34818e-05   8.16935e-06   1.92021e-06  -4.97826e-07   4.63855e-07   2.28072e-07   2.29739e-08       1.64214       2.01272       2.16497       2.28623       2.28927       2.06722       1.89663       1.70260       1.51087       1.27797       1.01134      0.763051      0.599429      0.471416      0.321600      0.219991      0.149937      0.101541     0.0633981     0.0392535     0.0236057     0.0134624    0.00798920    0.00432568    0.00241368    0.00121880   0.000586750   0.000260777   0.000116542   4.85107e-05   2.04392e-05   8.14850e-06   2.98302e-06   9.77688e-07   3.22152e-07   9.41778e-08
  21  12 2676.3275    2.4515  0.9602 11.7914 -0.0033       1.48632  0.0292   0.0462   0.0545    0.1050   0.0000      0.707050   442.2355       8.76209       12.9668      -2.95237      -2.14369      -1.53406      -4.27137      -1.00639      0.965924      -1.89211      0.176928      -1.12159      0.179036       1.10894     -0.128891     -0.202733      0.138638    -0.0710667     0.0812707     0.0332524    -0.0112516    -0.0134733    0.00831571    0.00484632   -0.00232333   -0.00117443  -0.000420817   0.000107278   4.45820e-05  -2.98606e-05   1.59384e-05   1.46781e-05   2.94596e-06  -3.78448e-06   4.90365e-07  -1.56903e-07       1.64317       2.05312       2.28780       2.43411       2.32033       2.22034       2.01154       1.75276       1.53218       1.21801      0.990799      0.803198      0.604746      0.419138      0.319203      0.226628      0.147442      0.100169     0.0626889     0.0388650     0.0248031     0.0142301    0.00806001    0.00420274    0.00227078    0.00114188   0.000570656   0.000279435   0.000119506   5.56353e-05   2.07656e-05   8.42963e-06   2.93723e-06   1.09360e-06   3.81191e-07   1.03386e-07
  21  13 2823.1378    3.1317  0.8992 12.3411 -0.0015       1.86993  0.0287   0.0599   0.0498    0.1058   0.0000      0.708740   439.1947       6.80492       17.2365       2.27967      0.771908       2.72578      0.694313      -2.50339       1.39861      -2.28464     -0.610375     -0.644111     0.0963859     -0.600604      0.167037     -0.169039     -0.138128      0.120965     0.0648948     0.0165317    0.00883345    -0.0193390    0.00244703    0.00378416  -0.000793706  -0.000787054   0.000174091  -0.000225895  -1.19662e-05   6.48866e-05   2.36136e-06  -4.70687e-06   1.00359e-07   2.79331e-07   1.48091e-07  -1.49987e-07       1.63631       2.05682       2.18238       2.41693       2.28001       2.05103       1.93552       1.79205       1.52506       1.21935       1.05770      0.794295      0.623777      0.430487      0.333406      0.232367      0.151027     0.0986838     0.0636165     0.0395669     0.0240243     0.0135893    0.00812932    0.00444962    0.00223131    0.00117240   0.000561032   0.000278459   0.000132311   5.46620e-05   2.16902e-05   8.51848e-06   2.85553e-06   1.02840e-06   3.36069e-07   9.37566e-08
  21  14 2969.0866    3.8457  0.9606 12.5134 -0.0040       1.49809  0.0297   0.0713   0.0526    0.1103   0.0000      0.673091   438.7459       3.19535       9.88905       3.25867      -4.52648      -1.08935      -2.95746     -0.416868     -0.584070      0.638613      -2.75389   -0.00144459     -0.138787     -0.720087      0.159785     -0.156496     -0.108029     0.0243770    -0.0526915    -0.0917284     0.0142715    0.00564255     0.0116629    0.00216903  -0.000785383  -0.000750446  -0.000171685   2.04599e-05  -0.000102080   1.39185e-05   3.11978e-05   5.79898e-06  -2.32308e-06  -9.67294e-07  -4.38930e-08   3.44799e-08       2.11109       2.80801       2.86479       2.77771       2.38481       2.17414       2.09413       2.00027       2.01440       1.76498       1.52712       1.12059      0.858077      0.582050      0.406690      0.254375      0.165859      0.103608     0.0630549     0.0388381     0.0231673     0.0139528    0.00762338    0.00425259    0.00219886    0.00113090   0.000531140   0.000245948   0.000108088   4.69755e-05   2.01425e-05   7.54831e-06   2.89990e-06   9.54459e-07   3.13997e-07   9.04583e-08
  21  15 3114.1828    4.0545  1.1450 12.9062 -0.0060       1.19347  0.0372   0.0733   0.0604    0.1137   0.0000      0.742716   438.8870       8.35509       16.0181       5.00435       1.71704      -6.09938       1.62717      -5.31046      0.746622      -1.54277     -0.660351      0.805574      0.299853     -0.139001     -0.493892    -0.0819431    -0.0557739     -0.126334    -0.0120088    -0.0157084     0.0640582   -0.00316234   -0.00107173   0.000394878    0.00473252   -0.00226035   0.000565812   0.000133333   1.67064e-05   3.59716e-05   5.81712e-05  -9.78568e-06   2.07856e-06   8.77468e-07  -2.34669e-07   9.47972e-08       2.03935       2.39892       2.44935       2.82812       2.88462       2.63263       2.32498       2.03909       1.74575       1.51970       1.34694      0.944830      0.665217      0.489000      0.422280      0.296517      0.180833      0.112206     0.0735711     0.0486557     0.0306539     0.0189283     0.0111615    0.00626707    0.00299528    0.00138627   0.000645106   0.000323971   0.000150364   6.58458e-05   2.60418e-05   9.62110e-06   3.32633e-06   1.15107e-06   3.64195e-07   1.10868e-07
  21  16 3258.7860    3.8694  1.4423 12.7360  0.0003      0.415747  0.0434   0.0605   0.0701    0.0854   0.0000      0.561294   441.1915       10.8503       11.9025       1.37676      -1.38861      -1.21404      -2.13431      -3.04687       1.43941      0.863463     -0.997373      -1.57549     -0.450442    -0.0850240      0.251153      0.245871    -0.0135990     -0.174736     0.0267761     0.0169999     0.0413406    0.00961323    0.00996392   -0.00486537   0.000739956   0.000886165   0.000195157  -0.000255543   0.000100128   1.35785e-05  -3.10861e-05   1.84161e-06   2.56915e-06   1.63319e-07  -3.57420e-07   1.08659e-07       2.54539       2.88954       2.75915       3.03170       3.38438       3.41259       2.88343       2.13504       1.99029       1.88285       1.56124       1.18563      0.829550      0.612626      0.473007      0.342476      0.230282      0.144241     0.0960471     0.0622546     0.0407404     0.0249258     0.0139221    0.00732874    0.00352820    0.00169028   0.000754037   0.000340873   0.000150448   6.43337e-05   2.64798e-05   1.06452e-05   3.88457e-06   1.40845e-06   4.33781e-07   1.33382e-07
  21  17 3403.1828    3.2480  2.1709 12.2155 -0.0026      0.544924  0.0490   0.0424   0.0875    0.0616   0.0000      0.280438   442.4028       17.7287       12.8123       7.11042      -1.39170      -9.39719      -1.46639      -6.33937       6.36307      -3.93173     -0.775117      0.238382      -1.05665      -1.21415      0.867746     -0.220993     -0.285522    -0.0560676    -0.0195407     0.0164370   -0.00440230    -0.0130736     0.0237584    -0.0100359    0.00453046   -0.00140971   -0.00122328   0.000603392  -0.000108970  -1.40130e-05   7.59596e-06   3.36772e-05  -1.35764e-05   9.23432e-07  -6.08314e-08  -3.87416e-08       2.53035       3.27211       3.49154       3.57660       3.55626       3.32030       3.14106       2.72644       2.37535       1.95495       1.60080       1.25330      0.953614      0.716871      0.503758      0.353062      0.243035      0.158430      0.103421     0.0630098     0.0383301     0.0218873     0.0122136    0.00684238    0.00346287    0.00178948   0.000865858   0.000414118   0.000181218   7.88419e-05   3.26278e-05   1.30909e-05   4.70959e-06   1.68696e-06   5.26783e-07   1.62066e-07
  21  18 3547.6479    2.8227  3.2739 11.5788 -0.0011      0.763967  0.0609   0.0302   0.1073    0.0555   0.0000      0.159384   438.3464       18.9422       15.9838       5.54483     0.0818345     -0.399451      -1.81449       2.25949      0.738796      -5.17742       1.81016      0.416082      -1.43337      0.484514     -0.153592      0.233641     -0.833972     -0.154017    0.00139865     0.0870420    -0.0358950     0.0388711    0.00561757     0.0113580  -0.000597418   -0.00103060   0.000244485  -0.000157760   5.90006e-06  -1.38455e-05   1.31379e-05  -1.60851e-05  -2.00915e-06  -2.40688e-06   3.53725e-07   2.88041e-07       3.11936       4.15490       4.30815       4.69840       4.49304       4.30770       3.84526       3.48680       2.94262       2.51507       1.98522       1.62764       1.20590      0.889974      0.633517      0.442828      0.304443      0.198930      0.129777     0.0786636     0.0494338     0.0276990     0.0161066    0.00848147    0.00450440    0.00235365    0.00111581   0.000543211   0.000238154   0.000105268   4.08416e-05   1.66793e-05   5.82524e-06   2.09221e-06   6.77330e-07   2.01132e-07
  21  19 3692.0309    2.3638  4.7678 11.0754 -0.0017      0.635863  0.0762   0.0219   0.1374    0.0489   0.0000      0.106397   437.7643       22.1303       2.97202      0.314742       10.1421      -1.00621      -8.73071      -9.79492      -2.42009       3.46084       1.66919      -1.16112       6.13863      -1.68376     -0.962492     -0.522285     -0.334382    -0.0620848     -0.150614    -0.0157622    -0.0144982    -0.0441108     0.0207252    -0.0117752   -0.00856970    0.00165023   -0.00120097  -0.000518219  -7.47618e-06   2.07033e-05   3.81787e-05  -2.81515e-05   6.43066e-06   3.56975e-06   7.49990e-07  -1.45593e-07       3.87456       5.04213       5.47134       5.58442       5.42597       5.18583       4.73603       4.33386       3.66510       3.11761       2.46280       1.96381       1.49019       1.11837      0.802001      0.559784      0.378516      0.249940      0.156475     0.0979668     0.0587288     0.0337230     0.0195876     0.0104460    0.00557515    0.00287461    0.00138739   0.000653542   0.000299234   0.000127191   5.21383e-05   2.09436e-05   7.60412e-06   2.61471e-06   8.71787e-07   2.61455e-07
  21  20 3836.4270    2.0012  6.8392 10.5967 -0.0008      0.555439  0.0951   0.0157   0.1766    0.0408   0.0000     0.0724069   442.4698       31.6185       13.9038    -0.0226949     -0.308726      -12.4335       4.40091      -3.37805       8.29573      -7.62536     -0.715333       1.15400     -0.807143     -0.978263      -1.50824      0.681715      0.367859      0.125466    -0.0385234     -0.122320    -0.0432946   -0.00874282     0.0558794     0.0110013   -0.00481634   -0.00276165    0.00184086  -3.88459e-05   0.000606905   8.68560e-05   1.53405e-05  -8.06280e-06   1.05255e-05   6.19274e-06  -9.55026e-07  -2.64844e-08       4.79008       6.13179       6.75311       6.89813       6.93591       6.54927       5.92459       5.19538       4.49177       3.79591       3.01871       2.39162       1.82278       1.33337      0.976260      0.679265      0.467994      0.305783      0.194503      0.122078     0.0747885     0.0435727     0.0245314     0.0133707    0.00693316    0.00354129    0.00172460   0.000811673   0.000361440   0.000154397   6.40896e-05   2.53445e-05   9.27881e-06   3.32229e-06   1.07977e-06   3.27484e-07
  21  21 3980.5269    1.7153  8.8483 10.3752 -0.0020      0.337339  0.1200   0.0127   0.2143    0.0356   0.0000     0.0597337   435.1936       24.2419       23.2281       9.53297       7.49313       2.38917      -10.9741      -6.43435      -3.13498      -6.17661      -3.17281      0.202878      -2.94055      0.629004      0.709485     -0.560094      0.692646      0.135769      0.166365     0.0254801      0.104559    -0.0878949    -0.0508904    0.00234608    0.00870222   -0.00327927   -0.00247603   0.000824783   0.000328255   2.76464e-05  -6.29859e-05  -2.63903e-05   1.94152e-05   1.53291e-05  -2.13604e-07  -6.65870e-07       5.86769       7.61757       8.24181       8.55173       8.45201       8.05831       7.23216       6.49636       5.50162       4.68329       3.76724       2.96916       2.23424       1.67971       1.20011      0.845029      0.572542      0.375250      0.245874      0.151051     0.0915931     0.0528483     0.0305620     0.0164394    0.00869087    0.00439860    0.00209713    0.00100768   0.000446441   0.000197436   7.87688e-05   3.17617e-05   1.15888e-05   4.10019e-06   1.31075e-06   3.97944e-07
  21  22 4125.1893    1.4281 11.7346 10.2348 -0.0023      0.294749  0.1652   0.0099   0.2859    0.0310   0.0000     0.0600285   433.4189       37.1053       2.81149      -13.7523       10.0699      -4.64613       5.33852      -18.8287     -0.336321       2.33212      -1.74082     -0.985523      -7.25186      -1.36128      -2.79002     -0.278164      0.460068      0.113946    -0.0582788      0.461854     -0.237673    -0.0184427    0.00847853     0.0190615     0.0122873     0.0189858   -0.00137056   -0.00247010  -0.000178350   0.000266395  -1.48051e-05  -5.84307e-05   1.08793e-05   1.48995e-05   1.58260e-06  -7.08335e-07       7.20470       9.47221       10.3285       10.7240       10.6602       10.0105       9.25442       8.08800       6.98331       5.72351       4.62000       3.72764       2.81490       2.08059       1.50684       1.06552      0.728694      0.484738      0.309490      0.193184      0.117843     0.0689787     0.0387767     0.0207682     0.0111143    0.00570395    0.00280127    0.00131737   0.000597727   0.000258489   0.000105422   4.11569e-05   1.52725e-05   5.32862e-06   1.74023e-06   5.26144e-07
  21  24 4414.3764    1.0153 16.4592 10.1425 -0.0009      0.480546  0.2788   0.0073   0.4300    0.0250   0.0000     0.0735753   433.9062       23.6441      -3.84485       7.19591       10.8092      -23.6682       5.04890      -3.82798      -12.6417      -14.2452     -0.307819    -0.0397100     -0.971668       4.91080       1.33698      -2.38470      0.650258     -0.244614     -0.265980      0.331744    -0.0189050      0.108943  -0.000945642    -0.0132077     0.0313808     0.0118285    -0.0109664   -0.00319390   0.000653117   0.000873708  -0.000513787  -1.89381e-05   8.98419e-05  -8.48597e-06  -4.13933e-06   1.57399e-06       10.4248       13.8865       15.1414       15.5896       15.3628       14.8039       13.3512       11.9206       10.2623       8.50490       6.99284       5.49723       4.22198       3.14065       2.26050       1.61336       1.09699      0.733564      0.474601      0.295630      0.182164      0.106002     0.0603574     0.0330285     0.0176746    0.00886669    0.00444945    0.00211575   0.000935936   0.000415593   0.000169673   6.63707e-05   2.47067e-05   8.62512e-06   2.73665e-06   8.27814e-07
  22   7 1945.1416    0.5703  0.4721  9.4940 -0.0019       10.4144  0.0187   0.0149   0.0352    0.0605   0.0000       1.36498   440.7875       1.72493       13.6611      0.483381      -3.54944     -0.796278      0.754227      0.423698     0.0542249     -0.380677      0.911747     -0.638853     0.0545551     -0.203935     -0.165187    -0.0267855     0.0445992    -0.0198013    -0.0369357    -0.0140581    -0.0550711    0.00689265    -0.0177046   -0.00327636    0.00406419  -0.000533522    0.00108732   0.000535410   4.04933e-05  -6.06305e-05  -4.09485e-05  -1.81036e-05  -2.12249e-06   1.19461e-06  -7.31310e-07  -2.25910e-07       1.20117       1.46852       1.58548       1.61369       1.68948       1.60252       1.52761       1.35900       1.12254      0.960799      0.762251      0.629059      0.497647      0.374181      0.263565      0.188675      0.132763     0.0926733     0.0628983     0.0378975     0.0252545     0.0142064    0.00812672    0.00459618    0.00228228    0.00135978   0.000676014   0.000337420   0.000156583   6.95640e-05   3.27350e-05   1.23752e-05   5.58993e-06   1.88542e-06   6.97996e-07   2.49617e-07
  22   8 2104.9158    0.7740  0.6172  9.8689 -0.0053       8.27719  0.0257   0.0173   0.0403    0.0677   0.0000       1.09591   440.3537       1.18180       15.6114       3.52993      -4.13878     0.0688341       3.19019       1.47492     -0.980007       1.00279     -0.160218     -0.328284     -0.640621    -0.0522385    -0.0860711     0.0393977      0.207700      0.230887     -0.103076    -0.0384057     0.0315118     0.0210194    0.00235785   -0.00142034    0.00180864    0.00116496   6.95901e-05   7.44564e-05  -4.97994e-05  -3.41284e-05   7.75125e-06   1.44120e-07  -6.58534e-06  -1.72935e-06   5.48713e-08  -2.56998e-07       1.33211       1.73132       1.82494       2.16935       1.75867       1.90712       1.68872       1.62959       1.27309       1.28953      0.869959      0.786544      0.568403      0.453653      0.299226      0.229754      0.156744      0.112344     0.0687051     0.0454145     0.0255034     0.0183407    0.00987725    0.00523504    0.00256809    0.00161521   0.000870715   0.000428804   0.000185432   9.48276e-05   3.93351e-05   1.69692e-05   6.35882e-06   2.58865e-06   9.11774e-07   3.33055e-07
  22   9 2260.1096    1.1520  0.8049 10.0150 -0.0008       4.75314  0.0248   0.0221   0.0455    0.1037   0.0000      0.780573   439.2534       1.12312       11.2283      -1.54050      -4.58722       1.15995       1.17392       1.57465     -0.994535     -0.252742      0.824821     -0.136463     -0.835327     -0.172054     -0.290731      0.413161      0.151843     0.0480863    -0.0405646     0.0461522    -0.0142531    -0.0112328     0.0208639   -0.00404691    0.00133963   6.60997e-05   0.000478167  -0.000294838   0.000255311   3.22748e-05  -3.87648e-05  -2.77878e-06  -9.05654e-06   2.94006e-06  -5.06479e-07   1.77820e-07       1.49812       1.93712       2.12529       2.21760       2.29645       2.12728       1.90529       1.66802       1.37019       1.14379      0.938182      0.738528      0.561491      0.408928      0.312899      0.223298      0.151537      0.104110     0.0682765     0.0435404     0.0282091     0.0160476    0.00965663    0.00553766    0.00301529    0.00149224   0.000786187   0.000361484   0.000187280   8.17893e-05   3.60699e-05   1.48252e-05   6.16303e-06   2.13223e-06   7.89680e-07   2.63490e-07
  22  10 2410.9323    1.5962  0.8767 10.5932 -0.0047       2.94440  0.0269   0.0303   0.0486    0.1184   0.0000      0.689187   437.9670       2.83232       12.0665       1.92446      -1.67265     -0.539721      0.738572      0.336475       1.98196       1.20912     -0.448007      0.266841       1.41881     -0.488092     -0.197433     -0.531619      0.245508    -0.0307284      0.105857    -0.0558175   -0.00777829    -0.0222743    -0.0167545   -0.00380155   -0.00345878   0.000848505  -0.000123696   3.75983e-05   0.000134541  -6.87877e-05  -4.89741e-05  -7.71076e-06  -1.05527e-06  -6.63866e-07  -7.22495e-07  -1.26009e-07       1.59212       2.13252       2.22510       2.45619       2.22850       2.18707       2.00772       1.81085       1.54991       1.25906       1.04508      0.823913      0.656464      0.471069      0.338857      0.240348      0.177270      0.112841     0.0720076     0.0478650     0.0290693     0.0178505    0.00959224    0.00580225    0.00294820    0.00158131   0.000770527   0.000423830   0.000203888   9.01341e-05   3.80440e-05   1.57212e-05   6.42335e-06   2.39947e-06   8.72814e-07   2.86820e-07
  22  11 2559.3739    2.0861  0.9906 11.1883 -0.0053       2.36215  0.0292   0.0379   0.0520    0.1226   0.0000      0.645155   439.1977       2.84234       12.9359       2.42168     -0.216437     -0.585587     -0.843493     -0.537793      -2.20808     -0.878054       2.08319     -0.195717     -0.863942      0.315479      0.270697     -0.260369     -0.234643      0.163534     0.0721711    -0.0166365    0.00360508     0.0257553    0.00525974   -0.00696630   -0.00489040  -0.000273671   0.000158414  -0.000288137   0.000172465   6.33343e-05   1.65005e-06  -1.43214e-05  -5.61915e-06  -2.76870e-06  -3.77445e-07   8.81041e-08       1.62372       2.06156       2.15619       2.39860       2.39500       2.21275       2.01643       1.82906       1.58813       1.25641      0.951249      0.791420      0.608456      0.468654      0.353816      0.250040      0.180887      0.120975     0.0769920     0.0472442     0.0301515     0.0185071     0.0103240    0.00595316    0.00320591    0.00170873   0.000914338   0.000450405   0.000216726   9.23774e-05   4.08396e-05   1.64228e-05   6.65418e-06   2.32193e-06   8.50401e-07   2.94387e-07
  22  12 2707.2916    2.6043  0.8845 11.8653 -0.0010       2.57054  0.0264   0.0496   0.0485    0.1061   0.0000      0.666762   438.3581       7.59797       15.2934     -0.150359       3.82564     -0.196154      -1.13436     -0.239541       1.26576      -2.14246     -0.447251     -0.134562     -0.939792      0.180450      0.118304     0.0493433    -0.0356984     0.0622743     0.0889758   -0.00468495   -0.00795782    -0.0187509   -0.00988346    0.00181886   -0.00215197  -0.000392591   0.000372033  -0.000918656   7.82331e-05  -1.08702e-05  -1.95367e-05  -2.96551e-06   1.84117e-06  -2.49308e-06  -3.54178e-07  -1.73555e-07       1.65429       2.16172       2.40336       2.49842       2.46680       2.31356       2.13672       1.78443       1.55317       1.27144       1.00445      0.767933      0.587767      0.465030      0.327347      0.237035      0.163574      0.108294     0.0711046     0.0455255     0.0277984     0.0159471    0.00935925    0.00546951    0.00304441    0.00156848   0.000775195   0.000388285   0.000188887   7.82134e-05   3.64540e-05   1.43793e-05   6.21586e-06   2.33932e-06   8.45268e-07   2.76537e-07
  22  13 2854.9549    3.3693  0.9624 12.0968 -0.0064       2.05625  0.0288   0.0616   0.0521    0.1308   0.0000      0.684739   440.4592       4.76295       14.6535      -3.15798     -0.986101       1.91429      -2.13966     -0.130485     0.0162385      -1.06763      0.735795     -0.791662     -0.129496     -0.361987    -0.0945918    -0.0299933     0.0831435    -0.0901289      0.127963     -0.127323     0.0557026    -0.0183812   -0.00287759   0.000946746    0.00291725  -0.000852454   0.000166979  -0.000141591  -0.000221780  -1.16202e-05   9.39300e-06   2.82502e-05  -1.70498e-05  -7.30259e-07   4.92077e-07   4.31050e-07       1.72822       2.19915       2.28850       2.26231       2.21227       2.10922       1.99636       1.71948       1.58824       1.39370       1.21219      0.973151      0.743539      0.549522      0.364570      0.239310      0.170642      0.116560     0.0785008     0.0525076     0.0316087     0.0180945     0.0105227    0.00574062    0.00313115    0.00164478   0.000805319   0.000398453   0.000186972   8.08393e-05   3.60174e-05   1.47309e-05   6.39655e-06   2.45560e-06   8.30862e-07   2.76530e-07
  22  14 3001.5990    3.8982  0.9025 12.8132 -0.0022       1.16648  0.0306   0.0732   0.0478    0.0992   0.0000      0.776679   439.5641       10.4367       13.2958       4.82148      -1.47024      0.384186     -0.222894      -3.16130       1.76049     -0.854258     -0.464520      -1.01913      0.790058    -0.0697973      0.426365     0.0808267     -0.198869    -0.0309649     0.0389937    -0.0714926   -0.00734499    -0.0352410   -0.00973662    0.00395172    0.00190693   0.000316112   0.000860331  -0.000519744   0.000251710   4.28405e-05   1.22186e-05  -2.23359e-05   2.79012e-06   5.65313e-08  -3.96373e-08  -3.44108e-07       1.77015       2.54321       2.79420       3.02087       2.92443       2.72661       2.48072       2.00994       1.78604       1.37387       1.11341      0.831027      0.671298      0.461726      0.342548      0.252305      0.168037      0.117047     0.0721322     0.0484042     0.0281871     0.0180159     0.0106330    0.00561453    0.00307398    0.00167085   0.000865563   0.000412671   0.000202191   8.91010e-05   4.29839e-05   1.61325e-05   6.63160e-06   2.68051e-06   9.56687e-07   3.14911e-07
  22  15 3147.2232    4.0825  1.2382 12.7575 -0.0065      0.333286  0.0355   0.0682   0.0604    0.1061   0.0000      0.599315   441.5235       8.85022       12.9340      -2.98407       2.51053     -0.655727     -0.296611      -3.01188      0.613077      -2.83172       1.80790      -2.71613     -0.615788     -0.593318    -0.0108212     0.0457937     0.0887059     -0.111665     0.0703281     0.0241873   -0.00189920    0.00317052     0.0111200    -0.0112674   -0.00202629    0.00224671   0.000163611  -0.000506173   2.95187e-05   0.000172415  -1.72906e-05  -2.87732e-05   4.25464e-06   2.50781e-06  -9.81455e-07  -4.48625e-07       1.84094       2.29569       2.45130       2.52273       2.42455       2.40040       2.32909       2.06720       1.75646       1.39875       1.12002      0.894976      0.691502      0.551911      0.414069      0.306552      0.213254      0.141667     0.0892049     0.0561980     0.0347518     0.0198915     0.0113216    0.00663593    0.00361872    0.00180179   0.000928761   0.000471766   0.000228151   0.000104751   4.34450e-05   1.92714e-05   7.56933e-06   2.85245e-06   1.00443e-06   3.35697e-07
  22  16 3292.5221    3.8526  1.5167 12.6938 -0.0028       1.01701  0.0386   0.0581   0.0706    0.0790   0.0000      0.448563   440.5719       19.2343       14.0343       3.20753     -0.970931       1.99404      -2.23494      0.292799      -1.41894      -2.27930      -1.22282      0.473150      0.144722      0.340760      -1.20779     -0.277558     0.0548494     -0.184449      0.130532    -0.0131904    0.00132051    -0.0193317    0.00265121    0.00267650  -0.000481582    0.00102922  -0.000670171  -0.000500573   9.35849e-05  -0.000165322  -9.26088e-05   8.00538e-06   9.67711e-06   2.16184e-06  -2.06006e-06  -5.99851e-07       2.00081       2.47415       2.63675       2.76235       2.77356       2.65533       2.47615       2.10069       1.80391       1.61402       1.32618       1.05138      0.800960      0.602074      0.430416      0.310860      0.218171      0.145789     0.0934729     0.0619541     0.0391126     0.0232502     0.0139786    0.00773711    0.00410637    0.00217840    0.00106668   0.000537534   0.000250893   0.000113997   4.98282e-05   2.04941e-05   8.40058e-06   3.36145e-06   1.14133e-06   3.85065e-07
  22  17 3437.5179    3.2814  2.2317 11.9785 -0.0032      0.524584  0.0486   0.0397   0.0811    0.0631   0.0000      0.271288   439.8691       16.5282       9.84720       2.52683      -3.26682      -6.65730       2.97237      -6.28145      -1.19746       2.23474      0.439289      -2.29061      -2.54104      -1.24265      0.398303     -0.215131     -0.347224      0.122900     -0.119144     0.0527459   -0.00454336     0.0160770    0.00341062    0.00156499    0.00332034  -1.74627e-06  -0.000780329  -0.000516268   0.000346716   0.000151682   2.77947e-05   1.49305e-05  -2.11989e-05   9.38863e-06   9.83665e-08  -8.72050e-07       2.47981       3.28228       3.45439       3.57609       3.49351       3.41673       3.16143       2.79522       2.41955       1.96751       1.59709       1.28949      0.992240      0.762420      0.559084      0.390825      0.281942      0.188493      0.120044     0.0789325     0.0476737     0.0281412     0.0163561    0.00915594    0.00501340    0.00262778    0.00133516   0.000680516   0.000308529   0.000151029   5.90874e-05   2.72486e-05   1.02724e-05   4.19828e-06   1.38180e-06   4.72987e-07
  22  18 3582.4447    2.6722  3.4644 11.5897 -0.0007      0.521181  0.0646   0.0274   0.1090    0.0481   0.0000      0.157148   437.1715       14.6198       17.3866      -5.89754       2.99984      -4.38890      -4.62134     -0.399229       1.74537      -2.31450      -1.55848      -1.51696      0.879846     -0.359686      0.493901     -0.472587     0.0131189     -0.214682     -0.128067     0.0488675     0.0151434    -0.0879407   -0.00672437    0.00267490   0.000949116   -0.00620063    0.00142136   0.000227999  -0.000278656  -0.000351340  -8.05787e-06  -3.04744e-05   1.90956e-05   7.29269e-06  -6.21602e-07  -2.66240e-07       3.03636       4.05665       4.15212       4.55821       4.37171       4.28194       3.93105       3.44251       3.09467       2.50572       2.12747       1.63430       1.30315      0.968779      0.728772      0.505840      0.357523      0.242521      0.158116      0.100366     0.0615621     0.0378710     0.0218128     0.0120729    0.00669551    0.00352232    0.00182651   0.000881158   0.000415659   0.000186503   8.28179e-05   3.46714e-05   1.36891e-05   5.19406e-06   1.85031e-06   6.18354e-07
  22  19 3727.6623    2.3081  4.9358 10.9715 -0.0007      0.748615  0.0768   0.0204   0.1376    0.0458   0.0000      0.100265   446.3734       33.8855       24.3485       2.66503      -2.56416      -8.59358      -1.54022       1.16864       1.01707      -4.69104      -2.38543      -1.34658     -0.548664      -1.88847       1.05472     0.0459409     -0.913888    -0.0400365    0.00812810     0.0220923    -0.0988872    -0.0739725     0.0284745     0.0153480    0.00410506   -0.00289909   0.000779665  -0.000453074   -0.00120880  -9.52698e-05  -1.22906e-05  -4.88200e-05  -5.79831e-05   4.07128e-06   1.59933e-06   3.38085e-07       3.62551       4.83043       5.11954       5.47398       5.31763       5.07639       4.72072       4.22403       3.70084       2.96216       2.51342       1.89921       1.53708       1.15414      0.866019      0.608116      0.432041      0.290802      0.187331      0.118645     0.0737720     0.0445710     0.0258435     0.0143577    0.00815653    0.00418322    0.00221750    0.00108574   0.000526886   0.000228470   0.000104466   4.30784e-05   1.75318e-05   6.44519e-06   2.30439e-06   7.58432e-07
  22  20 3872.4879    1.9353  7.1283 10.5176  0.0006      0.491272  0.0986   0.0146   0.1734    0.0388   0.0000     0.0709830   432.2498       26.7828      -1.87861       4.39570      -19.9658       3.89247       1.56097      -9.28539      -3.57325       3.14597       1.21868      -2.81167      0.900249      -1.59227       1.31751      0.136785     -0.718386     -0.559528      0.398500      0.114716     -0.242769    -0.0205429     0.0104493     0.0276180     0.0131818   -0.00851974   -0.00177538    0.00119722  -0.000601433   0.000278860   8.13961e-05   5.63637e-06  -1.54624e-05  -2.97170e-06   5.08857e-06  -1.25301e-07       4.67081       6.19044       6.58681       6.93929       6.80945       6.55407       6.01098       5.28599       4.69332       3.90206       3.22065       2.53386       2.02271       1.46287       1.09648      0.780031      0.531682      0.362325      0.242503      0.153171     0.0944273     0.0571459     0.0329549     0.0187417     0.0103207    0.00541649    0.00277609    0.00135113   0.000645139   0.000294535   0.000128201   5.38628e-05   2.12553e-05   7.97567e-06   2.95454e-06   1.01929e-06
  22  21 4017.0360    1.6496  9.4042 10.3436 -0.0004      0.244221  0.1246   0.0117   0.2233    0.0332   0.0000     0.0576151   436.2920       9.64708       13.5050       5.40798      0.191667      0.368859      -6.22287       1.80977       3.42657      -3.44491       2.21591     -0.557277     -0.602321      -1.73783       1.41434      -1.22098     -0.807248     -0.672110      0.157454      0.267859     0.0640784     0.0366759    0.00496017    0.00479403   -0.00194153   -0.00856534   -0.00266549  -0.000404739   0.000230925   0.000812818  -0.000148628  -3.41496e-05   8.14941e-06   3.39997e-06  -3.24047e-06   1.26671e-06       5.67775       7.46088       8.07134       8.52446       8.31347       8.06739       7.39805       6.58691       5.69198       4.78763       3.81135       3.07225       2.39882       1.81582       1.34949      0.958193      0.673997      0.453429      0.300759      0.188068      0.119159     0.0703181     0.0411111     0.0233715     0.0129320    0.00679586    0.00349577    0.00173713   0.000832439   0.000370003   0.000164835   6.86436e-05   2.77995e-05   1.04367e-05   3.74494e-06   1.28981e-06
  22  22 4161.9653    1.3719 11.8275 10.2560 -0.0011      0.285739  0.1680   0.0095   0.2867    0.0292   0.0000     0.0604899   436.4219       29.2525      -5.86498       15.9903      -5.00530      -6.68872      -7.08500     -0.759606      -11.7339       2.47340      -2.24147      -4.28291       1.21462      -1.34633       1.36634     -0.140816      0.147294    -0.0261590    -0.0480397     0.0527171     0.0867123      0.102328    0.00394609  -3.00248e-05     0.0259498    -0.0120324   -0.00851282   0.000341604  -0.000229336  -0.000257766  -0.000361205   0.000188956   4.06715e-05   5.49228e-06  -1.81957e-06  -2.08276e-06       6.98677       9.36542       10.0386       10.5047       10.3625       9.99410       9.17855       8.33194       7.01650       6.06566       4.79999       3.95470       3.00022       2.32277       1.67906       1.21996      0.853681      0.571740      0.375474      0.241870      0.148163     0.0900897     0.0522142     0.0293870     0.0162462    0.00851167    0.00433444    0.00217811    0.00103521   0.000467890   0.000208005   8.68778e-05   3.44003e-05   1.33754e-05   4.71274e-06   1.58480e-06
  22  23 4306.0243    1.1319 14.2795 10.1577 -0.0024     0.0456371  0.2305   0.0074   0.3657    0.0269   0.0000     0.0719136   438.9009       22.0818       16.4556       32.4518       15.5370      -3.01647       1.34371      -13.9891       3.11197     -0.214814       8.06938       11.2698       1.97673      -5.82258      -1.83612      0.122378      0.769690     -0.221707     -0.944631      0.978829     0.0321197    -0.0638793    -0.0822628     0.0461166     0.0287431    0.00487940    -0.0175903    0.00173787    0.00274003   0.000448819  -0.000340898  -0.000121439   5.18429e-05   1.61759e-05   1.25964e-07  -2.11501e-06       8.78501       11.7877       12.7908       13.3279       13.2848       12.5934       11.6116       10.3383       8.97467       7.51838       6.09804       4.87961       3.84223       2.87938       2.11968       1.50909       1.05538      0.721486      0.479703      0.301522      0.188809      0.114887     0.0661790     0.0374769     0.0206675     0.0110335    0.00568917    0.00283771    0.00132919   0.000608697   0.000265309   0.000113595   4.45724e-05   1.69896e-05   6.01571e-06   2.07086e-06
  23   7 1969.7018    0.5763  0.5871  9.5762 -0.0018       9.91063  0.0245   0.0137   0.0407    0.0626   0.0000       1.28304   439.7929      -1.60642       18.0095       2.33438      -2.86134    -0.0911756      0.501251      0.622253      -1.26455      0.475927     -0.485998     -0.634579      0.582293      0.117599     0.0129958      0.138842      0.209900    -0.0967411      0.103874     0.0200825   -0.00690867     0.0178420    -0.0110424   -0.00706528    0.00236332    0.00278150   0.000594061   0.000435477  -0.000104390  -6.68271e-05   4.10552e-07  -1.98465e-05  -7.30687e-06  -1.03804e-06  -2.34638e-07  -1.31411e-06       1.31633       1.80177       1.85487       1.99649       1.88489       2.08002       1.69569       1.61300       1.43523       1.07831      0.980370      0.821281      0.607730      0.483161      0.346627      0.249759      0.180288      0.128503     0.0837212     0.0551976     0.0360554     0.0222049     0.0134105    0.00763767    0.00430421    0.00213592    0.00120582   0.000613951   0.000295359   0.000143325   6.89121e-05   3.13982e-05   1.13904e-05   6.07238e-06   1.79325e-06   7.07475e-07
  23   8 2131.2095    0.8472  0.6795  9.8219  0.0016       5.47732  0.0254   0.0173   0.0412    0.0744   0.0000      0.939934   439.8464       2.80655       14.9882      -1.01990      0.800910     -0.163705      0.651512      -1.60109    0.00303642      0.545491      -1.20222     -0.135317     -0.184334     -0.158649    -0.0485248      0.134757     0.0824818     0.0462162     0.0287598     0.0283228    -0.0363249  -0.000498718    -0.0136604   -0.00761887    0.00409384   4.50355e-05   0.000859872  -0.000389658  -0.000106611  -0.000111621   5.40218e-05  -1.67100e-05   3.31383e-06   5.41690e-06  -1.72720e-06  -1.93194e-07       1.54999       1.92716       2.13932       2.16240       1.99201       1.95158       1.62496       1.47638       1.58295       1.35440       1.13516      0.980314      0.712835      0.514819      0.395365      0.269149      0.171803      0.124354     0.0776340     0.0456493     0.0329004     0.0203912     0.0118267    0.00723627    0.00419632    0.00226456    0.00115030   0.000628220   0.000311790   0.000137899   6.38269e-05   2.98343e-05   1.20365e-05   4.55370e-06   1.78013e-06   6.46098e-07
  23   9 2287.6685    1.1740  0.7473 10.2718 -0.0051       6.94097  0.0248   0.0234   0.0418    0.0939   0.0000      0.819520   439.9280       1.13127       17.2977      -1.80333      -1.13189       1.96681       1.55146      0.223261     -0.684306      -1.47411     -0.626277      -1.35328      0.131516     -0.197514      0.313725     -0.121506      0.170177      0.197147     0.0559956     0.0144865     0.0162463     0.0199218   -0.00493775   -0.00486984   0.000255446    0.00184915   -0.00155041    0.00139951  -1.68231e-05  -0.000141109  -3.60605e-07   5.63011e-06  -2.59700e-05  -2.50781e-06   1.90972e-06  -6.54885e-07       1.28307       1.75200       1.90959       1.94818       2.06072       1.88096       1.75577       1.59202       1.28998       1.17570      0.905109      0.716317      0.606484      0.437363      0.341039      0.227255      0.174300      0.119814     0.0787518     0.0532902     0.0341227     0.0199124     0.0128830    0.00676056    0.00396776    0.00213667    0.00113662   0.000631954   0.000285989   0.000141946   6.52866e-05   2.74589e-05   1.19928e-05   4.83696e-06   1.88819e-06   7.71196e-07
  23  10 2439.3010    1.6347  1.0019 10.5885 -0.0006       2.55978  0.0318   0.0284   0.0490    0.1311   0.0000      0.712241   440.1958       6.54208       14.4448      0.952571     -0.103605      -1.18573      -1.54775     -0.824482     0.0694202     -0.489627      0.278573      0.592170      0.231301     -0.332831      0.300005     -0.185158    -0.0526510      0.163965      0.169096    -0.0487519   -0.00100107     0.0275920    0.00849622   0.000306399   -0.00443862   -0.00132805    0.00246131    0.00136909   0.000157721   3.70035e-05   4.02098e-05   9.70123e-06  -1.71684e-05  -9.97861e-07   3.68110e-06   1.72253e-07       1.53463       1.94645       2.07128       2.20016       2.25257       2.04624       2.03923       1.67639       1.48361       1.36303       1.13007      0.909602      0.676211      0.542170      0.384940      0.290157      0.207190      0.138287     0.0938221     0.0566608     0.0399439     0.0239011     0.0154219    0.00879900    0.00490334    0.00277227    0.00130999   0.000752390   0.000341868   0.000169920   7.34005e-05   3.37387e-05   1.45412e-05   5.97246e-06   2.32783e-06   9.17074e-07
  23  11 2588.8162    2.1644  1.0421 11.4806 -0.0070       2.19093  0.0305   0.0383   0.0554    0.1095   0.0000      0.701035   439.7265       5.39774       14.1687     -0.535783      -3.52855       2.04719    -0.0447905      -5.18250      -1.39079      0.431650      0.359269     -0.497788     -0.611159      0.118980      0.511255     -0.340556     -0.288778     -0.115600    -0.0520519    -0.0631494     0.0505638    -0.0187628   -0.00750307   -0.00220751   0.000310717   0.000608406   3.40346e-05  -5.46989e-06  -0.000192963   6.88298e-05   8.33753e-06   3.16722e-05  -1.37794e-05  -1.33659e-06  -1.25317e-06  -6.39447e-07       1.65194       1.98922       2.22519       2.45658       2.49940       2.19821       1.97474       1.89367       1.66252       1.34661       1.00838      0.869237      0.701361      0.529074      0.367076      0.268871      0.199997      0.142284     0.0892653     0.0563123     0.0352936     0.0239873     0.0148491    0.00804194    0.00416564    0.00244165    0.00137537   0.000752879   0.000398649   0.000181135   7.89190e-05   3.60464e-05   1.40964e-05   5.42101e-06   2.13036e-06   7.75630e-07
  23  12 2737.7984    2.7330  0.9357 12.0338 -0.0038       1.51499  0.0272   0.0489   0.0479    0.0955   0.0000      0.728052   437.1262       1.70833       18.2895      -1.33313      -5.61104       1.17109      -1.70998      -3.29652     -0.117010      -2.02828      0.465234     -0.590213     -0.712866      0.808756     -0.158658     -0.112637     0.0382653    -0.0747133     0.0377415    -0.0482962    -0.0472407     0.0147278    -0.0156237    0.00758335    0.00655849   -0.00259430   -0.00260715  -0.000611809   0.000314112   3.02644e-05   3.00613e-05  -5.12125e-05   5.34654e-06   1.52559e-06   9.44285e-07  -2.34389e-07       1.41234       1.84961       1.99824       2.06334       2.05609       1.92374       1.80122       1.65547       1.41342       1.26404       1.00409      0.782920      0.649059      0.480106      0.358312      0.260545      0.181831      0.123547     0.0826990     0.0541744     0.0337727     0.0200141     0.0127611    0.00713113    0.00402397    0.00222098    0.00122839   0.000627611   0.000299897   0.000144681   6.81647e-05   3.02606e-05   1.25200e-05   4.99727e-06   2.02944e-06   7.89844e-07
  23  13 2886.2125    3.4228  0.9766 12.4103 -0.0048      0.447827  0.0279   0.0617   0.0519    0.1139   0.0000      0.779470   437.6827       4.09334       10.8850       2.75053      0.547334     -0.996720      0.159130     -0.857167      0.654916       1.65108      0.683107     0.0185521       1.06547    -0.0526244     -0.177987      0.675669     -0.221984    -0.0592713   -0.00939500     0.0334108     0.0686845     0.0106650   -0.00274247    -0.0126288   -0.00209481    0.00114712    0.00272940   -0.00124399  -0.000257218  -0.000103546  -6.71486e-05   3.90579e-06  -1.58717e-05  -2.46825e-06   4.42714e-06   1.46403e-08       1.42256       1.79035       1.97726       2.04051       2.00340       1.84137       1.78354       1.58585       1.38746       1.24676       1.06141      0.849477      0.641954      0.495298      0.374328      0.256600      0.179226      0.124372     0.0845617     0.0534536     0.0334626     0.0215512     0.0128378    0.00742438    0.00425629    0.00231507    0.00124193   0.000651472   0.000301851   0.000147940   6.45512e-05   3.15337e-05   1.32856e-05   5.71995e-06   2.08434e-06   7.89325e-07
  23  14 3033.6015    3.9788  0.9455 13.0168 -0.0088     -0.255830  0.0287   0.0747   0.0507    0.1006   0.0000      0.649360   435.8011       8.95767       15.4928       2.19386      -5.20576       1.79902       2.53235      -1.01046      0.243027     -0.354946     -0.228273     -0.258597      0.361184     -0.738722     0.0321933     -0.291486     0.0624716     0.0759801      0.172648     -0.110898     0.0150768     0.0288705     0.0198871    -0.0168877   -0.00692651    0.00237101    0.00139506   0.000126835   0.000219658  -7.71862e-05  -4.46836e-05   2.93596e-05   1.06418e-05   4.28164e-06  -3.34014e-06  -3.27186e-07       1.44369       1.99175       2.05959       2.26821       2.18739       2.04662       1.92502       1.69840       1.54878       1.24677       1.06896      0.837702      0.661303      0.508573      0.383744      0.263682      0.196877      0.131272     0.0895154     0.0579929     0.0353830     0.0225290     0.0133893    0.00805729    0.00410747    0.00238105    0.00131255   0.000675804   0.000320148   0.000154644   7.33837e-05   3.21576e-05   1.31352e-05   5.45239e-06   2.14573e-06   7.65097e-07
  23  15 3180.0008    4.0798  1.1502 12.8641 -0.0037       1.49214  0.0334   0.0698   0.0586    0.1164   0.0000      0.549802   438.7211       10.0830       7.08462       1.85341     -0.390688      -2.52488      0.147222      -3.29169      -1.62723      0.895248       3.24440     -0.294771     -0.715200     -0.852312      0.426043    -0.0702360      0.142047     -0.134233     0.0223726     0.0381475     0.0325489    -0.0388615    -0.0102401    -0.0111569    0.00274726    0.00118285  -0.000362916   -0.00141717   0.000124409   0.000190354   0.000136870  -6.21966e-05  -1.34805e-05   3.38471e-06  -1.27253e-07   1.79062e-06       1.72894       2.28199       2.46457       2.54306       2.52355       2.43416       2.22976       2.02276       1.75296       1.41396       1.16302      0.923410      0.691281      0.560250      0.421712      0.309691      0.215475      0.151998     0.0987609     0.0613977     0.0402716     0.0236834     0.0146895    0.00845237    0.00467060    0.00256173    0.00137467   0.000718958   0.000334573   0.000169416   7.39406e-05   3.44748e-05   1.41084e-05   6.14770e-06   2.19393e-06   8.14571e-07
  23  16 3325.8517    3.7369  1.6827 12.5254 -0.0050       1.10002  0.0398   0.0519   0.0688    0.0738   0.0000      0.382136   437.0746       12.8071       12.1835       3.88691       2.78490      -6.01003       4.74380      -3.73376      -3.00948      -1.26230      0.169769      -2.84735      -1.00432     -0.855112     -0.315765     -0.897602     -0.103620     0.0370585     -0.146512    -0.0584568    0.00398738    -0.0239302    0.00235329    -0.0179465    0.00335839   0.000364619  -0.000814033   -0.00159339   0.000123629   0.000437586   0.000139527  -2.78826e-05  -8.37502e-06   1.19379e-05   2.81619e-07  -1.70125e-06       1.91592       2.55949       2.77554       2.89926       2.88064       2.79210       2.53173       2.26627       1.97205       1.67067       1.33311       1.09533      0.833398      0.647560      0.482959      0.350974      0.253288      0.170240      0.115452     0.0722084     0.0467562     0.0292355     0.0174692     0.0102076    0.00578317    0.00307944    0.00168941   0.000856279   0.000426906   0.000203421   9.26847e-05   4.10395e-05   1.72934e-05   7.25788e-06   2.71104e-06   1.00826e-06
  23  17 3471.6719    3.0606  2.5557 12.0322 -0.0020       1.02404  0.0512   0.0344   0.0901    0.0524   0.0000      0.228863   437.6623       16.8281       12.3376       1.83584       2.51302      -1.41100       7.91809      -8.10156       2.43104      0.761316       1.38491      -2.40602      -1.57527       1.38351     -0.232511     -0.584482     -0.240856      0.125457     -0.134634     0.0325876    -0.0286238     0.0564885    0.00172841   -0.00234330   -0.00698580    0.00443284    0.00177374  -0.000539202  -0.000690404   0.000285375  -7.36373e-05   2.94226e-05   3.24055e-06   8.14332e-06   3.87861e-06   1.62828e-06       2.54311       3.30020       3.48147       3.57764       3.52505       3.43256       3.26323       2.98233       2.55355       2.15414       1.75246       1.42223       1.14868      0.872661      0.657948      0.465092      0.340699      0.232309      0.155449      0.101921     0.0642944     0.0387486     0.0231164     0.0132124    0.00734470    0.00408563    0.00210635    0.00113635   0.000546539   0.000268007   0.000123597   5.32638e-05   2.30186e-05   9.19183e-06   3.62531e-06   1.36362e-06
  23  18 3617.2308    2.5636  3.8703 11.3917 -0.0037      0.810698  0.0645   0.0239   0.1117    0.0438   0.0000      0.131398   440.2194       13.7176       12.3372      -4.87729      -6.97885      -2.80222      -7.20898      -5.59267      -8.39713      -2.40401     -0.333444      -1.79867     -0.697211      0.476000     -0.278659     -0.794294     -0.483571     -0.312760     -0.505331     -0.249896     0.0227987     -0.100014     0.0367067     0.0157706   -0.00782359   -0.00376869    0.00324279    0.00292335   0.000157151   5.51085e-05  -0.000175186   3.33742e-05  -2.51483e-05  -7.48580e-06  -2.30822e-07  -5.07336e-07       2.98941       3.95609       4.19915       4.46539       4.33912       4.25533       4.02065       3.49604       3.11135       2.66057       2.21200       1.73864       1.40575       1.06145      0.792123      0.580869      0.416474      0.280347      0.189919      0.124316     0.0777112     0.0491057     0.0291204     0.0169794    0.00971322    0.00519791    0.00281020    0.00139243   0.000716262   0.000335688   0.000153770   6.92415e-05   2.90250e-05   1.20358e-05   4.67025e-06   1.76815e-06
  23  19 3762.6382    2.2002  5.4742 10.9278 -0.0015      0.505770  0.0806   0.0178   0.1439    0.0400   0.0000     0.0929421   440.5316       14.8161       16.4080       4.23348      -6.18763       7.19966     -0.762505      -11.3467      -3.77321      -4.91958      -2.02271      -2.89744     -0.535389      0.814442     -0.204719     0.0941008     0.0325116     -0.348079   -0.00166779    -0.0665965     -0.128135    -0.0531635    0.00398554    0.00915354     0.0171072    0.00330533    0.00164205  -0.000373754    0.00116399  -0.000504558  -0.000170691  -3.28277e-05   3.59533e-05   6.79209e-06   7.10877e-06   1.31566e-06       3.63169       4.72745       5.09768       5.38024       5.42373       5.18413       4.73875       4.23434       3.78773       3.15752       2.68551       2.15946       1.68568       1.30580      0.950138      0.681006      0.487666      0.336384      0.228048      0.149145     0.0954607     0.0589693     0.0360401     0.0206276     0.0117173    0.00638710    0.00345658    0.00176077   0.000876794   0.000415435   0.000190761   8.49298e-05   3.57793e-05   1.46324e-05   5.62599e-06   2.07943e-06
  23  20 3908.0146    1.8678  7.6770 10.5202 -0.0011      0.367560  0.1005   0.0134   0.1831    0.0357   0.0000     0.0642484   438.8630       22.2924       1.16755     -0.636222      -9.61790     0.0191884       7.71605      -1.53964      -6.66644      0.392327      -3.41086       2.90675      -1.87216     -0.400884      -1.55291    0.00571519     -0.549711      0.471496      0.127911     -0.331649     -0.154356      0.120712    -0.0590740   -0.00771596   -0.00682777    0.00846414     0.0125040   -0.00231639  -0.000283228    0.00109717   0.000385997  -0.000176515  -8.95784e-05   7.58051e-06  -7.11103e-07  -2.48875e-06       4.56712       5.96401       6.54513       6.70899       6.83759       6.40669       6.04613       5.32992       4.73451       4.04439       3.29246       2.70897       2.07019       1.60932       1.19272      0.878855      0.621220      0.418979      0.285945      0.183846      0.118389     0.0727364     0.0434046     0.0258420     0.0145389    0.00802591    0.00423306    0.00213689    0.00108128   0.000516972   0.000235912   0.000107675   4.43004e-05   1.84615e-05   6.96727e-06   2.58829e-06
[truncated: 1,643,344 more chars]
