# Supplementary material for: Global-Mode Analysis of Full-Disk Data from the Michelson Doppler Imager and the Helioseismic and Magnetic Imager
Source: Sol Phys. 2018 Jan 31;293(2):29. doi: 10.1007/s11207-017-1201-5 (PMC6566312; doi:10.1007/s11207-017-1201-5)
Supplement: Supplementary file 3 — (TAR 230.0 MB) [file 11207_2017_1201_MOESM3_ESM.tar › MDI/err2d.mdifd.ave]

   54.51332   54.51332   54.51332   54.51332   54.51332   54.51332   54.51332   54.51332   54.51332   54.51332   54.51332   54.51332   54.51332   54.51332   54.51332   54.51332   54.51332   54.51332   54.51332   54.51332   54.51332   54.51332   54.51332   54.51332   54.51332   54.51332   54.51332   54.51332   54.51332   54.51332   54.51332   54.51332   54.51332   54.51332   54.51332   54.51332   54.51332   54.51332   54.51332   54.51332   54.51332   54.51332   54.51332   54.51332   54.51332   54.51332   54.51332   54.51332   54.51332
   52.93717   52.93717   52.93717   52.93717   52.93717   52.93717   52.93717   52.93717   52.93717   52.93717   52.93717   52.93717   52.93717   52.93717   52.93717   52.93717   52.93717   52.93717   52.93717   52.93717   52.93717   52.93717   52.93717   52.93717   52.93717   52.93717   52.93717   52.93717   52.93717   52.93717   52.93717   52.93717   52.93717   52.93717   52.93717   52.93717   52.93717   52.93717   52.93717   52.93717   52.93717   52.93717   52.93717   52.93717   52.93717   52.93717   52.93717   52.93717   52.93717
   51.59180   51.59180   51.59180   51.59180   51.59180   51.59180   51.59180   51.59180   51.59180   51.59180   51.59180   51.59180   51.59180   51.59180   51.59180   51.59180   51.59180   51.59180   51.59180   51.59180   51.59180   51.59180   51.59180   51.59180   51.59180   51.59180   51.59180   51.59180   51.59180   51.59180   51.59180   51.59180   51.59180   51.59180   51.59180   51.59180   51.59180   51.59180   51.59180   51.59180   51.59180   51.59180   51.59180   51.59180   51.59180   51.59180   51.59180   51.59180   51.59180
   50.14805   50.14805   50.14805   50.14805   50.14805   50.14805   50.14805   50.14805   50.14805   50.14805   50.14805   50.14805   50.14805   50.14805   50.14805   50.14805   50.14805   50.14805   50.14805   50.14805   50.14805   50.14805   50.14805   50.14805   50.14805   50.14805   50.14805   50.14805   50.14805   50.14805   50.14805   50.14805   50.14805   50.14805   50.14805   50.14805   50.14805   50.14805   50.14805   50.14805   50.14805   50.14805   50.14805   50.14805   50.14805   50.14805   50.14805   50.14805   50.14805
   48.63433   48.63433   48.63433   48.63433   48.63433   48.63433   48.63433   48.63433   48.63433   48.63433   48.63433   48.63433   48.63433   48.63433   48.63433   48.63433   48.63433   48.63433   48.63433   48.63433   48.63433   48.63433   48.63433   48.63433   48.63433   48.63433   48.63433   48.63433   48.63433   48.63433   48.63433   48.63433   48.63433   48.63433   48.63433   48.63433   48.63433   48.63433   48.63433   48.63433   48.63433   48.63433   48.63433   48.63433   48.63433   48.63433   48.63433   48.63433   48.63433
   47.06242   47.06242   47.06242   47.06242   47.06242   47.06242   47.06242   47.06242   47.06242   47.06242   47.06242   47.06242   47.06242   47.06242   47.06242   47.06242   47.06242   47.06242   47.06242   47.06242   47.06242   47.06242   47.06242   47.06242   47.06242   47.06242   47.06242   47.06242   47.06242   47.06242   47.06242   47.06242   47.06242   47.06242   47.06242   47.06242   47.06242   47.06242   47.06242   47.06242   47.06242   47.06242   47.06242   47.06242   47.06242   47.06242   47.06242   47.06242   47.06242
   45.42975   45.42975   45.42975   45.42975   45.42975   45.42975   45.42975   45.42975   45.42975   45.42975   45.42975   45.42975   45.42975   45.42975   45.42975   45.42975   45.42975   45.42975   45.42975   45.42975   45.42975   45.42975   45.42975   45.42975   45.42975   45.42975   45.42975   45.42975   45.42975   45.42975   45.42975   45.42975   45.42975   45.42975   45.42975   45.42975   45.42975   45.42975   45.42975   45.42975   45.42975   45.42975   45.42975   45.42975   45.42975   45.42975   45.42975   45.42975   45.42975
   43.72630   43.72630   43.72630   43.72630   43.72630   43.72630   43.72630   43.72630   43.72630   43.72630   43.72630   43.72630   43.72630   43.72630   43.72630   43.72630   43.72630   43.72630   43.72630   43.72630   43.72630   43.72630   43.72630   43.72630   43.72630   43.72630   43.72630   43.72630   43.72630   43.72630   43.72630   43.72630   43.72630   43.72630   43.72630   43.72630   43.72630   43.72630   43.72630   43.72630   43.72630   43.72630   43.72630   43.72630   43.72630   43.72630   43.72630   43.72630   43.72630
   41.93799   41.93799   41.93799   41.93799   41.93799   41.93799   41.93799   41.93799   41.93799   41.93799   41.93799   41.93799   41.93799   41.93799   41.93799   41.93799   41.93799   41.93799   41.93799   41.93799   41.93799   41.93799   41.93799   41.93799   41.93799   41.93799   41.93799   41.93799   41.93799   41.93799   41.93799   41.93799   41.93799   41.93799   41.93799   41.93799   41.93799   41.93799   41.93799   41.93799   41.93799   41.93799   41.93799   41.93799   41.93799   41.93799   41.93799   41.93799   41.93799
   40.04825   40.04825   40.04825   40.04825   40.04825   40.04825   40.04825   40.04825   40.04825   40.04825   40.04825   40.04825   40.04825   40.04825   40.04825   40.04825   40.04825   40.04825   40.04825   40.04825   40.04825   40.04825   40.04825   40.04825   40.04825   40.04825   40.04825   40.04825   40.04825   40.04825   40.04825   40.04825   40.04825   40.04825   40.04825   40.04825   40.04825   40.04825   40.04825   40.04825   40.04825   40.04825   40.04825   40.04825   40.04825   40.04825   40.04825   40.04825   40.04825
   38.03882   38.03882   38.03882   38.03882   38.03882   38.03882   38.03882   38.03882   38.03882   38.03882   38.03882   38.03882   38.03882   38.03882   38.03882   38.03882   38.03882   38.03882   38.03882   38.03882   38.03882   38.03882   38.03882   38.03882   38.03882   38.03882   38.03882   38.03882   38.03882   38.03882   38.03882   38.03882   38.03882   38.03882   38.03882   38.03882   38.03882   38.03882   38.03882   38.03882   38.03882   38.03882   38.03882   38.03882   38.03882   38.03882   38.03882   38.03882   38.03882
   35.89049   35.89049   35.89049   35.89049   35.89049   35.89049   35.89049   35.89049   35.89049   35.89049   35.89049   35.89049   35.89049   35.89049   35.89049   35.89049   35.89049   35.89049   35.89049   35.89049   35.89049   35.89049   35.89049   35.89049   35.89049   35.89049   35.89049   35.89049   35.89049   35.89049   35.89049   35.89049   35.89049   35.89049   35.89049   35.89049   35.89049   35.89049   35.89049   35.89049   35.89049   35.89049   35.89049   35.89049   35.89049   35.89049   35.89049   35.89049   35.89049
   33.58463   33.58463   33.58463   33.58463   33.58463   33.58463   33.58463   33.58463   33.58463   33.58463   33.58463   33.58464   33.58464   33.58464   33.58464   33.58464   33.58464   33.58464   33.58464   33.58464   33.58464   33.58464   33.58464   33.58464   33.58464   33.58464   33.58464   33.58464   33.58464   33.58464   33.58464   33.58464   33.58464   33.58464   33.58464   33.58464   33.58464   33.58464   33.58464   33.58464   33.58465   33.58465   33.58465   33.58465   33.58465   33.58465   33.58465   33.58465   33.58465
   31.10615   31.10615   31.10615   31.10615   31.10615   31.10615   31.10615   31.10615   31.10615   31.10615   31.10615   31.10615   31.10615   31.10615   31.10615   31.10616   31.10616   31.10616   31.10616   31.10616   31.10616   31.10616   31.10616   31.10616   31.10616   31.10616   31.10616   31.10617   31.10617   31.10617   31.10617   31.10617   31.10617   31.10617   31.10617   31.10617   31.10617   31.10617   31.10617   31.10617   31.10617   31.10618   31.10618   31.10618   31.10618   31.10618   31.10618   31.10618   31.10618
   28.44765   28.44765   28.44765   28.44765   28.44766   28.44766   28.44766   28.44766   28.44766   28.44766   28.44766   28.44766   28.44766   28.44766   28.44767   28.44767   28.44767   28.44767   28.44767   28.44767   28.44768   28.44768   28.44768   28.44768   28.44768   28.44769   28.44769   28.44769   28.44769   28.44769   28.44769   28.44770   28.44770   28.44770   28.44770   28.44770   28.44770   28.44771   28.44771   28.44771   28.44771   28.44771   28.44771   28.44771   28.44771   28.44771   28.44771   28.44771   28.44771
   25.61683   25.61683   25.61683   25.61683   25.61683   25.61683   25.61683   25.61683   25.61683   25.61684   25.61684   25.61684   25.61684   25.61685   25.61685   25.61685   25.61685   25.61686   25.61686   25.61686   25.61687   25.61687   25.61688   25.61688   25.61688   25.61689   25.61689   25.61689   25.61690   25.61690   25.61691   25.61691   25.61691   25.61692   25.61692   25.61692   25.61692   25.61693   25.61693   25.61693   25.61693   25.61694   25.61694   25.61694   25.61694   25.61694   25.61694   25.61694   25.61694
   22.64548   22.64548   22.64548   22.64548   22.64549   22.64549   22.64549   22.64549   22.64550   22.64550   22.64550   22.64551   22.64551   22.64552   22.64552   22.64553   22.64553   22.64554   22.64555   22.64555   22.64556   22.64557   22.64557   22.64558   22.64559   22.64559   22.64560   22.64561   22.64561   22.64562   22.64563   22.64563   22.64564   22.64565   22.64565   22.64566   22.64566   22.64567   22.64567   22.64568   22.64568   22.64568   22.64569   22.64569   22.64569   22.64569   22.64569   22.64569   22.64569
   19.59715   19.59715   19.59715   19.59715   19.59716   19.59716   19.59716   19.59717   19.59717   19.59718   19.59719   19.59719   19.59720   19.59721   19.59722   19.59723   19.59724   19.59725   19.59726   19.59727   19.59728   19.59729   19.59730   19.59732   19.59733   19.59734   19.59735   19.59736   19.59738   19.59739   19.59740   19.59741   19.59742   19.59743   19.59744   19.59745   19.59746   19.59747   19.59747   19.59748   19.59749   19.59749   19.59750   19.59750   19.59751   19.59751   19.59751   19.59751   19.59751
   16.56658   16.56658   16.56658   16.56658   16.56659   16.56659   16.56660   16.56661   16.56661   16.56662   16.56663   16.56665   16.56666   16.56667   16.56669   16.56670   16.56672   16.56673   16.56675   16.56677   16.56678   16.56680   16.56682   16.56684   16.56686   16.56687   16.56689   16.56691   16.56693   16.56695   16.56697   16.56698   16.56700   16.56702   16.56703   16.56705   16.56706   16.56707   16.56708   16.56710   16.56711   16.56711   16.56712   16.56713   16.56713   16.56714   16.56714   16.56714   16.56714
   13.67019   13.67019   13.67020   13.67020   13.67021   13.67022   13.67022   13.67024   13.67025   13.67026   13.67028   13.67029   13.67031   13.67033   13.67035   13.67037   13.67039   13.67042   13.67044   13.67047   13.67049   13.67052   13.67054   13.67057   13.67060   13.67063   13.67065   13.67068   13.67071   13.67073   13.67076   13.67078   13.67081   13.67083   13.67085   13.67087   13.67089   13.67091   13.67093   13.67095   13.67096   13.67097   13.67099   13.67100   13.67100   13.67101   13.67101   13.67102   13.67102
   11.03033   11.03033   11.03034   11.03034   11.03035   11.03036   11.03037   11.03039   11.03041   11.03043   11.03045   11.03047   11.03049   11.03052   11.03055   11.03058   11.03061   11.03064   11.03068   11.03071   11.03075   11.03078   11.03082   11.03086   11.03089   11.03093   11.03097   11.03101   11.03104   11.03108   11.03112   11.03115   11.03118   11.03122   11.03125   11.03128   11.03130   11.03133   11.03136   11.03138   11.03140   11.03142   11.03143   11.03145   11.03146   11.03147   11.03147   11.03148   11.03148
    8.75649    8.75649    8.75650    8.75651    8.75652    8.75653    8.75655    8.75657    8.75660    8.75663    8.75666    8.75669    8.75673    8.75677    8.75681    8.75685    8.75689    8.75694    8.75699    8.75704    8.75709    8.75714    8.75720    8.75725    8.75731    8.75736    8.75741    8.75747    8.75752    8.75757    8.75763    8.75768    8.75772    8.75777    8.75782    8.75786    8.75790    8.75794    8.75797    8.75801    8.75804    8.75806    8.75809    8.75811    8.75812    8.75813    8.75814    8.75815    8.75815
    6.92658    6.92658    6.92659    6.92660    6.92662    6.92665    6.92668    6.92672    6.92676    6.92680    6.92686    6.92691    6.92697    6.92704    6.92711    6.92718    6.92726    6.92733    6.92742    6.92750    6.92759    6.92768    6.92777    6.92786    6.92795    6.92804    6.92813    6.92822    6.92831    6.92840    6.92849    6.92857    6.92865    6.92873    6.92881    6.92888    6.92895    6.92902    6.92908    6.92913    6.92918    6.92922    6.92926    6.92930    6.92933    6.92935    6.92936    6.92937    6.92937
    5.56642    5.56643    5.56644    5.56647    5.56651    5.56656    5.56662    5.56669    5.56677    5.56686    5.56696    5.56706    5.56718    5.56731    5.56744    5.56758    5.56772    5.56788    5.56803    5.56820    5.56836    5.56853    5.56871    5.56888    5.56906    5.56923    5.56941    5.56959    5.56976    5.56993    5.57010    5.57026    5.57042    5.57057    5.57072    5.57086    5.57099    5.57112    5.57123    5.57134    5.57144    5.57152    5.57160    5.57166    5.57172    5.57176    5.57179    5.57181    5.57181
    4.62762    4.62763    4.62766    4.62771    4.62778    4.62787    4.62799    4.62812    4.62827    4.62844    4.62862    4.62883    4.62905    4.62928    4.62953    4.62980    4.63007    4.63036    4.63066    4.63097    4.63128    4.63160    4.63193    4.63226    4.63259    4.63292    4.63326    4.63359    4.63392    4.63424    4.63456    4.63487    4.63517    4.63546    4.63574    4.63601    4.63626    4.63649    4.63671    4.63692    4.63710    4.63726    4.63741    4.63753    4.63763    4.63771    4.63777    4.63780    4.63782
    3.99358    3.99359    3.99365    3.99373    3.99385    3.99401    3.99419    3.99441    3.99466    3.99494    3.99525    3.99559    3.99596    3.99635    3.99676    3.99720    3.99766    3.99814    3.99864    3.99915    3.99967    4.00020    4.00075    4.00130    4.00185    4.00241    4.00297    4.00352    4.00407    4.00461    4.00514    4.00566    4.00617    4.00666    4.00712    4.00757    4.00800    4.00839    4.00876    4.00910    4.00941    4.00969    4.00994    4.01014    4.01032    4.01045    4.01055    4.01060    4.01062
    3.53067    3.53069    3.53077    3.53089    3.53107    3.53129    3.53156    3.53188    3.53224    3.53265    3.53310    3.53359    3.53412    3.53469    3.53529    3.53593    3.53660    3.53729    3.53802    3.53876    3.53952    3.54030    3.54110    3.54190    3.54272    3.54353    3.54435    3.54516    3.54597    3.54676    3.54755    3.54831    3.54906    3.54978    3.55047    3.55113    3.55176    3.55235    3.55291    3.55341    3.55388    3.55429    3.55465    3.55497    3.55522    3.55542    3.55557    3.55566    3.55568
    3.14453    3.14456    3.14466    3.14482    3.14505    3.14534    3.14570    3.14611    3.14659    3.14712    3.14772    3.14836    3.14906    3.14981    3.15061    3.15145    3.15233    3.15325    3.15420    3.15519    3.15620    3.15724    3.15830    3.15937    3.16046    3.16155    3.16264    3.16374    3.16482    3.16590    3.16696    3.16800    3.16901    3.16999    3.17094    3.17185    3.17271    3.17353    3.17429    3.17499    3.17563    3.17620    3.17671    3.17714    3.17750    3.17778    3.17798    3.17810    3.17814
    2.79609    2.79613    2.79625    2.79645    2.79673    2.79709    2.79753    2.79804    2.79863    2.79929    2.80002    2.80082    2.80168    2.80261    2.80360    2.80464    2.80574    2.80689    2.80809    2.80932    2.81060    2.81191    2.81325    2.81461    2.81599    2.81739    2.81879    2.82020    2.82160    2.82300    2.82438    2.82574    2.82708    2.82838    2.82963    2.83084    2.83200    2.83309    2.83411    2.83506    2.83593    2.83671    2.83740    2.83799    2.83848    2.83887    2.83915    2.83932    2.83937
    2.48369    2.48373    2.48387    2.48411    2.48443    2.48485    2.48536    2.48596    2.48665    2.48742    2.48828    2.48922    2.49025    2.49134    2.49252    2.49376    2.49508    2.49646    2.49790    2.49939    2.50094    2.50254    2.50419    2.50587    2.50759    2.50934    2.51111    2.51289    2.51468    2.51648    2.51826    2.52003    2.52178    2.52349    2.52516    2.52678    2.52833    2.52980    2.53120    2.53249    2.53368    2.53476    2.53571    2.53654    2.53722    2.53776    2.53815    2.53838    2.53846
    2.21815    2.21820    2.21835    2.21860    2.21895    2.21940    2.21995    2.22060    2.22134    2.22218    2.22312    2.22415    2.22528    2.22649    2.22780    2.22919    2.23067    2.23224    2.23388    2.23561    2.23741    2.23929    2.24124    2.24325    2.24532    2.24745    2.24963    2.25185    2.25410    2.25638    2.25867    2.26096    2.26325    2.26551    2.26773    2.26990    2.27200    2.27402    2.27593    2.27773    2.27939    2.28090    2.28224    2.28340    2.28437    2.28514    2.28569    2.28602    2.28613
    2.00586    2.00591    2.00604    2.00626    2.00658    2.00698    2.00748    2.00806    2.00874    2.00952    2.01039    2.01135    2.01241    2.01358    2.01484    2.01621    2.01769    2.01927    2.02096    2.02276    2.02467    2.02669    2.02882    2.03106    2.03341    2.03587    2.03842    2.04106    2.04379    2.04659    2.04945    2.05235    2.05528    2.05822    2.06115    2.06403    2.06686    2.06960    2.07222    2.07470    2.07701    2.07912    2.08101    2.08265    2.08403    2.08512    2.08591    2.08639    2.08655
    1.84396    1.84398    1.84404    1.84414    1.84429    1.84448    1.84473    1.84502    1.84538    1.84580    1.84628    1.84685    1.84750    1.84824    1.84908    1.85003    1.85110    1.85230    1.85364    1.85513    1.85678    1.85859    1.86058    1.86275    1.86510    1.86764    1.87036    1.87326    1.87634    1.87958    1.88296    1.88647    1.89008    1.89377    1.89750    1.90124    1.90495    1.90858    1.91210    1.91546    1.91862    1.92153    1.92415    1.92644    1.92836    1.92990    1.93101    1.93168    1.93191
    1.72482    1.72479    1.72468    1.72451    1.72428    1.72399    1.72365    1.72327    1.72287    1.72245    1.72203    1.72162    1.72125    1.72093    1.72069    1.72054    1.72051    1.72063    1.72092    1.72141    1.72211    1.72306    1.72428    1.72579    1.72760    1.72972    1.73217    1.73495    1.73805    1.74147    1.74518    1.74917    1.75339    1.75782    1.76240    1.76708    1.77180    1.77650    1.78111    1.78556    1.78979    1.79371    1.79727    1.80040    1.80304    1.80516    1.80669    1.80763    1.80794
    1.64268    1.64255    1.64215    1.64150    1.64060    1.63945    1.63808    1.63650    1.63474    1.63281    1.63074    1.62857    1.62633    1.62405    1.62178    1.61957    1.61744    1.61547    1.61368    1.61215    1.61091    1.61002    1.60953    1.60948    1.60991    1.61085    1.61233    1.61436    1.61696    1.62011    1.62381    1.62801    1.63268    1.63776    1.64318    1.64887    1.65474    1.66068    1.66660    1.67239    1.67795    1.68315    1.68791    1.69212    1.69569    1.69856    1.70065    1.70192    1.70235
    1.59576    1.59549    1.59466    1.59330    1.59140    1.58899    1.58609    1.58272    1.57893    1.57474    1.57020    1.56535    1.56026    1.55499    1.54959    1.54415    1.53875    1.53345    1.52836    1.52356    1.51914    1.51520    1.51182    1.50908    1.50706    1.50583    1.50544    1.50593    1.50734    1.50966    1.51288    1.51696    1.52185    1.52748    1.53374    1.54053    1.54771    1.55513    1.56265    1.57010    1.57733    1.58416    1.59045    1.59604    1.60082    1.60466    1.60747    1.60918    1.60976
    1.58325    1.58279    1.58142    1.57915    1.57599    1.57197    1.56712    1.56146    1.55505    1.54794    1.54018    1.53185    1.52302    1.51378    1.50423    1.49448    1.48463    1.47483    1.46519    1.45587    1.44700    1.43873    1.43121    1.42458    1.41897    1.41449    1.41126    1.40934    1.40880    1.40967    1.41192    1.41554    1.42045    1.42654    1.43368    1.44171    1.45043    1.45965    1.46913    1.47864    1.48796    1.49684    1.50506    1.51241    1.51871    1.52379    1.52751    1.52979    1.53055
    1.60107    1.60041    1.59843    1.59515    1.59058    1.58475    1.57769    1.56945    1.56008    1.54964    1.53820    1.52585    1.51270    1.49884    1.48441    1.46955    1.45441    1.43918    1.42402    1.40915    1.39477    1.38109    1.36834    1.35672    1.34645    1.33772    1.33070    1.32552    1.32229    1.32107    1.32188    1.32468    1.32939    1.33586    1.34392    1.35333    1.36385    1.37517    1.38698    1.39896    1.41078    1.42212    1.43267    1.44214    1.45027    1.45684    1.46166    1.46461    1.46561
    1.64058    1.63971    1.63713    1.63282    1.62683    1.61917    1.60989    1.59902    1.58662    1.57278    1.55755    1.54105    1.52339    1.50469    1.48510    1.46481    1.44399    1.42286    1.40167    1.38066    1.36011    1.34031    1.32157    1.30418    1.28844    1.27464    1.26304    1.25385    1.24725    1.24337    1.24224    1.24384    1.24808    1.25480    1.26373    1.27460    1.28705    1.30068    1.31507    1.32980    1.34443    1.35853    1.37169    1.38353    1.39372    1.40196    1.40802    1.41173    1.41298
    1.69047    1.68942    1.68627    1.68103    1.67372    1.66438    1.65302    1.63971    1.62450    1.60745    1.58867    1.56824    1.54628    1.52295    1.49840    1.47283    1.44645    1.41952    1.39231    1.36512    1.33830    1.31221    1.28721    1.26372    1.24212    1.22281    1.20615    1.19246    1.18202    1.17500    1.17152    1.17159    1.17509    1.18185    1.19155    1.20381    1.21819    1.23418    1.25125    1.26884    1.28640    1.30339    1.31928    1.33362    1.34597    1.35597    1.36333    1.36783    1.36935
    1.73972    1.73851    1.73487    1.72883    1.72040    1.70960    1.69647    1.68105    1.66340    1.64359    1.62170    1.59783    1.57212    1.54470    1.51575    1.48548    1.45412    1.42194    1.38924    1.35638    1.32374    1.29174    1.26082    1.23146    1.20416    1.17941    1.15767    1.13940    1.12495    1.11462    1.10859    1.10690    1.10947    1.11608    1.12638    1.13990    1.15611    1.17437    1.19404    1.21443    1.23487    1.25470    1.27330    1.29010    1.30460    1.31635    1.32500    1.33030    1.33208
    1.77975    1.77841    1.77439    1.76770    1.75836    1.74640    1.73183    1.71471    1.69509    1.67303    1.64863    1.62196    1.59318    1.56241    1.52984    1.49569    1.46019    1.42363    1.38635    1.34871    1.31113    1.27406    1.23802    1.20355    1.17120    1.14157    1.11522    1.09271    1.07450    1.06099    1.05243    1.04895    1.05047    1.05678    1.06749    1.08206    1.09985    1.12014    1.14215    1.16510    1.18819    1.21065    1.23177    1.25089    1.26739    1.28079    1.29067    1.29672    1.29876
    1.80574    1.80430    1.79998    1.79280    1.78277    1.76990    1.75423    1.73580    1.71466    1.69087    1.66452    1.63569    1.60452    1.57117    1.53580    1.49864    1.45994    1.42000    1.37915    1.33779    1.29636    1.25534    1.21527    1.17673    1.14035    1.10676    1.07662    1.05055    1.02914    1.01285    1.00203    0.99687    0.99733    1.00321    1.01410    1.02941    1.04843    1.07035    1.09431    1.11942    1.14478    1.16954    1.19287    1.21403    1.23234    1.24723    1.25821    1.26495    1.26721
    1.81688    1.81536    1.81082    1.80326    1.79270    1.77915    1.76264    1.74321    1.72091    1.69580    1.66797    1.63751    1.60455    1.56925    1.53180    1.49241    1.45136    1.40894    1.36551    1.32147    1.27727    1.23342    1.19047    1.14903    1.10974    1.07329    1.04036    1.01164    0.98777    0.96930    0.95663    0.95001    0.94947    0.95482    0.96564    0.98135    1.00118    1.02428    1.04970    1.07649    1.10368    1.13032    1.15551    1.17843    1.19831    1.21451    1.22648    1.23383    1.23631
    1.81568    1.81410    1.80938    1.80151    1.79052    1.77642    1.75924    1.73902    1.71580    1.68965    1.66066    1.62893    1.59459    1.55781    1.51879    1.47776    1.43500    1.39083    1.34561    1.29975    1.25371    1.20802    1.16322    1.11993    1.07880    1.04052    1.00579    0.97532    0.94977    0.92972    0.91564    0.90781    0.90631    0.91100    0.92149    0.93720    0.95739    0.98115    1.00753    1.03552    1.06409    1.09223    1.11896    1.14337    1.16463    1.18199    1.19486    1.20276    1.20543
    1.80637    1.80474    1.79985    1.79171    1.78033    1.76574    1.74796    1.72703    1.70300    1.67594    1.64595    1.61314    1.57765    1.53967    1.49940    1.45710    1.41306    1.36762    1.32117    1.27412    1.22695    1.18017    1.13434    1.09005    1.04796    1.00872    0.97303    0.94156    0.91497    0.89385    0.87869    0.86980    0.86732    0.87115    0.88099    0.89629    0.91633    0.94027    0.96713    0.99588    1.02545    1.05478    1.08281    1.10855    1.13106    1.14952    1.16324    1.17169    1.17455
    1.79308    1.79140    1.78634    1.77792    1.76615    1.75106    1.73267    1.71103    1.68619    1.65824    1.62727    1.59342    1.55685    1.51776    1.47638    1.43300    1.38792    1.34152    1.29420    1.24639    1.19857    1.15127    1.10502    1.06042    1.01805    0.97854    0.94254    0.91068    0.88356    0.86175    0.84573    0.83585    0.83228    0.83501    0.84382    0.85826    0.87769    0.90133    0.92824    0.95738    0.98767    1.01798    1.04718    1.07418    1.09793    1.11750    1.13210    1.14111    1.14416
    1.77870    1.77695    1.77170    1.76297    1.75076    1.73510    1.71604    1.69361    1.66789    1.63896    1.60695    1.57200    1.53430    1.49408    1.45160    1.40719    1.36118    1.31397    1.26600    1.21772    1.16963    1.12223    1.07606    1.03166    0.98958    0.95039    0.91464    0.88288    0.85566    0.83347    0.81677    0.80590    0.80111    0.80246    0.80986    0.82299    0.84135    0.86424    0.89079    0.92001    0.95077    0.98192    1.01222    1.04047    1.06550    1.08624    1.10178    1.11141    1.11467
    1.76469    1.76286    1.75739    1.74829    1.73557    1.71926    1.69941    1.67607    1.64933    1.61928    1.58608    1.54990    1.51096    1.46951    1.42588    1.38040    1.33349    1.28557    1.23710    1.18857    1.14050    1.09337    1.04770    1.00399    0.96272    0.92437    0.88939    0.85823    0.83133    0.80908    0.79190    0.78012    0.77403    0.77380    0.77948    0.79092    0.80777    0.82950    0.85532    0.88431    0.91534    0.94718    0.97852    1.00803    1.03439    1.05638    1.07293    1.08322    1.08671
    1.75163    1.74972    1.74399    1.73445    1.72113    1.70406    1.68330    1.65891    1.63098    1.59966    1.56511    1.52753    1.48719    1.44439    1.39950    1.35292    1.30510    1.25651    1.20768    1.15910    1.11131    1.06479    1.02002    0.97746    0.93749    0.90050    0.86681    0.83673    0.81057    0.78864    0.77125    0.75872    0.75138    0.74949    0.75326    0.76273    0.77776    0.79798    0.82276    0.85124    0.88233    0.91474    0.94707    0.97783    1.00556    1.02885    1.04648    1.05747    1.06121
    1.73969    1.73768    1.73165    1.72162    1.70762    1.68969    1.66789    1.64230    1.61305    1.58029    1.54422    1.50509    1.46320    1.41893    1.37269    1.32494    1.27620    1.22701    1.17791    1.12946    1.08218    1.03657    0.99306    0.95202    0.91376    0.87853    0.84652    0.81789    0.79282    0.77147    0.75409    0.74095    0.73241    0.72883    0.73055    0.73785    0.75079    0.76921    0.79267    0.82040    0.85134    0.88419    0.91744    0.94945    0.97858    1.00323    1.02199    1.03373    1.03773
    1.72875    1.72663    1.72027    1.70970    1.69495    1.67606    1.65312    1.62623    1.59552    1.56118    1.52345    1.48263    1.43908    1.39323    1.34556    1.29661    1.24697    1.19721    1.14796    1.09979    1.05323    1.00875    0.96674    0.92750    0.89121    0.85798    0.82786    0.80087    0.77701    0.75634    0.73901    0.72527    0.71548    0.71011    0.70964    0.71453    0.72512    0.74147    0.76333    0.79007    0.82070    0.85387    0.88798    0.92126    0.95184    0.97792    0.99789    1.01044    1.01472
    1.71835    1.71611    1.70940    1.69825    1.68270    1.66279    1.63863    1.61033    1.57807    1.54205    1.50257    1.45996    1.41467    1.36718    1.31806    1.26791    1.21739    1.16717    1.11788    1.07015    1.02450    0.98136    0.94107    0.90381    0.86966    0.83857    0.81043    0.78511    0.76248    0.74249    0.72519    0.71082    0.69973    0.69247    0.68968    0.69202    0.70004    0.71408    0.73410    0.75965    0.78979    0.82319    0.85814    0.89270    0.92481    0.95242    0.97368    0.98710    0.99169
    1.70783    1.70547    1.69840    1.68664    1.67024    1.64927    1.62384    1.59407    1.56019    1.52242    1.48112    1.43669    1.38962    1.34048    1.28992    1.23863    1.18734    1.13677    1.08763    1.04054    0.99601    0.95445    0.91608    0.88100    0.84912    0.82027    0.79419    0.77058    0.74921    0.72993    0.71272    0.69778    0.68549    0.67643    0.67138    0.67116    0.67655    0.68815    0.70616    0.73033    0.75983    0.79333    0.82905    0.86487    0.89852    0.92772    0.95034    0.96468    0.96959
    1.69663    1.69414    1.68669    1.67431    1.65704    1.63498    1.60823    1.57696    1.54141    1.50186    1.45871    1.41243    1.36359    1.31284    1.26091    1.20858    1.15667    1.10595    1.05717    1.01096    0.96781    0.92805    0.89182    0.85908    0.82961    0.80308    0.77909    0.75724    0.73718    0.71869    0.70171    0.68640    0.67313    0.66255    0.65547    0.65287    0.65574    0.66489    0.68080    0.70342    0.73209    0.76551    0.80184    0.83884    0.87399    0.90475    0.92875    0.94403    0.94927
    1.68452    1.68191    1.67407    1.66104    1.64289    1.61970    1.59161    1.55881    1.52157    1.48022    1.43521    1.38709    1.33651    1.28421    1.23101    1.17780    1.12544    1.07479    1.02660    0.98152    0.93999    0.90225    0.86832    0.83802    0.81100    0.78679    0.76486    0.74473    0.72596    0.70830    0.69165    0.67614    0.66215    0.65031    0.64150    0.63677    0.63727    0.64403    0.65777    0.67869    0.70631    0.73943    0.77619    0.81421    0.85078    0.88308    0.90846    0.92468    0.93027
    1.67157    1.66882    1.66058    1.64690    1.62784    1.60351    1.57405    1.53969    1.50072    1.45755    1.41069    1.36074    1.30846    1.25469    1.20034    1.14638    1.09377    1.04340    0.99605    0.95233    0.91262    0.87706    0.84553    0.81770    0.79308    0.77109    0.75110    0.73255    0.71498    0.69810    0.68181    0.66621    0.65167    0.63880    0.62849    0.62185    0.62011    0.62449    0.63598    0.65502    0.68137    0.71397    0.75098    0.78991    0.82784    0.86169    0.88847    0.90567    0.91161
    1.65787    1.65499    1.64634    1.63199    1.61199    1.58647    1.55561    1.51964    1.47892    1.43389    1.38514    1.33337    1.27942    1.22423    1.16883    1.11428    1.06159    1.01170    0.96540    0.92324    0.88552    0.85223    0.82313    0.79774    0.77542    0.75550    0.73729    0.72019    0.70373    0.68760    0.67171    0.65614    0.64122    0.62755    0.61597    0.60759    0.60373    0.60575    0.61486    0.63181    0.65663    0.68847    0.72553    0.76526    0.80453    0.83994    0.86818    0.88643    0.89275
    1.64342    1.64040    1.63133    1.61626    1.59529    1.56854    1.53620    1.49856    1.45601    1.40906    1.35837    1.30475    1.24913    1.19257    1.13620    1.08117    1.02856    0.97934    0.93427    0.89383    0.85821    0.82725    0.80056    0.77751    0.75736    0.73936    0.72277    0.70701    0.69160    0.67626    0.66087    0.64552    0.63049    0.61631    0.60375    0.59389    0.58806    0.58773    0.59434    0.60895    0.63193    0.66267    0.69953    0.73989    0.78042    0.81742    0.84719    0.86653    0.87325
    1.62813    1.62495    1.61543    1.59962    1.57761    1.54955    1.51566    1.47626    1.43179    1.38284    1.33015    1.27463    1.21734    1.15945    1.10220    1.04682    0.99447    0.94611    0.90245    0.86388    0.83044    0.80182    0.77747    0.75662    0.73846    0.72219    0.70707    0.69254    0.67816    0.66366    0.64894    0.63406    0.61922    0.60489    0.59173    0.58073    0.57317    0.57061    0.57466    0.58671    0.60750    0.63678    0.67310    0.71385    0.75553    0.79408    0.82542    0.84591    0.85305
    1.61192    1.60858    1.59859    1.58199    1.55889    1.52946    1.49394    1.45270    1.40623    1.35520    1.30046    1.24304    1.18411    1.12497    1.06698    1.01146    0.95959    0.91231    0.87028    0.83372    0.80253    0.77623    0.75408    0.73525    0.71885    0.70407    0.69024    0.67681    0.66342    0.64984    0.63594    0.62176    0.60745    0.59333    0.57998    0.56824    0.55931    0.55473    0.55628    0.56563    0.58395    0.61140    0.64682    0.68769    0.73034    0.77039    0.80330    0.82498    0.83256
    1.59484    1.59133    1.58084    1.56342    1.53919    1.50834    1.47113    1.42798    1.37946    1.32633    1.26954    1.21025    1.14979    1.08957    1.03106    0.97565    0.92455    0.87864    0.83845    0.80406    0.77516    0.75108    0.73097    0.71390    0.69899    0.68545    0.67267    0.66021    0.64774    0.63508    0.62212    0.60883    0.59529    0.58173    0.56854    0.55644    0.54650    0.54019    0.53937    0.54598    0.56159    0.58686    0.62101    0.66168    0.70511    0.74659    0.78108    0.80399    0.81203
    1.57697    1.57329    1.56229    1.54403    1.51863    1.48630    1.44736    1.40228    1.35169    1.29646    1.23767    1.17662    1.11478    1.05372    0.99498    0.94003    0.89003    0.84581    0.80770    0.77560    0.74897    0.72698    0.70867    0.69308    0.67934    0.66675    0.65481    0.64314    0.63150    0.61974    0.60774    0.59544    0.58283    0.57001    0.55726    0.54510    0.53446    0.52671    0.52371    0.52759    0.54035    0.56313    0.59565    0.63582    0.67983    0.72265    0.75874    0.78291    0.79143
    1.55848    1.55463    1.54310    1.52397    1.49737    1.46355    1.42285    1.37580    1.32315    1.26586    1.20516    1.14250    1.07951    1.01788    0.95928    0.90515    0.85664    0.81440    0.77858    0.74883    0.72440    0.70432    0.68754    0.67311    0.66024    0.64835    0.63703    0.62601    0.61511    0.60420    0.59316    0.58187    0.57024    0.55828    0.54611    0.53411    0.52304    0.51414    0.50921    0.51050    0.52034    0.54043    0.57103    0.61041    0.65480    0.69888    0.73656    0.76205    0.77108
    1.53957    1.53554    1.52348    1.50346    1.47564    1.44029    1.39781    1.34880    1.29409    1.23480    1.17230    1.10821    1.04431    0.98244    0.92432    0.87140    0.82471    0.78472    0.75132    0.72391    0.70154    0.68311    0.66757    0.65401    0.64175    0.63035    0.61951    0.60905    0.59885    0.58878    0.57869    0.56843    0.55783    0.54679    0.53534    0.52371    0.51250    0.50279    0.49627    0.49523    0.50224    0.51952    0.54794    0.58623    0.63077    0.67598    0.71524    0.74207    0.75162
    1.52046    1.51625    1.50363    1.48271    1.45366    1.41677    1.37250    1.32152    1.26479    1.20356    1.13939    1.07406    1.00952    0.94772    0.89044    0.83907    0.79448    0.75690    0.72595    0.70077    0.68023    0.66317    0.64856    0.63559    0.62374    0.61269    0.60224    0.59230    0.58278    0.57354    0.56441    0.55519    0.54564    0.53559    0.52498    0.51392    0.50286    0.49269    0.48497    0.48192    0.48629    0.50073    0.52674    0.56363    0.60804    0.65420    0.69496    0.72313    0.73321
    1.50133    1.49693    1.48376    1.46193    1.43163    1.39319    1.34712    1.29419    1.23549    1.17243    1.10673    1.04037    0.97548    0.91409    0.85798    0.80847    0.76619    0.73111    0.70253    0.67938    0.66039    0.64438    0.63040    0.61780    0.60617    0.59534    0.58521    0.57574    0.56685    0.55839    0.55015    0.54189    0.53333    0.52425    0.51449    0.50408    0.49333    0.48296    0.47434    0.46958    0.47148    0.48308    0.50650    0.54172    0.58573    0.63268    0.67488    0.70439    0.71502
    1.48228    1.47770    1.46397    1.44122    1.40966    1.36966    1.32180    1.26696    1.20636    1.14157    1.07452    1.00740    0.94244    0.88180    0.82721    0.77983    0.74003    0.70746    0.68114    0.65978    0.64206    0.62683    0.61326    0.60085    0.58935    0.57867    0.56882    0.55976    0.55142    0.54363    0.53617    0.52875    0.52107    0.51285    0.50390    0.49415    0.48378    0.47336    0.46405    0.45781    0.45745    0.46625    0.48696    0.52029    0.56369    0.61131    0.65495    0.68584    0.69704
    1.46335    1.45857    1.44428    1.42060    1.38777    1.34621    1.29657    1.23984    1.17739    1.11099    1.04278    0.97512    0.91042    0.85085    0.79808    0.75305    0.71584    0.68574    0.66153    0.64175    0.62507    0.61043    0.59716    0.58489    0.57351    0.56302    0.55345    0.54479    0.53695    0.52976    0.52297    0.51629    0.50942    0.50203    0.49389    0.48484    0.47497    0.46468    0.45493    0.44748    0.44508    0.45120    0.46915    0.50041    0.54302    0.59120    0.63625    0.66857    0.68036
    1.44453    1.43955    1.42469    1.40006    1.36594    1.32279    1.27135    1.21274    1.14849    1.08057    1.01135    0.94338    0.87918    0.82095    0.77022    0.72767    0.69304    0.66529    0.64296    0.62452    0.60867    0.59449    0.58146    0.56935    0.55815    0.54790    0.53865    0.53039    0.52300    0.51633    0.51012    0.50411    0.49797    0.49139    0.48409    0.47583    0.46659    0.45662    0.44668    0.43833    0.43416    0.43775    0.45290    0.48187    0.52342    0.57196    0.61835    0.65209    0.66448
    1.42581    1.42064    1.40518    1.37959    1.34415    1.29938    1.24613    1.18563    1.11960    1.05026    0.98017    0.91207    0.84861    0.79194    0.74341    0.70337    0.67122    0.64560    0.62488    0.60752    0.59230    0.57847    0.56565    0.55375    0.54279    0.53284    0.52394    0.51604    0.50904    0.50277    0.49702    0.49155    0.48606    0.48023    0.47373    0.46629    0.45777    0.44826    0.43835    0.42937    0.42368    0.42490    0.43721    0.46367    0.50387    0.55252    0.60012    0.63527    0.64828
    1.40723    1.40186    1.38579    1.35920    1.32241    1.27601    1.22092    1.15854    1.09080    1.02014    0.94935    0.88137    0.81890    0.76401    0.71783    0.68033    0.65054    0.62683    0.60748    0.59097    0.57624    0.56270    0.55012    0.53848    0.52785    0.51828    0.50975    0.50219    0.49551    0.48956    0.48416    0.47912    0.47416    0.46899    0.46325    0.45662    0.44885    0.43992    0.43020    0.42081    0.41388    0.41294    0.42246    0.44626    0.48486    0.53343    0.58217    0.61875    0.63239
    1.38876    1.38318    1.36650    1.33890    1.30074    1.25268    1.19575    1.13153    1.06215    0.99030    0.91902    0.85142    0.79022    0.73737    0.69367    0.65871    0.63115    0.60915    0.59092    0.57508    0.56074    0.54748    0.53519    0.52391    0.51368    0.50452    0.49637    0.48914    0.48273    0.47702    0.47188    0.46717    0.46266    0.45806    0.45304    0.44719    0.44021    0.43194    0.42257    0.41297    0.40505    0.40215    0.40895    0.42999    0.46677    0.51511    0.56496    0.60301    0.61733
    1.37038    1.36459    1.34728    1.31865    1.27911    1.22937    1.17060    1.10456    1.03362    0.96074    0.88918    0.82221    0.76255    0.71193    0.67078    0.63829    0.61276    0.59222    0.57490    0.55957    0.54554    0.53255    0.52058    0.50968    0.49988    0.49113    0.48334    0.47639    0.47019    0.46465    0.45969    0.45522    0.45106    0.44695    0.44256    0.43747    0.43129    0.42375    0.41487    0.40528    0.39659    0.39195    0.39610    0.41423    0.44894    0.49681    0.54767    0.58721    0.60223
    1.35206    1.34606    1.32810    1.29843    1.25747    1.20604    1.14543    1.07760    1.00519    0.93142    0.85981    0.79372    0.73582    0.68758    0.64901    0.61887    0.59516    0.57583    0.55923    0.54430    0.53054    0.51785    0.50625    0.49578    0.48642    0.47807    0.47061    0.46392    0.45791    0.45252    0.44769    0.44339    0.43947    0.43574    0.43188    0.42746    0.42205    0.41528    0.40700    0.39761    0.38844    0.38233    0.38401    0.39919    0.43157    0.47870    0.53041    0.57144    0.58717
    1.33381    1.32758    1.30897    1.27823    1.23584    1.18270    1.12026    1.05069    0.97691    0.90243    0.83100    0.76607    0.71018    0.66446    0.62846    0.60052    0.57843    0.56013    0.54410    0.52952    0.51608    0.50375    0.49259    0.48260    0.47371    0.46579    0.45868    0.45226    0.44645    0.44122    0.43652    0.43235    0.42862    0.42515    0.42169    0.41783    0.41311    0.40709    0.39947    0.39046    0.38107    0.37384    0.37334    0.38567    0.41561    0.46177    0.51422    0.55669    0.57314
    1.31563    1.30918    1.28991    1.25809    1.21425    1.15939    1.09513    1.02389    0.94888    0.87390    0.80291    0.73942    0.68576    0.64265    0.60916    0.58324    0.56254    0.54504    0.52947    0.51521    0.50209    0.49017    0.47948    0.46998    0.46155    0.45402    0.44724    0.44109    0.43551    0.43045    0.42590    0.42185    0.41825    0.41497    0.41182    0.40843    0.40434    0.39906    0.39217    0.38367    0.37428    0.36621    0.36380    0.37336    0.40071    0.44569    0.49872    0.54264    0.55983
    1.29758    1.29090    1.27095    1.23803    1.19273    1.13615    1.07010    0.99726    0.92115    0.84588    0.77560    0.71381    0.66256    0.62209    0.59097    0.56682    0.54723    0.53034    0.51510    0.50109    0.48829    0.47676    0.46651    0.45744    0.44940    0.44219    0.43569    0.42978    0.42439    0.41951    0.41508    0.41114    0.40762    0.40448    0.40156    0.39855    0.39504    0.39048    0.38436    0.37648    0.36726    0.35856    0.35439    0.36118    0.38572    0.42923    0.48268    0.52804    0.54600
    1.27966    1.27275    1.25212    1.21808    1.17129    1.11298    1.04516    0.97079    0.89372    0.81838    0.74907    0.68921    0.64051    0.60266    0.57375    0.55115    0.53245    0.51602    0.50106    0.48733    0.47489    0.46378    0.45396    0.44529    0.43757    0.43064    0.42438    0.41867    0.41346    0.40873    0.40443    0.40056    0.39710    0.39403    0.39125    0.38852    0.38548    0.38158    0.37619    0.36898    0.36006    0.35091    0.34518    0.34926    0.37087    0.41269    0.46646    0.51329    0.53205
    1.26190    1.25475    1.23342    1.19823    1.14994    1.08988    1.02030    0.94447    0.86659    0.79138    0.72329    0.66558    0.61952    0.58424    0.55737    0.53610    0.51814    0.50212    0.48747    0.47411    0.46212    0.45151    0.44216    0.43390    0.42652    0.41987    0.41385    0.40837    0.40337    0.39881    0.39464    0.39087    0.38747    0.38443    0.38174    0.37919    0.37651    0.37316    0.36848    0.36198    0.35349    0.34414    0.33714    0.33875    0.35743    0.39742    0.45140    0.49971    0.51932
    1.24432    1.23693    1.21487    1.17853    1.12870    1.06688    0.99555    0.91832    0.83976    0.76488    0.69822    0.64282    0.59943    0.56659    0.54153    0.52136    0.50400    0.48832    0.47401    0.46107    0.44958    0.43949    0.43061    0.42274    0.41570    0.40932    0.40356    0.39830    0.39352    0.38916    0.38515    0.38150    0.37818    0.37519    0.37257    0.37015    0.36775    0.36489    0.36089    0.35515    0.34728    0.33801    0.33011    0.32950    0.34523    0.38310    0.43701    0.48673    0.50718
    1.22695    1.21931    1.19652    1.15899    1.10760    1.04401    0.97096    0.89241    0.81332    0.73898    0.67397    0.62099    0.58025    0.54968    0.52618    0.50689    0.48997    0.47459    0.46062    0.44812    0.43711    0.42747    0.41898    0.41143    0.40464    0.39849    0.39294    0.38788    0.38328    0.37909    0.37522    0.37169    0.36846    0.36553    0.36296    0.36063    0.35845    0.35600    0.35262    0.34768    0.34053    0.33155    0.32303    0.32039    0.33308    0.36848    0.42201    0.47302    0.49431
    1.20980    1.20191    1.17838    1.13965    1.08669    1.02133    0.94661    0.86686    0.78743    0.71387    0.65072    0.60031    0.56219    0.53373    0.51159    0.49304    0.47651    0.46146    0.44788    0.43585    0.42531    0.41610    0.40794    0.40066    0.39409    0.38813    0.38275    0.37785    0.37340    0.36933    0.36558    0.36215    0.35899    0.35610    0.35357    0.35128    0.34922    0.34708    0.34423    0.34001    0.33359    0.32499    0.31599    0.31149    0.32117    0.35395    0.40701    0.45937    0.48154
    1.19290    1.18475    1.16047    1.12052    1.06599    0.99889    0.92255    0.84173    0.76215    0.68961    0.62854    0.58079    0.54523    0.51871    0.49775    0.47982    0.46368    0.44901    0.43592    0.42442    0.41440    0.40562    0.39781    0.39080    0.38446    0.37871    0.37353    0.36879    0.36448    0.36054    0.35689    0.35356    0.35048    0.34764    0.34512    0.34283    0.34084    0.33890    0.33645    0.33288    0.32716    0.31902    0.30973    0.30361    0.31043    0.34056    0.39312    0.44693    0.47007
    1.17621    1.16781    1.14276    1.10160    1.04549    0.97667    0.89879    0.81701    0.73747    0.66614    0.60730    0.56220    0.52902    0.50420    0.48419    0.46675    0.45094    0.43667    0.42407    0.41310    0.40357    0.39520    0.38772    0.38100    0.37492    0.36939    0.36441    0.35985    0.35569    0.35190    0.34837    0.34516    0.34218    0.33941    0.33694    0.33465    0.33268    0.33088    0.32875    0.32578    0.32080    0.31328    0.30402    0.29662    0.30076    0.32806    0.37980    0.43494    0.45902
    1.15966    1.15101    1.12521    1.08284    1.02517    0.95466    0.87532    0.79274    0.71343    0.64350    0.58697    0.54445    0.51346    0.49006    0.47079    0.45371    0.43820    0.42430    0.41215    0.40164    0.39251    0.38449    0.37728    0.37080    0.36495    0.35963    0.35484    0.35043    0.34642    0.34276    0.33935    0.33627    0.33340    0.33072    0.32833    0.32608    0.32413    0.32243    0.32055    0.31812    0.31391    0.30715    0.29821    0.28990    0.29152    0.31569    0.36615    0.42238    0.44736
    1.14310    1.13420    1.10767    1.06412    1.00496    0.93286    0.85220    0.76902    0.69019    0.62189    0.56776    0.52776    0.49876    0.47660    0.45796    0.44126    0.42610    0.41263    0.40096    0.39087    0.38209    0.37435    0.36737    0.36111    0.35546    0.35031    0.34567    0.34140    0.33749    0.33395    0.33062    0.32764    0.32486    0.32225    0.31995    0.31771    0.31578    0.31412    0.31240    0.31041    0.30688    0.30088    0.29239    0.28336    0.28263    0.30359    0.35261    0.40993    0.43586
    1.12628    1.11714    1.08991    1.04526    0.98470    0.91116    0.82941    0.74592    0.66788    0.60144    0.54979    0.51218    0.48495    0.46384    0.44579    0.42951    0.41484    0.40192    0.39077    0.38113    0.37269    0.36522    0.35848    0.35244    0.34699    0.34200    0.33752    0.33337    0.32956    0.32612    0.32286    0.31995    0.31724    0.31468    0.31243    0.31020    0.30826    0.30660    0.30494    0.30327    0.30029    0.29500    0.28699    0.27741    0.27452    0.29235    0.33995    0.39854    0.42553
    1.10889    1.09953    1.07166    1.02598    0.96415    0.88937    0.80681    0.72336    0.64646    0.58211    0.53294    0.49750    0.47171    0.45136    0.43374    0.41787    0.40372    0.39136    0.38074    0.37152    0.36340    0.35619    0.34967    0.34385    0.33859    0.33378    0.32946    0.32544    0.32175    0.31843    0.31525    0.31243    0.30980    0.30729    0.30512    0.30292    0.30097    0.29932    0.29767    0.29624    0.29376    0.28919    0.28185    0.27203    0.26730    0.28191    0.32777    0.38751    0.41554
    1.09064    1.08108    1.05261    1.00600    0.94305    0.86726    0.78421    0.70122    0.62589    0.56392    0.51726    0.48375    0.45903    0.43915    0.42176    0.40620    0.39249    0.38062    0.37045    0.36157    0.35370    0.34671    0.34037    0.33472    0.32962    0.32494    0.32077    0.31687    0.31330    0.31010    0.30701    0.30430    0.30177    0.29933    0.29726    0.29511    0.29321    0.29159    0.28994    0.28872    0.28667    0.28285    0.27640    0.26672    0.26047    0.27171    0.31526    0.37579    0.40478
    1.07137    1.06162    1.03259    0.98512    0.92118    0.84459    0.76142    0.67937    0.60613    0.54696    0.50296    0.47129    0.44749    0.42793    0.41071    0.39542    0.38211    0.37066    0.36086    0.35226    0.34460    0.33780    0.33161    0.32610    0.32113    0.31654    0.31248    0.30866    0.30518    0.30207    0.29905    0.29642    0.29396    0.29158    0.28960    0.28749    0.28563    0.28404    0.28236    0.28126    0.27955    0.27640    0.27085    0.26147    0.25390    0.26176    0.30281    0.36415    0.39413
    1.05116    1.04122    1.01164    0.96333    0.89846    0.82125    0.73825    0.65761    0.58698    0.53102    0.48989    0.46011    0.43721    0.41803    0.40109    0.38618    0.37331    0.36227    0.35280    0.34446    0.33701    0.33040    0.32438    0.31900    0.31415    0.30964    0.30566    0.30192    0.29848    0.29545    0.29245    0.28987    0.28745    0.28507    0.28315    0.28105    0.27920    0.27762    0.27586    0.27480    0.27329    0.27066    0.26596    0.25688    0.24809    0.25267    0.29140    0.35391    0.38508
    1.03045    1.02030    0.99012    0.94091    0.87507    0.79727    0.71462    0.63570    0.56806    0.51556    0.47737    0.44942    0.42742    0.40870    0.39218    0.37777    0.36543    0.35480    0.34564    0.33753    0.33026    0.32384    0.31797    0.31273    0.30800    0.30357    0.29968    0.29601    0.29263    0.28966    0.28669    0.28415    0.28177    0.27940    0.27752    0.27544    0.27360    0.27204    0.27020    0.26914    0.26776    0.26558    0.26170    0.25301    0.24323    0.24469    0.28108    0.34482    0.37720
    1.01008    0.99967    0.96877    0.91848    0.85149    0.77298    0.69070    0.61366    0.54922    0.50026    0.46488    0.43855    0.41728    0.39901    0.38300    0.36920    0.35744    0.34726    0.33842    0.33054    0.32345    0.31719    0.31145    0.30632    0.30171    0.29737    0.29359    0.29000    0.28668    0.28381    0.28089    0.27841    0.27609    0.27374    0.27195    0.26989    0.26810    0.26660    0.26472    0.26370    0.26242    0.26060    0.25752    0.24936    0.23894    0.23761    0.27147    0.33605    0.36947
    0.99130    0.98056    0.94870    0.89700    0.82850    0.74898    0.66694    0.59186    0.53077    0.48541    0.45270    0.42774    0.40697    0.38902    0.37347    0.36030    0.34921    0.33957    0.33115    0.32359    0.31673    0.31069    0.30510    0.30012    0.29565    0.29141    0.28776    0.28428    0.28104    0.27828    0.27542    0.27303    0.27079    0.26847    0.26677    0.26476    0.26301    0.26159    0.25968    0.25869    0.25747    0.25591    0.25348    0.24583    0.23506    0.23140    0.26286    0.32809    0.36241
    0.97565    0.96446    0.93130    0.87766    0.80705    0.72598    0.64385    0.57066    0.51307    0.47147    0.44146    0.41777    0.39735    0.37952    0.36425    0.35155    0.34104    0.33193    0.32400    0.31685    0.31032    0.30457    0.29921    0.29441    0.29014    0.28604    0.28254    0.27919    0.27605    0.27342    0.27064    0.26834    0.26620    0.26392    0.26230    0.26033    0.25862    0.25727    0.25534    0.25436    0.25313    0.25168    0.24976    0.24260    0.23173    0.22620    0.25547    0.32139    0.35661
    0.96469    0.95289    0.91797    0.86170    0.78812    0.70464    0.62170    0.55004    0.49593    0.45827    0.43121    0.40900    0.38899    0.37118    0.35593    0.34337    0.33312    0.32431    0.31670    0.30988    0.30361    0.29812    0.29296    0.28834    0.28424    0.28026    0.27690    0.27367    0.27063    0.26812    0.26542    0.26321    0.26117    0.25894    0.25743    0.25551    0.25384    0.25258    0.25063    0.24969    0.24843    0.24702    0.24559    0.23910    0.22858    0.22147    0.24820    0.31441    0.35042
    0.95954    0.94696    0.90982    0.85015    0.77260    0.68555    0.60067    0.52964    0.47857    0.44488    0.42114    0.40096    0.38186    0.36434    0.34909    0.33642    0.32610    0.31724    0.30966    0.30292    0.29673    0.29133    0.28625    0.28167    0.27765    0.27370    0.27039    0.26721    0.26418    0.26174    0.25906    0.25690    0.25494    0.25274    0.25132    0.24944    0.24781    0.24666    0.24471    0.24383    0.24256    0.24117    0.24028    0.23470    0.22494    0.21635    0.23985    0.30570    0.34228
    0.96041    0.94695    0.90725    0.84360    0.76121    0.66939    0.58113    0.50931    0.46025    0.43011    0.40991    0.39243    0.37510    0.35865    0.34392    0.33140    0.32106    0.31209    0.30442    0.29764    0.29139    0.28598    0.28087    0.27626    0.27223    0.26822    0.26488    0.26167    0.25858    0.25613    0.25340    0.25121    0.24925    0.24700    0.24560    0.24371    0.24207    0.24098    0.23899    0.23816    0.23686    0.23544    0.23506    0.23040    0.22141    0.21121    0.23123    0.29683    0.33409
    0.96627    0.95194    0.90966    0.84192    0.75430    0.65693    0.56394    0.48960    0.44089    0.41322    0.39622    0.38177    0.36697    0.35251    0.33915    0.32746    0.31759    0.30886    0.30132    0.29466    0.28847    0.28314    0.27807    0.27348    0.26948    0.26545    0.26209    0.25885    0.25569    0.25321    0.25039    0.24814    0.24613    0.24379    0.24236    0.24039    0.23868    0.23759    0.23552    0.23468    0.23330    0.23181    0.23183    0.22786    0.21932    0.20728    0.22418    0.29049    0.32890
    0.97488    0.95983    0.91539    0.84406    0.75164    0.64871    0.55032    0.47197    0.42162    0.39458    0.37957    0.36764    0.35544    0.34340    0.33203    0.32179    0.31296    0.30493    0.29791    0.29166    0.28578    0.28073    0.27588    0.27145    0.26761    0.26367    0.26040    0.25723    0.25408    0.25164    0.24879    0.24652    0.24451    0.24210    0.24067    0.23864    0.23689    0.23581    0.23365    0.23282    0.23138    0.22981    0.23014    0.22662    0.21831    0.20448    0.21859    0.28613    0.32590
    0.98316    0.96768    0.92188    0.84814    0.75217    0.64474    0.54137    0.45841    0.40481    0.37627    0.36126    0.35041    0.33992    0.32994    0.32052    0.31189    0.30437    0.29731    0.29105    0.28545    0.28005    0.27546    0.27099    0.26687    0.26334    0.25962    0.25657    0.25359    0.25056    0.24826    0.24550    0.24330    0.24139    0.23900    0.23767    0.23566    0.23393    0.23296    0.23077    0.23002    0.22858    0.22695    0.22751    0.22432    0.21637    0.20126    0.21253    0.28068    0.32152
    0.98781    0.97228    0.92621    0.85165    0.75404    0.64406    0.53733    0.45057    0.39326    0.36161    0.34454    0.33282    0.32250    0.31347    0.30531    0.29790    0.29152    0.28536    0.27988    0.27499    0.27015    0.26611    0.26212    0.25839    0.25528    0.25188    0.24915    0.24647    0.24364    0.24161    0.23902    0.23699    0.23529    0.23298    0.23183    0.22993    0.22828    0.22749    0.22530    0.22469    0.22331    0.22158    0.22233    0.21937    0.21226    0.19673    0.20470    0.27239    0.31390
    0.98594    0.97077    0.92558    0.85196    0.75488    0.64474    0.53708    0.44853    0.38849    0.35339    0.33298    0.31873    0.30691    0.29746    0.28943    0.28240    0.27660    0.27093    0.26597    0.26161    0.25718    0.25365    0.25007    0.24670    0.24406    0.24094    0.23857    0.23623    0.23361    0.23194    0.22953    0.22772    0.22628    0.22405    0.22316    0.22138    0.21981    0.21929    0.21706    0.21664    0.21535    0.21345    0.21437    0.21152    0.20592    0.19108    0.19486    0.26094    0.30293
    0.97553    0.96107    0.91779    0.84671    0.75221    0.64427    0.53822    0.45034    0.38947    0.35186    0.32810    0.31065    0.29631    0.28526    0.27624    0.26858    0.26255    0.25669    0.25171    0.24748    0.24305    0.23974    0.23632    0.23307    0.23075    0.22773    0.22561    0.22353    0.22098    0.21965    0.21735    0.21569    0.21455    0.21229    0.21169    0.21001    0.20845    0.20827    0.20590    0.20572    0.20457    0.20242    0.20363    0.20068    0.19716    0.18423    0.18268    0.24571    0.28800
    0.95568    0.94217    0.90152    0.83420    0.74393    0.64021    0.53793    0.45288    0.39309    0.35447    0.32844    0.30834    0.29149    0.27851    0.26787    0.25886    0.25195    0.24522    0.23965    0.23505    0.23009    0.22661    0.22295    0.21944    0.21717    0.21391    0.21181    0.20980    0.20706    0.20596    0.20359    0.20193    0.20106    0.19858    0.19824    0.19659    0.19493    0.19513    0.19251    0.19259    0.19165    0.18918    0.19086    0.18754    0.18620    0.17613    0.16846    0.22711    0.26949
    0.92662    0.91414    0.87644    0.81359    0.72872    0.63076    0.53392    0.45319    0.39584    0.35760    0.33073    0.30929    0.29093    0.27662    0.26457    0.25420    0.24627    0.23843    0.23204    0.22682    0.22102    0.21713    0.21293    0.20885    0.20644    0.20265    0.20033    0.19820    0.19501    0.19402    0.19138    0.18954    0.18885    0.18597    0.18581    0.18413    0.18218    0.18280    0.17978    0.18008    0.17937    0.17649    0.17882    0.17484    0.17516    0.16820    0.15456    0.20868    0.25128
    0.88960    0.87806    0.84317    0.78491    0.70612    0.61507    0.52490    0.44942    0.39518    0.35819    0.33170    0.31030    0.29175    0.27719    0.26455    0.25346    0.24496    0.23631    0.22933    0.22363    0.21709    0.21285    0.20814    0.20348    0.20090    0.19651    0.19392    0.19162    0.18787    0.18691    0.18391    0.18179    0.18123    0.17783    0.17778    0.17601    0.17367    0.17465    0.17117    0.17159    0.17107    0.16767    0.17072    0.16595    0.16704    0.16256    0.14399    0.19509    0.23852
    0.84660    0.83572    0.80303    0.74890    0.67637    0.59310    0.51062    0.44094    0.38995    0.35449    0.32905    0.30861    0.29090    0.27705    0.26469    0.25366    0.24521    0.23630    0.22921    0.22339    0.21646    0.21217    0.20716    0.20216    0.19957    0.19474    0.19199    0.18959    0.18537    0.18447    0.18117    0.17878    0.17833    0.17446    0.17449    0.17263    0.16993    0.17120    0.16728    0.16776    0.16737    0.16341    0.16711    0.16166    0.16280    0.15979    0.13758    0.18769    0.23250
    0.80017    0.78953    0.75798    0.70689    0.64023    0.56531    0.49143    0.42796    0.38010    0.34606    0.32178    0.30262    0.28620    0.27353    0.26195    0.25152    0.24359    0.23485    0.22804    0.22243    0.21545    0.21137    0.20633    0.20124    0.19883    0.19377    0.19104    0.18869    0.18417    0.18341    0.17993    0.17738    0.17709    0.17287    0.17300    0.17111    0.16812    0.16967    0.16541    0.16592    0.16565    0.16119    0.16543    0.15953    0.16048    0.15837    0.13357    0.18351    0.22961
    0.75321    0.74227    0.71039    0.66059    0.59872    0.53237    0.46791    0.41103    0.36620    0.33341    0.31008    0.29205    0.27687    0.26538    0.25469    0.24503    0.23782    0.22947    0.22313    0.21790    0.21105    0.20735    0.20246    0.19742    0.19534    0.19023    0.18763    0.18546    0.18078    0.18026    0.17673    0.17409    0.17405    0.16959    0.16986    0.16803    0.16481    0.16666    0.16216    0.16272    0.16263    0.15773    0.16244    0.15629    0.15709    0.15606    0.12937    0.17836    0.22507
    0.70886    0.69702    0.66307    0.61208    0.55308    0.49498    0.44058    0.39063    0.34898    0.31751    0.29488    0.27770    0.26346    0.25283    0.24290    0.23392    0.22739    0.21950    0.21361    0.20886    0.20219    0.19890    0.19428    0.18933    0.18766    0.18258    0.18015    0.17829    0.17348    0.17326    0.16980    0.16709    0.16738    0.16274    0.16316    0.16151    0.15805    0.16027    0.15559    0.15617    0.15639    0.15106    0.15626    0.14992    0.15062    0.15129    0.12315    0.16960    0.21600
    0.67033    0.65702    0.61914    0.56390    0.50480    0.45388    0.40982    0.36700    0.32892    0.29928    0.27726    0.26077    0.24722    0.23699    0.22768    0.21912    0.21311    0.20569    0.20009    0.19586    0.18937    0.18639    0.18214    0.17721    0.17597    0.17101    0.16865    0.16721    0.16229    0.16236    0.15908    0.15624    0.15697    0.15217    0.15272    0.15135    0.14761    0.15025    0.14546    0.14601    0.14667    0.14087    0.14659    0.14010    0.14060    0.14357    0.11431    0.15666    0.20193
    0.64053    0.62529    0.58182    0.51899    0.45584    0.41009    0.37610    0.34022    0.30617    0.27923    0.25794    0.24222    0.22933    0.21910    0.21038    0.20199    0.19625    0.18939    0.18379    0.18008    0.17380    0.17092    0.16719    0.16217    0.16129    0.15657    0.15414    0.15320    0.14816    0.14845    0.14549    0.14243    0.14363    0.13875    0.13933    0.13837    0.13430    0.13736    0.13257    0.13298    0.13419    0.12792    0.13410    0.12760    0.12768    0.13314    0.10332    0.14049    0.18390
    0.62138    0.60398    0.55379    0.48039    0.40865    0.36508    0.34020    0.31055    0.28081    0.25756    0.23720    0.22256    0.21062    0.20010    0.19213    0.18378    0.17803    0.17192    0.16604    0.16282    0.15687    0.15379    0.15076    0.14559    0.14491    0.14066    0.13792    0.13754    0.13250    0.13278    0.13035    0.12698    0.12860    0.12383    0.12424    0.12383    0.11944    0.12279    0.11821    0.11832    0.12012    0.11352    0.11989    0.11371    0.11313    0.12067    0.09141    0.12303    0.16375
    0.61338    0.59382    0.53657    0.45073    0.36607    0.32086    0.30350    0.27880    0.25325    0.23455    0.21526    0.20208    0.19158    0.18063    0.17375    0.16551    0.15952    0.15448    0.14810    0.14533    0.13996    0.13635    0.13424    0.12892    0.12823    0.12475    0.12149    0.12170    0.11684    0.11685    0.11518    0.11145    0.11336    0.10898    0.10898    0.10923    0.10463    0.10801    0.10396    0.10357    0.10593    0.09928    0.10540    0.10005    0.09865    0.10726    0.08019    0.10659    0.14370
    0.61558    0.59406    0.53017    0.43160    0.33100    0.28001    0.26800    0.24649    0.22452    0.21087    0.19267    0.18124    0.17274    0.16133    0.15596    0.14808    0.14171    0.13812    0.13117    0.12884    0.12432    0.11995    0.11895    0.11358    0.11268    0.11027    0.10635    0.10714    0.10271    0.10217    0.10149    0.09740    0.09942    0.09575    0.09510    0.09607    0.09145    0.09454    0.09135    0.09030    0.09311    0.08681    0.09217    0.08815    0.08590    0.09427    0.07101    0.09318    0.12590
    0.62618    0.60299    0.53339    0.42330    0.30608    0.24560    0.23629    0.21584    0.19633    0.18780    0.17048    0.16091    0.15482    0.14298    0.13948    0.13229    0.12552    0.12372    0.11629    0.11438    0.11101    0.10581    0.10600    0.10075    0.09951    0.09836    0.09377    0.09509    0.09128    0.09006    0.09045    0.08608    0.08805    0.08528    0.08386    0.08554    0.08107    0.08364    0.08150    0.07975    0.08284    0.07721    0.08146    0.07900    0.07601    0.08303    0.06438    0.08368    0.11190
    0.64314    0.61858    0.54437    0.42494    0.29299    0.22104    0.21143    0.18974    0.17107    0.16714    0.15028    0.14238    0.13885    0.12656    0.12508    0.11887    0.11176    0.11190    0.10422    0.10272    0.10066    0.09474    0.09607    0.09113    0.08952    0.08962    0.08454    0.08626    0.08315    0.08128    0.08263    0.07814    0.07995    0.07807    0.07599    0.07821    0.07401    0.07600    0.07483    0.07251    0.07571    0.07085    0.07397    0.07286    0.06932    0.07456    0.06007    0.07786    0.10237
    0.66454    0.63888    0.56112    0.43482    0.29198    0.20929    0.19659    0.17164    0.15192    0.15124    0.13424    0.12746    0.12618    0.11340    0.11374    0.10860    0.10122    0.10315    0.09548    0.09433    0.09350    0.08714    0.08936    0.08487    0.08299    0.08408    0.07879    0.08075    0.07827    0.07598    0.07797    0.07353    0.07516    0.07395    0.07147    0.07399    0.07008    0.07163    0.07111    0.06849    0.07165    0.06739    0.06975    0.06937    0.06556    0.06946    0.05759    0.07483    0.09710
    0.68885    0.66232    0.58189    0.45101    0.30163    0.21133    0.19376    0.16458    0.14216    0.14251    0.12477    0.11825    0.11832    0.10499    0.10649    0.10220    0.09462    0.09779    0.09032    0.08936    0.08944    0.08296    0.08568    0.08163    0.07963    0.08127    0.07604    0.07808    0.07602    0.07359    0.07584    0.07156    0.07310    0.07220    0.06964    0.07221    0.06852    0.06989    0.06958    0.06695    0.07001    0.06601    0.06813    0.06781    0.06400    0.06755    0.05640    0.07348    0.09507
    0.71487    0.68764    0.60524    0.47162    0.31949    0.22535    0.20262    0.16958    0.14378    0.14252    0.12372    0.11648    0.11656    0.10271    0.10432    0.10035    0.09260    0.09613    0.08887    0.08789    0.08832    0.08193    0.08469    0.08093    0.07893    0.08065    0.07563    0.07761    0.07566    0.07335    0.07551    0.07140    0.07292    0.07199    0.06959    0.07205    0.06842    0.06988    0.06941    0.06696    0.06994    0.06587    0.06821    0.06745    0.06383    0.06803    0.05596    0.07290    0.09503
    0.74168    0.71387    0.63004    0.49507    0.34289    0.24786    0.22067    0.18481    0.15587    0.15106    0.13116    0.12249    0.12124    0.10701    0.10763    0.10331    0.09538    0.09831    0.09114    0.08987    0.09002    0.08382    0.08619    0.08244    0.08050    0.08187    0.07705    0.07887    0.07675    0.07466    0.07651    0.07248    0.07406    0.07283    0.07069    0.07295    0.06923    0.07093    0.07008    0.06788    0.07083    0.06644    0.06929    0.06786    0.06455    0.06999    0.05593    0.07267    0.09612
    0.76862    0.74033    0.65545    0.52010    0.36959    0.27541    0.24470    0.20697    0.17546    0.16629    0.14536    0.13498    0.13157    0.11709    0.11598    0.11075    0.10263    0.10421    0.09692    0.09517    0.09450    0.08846    0.09011    0.08609    0.08420    0.08489    0.08019    0.08176    0.07924    0.07738    0.07876    0.07470    0.07635    0.07465    0.07278    0.07480    0.07087    0.07287    0.07154    0.06955    0.07253    0.06768    0.07114    0.06902    0.06605    0.07282    0.05628    0.07293    0.09814
    0.79522    0.76653    0.68089    0.54581    0.39793    0.30544    0.27203    0.23304    0.19942    0.18593    0.16401    0.15193    0.14612    0.13143    0.12834    0.12188    0.11354    0.11339    0.10580    0.10346    0.10162    0.09566    0.09643    0.09191    0.09002    0.08985    0.08515    0.08642    0.08332    0.08165    0.08249    0.07828    0.07998    0.07774    0.07606    0.07785    0.07361    0.07590    0.07406    0.07224    0.07525    0.06991    0.07395    0.07125    0.06857    0.07637    0.05726    0.07424    0.10144
    0.82119    0.79215    0.70597    0.57158    0.42677    0.33632    0.30083    0.26092    0.22551    0.20808    0.18517    0.17155    0.16342    0.14853    0.14354    0.13574    0.12717    0.12523    0.11721    0.11427    0.11115    0.10518    0.10503    0.09988    0.09794    0.09684    0.09204    0.09298    0.08924    0.08767    0.08796    0.08352    0.08524    0.08243    0.08088    0.08241    0.07786    0.08036    0.07806    0.07633    0.07935    0.07357    0.07805    0.07493    0.07246    0.08074    0.05928    0.07730    0.10658
    0.84635    0.81701    0.73043    0.59699    0.45542    0.36706    0.32994    0.28930    0.25234    0.23140    0.20754    0.19257    0.18235    0.16726    0.16057    0.15147    0.14267    0.13908    0.13058    0.12708    0.12270    0.11666    0.11563    0.10982    0.10779    0.10579    0.10083    0.10144    0.09706    0.09553    0.09529    0.09059    0.09228    0.08895    0.08744    0.08873    0.08388    0.08650    0.08381    0.08210    0.08510    0.07897    0.08374    0.08035    0.07795    0.08610    0.06270    0.08264    0.11404
    0.87060    0.84099    0.75412    0.62177    0.48342    0.39710    0.35868    0.31741    0.27907    0.25506    0.23028    0.21414    0.20211    0.18681    0.17868    0.16839    0.15938    0.15433    0.14535    0.14137    0.13583    0.12969    0.12790    0.12144    0.11932    0.11650    0.11135    0.11164    0.10668    0.10514    0.10441    0.09946    0.10107    0.09728    0.09578    0.09683    0.09171    0.09439    0.09136    0.08965    0.09257    0.08616    0.09111    0.08753    0.08507    0.09258    0.06767    0.09041    0.12399
    0.89386    0.86401    0.77695    0.64575    0.51051    0.42610    0.38662    0.34479    0.30522    0.27853    0.25285    0.23572    0.22214    0.20664    0.19731    0.18597    0.17677    0.17049    0.16105    0.15668    0.15013    0.14387    0.14142    0.13438    0.13216    0.12864    0.12329    0.12331    0.11782    0.11625    0.11509    0.10991    0.11143    0.10725    0.10572    0.10654    0.10120    0.10388    0.10056    0.09884    0.10165    0.09502    0.10006    0.09633    0.09369    0.10022    0.07420    0.10044    0.13631
    0.91611    0.88606    0.79885    0.66884    0.53653    0.45389    0.41355    0.37121    0.33052    0.30146    0.27495    0.25696    0.24207    0.22640    0.21607    0.20381    0.19447    0.18715    0.17731    0.17261    0.16520    0.15884    0.15585    0.14828    0.14599    0.14186    0.13633    0.13612    0.13017    0.12857    0.12704    0.12165    0.12309    0.11855    0.11699    0.11760    0.11207    0.11474    0.11116    0.10941    0.11210    0.10528    0.11038    0.10648    0.10358    0.10897    0.08212    0.11238    0.15070
    0.93734    0.90710    0.81980    0.69095    0.56140    0.48038    0.43932    0.39649    0.35480    0.32366    0.29636    0.27765    0.26164    0.24582    0.23468    0.22163    0.21217    0.20399    0.19380    0.18885    0.18070    0.17426    0.17082    0.16281    0.16046    0.15582    0.15014    0.14974    0.14338    0.14177    0.13991    0.13435    0.13571    0.13085    0.12929    0.12970    0.12400    0.12666    0.12282    0.12108    0.12363    0.11661    0.12179    0.11769    0.11448    0.11870    0.09122    0.12578    0.16673
    0.95755    0.92714    0.83978    0.71207    0.58507    0.50555    0.46387    0.42059    0.37798    0.34499    0.31696    0.29763    0.28067    0.26473    0.25291    0.23919    0.22966    0.22076    0.21026    0.20514    0.19637    0.18986    0.18606    0.17767    0.17529    0.17022    0.16441    0.16385    0.15716    0.15554    0.15340    0.14769    0.14899    0.14385    0.14230    0.14252    0.13667    0.13934    0.13525    0.13351    0.13594    0.12872    0.13401    0.12966    0.12612    0.12923    0.10123    0.14024    0.18396
    0.97674    0.94619    0.85880    0.73217    0.60754    0.52938    0.48717    0.44346    0.40001    0.36537    0.33667    0.31681    0.29904    0.28300    0.27064    0.25633    0.24675    0.23726    0.22651    0.22126    0.21196    0.20541    0.20132    0.19260    0.19022    0.18478    0.17888    0.17820    0.17121    0.16960    0.16721    0.16138    0.16265    0.15726    0.15572    0.15578    0.14979    0.15249    0.14815    0.14643    0.14875    0.14131    0.14675    0.14212    0.13824    0.14038    0.11192    0.15537    0.20197
    0.99494    0.96426    0.87685    0.75127    0.62880    0.55189    0.50922    0.46510    0.42089    0.38478    0.35545    0.33513    0.31666    0.30055    0.28773    0.27293    0.26333    0.25335    0.24239    0.23704    0.22730    0.22073    0.21641    0.20742    0.20504    0.19929    0.19332    0.19255    0.18530    0.18372    0.18112    0.17519    0.17644    0.17081    0.16931    0.16922    0.16310    0.16586    0.16127    0.15959    0.16181    0.15414    0.15975    0.15482    0.15062    0.15191    0.12303    0.17086    0.22039
    1.01215    0.98135    0.89395    0.76934    0.64887    0.57309    0.53003    0.48552    0.44059    0.40316    0.37325    0.35254    0.33346    0.31730    0.30410    0.28888    0.27927    0.26888    0.25774    0.25234    0.24222    0.23564    0.23114    0.22192    0.21957    0.21356    0.20754    0.20670    0.19923    0.19769    0.19490    0.18889    0.19014    0.18428    0.18284    0.18262    0.17638    0.17920    0.17437    0.17274    0.17488    0.16698    0.17280    0.16754    0.16305    0.16363    0.13433    0.18641    0.23887
    1.02839    0.99747    0.91009    0.78640    0.66777    0.59301    0.54961    0.50472    0.45915    0.42052    0.39008    0.36901    0.34941    0.33321    0.31970    0.30411    0.29451    0.28377    0.27249    0.26705    0.25661    0.25004    0.24539    0.23597    0.23367    0.22742    0.22137    0.22048    0.21281    0.21133    0.20837    0.20230    0.20356    0.19750    0.19613    0.19579    0.18943    0.19234    0.18727    0.18570    0.18777    0.17964    0.18569    0.18009    0.17533    0.17534    0.14563    0.20178    0.25713
    1.04366    1.01264    0.92528    0.80245    0.68550    0.61168    0.56797    0.52273    0.47655    0.43685    0.40590    0.38453    0.36448    0.34824    0.33447    0.31855    0.30898    0.29794    0.28654    0.28108    0.27037    0.26382    0.25904    0.24946    0.24720    0.24076    0.23469    0.23377    0.22593    0.22451    0.22140    0.21527    0.21656    0.21031    0.20901    0.20856    0.20210    0.20511    0.19980    0.19831    0.20032    0.19196    0.19825    0.19232    0.18732    0.18685    0.15673    0.21675    0.27491
    1.05795    1.02684    0.93951    0.81747    0.70205    0.62909    0.58511    0.53953    0.49280    0.45212    0.42071    0.39907    0.37862    0.36235    0.34836    0.33216    0.32261    0.31132    0.29982    0.29436    0.28341    0.27689    0.27201    0.26228    0.26008    0.25347    0.24738    0.24644    0.23844    0.23710    0.23386    0.22768    0.22900    0.22258    0.22135    0.22081    0.21425    0.21736    0.21184    0.21041    0.21237    0.20380    0.21034    0.20408    0.19887    0.19801    0.16749    0.23114    0.29200
    1.07126    1.04007    0.95277    0.83147    0.71744    0.64525    0.60102    0.55513    0.50789    0.46633    0.43449    0.41262    0.39181    0.37552    0.36134    0.34490    0.33538    0.32387    0.31228    0.30683    0.29567    0.28917    0.28421    0.27436    0.27222    0.26545    0.25936    0.25841    0.25027    0.24899    0.24564    0.23942    0.24078    0.23419    0.23305    0.23242    0.22578    0.22898    0.22326    0.22190    0.22383    0.21505    0.22182    0.21526    0.20986    0.20867    0.17776    0.24482    0.30824
    1.08355    1.05230    0.96503    0.84440    0.73163    0.66014    0.61570    0.56951    0.52180    0.47945    0.44722    0.42513    0.40401    0.38770    0.37336    0.35670    0.34721    0.33552    0.32385    0.31841    0.30707    0.30061    0.29558    0.28561    0.28353    0.27663    0.27054    0.26958    0.26132    0.26011    0.25665    0.25040    0.25180    0.24507    0.24399    0.24330    0.23657    0.23987    0.23396    0.23267    0.23457    0.22559    0.23260    0.22575    0.22018    0.21873    0.18743    0.25764    0.32347
    1.09483    1.06351    0.97627    0.85626    0.74462    0.67375    0.62912    0.58266    0.53452    0.49146    0.45886    0.43659    0.41519    0.39888    0.38439    0.36754    0.35808    0.34623    0.33449    0.32907    0.31758    0.31114    0.30605    0.29599    0.29396    0.28695    0.28086    0.27990    0.27153    0.27038    0.26683    0.26055    0.26199    0.25512    0.25412    0.25336    0.24655    0.24996    0.24387    0.24264    0.24452    0.23536    0.24260    0.23548    0.22975    0.22809    0.19642    0.26952    0.33758
    1.10513    1.07376    0.98656    0.86710    0.75646    0.68616    0.64136    0.59465    0.54612    0.50243    0.46950    0.44706    0.42542    0.40909    0.39449    0.37747    0.36803    0.35605    0.34425    0.33885    0.32721    0.32080    0.31567    0.30552    0.30354    0.29643    0.29034    0.28939    0.28091    0.27983    0.27620    0.26989    0.27137    0.26438    0.26345    0.26263    0.25575    0.25924    0.25299    0.25183    0.25370    0.24436    0.25181    0.24444    0.23857    0.23675    0.20472    0.28046    0.35058
    1.11444    1.08301    0.99584    0.87688    0.76714    0.69733    0.65239    0.60544    0.55657    0.51231    0.47909    0.45650    0.43465    0.41831    0.40360    0.38644    0.37703    0.36492    0.35307    0.34769    0.33593    0.32954    0.32437    0.31415    0.31222    0.30501    0.29894    0.29798    0.28942    0.28839    0.28469    0.27836    0.27988    0.27277    0.27190    0.27104    0.26409    0.26767    0.26127    0.26017    0.26202    0.25253    0.26017    0.25257    0.24659    0.24462    0.21226    0.29039    0.36238
    1.12270    1.09123    1.00409    0.88556    0.77662    0.70724    0.66216    0.61502    0.56584    0.52108    0.48760    0.46488    0.44285    0.42649    0.41170    0.39440    0.38502    0.37281    0.36092    0.35555    0.34369    0.33732    0.33212    0.32183    0.31995    0.31266    0.30659    0.30564    0.29699    0.29602    0.29226    0.28590    0.28746    0.28025    0.27944    0.27853    0.27152    0.27519    0.26866    0.26760    0.26945    0.25981    0.26763    0.25983    0.25375    0.25166    0.21900    0.29924    0.37291
    1.13042    1.09891    1.01180    0.89368    0.78546    0.71648    0.67129    0.62395    0.57448    0.52927    0.49554    0.47270    0.45051    0.43414    0.41927    0.40185    0.39249    0.38019    0.36826    0.36291    0.35095    0.34461    0.33938    0.32902    0.32718    0.31982    0.31375    0.31281    0.30409    0.30317    0.29935    0.29297    0.29457    0.28727    0.28651    0.28556    0.27849    0.28223    0.27558    0.27457    0.27642    0.26665    0.27463    0.26664    0.26046    0.25828    0.22532    0.30754    0.38278
    1.13771    1.10617    1.01909    0.90135    0.79380    0.72519    0.67989    0.63237    0.58263    0.53699    0.50304    0.48009    0.45774    0.44135    0.42641    0.40889    0.39955    0.38716    0.37519    0.36986    0.35781    0.35149    0.34623    0.33582    0.33403    0.32660    0.32053    0.31960    0.31081    0.30993    0.30605    0.29966    0.30129    0.29390    0.29319    0.29221    0.28509    0.28890    0.28214    0.28117    0.28301    0.27311    0.28126    0.27309    0.26682    0.26455    0.23131    0.31539    0.39212
    1.14466    1.11308    1.02603    0.90865    0.80174    0.73348    0.68809    0.64039    0.59039    0.54435    0.51017    0.48712    0.46462    0.44823    0.43323    0.41560    0.40628    0.39381    0.38180    0.37649    0.36436    0.35806    0.35278    0.34231    0.34056    0.33306    0.32700    0.32608    0.31722    0.31638    0.31246    0.30605    0.30771    0.30024    0.29958    0.29857    0.29139    0.29528    0.28840    0.28748    0.28931    0.27929    0.28759    0.27925    0.27290    0.27055    0.23703    0.32289    0.40105
    1.15144    1.11983    1.03281    0.91578    0.80947    0.74155    0.69606    0.64819    0.59794    0.55151    0.51712    0.49397    0.47133    0.45493    0.43986    0.42214    0.41284    0.40029    0.38825    0.38296    0.37074    0.36446    0.35916    0.34864    0.34693    0.33937    0.33331    0.33240    0.32347    0.32268    0.31871    0.31228    0.31398    0.30643    0.30581    0.30477    0.29754    0.30149    0.29451    0.29363    0.29547    0.28532    0.29377    0.28527    0.27883    0.27641    0.24262    0.33021    0.40976
    1.15814    1.12649    1.03950    0.92282    0.81711    0.74952    0.70394    0.65589    0.60540    0.55859    0.52399    0.50074    0.47797    0.46155    0.44643    0.42860    0.41932    0.40671    0.39463    0.38935    0.37706    0.37080    0.36548    0.35491    0.35323    0.34562    0.33956    0.33865    0.32966    0.32892    0.32490    0.31845    0.32019    0.31255    0.31198    0.31091    0.30363    0.30765    0.30056    0.29972    0.30156    0.29129    0.29990    0.29122    0.28471    0.28222    0.24815    0.33746    0.41839
    1.16482    1.13314    1.04618    0.92983    0.82472    0.75746    0.71178    0.66356    0.61283    0.56564    0.53083    0.50748    0.48458    0.46815    0.45297    0.43505    0.42579    0.41310    0.40099    0.39573    0.38336    0.37712    0.37178    0.36116    0.35952    0.35185    0.34579    0.34490    0.33584    0.33514    0.33108    0.32461    0.32638    0.31866    0.31814    0.31704    0.30970    0.31380    0.30660    0.30581    0.30764    0.29725    0.30601    0.29717    0.29057    0.28803    0.25368    0.34469    0.42700
    1.17148    1.13977    1.05284    0.93683    0.83230    0.76536    0.71959    0.67120    0.62022    0.57266    0.53764    0.51420    0.49116    0.47473    0.45949    0.44147    0.43224    0.41948    0.40733    0.40210    0.38965    0.38343    0.37807    0.36739    0.36579    0.35806    0.35201    0.35113    0.34201    0.34135    0.33724    0.33075    0.33256    0.32476    0.32428    0.32315    0.31577    0.31994    0.31263    0.31188    0.31371    0.30320    0.31212    0.30311    0.29643    0.29383    0.25919    0.35190    0.43559
