# Supplementary material for: Global-Mode Analysis of Full-Disk Data from the Michelson Doppler Imager and the Helioseismic and Magnetic Imager
Source: Sol Phys. 2018 Jan 31;293(2):29. doi: 10.1007/s11207-017-1201-5 (PMC6566312; doi:10.1007/s11207-017-1201-5)
Supplement: Supplementary file 3 — (TAR 230.0 MB) [file 11207_2017_1201_MOESM3_ESM.tar › MDI/mdifdb0.1834.18]

   0  20 2899.0412    3.4004  0.9466 13.3111  0.0000  0.1470   0.5174   0.4139    0.8317   0.0000     0.0000       0.00000       0.00000       0.00000       0.00000       0.00000       0.00000       0.00000       0.00000       0.00000       0.00000       0.00000       0.00000       0.00000       0.00000       0.00000       0.00000       0.00000       0.00000       0.00000       0.00000       0.00000       0.00000       0.00000       0.00000       0.00000       0.00000       0.00000       0.00000       0.00000       0.00000       0.00000       0.00000       0.00000       0.00000       0.00000
   0  22 3168.7100    4.6207  1.5150 12.2410  0.0000  0.1469   0.4970   0.6501    2.5968   0.0000     0.0000       0.00000       0.00000       0.00000       0.00000       0.00000       0.00000       0.00000       0.00000       0.00000       0.00000       0.00000       0.00000       0.00000       0.00000       0.00000       0.00000       0.00000       0.00000       0.00000       0.00000       0.00000       0.00000       0.00000       0.00000       0.00000       0.00000       0.00000       0.00000       0.00000       0.00000       0.00000       0.00000       0.00000       0.00000       0.00000
   0  23 3303.4072    4.0345  1.7909 13.0013  0.0000  0.1857   0.4732   0.7346    1.0957   0.0000     0.0000       0.00000       0.00000       0.00000       0.00000       0.00000       0.00000       0.00000       0.00000       0.00000       0.00000       0.00000       0.00000       0.00000       0.00000       0.00000       0.00000       0.00000       0.00000       0.00000       0.00000       0.00000       0.00000       0.00000       0.00000       0.00000       0.00000       0.00000       0.00000       0.00000       0.00000       0.00000       0.00000       0.00000       0.00000       0.00000
   0  24 3439.1269    3.9781  1.8482 13.2165  0.0000  0.2149   0.4927   0.6329    0.8774   0.0000     0.0000       0.00000       0.00000       0.00000       0.00000       0.00000       0.00000       0.00000       0.00000       0.00000       0.00000       0.00000       0.00000       0.00000       0.00000       0.00000       0.00000       0.00000       0.00000       0.00000       0.00000       0.00000       0.00000       0.00000       0.00000       0.00000       0.00000       0.00000       0.00000       0.00000       0.00000       0.00000       0.00000       0.00000       0.00000       0.00000
   0  25 3575.2383    3.3201  3.7760 12.7353  0.0000  0.3467   0.2818   1.2389    0.5108   0.0000     0.0000       0.00000       0.00000       0.00000       0.00000       0.00000       0.00000       0.00000       0.00000       0.00000       0.00000       0.00000       0.00000       0.00000       0.00000       0.00000       0.00000       0.00000       0.00000       0.00000       0.00000       0.00000       0.00000       0.00000       0.00000       0.00000       0.00000       0.00000       0.00000       0.00000       0.00000       0.00000       0.00000       0.00000       0.00000       0.00000
   1  13 2020.8962    0.6767  0.5802 12.1927  0.0000  0.0930   0.0781   0.1837    0.1543   0.0000   432.1057       48.2007       0.00000       0.00000       0.00000       0.00000       0.00000       0.00000       0.00000       0.00000       0.00000       0.00000       0.00000       0.00000       0.00000       0.00000       0.00000       0.00000       120.567       59.2472       0.00000       0.00000       0.00000       0.00000       0.00000       0.00000       0.00000       0.00000       0.00000       0.00000       0.00000       0.00000       0.00000       0.00000       0.00000       0.00000
   1  14 2156.7485    0.9834  1.0801 12.7492  0.0000  0.1707   0.0933   0.2905    0.1676   0.0000   381.0361       32.8198       0.00000       0.00000       0.00000       0.00000       0.00000       0.00000       0.00000       0.00000       0.00000       0.00000       0.00000       0.00000       0.00000       0.00000       0.00000       0.00000       228.558       95.0686       0.00000       0.00000       0.00000       0.00000       0.00000       0.00000       0.00000       0.00000       0.00000       0.00000       0.00000       0.00000       0.00000       0.00000       0.00000       0.00000
   1  15 2291.9139    1.0008  1.1116 12.2893  0.0000  0.1544   0.0875   0.3214    0.2274   0.0000   272.0783      -75.9252       0.00000       0.00000       0.00000       0.00000       0.00000       0.00000       0.00000       0.00000       0.00000       0.00000       0.00000       0.00000       0.00000       0.00000       0.00000       0.00000       216.483       82.6271       0.00000       0.00000       0.00000       0.00000       0.00000       0.00000       0.00000       0.00000       0.00000       0.00000       0.00000       0.00000       0.00000       0.00000       0.00000       0.00000
   1  17 2559.1476    2.2473  0.8800 11.7794  0.0000  0.0723   0.1466   0.1824    0.4564   0.0000   492.2465      -40.3519       0.00000       0.00000       0.00000       0.00000       0.00000       0.00000       0.00000       0.00000       0.00000       0.00000       0.00000       0.00000       0.00000       0.00000       0.00000       0.00000       98.9175       43.6860       0.00000       0.00000       0.00000       0.00000       0.00000       0.00000       0.00000       0.00000       0.00000       0.00000       0.00000       0.00000       0.00000       0.00000       0.00000       0.00000
   1  18 2693.1888    2.9209  1.0914 10.4974 -0.0046  0.0807   0.1863   0.2269    8.3678   0.0000   346.6736       45.6684       0.00000       0.00000       0.00000       0.00000       0.00000       0.00000       0.00000       0.00000       0.00000       0.00000       0.00000       0.00000       0.00000       0.00000       0.00000       0.00000       85.5505       53.9130       0.00000       0.00000       0.00000       0.00000       0.00000       0.00000       0.00000       0.00000       0.00000       0.00000       0.00000       0.00000       0.00000       0.00000       0.00000       0.00000
   1  20 2963.3225    4.0980  0.7033 13.1214  0.0000  0.0658   0.3093   0.1740    0.4811   0.0000   492.0071      -49.1188       0.00000       0.00000       0.00000       0.00000       0.00000       0.00000       0.00000       0.00000       0.00000       0.00000       0.00000       0.00000       0.00000       0.00000       0.00000       0.00000       81.8635       48.5270       0.00000       0.00000       0.00000       0.00000       0.00000       0.00000       0.00000       0.00000       0.00000       0.00000       0.00000       0.00000       0.00000       0.00000       0.00000       0.00000
   1  22 3233.1848    4.0944  1.4893 11.1655 -0.0125  0.0956   0.2112   0.2700    5.1634   0.0000   129.2115      -153.841       0.00000       0.00000       0.00000       0.00000       0.00000       0.00000       0.00000       0.00000       0.00000       0.00000       0.00000       0.00000       0.00000       0.00000       0.00000       0.00000       103.767       73.7029       0.00000       0.00000       0.00000       0.00000       0.00000       0.00000       0.00000       0.00000       0.00000       0.00000       0.00000       0.00000       0.00000       0.00000       0.00000       0.00000
   1  24 3504.0646    3.1512  3.5440 11.9198  0.0038  0.1622   0.1053   0.4302    0.3244   0.0000   836.7314      -154.747       0.00000       0.00000       0.00000       0.00000       0.00000       0.00000       0.00000       0.00000       0.00000       0.00000       0.00000       0.00000       0.00000       0.00000       0.00000       0.00000       211.584       107.297       0.00000       0.00000       0.00000       0.00000       0.00000       0.00000       0.00000       0.00000       0.00000       0.00000       0.00000       0.00000       0.00000       0.00000       0.00000       0.00000
   1  25 3640.5921    2.7258  4.6388 12.3304  0.0000  0.2019   0.0822   0.5799    0.1744   0.0000   307.1355       39.8885       0.00000       0.00000       0.00000       0.00000       0.00000       0.00000       0.00000       0.00000       0.00000       0.00000       0.00000       0.00000       0.00000       0.00000       0.00000       0.00000       268.208       130.738       0.00000       0.00000       0.00000       0.00000       0.00000       0.00000       0.00000       0.00000       0.00000       0.00000       0.00000       0.00000       0.00000       0.00000       0.00000       0.00000
   2  11 1810.2604    0.3816  0.1660 11.7411  0.0000  0.0552   0.0624   0.0814    0.0830   0.0000   397.1221       8.22634      -3.73836      -2.97984       0.00000       0.00000       0.00000       0.00000       0.00000       0.00000       0.00000       0.00000       0.00000       0.00000       0.00000       0.00000       0.00000       0.00000       21.0281       36.8519       12.4614       9.27667       0.00000       0.00000       0.00000       0.00000       0.00000       0.00000       0.00000       0.00000       0.00000       0.00000       0.00000       0.00000       0.00000       0.00000
   2  12 1945.7906    0.5769  0.4065 11.0837  0.0000  0.0511   0.0488   0.1202    0.1495   0.0000   408.2966      -16.1332      -17.7909       16.3951       0.00000       0.00000       0.00000       0.00000       0.00000       0.00000       0.00000       0.00000       0.00000       0.00000       0.00000       0.00000       0.00000       0.00000       35.9674       30.3057       17.0207       7.77131       0.00000       0.00000       0.00000       0.00000       0.00000       0.00000       0.00000       0.00000       0.00000       0.00000       0.00000       0.00000       0.00000       0.00000
   2  13 2081.9773    0.7535  0.9304 11.3059  0.0000  0.0926   0.0472   0.1657    0.1787   0.0000   404.2538      -38.1684       28.1110       1.49783       0.00000       0.00000       0.00000       0.00000       0.00000       0.00000       0.00000       0.00000       0.00000       0.00000       0.00000       0.00000       0.00000       0.00000       49.5817       61.6878       22.4083       16.1275       0.00000       0.00000       0.00000       0.00000       0.00000       0.00000       0.00000       0.00000       0.00000       0.00000       0.00000       0.00000       0.00000       0.00000
   2  14 2217.5756    1.0411  0.9165 10.9459  0.0000  0.0693   0.0547   0.1397    0.2559   0.0000   460.8802       10.5653       16.2273       4.10192       0.00000       0.00000       0.00000       0.00000       0.00000       0.00000       0.00000       0.00000       0.00000       0.00000       0.00000       0.00000       0.00000       0.00000       54.5800       43.6222       23.3076       7.31763       0.00000       0.00000       0.00000       0.00000       0.00000       0.00000       0.00000       0.00000       0.00000       0.00000       0.00000       0.00000       0.00000       0.00000
   2  15 2352.1743    1.3565  1.1627 11.1708  0.0000  0.0653   0.0660   0.1903    0.3374   0.0000   458.9278      -23.3184      -5.86717      -17.4868       0.00000       0.00000       0.00000       0.00000       0.00000       0.00000       0.00000       0.00000       0.00000       0.00000       0.00000       0.00000       0.00000       0.00000       43.5721       39.7089       20.8929       9.35107       0.00000       0.00000       0.00000       0.00000       0.00000       0.00000       0.00000       0.00000       0.00000       0.00000       0.00000       0.00000       0.00000       0.00000
   2  16 2485.8509    1.9218  1.0907  9.9560  0.0000  0.0605   0.0875   0.1552    1.3806   0.0000   492.8739      -15.8100      -24.6354       2.15212       0.00000       0.00000       0.00000       0.00000       0.00000       0.00000       0.00000       0.00000       0.00000       0.00000       0.00000       0.00000       0.00000       0.00000       44.8390       37.5876       20.0946       7.67812       0.00000       0.00000       0.00000       0.00000       0.00000       0.00000       0.00000       0.00000       0.00000       0.00000       0.00000       0.00000       0.00000       0.00000
   2  18 2754.4756    2.7968  1.1372  3.0691  0.0000  0.0581   0.1268   0.1548 1000.0000   0.0000   404.5913      -21.7697       14.2831      -5.31868       0.00000       0.00000       0.00000       0.00000       0.00000       0.00000       0.00000       0.00000       0.00000       0.00000       0.00000       0.00000       0.00000       0.00000       43.1625       35.6273       20.0722       7.58580       0.00000       0.00000       0.00000       0.00000       0.00000       0.00000       0.00000       0.00000       0.00000       0.00000       0.00000       0.00000       0.00000       0.00000
   2  19 2889.6282    3.5122  1.1735 -2.2876  0.0000  0.0631   0.1525   0.1490 1000.0000   0.0000   501.1420       6.69144      -27.0714      -12.2539       0.00000       0.00000       0.00000       0.00000       0.00000       0.00000       0.00000       0.00000       0.00000       0.00000       0.00000       0.00000       0.00000       0.00000       47.6600       38.1790       22.4398       7.81405       0.00000       0.00000       0.00000       0.00000       0.00000       0.00000       0.00000       0.00000       0.00000       0.00000       0.00000       0.00000       0.00000       0.00000
   2  20 3024.6901    4.1855  1.1971 11.6320  0.0000  0.0655   0.1845   0.1638    1.6256   0.0000   410.2277       25.5285       27.1598      -12.9576       0.00000       0.00000       0.00000       0.00000       0.00000       0.00000       0.00000       0.00000       0.00000       0.00000       0.00000       0.00000       0.00000       0.00000       51.6791       40.1071       23.3141       7.50132       0.00000       0.00000       0.00000       0.00000       0.00000       0.00000       0.00000       0.00000       0.00000       0.00000       0.00000       0.00000       0.00000       0.00000
   2  21 3160.0080    4.5169  0.9907  6.2160  0.0000  0.0529   0.2125   0.1404  392.6129   0.0000   460.7819       44.9957       8.21490      -6.26511       0.00000       0.00000       0.00000       0.00000       0.00000       0.00000       0.00000       0.00000       0.00000       0.00000       0.00000       0.00000       0.00000       0.00000       41.3958       32.5307       18.5116       6.23349       0.00000       0.00000       0.00000       0.00000       0.00000       0.00000       0.00000       0.00000       0.00000       0.00000       0.00000       0.00000       0.00000       0.00000
   2  22 3295.1061    4.1439  1.6629  4.2164  0.0000  0.0708   0.1573   0.1945 1000.0000   0.0000   457.3278      -1.71717       23.8779      -1.47251       0.00000       0.00000       0.00000       0.00000       0.00000       0.00000       0.00000       0.00000       0.00000       0.00000       0.00000       0.00000       0.00000       0.00000       47.2966       43.9861       22.6816       10.5105       0.00000       0.00000       0.00000       0.00000       0.00000       0.00000       0.00000       0.00000       0.00000       0.00000       0.00000       0.00000       0.00000       0.00000
   2  23 3430.7577    3.3762  2.2017 11.9735  0.0000  0.0868   0.1128   0.2316    0.4802   0.0000   395.8826      -17.7169      -52.5560      0.323723       0.00000       0.00000       0.00000       0.00000       0.00000       0.00000       0.00000       0.00000       0.00000       0.00000       0.00000       0.00000       0.00000       0.00000       63.0674       53.7713       29.3980       11.0461       0.00000       0.00000       0.00000       0.00000       0.00000       0.00000       0.00000       0.00000       0.00000       0.00000       0.00000       0.00000       0.00000       0.00000
   2  24 3566.6710    2.9145  3.8086  2.8593  0.0000  0.1171   0.0702   0.3021 1000.0000   0.0000   353.5181       47.4847      -46.7995     -0.210234       0.00000       0.00000       0.00000       0.00000       0.00000       0.00000       0.00000       0.00000       0.00000       0.00000       0.00000       0.00000       0.00000       0.00000       82.7632       69.5942       42.7421       15.6003       0.00000       0.00000       0.00000       0.00000       0.00000       0.00000       0.00000       0.00000       0.00000       0.00000       0.00000       0.00000       0.00000       0.00000
   3  11 1865.2756    0.4567  0.3167 10.3347  0.0000  0.0433   0.0353   0.0813    0.1084   0.0000   424.0627      -4.19955       3.37222      -8.05006       1.12712      0.262526       0.00000       0.00000       0.00000       0.00000       0.00000       0.00000       0.00000       0.00000       0.00000       0.00000       0.00000       0.00000       15.4503       20.3271       14.3010       9.72479       4.82038       1.69541       0.00000       0.00000       0.00000       0.00000       0.00000       0.00000       0.00000       0.00000       0.00000       0.00000       0.00000       0.00000
   3  12 2001.1289    0.6122  0.3252 10.2553  0.0000  0.0468   0.0553   0.0857    0.1413   0.0000   426.1631       12.5160       2.30280      -1.62201       2.26153    -0.0410164       0.00000       0.00000       0.00000       0.00000       0.00000       0.00000       0.00000       0.00000       0.00000       0.00000       0.00000       0.00000       18.9096       18.8862       16.9585       9.44997       5.88543       1.43768       0.00000       0.00000       0.00000       0.00000       0.00000       0.00000       0.00000       0.00000       0.00000       0.00000       0.00000       0.00000
   3  13 2137.6760    0.9049  0.8392  9.6068  0.0000  0.0505   0.0448   0.1454    0.4897   0.0000   418.0521       27.9805       7.35598       19.7372      -1.82339      0.189997       0.00000       0.00000       0.00000       0.00000       0.00000       0.00000       0.00000       0.00000       0.00000       0.00000       0.00000       0.00000       25.7173       26.7274       16.7372       10.5380       3.82706       1.56430       0.00000       0.00000       0.00000       0.00000       0.00000       0.00000       0.00000       0.00000       0.00000       0.00000       0.00000       0.00000
   3  14 2273.3612    1.0852  1.1112  8.8001 -0.0053  0.0571   0.0470   0.1393    1.9541   0.0000   444.1516      -60.9362      -2.45326       14.5159      -1.49886     -0.506894       0.00000       0.00000       0.00000       0.00000       0.00000       0.00000       0.00000       0.00000       0.00000       0.00000       0.00000       0.00000       29.7732       27.4175       20.7035       12.5619       5.44450       1.53661       0.00000       0.00000       0.00000       0.00000       0.00000       0.00000       0.00000       0.00000       0.00000       0.00000       0.00000       0.00000
   3  15 2407.5670    1.6776  1.1675  8.6337 -0.0013  0.0557   0.0686   0.1633    4.6836   0.0000   482.7120      -18.6346       28.5489      -6.00382      -10.0661      0.806394       0.00000       0.00000       0.00000       0.00000       0.00000       0.00000       0.00000       0.00000       0.00000       0.00000       0.00000       0.00000       29.7879       27.8418       20.4871       9.81145       5.49188       1.46035       0.00000       0.00000       0.00000       0.00000       0.00000       0.00000       0.00000       0.00000       0.00000       0.00000       0.00000       0.00000
   3  16 2541.5956    1.8934  1.0070 11.3646  0.0000  0.0518   0.0943   0.1532    0.5182   0.0000   440.3603       6.00434      0.465458      -1.69927     -0.878855      0.909231       0.00000       0.00000       0.00000       0.00000       0.00000       0.00000       0.00000       0.00000       0.00000       0.00000       0.00000       0.00000       29.6457       27.5635       18.7490       10.1306       4.92808       1.50502       0.00000       0.00000       0.00000       0.00000       0.00000       0.00000       0.00000       0.00000       0.00000       0.00000       0.00000       0.00000
   3  17 2676.1245    2.5642  0.9498 11.7232  0.0000  0.0562   0.1198   0.1473    0.5564   0.0000   434.3853      -24.7369       11.2097      -2.08253       2.07828      0.241600       0.00000       0.00000       0.00000       0.00000       0.00000       0.00000       0.00000       0.00000       0.00000       0.00000       0.00000       0.00000       29.1713       20.7984       21.1698       14.4438       5.75289       1.26785       0.00000       0.00000       0.00000       0.00000       0.00000       0.00000       0.00000       0.00000       0.00000       0.00000       0.00000       0.00000
   3  18 2811.3349    3.2424  0.9309 11.7915 -0.0075  0.0454   0.1487   0.1319    0.9591   0.0000   411.3125       9.62901       31.4493       9.23686      -6.62637      -2.30095       0.00000       0.00000       0.00000       0.00000       0.00000       0.00000       0.00000       0.00000       0.00000       0.00000       0.00000       0.00000       21.2077       21.5740       15.3571       10.3379       4.13348       1.45364       0.00000       0.00000       0.00000       0.00000       0.00000       0.00000       0.00000       0.00000       0.00000       0.00000       0.00000       0.00000
   3  19 2947.0209    3.6965  0.9916 12.1970  0.0000  0.0636   0.1664   0.1223    0.7856   0.0000   400.0369      -16.5166       21.4696      -10.4055      0.641136      0.386674       0.00000       0.00000       0.00000       0.00000       0.00000       0.00000       0.00000       0.00000       0.00000       0.00000       0.00000       0.00000       33.5635       24.2791       24.1357       16.7439       6.32510       1.35235       0.00000       0.00000       0.00000       0.00000       0.00000       0.00000       0.00000       0.00000       0.00000       0.00000       0.00000       0.00000
   3  20 3082.2708    4.3945  1.0123 11.5763  0.0000  0.0480   0.1821   0.1306    1.6768   0.0000   425.8337       21.0178       26.7452      0.148947      -2.62245      -2.61442       0.00000       0.00000       0.00000       0.00000       0.00000       0.00000       0.00000       0.00000       0.00000       0.00000       0.00000       0.00000       26.0397       23.2104       17.8956       10.6971       4.53663       1.18190       0.00000       0.00000       0.00000       0.00000       0.00000       0.00000       0.00000       0.00000       0.00000       0.00000       0.00000       0.00000
   3  21 3217.6907    4.2498  1.2237 12.0555  0.0000  0.0543   0.1729   0.1573    1.1802   0.0000   425.8053       24.3011       12.1634       17.9081       5.84891      -1.03752       0.00000       0.00000       0.00000       0.00000       0.00000       0.00000       0.00000       0.00000       0.00000       0.00000       0.00000       0.00000       30.6902       28.7806       20.1145       10.8134       4.75077       1.37084       0.00000       0.00000       0.00000       0.00000       0.00000       0.00000       0.00000       0.00000       0.00000       0.00000       0.00000       0.00000
   3  22 3353.4521    3.7372  1.9687 10.9554  0.0009  0.0654   0.1230   0.2178    1.5362   0.0000   473.6495      -26.7186      -18.8201       1.75223      0.379063      -2.15157       0.00000       0.00000       0.00000       0.00000       0.00000       0.00000       0.00000       0.00000       0.00000       0.00000       0.00000       0.00000       35.4986       32.4273       24.6514       14.1659       6.18806       1.70162       0.00000       0.00000       0.00000       0.00000       0.00000       0.00000       0.00000       0.00000       0.00000       0.00000       0.00000       0.00000
   3  23 3489.4694    3.2737  2.8241  1.3959  0.0000  0.0800   0.0861   0.2282 1000.0000   0.0000   435.8179       39.6139       56.3145       7.93322       15.3453      -2.98139       0.00000       0.00000       0.00000       0.00000       0.00000       0.00000       0.00000       0.00000       0.00000       0.00000       0.00000       0.00000       42.9224       40.6060       29.5861       15.7965       7.61283       2.13225       0.00000       0.00000       0.00000       0.00000       0.00000       0.00000       0.00000       0.00000       0.00000       0.00000       0.00000       0.00000
   3  24 3625.9264    2.6791  4.1105 10.1116  0.0000  0.0990   0.0608   0.2953    0.7162   0.0000   442.1261      -86.3755       32.1190       8.21645      -17.9093     0.0301657       0.00000       0.00000       0.00000       0.00000       0.00000       0.00000       0.00000       0.00000       0.00000       0.00000       0.00000       0.00000       50.2383       48.1377       36.0748       20.2161       9.68842       2.80377       0.00000       0.00000       0.00000       0.00000       0.00000       0.00000       0.00000       0.00000       0.00000       0.00000       0.00000       0.00000
   3  25 3762.7287    2.2762  5.7350 10.2873  0.0000  0.1333   0.0483   0.3771    0.4199   0.0000   647.8683       22.1688      -29.4860      -2.94589      -4.14636      -3.07558       0.00000       0.00000       0.00000       0.00000       0.00000       0.00000       0.00000       0.00000       0.00000       0.00000       0.00000       0.00000       72.7123       70.0918       48.0077       27.2657       11.5830       3.65472       0.00000       0.00000       0.00000       0.00000       0.00000       0.00000       0.00000       0.00000       0.00000       0.00000       0.00000       0.00000
   4  10 1778.0233    0.3427  0.2765 10.6458  0.0007  0.0521   0.0265   0.0664    0.0746   0.0000   429.6329     -0.881908       2.20812      0.780831      -1.45353     -0.751021      0.822064     0.0773896       0.00000       0.00000       0.00000       0.00000       0.00000       0.00000       0.00000       0.00000       0.00000       0.00000       20.9415       22.4820       19.4129       10.0550       5.80168       3.05234       1.37868      0.284612       0.00000       0.00000       0.00000       0.00000       0.00000       0.00000       0.00000       0.00000       0.00000       0.00000
   4  12 2051.6681    0.6411  0.6416 10.2419 -0.0009  0.0414   0.0311   0.0974    0.1589   0.0000   409.9819      -24.8958       41.5232     -0.830334       4.62147       3.41478     -0.624430    -0.0287697       0.00000       0.00000       0.00000       0.00000       0.00000       0.00000       0.00000       0.00000       0.00000       0.00000       14.2439       17.1471       14.3300       8.72184       5.20581       2.93971       1.21083      0.292874       0.00000       0.00000       0.00000       0.00000       0.00000       0.00000       0.00000       0.00000       0.00000       0.00000
   4  14 2324.0861    1.3312  0.9996  9.8269 -0.0011  0.0508   0.0506   0.1336    0.7914   0.0000   441.4357      -14.0166       22.3063      -7.29512     -0.347457      -3.61874     -0.148909      0.205764       0.00000       0.00000       0.00000       0.00000       0.00000       0.00000       0.00000       0.00000       0.00000       0.00000       16.9275       20.4158       14.5974       12.6755       6.11072       3.70806       1.14244      0.413213       0.00000       0.00000       0.00000       0.00000       0.00000       0.00000       0.00000       0.00000       0.00000       0.00000
   4  15 2458.4550    1.6476  0.8418 11.2252 -0.0008  0.0482   0.0649   0.1149    0.3412   0.0000   424.7067      -19.2901       5.94223      -22.0707       5.29277     -0.894856      -1.15387      0.131047       0.00000       0.00000       0.00000       0.00000       0.00000       0.00000       0.00000       0.00000       0.00000       0.00000       16.6621       17.8062       17.0325       10.0264       6.78462       3.29905       1.48461      0.326765       0.00000       0.00000       0.00000       0.00000       0.00000       0.00000       0.00000       0.00000       0.00000       0.00000
   4  16 2592.9393    2.2189  1.1296  5.7638 -0.0014  0.0490   0.0758   0.1278   23.1722   0.0000   412.2479      -3.19980       15.6945       10.6405      -8.52842    -0.0930014      -1.25062     -0.380896       0.00000       0.00000       0.00000       0.00000       0.00000       0.00000       0.00000       0.00000       0.00000       0.00000       18.0903       20.1961       15.9328       11.6336       6.06929       3.45097       1.20921      0.365183       0.00000       0.00000       0.00000       0.00000       0.00000       0.00000       0.00000       0.00000       0.00000       0.00000
   4  17 2728.4007    3.0597  0.7876 10.0235  0.0008  0.0407   0.1212   0.0949    2.0161   0.0000   441.5748      -1.63597       20.6940      -8.12588      -5.24867      -5.67472     -0.472712     -0.442387       0.00000       0.00000       0.00000       0.00000       0.00000       0.00000       0.00000       0.00000       0.00000       0.00000       14.4762       13.6702       13.5302       9.13215       5.82052       2.89849       1.13958      0.254142       0.00000       0.00000       0.00000       0.00000       0.00000       0.00000       0.00000       0.00000       0.00000       0.00000
   4  18 2864.1735    3.6692  0.8926  9.6750 -0.0031  0.0415   0.1369   0.0938    7.4619   0.0000   456.3444      -9.73143       10.3006       4.00444       2.22518      0.692485       1.43621    -0.0459947       0.00000       0.00000       0.00000       0.00000       0.00000       0.00000       0.00000       0.00000       0.00000       0.00000       18.3399       18.3986       14.7074       9.84152       5.70437       2.55373       1.00758      0.247835       0.00000       0.00000       0.00000       0.00000       0.00000       0.00000       0.00000       0.00000       0.00000       0.00000
   4  19 3000.1448    4.4221  0.8591  5.3255  0.0000  0.0362   0.1779   0.1104  762.4489   0.0000   415.0168      -29.1703       3.30368       5.73762      -1.97568      -3.64994       0.00000       0.00000       0.00000       0.00000       0.00000       0.00000       0.00000       0.00000       0.00000       0.00000       0.00000       0.00000       14.6615       14.1665       11.7306       9.12753       5.40051       2.47729      0.860624      0.221884       0.00000       0.00000       0.00000       0.00000       0.00000       0.00000       0.00000       0.00000       0.00000       0.00000
   4  20 3135.9888    4.2804  1.1548 12.4634 -0.0036  0.0483   0.1562   0.1377    0.8789   0.0000   432.4178      -6.38518       5.77159      -1.59200       3.55773      -1.22795      -1.13518     -0.536055       0.00000       0.00000       0.00000       0.00000       0.00000       0.00000       0.00000       0.00000       0.00000       0.00000       18.1343       19.8838       16.3053       10.9172       7.08137       2.91623       1.31619      0.339858       0.00000       0.00000       0.00000       0.00000       0.00000       0.00000       0.00000       0.00000       0.00000       0.00000
   4  21 3271.6874    4.2434  1.4011  0.4926  0.0000  0.0497   0.1374   0.1432 1000.0000   0.0000   432.5896       12.3540       1.64806      -16.5401       7.85990      -4.96552       0.00000       0.00000       0.00000       0.00000       0.00000       0.00000       0.00000       0.00000       0.00000       0.00000       0.00000       0.00000       20.4978       21.5509       16.2178       12.3830       6.58274       3.42305       1.10528      0.348252       0.00000       0.00000       0.00000       0.00000       0.00000       0.00000       0.00000       0.00000       0.00000       0.00000
   4  22 3407.9015    3.6849  2.1888 11.2988  0.0004  0.0639   0.0947   0.1741    0.7516   0.0000   445.9887       17.4854       28.9854      -13.0973      -8.64675       2.27957     -0.175735     -0.373772       0.00000       0.00000       0.00000       0.00000       0.00000       0.00000       0.00000       0.00000       0.00000       0.00000       25.2337       26.8204       21.7380       14.5858       8.81939       3.98956       1.63986      0.429000       0.00000       0.00000       0.00000       0.00000       0.00000       0.00000       0.00000       0.00000       0.00000       0.00000
   4  23 3544.7002    3.1559  3.1902 10.1616 -0.0012  0.0791   0.0665   0.2102    1.0378   0.0000   439.7611       62.2312       23.3112      -11.0371      -6.57511       5.13168      -3.20489     -0.333205       0.00000       0.00000       0.00000       0.00000       0.00000       0.00000       0.00000       0.00000       0.00000       0.00000       31.8303       33.5979       26.9133       17.9007       10.4216       4.91169       1.96021      0.504211       0.00000       0.00000       0.00000       0.00000       0.00000       0.00000       0.00000       0.00000       0.00000       0.00000
   4  24 3681.4530    2.6087  4.5703 10.1372 -0.0009  0.0971   0.0450   0.2527    0.4272   0.0000   391.4236       21.0749      -8.85528      -23.1304      -26.9970      -10.9169      0.658120      -1.76105       0.00000       0.00000       0.00000       0.00000       0.00000       0.00000       0.00000       0.00000       0.00000       0.00000       37.7721       38.0031       32.4611       22.8185       13.1226       6.70961       2.45443      0.625399       0.00000       0.00000       0.00000       0.00000       0.00000       0.00000       0.00000       0.00000       0.00000       0.00000
   4  25 3818.6203    2.1743  6.6747  9.3257 -0.0001  0.1242   0.0301   0.3273    0.4675   0.0000   410.5720     -0.249355       39.1150      -1.05161      -9.50322       13.4663       2.18647      -1.46218       0.00000       0.00000       0.00000       0.00000       0.00000       0.00000       0.00000       0.00000       0.00000       0.00000       47.5198       50.6950       41.1038       28.5043       16.6974       8.05808       3.12656      0.847535       0.00000       0.00000       0.00000       0.00000       0.00000       0.00000       0.00000       0.00000       0.00000       0.00000
   5  10 1823.3851    0.3985  0.3091  9.9587 -0.0011  0.0270   0.0274   0.0668    0.0764   0.0000   438.3340     -0.936206       12.9035      -1.56399      -3.93426       1.89544     -0.563981    -0.0351668    -0.0867855    0.00619927       0.00000       0.00000       0.00000       0.00000       0.00000       0.00000       0.00000       0.00000       7.79718       8.32669       8.18235       6.18244       4.24307       2.30472       1.53631      0.519909      0.203757     0.0422908       0.00000       0.00000       0.00000       0.00000       0.00000       0.00000       0.00000       0.00000
   5  11 1960.5612    0.5525  0.4630  9.8859 -0.0037  0.0519   0.0302   0.0743    0.1309   0.0000   438.4013      -3.55145       19.1154      -2.45499      -3.41826      0.251770     -0.215606      0.515191    -0.0117819     0.0327869       0.00000       0.00000       0.00000       0.00000       0.00000       0.00000       0.00000       0.00000       12.7695       17.1905       13.2392       10.8352       9.29107       3.85124       2.91713      0.613579      0.431293      0.102139       0.00000       0.00000       0.00000       0.00000       0.00000       0.00000       0.00000       0.00000
   5  12 2098.4455    0.7371  0.5121 10.1920 -0.0049  0.0439   0.0374   0.0766    0.1318   0.0000   432.1260      -4.01777       13.9488       15.9008     -0.563937      -5.65282      -2.12335     0.0793894    0.00897338   -0.00626119       0.00000       0.00000       0.00000       0.00000       0.00000       0.00000       0.00000       0.00000       11.1303       16.6311       10.5786       11.3775       5.09716       4.68963       1.41538       1.02729      0.191553      0.101841       0.00000       0.00000       0.00000       0.00000       0.00000       0.00000       0.00000       0.00000
   5  13 2235.3868    1.0334  0.7069 10.3577 -0.0044  0.0508   0.0457   0.0891    0.2102   0.0000   441.4785      -16.5866       23.5858      -11.0342      -3.05520       1.37422     -0.894229     -0.535476     0.0570463    -0.0170938       0.00000       0.00000       0.00000       0.00000       0.00000       0.00000       0.00000       0.00000       16.2542       12.4923       17.2141       13.4192       5.29159       4.34390       3.28106       1.33082      0.314214     0.0511379       0.00000       0.00000       0.00000       0.00000       0.00000       0.00000       0.00000       0.00000
   5  14 2371.0371    1.3562  0.8695 10.3662 -0.0030  0.0395   0.0498   0.0863    0.3388   0.0000   430.7766       2.76302       5.77597       9.27684       6.71104       3.64550       1.23289      0.231199     0.0446441    -0.0210222       0.00000       0.00000       0.00000       0.00000       0.00000       0.00000       0.00000       0.00000       12.2483       12.6584       11.7101       9.26323       6.42260       3.81270       1.97460      0.812504      0.265808     0.0586326       0.00000       0.00000       0.00000       0.00000       0.00000       0.00000       0.00000       0.00000
   5  15 2506.0536    1.8965  0.8898 11.0401 -0.0015  0.0378   0.0705   0.1024    0.3888   0.0000   461.9312       6.70903       9.64977       14.7558      0.740543      -2.30652      -1.44843      0.933003     -0.155529    -0.0491859       0.00000       0.00000       0.00000       0.00000       0.00000       0.00000       0.00000       0.00000       13.1336       12.7381       10.9882       9.18540       6.97758       3.93334       1.78401      0.698541      0.233842     0.0484763       0.00000       0.00000       0.00000       0.00000       0.00000       0.00000       0.00000       0.00000
   5  16 2641.1540    2.3230  0.9581 11.3711 -0.0054  0.0416   0.0847   0.1068    0.5141   0.0000   413.0407       24.7320       20.1767     -0.167801      -9.11555      -4.05691     -0.655331     -0.269138      0.281160     0.0197115       0.00000       0.00000       0.00000       0.00000       0.00000       0.00000       0.00000       0.00000       13.5658       14.5545       12.0752       9.97734       7.37854       4.18687       2.04714      0.766986      0.286161     0.0661165       0.00000       0.00000       0.00000       0.00000       0.00000       0.00000       0.00000       0.00000
   5  18 2913.6457    3.7496  0.7617 12.7015 -0.0074  0.0445   0.1582   0.0948    0.4226   0.0000   427.4097       8.34848       5.54854      -15.9494      -9.05927       1.79579       1.39081      0.199654      0.215313    -0.0101989       0.00000       0.00000       0.00000       0.00000       0.00000       0.00000       0.00000       0.00000       15.2624       16.8876       13.9944       10.6401       7.56568       4.21488       2.02959      0.783379      0.259708     0.0593799       0.00000       0.00000       0.00000       0.00000       0.00000       0.00000       0.00000       0.00000
   5  19 3049.9403    4.5979  0.8211 12.0195  0.0042  0.0353   0.1765   0.0948    1.0032   0.0000   443.4142       15.0880       10.4443      -2.21137       2.23519     -0.451416     -0.482148      0.691807    -0.0721303     -0.119343       0.00000       0.00000       0.00000       0.00000       0.00000       0.00000       0.00000       0.00000       10.6496       11.9812       10.6299       8.03049       5.72401       3.10327       1.79440      0.669124      0.257779     0.0585872       0.00000       0.00000       0.00000       0.00000       0.00000       0.00000       0.00000       0.00000
   5  20 3186.2330    4.2365  1.1276 12.4801 -0.0098  0.0519   0.1661   0.1259    1.1403   0.0000   453.9569       14.6094      -5.36812     -0.883550       2.11967      -7.03043     -0.347031      0.675587      0.415633    -0.0800114       0.00000       0.00000       0.00000       0.00000       0.00000       0.00000       0.00000       0.00000       19.9078       22.8579       18.9315       13.0871       7.81913       4.01310       2.13521      0.815234      0.295914     0.0713018       0.00000       0.00000       0.00000       0.00000       0.00000       0.00000       0.00000       0.00000
   5  21 3322.5125    3.6393  1.6557 12.2625 -0.0042  0.0567   0.1156   0.1621    0.5324   0.0000   460.2276      -3.49145      -4.86463      -31.6088      -3.19489      -12.2721     0.0663064      0.523025      0.681854    -0.0860819       0.00000       0.00000       0.00000       0.00000       0.00000       0.00000       0.00000       0.00000       17.9566       19.9710       17.9543       13.8386       8.36934       4.88574       2.88807       1.14062      0.394465     0.0913318       0.00000       0.00000       0.00000       0.00000       0.00000       0.00000       0.00000       0.00000
   5  22 3459.3468    3.3009  2.1511 11.6990  0.0010  0.0616   0.0861   0.1689    0.4692   0.0000   424.2567      -5.83116       6.99113       5.47148       4.47719     -0.923236     -0.923508      -1.14509     -0.220474     0.0789878       0.00000       0.00000       0.00000       0.00000       0.00000       0.00000       0.00000       0.00000       19.6238       21.6864       19.4640       14.3304       9.84192       5.91997       2.77088       1.30550      0.424808     0.0938864       0.00000       0.00000       0.00000       0.00000       0.00000       0.00000       0.00000       0.00000
   5  23 3596.5042    2.7753  3.2358 11.6231 -0.0020  0.0803   0.0618   0.2210    0.2454   0.0000   437.9577       21.0345       7.96324       38.0148      -4.90505       5.71932      0.334170      -2.00646     -0.447465     0.0938229       0.00000       0.00000       0.00000       0.00000       0.00000       0.00000       0.00000       0.00000       24.5415       29.0030       24.0172       18.9775       12.5305       7.17945       3.80871       1.53953      0.550809      0.139376       0.00000       0.00000       0.00000       0.00000       0.00000       0.00000       0.00000       0.00000
   5  24 3734.0725    2.3309  4.7849 10.7411 -0.0015  0.0973   0.0418   0.2662    0.2221   0.0000   425.2978       31.7063      -18.6904       31.9708      0.313704      -6.92213      -5.66885      -3.51811      0.189534      0.100268       0.00000       0.00000       0.00000       0.00000       0.00000       0.00000       0.00000       0.00000       30.7043       33.9339       30.2217       22.6774       15.3084       8.77952       4.59943       1.91155      0.668505      0.148028       0.00000       0.00000       0.00000       0.00000       0.00000       0.00000       0.00000       0.00000
   5  25 3871.7358    1.9302  6.4113 10.4867  0.0003  0.1162   0.0313   0.3326    0.1612   0.0000   420.2285       53.2100       64.2014      -22.7782       8.98411      -4.43846       1.91805     -0.494904     -0.194423    -0.0224097       0.00000       0.00000       0.00000       0.00000       0.00000       0.00000       0.00000       0.00000       35.5965       40.3814       35.1256       26.9787       18.8306       10.5615       5.57228       2.25510      0.832337      0.190800       0.00000       0.00000       0.00000       0.00000       0.00000       0.00000       0.00000       0.00000
   5  26 4009.7839    1.6606  8.2689 10.2699  0.0028  0.1426   0.0252   0.3958    0.1339   0.0000   432.4644      -22.2214      -22.8609      -12.5490       10.7727      -12.9415       3.54107      -5.27505      0.326611     -0.137726       0.00000       0.00000       0.00000       0.00000       0.00000       0.00000       0.00000       0.00000       42.3488       47.1760       43.4136       32.5367       23.0647       13.2967       7.04335       2.98031       1.07512      0.233495       0.00000       0.00000       0.00000       0.00000       0.00000       0.00000       0.00000       0.00000
   5  28 4286.2314    1.1659 12.4817 10.1921 -0.0009  0.2122   0.0181   0.6119    0.0913   0.0000   422.3637       25.5029       86.1866      -14.2248       23.5348      -1.95520      -3.52590     -0.706170      0.605980    -0.0464530       0.00000       0.00000       0.00000       0.00000       0.00000       0.00000       0.00000       0.00000       66.4182       75.0683       68.3383       49.7696       34.6017       19.7301       10.6048       4.43379       1.62263      0.346734       0.00000       0.00000       0.00000       0.00000       0.00000       0.00000       0.00000       0.00000
   6  10 1866.0474    0.4431  0.3835  9.9202  0.0036  0.0511   0.0258   0.0682    0.0796   0.0000   423.9461       4.39980       6.54851      -10.6466      -6.32279       5.86759       5.84858      -1.53047     -0.868204     -0.209596     0.0995032     0.0338967       0.00000       0.00000       0.00000       0.00000       0.00000       0.00000       7.82802       15.1992       10.5753       10.8008       7.68814       3.85253       4.00250       1.06104       1.03443      0.188518      0.108114     0.0297611       0.00000       0.00000       0.00000       0.00000       0.00000       0.00000
   6  11 2003.9947    0.6167  0.3908  9.9657 -0.0036  0.0433   0.0331   0.0667    0.0946   0.0000   439.2752      -1.34109       17.5030      -8.88049       15.0096      -1.62473      -2.52106     -0.528449      0.565067     -0.140978    -0.0625425     0.0101660       0.00000       0.00000       0.00000       0.00000       0.00000       0.00000       10.1938       13.1714       9.88680       8.20613       8.38592       4.74712       3.28468       1.43109      0.646074      0.221475      0.103328     0.0204301       0.00000       0.00000       0.00000       0.00000       0.00000       0.00000
   6  12 2142.4758    0.8213  0.6469  9.9234 -0.0082  0.0307   0.0331   0.0794    0.1609   0.0000   447.3356      -11.0994      -7.13331      -2.46766       3.37769    -0.0982497      -1.12908       1.51869     0.0852475      0.223100    -0.0761385    0.00553496       0.00000       0.00000       0.00000       0.00000       0.00000       0.00000       7.73904       9.46567       8.41050       7.02848       5.09467       3.26874       1.99066      0.978875      0.485062      0.170500     0.0569037     0.0125618       0.00000       0.00000       0.00000       0.00000       0.00000       0.00000
   6  13 2279.7611    1.0914  0.7938 10.5008  0.0017  0.0397   0.0411   0.0839    0.1882   0.0000   434.0615     -0.629158       1.59658      -1.38526      -7.59637      -5.44942      -1.41211      0.776378       1.09037      0.261934     0.0956121    -0.0136229       0.00000       0.00000       0.00000       0.00000       0.00000       0.00000       11.6885       12.9656       11.9634       9.33440       6.45467       4.52382       2.39573       1.16578      0.563912      0.224675     0.0601108     0.0128508       0.00000       0.00000       0.00000       0.00000       0.00000       0.00000
   6  14 2415.4787    1.6082  0.9498 10.5227 -0.0034  0.0437   0.0548   0.0948    0.3539   0.0000   423.3082      -7.14073       13.6665      -9.05356      -4.16977     -0.717871      -2.28746      0.309637     -0.206958      0.356722     0.0882864     0.0248139       0.00000       0.00000       0.00000       0.00000       0.00000       0.00000       11.2748       11.7207       13.8592       9.17726       6.58310       5.20116       2.63247       1.22173      0.725819      0.325657     0.0876665     0.0138352       0.00000       0.00000       0.00000       0.00000       0.00000       0.00000
   6  15 2551.0605    2.0502  0.8793 11.1799  0.0025  0.0384   0.0692   0.0918    0.2947   0.0000   434.1965       8.45430       7.66955       5.43651      -2.83145       5.27633       2.47541      -1.47245     -0.708622      0.125381    0.00420512    0.00430328       0.00000       0.00000       0.00000       0.00000       0.00000       0.00000       7.98116       10.7087       9.11274       8.60887       5.33054       4.45964       2.26786       1.28238      0.592306      0.259418     0.0664082     0.0183530       0.00000       0.00000       0.00000       0.00000       0.00000       0.00000
   6  16 2687.0934    2.6541  0.9577 11.6676 -0.0053  0.0359   0.0897   0.1021    0.3323   0.0000   451.0680      -5.36467       17.3550      0.985866      -6.93456       5.14841      0.845198     -0.646715     -0.440051      0.204276     0.0429463     0.0100264       0.00000       0.00000       0.00000       0.00000       0.00000       0.00000       9.29875       10.9819       9.89327       8.27746       5.86392       3.83642       2.36127       1.08112      0.585810      0.198492     0.0643878     0.0144687       0.00000       0.00000       0.00000       0.00000       0.00000       0.00000
   6  17 2823.7137    3.2556  0.9044 11.6006 -0.0028  0.0343   0.1091   0.0893    0.5036   0.0000   428.9108      -10.9221       3.96803       5.27587      -1.37561      -3.99499      -2.04529      -1.95196     0.0628937     -0.310812     0.0656999     0.0214216       0.00000       0.00000       0.00000       0.00000       0.00000       0.00000       8.55951       10.1580       8.97873       7.64217       5.71057       3.67442       2.26969       1.07033      0.543645      0.186386     0.0623966     0.0138965       0.00000       0.00000       0.00000       0.00000       0.00000       0.00000
   6  18 2960.7613    3.8767  0.9315 11.6419 -0.0010  0.0325   0.1239   0.0938    0.6648   0.0000   428.9112       6.72953       6.78095      -13.6665     -0.777298      0.886007     0.0272898     -0.678860      0.375682    -0.0583274     0.0631110     0.0225724       0.00000       0.00000       0.00000       0.00000       0.00000       0.00000       8.22484       8.98969       8.78781       7.14728       5.45548       3.61611       2.13495       1.13353      0.499638      0.193352     0.0593399     0.0122139       0.00000       0.00000       0.00000       0.00000       0.00000       0.00000
   6  19 3097.3159    4.4808  0.8762 12.8316 -0.0078  0.0329   0.1564   0.0914    0.3754   0.0000   433.7846       7.45748      -21.6171      -10.4113       5.79780      -1.70765      -1.51385      0.154042       1.22621     -0.197749    0.00114211     0.0129244       0.00000       0.00000       0.00000       0.00000       0.00000       0.00000       8.91872       9.95906       9.45024       7.75325       5.57609       3.57883       2.15802       1.09060      0.530850      0.190687     0.0564021     0.0122719       0.00000       0.00000       0.00000       0.00000       0.00000       0.00000
   6  20 3233.9885    4.1656  1.2202 12.1549 -0.0066  0.0412   0.1285   0.1103    0.8434   0.0000   434.3405      -14.9703       32.4978      -22.2851      -9.06873      -2.95256     -0.355774       1.99504       1.41383     -0.113415   -0.00571458   -0.00754726       0.00000       0.00000       0.00000       0.00000       0.00000       0.00000       10.7159       11.7455       11.5061       9.15661       6.92469       4.41656       2.72376       1.45884      0.661996      0.243962     0.0774045     0.0146018       0.00000       0.00000       0.00000       0.00000       0.00000       0.00000
   6  21 3371.0731    3.7790  1.6834 11.8769  0.0031  0.0522   0.1082   0.1303    0.5541   0.0000   427.6971       12.6713      -5.79591      -29.4152      0.269247       2.01168      -1.18424      -4.46385     -0.824030     -0.356983     -0.111026     0.0160725       0.00000       0.00000       0.00000       0.00000       0.00000       0.00000       14.0546       15.6874       14.7725       11.9443       8.91892       5.73518       3.44778       1.84569      0.808667      0.305203     0.0944833     0.0187674       0.00000       0.00000       0.00000       0.00000       0.00000       0.00000
   6  22 3508.2331    3.1924  2.5312 11.6036 -0.0059  0.0627   0.0726   0.1812    0.3468   0.0000   397.2845       8.43040       4.63887       11.5879       1.27677      -3.72641       3.72023      0.283695      0.173743      0.141085      0.141171    -0.0514208       0.00000       0.00000       0.00000       0.00000       0.00000       0.00000       15.7553       18.7558       17.5246       13.9761       10.5772       6.81861       4.05596       2.10626      0.964807      0.383657      0.123920     0.0254511       0.00000       0.00000       0.00000       0.00000       0.00000       0.00000
   6  23 3646.0760    2.5580  3.5073 11.3082  0.0011  0.0800   0.0518   0.2089    0.2080   0.0000   434.5403      -9.12750       28.1632       4.06401       1.67001      -5.49069      -5.57120       2.30666      0.949692     -0.811806     -0.288037     0.0633091       0.00000       0.00000       0.00000       0.00000       0.00000       0.00000       19.3904       23.7244       21.2629       18.0656       13.2079       8.91268       5.29958       2.61727       1.28990      0.488475      0.154574     0.0347410       0.00000       0.00000       0.00000       0.00000       0.00000       0.00000
   6  24 3783.7990    2.1529  5.3776 10.4612  0.0048  0.0972   0.0339   0.2585    0.1742   0.0000   457.1995       57.7326      -45.5666      -12.9068       5.26652      0.242298      -7.66548       1.19955      0.196145     -0.611094     0.0196437    0.00978907       0.00000       0.00000       0.00000       0.00000       0.00000       0.00000       26.1456       29.9935       28.0151       22.8964       16.5886       10.6602       6.45548       3.44856       1.53636      0.591133      0.181083     0.0369989       0.00000       0.00000       0.00000       0.00000       0.00000       0.00000
   6  25 3922.1083    1.8302  6.6135 10.5859 -0.0014  0.1138   0.0277   0.3220    0.1128   0.0000   471.6118       15.0992       16.3022      -14.6894       2.44817      -13.5968      -7.45418      -5.28585      0.369961    -0.0422772     0.0967056     0.0536754       0.00000       0.00000       0.00000       0.00000       0.00000       0.00000       29.4764       34.4154       31.7806       26.2306       19.3841       12.6662       7.51324       4.07142       1.80856      0.708230      0.218457     0.0457232       0.00000       0.00000       0.00000       0.00000       0.00000       0.00000
   6  26 4060.6446    1.5565  8.4344 10.1719  0.0009  0.1360   0.0212   0.3767    0.1036   0.0000   429.3700       16.2740       37.6482       13.5721       16.6380      -10.9069       21.3736       3.09750      -2.06776     -0.778357      0.516911    0.00530887       0.00000       0.00000       0.00000       0.00000       0.00000       0.00000       34.7531       40.4047       37.2994       30.8834       23.0860       15.4473       9.05021       4.69305       2.13716      0.838254      0.260361     0.0548223       0.00000       0.00000       0.00000       0.00000       0.00000       0.00000
   6  27 4198.9059    1.3096 11.2857  9.9864  0.0002  0.1701   0.0167   0.4874    0.0862   0.0000   483.4980     -0.419097       13.8518      -69.8218       11.5837      -25.8713      -6.21828       1.50638      0.744041      0.282027      0.426342   -0.00143041       0.00000       0.00000       0.00000       0.00000       0.00000       0.00000       44.0681       51.7616       48.9562       38.6941       29.2921       18.3686       11.0605       5.95801       2.62574       1.04624      0.342625     0.0674087       0.00000       0.00000       0.00000       0.00000       0.00000       0.00000
   6  28 4338.0995    1.0790 12.8003 10.0627 -0.0047  0.2028   0.0144   0.6018    0.0702   0.0000   504.6841      -57.0220       160.946      -58.0278       37.4676      -10.0270      -42.0580      0.370120       1.98046       2.51681     0.0644258     -0.167005       0.00000       0.00000       0.00000       0.00000       0.00000       0.00000       52.8669       61.8883       58.2314       46.8347       35.5641       22.1258       13.8728       7.05460       3.32739       1.24204      0.414741     0.0808499       0.00000       0.00000       0.00000       0.00000       0.00000       0.00000
   7  11 2045.8506    0.6883  0.5553 10.0540 -0.0046  0.0317   0.0276   0.0690    0.1157   0.0000   433.5394      -9.46714       9.04904       6.41919       4.03295       4.89337     -0.929996     -0.488322       1.19771    -0.0868025    -0.0775581    0.00429320    0.00512293  -0.000363003       0.00000       0.00000       0.00000       0.00000       7.95978       8.74976       7.89912       6.78326       5.74246       4.17026       2.86402       1.44049      0.709584      0.370993      0.143489     0.0438944     0.0133938    0.00247297       0.00000       0.00000       0.00000       0.00000
   7  14 2458.1627    1.7391  0.9606 10.4773 -0.0042  0.0337   0.0521   0.0934    0.4204   0.0000   432.1180      0.275564      0.526607      -5.78773       3.90698      -8.05465     -0.516245     -0.447899      0.139178     0.0471473      0.150495    -0.0827630    0.00300269   -0.00143050       0.00000       0.00000       0.00000       0.00000       7.34610       8.01647       8.17036       7.26832       5.59644       3.80792       2.66354       1.58215      0.829476      0.435070      0.165862     0.0568977     0.0162964    0.00295396       0.00000       0.00000       0.00000       0.00000
   7  15 2594.2276    2.0389  1.0540 11.5277 -0.0066  0.0386   0.0628   0.0956    0.2743   0.0000   439.9399       10.6629      -2.26390      -13.9984       8.30541       7.67604      -1.00756      0.648042      0.454059      0.267032    -0.0919293     0.0683366    -0.0126910   -0.00328811       0.00000       0.00000       0.00000       0.00000       9.04055       10.4333       10.0911       8.35455       6.79441       4.50885       3.03513       1.75629      0.883188      0.464523      0.171151     0.0620837     0.0185469    0.00329346       0.00000       0.00000       0.00000       0.00000
   7  16 2731.1210    2.9894  0.8847 11.3913  0.0005  0.0316   0.0900   0.0795    0.4170   0.0000   430.6499      -3.22113       1.59576      -4.51696      -3.20377      -5.36855     -0.854238      0.578007     -0.182279    -0.0765880     0.0596612    -0.0423082   -0.00397367    0.00256348       0.00000       0.00000       0.00000       0.00000       6.48705       7.89982       7.78143       6.22384       5.43150       3.51709       2.53189       1.40572      0.742377      0.376716      0.151069     0.0535699     0.0173812    0.00299937       0.00000       0.00000       0.00000       0.00000
   7  17 2868.3659    3.3653  0.9485 12.1486 -0.0048  0.0382   0.1052   0.0843    0.3279   0.0000   434.4282       1.85928       6.05068       1.87661     0.0444398       2.67739      -1.54272      0.817253      0.797083     -0.440306     -0.158447     0.0927590     0.0254962   -0.00460446       0.00000       0.00000       0.00000       0.00000       9.20600       8.74591       8.94067       8.17223       6.83421       4.84307       3.33097       1.91345      0.979500      0.495592      0.184376     0.0604598     0.0163657    0.00274677       0.00000       0.00000       0.00000       0.00000
   7  18 3005.6940    4.1216  0.9171 12.2936 -0.0008  0.0308   0.1261   0.0855    0.3922   0.0000   425.0810       9.69629       8.52273       12.6788       1.82138      -9.94155       2.64426      0.860439      0.165016     -0.264647    -0.0779221    -0.0458411  -0.000906367    0.00215549       0.00000       0.00000       0.00000       0.00000       7.36899       8.10541       7.91163       7.09177       5.11880       3.73601       2.33543       1.45218      0.760735      0.365789      0.145164     0.0514003     0.0124042    0.00262135       0.00000       0.00000       0.00000       0.00000
   7  19 3142.7823    4.0417  1.0887 12.9688 -0.0002  0.0382   0.1258   0.0970    0.2782   0.0000   427.9285      -15.0001       8.47241      -1.92431      -4.88868       6.92751      -2.32785      -1.44554      -2.18810      0.144287      0.235204     0.0752799     0.0148623   -0.00466459       0.00000       0.00000       0.00000       0.00000       9.11721       9.54732       9.49720       8.39040       6.72756       4.69729       3.08510       1.87135       1.01869      0.447335      0.182176     0.0618222     0.0170164    0.00303632       0.00000       0.00000       0.00000       0.00000
   7  20 3279.8856    4.0448  1.3991 12.1616 -0.0076  0.0421   0.1091   0.1091    0.4698   0.0000   429.0424      -1.64212       28.0483      -26.2674       6.61187      -7.08079      -2.20141      -2.25893      -1.10289      0.198628    -0.0702847     0.0829514    0.00557139    0.00158449       0.00000       0.00000       0.00000       0.00000       9.19662       11.6216       9.94542       9.37330       6.96556       5.29219       3.27754       1.95386       1.00715      0.468127      0.192135     0.0700180     0.0189848    0.00463162       0.00000       0.00000       0.00000       0.00000
   7  21 3417.4263    3.5138  1.8698 12.0430 -0.0021  0.0470   0.0828   0.1354    0.2877   0.0000   449.9936       15.6452       16.1033       15.2491      -1.01828      -4.29048      -1.79109      -4.89037     -0.393410    -0.0242024     -0.348122     -0.193828    0.00406807    0.00377850       0.00000       0.00000       0.00000       0.00000       10.3198       12.0642       11.2954       10.2498       7.91949       5.52001       3.72071       2.20538       1.13770      0.570361      0.221629     0.0774221     0.0222045    0.00453943       0.00000       0.00000       0.00000       0.00000
   7  22 3555.3199    2.9620  3.0001 11.6182 -0.0034  0.0659   0.0580   0.1698    0.2115   0.0000   431.0941      -6.49189       24.8053      -4.94893      -4.22442      -8.40715      -1.85391     -0.198497      -1.13108      -1.45470      0.111710    -0.0297486     0.0273766    0.00635926       0.00000       0.00000       0.00000       0.00000       14.5968       17.9561       17.0584       14.6316       10.9003       7.75065       4.90663       2.92170       1.58939      0.739124      0.315758      0.111671     0.0313126    0.00642040       0.00000       0.00000       0.00000       0.00000
   7  23 3693.5464    2.4881  4.4695 10.8842 -0.0030  0.0798   0.0378   0.2246    0.1707   0.0000   427.3752       31.5673      -2.73343      -9.46245       5.87878       7.93683      -4.12731       5.09089     -0.783075     -0.122665      0.678056     -0.149745    -0.0432703   -0.00576795       0.00000       0.00000       0.00000       0.00000       18.0936       21.2017       19.6776       17.9335       13.7895       9.58541       6.22263       3.80383       2.02140      0.938747      0.377038      0.132977     0.0378389    0.00765910       0.00000       0.00000       0.00000       0.00000
   7  24 3831.9189    2.0711  6.0222 10.5413 -0.0015  0.0966   0.0279   0.2593    0.1240   0.0000   427.4454       5.92990       22.6558      -8.16126       14.5788      -20.5986      -7.01305       5.41664      0.757909      0.593786      0.590138     -0.134374     0.0110286     0.0115452       0.00000       0.00000       0.00000       0.00000       22.4566       25.9267       24.8855       21.7080       16.5794       11.7680       7.76532       4.47183       2.39945       1.13983      0.476321      0.161719     0.0460112    0.00885331       0.00000       0.00000       0.00000       0.00000
   7  25 3970.6586    1.7062  7.4630 10.2699 -0.0007  0.1141   0.0214   0.3210    0.1038   0.0000   367.1094      -38.3008       26.9919       66.9855       2.85604      -12.2605       9.26997       7.17951      0.230029     -0.783687     -0.907182      0.111050    -0.0243428   -0.00822733       0.00000       0.00000       0.00000       0.00000       24.2660       29.7805       28.1768       24.1117       19.8010       13.5109       8.93675       5.34785       2.78682       1.34888      0.541065      0.199584     0.0603080     0.0114305       0.00000       0.00000       0.00000       0.00000
   7  26 4109.2625    1.4847  9.9632  9.9260 -0.0018  0.1359   0.0169   0.4081    0.0934   0.0000   410.5294      -26.8427       54.5748      -17.9064       20.6694      -23.6077      -17.6389      -5.00349      -1.56663       4.17909     -0.759312      0.104359    -0.0280938    -0.0143099       0.00000       0.00000       0.00000       0.00000       29.7805       35.6464       34.9816       29.4559       23.3226       16.3333       10.7292       6.17920       3.40624       1.55942      0.685738      0.238831     0.0713414     0.0132502       0.00000       0.00000       0.00000       0.00000
   7  27 4248.4126    1.2240 11.6112 10.1578 -0.0001  0.1676   0.0146   0.4746    0.0646   0.0000   466.1704      -16.9229       97.3201      -1.31219       22.2098       22.2714      -10.5540       13.0239       8.74921       1.12625     -0.623241     -0.272433      0.142703     0.0152416       0.00000       0.00000       0.00000       0.00000       37.9068       44.0767       42.5736       36.8765       29.8169       20.5240       13.7680       8.08516       4.41226       2.02320      0.849473      0.292251     0.0875136     0.0158968       0.00000       0.00000       0.00000       0.00000
   8   9 1806.2356    0.3341  0.2994  9.5990 -0.0089  0.0241   0.0189   0.0520    0.0633   0.0000   428.4259      -8.45575       11.6233      -4.75131      -1.31143      -2.80547       1.48313     -0.245700      0.427651      0.136891      0.159400    -0.0145052    -0.0333797   -0.00796794    0.00143886  -7.26681e-05       0.00000       0.00000       4.63289       5.60241       5.96958       4.88477       4.18924       2.83033       2.39432       1.31353      0.787742      0.471693      0.204072      0.111227     0.0371498     0.0113662    0.00346906   0.000522884       0.00000       0.00000
   8  11 2086.1003    0.7092  0.5788  9.7611 -0.0073  0.0407   0.0296   0.0631    0.1101   0.0000   434.0763       1.28445       17.5402       1.94606       1.10946     -0.153468      -3.65044      -2.53888     -0.922209      0.209116     -0.677532    -0.0916222     0.0208342   -0.00702841    0.00429195   -0.00100706       0.00000       0.00000       6.42293       7.68500       9.66232       5.06601       6.96194       4.65534       2.95667       2.41746       1.19159      0.657154      0.379638      0.130313     0.0571625     0.0263859    0.00621311   0.000850708       0.00000       0.00000
   8  12 2225.2019    1.0553  0.6808 10.0256 -0.0040  0.0276   0.0345   0.0652    0.1501   0.0000   439.6918       2.78741       4.77044       7.53807      -5.32531       2.79079     -0.590241   -0.00611038       1.12736      0.533910     -0.228002     0.0523178     0.0337734    0.00226529  -0.000109023  -0.000367808       0.00000       0.00000       5.24042       6.34651       5.94461       5.73354       4.32994       3.54745       2.35002       1.63324      0.846374      0.510505      0.236584      0.110692     0.0368476     0.0137808    0.00304593   0.000677851       0.00000       0.00000
   8  13 2362.7931    1.3937  0.9010 10.1641 -0.0024  0.0338   0.0403   0.0770    0.2263   0.0000   433.7764      -4.44217      -4.36006      -2.85271      -2.43928      -1.46299      -2.90869     -0.738444       1.19419     -0.181607    -0.0215257     -0.104082     0.0122370    0.00662385   -0.00232403   6.57141e-05       0.00000       0.00000       6.37136       8.54070       8.05838       7.19773       5.47811       4.13731       2.91962       1.63905       1.15034      0.508035      0.302948      0.109239     0.0548250     0.0147145    0.00437041   0.000864247       0.00000       0.00000
   8  14 2499.4739    1.7968  0.9275 11.0260 -0.0094  0.0340   0.0548   0.0803    0.2076   0.0000   446.5299     -0.693550       4.12272    -0.0196737       2.17875       1.40268       6.45508      -1.43251     -0.775198      0.719450      0.186577    -0.0697205     0.0597818     0.0164286  -0.000961441  -0.000547518       0.00000       0.00000       6.24309       7.62340       7.63534       6.61106       5.51425       4.13131       3.01000       1.79792       1.13095      0.582641      0.291796      0.126619     0.0522673     0.0161477    0.00442194   0.000774249       0.00000       0.00000
   8  15 2636.1675    2.4347  0.8665 11.3252 -0.0053  0.0305   0.0724   0.0765    0.2266   0.0000   435.9581      -7.40510       8.72350      -7.52987       6.09158     -0.656254     -0.744331     -0.618880      0.378618      0.265621     0.0350958    -0.0331756     0.0326725     0.0154752    0.00508663  -0.000774520       0.00000       0.00000       6.02089       6.99304       6.04063       6.48268       5.11830       3.92782       2.47216       1.77214       1.08215      0.590416      0.259836      0.109330     0.0391580     0.0134972    0.00319987   0.000745190       0.00000       0.00000
   8  16 2773.8461    2.9252  0.8376 11.7718 -0.0084  0.0285   0.0887   0.0763    0.2275   0.0000   423.6828       4.20712       12.2678      0.242473       2.70932      -5.69552       3.48156     -0.521323       1.12529     -0.475876    -0.0326385    -0.0927316     0.0667089    0.00838811    0.00109181    0.00141264       0.00000       0.00000       5.62789       6.40515       6.57725       5.62406       4.71740       3.68104       2.45091       1.70944      0.867336      0.497748      0.253243      0.106266     0.0387760     0.0144594    0.00336855   0.000596996       0.00000       0.00000
   8  17 2911.5298    3.8500  0.8121 11.9390 -0.0030  0.0280   0.1212   0.0758    0.2981   0.0000   438.2360      -4.19651       17.1481      -1.87849      -6.52822      -7.59256       3.71627      0.973013     0.0448686     -0.255821     0.0155451    -0.0722520     0.0117227   0.000711538   -0.00235498   0.000625929       0.00000       0.00000       5.75379       6.45103       5.83596       5.27777       4.79519       3.75590       2.69936       1.68373      0.966534      0.480367      0.242009     0.0933210     0.0375401     0.0118779    0.00330612   0.000572359       0.00000       0.00000
   8  18 3049.1864    4.2029  0.9981 12.2846 -0.0009  0.0328   0.1167   0.0826    0.2984   0.0000   434.9845      -7.02672       18.1743       3.30380      -6.04414      -1.25112      -1.05278      -2.22226      0.406042      0.293145     0.0416892      0.232209    -0.0276182  -4.55525e-05    0.00490511    0.00122681       0.00000       0.00000       6.38005       7.36164       7.00747       6.47579       5.50711       4.03557       2.95182       1.89823       1.04593      0.595164      0.273480      0.125953     0.0424381     0.0147046    0.00404103   0.000711737       0.00000       0.00000
   8  19 3186.7565    4.2341  1.1924 12.3373 -0.0045  0.0350   0.1107   0.0973    0.3161   0.0000   433.3000      -9.11370       8.15601     -0.223651     0.0998884      -10.7333      -3.12109     -0.637023      0.260527     -0.438033    -0.0663077    -0.0711359     0.0697499     0.0327440   -0.00384813   7.09209e-05       0.00000       0.00000       7.02066       8.64257       8.58614       7.31581       6.02745       4.27668       3.02573       1.83760       1.12547      0.605533      0.282948      0.129866     0.0505011     0.0164914    0.00467049   0.000801192       0.00000       0.00000
   8  20 3324.5323    3.8018  1.7367 11.9899 -0.0021  0.0439   0.0834   0.1140    0.2304   0.0000   439.6501      -6.12179       2.72163       4.29758       9.99984      -7.78100      -1.88338      0.626412     0.0585218     -0.176630     -0.218805      0.190896     0.0152674     0.0135574   7.45561e-06    0.00200450       0.00000       0.00000       8.46528       10.5442       10.1599       9.15667       7.36113       5.29802       3.71709       2.37328       1.41868      0.742852      0.387609      0.156794     0.0625411     0.0199638    0.00557605    0.00105448       0.00000       0.00000
   8  21 3462.4271    3.2750  2.2574 11.8686 -0.0038  0.0514   0.0664   0.1316    0.1645   0.0000   448.0445       15.2044      -3.07210       5.48159       1.40833      -2.18484       2.90753      -3.64653      0.433816      -1.11291      0.242314      0.196042     0.0828037    0.00555901   -0.00375714    0.00154817       0.00000       0.00000       10.3183       12.8346       12.0083       11.0719       8.69564       6.49199       4.45368       2.87115       1.64952      0.881969      0.438351      0.184738     0.0711153     0.0233074    0.00620441    0.00123466       0.00000       0.00000
   8  22 3600.8865    2.8624  3.3964 10.4490 -0.0016  0.0598   0.0452   0.1574    0.2625   0.0000   422.5736       9.76793       14.0138      -12.9982     -0.281012      -28.1220       8.74481      -1.93468     -0.807630     -0.793348      0.472064      0.338737    -0.0786573    -0.0478084   -0.00853788    0.00175136       0.00000       0.00000       12.5070       14.1581       14.0023       12.5801       10.1713       7.57239       5.46878       3.37474       1.98663       1.05081      0.527439      0.224443     0.0849504     0.0259289    0.00691907    0.00120830       0.00000       0.00000
   8  23 3739.3323    2.2640  4.5561 10.5095 -0.0009  0.0763   0.0328   0.1980    0.1525   0.0000   442.4690       22.7254      -34.0045      -11.9452       11.9659      -14.4497       7.49392      -8.52468     -0.995801       1.81426     -0.186010     -0.319674    -0.0514251   -0.00448485    0.00495155    0.00125378       0.00000       0.00000       14.6067       17.2470       17.3556       15.5161       12.6405       9.37563       6.88505       4.24009       2.51207       1.38280      0.664577      0.308041      0.114068     0.0364648    0.00992744    0.00172407       0.00000       0.00000
   8  24 3878.1622    1.9288  6.3527 10.0373 -0.0000  0.0928   0.0238   0.2528    0.1208   0.0000   423.7543      -33.5710       19.7140       14.5540      -17.8765      -21.8618       4.42212      -1.57566      0.267110       2.19736     -0.846245     -0.334336      0.142311    -0.0464009  -0.000377952  -0.000505233       0.00000       0.00000       17.7328       21.4139       20.7474       19.0707       15.4264       11.4493       8.24942       5.20584       3.04637       1.65462      0.824706      0.358664      0.134627     0.0432820     0.0118957    0.00219395       0.00000       0.00000
   8  26 4156.8125    1.3614 10.4649  9.8013 -0.0003  0.1413   0.0145   0.3773    0.0676   0.0000   486.7548       18.9812       61.6425       25.1304      -19.9541       9.02974       16.4615      -8.24257      -5.72141       2.77934      0.928978     -0.186174      0.171867      0.112460    -0.0154578    0.00645740       0.00000       0.00000       26.2966       32.7505       31.2529       28.6770       23.9829       17.6722       12.6979       8.15172       4.90051       2.66130       1.30443      0.570861      0.217755     0.0708908     0.0194620    0.00349989       0.00000       0.00000
   8  28 4435.9687    0.9696 14.0742  9.7782 -0.0031  0.2035   0.0109   0.5505    0.0505   0.0000   447.0704       2.14659      -81.3245      -15.5327       31.2030       8.15776      -10.7958       5.96850      -5.18131       6.72985      -3.67982       1.65835      0.215345    -0.0901498    -0.0412763   -0.00488664       0.00000       0.00000       39.6459       46.7901       47.5066       41.2080       35.7815       26.3038       18.7971       12.0824       7.28817       3.96069       1.90189      0.847732      0.323111      0.106144     0.0284936    0.00458513       0.00000       0.00000
   9   9 1843.5554    0.4002  0.3456  9.7410 -0.0033  0.0275   0.0218   0.0673    0.0625   0.0000   433.3317       8.90078       21.4882      -7.14347      -6.94326       11.4535       2.43256      -1.89366      -2.42361       1.06334      0.645654     -0.219824      0.133602     0.0584708   -0.00300228   -0.00500759   0.000713693   0.000277937       4.34777       5.61331       5.05535       5.88706       3.77707       3.13814       2.60216       1.81432       1.02196      0.618999      0.329823      0.202291     0.0814835     0.0318142    0.00940546    0.00306380   0.000683236   0.000182687
   9  10 1984.1600    0.5879  0.5491  9.6278 -0.0099  0.0259   0.0222   0.0619    0.0940   0.0000   434.4242      -5.99407       9.05952      -9.19827       4.81796      -3.83541      -2.07490       4.25301      -1.29485     -0.293139     -0.297631    -0.0504072     0.0786588    0.00244080    -0.0188557    0.00491811   0.000348861  -0.000311807       4.19377       5.36934       4.58076       4.72197       4.07015       3.48320       2.30446       1.79237       1.04100      0.667893      0.320175      0.172398     0.0653747     0.0302468    0.00963425    0.00360815   0.000791224   0.000172693
   9  11 2125.1167    0.7866  0.6226 10.0040 -0.0008  0.0338   0.0279   0.0656    0.1118   0.0000   433.8479      -7.29601       19.1064      -2.15935      -3.84472       4.70026       2.50676      -1.80067      0.340629      0.188547    -0.0412948      0.146002     0.0837526     0.0176775    0.00250453    0.00257004   -0.00220769  -4.90971e-06       5.46996       5.35598       6.47159       6.26614       4.84777       3.73949       3.20499       2.05267       1.22146      0.820229      0.445512      0.211073      0.116527     0.0452676     0.0139823    0.00419907   0.000959005   0.000147171
   9  12 2264.5369    1.0446  0.8467 10.5021 -0.0069  0.0392   0.0323   0.0776    0.1373   0.0000   447.0554      -5.00454       13.9480       13.4849       1.58980      -8.95282       1.78109      -1.05764     -0.458832     0.0325562     0.0690471      0.172507     0.0438361    -0.0123319    -0.0133282   -0.00174467   0.000173223   0.000172369       5.46770       7.39905       7.98004       5.62872       6.49360       4.51695       3.33371       2.70265       1.31516      0.973004      0.489838      0.218671      0.125336     0.0437872     0.0154294    0.00666359    0.00157168   0.000218851
   9  13 2402.2886    1.5757  0.8584 10.6449  0.0010  0.0358   0.0470   0.0784    0.1920   0.0000   438.5446       3.42272       13.8966      -2.51448       2.18623      -1.61501      -3.33690      -1.07354      0.220662      0.290833      0.161938     -0.114595     0.0444068    -0.0155494    0.00893676    0.00424921   0.000169759   5.40877e-06       4.84804       7.19276       6.64955       6.06029       5.90424       3.50231       3.60572       1.73342       1.47054      0.768852      0.395330      0.249546     0.0775233     0.0450921     0.0150094    0.00395210    0.00154884   0.000222327
   9  14 2539.4866    1.9448  0.9549 11.0610 -0.0059  0.0328   0.0535   0.0778    0.2311   0.0000   450.5269       6.09697       10.1198      -11.4339       3.82311       2.58995      -2.13797       2.11865     -0.103435     -0.388921     -0.706487      0.362895     0.0894060    -0.0131111    0.00639467    0.00287330  -0.000963448   5.43750e-05       5.41392       7.20362       6.56367       6.17549       4.97200       4.38102       2.96614       2.13076       1.26181      0.764684      0.396595      0.198178     0.0874143     0.0375636     0.0133619    0.00446234   0.000995176   0.000203223
   9  15 2676.9835    2.4928  1.0013 11.3847 -0.0056  0.0327   0.0658   0.0739    0.2477   0.0000   427.0046      -1.84318       13.5708       2.21471       6.58086      -9.45182      -3.54384     -0.750778      0.463590     -0.755119      0.838219     -0.252058    -0.0322903     0.0236714   -0.00453074    0.00155335   -0.00104997  -0.000154629       5.52401       6.97644       6.80633       6.31820       5.10244       4.25292       3.00521       2.11390       1.31627      0.705728      0.434559      0.200498     0.0996099     0.0357148     0.0147075    0.00430023    0.00102287   0.000193327
   9  16 2815.1961    3.1344  0.8786 11.7222  0.0006  0.0286   0.0887   0.0721    0.2574   0.0000   446.2198      -3.28755       9.34539      -3.09665       1.42733       2.30292      -1.23358      -2.46187      0.690081     -0.126927     -0.159831     0.0860118    -0.0127774    -0.0516354    0.00807520    0.00110031  -0.000872300   0.000209867       4.89057       6.38719       5.71219       5.43584       4.59888       3.79098       2.78531       1.84417       1.18204      0.688378      0.345654      0.185711     0.0723423     0.0337392     0.0116216    0.00361269   0.000949710   0.000178222
   9  17 2953.5942    3.7000  0.9570 12.4875 -0.0007  0.0311   0.1033   0.0815    0.2132   0.0000   433.1819      -17.6046       16.9139      -6.04965       8.65400      -3.11278    -0.0959993     -0.823497     -0.236027     -0.693814      0.234422     -0.296252    -0.0700415     0.0319637    -0.0199871    0.00193008    0.00189501   0.000203246       5.47078       6.93406       6.64950       6.39677       5.11586       3.88585       2.95085       1.93171       1.23717      0.704857      0.382955      0.213475     0.0843242     0.0377297     0.0127543    0.00373509    0.00101586   0.000181878
   9  18 3091.5362    4.2629  0.8734 12.7527 -0.0084  0.0279   0.1288   0.0798    0.2321   0.0000   430.8435      -9.61291       11.3224      -5.16820      -7.83872     -0.418294      -7.02464       1.54292     -0.672217     -0.376626     -0.295739     -0.218805      0.105432    -0.0208037     0.0327638   -0.00179921  -0.000413952   0.000205329       5.20551       6.28499       6.23968       5.89152       4.81419       3.60868       2.52526       1.81194       1.06772      0.683934      0.363964      0.172869     0.0842303     0.0309218     0.0112145    0.00363963   0.000815509   0.000148365
   9  19 3229.5347    4.0237  1.2604 12.6810 -0.0057  0.0355   0.0994   0.0929    0.2194   0.0000   421.7905       13.4267       13.9152     -0.935176      -4.47853      -4.35778       2.66418      -1.17260      0.933195     -0.760256    -0.0488490     0.0144416     0.0275324     0.0199610   -0.00120385   -0.00141846   0.000351531   0.000123729       6.41994       7.85000       8.00988       7.06475       6.10429       4.43134       3.41138       2.19486       1.42937      0.849729      0.448382      0.232714      0.100833     0.0429119     0.0146378    0.00446731    0.00120178   0.000184867
   9  20 3367.8130    3.6190  1.7959 11.9966 -0.0011  0.0415   0.0735   0.1140    0.2029   0.0000   445.4017       3.91440       10.6903       1.96740       6.29227      -9.34302       3.23357       1.46547      -1.59873     -0.935834      0.247166      0.252835    -0.0156612     0.0216824    0.00243102    0.00133586   5.92724e-05   1.03963e-05       7.50030       9.05231       8.91990       8.19017       6.83107       5.23421       4.06665       2.65270       1.66759      0.941988      0.519571      0.262331      0.119605     0.0481039     0.0168694    0.00485670    0.00130294   0.000219119
   9  21 3506.2863    3.1445  2.6535 11.5732 -0.0017  0.0523   0.0540   0.1324    0.1441   0.0000   447.7006      -4.26617      -4.86417       8.36975       2.84173      -17.9456      -9.68692      0.415202       3.13494     -0.938966      0.622161     -0.200967    -0.0447878    -0.0218278    0.00691533    0.00158922    0.00318041   0.000423884       8.75983       10.4175       10.7269       9.93113       8.46070       6.55446       4.71914       3.28672       2.15682       1.20190      0.698787      0.351838      0.153484     0.0608971     0.0232568    0.00693541    0.00172191   0.000288571
   9  22 3645.1601    2.5576  3.6443 11.0940 -0.0007  0.0628   0.0390   0.1633    0.1231   0.0000   428.3796      -14.2056       9.21915       7.11661      -4.37723      -13.5326      -5.62709       1.39738       1.98534     -0.221707     -0.414329     0.0473788    -0.0126092     0.0385530     0.0313670   -0.00317266    0.00194375  -0.000174716       10.8154       13.4025       13.3080       12.3446       10.2850       7.93767       5.83954       3.92151       2.53490       1.45102      0.822040      0.393550      0.188177     0.0726521     0.0273316    0.00807221    0.00206906   0.000357477
   9  23 3784.4370    2.1656  5.6320 10.3577 -0.0027  0.0790   0.0262   0.2117    0.1136   0.0000   442.4748      -12.6871       23.8721       2.34159      0.935113     -0.100808      -12.5979      -5.22469       3.95131      -1.94414     -0.325261     -0.882284     -0.178768     0.0962506     0.0212070    0.00128704   -0.00148312  -0.000454380       14.0863       16.5568       16.4458       15.0703       13.5912       9.99731       7.44992       4.98824       3.32602       1.98329       1.04997      0.535599      0.221867     0.0944548     0.0324858     0.0100499    0.00264142   0.000408353
   9  24 3923.4455    1.8199  7.4311 10.2492 -0.0023  0.0964   0.0203   0.2698    0.0832   0.0000   416.1462      -15.3390      -10.7445      -5.21777      -1.80986       20.5688      -12.0655       2.29225       5.96717       4.48987      0.261550      -1.13228     0.0756369     0.0705013    -0.0899953   -0.00271883    0.00448628   0.000789840       16.8929       20.0727       20.3484       18.5209       16.2336       12.3369       9.13425       6.20025       4.03533       2.37019       1.31072      0.634870      0.292409      0.115537     0.0422078     0.0128029    0.00325027   0.000514367
   9  25 4063.1936    1.5193  9.0208 10.0135 -0.0004  0.1162   0.0162   0.3191    0.0730   0.0000   490.5757      -2.98489       39.8026      0.442510      0.928714      -34.0120       10.2020     -0.107981       6.06262      -7.82909     -0.106594     -0.596997     0.0887560     -0.118413     0.0249202    -0.0304662    0.00459817    0.00112140       20.2409       24.2919       24.2799       22.2493       19.5092       14.9691       11.1865       7.69256       4.88982       2.85001       1.57113      0.783156      0.352755      0.141265     0.0511609     0.0158356    0.00399074   0.000640657
   9  26 4202.7506    1.2738 11.0947  9.9210 -0.0022  0.1387   0.0129   0.3938    0.0581   0.0000   397.7453      -17.1041       68.0859      -47.4875       1.99166       4.55934       37.7362      -17.3711    -0.0262848       6.00550       2.40021     0.0808541     -0.408723     -0.288569   -0.00987783   -0.00788518    0.00102622   0.000656540       23.7683       29.6630       29.7008       27.2841       23.4381       17.8521       13.4443       8.86242       5.87364       3.41315       1.89075      0.922952      0.427908      0.173307     0.0638693     0.0190793    0.00500264   0.000807231
   9  27 4342.8749    1.0701 13.1087  9.9412 -0.0000  0.1773   0.0116   0.4895    0.0506   0.0000   496.6243      -104.284       53.4249      -4.05095       35.9556     -0.386776      -10.6121      -15.4921      -7.49425       2.45957       1.00653      -1.61579       1.43610     0.0556530    -0.0380141   -0.00717844    0.00393723    0.00136773       29.5292       37.1659       37.2534       33.3380       30.2128       22.5641       17.3971       11.5796       7.49675       4.44774       2.38927       1.20618      0.540996      0.226025     0.0806300     0.0253627    0.00674614    0.00104048
  10   9 1879.9597    0.4600  0.3917  9.6006 -0.0126  0.0225   0.0215   0.0497    0.0677   0.0000   434.8509      -7.35570       13.7834     0.0752742     -0.648181      -2.96808       2.33396      -2.44920       1.23836       1.02476      0.378628     -0.164031     -0.177727     0.0129752   -0.00459258    0.00489185   0.000937997  -0.000122292       3.75983       3.94112       4.23663       4.35179       3.60811       2.83711       2.40087       1.68988       1.03627      0.760288      0.420891      0.228281      0.121327     0.0577436     0.0244437    0.00882151    0.00261727   0.000793256
  10  10 2021.5065    0.6294  0.4715  9.8702 -0.0047  0.0264   0.0260   0.0546    0.0849   0.0000   441.2685      -4.73243       13.2863     -0.902659      -4.44313      -2.34844      -1.09801      0.540764      -2.85086       1.65965      0.142459    -0.0448954     0.0973649    -0.0104120    0.00250100     0.0124027    0.00287194   0.000494952       4.89569       5.50509       5.06636       4.68671       4.53398       3.78421       2.73025       1.87979       1.36629      0.900607      0.473093      0.258011      0.125096     0.0458342     0.0205914    0.00836142    0.00261009   0.000771693
  10  11 2162.9345    0.8811  0.6568 10.0848 -0.0044  0.0252   0.0278   0.0634    0.1064   0.0000   435.3067      -10.8604       1.19585      0.666496       1.57249      -2.22583      -6.89599      -1.23669     -0.624766       1.70007     -0.191610     -0.324842    -0.0570251     0.0855447   -0.00494189   -0.00281512   -0.00233254   0.000466901       3.80242       4.46750       4.39361       4.25723       3.84992       3.10114       2.39705       1.66013       1.19383      0.729100      0.444562      0.239128      0.118283     0.0557890     0.0217822    0.00858284    0.00304853   0.000828215
  10  12 2302.7849    1.2507  0.7994 10.2313  0.0023  0.0283   0.0348   0.0645    0.1516   0.0000   434.6875     -0.542017       4.23193       10.8764      -3.76732       1.66718      -3.41123      -2.14064       2.91102     0.0983663     -0.493533      0.379924     -0.123623    -0.0738594     0.0187931   6.16264e-05  -0.000836516  -0.000425248       4.68475       5.37370       5.33328       4.52392       4.31978       3.70582       3.02640       2.28075       1.40925      0.866641      0.484295      0.252751      0.134124     0.0581153     0.0267503    0.00936899    0.00323337    0.00100980
  10  13 2440.7595    1.6850  0.9446 10.4761 -0.0009  0.0301   0.0435   0.0684    0.2104   0.0000   437.2354       4.16384       14.2094      0.626306      -4.56542      -4.40534      -5.96401      0.394672      0.723435      -1.55602     0.0326401      0.448929     -0.151173     0.0837985   -0.00745527     0.0137133   -0.00269541   6.10682e-05       4.93121       5.85449       5.45230       4.94021       4.88088       4.06964       3.24928       2.27996       1.53937      0.967953      0.538617      0.300040      0.138035     0.0675733     0.0259513     0.0108566    0.00348661    0.00105363
  10  14 2578.6476    2.1453  0.9743 11.1276  0.0000  0.0299   0.0568   0.0742    0.1989   0.0000   439.3617       4.15891     -0.129824       4.29866       5.34240       4.29879      -7.44528      -2.54796      0.521047       3.05545      -1.05319      0.284200      0.131142    -0.0189731    -0.0141245   -0.00271760    0.00343825    0.00140010       5.11482       6.15623       6.25103       6.02304       5.11650       3.70347       3.01925       2.15549       1.39359      0.832148      0.500452      0.277999      0.147587     0.0693226     0.0276525    0.00983081    0.00322690   0.000945339
  10  15 2717.0000    2.7985  0.8247 11.5017 -0.0050  0.0265   0.0771   0.0666    0.2230   0.0000   439.7454      0.702081       13.6394      -10.2767       7.19773       2.63387      -1.63466      -1.39264     -0.257882     0.0360970     0.0303675      0.333057     0.0132171     0.0616922    -0.0131684    0.00757445   -0.00750867  -4.02832e-05       4.55262       5.25930       5.12782       4.75902       4.28208       3.45358       2.84618       2.05098       1.34719      0.784634      0.454247      0.245338      0.125029     0.0595252     0.0238234    0.00851056    0.00289462   0.000829344
  10  16 2855.6899    3.4160  0.8757 11.5099  0.0047  0.0265   0.0883   0.0646    0.2630   0.0000   446.4659      -2.69610       11.5632      -6.20807      0.496805      -2.24903     -0.706350      0.178955     -0.605584      0.161498     -0.367291    -0.0743226      0.133297     0.0296009     0.0517292    -0.0128181   -0.00325184    0.00209540       4.50140       5.63920       5.56674       4.87222       4.27584       3.60059       2.77115       2.03679       1.26284      0.779032      0.429683      0.228255      0.118741     0.0531429     0.0242246    0.00896980    0.00306840   0.000969309
  10  17 2994.4769    3.9916  0.9408 12.1002 -0.0036  0.0277   0.1008   0.0673    0.2525   0.0000   434.7162       2.13785       17.0263      -7.63226       1.51967      -2.94649       3.31151      -3.00299      -3.05524      0.274967     -0.133153     -0.106731      0.262506    -0.0684515     0.0106659    0.00772896   -0.00302677  -0.000779569       4.32463       5.39738       5.15002       5.02353       4.39407       3.56201       2.71077       2.01148       1.33652      0.813852      0.492199      0.258434      0.142386     0.0599164     0.0274142    0.00927635    0.00342976   0.000971815
  10  19 3271.3539    4.0737  1.3619 12.1949 -0.0021  0.0338   0.0892   0.0879    0.2314   0.0000   437.7108       14.9014       24.1073       2.51843     0.0742894      -7.45203      -4.13948      -2.37561       3.95239     -0.508907     -0.207350      0.228176     -0.269851    -0.0346283     0.0336283     0.0106629  -0.000695865  -0.000486008       5.76260       6.90769       7.21304       6.52446       5.70513       4.53031       3.41559       2.30046       1.59403       1.01783      0.593508      0.313076      0.157706     0.0713353     0.0318684     0.0121400    0.00403085    0.00113911
  10  20 3409.9997    3.4467  2.0887 11.7263 -0.0040  0.0422   0.0611   0.1121    0.1473   0.0000   440.9215      0.397644       11.9221      -5.05774       4.02692      -7.35808      -4.67076      -2.19869       5.05291      0.684945     -0.611262     -0.514909     -0.368986      0.111178    0.00309902   0.000843325     0.0103770    0.00150472       6.59231       7.97852       7.90928       7.53851       6.75515       5.56233       3.88914       2.92258       1.96654       1.27781      0.755653      0.411355      0.200816     0.0934379     0.0379168     0.0146840    0.00515744    0.00154028
  10  21 3549.0722    2.9157  3.0758 11.3271 -0.0034  0.0530   0.0439   0.1376    0.1131   0.0000   430.0966     -0.171687       20.1147      -11.3252      -3.56987      -12.9422      -2.05320      -2.18255      -5.74811      -1.43185       1.00954      0.849779     0.0138661   -0.00563563     0.0125102    0.00198308    0.00976509    0.00312798       8.57607       10.6960       10.5557       9.76702       8.66777       6.86484       5.45293       3.76552       2.58410       1.54046      0.934785      0.487211      0.251699      0.114999     0.0496159     0.0183218    0.00640157    0.00180656
  10  22 3688.3761    2.4095  4.1499 10.9453 -0.0023  0.0634   0.0325   0.1698    0.0928   0.0000   442.2528      0.823893       23.3347      -7.45734      -1.13432       5.93642      -5.89900      -9.58295       2.92810       4.66922     -0.718178     -0.448834      0.455556   -0.00170516   0.000642992    0.00874282  -0.000986859   -0.00163300       10.0262       12.5828       12.5979       12.0377       10.3022       8.11377       6.25841       4.26085       3.04831       1.80172       1.10377      0.595810      0.306163      0.140488     0.0587756     0.0228388    0.00780276    0.00214192
  10  23 3827.7754    2.0148  5.4668 10.5864 -0.0004  0.0761   0.0249   0.2061    0.0843   0.0000   424.8563       15.6783       20.8278      -11.3206       23.9235      -9.36258      -11.3147      0.696619       1.18499      -5.32039      0.571969      0.298422     0.0447807      0.264503     0.0255371    -0.0266081   -0.00778772    0.00142479       11.9747       14.7163       14.5925       13.9936       12.1091       9.80491       7.62458       5.33744       3.67017       2.24907       1.38069      0.716360      0.378689      0.171234     0.0752807     0.0273008    0.00953518    0.00262853
  10  24 3967.5671    1.7255  7.5628 10.0878 -0.0007  0.0936   0.0187   0.2619    0.0796   0.0000   412.8939       11.4527       4.52034       23.1905       12.9349      -14.9635     -0.762853      -10.9709      -1.45121      0.191691      -1.47364      0.228094      0.517956      0.259932      0.123679     0.0575106  -0.000809342    0.00100569       14.7781       17.7414       17.7578       17.2670       14.9293       11.9987       9.24949       6.58044       4.54737       2.78373       1.67775      0.919960      0.473304      0.216106     0.0910206     0.0343375     0.0115125    0.00323592
  10  25 4107.7046    1.4511  9.0649  9.9914 -0.0007  0.1121   0.0146   0.3045    0.0615   0.0000   417.8246       40.6480       11.9828      -25.4545      -20.7302      -1.12827      -20.6467      -5.18456     -0.834091      -1.09842       1.00502      0.264073     -0.455521      0.137306     -0.104519     0.0285550    0.00498436   -0.00386821       16.8970       21.0794       21.2194       20.1490       17.7442       14.1904       11.3493       8.04158       5.54762       3.29017       1.99077       1.08865      0.570295      0.261505      0.111610     0.0424700     0.0144765    0.00414760
  10  26 4247.7266    1.2116 11.9317  9.9473 -0.0021  0.1461   0.0122   0.4053    0.0501   0.0000   424.1273       16.8002       18.8327       12.4153      -10.3710      -33.1316       1.59101       7.33993       5.55281       11.2046      -3.07779       1.15675      0.409198      0.445727     -0.265579    -0.0724417   3.71108e-05    0.00708550       22.5831       28.1233       28.7603       26.5956       23.6949       18.7467       14.9817       10.6083       7.11353       4.44149       2.63727       1.42952      0.735299      0.349489      0.149124     0.0564274     0.0188499    0.00556423
  10  27 4388.1918    1.0054 13.2032  9.9131 -0.0037  0.1766   0.0106   0.4742    0.0442   0.0000   434.7703      -2.96822       43.6426       8.96445       33.1327      -4.88118       3.59045      -2.94318       5.17498      -3.23519       7.34293       2.07013      -1.19029     -0.599789      0.210427     0.0889897    -0.0560295   0.000556343       27.2518       34.3355       34.9426       33.0103       28.8560       23.0984       17.6167       12.6667       8.53778       5.42529       3.25647       1.75125      0.911796      0.419169      0.183348     0.0681130     0.0233792    0.00679039
  11   9 1915.3982    0.4995  0.4398  9.5541 -0.0051  0.0277   0.0198   0.0512    0.0711   0.0000   438.4907     0.0297820       6.99970      -4.68710      -1.19037       3.77320      -1.27322     -0.858961       1.72046     -0.247428      0.157932      0.121715    -0.0728945   -0.00939250    -0.0153856    0.00740384    -0.0147586    0.00186689       4.57356       4.07640       4.05777       5.17072       4.65800       3.14366       2.37317       2.41074       1.83293      0.971788      0.494659      0.364239      0.248501      0.135151     0.0604352     0.0211214    0.00730522    0.00245741
  11  10 2057.9236    0.6841  0.6260  9.4394 -0.0079  0.0288   0.0220   0.0605    0.1031   0.0000   430.8114      -9.55634     0.0271752      0.632781      -1.56463      -3.68648       3.44242      0.420256       2.15811      0.259011      0.917917      0.165491     0.0220580     -0.103378    -0.0333220    0.00599321   -0.00221856   -0.00172340       3.62110       4.66645       4.77137       4.01544       4.01538       3.46916       2.44967       2.08512       1.34149      0.892489      0.602298      0.333877      0.164820      0.102068     0.0392418     0.0198902    0.00694806    0.00267552
  11  11 2199.7873    0.9862  0.7474  9.9132 -0.0009  0.0286   0.0273   0.0580    0.1200   0.0000   434.4899       1.90663       9.55709      -2.45998       1.72658      -3.56917      -6.31797      0.977984     -0.616024     -0.405014     0.0150072     -0.140577    -0.0283442    -0.0734404     0.0367592     0.0126323    0.00969829   0.000911279       3.61042       4.72940       4.72842       4.81647       4.07042       3.19451       2.97694       1.96595       1.45980      0.892866      0.627865      0.358476      0.180254      0.104275     0.0500702     0.0243852    0.00880882    0.00329518
  11  12 2340.0140    1.2717  0.9381 10.2455 -0.0008  0.0278   0.0321   0.0721    0.1474   0.0000   425.2512      -1.10442       11.4473       18.1174       4.08213     -0.607771      -1.69616      0.787365      0.966628      0.584793     -0.185676      0.100934     0.0162500     0.0212117      0.104125   -0.00149269    0.00545899   0.000732914       4.31659       4.90724       4.89635       4.68996       4.18848       3.68225       2.93034       2.17374       1.54728      0.997069      0.633813      0.354794      0.195159     0.0973007     0.0466780     0.0200468    0.00792872    0.00284747
  11  13 2478.4729    1.7101  0.9881 10.8083 -0.0084  0.0296   0.0432   0.0723    0.1644   0.0000   442.8840      0.811343       15.8233     -0.630310      -5.29664      -3.16774      -5.18647      -3.19919       2.02815     -0.744137      -1.13627      0.181664     -0.148211     -0.134497    -0.0648776    -0.0114001    0.00346276    0.00378677       4.35894       5.55970       5.88456       5.34806       4.77745       3.64212       3.22266       2.18406       1.49625       1.01537      0.617764      0.366902      0.187131      0.105780     0.0475726     0.0239455    0.00889548    0.00319686
  11  14 2616.9897    2.2238  0.9228 11.3553 -0.0052  0.0310   0.0564   0.0716    0.1708   0.0000   435.1685      -2.88683       15.3143      -9.32315       2.84028      -5.60958      -1.38067       2.68989   0.000630303     -0.607888     -0.325149    -0.0172718      0.131421    -0.0329584    -0.0347719    -0.0243233    0.00354146    0.00254533       4.01282       4.99147       5.02570       5.23564       4.31920       3.87452       3.07840       2.07238       1.53115       1.08128      0.666820      0.414023      0.215171      0.108469     0.0517263     0.0243639    0.00957004    0.00366771
  11  15 2756.1385    2.8613  0.9133 11.4166 -0.0054  0.0272   0.0706   0.0642    0.2134   0.0000   438.9733      -5.86149       11.9890      -1.09762      -7.59405       1.40331       3.26114       3.29445      -2.17835       1.29737      0.818275     0.0585333     0.0271982      0.108117     0.0479842     0.0138121    0.00544808  -0.000809239       3.56645       4.60721       4.65160       4.41475       4.03532       3.26488       2.67785       2.07567       1.43677      0.930490      0.570452      0.314805      0.197254     0.0985951     0.0452343     0.0210654    0.00828815    0.00286605
  11  16 2895.4173    3.7529  0.8166 11.5346 -0.0034  0.0238   0.0949   0.0596    0.2774   0.0000   440.6820     -0.808463       9.21386      -5.36035    -0.0570319      -3.35503     -0.123860      -3.94062      -1.28028     -0.115155     -0.230644     -0.223964    -0.0391109     0.0238498   -0.00378672     0.0121054     0.0118393   0.000726549       3.61459       4.29237       4.14287       4.06796       3.68513       3.12985       2.44292       2.01601       1.35991      0.876630      0.512151      0.302007      0.181502     0.0854281     0.0447296     0.0159916    0.00733607    0.00232888
  11  17 3034.5146    4.0296  1.1210 12.0627  0.0002  0.0280   0.0931   0.0822    0.2298   0.0000   442.5727     -0.351478       10.6418      -2.59451      -2.10981     -0.918589    -0.0287002      0.611962      -1.76600      0.695390     -0.325904     -0.241010   -0.00499366     0.0433088  -0.000423865     0.0257251    0.00412890    0.00573058       4.25954       5.01852       5.29146       5.22972       4.56178       3.60606       2.85421       2.07447       1.46819      0.972268      0.619546      0.351509      0.211848      0.100279     0.0512381     0.0205098    0.00919621    0.00296354
  11  18 3173.4711    4.2945  1.0769 12.2356 -0.0005  0.0299   0.0998   0.0716    0.2315   0.0000   441.2560      -3.24118       14.2009       2.37012       2.04607      -2.36274      0.548563      -2.06500       1.54834      0.185166     -0.575800      0.224423     0.0175064    -0.0742071    -0.0622457   -0.00400840    -0.0169343    0.00386510       4.44230       5.12233       5.01960       5.01416       4.73210       3.83861       3.04235       2.12497       1.51396       1.09246      0.698928      0.417259      0.217217      0.110283     0.0499513     0.0223448    0.00888629    0.00306824
  11  19 3312.3794    3.9089  1.4997 11.7958 -0.0040  0.0342   0.0762   0.0875    0.2110   0.0000   435.5777       5.20259       7.41127      -4.39150      -11.6521      -7.49787      -1.86272      -5.23683       2.21797      0.294738      0.397677      0.225235      0.129051    -0.0942872     0.0514469    -0.0439881    0.00590100  -0.000115074       5.02752       5.94629       5.70420       5.95397       5.28565       4.51243       3.32168       2.56528       1.76831       1.25178      0.760083      0.465336      0.251836      0.127576     0.0584316     0.0249765    0.00992754    0.00350885
  11  20 3451.6543    3.3053  2.2339 11.5954 -0.0015  0.0427   0.0535   0.1103    0.1203   0.0000   441.8859      -4.76477       5.03318      -8.03485       21.9384      -2.35052      -5.38624      0.565288       1.66729      0.341806      0.705429      0.239841     0.0689791     0.0894400    -0.0315466     0.0470486   -0.00916810   -0.00634379       6.15931       7.44552       7.40821       7.28290       6.56748       5.56251       4.33975       3.17108       2.24654       1.49139       1.00126      0.571847      0.298630      0.152025     0.0747245     0.0323081     0.0125384    0.00456105
  11  21 3591.2269    2.7016  3.2395 11.1563 -0.0034  0.0507   0.0387   0.1429    0.0933   0.0000   438.9561       11.3633       2.30848      -2.33319      -6.23015       4.91064      -4.09354      -1.74385     0.0854511     -0.536852       1.10050     -0.177669      0.131845      0.161699    -0.0601134   -0.00942083    -0.0207858    0.00512654       7.20670       8.98846       8.86520       8.56874       7.81376       6.39217       5.21442       3.79901       2.75031       1.76685       1.11641      0.641611      0.361049      0.188142     0.0829724     0.0391833     0.0146364    0.00544461
  11  22 3730.8464    2.3225  4.7080 10.6074 -0.0004  0.0647   0.0282   0.1702    0.0822   0.0000   447.0204       1.11389       7.58481      -25.1445       9.50648       4.71750      -2.63355       2.44371       7.25034       2.39061      -1.81294      0.571617     -0.185478     -0.190466     0.0250883    -0.0155240     0.0129414   -0.00231585       9.61442       11.4250       11.8608       11.1133       9.71016       8.40469       6.85443       5.02210       3.64244       2.28984       1.41040      0.819750      0.451714      0.229832      0.112301     0.0480568     0.0197276    0.00724745
  11  23 3870.7832    1.9654  6.3375 10.0645 -0.0005  0.0774   0.0204   0.2063    0.0806   0.0000   440.2263      -2.50185      -19.3072       9.92975      -3.21208      -14.8479      0.915678       5.45239     -0.550131      -1.93338     -0.232238       1.29289     -0.182621     0.0299847      0.191450   -0.00230602     0.0148595   -0.00464303       10.9950       13.5812       13.9562       13.4921       12.0454       9.82217       7.70574       5.79202       4.12189       2.64070       1.67638      0.977545      0.552412      0.284722      0.134129     0.0590455     0.0230644    0.00835292
  11  24 4010.7173    1.6678  8.3046  9.8291 -0.0027  0.0946   0.0159   0.2616    0.0690   0.0000   417.4256      -8.10261      -15.2213      -38.6034      -2.41546       9.26372      -1.78422      -17.1077      -4.45008      -4.18104       5.10983      -2.38401      0.943925      0.563122      0.317920     0.0144894    -0.0171903    -0.0104332       13.0813       16.6132       16.7647       16.1766       14.7118       11.8365       9.61333       6.93139       5.05533       3.27267       2.08484       1.22880      0.677439      0.355378      0.163760     0.0743968     0.0284403     0.0105629
  11  25 4151.2536    1.3531  9.8537  9.9025 -0.0033  0.1185   0.0131   0.3185    0.0522   0.0000   426.8882       9.66151       17.7882       27.0938      -16.8692      -25.0459       5.66896      -14.2217       1.52693       9.07545      -1.09637      -2.02516      0.116983       1.15104     -0.606771     0.0971570    -0.0128614    -0.0116742       16.3365       20.8846       20.9642       20.5676       18.4850       14.9175       11.9949       8.88768       6.45234       4.15994       2.57469       1.55538      0.860812      0.456153      0.211428     0.0928212     0.0358087     0.0133784
  11  26 4291.9524    1.1488 12.5939  9.7317 -0.0015  0.1460   0.0106   0.4092    0.0460   0.0000   441.1256       6.29287      -32.5177      -36.2807       41.2941      -8.97773      -8.90720       14.3466       6.23945      -6.39445       2.11295       4.60300    -0.0355644     -0.939035      0.427345    -0.0218205    -0.0159270    -0.0220725       20.0571       25.3244       25.9043       24.6661       22.4962       18.5558       15.0734       11.2107       7.88738       5.28737       3.31454       1.96153       1.06897      0.557889      0.263876      0.118377     0.0461019     0.0168941
  11  28 4573.6275    0.7972 17.7865  9.7076 -0.0050  0.2395   0.0072   0.6419    0.0335   0.0000   428.5468      -35.4007      -18.5828       12.9018       19.1543      -9.29054       39.4726       12.5101       2.42732       9.44014       2.07671      -1.83704      -3.98221     -0.240433     -0.609096      0.250201     -0.154522     0.0178606       33.4069       41.6249       43.3287       41.3528       37.6711       30.9687       25.1133       18.4284       13.3367       8.78166       5.77586       3.42148       1.83466       1.00472      0.459927      0.218836     0.0786450     0.0300911
  12   9 1949.9550    0.5609  0.4846  9.4323 -0.0069  0.0220   0.0193   0.0492    0.0774   0.0000   435.6897      -9.68000       8.25650      -2.80119      0.660902      -7.00130    -0.0844475     -0.562029     -0.522144      0.494726     -0.314566   -0.00626151     -0.120192    -0.0155838      0.160242     0.0152954   -0.00554828    0.00985662       2.99161       3.66469       4.04820       3.81470       3.33323       2.90509       2.00424       1.69666       1.24106      0.788902      0.503462      0.318464      0.185251      0.110962     0.0628930     0.0262540     0.0131243    0.00498224
  12  10 2093.5927    0.7342  0.7568  9.6074 -0.0022  0.0285   0.0200   0.0613    0.1082   0.0000   437.8541     -0.950969       10.0710      -9.44043       1.42855      -2.49872      -1.95380       1.78558     -0.814970     0.0740926      0.765094      0.371979   -0.00518353    -0.0595493     0.0509408     0.0179637   -0.00712557    0.00163377       4.00292       5.06280       4.65622       4.17018       3.79189       3.47866       3.21379       2.61968       1.89194       1.24406      0.736259      0.428539      0.235878      0.131914     0.0649418     0.0327085     0.0136173    0.00614037
  12  11 2235.8643    0.9899  0.7511 10.1448 -0.0029  0.0249   0.0263   0.0588    0.1096   0.0000   435.6451      -3.36417       12.7144       4.06631     -0.961181     -0.198595    0.00300614       2.54026      0.781628      0.156091      0.245183     -0.469842      0.201760     -0.105982    0.00493281    -0.0175716    0.00506247   -0.00441290       3.49751       4.48782       4.59373       4.65668       3.88313       3.26180       2.56290       1.95024       1.36216      0.934980      0.615338      0.370494      0.221065      0.123424     0.0639568     0.0309647     0.0141487    0.00605275
  12  12 2376.3015    1.4389  0.8906 10.4043 -0.0028  0.0254   0.0353   0.0673    0.1529   0.0000   435.2038      0.762010       17.8252       9.40207      -6.32724       1.17461      -3.03778      -1.92714      0.201145      0.750929      0.367898     -0.233176     -0.250682     0.0760683    -0.0432665     0.0658388    0.00435934   -0.00382649       3.47892       4.19479       4.02328       4.28546       4.01100       3.17739       2.54466       1.96063       1.44298      0.967855      0.677181      0.422769      0.247355      0.139031     0.0684944     0.0338133     0.0162191    0.00579631
  12  13 2515.4350    1.8461  0.9694 11.1690 -0.0073  0.0270   0.0447   0.0759    0.1514   0.0000   435.8970      -4.98509       12.1960      0.529419      -1.11410       4.32314     -0.578409      -4.74284      0.772145     -0.168530     -0.719421      0.495473      0.214076     0.0618890     0.0900059    -0.0141073    -0.0211257    -0.0232948       3.44253       4.51831       4.51681       4.30439       3.95562       3.41003       2.73532       2.11056       1.55762       1.02329      0.692558      0.437120      0.239775      0.133216     0.0689273     0.0336635     0.0149776    0.00622753
  12  14 2654.6008    2.4519  0.9213 11.8286 -0.0092  0.0268   0.0621   0.0704    0.1434   0.0000   435.7014      -4.73102       10.3385       2.88932       3.13313      -8.79256      -4.93604     -0.690818    -0.0163583     -0.555934     -0.708630     -0.802777     -0.264012      0.206966      0.135311     0.0523648     0.0371406    0.00480088       3.56262       4.17398       4.28451       4.24981       3.96255       3.48122       2.69937       2.04404       1.47811       1.00286      0.768022      0.465824      0.270788      0.138901     0.0743724     0.0341670     0.0172338    0.00637158
  12  15 2794.4915    3.0328  0.8612 11.8920 -0.0000  0.0241   0.0724   0.0614    0.1698   0.0000   441.9620       3.17874       15.4425      -4.73904     -0.890391       1.17734      -1.03921      -1.36403      0.652335     0.0634743     -0.543091      0.354001     -0.198602      0.115046     0.0558386     0.0316250    0.00561321   -0.00119643       3.30224       3.93987       4.02709       3.99369       3.74161       3.07908       2.43724       1.81017       1.40865      0.952969      0.616001      0.380246      0.232540      0.133804     0.0670186     0.0314003     0.0137080    0.00560849
  12  16 2934.3584    3.7005  0.8751 12.3667 -0.0049  0.0245   0.0911   0.0638    0.1683   0.0000   440.0039       2.72444       5.99538      -6.70821      -2.00334       2.37430       2.66826       1.16237       1.06925      -1.00169     -0.961246    -0.0561387   -0.00213792      0.179651      0.130049   0.000640679    0.00702874   -0.00182101       3.09802       4.12420       3.98847       3.92628       3.59104       2.98888       2.53368       1.81653       1.40885      0.920558      0.621006      0.388197      0.218410      0.124668     0.0613960     0.0316235     0.0130448    0.00564690
  12  17 3073.8322    4.3912  0.9149 12.7843  0.0011  0.0247   0.1061   0.0665    0.1568   0.0000   434.5495      -1.30404       17.8540      -5.62407      0.303168       1.36481      -4.19139     -0.735869    -0.0962330      0.338467     -0.110849      0.305401      0.244166     -0.126372    -0.0191025     0.0435708   0.000949275    0.00399991       3.33796       3.76074       3.97773       3.93736       3.79955       2.99554       2.47196       1.88806       1.45345      0.974414      0.620439      0.403692      0.238501      0.137914     0.0720123     0.0346814     0.0152165    0.00596454
  12  18 3213.2100    4.1614  1.2023 12.3869 -0.0031  0.0289   0.0914   0.0774    0.2264   0.0000   444.6168       11.5379       5.75141      -4.21072      -5.79518      -4.16613      0.950960      0.298725      -2.30559     -0.731954      0.744237     -0.546572      0.313397      0.247875      0.128123     0.0815729    -0.0167223   -0.00135917       3.88003       4.81040       4.92304       4.93401       4.35405       3.58743       3.04755       2.22531       1.65743       1.13892      0.718348      0.466591      0.259105      0.152624     0.0749527     0.0391950     0.0164647    0.00720943
  12  19 3352.7042    3.7114  1.7188 11.9063 -0.0032  0.0349   0.0668   0.0922    0.1599   0.0000   429.5072     -0.193519       12.3945      -8.12457       8.95232      -5.34094      -3.19116      -3.52921      -1.61330    -0.0632364      0.698928     -0.149409      0.369195     0.0597451     -0.112699     0.0655704     0.0136175    0.00307186       4.82574       5.48506       5.87178       5.80398       5.23025       4.53467       3.60813       2.62454       1.89032       1.44936      0.919359      0.577319      0.340310      0.198178     0.0945537     0.0438370     0.0206918    0.00895897
  12  20 3492.3488    3.0894  2.5728 11.4038 -0.0031  0.0429   0.0459   0.1121    0.1137   0.0000   435.9302       3.16837       5.55154       5.23469      -17.1552      -14.3726       2.79980      -4.87910      0.521389      -1.79249     0.0780375     -0.193585     -0.717261    -0.0654029     0.0614991    -0.0523459    -0.0230079    -0.0215383       5.84188       7.09333       7.61593       7.41034       6.65975       5.41987       4.43126       3.30625       2.41118       1.63210       1.09013      0.689103      0.399933      0.217713      0.115663     0.0574204     0.0258758     0.0105608
  12  21 3632.3931    2.6340  3.6306 10.9538 -0.0033  0.0535   0.0337   0.1338    0.0907   0.0000   444.0822       7.31243       18.8349      -4.32193       5.69140      -16.0535      -1.86362       3.95206      0.382229       3.51667      -1.89108       1.56371       1.23061     -0.189953      0.124648     -0.131205     0.0399450    -0.0349823       7.24850       8.99625       8.64059       8.77253       7.91047       6.97830       5.64631       4.23392       3.09985       2.17027       1.43630      0.896280      0.514700      0.277265      0.139915     0.0679800     0.0297369     0.0125835
  12  22 3772.5276    2.1915  5.2624 10.5891 -0.0010  0.0662   0.0244   0.1767    0.0746   0.0000   440.2081      0.516381      -3.05353      -18.4388      -4.05450       3.90030       8.53404      -4.53582     -0.628314      -1.54171       2.18962      0.859201      0.332454      0.184573     -0.248837     0.0312398   0.000588189    0.00439458       8.65698       10.7549       11.0485       11.0142       9.59697       8.50540       6.67895       5.27383       3.78170       2.63327       1.68663       1.07599      0.612264      0.344808      0.178570     0.0873099     0.0390208     0.0161977
  12  23 3912.9587    1.8310  7.2016 10.3703 -0.0011  0.0830   0.0181   0.2264    0.0585   0.0000   436.2690      -15.5152      -8.32298       1.53612      -7.13156      -6.92123      -6.49444       4.69651       4.25421      -4.08121     -0.102111      -1.16707      -1.05158      0.140733    -0.0163259      0.205186     0.0217548     0.0229271       10.8750       13.6412       13.7432       13.7986       12.3223       10.6389       8.58818       6.53900       4.87290       3.31828       2.20352       1.33100      0.806611      0.438936      0.228845      0.109749     0.0488277     0.0205192
  12  25 4194.1691    1.2686 11.0187 10.0044  0.0001  0.1248   0.0117   0.3396    0.0457   0.0000   446.6469      -29.1830      -4.73727       30.0676      -10.4655      -7.66170      -16.6723     -0.457784       5.58820       6.00404       1.67264      -2.26891      0.364220       1.40767     -0.443705    -0.0110974     0.0615648     0.0474041       16.1085       20.4348       21.3070       20.1376       18.7112       15.8300       13.0079       9.89074       7.40592       4.99150       3.33370       2.04778       1.20379      0.675219      0.348499      0.167505     0.0758826     0.0311176
  12  26 4335.4329    1.0929 13.6877  9.9068 -0.0001  0.1545   0.0096   0.4382    0.0400   0.0000   487.5993       7.04311      -16.4667      -31.6543       65.6306       34.5266      -62.3854      -6.48429       3.61454       10.8320       3.62382      -1.55565      -2.62529       1.14544     -0.398458     0.0646242   -0.00271046   -0.00116149       19.7731       24.8997       26.5809       24.9880       23.1185       19.4930       16.1040       12.4109       9.08727       6.29792       4.14461       2.50109       1.54605      0.839426      0.444587      0.217740     0.0948225     0.0412211
  13   6 1541.1386    0.1770  0.1329  9.3246 -0.0087  0.0156   0.0131   0.0290    0.0352   0.0000   438.5769     -0.773792       15.4213      -1.72367     -0.609564       3.01177      -3.08440     -0.550851       1.03366      0.828142      0.499201     0.0515717     0.0934363    -0.0216798     0.0135941   -0.00168221   -0.00924746    0.00762045       2.05840       2.09819       1.99346       2.34531       2.64933       1.99873       1.57886       1.17267       1.08887      0.689520      0.472180      0.296526      0.193373      0.133735     0.0685914     0.0400344     0.0182082    0.00723770
  13   7 1692.3266    0.2498  0.2819  9.3831 -0.0090  0.0315   0.0156   0.0392    0.0424   0.0000   437.1131       1.31803       18.8419      -1.24587      -5.67927      0.516826      0.314185      0.531847       3.32651      -1.47575     -0.708420     -0.681078      0.544375      0.192021    -0.0558485     -0.111253   -0.00535757   -0.00789816       3.26800       4.67513       5.05420       4.73643       4.30227       3.31365       2.82260       2.30432       1.33009       1.28101      0.703963      0.452126      0.359464      0.157308     0.0956933     0.0630223     0.0221311     0.0111966
  13   8 1838.6298    0.4160  0.2615  9.5811 -0.0035  0.0175   0.0208   0.0368    0.0516   0.0000   431.0321      -3.37027       15.6021      -1.87164      -1.74093    -0.0475117      -1.51349      -1.54382    -0.0647270    -0.0825894      0.906365     -0.288436     -0.167261     -0.250755    -0.0373988    -0.0326071     0.0388611    0.00951978       2.24755       3.07256       3.26433       3.40551       3.00977       2.43865       1.75739       1.42672       1.10293      0.694768      0.433774      0.370284      0.233480      0.116445     0.0545318     0.0438217     0.0239962    0.00859452
  13   9 1983.8020    0.5915  0.5092  9.4880 -0.0013  0.0205   0.0185   0.0471    0.0738   0.0000   436.7086      -5.29133       10.8199      -1.46213      -6.08132       2.07560    -0.0724751      0.131817      -1.66284     -0.273533     -0.211796     -0.257919      0.228020     -0.112276     0.0905911     0.0125343     0.0111708    0.00372474       2.61794       3.03397       3.31424       3.18594       3.01157       2.60655       2.19100       1.59664       1.09309      0.860573      0.611547      0.415821      0.249473      0.147838     0.0776826     0.0386427     0.0187598    0.00940936
  13  10 2128.4672    0.8460  0.6502  9.6599 -0.0013  0.0256   0.0226   0.0475    0.1036   0.0000   442.8214       2.33179       8.87097      -4.09001     -0.117995       1.85070      -1.51902      0.982595     -0.651860      0.850467    -0.0724603      0.506512      0.209619    -0.0121556   -0.00491919    0.00733547   -0.00421718   0.000467769       3.12820       4.20629       4.25587       4.40280       3.74484       3.32899       2.54592       1.96745       1.55046       1.01623      0.678627      0.477240      0.289365      0.149609     0.0921408     0.0479249     0.0239336     0.0106294
  13  11 2271.0953    1.1470  0.8724  9.7431 -0.0023  0.0237   0.0272   0.0604    0.1551   0.0000   446.5219      -5.99509       10.9680      -1.20941      -2.22532       2.29067      -2.65009       1.11269       2.86508      0.908015     -0.504598     -0.502326     -0.185688      0.235736     0.0453685     0.0262562    -0.0196047   -0.00882007       2.79829       3.61249       3.59814       3.65158       3.30409       2.91221       2.40841       1.93150       1.43899       1.02750      0.711661      0.441694      0.284375      0.158764     0.0916088     0.0471484     0.0223631     0.0114194
  13  12 2411.8456    1.5234  0.9247 10.3592 -0.0020  0.0255   0.0352   0.0637    0.1537   0.0000   436.9701       3.54297       14.5215       2.81563       1.25397      -4.29971      -1.11142       2.38929       1.82524     -0.154733      0.718189      0.426299      0.579644     0.0343014     0.0389162    0.00551300    -0.0241754    0.00270531       3.33722       3.93563       4.17183       3.79111       3.46578       3.23513       2.74358       2.14693       1.68294       1.13992      0.808477      0.480389      0.304524      0.173327     0.0922524     0.0475549     0.0232445     0.0105751
  13  13 2551.7167    2.0678  0.8813 10.7305  0.0016  0.0237   0.0476   0.0612    0.1707   0.0000   441.4646      0.432220       21.9552      -3.74962      -1.93134      -6.93971      -2.89195     -0.318978       1.24266     -0.758600      -1.38064      0.743885      0.194722      0.267029      0.133253    -0.0110465   -0.00164609   -0.00794644       2.86504       3.44569       3.69428       3.67236       3.29991       2.73827       2.43844       1.99421       1.44465       1.03511      0.728867      0.430219      0.280761      0.154987     0.0924759     0.0491785     0.0230620     0.0111550
  13  14 2691.6691    2.6990  0.9307 11.2470 -0.0004  0.0241   0.0605   0.0627    0.1971   0.0000   438.0469       1.86511       11.8149       7.92493       4.21240      -4.40188       3.05673      -1.88638      0.106170      -1.90423      0.387412     -0.859017     -0.385631     0.0233543     0.0435663     0.0153519    0.00961007    0.00677175       3.04897       3.70519       3.97277       4.02760       3.53011       3.03265       2.52184       1.89944       1.47990       1.10002      0.693907      0.440279      0.263365      0.176514     0.0978637     0.0503311     0.0232493     0.0112002
  13  15 2832.1536    3.4473  0.8255 11.9886 -0.0007  0.0234   0.0815   0.0559    0.1622   0.0000   440.2102      0.277062       15.6021      -3.79060      0.643605       1.95847     -0.299736      -1.91657     -0.152586      0.361138     -0.273297     -0.503869      0.272421      0.107632     0.0413407     0.0796325    -0.0127720   -0.00233802       3.01711       3.56581       3.59738       3.82941       3.64235       3.03031       2.31248       1.80082       1.40269       1.01554      0.682902      0.441680      0.281500      0.177328     0.0961086     0.0511435     0.0242021     0.0105203
  13  16 2972.6138    4.0221  0.9129 12.2598 -0.0031  0.0242   0.0911   0.0589    0.1817   0.0000   441.0882       3.79771       9.30448      -1.95454      0.244464      -4.00412       1.12962      -3.04896       1.04351       1.38220     -0.656031     -0.155808      0.469319    -0.0101944     -0.196158    -0.0197569   -0.00341920   -0.00869309       2.92884       3.70712       3.88676       3.61503       3.40226       2.93750       2.59003       2.08072       1.55781       1.06894      0.748967      0.469924      0.283489      0.162989     0.0891238     0.0472582     0.0231088     0.0113126
  13  17 3112.4590    4.1799  0.9660 12.5943 -0.0041  0.0250   0.0940   0.0654    0.1556   0.0000   439.1170       3.69327       3.57214    -0.0738426      -5.04349      -6.60869    -0.0666258       2.16055    0.00932382     -0.684297      0.156807      0.921658    -0.0941745     0.0154651      0.141908    -0.0748448    0.00106014    0.00422861       3.16731       3.65127       3.79808       3.77877       3.59190       3.03177       2.66474       2.04795       1.44580       1.04513      0.783289      0.521329      0.319563      0.183147     0.0903612     0.0529300     0.0258654     0.0113488
  13  18 3252.2798    4.0785  1.2491 12.1780 -0.0014  0.0282   0.0814   0.0752    0.2009   0.0000   431.8127       8.72148       13.3399      -9.05656       4.51808      -1.60020      -3.17294     -0.391948      0.731559     -0.329357      0.418910     -0.340415     -0.464113      0.138673      0.163889     0.0457836    -0.0435666     0.0123537       3.59142       4.35312       4.47037       4.41868       4.00403       3.47727       3.05725       2.44320       1.77585       1.26312      0.868403      0.568015      0.348833      0.187467      0.106736     0.0548556     0.0297912     0.0126049
  13  19 3392.3858    3.4884  2.0153 11.9155 -0.0015  0.0370   0.0567   0.0970    0.1102   0.0000   429.1337      0.245025       12.8230       4.16050     -0.629117      -2.55232      -2.51174     -0.446571       2.22303      -1.82357      -3.20739      0.360780     -0.556235      0.151214    0.00836615     0.0326675   -0.00696527    0.00382889       4.48902       5.56567       5.91441       5.79490       5.35221       4.55877       3.88566       2.99265       2.23624       1.58692       1.13409      0.690786      0.452813      0.249679      0.146140     0.0727780     0.0360073     0.0172085
  13  20 3532.5589    2.9536  2.6571 11.4426  0.0008  0.0435   0.0423   0.1151    0.0951   0.0000   439.0742     -0.265955       11.0387      -6.50056      -10.1040      -2.57911      -8.37705      -8.67007    -0.0518026      0.681057      -1.46499      -1.27389    -0.0506465      0.685474     -0.368375     -0.148262     0.0128891    0.00597949       5.54680       7.02888       6.90127       6.84345       6.10970       5.52518       4.56035       3.77625       2.80753       1.96658       1.32884      0.830715      0.510840      0.290713      0.163492     0.0835477     0.0415409     0.0190567
  13  21 3673.1357    2.4247  4.2494 10.8245 -0.0029  0.0557   0.0279   0.1502    0.0704   0.0000   452.3249       1.03432      -18.5595      -1.57557       3.11815      -1.67960      -6.16655      -5.67783       6.16665      -3.61668      0.688934       1.05114      0.797389      0.489027     -0.235634     -0.152285     -0.125876     0.0915520       6.81359       8.73504       9.01523       8.74674       8.02944       6.97483       5.87215       4.51418       3.47060       2.38878       1.67477       1.05355      0.660659      0.376924      0.206952      0.108870     0.0537654     0.0243907
  13  22 3813.7438    2.0751  5.8099 10.5100  0.0000  0.0680   0.0209   0.1844    0.0586   0.0000   447.8549     -0.297348      -14.1972      -8.62063       2.50100      -4.13972     -0.196151      -2.99062     0.0425086      -4.01243      -2.84730      0.849274     0.0538295     -0.212007     -0.117186    -0.0197898   -0.00949131    -0.0168874       8.24210       10.5137       10.7357       10.7344       9.55892       8.38221       7.04795       5.61045       4.18683       2.96954       2.02402       1.32117      0.788359      0.473078      0.256264      0.136815     0.0671799     0.0311566
  13  23 3954.2909    1.7024  7.3831 10.3145 -0.0007  0.0862   0.0165   0.2243    0.0523   0.0000   449.6909      -6.40600       16.7802      -10.8927      -6.63516       6.30830      -7.02746      -12.9530      0.230232       8.15861       3.77589    -0.0660872       1.14390      0.336523     -0.368848      0.222904      0.181481     0.0254372       10.0638       13.3000       13.4536       13.5596       11.9172       10.7908       8.88262       6.86952       5.27980       3.73206       2.54458       1.65176       1.02759      0.593700      0.329805      0.174010     0.0836792     0.0388081
  13  24 4095.3274    1.4242  9.2077 10.0766 -0.0001  0.1023   0.0129   0.2803    0.0468   0.0000   455.9492       6.97492       20.6491      0.737222      -7.89295      -8.84172       1.16448      -14.6378      -3.63753      0.220434       2.06655      0.123039      -1.82894     -0.157750      0.223740      0.224212      0.204366     0.0386282       11.8419       15.1796       16.1091       15.8576       14.6153       12.4317       10.6617       8.08289       6.14060       4.38646       3.09220       1.95048       1.25031      0.716594      0.405308      0.209554      0.102735     0.0478099
  13  25 4236.6348    1.2172 11.4729  9.9386 -0.0014  0.1256   0.0106   0.3482    0.0413   0.0000   380.9818      0.675066       41.6897       7.55373      0.568755      -8.23013      -5.18565      -16.3070       1.70458       14.7448      -2.49061      -2.45141     -0.236797     -0.160966      0.352929     -0.467025    -0.0202546      0.199634       14.7272       19.3051       19.6872       19.4058       17.8292       15.5652       13.1900       10.2531       7.89558       5.52894       3.87259       2.46414       1.52939      0.896041      0.501915      0.258189      0.124455     0.0590999
  13  26 4377.8745    0.9897 13.3279  9.8743 -0.0060  0.1590   0.0089   0.4314    0.0373   0.0000   436.5039       18.0718      -19.3340      -8.20158       6.64343      -34.8207       26.7859      -13.4311      -4.88229      -4.94336       7.11508      -1.67567       6.86344      -1.44430       2.00664     -0.269701    0.00439903      0.102624       18.9819       24.6916       26.0308       25.0270       23.0043       20.0548       16.8850       13.0584       10.0165       6.99748       4.92211       3.12317       1.97738       1.14268      0.627738      0.337054      0.158975     0.0747268
  14   7 1723.5163    0.3067  0.2597  9.4456 -0.0129  0.0210   0.0142   0.0364    0.0432   0.0000   437.5117     -0.730976       13.0313       4.11723     0.0312382      -1.70673    0.00693632       2.20201      0.741214     -0.953209     -0.135559     -0.293467     -0.207085    -0.0216761    -0.0175706     0.0273075   -0.00752380     0.0157531       1.88641       2.77988       2.80905       2.68454       2.70059       2.02433       2.10544       1.39232       1.28519      0.862092      0.572033      0.415981      0.242802      0.153754     0.0837170     0.0465878     0.0257156     0.0132531
  14   9 2017.0127    0.6788  0.5673  9.4566 -0.0027  0.0214   0.0200   0.0488    0.0867   0.0000   438.1871      -2.28545       13.6006       1.03745     -0.837093       3.56109      0.408084      -2.56539     0.0712504     -0.643865     -0.450113      0.476382      0.302428     0.0689470      0.205496    -0.0362434     0.0195546     0.0101159       2.22360       3.06131       2.67149       3.19125       2.74761       2.57827       1.95348       1.70505       1.33299       1.01231      0.694948      0.428408      0.276096      0.174761      0.110597     0.0628108     0.0330352     0.0148137
  14  10 2162.5005    0.8521  0.7234  9.8828 -0.0070  0.0239   0.0221   0.0556    0.1020   0.0000   437.2734      0.693239       12.0133      -2.83340      0.597368      -2.13932       1.93300     -0.250744      -2.26456      -1.44572      0.564251      0.252862     -0.112045      0.153999     -0.131978     0.0468003     0.0248312    -0.0278313       2.59018       3.31783       3.23988       3.51886       3.18778       2.90012       2.25407       1.89497       1.51288       1.02687      0.765675      0.501744      0.343655      0.197300      0.122805     0.0659384     0.0353360     0.0175392
  14  11 2305.7275    1.2506  0.8165  9.9830 -0.0018  0.0237   0.0289   0.0558    0.1307   0.0000   440.3481     0.0732851       11.6537      -1.55735      -1.49181      -4.80676     -0.146350     -0.362011      -1.79946      0.493422     -0.934773      0.597252    -0.0362472     -0.108104    -0.0991866    -0.0960706    -0.0298856     0.0261172       2.76810       3.83713       3.87635       4.09433       3.61100       3.06204       2.48756       1.90862       1.41469       1.06284      0.715669      0.473341      0.316869      0.184053      0.115396     0.0599277     0.0348780     0.0162748
  14  12 2446.7098    1.6925  0.9897 10.5907  0.0005  0.0258   0.0369   0.0652    0.1559   0.0000   436.9059       1.90711       13.8943       3.57136      -2.21375       6.13948     -0.347367       2.32645      -2.36834     -0.124191      0.505565      0.814303     -0.170133      0.214935    -0.0761763    -0.0209900    -0.0187169    0.00569475       2.92574       3.56538       3.76463       3.68138       3.55682       3.09171       2.52328       2.11587       1.62352       1.26181      0.859098      0.526136      0.361214      0.213708      0.135267     0.0732587     0.0390851     0.0192446
  14  13 2587.3421    2.1541  0.9728 10.9264  0.0033  0.0234   0.0472   0.0619    0.1687   0.0000   438.9500      -1.87847       12.0311      -1.94490      -5.63523      -2.75752      -5.19443      0.893986       2.45061      -1.76397     -0.320321      0.834806      0.283991     -0.236716    -0.0327809     0.0671515     0.0423388    0.00732680       2.83436       3.41387       3.61733       3.48018       3.22005       2.83080       2.52148       2.05631       1.62662       1.15495      0.797024      0.549121      0.345156      0.197411      0.122884     0.0652700     0.0347376     0.0173872
  14  14 2728.2035    2.7478  0.9216 11.6654 -0.0043  0.0317   0.0612   0.0599    0.1540   0.0000   438.6161      -4.19727       9.54690      -2.20508      0.704772      -3.38856       1.39927       1.48871       2.30224      -1.63971      0.284521      0.339942     0.0714080     -0.196893     0.0248696     0.0703598     0.0269377     0.0182483       4.80577       5.99189       5.42005       4.01344       3.20346       3.73535       4.10353       3.87180       3.14817       2.23986       1.45243      0.860592      0.470829      0.256072      0.127375     0.0679444     0.0350059     0.0167689
  14  15 2869.2234    3.4594  0.9571 11.9627 -0.0015  0.0263   0.0741   0.0615    0.1716   0.0000   437.9454      -2.57208       8.34479      -2.48972       2.82395       1.24100      -4.03966     -0.501830      -2.08810      -1.43451     -0.992699      0.184441      0.110800      0.200348      0.160454    -0.0373537     0.0180494     0.0141700       3.44647       3.85422       3.56181       3.89764       4.01890       3.60396       2.64982       2.10491       1.74086       1.35992      0.926860      0.593096      0.379174      0.247524      0.159613     0.0872816     0.0468651     0.0216794
  14  16 3010.1408    4.0547  0.9259 12.6288 -0.0048  0.0239   0.0923   0.0618    0.1419   0.0000   434.4681       6.34474       7.57786      -6.23689       1.25556      -3.22091      -4.24702      -1.96632       2.96309      -1.19818      0.510335     -0.183088    -0.0308238      0.297469     0.0397286   -0.00829430    0.00309273     0.0397998       2.87804       3.65993       3.61785       3.65025       3.44338       3.16984       2.60874       1.99105       1.44059       1.07614      0.808622      0.548622      0.368846      0.224742      0.125007     0.0653539     0.0361659     0.0166778
  14  17 3150.5420    4.2152  1.1119 12.6067 -0.0044  0.0276   0.0879   0.0691    0.1754   0.0000   435.1796      -1.05601       10.7595      -1.01848      -6.29009      -2.79674     -0.652421      -1.82337     -0.416386       1.34595      -1.53464     -0.635392      0.379048      0.294405      0.199270    -0.0262197     0.0429806   -0.00616162       3.09739       4.10346       3.95227       4.31673       3.79655       3.31497       2.86132       2.25780       1.74381       1.28377      0.893792      0.597475      0.395134      0.236116      0.131595     0.0748578     0.0418742     0.0205614
  14  18 3290.8112    3.8026  1.4645 12.4433 -0.0045  0.0318   0.0714   0.0809    0.1293   0.0000   434.8970      -1.44153       12.3535      -2.69257       1.99933      -8.43802       2.13450      -6.43155      -2.38985      -1.13829      0.362468     -0.793501      -1.13293     -0.422898     0.0232790    -0.0121823    -0.0387002   -0.00875582       3.62842       4.35947       4.55973       4.77571       4.50045       3.91560       3.03749       2.55761       1.97082       1.51924       1.03148      0.654563      0.431183      0.277460      0.170650     0.0981060     0.0502144     0.0246634
  14  19 3431.4348    3.3474  2.1571 11.7906 -0.0003  0.0374   0.0502   0.0972    0.1051   0.0000   438.5633      -1.49892       5.46413      -9.00120       3.21312      -2.57817     -0.545233      -6.36146    -0.0481472     -0.167212      -1.68467       1.41257    0.00876391      0.400990      0.282228      0.119951    -0.0403672    -0.0263687       4.44485       5.50607       5.71945       5.68382       5.25046       4.72480       3.91042       3.14961       2.47681       1.84177       1.24060      0.833743      0.544907      0.322766      0.195179      0.106890     0.0568384     0.0280574
  14  20 3572.1713    2.8022  3.2438 11.0949 -0.0013  0.0472   0.0346   0.1179    0.0874   0.0000   434.9703       4.29741       2.95195      -6.17934       5.39663      -10.7817       1.80313      -2.70501      0.552605       1.34127     -0.946022       1.16815      0.108111     -0.198584     -0.243416      0.103866   -0.00808163     0.0518746       5.19435       6.80456       6.93104       7.02769       6.40021       5.61600       4.87400       3.90559       3.07476       2.19874       1.58850       1.01739      0.663793      0.403379      0.234302      0.133496     0.0677762     0.0347031
  14  21 3713.0411    2.3375  4.8122 10.7209 -0.0008  0.0579   0.0245   0.1560    0.0625   0.0000   439.7436      -6.57383       20.8552      -15.7098       1.62710      -12.8479       9.98651      -5.07719      -2.60888      -1.32893     -0.720194      0.216345      0.809862     -0.294081     -0.179099      0.318156     -0.174491    -0.0429086       6.46566       8.33265       8.57117       8.52305       7.78539       6.99029       5.97360       4.86556       3.73922       2.77195       1.92729       1.28983      0.812029      0.496467      0.298182      0.162952     0.0839946     0.0417494
  14  22 3854.1526    1.9532  6.3760 10.4061 -0.0002  0.0712   0.0185   0.1903    0.0542   0.0000   442.0865       12.2234       26.8846      -8.51395       5.60512      -4.80501       5.71148      -6.13778       1.13058     -0.229607     -0.437525      -1.19398       1.95276     -0.261713     -0.266481      0.540083     0.0562260    -0.0561684       7.93277       10.1283       10.2560       10.6075       9.73241       8.66965       7.28583       5.85937       4.60195       3.31797       2.40080       1.56951       1.04353      0.624747      0.371198      0.205968      0.108285     0.0542069
  14  23 3995.2528    1.6265  8.3195 10.2096 -0.0003  0.0890   0.0143   0.2417    0.0470   0.0000   424.8231      -18.3330      -1.34998       5.54649      -12.2105       7.83380      -11.4006      -16.0203       5.63333       4.26576     -0.996994    -0.0601066     -0.319142     -0.829439      0.683857      0.258378      0.201704    -0.0883410       9.63185       12.7536       13.0759       13.3980       12.0995       10.8517       9.11269       7.39260       5.63367       4.22935       2.93730       1.98666       1.28411      0.786675      0.462845      0.257618      0.133924     0.0671874
  14  24 4136.8396    1.3475  9.8333 10.0950 -0.0003  0.1055   0.0119   0.2884    0.0417   0.0000   421.0803      -17.5312       6.77733      -2.31890       24.7360      -10.2962      -13.0492      -13.6135       6.08660      -3.99166      -3.22121     -0.951163       1.84495     -0.690013    -0.0917687      0.301504     -0.176951    -0.0837572       11.6326       15.0489       15.4606       15.4038       14.5565       12.6532       11.0438       8.78230       6.89404       4.97633       3.62127       2.38685       1.56789      0.950255      0.555262      0.311937      0.158240     0.0807667
  14  25 4278.3275    1.1654 13.3544  9.8857 -0.0005  0.1399   0.0094   0.3927    0.0385   0.0000   443.2883      -32.1299      -1.52378       7.51603       13.4949      -25.3246      -8.90052      -11.4214      -7.25601      -9.04166       6.16575       4.00491      -4.12947       1.26356     -0.922141      0.276058     0.0573801     0.0379976       15.3963       20.1184       21.1695       20.5183       19.6856       17.1020       14.6339       11.5120       9.15783       6.52727       4.80280       3.17219       2.07752       1.25912      0.757697      0.415345      0.210512      0.106282
  14  27 4561.6340    0.7929 18.2668  9.7630 -0.0042  0.2279   0.0063   0.5904    0.0291   0.0000   430.2062       17.7279       31.8656       55.7513       6.10705      -65.8770      -12.9517       25.9615      -8.90999       3.42744      -9.37921       10.4184       1.15280      -1.99105      -1.53713       1.08585     -0.121532    -0.0275003       24.7955       31.9949       33.6889       33.6619       31.6418       27.1782       24.0698       19.1492       15.2014       10.9518       7.99808       5.26577       3.48712       2.12588       1.25050      0.711221      0.359693      0.185101
  15   9 2049.5774    0.6820  0.6308  9.4842 -0.0029  0.0212   0.0177   0.0470    0.0902   0.0000   436.7622       1.41693       18.7371       1.33442      -1.29308      -1.15759      0.183077     -0.625595       2.41745      0.593744     -0.943211     -0.448411      0.199369     0.0464460      0.184260     0.0819406   -0.00891502    -0.0137438       2.29759       2.85981       2.86977       2.84754       2.61543       2.39153       2.23266       1.80104       1.47462       1.03995      0.774768      0.556026      0.358015      0.229315      0.133625     0.0792052     0.0402590     0.0216877
  15  10 2195.7632    0.9620  0.7338 10.0348 -0.0043  0.0264   0.0233   0.0508    0.1022   0.0000   435.7483      -2.62197       11.5385      -3.69406      0.319722       4.14187      -1.10431       3.57421      -1.99951    -0.0202109    -0.0952556      0.371099     -0.498066     -0.130761     -0.239681    -0.0543181   -0.00313095    -0.0149252       3.16039       3.67795       3.14631       3.39164       3.61252       3.44603       2.96049       2.17923       1.51968       1.06975      0.945225      0.725975      0.529825      0.343458      0.199068      0.107315     0.0549260     0.0273574
  15  11 2339.4988    1.3428  0.9275 10.2017 -0.0022  0.0238   0.0285   0.0595    0.1447   0.0000   437.8345      -1.20145       10.8707      0.723674      -5.43348       2.65557      -1.73299      -2.25766      -1.79593      0.146970      0.694592     -0.298113    -0.0733591    -0.0331724     0.0251034    -0.0499816     0.0327888    -0.0133308       2.54615       3.25155       3.36151       3.37686       3.30233       2.90287       2.52299       1.92937       1.49089       1.09182      0.816982      0.591473      0.409984      0.254753      0.156557     0.0893968     0.0480082     0.0252170
  15  12 2481.0476    1.7582  1.0169 10.5673 -0.0004  0.0245   0.0355   0.0634    0.1634   0.0000   437.4855      -3.65775       12.5304       2.55276     -0.429782      -1.42238     0.0428298       1.57873       1.09600      0.426910     -0.339156     -0.687775     -0.382393     -0.408432    -0.0232480   -0.00735258    -0.0214463    -0.0199974       2.56605       3.06318       3.27685       3.31187       3.03630       2.84249       2.51109       1.91179       1.61455       1.24265      0.847419      0.617834      0.417860      0.256576      0.161750     0.0954580     0.0519156     0.0274606
  15  13 2622.3798    2.2900  0.9815 11.2411 -0.0058  0.0237   0.0484   0.0610    0.1606   0.0000   437.5971       4.02177       9.13839       2.42442      -5.96876      -1.33883      -1.21918      -2.34685      -3.65509     -0.769872      -1.66532      0.806120      0.205593    -0.0558662      0.179361      0.102343    -0.0451275     0.0386377       2.71248       3.31289       3.58585       3.54102       3.28314       2.92733       2.54058       2.00989       1.59010       1.22325      0.884964      0.579243      0.384446      0.246058      0.151754     0.0905037     0.0498318     0.0261996
  15  14 2764.1493    3.0320  0.9278 11.5080 -0.0027  0.0231   0.0639   0.0570    0.1898   0.0000   433.9600       3.02930       19.7189      0.841601     -0.617710     -0.202875      -4.33142      -2.74595     -0.340728     -0.144365      0.124883     -0.556063     0.0939154     -0.220152     0.0789819    -0.0695168     0.0356836    -0.0128773       2.61806       3.16002       3.16617       3.13333       3.05059       2.92794       2.50866       1.93734       1.50386       1.06686      0.824038      0.615385      0.432371      0.276158      0.158571     0.0853410     0.0473803     0.0264247
  15  15 2905.7517    3.6651  0.8570 12.3124 -0.0029  0.0222   0.0814   0.0552    0.1586   0.0000   433.9578       4.67982       20.1380      0.506486      -3.18797      -3.58981      -5.81056       1.28031       3.45115      0.427734      -1.14411     0.0834095    -0.0976388     -0.187546     -0.147862     0.0807021   -0.00850490   -0.00145366       2.34944       2.87985       3.01027       3.18875       2.93324       2.57728       2.26044       1.81409       1.45442       1.10421      0.803481      0.546660      0.347208      0.230735      0.146105     0.0847621     0.0475439     0.0255335
  15  16 3047.0931    4.2734  0.8115 12.8005 -0.0027  0.0222   0.0957   0.0539    0.1287   0.0000   435.6565     -0.252135       10.8908      -5.12539      -4.71228      -3.09195       3.09183      -3.45130      0.325505      0.216818      0.521108     -0.697489     -0.659463    0.00568007      0.149586     -0.252014     0.0154753    0.00524460       2.79833       3.39078       3.34956       3.14281       2.82721       2.76524       2.51541       2.14477       1.70465       1.31933      0.929838      0.620694      0.396586      0.248157      0.143869     0.0838975     0.0448218     0.0229880
  15  17 3188.0753    4.2055  1.2422 12.5041 -0.0020  0.0291   0.0805   0.0706    0.1934   0.0000   435.7463       4.93981       7.60393      -10.3374      -1.09645      -2.56082      0.202354     -0.492680      -2.44750      -1.17226     -0.881713      0.385505      0.373452      0.163207   -0.00458014     0.0382394     0.0617387    0.00355734       3.13448       3.96714       4.19043       4.35502       4.01611       3.58192       2.96714       2.33189       1.92105       1.39187       1.01204      0.680399      0.481800      0.298774      0.180817      0.109493     0.0616958     0.0326331
  15  18 3328.8465    3.7523  1.5566 12.5288 -0.0019  0.0317   0.0654   0.0826    0.1184   0.0000   438.4268      -1.18354       13.1889       1.15160     -0.379080     -0.693985      0.950108      -4.59048       2.39234      0.611629      0.167859      0.391348      0.276125      0.224969      0.153672      0.195653    -0.0968652    -0.0232766       3.48717       4.48399       4.44131       4.77950       4.29063       3.86985       3.28387       2.78026       2.12916       1.60638       1.12801      0.811803      0.539931      0.338451      0.200449      0.120940     0.0664052     0.0339612
  15  19 3470.0203    3.1213  2.6653 11.7637 -0.0003  0.0402   0.0420   0.1098    0.0816   0.0000   443.8114      -4.24554       11.2813      -1.26783       2.47781       4.37346       1.77116     -0.946042       5.36387     -0.690211      0.982249     0.0463270     -0.320160      0.419303     0.0971061    -0.0219302    -0.0234263    -0.0294139       4.35241       5.55868       5.86540       6.00798       5.42011       4.95815       4.15083       3.38756       2.71583       1.97940       1.44016       1.00243      0.665583      0.422470      0.255064      0.152829     0.0829935     0.0443220
  15  20 3611.2061    2.6553  3.8442 11.1725  0.0002  0.0505   0.0303   0.1330    0.0707   0.0000   436.7127      -16.8629       6.25084       7.06890       2.24673      0.547523      -9.79635      -4.79082     -0.535896      -1.17663       1.49042       1.08802    -0.0558125      0.824702     -0.344220    -0.0549897    -0.0468784    -0.0249652       5.56192       6.85334       7.26084       7.59038       6.95500       6.16561       5.17235       4.16734       3.41649       2.51893       1.82059       1.23464      0.829204      0.517223      0.327626      0.193752      0.110261     0.0576904
  15  21 3752.5806    2.2478  5.0352 10.7948 -0.0015  0.0591   0.0224   0.1562    0.0584   0.0000   441.5308      -6.64593       9.78034       5.27058      -4.47041      -11.0513       10.9847       2.40615      0.944551       2.47418     -0.588739      -1.42688      -1.55421     -0.374531      0.196006     -0.458841     -0.126411     0.0532478       6.27260       8.11964       8.48465       8.50903       8.13415       7.24363       6.12124       4.91518       3.87405       2.95630       2.11079       1.49239      0.964020      0.633185      0.389456      0.222513      0.128170     0.0662097
  15  22 3894.1227    1.8118  6.8276 10.4662 -0.0010  0.0752   0.0164   0.1998    0.0483   0.0000   446.8291      -19.0515       29.2671       8.67396       10.2629      -15.4743       8.51726       6.48995    -0.0237837      -4.31294      0.251749     -0.224598      -1.27261       1.03880     -0.381261      0.297978     0.0885246     0.0253192       7.78957       10.5369       10.5874       10.9439       9.93685       9.06848       7.76643       6.39284       5.07005       3.81581       2.77596       1.88792       1.25715      0.791426      0.485763      0.282846      0.154980     0.0811604
  15  23 4035.5134    1.5461  8.6988 10.2405 -0.0008  0.0910   0.0131   0.2410    0.0436   0.0000   440.4251       6.70759       10.0110       3.85883       1.98659      -11.7359       10.0689      -1.19197       1.72879      -3.91492      -7.13592     -0.113233       1.23745       1.32317      -1.23450      0.301979      0.502480     0.0497654       9.41317       12.0619       12.5213       12.4372       12.0288       10.3946       9.48258       7.58118       6.13684       4.63655       3.36218       2.34441       1.54726      0.980282      0.610132      0.353617      0.197566      0.101281
  15  24 4177.3588    1.3115 11.3225 10.0756 -0.0006  0.1140   0.0105   0.3138    0.0393   0.0000   445.9044       27.8061       17.9685      -38.3630       21.8250       6.84420      -15.2218       9.34609      -10.5885       4.83868      0.807557      -4.60196       2.73692       1.60240    -0.0257390     -0.782645      0.218554      0.173814       11.6969       15.2232       16.0939       16.1664       15.2102       13.4128       11.8140       9.55277       7.67724       5.66936       4.26655       2.84879       1.95808       1.23028      0.768199      0.440473      0.245683      0.129855
  15  25 4319.1531    1.1007 13.8470  9.9576  0.0001  0.1437   0.0085   0.3976    0.0353   0.0000   433.5693       4.52852       43.4513       35.9371       34.1808      -15.5814      -2.44080       3.76533       4.19517      -3.92071       2.70927      -1.24196     -0.246333      -1.00207      -1.51527     -0.208905     0.0930954     0.0849295       14.6280       19.2973       20.5821       20.0561       19.3951       17.2480       14.8605       12.0392       9.54126       7.10518       5.31333       3.66104       2.49556       1.57698      0.975522      0.567165      0.307234      0.161041
  15  26 4461.1482    0.9230 15.6978  9.8880 -0.0007  0.1744   0.0072   0.4747    0.0320   0.0000   437.0628       7.70101       17.9432      -34.9783       15.4579       18.9816       3.19543      -2.14823      -17.5452      -15.7638       8.16599       3.48293     -0.389664      -2.53852       1.10271      0.851940      0.441910    -0.0194918       17.8824       23.1592       24.9671       24.5293       23.5317       20.6104       18.2091       14.6702       11.7122       8.91887       6.54003       4.43905       3.07429       1.93922       1.18805      0.712276      0.380059      0.204218
  16   7 1783.2632    0.3910  0.3129  9.4094 -0.0022  0.0209   0.0160   0.0384    0.0472   0.0000   436.6401      -3.70172       15.0730      0.877333      -1.80653       2.41771       2.70350      -1.46317      0.489221      0.349389     -0.190904     -0.729966     -0.397282     0.0692864     -0.101386    -0.0159592     0.0590319   0.000413187       2.74790       3.72596       3.85983       3.56261       3.51699       3.44487       2.92094       1.91854       1.32212      0.906154      0.679008      0.598211      0.439459      0.284806      0.189631      0.106619     0.0565292     0.0258991
  16   8 1933.1054    0.5344  0.5213  9.4120 -0.0036  0.0207   0.0152   0.0419    0.0659   0.0000   436.8327       2.70131       12.9559      -1.69677     -0.957990      -1.89170       3.60191      0.133594      0.340223     -0.624870     0.0747980     0.0632003      0.428371      0.297327     -0.222786    -0.0412551     0.0759282     0.0183592       2.16582       2.51210       2.59444       2.47710       2.54943       2.52658       2.07205       1.68997       1.31238       1.04205      0.771948      0.592578      0.385660      0.268018      0.168568      0.102126     0.0634481     0.0352006
  16   9 2081.6032    0.7518  0.6255  9.5832 -0.0020  0.0213   0.0190   0.0457    0.0893   0.0000   436.0706      -5.90766       16.3007       1.93066      -6.13160      -1.36314       1.00693      -1.00098    -0.0876288     0.0498700     -0.452723     0.0960585    -0.0737256     0.0191939     -0.109567     -0.134230    -0.0341339    -0.0359720       2.19983       2.72595       2.61437       2.69945       2.69694       2.63135       2.30409       1.79164       1.27363      0.966995      0.783824      0.613002      0.441010      0.290712      0.187834      0.109810     0.0624630     0.0341183
  16  10 2228.3927    1.0396  0.8801  9.7539 -0.0025  0.0235   0.0222   0.0565    0.1304   0.0000   433.5175      -1.50426       12.9373       4.81321       1.21484      -4.10529       1.02461      0.971686      -1.17068     -0.812081      -1.31089     0.0599057      0.991151     -0.205655     -0.233100     -0.136427     0.0419635     0.0231494       2.38406       3.03052       2.90891       3.13302       3.20476       2.83894       2.41829       1.89308       1.51923       1.20829      0.932763      0.638912      0.454378      0.295904      0.190290      0.119217     0.0696619     0.0396263
  16  11 2372.5982    1.4437  0.9638 10.2350 -0.0022  0.0244   0.0296   0.0610    0.1360   0.0000   439.2567      -1.77356       6.81194      -2.75812      -1.88852      0.280258      -1.07486       1.64348     -0.882731      -1.13337     -0.755465     -0.838457     -0.699421   -0.00947403     0.0498837    -0.0676595     0.0513525     0.0603838       2.78119       3.49449       3.43675       3.09026       2.84455       2.63755       2.53369       2.40801       2.01228       1.63137       1.17321      0.806065      0.495759      0.312411      0.185389      0.115086     0.0666421     0.0355806
  16  12 2514.8205    1.9046  0.9407 10.8267 -0.0027  0.0217   0.0392   0.0579    0.1347   0.0000   430.1721      -6.45739       12.9532       1.34833      0.661223      -1.90632       3.04429       2.70938      -1.05494     -0.778288      -1.00543     -0.578093      0.157896      0.671662    -0.0739740      0.166225     -0.104310   -0.00644310       2.37604       2.88150       2.99688       3.14947       2.88380       2.61661       2.29851       1.92445       1.55084       1.16637      0.863030      0.612160      0.432708      0.272500      0.179402      0.104964     0.0618204     0.0340320
  16  13 2656.9232    2.4331  1.0134 11.0551  0.0002  0.0231   0.0469   0.0610    0.1715   0.0000   436.5826      0.971735       14.4592      -2.88528      -2.08729     -0.708658     -0.678821       1.34627      -1.32988     -0.294716    -0.0548753     -0.906532      0.285931      0.416264     0.0735738    -0.0519534    -0.0246592     0.0116420       2.29541       3.06270       3.19619       3.28348       2.99154       2.78135       2.31240       1.98262       1.56033       1.18833      0.861046      0.620000      0.425792      0.285502      0.177219      0.103162     0.0620831     0.0338427
  16  14 2799.5300    3.2457  0.9468 11.2904 -0.0010  0.0213   0.0632   0.0544    0.2017   0.0000   435.0122      -2.76979       13.6431      -2.77331      -4.42046      -4.79682     -0.126293       2.24900     -0.294312      0.434221     -0.857717     0.0431258      0.216003     -0.245821     -0.221337     0.0365902    0.00337307    -0.0347301       2.07698       2.61872       2.73417       2.95707       2.72014       2.37802       2.15739       1.79619       1.44918       1.05206      0.786403      0.586725      0.409454      0.258102      0.168067      0.101571     0.0584597     0.0326261
  16  15 2941.7782    3.8182  0.8308 12.1413  0.0007  0.0198   0.0827   0.0526    0.1497   0.0000   437.3470       2.02428       7.15379     -0.529416      -2.76977      -2.66991      -3.95018      -3.34521       1.65573    -0.0634128    -0.0118538      0.451585     -0.242929     0.0274718    -0.0387865     0.0488211     0.0307300    -0.0209595       2.01719       2.60236       2.69267       2.78879       2.48705       2.27067       2.04909       1.71148       1.42647       1.04692      0.778400      0.547294      0.382720      0.245637      0.150571     0.0892278     0.0547597     0.0288273
  16  16 3083.5002    4.2002  1.0388 12.2571  0.0012  0.0233   0.0822   0.0631    0.1798   0.0000   440.0957       1.75722       11.4744      0.988042     -0.441451      -4.10340      -3.61176      -3.76646       1.75619     -0.804701     -0.642416     -0.718000     -0.300706      0.232227      0.130500    -0.0510213    -0.0923887     0.0577521       2.32727       2.94558       3.12787       3.19896       3.02612       2.60559       2.42408       1.99074       1.48421       1.19719      0.880765      0.649876      0.419016      0.288775      0.184662      0.111466     0.0648127     0.0348316
  16  17 3224.9531    4.1603  1.3096 12.5708  0.0011  0.0276   0.0757   0.0730    0.1395   0.0000   438.9928      -9.47967       18.3120      -4.66796      -2.50716     -0.794970      -1.12936     -0.652790      0.509822      0.916370      0.404326     -0.896338    -0.0357975      0.197022      0.234977     0.0722754    -0.0673450     0.0327183       2.72409       3.59529       3.58597       3.78629       3.50423       3.17554       2.89428       2.26709       1.86925       1.46799       1.08204      0.791611      0.494412      0.344908      0.209459      0.137792     0.0799486     0.0434227
  16  18 3366.3452    3.5681  1.7761 12.4366 -0.0007  0.0335   0.0585   0.0892    0.0946   0.0000   444.0016      0.332171       12.9104      -8.38091      -5.64702      -3.07222       5.42196      -6.68939      -5.50626       1.70443      -1.39748      -2.49830     -0.346684    -0.0548665      0.280525     0.0581756     -0.143362     0.0107472       3.43431       4.37830       4.51360       4.43093       4.17392       3.79654       3.56796       2.90228       2.41821       1.84178       1.39767      0.962496      0.660704      0.431239      0.268326      0.162408     0.0917081     0.0531124
  16  19 3508.0171    3.0385  2.6765 11.5526 -0.0014  0.0404   0.0393   0.1046    0.0824   0.0000   434.6277      -4.71651       9.75747      -10.7727       4.63676       3.39395      -3.15393      -2.41610       5.42651     -0.293095     -0.999102     -0.471367       1.18410     -0.438699      0.287856      0.373027      0.125281      0.164291       4.02932       5.28527       5.64167       5.75335       5.26497       4.77047       4.15863       3.39503       2.83133       2.07736       1.56901       1.08424      0.762289      0.499307      0.310020      0.189492      0.107497     0.0620098
  16  20 3649.8065    2.5369  3.9431 11.1081 -0.0003  0.0495   0.0276   0.1357    0.0620   0.0000   447.6105      0.549854       15.0101      -9.50940       7.28285      -5.16019      0.203922      -1.50665      -1.81295      -4.66798      0.850978     -0.341505     -0.438099      0.443978     0.0497771      0.222328      0.366634    -0.0408297       4.90352       6.32598       6.57702       6.60757       6.40056       5.78692       5.14367       4.09965       3.36308       2.56826       1.93201       1.38314      0.962300      0.629246      0.399512      0.243843      0.145157     0.0772334
  16  21 3791.5318    2.1127  5.3986 10.5886 -0.0011  0.0598   0.0199   0.1642    0.0532   0.0000   428.6031      -7.20957      0.729115      -1.50606       18.5009      -19.6808      -6.82595      -5.95371       7.46235      0.647050       1.49670      -1.60163      -2.15302     -0.829926     -0.149972    -0.0788335     -0.102021    -0.0665821       5.84663       7.58156       7.77225       8.15940       7.52751       6.96185       6.07553       5.05543       4.06118       3.11657       2.34882       1.65454       1.14947      0.757110      0.485143      0.288395      0.168662     0.0947159
  16  22 3933.3595    1.7637  7.7057 10.2328  0.0003  0.0765   0.0146   0.2113    0.0452   0.0000   432.4041      -7.72165       12.7957      -3.92806      -10.2607      -7.04219      -4.74847       7.42678       5.88964      -2.23248      -4.24181      0.643924       1.97676    -0.0512594     -0.873648      0.620956      0.154958    -0.0123877       7.73569       9.72617       10.2629       10.2131       10.1811       9.08623       7.88056       6.47987       5.22370       3.99959       3.06009       2.12889       1.51551      0.973831      0.635113      0.381740      0.225353      0.124836
  16  24 4217.6556    1.2327 11.4066  9.9913 -0.0010  0.1160   0.0098   0.3153    0.0367   0.0000   404.5227       25.1471       43.5061      -24.3423       23.7224      -10.7251      -18.1485      -23.9689       12.3374      -3.47013      -1.73770      -3.60969       1.11067       1.67726      0.750301      0.857476     -0.190711    -0.0791559       11.1716       14.4363       15.1007       15.3174       14.6621       13.4959       11.9106       9.75250       7.81522       6.09522       4.54268       3.26812       2.29653       1.53228      0.958884      0.586117      0.335816      0.186976
  16  25 4359.9314    1.0298 14.4745  9.8319 -0.0006  0.1522   0.0076   0.4091    0.0332   0.0000   433.5851      -8.57770       59.5021       20.8216      -28.8206       5.54288      -26.1604       3.82965       19.6230       2.20592      -3.37348     -0.895604       3.93470      0.133657      0.542200     -0.529171     -0.546968     0.0694169       14.4010       19.0055       19.7248       19.8918       19.4384       17.4547       15.5239       12.7069       10.4777       7.96950       6.10357       4.29501       3.03700       1.96880       1.27730      0.767094      0.442890      0.249344
  17   8 1963.2906    0.5622  0.4934  9.4952  0.0025  0.0193   0.0160   0.0423    0.0644   0.0000   436.6719      -2.43181       13.6260       3.18981      0.189458     -0.445410      0.568577     -0.887470       2.77802      0.627255     -0.491871      0.140559     -0.162531     -0.133426      0.194210      0.151334    0.00926822    -0.0233284       2.04104       2.40989       2.28316       2.47160       2.68231       2.47214       1.91175       1.42690       1.23778       1.03814      0.857380      0.557406      0.400021      0.240767      0.182123      0.117830     0.0772944     0.0459445
  17   9 2112.9641    0.8462  0.6419  9.6833 -0.0037  0.0198   0.0203   0.0447    0.0915   0.0000   439.2673      -2.95345       11.5044       1.66567      0.310972      0.894396       3.00304      -1.84510      0.172605       1.15491     -0.674446      0.110970   -0.00734173     -0.230136     0.0415967      0.130149    -0.0538674  -0.000556834       1.87001       2.41077       2.22283       2.49055       2.44839       2.21005       1.94313       1.54032       1.40175       1.08345      0.829139      0.567487      0.407098      0.284598      0.187644      0.118258     0.0699588     0.0407393
  17  10 2260.2815    1.0694  0.8563  9.8872 -0.0031  0.0219   0.0222   0.0526    0.1196   0.0000   440.4560      0.939528       13.5596       3.46532      -4.43069       1.14636     -0.675759      -1.27560      0.240684      -1.00562     -0.939125     -0.637731      0.327975      0.190790     -0.108155     0.0585229     0.0743277    0.00211334       2.06020       2.51787       2.55802       2.76013       2.58448       2.48643       2.08774       1.86069       1.49163       1.15193      0.863438      0.682849      0.476737      0.320700      0.198888      0.138606     0.0861430     0.0477264
  17  11 2404.9874    1.5845  0.9622 10.3639 -0.0060  0.0233   0.0321   0.0573    0.1529   0.0000   437.5574      -1.31897       13.8639       1.18894      0.147555     -0.369142      -1.81107      -3.33180      -1.79962       1.86188       1.79025     -0.354128      0.636420      0.391240     0.0976871     -0.174865      0.106219    0.00840588       2.21562       2.77741       2.62848       2.98843       2.73568       2.65552       2.15584       1.99100       1.58011       1.26832      0.957846      0.683606      0.495196      0.325227      0.221776      0.135610     0.0840122     0.0458948
  17  12 2548.1244    2.0049  1.0178 10.8231 -0.0032  0.0230   0.0382   0.0575    0.1668   0.0000   437.6703      -4.05727       14.6338      -1.75762      -2.08779     0.0582474      0.656557      -1.88023     -0.458925     -0.649789      0.815776     0.0845357     -0.288234     0.0116647     -0.379271     0.0138914      0.121375    -0.0143437       2.23798       2.85564       2.90602       3.05312       2.79397       2.66456       2.38004       2.01529       1.56992       1.27310      0.930327      0.694356      0.499713      0.346293      0.222163      0.139112     0.0820793     0.0457242
  17  13 2691.0021    2.6381  1.0717 11.1295 -0.0013  0.0234   0.0482   0.0586    0.1927   0.0000   434.3930      -1.48418       10.3903     0.0478462      -5.94481      0.922952       1.02156       1.99556      -1.10595      -1.09803     -0.189399     -0.190893      -1.31062     -0.205306      0.135345     0.0189908     0.0628565    -0.0124362       2.28455       2.91479       2.91285       3.00100       2.89660       2.75915       2.41542       2.00420       1.65828       1.33572       1.02168      0.751220      0.514057      0.347778      0.220927      0.146377     0.0921720     0.0517612
  17  14 2834.3640    3.2813  0.9541 11.7788 -0.0011  0.0217   0.0638   0.0533    0.1624   0.0000   439.5999      -1.38027       14.5742      -1.33154      -4.29267      -4.40608      -6.59962     -0.961145       1.06997     -0.876159      0.254720     -0.675231     -0.196641      0.319129      0.198659     0.0395189    -0.0605278     0.0328166       2.08217       2.49804       2.65686       2.71469       2.72729       2.39718       2.17898       1.81684       1.46897       1.19968      0.880780      0.659097      0.457632      0.310396      0.206355      0.130060     0.0796659     0.0478917
  17  15 2977.2503    3.7703  0.9203 12.3924 -0.0027  0.0225   0.0749   0.0542    0.1403   0.0000   440.4198       1.41850       12.9278      -3.53247      -3.93573      -4.34557     -0.868754     -0.527332      0.720128      0.345824       1.38068    -0.0847133     -0.113112      0.393709      0.206218     -0.131162     0.0101792     0.0499421       2.26609       2.90184       2.95312       2.98595       2.57742       2.43691       2.26783       2.06342       1.72787       1.40527       1.07786      0.743149      0.496472      0.330947      0.203231      0.136915     0.0747138     0.0463170
  17  16 3119.4062    4.0875  1.0860 12.5995 -0.0037  0.0234   0.0775   0.0625    0.1527   0.0000   438.1003       3.23859       10.7016      -3.16534      -1.12314      -6.76235       5.29477      -3.72471     -0.606116    -0.0501600      -1.69377     -0.568378     0.0966136     -0.182681    -0.0230904      0.188450     0.0146589    0.00635194       2.22022       2.86447       2.94280       3.14191       2.87536       2.65074       2.40450       2.00843       1.61833       1.27554      0.947252      0.717714      0.490479      0.333296      0.216651      0.135972     0.0852671     0.0490256
  17  17 3261.4046    4.1275  1.3466 12.1736 -0.0032  0.0264   0.0724   0.0677    0.1738   0.0000   437.2610       1.36625       13.4660      -7.01251     -0.608687       2.41242      -2.68706     -0.260850       3.01209      -2.02794      -1.23247      -1.14696     -0.718925      0.819242     -0.139192      0.224506     0.0151071    -0.0136056       2.43916       3.19221       3.40501       3.50120       3.23793       3.06483       2.63964       2.21884       1.85295       1.38931       1.05630      0.793208      0.558400      0.366507      0.244821      0.154757     0.0912660     0.0538796
  17  18 3403.4351    3.4694  2.1180 12.1932 -0.0003  0.0354   0.0496   0.0908    0.0865   0.0000   440.4529     -0.931860       10.5271       3.37689     -0.252306      -2.29722      -3.20802      -3.01856       2.32878      0.662696      -1.02897     -0.593047      0.533320    -0.0962745    0.00277578    -0.0314930      0.190174     0.0782738       3.22125       4.27533       4.34807       4.70295       4.27402       4.05091       3.44629       2.98158       2.43243       1.90212       1.45567       1.03900      0.741636      0.499872      0.324284      0.208468      0.124241     0.0727887
  17  19 3545.4645    2.8549  2.9869 11.7789 -0.0010  0.0427   0.0360   0.1128    0.0672   0.0000   432.6572       3.42310       2.86270      -4.34817       7.18017     -0.135544      -6.86814      -1.12085       1.58693      -2.15810       2.02443      0.947586     -0.394706     -0.701760     -0.242440      0.510463     -0.198687     -0.169744       3.99361       5.10329       5.48565       5.65518       5.39162       4.87509       4.29431       3.63278       2.93694       2.26683       1.76381       1.25591      0.904912      0.604190      0.399145      0.252310      0.154944     0.0895465
  17  20 3687.8528    2.4734  4.3505 10.8905 -0.0004  0.0505   0.0251   0.1336    0.0653   0.0000   434.8705      -2.53810       19.8203      -3.45020       1.40971      -10.3509     -0.945446      -2.34128      -3.07206       2.14547      0.395509     -0.330559     -0.526660     -0.123187     -0.353983     0.0591795     -0.323078     0.0330197       4.78864       6.11989       6.52325       6.63534       6.40304       5.80834       5.05684       4.28063       3.54583       2.73816       2.10056       1.51344       1.08149      0.705033      0.479508      0.296341      0.182135      0.105069
  17  21 3830.0724    2.0189  5.8848 10.6198 -0.0006  0.0622   0.0183   0.1703    0.0495   0.0000   432.3561       19.1716       18.2397      -11.6748      -7.82986      -4.42381      -3.73220      -14.1540      -6.70323     -0.741737       1.39262      -3.21146      -1.18738     -0.253182      0.155065     -0.216992     -0.256735    -0.0222825       5.75298       7.50560       7.88799       8.30378       7.81635       7.11278       6.18731       5.30001       4.35491       3.34243       2.55234       1.84860       1.33118      0.877936      0.588046      0.367887      0.219730      0.129038
  17  22 3972.4539    1.7283  7.9709 10.1376 -0.0010  0.0765   0.0135   0.2061    0.0462   0.0000   430.8342      -24.0288       8.85572      0.615553       4.73413      -5.28871       6.01480       1.34258       9.37764     -0.823165      -6.25300     -0.583741       2.84189       1.03373     -0.856562     -0.306727     -0.218951      0.285602       7.13667       9.08939       9.42018       9.74923       9.57747       8.72224       7.64579       6.33764       5.29607       4.18331       3.19714       2.36530       1.61745       1.09493      0.719099      0.469559      0.286648      0.167961
  17  23 4114.6114    1.3918  9.9677 10.1191 -0.0009  0.0982   0.0107   0.2640    0.0377   0.0000   441.4125       30.1970       10.1609      -1.65759       21.4014    -0.0739956       6.37216      -3.82162      -2.63163      -4.07089       1.60645      -3.27926      -1.06281      0.978488     -0.979210     -0.793806      0.786173      0.114845       8.78344       11.8132       12.3032       12.7257       12.3336       11.1058       9.88645       8.20367       6.73820       5.32370       4.09066       2.95749       2.08484       1.38960      0.936525      0.583563      0.353615      0.206298
  18   8 1992.8288    0.6095  0.5614  9.4738 -0.0027  0.0203   0.0153   0.0419    0.0701   0.0000   436.8168       2.15391       13.8105      -1.40945    -0.0784745      -1.80700       2.62311     0.0108377     -0.899949     -0.144396      0.823021     -0.563275     -0.368623      0.273723      0.206929    -0.0478266    -0.0970961    -0.0142798       1.76074       2.17596       2.03580       2.41409       2.18602       2.18435       1.91217       1.69819       1.37746      0.969586      0.769880      0.592669      0.480520      0.342486      0.221617      0.145022     0.0975564     0.0553710
  18   9 2143.7222    0.8400  0.6991  9.7596  0.0000  0.0191   0.0191   0.0465    0.0869   0.0000   439.3005      -2.57957       14.5369     -0.255707      -2.97174       2.28153     -0.624330     -0.252132      0.739537       1.20837      0.196874     -0.306272      0.377595      0.724668    -0.0525730     -0.229374     0.0133388    -0.0397332       1.65948       2.11652       2.16599       2.39351       2.17468       1.98904       1.84048       1.61904       1.32074       1.06537      0.815138      0.613410      0.445646      0.301020      0.199874      0.135146     0.0822275     0.0498526
  18  10 2291.6034    1.1916  0.9696  9.8486 -0.0002  0.0222   0.0230   0.0544    0.1430   0.0000   439.1015      -1.06928       11.8457       1.78554       2.86276      0.954392      -3.00486     -0.972894      0.423972     -0.983475      0.530199     -0.578845      0.362942     -0.321521      0.268525     -0.256959     0.0726566     0.0611980       2.08356       2.55883       2.75488       2.73452       2.84835       2.44707       2.20634       1.96033       1.57113       1.25653      0.931139      0.733013      0.519153      0.366654      0.245076      0.159053      0.101808     0.0604052
  18  11 2436.8178    1.6149  1.1104 10.3275  0.0017  0.0242   0.0291   0.0603    0.1646   0.0000   435.6283      -2.33999       11.9002      -1.08161       2.31272       1.03177       1.24623      -1.47292       1.53889     -0.843414      0.321397       1.76729      0.379286     -0.414423    -0.0647861      0.340978     -0.125412    -0.0246733       2.36326       2.92018       3.50303       3.51160       3.28721       3.00762       2.51093       2.20464       1.76369       1.30204       1.05308      0.775385      0.517682      0.377768      0.256537      0.162611     0.0972705     0.0606490
  18  12 2580.8394    2.1085  1.0644 10.8495 -0.0001  0.0225   0.0384   0.0571    0.1514   0.0000   435.4620       1.00182       14.2386      0.515106     -0.934452     -0.119107   -0.00410328      -1.12665       2.16870      -2.96236      -1.36984      0.204939      0.108127     0.0864755     0.0147295    0.00752278     -0.269347    -0.0330944       2.19058       2.71464       2.95208       3.01587       2.89119       2.60667       2.30779       1.96227       1.67688       1.34531      0.992399      0.744053      0.539027      0.364421      0.244122      0.158246     0.0979183     0.0605880
  18  13 2724.7197    2.8252  0.9937 11.4010 -0.0032  0.0213   0.0531   0.0554    0.1629   0.0000   436.3951      -1.11271       17.0282      -2.14523      -3.54540     -0.303146      -5.79337      -4.11905     -0.759068    -0.0901358     -0.733062      -1.22404      0.112829      0.602026      0.138917      0.251081    -0.0409345    0.00575655       1.90056       2.55888       2.57468       2.76972       2.58541       2.43656       2.13192       1.89543       1.49248       1.19138      0.913417      0.718284      0.484600      0.350796      0.227565      0.149703     0.0928313     0.0594298
  18  14 2868.6116    3.5556  0.9059 11.7025 -0.0011  0.0205   0.0678   0.0498    0.1794   0.0000   440.7977      -1.75392       17.2753      -5.28761      -3.42747      -3.17260     -0.568200      -2.43483     -0.438079     -0.997443      0.781508      -1.31469     -0.569738      0.473440    -0.0870199      0.281539     0.0876972    -0.0168220       1.87685       2.46766       2.54426       2.80475       2.49616       2.39952       2.04349       1.80063       1.45665       1.12742      0.895473      0.663256      0.469949      0.316199      0.219186      0.138777     0.0905400     0.0537950
  18  16 3154.8783    4.2019  1.1850 12.2486 -0.0037  0.0239   0.0742   0.0633    0.1936   0.0000   439.7654       5.49023       6.22651      -2.69687     -0.369575      -8.79098       2.73745      -3.60880    -0.0708358      -1.20748      -1.23313     -0.284384     -0.280772    -0.0414150     -0.262880   -0.00685540    -0.0323031      0.104007       2.11485       2.81790       2.75977       3.05413       2.81373       2.79615       2.43150       2.04856       1.61810       1.22929       1.01068      0.738331      0.558806      0.382398      0.261435      0.168411      0.110238     0.0659372
  18  17 3297.3623    3.8906  1.5246 12.2801 -0.0001  0.0280   0.0620   0.0732    0.1312   0.0000   435.3501     -0.578909       8.45276    0.00854407       1.19393      -5.87513     -0.377344      -2.34057     0.0127242      0.798048      -2.77432      0.507055      0.451894      0.123980     -0.107252      0.212655      0.122109    -0.0904761       2.46982       3.21920       3.18885       3.47427       3.31801       3.08809       2.76986       2.27601       1.98431       1.53444       1.22354      0.880091      0.653762      0.445887      0.304641      0.194691      0.124976     0.0772156
  18  18 3439.9831    3.3481  2.1953 11.8244 -0.0010  0.0332   0.0450   0.0909    0.0928   0.0000   432.8055       4.01681       17.3824       4.28572      -2.07786      -8.48622      -2.39611      -2.17091       1.23728      -5.19048      0.355431      0.560866     -0.537429      0.502863    -0.0636684      0.214716      0.168004     -0.115793       2.94852       3.81094       3.96331       4.11668       4.01157       3.65713       3.31351       2.77514       2.38272       1.85998       1.46436       1.06871      0.777796      0.546264      0.362793      0.240297      0.145117     0.0893847
  18  19 3582.6158    2.7724  3.1928 11.6681 -0.0020  0.0430   0.0329   0.1165    0.0630   0.0000   441.4040       9.84639       9.63777      -2.99176      -5.30781       2.67614       2.90425      -7.91629     -0.708437       7.38543      0.979398      0.951564      -1.64933      -1.18358      0.315876      0.196595   -0.00427148      0.121175       3.71572       4.92677       5.05827       5.30043       5.17616       4.72151       4.29894       3.63781       3.01229       2.39379       1.83632       1.34962       1.02478      0.705305      0.487853      0.308566      0.190420      0.113817
  18  20 3725.3921    2.3144  4.7430 10.9907  0.0000  0.0536   0.0226   0.1428    0.0532   0.0000   444.3370      0.176009      -1.25981      -7.39933       11.4086      -5.22579      -10.1644      -14.0969       7.99078      -2.36588      -1.62880      -3.16698       1.23011      0.761145     -0.515233     -0.142354      0.177152    -0.0209873       4.77268       6.00377       6.36930       6.65141       6.36422       5.87924       5.24818       4.47934       3.81580       2.98997       2.33180       1.74391       1.23645      0.867707      0.595010      0.382984      0.236906      0.143043
  18  21 3868.1584    1.9340  6.3267 10.5493 -0.0012  0.0644   0.0165   0.1721    0.0457   0.0000   442.6954       8.44239       8.52427      -15.9432       5.08790      -6.51979      -5.23488       3.42667       6.40232       4.27213       2.87731      0.560299    -0.0800510       1.43485      0.439752     -0.525336     -0.214676     0.0767488       5.71521       7.29150       7.84871       8.11016       7.74472       7.28409       6.38763       5.48558       4.53906       3.55154       2.79917       2.08445       1.51844       1.04434      0.711644      0.462151      0.294717      0.175217
  18  22 4010.8723    1.5969  8.7836 10.1040 -0.0001  0.0817   0.0117   0.2191    0.0405   0.0000   436.7282       2.68333       25.5163      -11.4977       2.57711      -1.82616      -13.2995      -7.80437   -0.00378136      0.878648      -3.99795      -4.25499     -0.917725       1.68507       2.53999     0.0281479    -0.0476155      0.107537       7.12626       9.25911       9.79169       10.2597       9.82848       9.31271       7.95781       6.85811       5.65857       4.49563       3.52035       2.61129       1.89533       1.31017      0.883878      0.581567      0.369545      0.221863
  18  24 4296.8199    1.1159 13.1085 10.0194  0.0018  0.1271   0.0080   0.3541    0.0314   0.0000   447.1788       15.3405       26.2289      -16.9349      -10.7548       16.5175      -35.9649      -8.74948       7.44118       3.85532       1.26804     -0.398148       2.42298      0.188668       1.34600      0.546064     0.0718671     -0.317014       10.7759       14.3373       15.0425       15.3621       15.1098       14.0102       12.5740       10.7117       8.90513       6.95700       5.57251       4.13430       3.03182       2.09465       1.44375      0.922342      0.583179      0.345772
  18  26 4582.8571    0.7931 19.4912  9.7692  0.0009  0.2147   0.0052   0.5462    0.0248   0.0000   444.9429       23.3727       11.2633       4.22410       16.1341      -14.6073       6.04889       24.9305      -5.07810     -0.670046      -7.59912      -4.53657      -2.31866      0.584276      -2.31291      -2.36362     -0.694572     0.0859899       17.6547       24.2307       25.2891       26.6541       25.4365       23.5233       20.8844       18.2105       15.0662       12.1223       9.42869       7.02635       5.13299       3.54806       2.43960       1.57285      0.949387      0.580645
  19   6 1709.3567    0.2887  0.2520  9.4591 -0.0041  0.0159   0.0112   0.0276    0.0358   0.0000   437.4607     -0.127054       15.1309      -2.25107      -4.12045      0.947685      -1.09126     -0.955848     -0.791436      0.568681     -0.424082     -0.196413      0.105519      0.154964      0.166295     0.0342672   -0.00120135     0.0432720       1.29602       1.67760       2.01381       1.92396       1.85009       1.73227       1.42550       1.29930       1.09384      0.889243      0.695517      0.492268      0.405479      0.250723      0.182062      0.109513     0.0788217     0.0483055
  19   7 1867.2857    0.4701  0.4362  9.4838 -0.0036  0.0179   0.0131   0.0352    0.0527   0.0000   439.8885     -0.136362       14.1682      0.330549      -1.28039      0.899175     -0.125213    -0.0916414      0.120119      0.357369      0.306428      0.564747     -0.206632     -0.203454     -0.205627     0.0946789     0.0192151     0.0741784       1.41967       1.92121       2.07499       2.19216       2.09642       1.89878       1.78832       1.41086       1.24423      0.979593      0.754940      0.536996      0.437775      0.305945      0.220063      0.150431     0.0853292     0.0571521
  19   8 2021.7239    0.6689  0.6426  9.4072 -0.0041  0.0206   0.0153   0.0407    0.0826   0.0000   440.0202      -2.23180       15.7448      0.363740      -1.65371     -0.345168       1.10891    -0.0450345      0.592666      0.939173     -0.337159     -0.243627     -0.195643     0.0861381     -0.338113    -0.0485690    -0.0151060     0.0271316       1.74953       2.39163       2.47848       2.74682       2.65201       2.43111       2.10716       1.66185       1.46104       1.13627      0.898281      0.608389      0.473201      0.355581      0.231386      0.153249      0.102304     0.0635105
  19   9 2173.7377    0.9537  0.7480  9.6322 -0.0014  0.0189   0.0198   0.0453    0.1017   0.0000   437.3360       2.52983       9.49496      -2.88988      -6.39360      -1.38189      -1.34142     -0.673127      0.877314      0.186637     -0.481204     -0.399426      0.667561     0.0463539     0.0379398     -0.208651   -0.00425438    -0.0481299       1.61748       2.07232       2.25080       2.33891       2.19591       2.06923       1.88670       1.51992       1.35628       1.07086      0.858072      0.623430      0.479959      0.318975      0.228779      0.150591     0.0959822     0.0606529
  19  10 2322.3087    1.2971  0.9030  9.9513  0.0001  0.0218   0.0250   0.0510    0.1295   0.0000   439.9617       1.57515       17.9623       1.24942       1.01987      -1.79501     -0.381192      -3.10499      0.736754       1.24589    -0.0952782      0.715094      0.257410     -0.120863    -0.0790441      0.415891      0.244230     0.0526478       1.76844       2.34009       2.35115       2.62528       2.53973       2.28301       2.18346       1.67183       1.52011       1.13582       1.00158      0.690962      0.534550      0.347159      0.252366      0.173005      0.113439     0.0720458
  19  11 2468.1462    1.7612  1.0275 10.6501  0.0008  0.0227   0.0323   0.0558    0.1335   0.0000   437.7286      -1.66119       11.8110      -2.69750      -1.21207     -0.951933      -7.12745     -0.993920     -0.580364      0.797993       1.23020      0.639340      0.134421    -0.0563625     -0.223804      0.151572    -0.0997820     -0.203965       1.81970       2.46859       2.40772       2.66275       2.58462       2.40331       2.11753       1.83302       1.57067       1.30413       1.03767      0.732197      0.568571      0.388270      0.271911      0.186768      0.112360     0.0759272
  19  12 2613.0536    2.3459  1.0369 10.8327 -0.0000  0.0211   0.0423   0.0552    0.1875   0.0000   437.1747      -2.96806       10.2879      -3.07189      0.446523     0.0529734      0.646252      -1.68255       3.17016     -0.323704     -0.913424      -1.30494    -0.0597145    -0.0355788      0.404241      0.108984     0.0327668     0.0145852       1.84024       2.34263       2.45983       2.62971       2.46535       2.34176       2.09452       1.81270       1.49214       1.18252      0.976558      0.729903      0.544439      0.355986      0.261274      0.172335      0.112772     0.0707788
  19  13 2757.9162    2.9315  0.9928 11.3889 -0.0020  0.0204   0.0530   0.0541    0.1673   0.0000   437.4546       1.40696       12.6741      0.149818    -0.0252585      -2.11635     -0.805274     -0.197456       2.88611     -0.155502      -1.38861      0.687716    -0.0990678     -0.112059     0.0273239    -0.0820435     0.0348119   -0.00687347       1.73415       2.26014       2.45484       2.45801       2.49700       2.27973       2.02725       1.72080       1.41859       1.16418      0.894997      0.690225      0.507528      0.352905      0.238011      0.161293      0.105809     0.0695677
  19  14 2902.4948    3.6876  0.8963 11.7504 -0.0010  0.0201   0.0682   0.0478    0.1817   0.0000   441.3572      0.920531       12.1426      -3.57090      -2.65418      -3.15291     -0.970575      -1.11614       1.86374      0.521968      0.580671      0.896711      0.311077     -0.431364    -0.0992160      0.124090    -0.0138095     -0.106179       1.78534       2.33993       2.46034       2.66287       2.35322       2.25211       2.04485       1.81506       1.46659       1.20488      0.914873      0.716736      0.497427      0.365544      0.253522      0.164860      0.101523     0.0667384
  19  15 3046.5559    4.1739  1.0104 12.2184 -0.0035  0.0209   0.0742   0.0548    0.1706   0.0000   438.1205      -3.06997       9.67506      -2.40125       2.81994      -3.89503      -1.18154      -1.40460     -0.267849     -0.745441    0.00175953      -1.10473      0.643279      0.698794      0.165641     0.0351798   -0.00716788      0.118557       1.87963       2.35020       2.45009       2.44231       2.43544       2.35483       2.00886       1.81280       1.53284       1.26979       1.01220      0.794558      0.564365      0.386246      0.252614      0.173639      0.116136     0.0740585
  19  16 3189.8604    4.1608  1.3525 12.1849 -0.0035  0.0251   0.0660   0.0637    0.1475   0.0000   437.7911       8.54475       11.6545      -3.89073     -0.759262      -8.17995       1.61144      -2.74890      0.299162       2.56385       1.40045       1.71289      -1.01690      0.352662     0.0518519     0.0394258    -0.0603025    -0.0865531       2.18785       2.68037       2.81962       3.03462       2.97363       2.70492       2.46984       2.17219       1.75141       1.42356       1.13200      0.830819      0.655986      0.444821      0.320682      0.208535      0.135339     0.0870672
  19  17 3332.9030    3.6709  1.8233 12.1206 -0.0007  0.0294   0.0516   0.0802    0.0960   0.0000   438.8539       2.64137       16.6824      -7.10017     -0.238554      -1.62088      -2.67740      -2.63080       1.41616      -1.90678       1.83102       1.87067       1.12309     -0.179296     -0.561453     0.0777252     -0.129914    -0.0404607       2.44965       3.28935       3.28875       3.56369       3.32933       3.19707       2.87727       2.45771       2.09180       1.68997       1.35759       1.00936      0.754287      0.516892      0.369659      0.241009      0.155115     0.0976714
  19  18 3476.1646    3.1976  2.5876 11.6194 -0.0010  0.0360   0.0384   0.0951    0.0849   0.0000   444.1010      0.658326       13.4931      -1.59344      -3.08964      -2.58340       4.06619      0.570673      0.340787      -1.57165     -0.436469      0.627817       1.11502     0.0199332     -0.163480      0.428195     0.0913183    -0.0495008       3.03608       3.95147       4.11750       4.30659       4.20224       3.81694       3.53897       3.07046       2.54063       2.09169       1.61984       1.27379      0.907945      0.655237      0.434262      0.294934      0.194122      0.120379
  19  19 3619.3385    2.6243  3.6646 11.3056 -0.0031  0.0452   0.0275   0.1179    0.0608   0.0000   436.5399       1.74599       6.64714      -7.17915      -4.12541      -3.22407       3.99680      -1.52796       1.29628       1.89361      -1.16497      -1.67715      -2.37500     -0.635173     0.0401459   -0.00517296    -0.0807516     0.0164414       3.61729       4.81765       5.00507       5.28379       5.05833       4.82985       4.34703       3.68118       3.11200       2.54136       2.01697       1.53534       1.13270      0.786251      0.550495      0.368013      0.238721      0.151084
  19  20 3762.4655    2.2051  5.2190 10.6867  0.0005  0.0547   0.0197   0.1460    0.0531   0.0000   446.7305     -0.439767       17.3095      -1.51371       1.62055      -9.48485       2.35556       7.38749       2.53755      0.533714      -4.21481      0.560111     0.0876266      -1.12121     -0.875514      0.612655     -0.184133    -0.0714806       4.63186       5.98130       6.19924       6.49661       6.46810       5.92332       5.36918       4.57408       3.90606       3.12721       2.50593       1.88640       1.38515      0.975623      0.691195      0.454994      0.294835      0.184885
  19  21 3905.7774    1.8560  7.2924 10.2730 -0.0008  0.0686   0.0142   0.1839    0.0436   0.0000   433.2977       9.71418       6.53086       13.4546      -3.12489      -18.0298      -4.62188      -5.82659      -1.06687      -2.64294      -4.59680      -4.28248      -1.40151       2.65250     -0.183804      0.448074     -0.570343     0.0869467       5.61777       7.62433       7.87750       8.26184       7.96234       7.53724       6.73360       5.78110       4.86994       3.88884       3.10039       2.34939       1.76106       1.21114      0.839619      0.557015      0.368026      0.229026
  19  22 4049.0755    1.5274  9.4173 10.0619 -0.0007  0.0841   0.0107   0.2324    0.0376   0.0000   435.6981      -8.49022      -9.18458      -10.1225      -16.6650      -2.95389       2.20056       1.38783      -10.3892      -4.12139       6.29138      -7.67660      -1.07490      0.803166     -0.656338     -0.805436     0.0204224     0.0512751       7.02852       9.14122       9.79758       10.0457       9.74134       8.94161       8.18574       7.17112       5.97542       4.88059       3.88164       2.93655       2.13601       1.52512       1.05129      0.690040      0.449090      0.281405
  19  23 4192.0667    1.2981 11.8402 10.0145 -0.0006  0.1069   0.0088   0.2999    0.0335   0.0000   425.8173       9.19486       26.1084      -3.10767       12.7365       14.4562      -7.38974      -20.9134       13.2027       7.44674       4.42680      -6.47437       2.44639       3.19942      0.250507      -1.24736     -0.624935      0.443106       8.65652       11.6950       12.1275       12.9397       12.4052       11.6006       10.2115       9.12014       7.62074       6.22970       4.84055       3.70664       2.77470       1.90457       1.33574      0.872871      0.573280      0.357302
  19  24 4335.8953    1.0713 14.6587  9.9358 -0.0003  0.1424   0.0069   0.3797    0.0299   0.0000   433.4516      -52.1979       18.9029       10.1158       9.22167       19.9603       14.6338     0.0765186      -6.42586      -17.0908     -0.102301      -2.84036      -3.63188       7.73583     -0.104519      -1.34750    -0.0459594     -0.175658       11.2871       15.4572       16.4155       16.9975       16.6569       15.1342       13.9974       11.8966       10.0633       8.05698       6.34086       4.85842       3.60221       2.57037       1.77079       1.18022      0.757338      0.462658
  19  25 4479.2894    0.8864 16.8992  9.8424 -0.0011  0.1713   0.0058   0.4589    0.0271   0.0000   447.1194      -8.54520    -0.0925027       17.1964       4.22504      -24.1653      -11.7106      -4.09164      -13.1347      -2.84880       4.26128      -6.99813     -0.184016      -2.62694       1.07607      0.684218     -0.156266     -0.807227       13.6355       18.1530       19.4236       20.0183       19.3410       18.4379       16.5125       14.2008       12.1788       9.72206       7.83504       5.90171       4.41664       3.11094       2.18846       1.46187      0.921126      0.573716
  20   6 1734.1757    0.3410  0.3394  9.3517  0.0011  0.0179   0.0109   0.0337    0.0406   0.0000   437.9248     -0.360634       16.5681     -0.118484      -2.49621      0.676673      0.520665     -0.711011     -0.663925      0.913589     -0.438350     -0.284388     -0.329591     -0.139282     0.0348271    -0.0240559    0.00306645     0.0213985       1.34351       1.83643       1.95037       1.93421       2.03649       1.63576       1.64052       1.39435       1.30008       1.11096      0.882900      0.684180      0.509072      0.371432      0.210529      0.150499      0.108028     0.0791878
  20   8 2050.0201    0.7049  0.5921  9.7270 -0.0033  0.0195   0.0168   0.0431    0.0692   0.0000   438.1211      -2.29198       17.3934       2.10119     -0.786283      -3.42835      -2.26200     -0.904757       1.44006     -0.418745     -0.398430     -0.663146      0.194824      0.162486     -0.112945     -0.192345     0.0311435    -0.0644939       1.36178       1.88899       1.90453       2.27677       1.96799       1.99811       1.67963       1.75987       1.24245       1.00209      0.795396      0.774268      0.518613      0.350323      0.217508      0.174354      0.124330     0.0807299
  20   9 2203.0731    0.9696  0.8710  9.8416  0.0017  0.0209   0.0188   0.0492    0.1023   0.0000   437.1491      -3.05231       18.6625       1.13739      -1.23142      0.485377     -0.831662       2.22341     -0.742948     -0.586460      -1.04757      -1.00891     0.0752879     0.0876968      0.195035     -0.135168     0.0212598     0.0145623       1.60240       2.08233       2.18649       2.27172       2.24460       2.12623       1.94664       1.68734       1.47913       1.11289      0.924069      0.727513      0.537823      0.404672      0.286236      0.186883      0.132354     0.0852805
  20  10 2352.4298    1.3865  0.9279 10.1284  0.0000  0.0209   0.0252   0.0482    0.1302   0.0000   434.4929      -2.72558       16.5448    -0.0898667     -0.238762     -0.273294      0.941777      0.161525      0.519982      -1.00750     -0.940275      0.327384      0.639296     -0.548553     -0.391312      0.382153      0.303806    0.00446402       1.64194       2.03799       2.20656       2.35720       2.37764       2.06396       1.99341       1.66799       1.45161       1.19294      0.913690      0.709502      0.548640      0.401906      0.282702      0.201649      0.130998     0.0788117
  20  11 2498.9869    1.8514  0.9754 10.6268 -0.0012  0.0198   0.0338   0.0543    0.1431   0.0000   436.4133       1.91339       13.5337     -0.383683     -0.825771      0.510859      -3.65777      -1.57930       1.48124       1.80234       1.00220      0.275457      0.800611     -0.104650     0.0755260   -0.00909520      0.196762     0.0522540       1.66578       2.12313       2.24960       2.18528       2.24892       2.10122       2.01463       1.75761       1.51663       1.22926      0.890945      0.687008      0.560855      0.425851      0.315875      0.215954      0.139470     0.0845153
  20  12 2644.8197    2.4399  1.0211 11.1283 -0.0005  0.0215   0.0424   0.0529    0.1647   0.0000   439.8694     0.0483674       15.3874      0.335532      0.661607      -1.20796       1.28870      0.601649     -0.148956      -1.31314     -0.457346      0.303127     -0.920481     -0.322238      0.101834     0.0217250     -0.203881    -0.0223467       1.72116       2.28295       2.23233       2.39247       2.33657       2.27882       2.11415       1.82673       1.49980       1.24530      0.937141      0.767708      0.575020      0.446961      0.302260      0.201497      0.137878     0.0907618
  20  13 2790.6835    3.0783  1.0014 11.8568 -0.0039  0.0199   0.0556   0.0551    0.1294   0.0000   440.0036      -1.03069       10.6032       3.67171      -2.59056      -3.56848     -0.531072      -3.53031      -2.55038       2.50017       1.91253      0.316630    -0.0504637      0.442069     -0.351516      0.249175    -0.0232198    -0.0697907       1.67822       2.11211       2.30251       2.34081       2.25235       2.05922       1.89801       1.69050       1.48751       1.25362      0.993744      0.747001      0.565723      0.401613      0.276087      0.182288      0.124032     0.0770660
  20  14 2935.9628    3.8240  0.8549 12.3492 -0.0057  0.0195   0.0722   0.0472    0.1314   0.0000   440.7097       1.21005       10.7927      -1.96337      -1.55436      -3.66105     -0.528408      -1.11832     -0.501129      0.501466       1.21256      0.242523     -0.954131    -0.0459689      0.351566     -0.143514    0.00307474    -0.0179468       1.49060       2.02799       2.04428       2.22602       2.18790       1.91398       1.88712       1.58957       1.46962       1.08739      0.884007      0.684593      0.479718      0.411791      0.274395      0.197929      0.121857     0.0788055
  20  15 3080.4540    4.2590  0.9995 12.2780 -0.0015  0.0200   0.0748   0.0527    0.1681   0.0000   435.8706       1.13244       11.7765      -1.42919      -1.34979     -0.772481       4.45492      -2.37211      0.457884      -1.49058     -0.511161      -1.20714      0.606843     -0.244025     -0.277934      0.154731   -0.00121246     0.0513271       1.60323       2.08885       2.15563       2.32347       2.18302       2.16502       1.91428       1.70162       1.39822       1.16459      0.911961      0.728533      0.516951      0.392975      0.279762      0.188717      0.124813     0.0818128
  20  16 3224.4089    4.1558  1.2693 12.4739  0.0002  0.0244   0.0659   0.0601    0.1290   0.0000   435.1848       3.22751       18.8388      -5.61154      -2.74235      -1.93021     -0.454275      -2.23606     -0.617906      0.974901     -0.477063     -0.406590      0.598823    -0.0805436  -0.000224427     -0.324833     -0.137946    -0.0747138       1.94617       2.50746       2.67996       2.90336       2.71724       2.53619       2.37179       1.97049       1.75714       1.39157       1.14681      0.885751      0.641705      0.469402      0.321798      0.223423      0.148280     0.0952775
  20  17 3368.0697    3.5883  1.9733 11.7990  0.0000  0.0297   0.0453   0.0760    0.0933   0.0000   443.2425    0.00619614       9.76568      -4.52229       3.65842      -6.06531      -8.11735      -1.97897       2.71012      0.470347       2.07903      -1.85978      0.382141       1.28554    -0.0175183      0.121926     -0.235664     0.0308796       2.41719       3.17296       3.40127       3.59802       3.51264       3.22648       2.91819       2.48687       2.18859       1.72356       1.37843       1.05083      0.816005      0.567860      0.396691      0.273773      0.182393      0.117240
  20  18 3511.8131    3.0071  2.8329 11.5452 -0.0017  0.0380   0.0340   0.0949    0.0734   0.0000   441.1819     -0.945502       14.2136      -2.52710       1.91332      -2.49725       3.58518       7.66054      -2.19321      0.948488      -4.34109       1.85425      -1.63433      0.669337      0.313316    -0.0642062     -0.164141     -0.173951       3.03818       3.98286       4.20922       4.46792       4.35822       4.01090       3.73526       3.14084       2.76255       2.19464       1.77254       1.33178       1.01644      0.739286      0.530097      0.350825      0.238909      0.150810
  20  19 3655.5107    2.4976  4.0729 11.1658 -0.0011  0.0475   0.0244   0.1211    0.0549   0.0000   440.8379       6.40316       11.9992      -4.33918       5.27384      -6.81374      -6.71781       1.23525      0.105471      -1.44019      0.406891       2.64306      -3.33719      0.575427      0.676000     -0.368751      0.433956      0.190096       3.78131       5.05324       5.35541       5.48069       5.53032       4.93840       4.63595       4.02082       3.40429       2.81405       2.19952       1.71989       1.27931      0.950562      0.649704      0.441693      0.298600      0.188233
  20  20 3799.2911    2.1183  5.5993 10.6165 -0.0008  0.0558   0.0179   0.1505    0.0500   0.0000   427.8218      -4.95647       17.5417       3.14161       8.50096      -15.2689      -10.1708       2.66031      -3.98064      -2.83658      0.974803     -0.441751      -2.34176      0.205735     -0.202214     -0.243994    -0.0714537     -0.172526       4.50639       5.87088       6.10283       6.44478       6.26807       5.87539       5.44724       4.70390       3.99812       3.27299       2.64112       2.05436       1.53249       1.10055      0.774074      0.527175      0.357031      0.229276
  20  21 3942.9081    1.7555  7.6186 10.3614 -0.0005  0.0709   0.0132   0.1898    0.0394   0.0000   437.0348       8.18109       3.18867       1.06574      -8.45003      -2.04853      -12.2317       11.5800       10.0498       5.18756       7.13966       2.11726     -0.991603       1.06072      0.462453      0.679185     -0.392255      0.275196       5.61228       7.47598       7.79870       8.24513       8.08629       7.60632       6.86812       5.97733       5.02345       4.14240       3.36345       2.59849       1.90545       1.37412      0.980675      0.664769      0.444593      0.284325
  20  22 4086.8760    1.4717  9.9835 10.0443 -0.0003  0.0880   0.0099   0.2409    0.0359   0.0000   423.8577       23.2620       6.66981      -3.18850       6.14407      -14.0009      -7.08406      -5.20556      -1.15751       8.15253      0.125490      -5.76074       2.48279      0.112776     0.0913880      -1.03129     -0.679264      0.399302       6.79449       9.13275       9.65804       10.1801       9.75855       9.21213       8.42606       7.36289       6.30705       5.09583       4.17344       3.17865       2.39380       1.72602       1.22438      0.837672      0.542409      0.348493
  20  23 4230.3489    1.2188 12.9202 10.0230 -0.0006  0.1175   0.0078   0.3212    0.0310   0.0000   428.6258      -3.04288       12.3084       9.43553       1.67100      -13.4377       4.56159       2.77679      -9.26906       12.7608      -6.29573     -0.460047       1.26452      -6.09605      -1.73484       1.59514      -1.38106     0.0941823       9.18485       12.1620       13.1390       13.5593       13.3253       12.3859       11.3926       9.77613       8.29868       6.94332       5.56943       4.26058       3.23294       2.29330       1.64301       1.09600      0.735765      0.476548
  20  24 4374.3740    1.0444 14.8401  9.9126 -0.0009  0.1390   0.0065   0.3733    0.0289   0.0000   440.8180      -15.5949       19.8361      -16.5931       2.45233       15.3752       20.1054      -29.8607      -2.43982      -14.6511      -7.50893      -4.01266      -4.22514      -2.13134     -0.371337      0.883157      0.594981     -0.224127       10.5875       14.4679       15.3340       15.9034       15.5611       14.4879       13.3995       11.6600       9.93249       8.12104       6.53328       5.08704       3.80464       2.77292       1.94297       1.32420      0.868903      0.557311
  20  25 4518.0022    0.8599 18.1684  9.8004  0.0006  0.1838   0.0053   0.4748    0.0253   0.0000   415.9876       1.75546      -22.9194      -49.3027       29.1437       23.5798      -9.38242      -39.4382       1.28803       16.5222      -20.5507      -4.28374     -0.312769       1.37602     -0.887130      0.296374       1.52530     -0.870807       13.7303       18.4876       20.0025       20.7083       20.2729       19.2341       17.3818       15.2230       12.9390       10.5642       8.64353       6.58203       5.03527       3.65678       2.55557       1.76102       1.15551      0.739176
  21   5 1589.2362    0.2184  0.2474  9.3398 -0.0052  0.0172   0.0094   0.0310    0.0316   0.0000   439.4663     -0.236979       19.3902       1.63725      -4.18292      -1.30538      0.358827      0.597679      -1.79845       1.27292      0.550926      0.599018      0.376385      0.269555     -0.124918      0.160308    -0.0246140    -0.0631638       1.37963       1.89451       2.11995       2.30523       2.22321       1.97330       1.82130       1.40259       1.38505      0.971668      0.721460      0.544765      0.417289      0.294625      0.218269      0.173160     0.0956899     0.0667734
  21   6 1758.2015    0.3625  0.3259  9.4496 -0.0065  0.0180   0.0122   0.0333    0.0401   0.0000   439.6309     -0.634481       18.8777    -0.0190968      -2.46764       1.23680    -0.0699828      0.437693     -0.150099     -0.940132      0.414397      0.160860    -0.0898704     -0.474128      0.436936      0.230435    -0.0935839    -0.0279190       1.25554       1.78867       1.79189       1.98075       1.87631       1.68519       1.70877       1.31079       1.13565      0.896839      0.694082      0.595610      0.412592      0.341634      0.214818      0.178437      0.114225     0.0673184
  21   7 1919.8005    0.5427  0.4984  9.4663 -0.0023  0.0172   0.0138   0.0379    0.0581   0.0000   438.3537     -0.623292       15.3087      -1.68683      -1.63947       2.62600       2.07909    -0.0931836     -0.493062    -0.0665419    0.00851581    -0.0618422      0.284075      0.570803     0.0863197      0.156265    -0.0257555     0.0387435       1.29481       1.82587       1.97394       2.11525       2.07742       1.81165       1.71050       1.45354       1.28910      0.932084      0.827538      0.620320      0.491881      0.315803      0.240137      0.161563      0.114354     0.0710311
  21   8 2077.6973    0.7501  0.6983  9.6174 -0.0015  0.0187   0.0156   0.0424    0.0775   0.0000   436.5469     -0.787349       15.3505       4.96723      -1.32272      -4.43631      -1.95801     -0.203993       1.48238     -0.282909     -0.651952    0.00329204     -0.545833     0.0382241     -0.151363     -0.116492     0.0124376    -0.0164591       1.43241       1.77788       2.13207       2.14611       2.07868       1.99567       1.74550       1.55336       1.34678       1.05017      0.897286      0.658929      0.515534      0.382422      0.265440      0.187289      0.126348     0.0848578
  21   9 2231.8113    1.0735  0.9671  9.5967 -0.0032  0.0206   0.0194   0.0523    0.1313   0.0000   438.1537      -1.40464       13.7991       6.58535      -5.38430     -0.735944      -1.38481      -2.06107      -1.38844     -0.870091       1.72415    0.00997042      -1.13920     -0.351408      0.231778     0.0913378    0.00179403    -0.0766881       1.57186       2.04905       2.10802       2.26043       2.20233       2.14544       1.91803       1.63594       1.48026       1.19941      0.981257      0.748242      0.577371      0.424316      0.312652      0.216065      0.147853     0.0952071
  21  10 2381.8861    1.5093  0.9748 10.1548 -0.0018  0.0196   0.0263   0.0505    0.1299   0.0000   439.3627     -0.338876       13.3315       2.43684      0.862429      -1.47079       2.21691      -1.55843     0.0833872     0.0528914      0.226104    -0.0813730      0.438016    -0.0259393     -0.227006      0.319614      0.102247    -0.0188964       1.51694       1.89036       1.97380       2.16940       2.16590       2.09917       1.80620       1.52809       1.38909       1.14596      0.899435      0.709771      0.544363      0.404979      0.284693      0.199397      0.140405     0.0915384
  21  11 2529.3098    2.0034  0.9985 10.7674  0.0024  0.0199   0.0354   0.0500    0.1427   0.0000   437.2247     -0.263754       12.8725      0.414624      0.240868      -3.10886       1.34976      -1.91093      0.647908     -0.974909      -1.86393     -0.561953      0.439109      0.665969     -0.245240     -0.119659     -0.244805     0.0622124       1.55071       1.98694       2.09999       2.26329       2.20948       2.11010       1.88129       1.71099       1.42872       1.15608      0.951028      0.766872      0.547167      0.425569      0.302575      0.211994      0.144941     0.0959122
  21  12 2676.1630    2.5660  0.9604 11.4137  0.0001  0.0198   0.0464   0.0518    0.1332   0.0000   440.0040      -1.63603       13.4213      -5.04238      -1.39476      0.503623     -0.490338      -3.90936       2.54625       2.92746      -2.98231      0.888985     -0.310179     -0.432435    -0.0813886    -0.0194252    -0.0998288     0.0854131       1.60082       2.07927       2.17759       2.30551       2.12512       2.01147       1.84549       1.65325       1.52486       1.28779       1.05359      0.841114      0.611004      0.438856      0.303557      0.214102      0.143284     0.0892690
  21  13 2822.9308    3.3627  0.9002 11.5952  0.0001  0.0193   0.0602   0.0478    0.1707   0.0000   440.7848      -1.12026       13.3477     -0.784844      -1.08749     0.0854914      -2.77337      0.543135      0.861850      -1.24735      -1.27492      0.368481      0.468514      0.422796      0.583390      0.184054   -0.00633412     0.0158737       1.74744       2.25326       2.33504       2.23204       2.03775       1.93479       1.93968       1.79260       1.60302       1.31670       1.09646      0.841664      0.646860      0.476052      0.324261      0.222929      0.148797     0.0950660
  21  14 2968.8972    4.0082  0.8965 12.3986 -0.0023  0.0185   0.0727   0.0472    0.1246   0.0000   437.9929       5.39066       14.3941       1.72052      -2.18998      -3.45624      0.823663      -2.41294      0.836232      0.539888      -1.84357      0.949719      0.256853      0.134952      0.136715      0.269484     -0.279922      0.159863       1.46204       1.79947       2.01317       2.12182       2.06338       1.95731       1.74869       1.53027       1.31728       1.10901      0.898642      0.698798      0.512408      0.395114      0.276523      0.194332      0.130757     0.0856466
  21  15 3113.9644    4.3035  1.0616 12.2705 -0.0016  0.0204   0.0715   0.0522    0.1625   0.0000   439.3440     -0.443564       15.7692     -0.461852      0.778702      -4.76281     0.0604977      -2.89576      0.863684      0.583251      0.793459     -0.271987     -0.368419     -0.294378     -0.219135     -0.202860    -0.0995022     0.0550664       1.62024       2.10355       2.18140       2.27301       2.18288       2.11401       2.00359       1.75551       1.46640       1.21384      0.989386      0.775519      0.591841      0.442301      0.316768      0.217751      0.156037     0.0967578
  21  16 3258.5616    3.9297  1.4857 12.0070  0.0013  0.0256   0.0559   0.0637    0.1312   0.0000   438.9841       1.53014       10.3980      -1.09614     -0.671790      -10.7165      0.534485     -0.370102       3.24112       1.73811      -1.23487     -0.863678      0.364119     -0.450226     0.0320886     0.0390786     0.0210048     0.0960986       1.97454       2.60000       2.76994       2.87278       2.75657       2.59022       2.43116       2.12390       1.84810       1.59416       1.28820       1.02042      0.756288      0.554916      0.399740      0.260980      0.182976      0.119334
  21  17 3402.8350    3.5029  2.1008 11.7855 -0.0005  0.0299   0.0429   0.0789    0.0833   0.0000   436.9873       5.00030       12.3822      -4.21433     -0.922440      -3.47206     -0.583925       1.58799       2.02007       3.27718      0.416971      -1.34138      -2.29157     -0.220609      0.494307     -0.350797     0.0118183     -0.400403       2.31686       3.08395       3.22684       3.43912       3.32929       3.09795       2.95790       2.52787       2.17848       1.75138       1.49880       1.13016      0.854298      0.633151      0.462810      0.325081      0.214491      0.142739
  21  18 3547.1073    2.9099  3.1382 11.3614 -0.0004  0.0378   0.0304   0.0991    0.0661   0.0000   442.9826     -0.176692       20.1380      0.974737      -6.03482      -7.58617      -2.57665      -4.10731       4.04997      -1.83569      -1.39412      0.974121    -0.0401838      0.135406      0.250099      0.453840      0.531839      0.111647       2.98769       3.83835       4.06033       4.39869       4.28637       3.98255       3.58810       3.19670       2.78667       2.29944       1.82639       1.45882       1.09749      0.799295      0.582366      0.403163      0.273835      0.179221
  21  19 3691.4212    2.4023  4.7192 10.8417  0.0016  0.0498   0.0210   0.1301    0.0517   0.0000   438.6627       1.68964       14.3228       3.99063       2.87141      -6.07147      -1.28228      -2.31176       5.29988      -1.09124       1.69560     -0.219102      -2.38640     0.0638910       1.37626     -0.334531    -0.0890315     -0.468816       3.80056       4.97023       5.36266       5.77838       5.58399       5.17228       4.67524       4.24730       3.50092       3.03436       2.32938       1.86216       1.39622       1.05226      0.752865      0.514362      0.349327      0.228257
  21  20 3835.6120    2.0212  6.3409 10.3718 -0.0002  0.0589   0.0153   0.1557    0.0454   0.0000   436.0009      -14.4056       19.8621      -7.92871      -2.22809      -16.7637      -4.30505       11.8688      -1.49589      -7.53483     -0.340398      -2.32019     -0.814798    0.00134630      0.701730      0.465174      0.185905     -0.241230       4.47109       5.86725       6.25134       6.65603       6.50821       6.13541       5.54317       4.88736       4.23359       3.51405       2.85318       2.19369       1.69122       1.23620      0.905091      0.620017      0.416064      0.275768
  21  21 3979.7294    1.6950  8.4521 10.1731 -0.0003  0.0741   0.0117   0.1996    0.0375   0.0000   430.9021       2.13081       9.44766       6.28534       4.17043       3.36418      -1.30627      -2.97007       4.52928       1.92766      -2.04071      -7.65408      0.904142     0.0304179      -2.59337      -1.56685    -0.0813495     -0.105075       5.57456       7.44013       7.85181       8.19106       8.08503       7.50829       6.93619       6.27956       5.30789       4.41618       3.59346       2.82399       2.14721       1.57520       1.14784      0.789511      0.539424      0.346047
  21  23 4268.3523    1.1724 13.0893  9.9518  0.0000  0.1171   0.0073   0.3164    0.0300   0.0000   444.7418      -15.6941       19.7926      0.594695       13.5537      -13.4971      -3.65628      -2.50223       2.78807       12.2745      -4.35158      -2.51348       2.10258       3.23952      0.251869     0.0832465     -0.220987      0.557049       8.72329       11.2758       12.2357       12.8708       12.6269       12.0800       11.0151       9.52387       8.29416       6.92953       5.58560       4.36734       3.39841       2.47257       1.78362       1.26868      0.846271      0.560423
  21  25 4556.8549    0.8132 18.3632  9.7453 -0.0003  0.1844   0.0049   0.4817    0.0236   0.0000   435.8380      -14.5383       14.7740       19.0785      -9.55656      -11.3419      -13.2225       27.2951       8.00279      -7.00540       8.03604       3.75157      -3.75671      -2.57386     -0.129549       5.18429     -0.762347      -1.38157       13.0803       17.6355       18.6938       19.9372       19.5492       18.7403       17.0891       15.0208       12.8942       10.7831       8.77084       6.86713       5.30319       3.91833       2.85681       1.99600       1.32716      0.880388
  22   5 1611.3228    0.2258  0.2124  9.4109 -0.0072  0.0183   0.0099   0.0320    0.0304   0.0000   439.2379     -0.807993       20.4056     -0.854841      -2.13949      0.140430     -0.145283      -2.13826      0.142510       1.41090     0.0610406     -0.194188     -0.177438    -0.0631381   -0.00608649     -0.195218     0.0371553     0.0758856       1.23934       1.68764       1.66924       1.68144       1.84056       1.97562       1.63010       1.42622       1.09447       1.06076       1.17339      0.788595      0.637932      0.338601      0.261245      0.195758      0.130441      0.108822
  22   7 1945.0077    0.5794  0.5313  9.4420 -0.0036  0.0197   0.0147   0.0387    0.0600   0.0000   439.9831     -0.100648       17.9329      0.774617      -1.15024      -1.37089     -0.144332      0.902664     -0.803101      -1.48217     -0.679666      0.540418     -0.371465      0.188078     0.0348523      0.180637     -0.245117    -0.0658791       1.88080       2.47775       2.52996       2.26969       1.82259       1.64981       1.61337       1.78002       1.81990       1.64032       1.42296       1.10153      0.826923      0.588094      0.382865      0.243937      0.167502     0.0981244
  22   8 2104.7143    0.7689  0.7773  9.7227 -0.0046  0.0200   0.0155   0.0457    0.0802   0.0000   439.4160       3.33690       17.5173       3.55890      -3.56013    -0.0201056      0.619634     -0.238883      0.166236      -1.39451      -2.17967      -1.14193     -0.415213    -0.0162567      0.219318     0.0204351     0.0588145      0.146926       1.41501       1.83957       1.95036       2.00236       2.13388       1.86497       1.80959       1.56274       1.36927       1.13651      0.956493      0.747298      0.561495      0.431631      0.316577      0.225044      0.156403      0.106796
  22   9 2259.9803    1.1073  0.9387  9.7831 -0.0023  0.0199   0.0193   0.0482    0.1158   0.0000   441.8604       1.63717       13.8774      0.366123      0.640140      -2.66792      0.468693       3.67702       1.06002     -0.899828       1.50681     -0.710658     -0.103774     -0.332815      0.398659    -0.0556639     -0.127031    -0.0178549       1.43954       1.90136       2.05074       2.08255       2.15970       2.06816       1.89587       1.67038       1.37483       1.15215      0.974204      0.752147      0.595566      0.432860      0.317276      0.230750      0.157478      0.112598
  22  10 2410.7924    1.5351  0.9819 10.6081 -0.0016  0.0202   0.0269   0.0532    0.1128   0.0000   440.0902      -1.09038       14.5832      -1.79055       3.12939     -0.815128       2.39145      -3.09888      0.413194     -0.836640       2.30743     -0.704339     -0.512787      0.595363      0.309627     -0.208353     -0.169407    -0.0180211       1.49060       1.96190       2.14741       2.27819       2.24406       2.05469       1.92375       1.71991       1.45146       1.18941      0.959922      0.757650      0.587314      0.441214      0.331659      0.223618      0.160993      0.107520
  22  11 2559.1633    2.1509  1.0258 10.7208 -0.0002  0.0194   0.0356   0.0498    0.1508   0.0000   439.3140     -0.423598       12.3229      -1.48520      -1.96384     -0.242259      0.525161     -0.368543     -0.230064      -2.51939      0.964433     -0.228517       1.87110      0.716781     -0.117878     -0.169483    -0.0999727      0.124767       1.48677       1.94221       2.04312       2.12764       2.11063       2.00720       1.78228       1.59877       1.42631       1.23316       1.00890      0.775426      0.609661      0.458166      0.329343      0.223014      0.162358      0.105839
  22  12 2707.0987    2.6809  0.9893 11.4943 -0.0001  0.0197   0.0459   0.0504    0.1346   0.0000   437.4390      -2.80010       12.4104      0.410923       1.69357      -5.62067     -0.764582      -2.10574       1.02471     -0.807956      -2.04796      0.267840      0.101849      0.563410      0.120484     0.0589817    0.00151906     0.0411873       1.47728       1.91478       2.01029       2.14683       1.96993       2.03166       1.78845       1.62718       1.43059       1.22690      0.976693      0.769400      0.594715      0.459962      0.330084      0.233985      0.160451      0.108886
  22  13 2854.7019    3.4676  0.8672 11.9676 -0.0010  0.0181   0.0608   0.0441    0.1350   0.0000   440.4484       3.68546       10.3849       3.81065      -1.65258     -0.524325     -0.667065      -1.09106     -0.251882     -0.336912     -0.259322      0.280099     -0.661924      0.757953     0.0197894      0.164651    -0.0920277      0.103749       1.37935       1.73476       1.85375       1.96637       1.94981       1.90298       1.74024       1.48941       1.29057       1.07005      0.863998      0.733322      0.557951      0.396207      0.293271      0.211807      0.146133     0.0986640
  22  14 3001.4090    4.0690  0.9139 12.3143  0.0010  0.0192   0.0693   0.0451    0.1373   0.0000   435.5178     -0.305320       14.5926     -0.985326      -1.20873      -7.26017      -1.89429      -1.09122     -0.841941     -0.703889      0.580186      0.315261      0.286803      0.116906      0.340940     -0.134713     -0.136984     0.0479607       1.42283       1.81759       1.85154       2.06292       1.91726       1.83195       1.73105       1.51655       1.36355       1.16812      0.969305      0.768182      0.571752      0.444386      0.320122      0.229900      0.151683      0.103280
  22  15 3147.0182    4.2598  1.1825 12.1268  0.0015  0.0218   0.0678   0.0576    0.1969   0.0000   438.6797       1.09603       10.1223       1.71708     -0.987695      -6.56174     -0.642798       1.35748       2.08869      -2.64402      0.696534      0.997599      0.663219      0.448650      0.169835      0.536489     0.0439772      0.109368       1.63432       2.15654       2.13514       2.29732       2.18986       2.18447       2.02415       1.83884       1.59595       1.31099       1.11477      0.828373      0.665933      0.495839      0.383479      0.278986      0.189857      0.128012
  22  16 3292.2080    3.9662  1.5630 11.9190 -0.0013  0.0249   0.0529   0.0617    0.1152   0.0000   437.2496      0.174481       15.6559      -4.31626     -0.457094      -2.61093      -4.03774     -0.686790       2.60242     0.0412499     -0.757928     -0.800937      0.146322      0.868794      0.473091      0.360422     -0.103921      0.158731       1.81497       2.37432       2.45301       2.70340       2.66756       2.49632       2.30123       1.96991       1.78882       1.48699       1.23589      0.969551      0.736430      0.569889      0.399454      0.288628      0.194244      0.133607
  22  17 3437.2324    3.3550  2.2185 11.5867 -0.0007  0.0308   0.0385   0.0766    0.0803   0.0000   438.3558       1.38003       15.8811      -1.15906      -3.79337      -4.95214       3.20309    -0.0363978       3.19744     -0.928914     -0.426550      -1.09423     -0.227282      0.252843     -0.714908      0.193626      0.152569      0.337719       2.23757       2.94908       3.08477       3.24965       3.20330       2.89383       2.79703       2.47150       2.29645       1.85482       1.51910       1.20517      0.947236      0.706116      0.516097      0.364443      0.256059      0.169313
  22  18 3582.1336    2.8257  3.4451 11.1105 -0.0008  0.0396   0.0268   0.0974    0.0626   0.0000   433.6415       3.44327       11.4293      -5.30064      0.904057       2.10094      -6.59243      -5.46058       2.06312      -1.20395      -3.53632     0.0605094      0.488820       1.12056      0.266868     -0.253527     0.0471170     0.0116538       2.94065       3.92106       4.09434       4.52650       4.20047       4.15148       3.71950       3.31786       2.82611       2.46589       1.98673       1.57759       1.19017      0.909453      0.647141      0.465016      0.314054      0.213905
  22  19 3726.8227    2.3163  4.9189 10.7059 -0.0002  0.0484   0.0194   0.1281    0.0523   0.0000   434.6773      -5.25856       10.9679     -0.735541       4.79315      -10.1687       1.31525     0.0873400       1.45167      -2.85181     -0.242822      0.123224     -0.649126     -0.174201     -0.233504      0.376517    -0.0403776     -0.112533       3.58268       4.69452       5.06211       5.32633       5.19777       4.97324       4.63563       4.05673       3.52096       2.89123       2.41453       1.87054       1.49110       1.10872      0.801573      0.571234      0.391182      0.272452
  22  20 3871.6449    1.9069  6.5791 10.4652 -0.0002  0.0616   0.0143   0.1601    0.0408   0.0000   443.6744       3.54096       3.84564       5.21489      -3.84689      -6.83016      -1.88491       2.78310      -4.64869       4.99663      0.295312      -1.32812       2.99368      -1.36523       1.28281      0.747314     -0.341401     -0.225476       4.35783       5.79226       6.24665       6.61324       6.38983       6.12856       5.59460       5.05545       4.39788       3.68186       3.02153       2.38042       1.83326       1.39475       1.01795      0.727737      0.499948      0.330223
  22  21 4016.2661    1.6061  9.2261 10.1570  0.0002  0.0779   0.0105   0.2115    0.0346   0.0000   435.3644       10.4694       15.6439       4.84919      -14.7442      -5.60841      -13.1084      -10.9754      -3.17597       5.01877      -5.51496      -1.46201       1.68561      -2.67551      0.102163      0.733379      0.341418    0.00725410       5.63038       7.35120       7.82023       8.44340       8.21367       7.85193       7.18967       6.39696       5.60430       4.66156       3.82407       3.04974       2.36331       1.77346       1.29186      0.922674      0.627353      0.428850
  22  22 4161.1374    1.3357 11.3098 10.0615 -0.0004  0.0968   0.0084   0.2689    0.0308   0.0000   430.4832      -5.52102       14.6622     -0.848432      -3.71787      -14.3464      -5.80310      -2.98559       10.5000      -5.02762      -10.4220       8.76267      -1.91449      -2.14270      -3.22416       2.19920      0.719005     -0.429979       6.90543       9.15772       9.91161       10.3436       10.2427       9.71109       8.93515       7.92929       6.92802       5.85832       4.78609       3.86571       2.90608       2.23006       1.61312       1.15175      0.780036      0.528831
  22  23 4305.5558    1.1128 13.6974  9.9736 -0.0016  0.1241   0.0067   0.3329    0.0282   0.0000   436.5957       4.67547       5.35822      -15.6478       3.91316      -13.8660       6.24057      -5.71412      -1.81485      -3.09928      -3.48577      0.783956       5.35401     0.0272551       1.87209      -2.05169     -0.270757     -0.489801       8.59229       11.6242       12.3324       12.9918       12.6679       12.1170       11.2473       10.0834       8.84884       7.37787       6.17097       4.88216       3.82050       2.82472       2.09392       1.47549      0.995461      0.674067
  22  24 4450.0055    0.9256 16.6160  9.8827 -0.0007  0.1583   0.0054   0.4177    0.0250   0.0000   408.9279       15.4504       5.59092       3.60109       12.0197      -29.3444      -24.3447       4.01268       12.1507      -6.27625      -2.55048      -12.3428      -1.22898       7.68758       3.02353     -0.970213      0.348345      0.763801       10.7550       14.6300       15.7720       16.6086       16.3553       15.5354       14.3323       12.6519       11.3830       9.32591       7.76954       6.09635       4.79929       3.57051       2.67668       1.84907       1.27001      0.850844
  23   5 1632.7849    0.2469  0.2539  9.3572 -0.0061  0.0137   0.0094   0.0283    0.0305   0.0000   438.9454     -0.282024       18.3034     -0.338868      -1.91823     -0.424198       1.49368     -0.251774      0.395673      0.818006       1.05714     -0.424250      0.712419    -0.0413066    -0.0608223      0.184276     -0.131632    -0.0426116       1.06538       1.30083       1.46599       1.57414       1.47795       1.27060       1.25945       1.17233      0.995762      0.905664      0.749960      0.608724      0.457063      0.349518      0.249642      0.181493      0.122090     0.0821320
  23   6 1804.1935    0.4079  0.4342  9.3461 -0.0057  0.0198   0.0118   0.0386    0.0471   0.0000   440.4164      -3.37949       17.8989     -0.668041      -3.89008      -1.53545     -0.462342      -1.45552      -2.04455      0.676598     0.0636656      0.170195     -0.683196      0.627950     -0.237118     0.0148703     -0.191182     0.0499947       1.81988       2.43289       2.59558       2.38494       1.99569       1.35698       1.41595       1.54021       1.83759       1.82294       1.67575       1.39590       1.04265      0.770339      0.508723      0.310348      0.208334      0.114350
  23   7 1969.6159    0.6025  0.6009  9.4836 -0.0035  0.0170   0.0135   0.0392    0.0642   0.0000   438.4723     -0.855250       15.8745       1.06838    -0.0767807       2.35476       2.79389     -0.280270      -1.22915     -0.267139     0.0301655       1.39378     -0.538604      0.416057      0.175240      0.135589    -0.0298624      0.105727       1.20818       1.56085       1.60650       1.73242       1.73876       1.68029       1.56424       1.31583       1.15170       1.02811      0.856089      0.722979      0.515671      0.406720      0.287182      0.213708      0.150548     0.0997811
  23   8 2131.0702    0.8632  0.7751  9.6469 -0.0020  0.0184   0.0165   0.0441    0.0802   0.0000   438.0506      -4.14735       16.4677       1.24394      -2.70365     -0.627668      0.723011       2.68881     0.0483115      0.278623      0.836079      0.249744     -0.566196      0.311120     -0.443193      0.285194     0.0954988      0.196784       1.17076       1.68670       1.69037       1.90297       1.72465       1.73529       1.48743       1.41568       1.23333       1.11271      0.893918      0.739147      0.554116      0.432999      0.312804      0.216259      0.156461      0.100251
  23   9 2287.4463    1.2455  0.9012  9.9351 -0.0016  0.0191   0.0215   0.0445    0.1189   0.0000   440.7889      -1.17708       9.46044      -1.97296     -0.138609      -1.56486   -0.00525370      -2.05284       3.40749      0.666366      -1.15785      -1.54588      0.168169     -0.556427     -0.462009      0.187107      0.166074     0.0748094       1.36108       1.82837       1.85489       2.06232       1.97087       1.91836       1.83788       1.61071       1.39305       1.10675      0.954874      0.767282      0.610570      0.443779      0.339946      0.246214      0.170416      0.116458
  23  10 2439.1540    1.6475  1.0553 10.4210 -0.0018  0.0200   0.0268   0.0500    0.1375   0.0000   439.0146      -3.28283       13.9771      0.328035       1.25865    -0.0571350       1.71949      -2.04345      0.936151     -0.507642     -0.430895      0.978310     -0.253875      0.438652      0.416807    -0.0517311     0.0944027      0.134359       1.47810       1.85348       2.00245       2.09924       2.07180       2.02196       1.88167       1.64271       1.48547       1.24825       1.01396      0.817705      0.614469      0.491779      0.373353      0.268532      0.188855      0.130458
  23  11 2588.6073    2.1742  1.0751 11.0225 -0.0018  0.0207   0.0358   0.0519    0.1474   0.0000   437.7321       1.89325       15.8273      -4.31450      -1.26304      0.532286      -1.78430      -1.64811      -1.13624       1.55746      -2.01382      0.756038     -0.186094     -0.126217    0.00543647     -0.246802     0.0926461     -0.159257       1.49292       1.98074       1.95649       2.18102       2.03739       2.05751       1.90985       1.82611       1.54273       1.34990       1.05571      0.792940      0.619673      0.526642      0.395924      0.310014      0.220810      0.146450
  23  12 2737.5813    2.8494  1.0425 11.1297  0.0026  0.0191   0.0452   0.0491    0.1647   0.0000   439.0397     -0.828106       16.4204      -5.50664     -0.625614      -2.56425      -5.88661     -0.848476      0.731073      0.722892      0.289708     -0.972315    -0.0801669     -0.165300      0.161486      0.254820    -0.0106478     0.0718104       1.38575       1.76231       1.93886       2.10110       2.01018       1.94465       1.83812       1.62464       1.36499       1.13038      0.976282      0.752335      0.583501      0.437800      0.339486      0.250200      0.179068      0.119071
  23  13 2886.0996    3.7640  0.8784 11.8689 -0.0023  0.0172   0.0651   0.0444    0.1565   0.0000   439.3459       1.22828       13.1838      -1.44736      -1.56304      0.266826     -0.809420      -2.20095      -1.60586      -1.40931     -0.257409      0.485085     -0.224611      0.513999      0.530160     -0.115569    -0.0393213      0.227392       1.28315       1.57210       1.69118       1.80153       1.75814       1.74204       1.62385       1.37800       1.23957       1.05731      0.845322      0.702497      0.540769      0.399823      0.303927      0.228473      0.166632      0.112631
  23  14 3033.4100    4.1363  0.9806 12.2967 -0.0000  0.0188   0.0692   0.0472    0.1463   0.0000   438.3239       2.99160       11.7970     -0.435739      -1.08703      -3.86513     -0.849420       3.22831    0.00656086     0.0505972     -0.660069       1.29106      0.207915     -0.389396      0.615638     0.0941229      0.150638   -0.00221198       1.33677       1.66283       1.91032       1.94345       1.95734       1.94487       1.74290       1.51173       1.36224       1.09808      0.905111      0.749132      0.568385      0.442419      0.326211      0.233278      0.177220      0.118037
  23  15 3179.7263    4.2049  1.2134 12.3255  0.0040  0.0223   0.0653   0.0567    0.1561   0.0000   437.8163       1.62350       12.9042     -0.484903     -0.729783      -5.12782      -2.12232      -1.13641       1.06891       2.47258      0.996518      0.610479       1.07033       1.15703     -0.457030      0.171505      0.313988     0.0609239       1.52373       2.06550       2.19767       2.26124       2.25437       2.08771       1.98717       1.78307       1.61848       1.33670       1.12371      0.865937      0.698314      0.533742      0.382221      0.290903      0.207053      0.136813
  23  16 3325.5229    3.7809  1.6135 12.1103 -0.0021  0.0252   0.0503   0.0642    0.0988   0.0000   439.3272       1.45476       17.0788       2.14367       1.00034      -4.46962      -4.52972      -3.12255     -0.689640      -4.08249     -0.690858      0.484267     -0.273351       1.31053     0.0917629      0.605328      0.244239     -0.113409       1.70754       2.31177       2.34370       2.57837       2.52067       2.40008       2.18798       2.04311       1.75640       1.55763       1.26759       1.01048      0.782911      0.620543      0.454992      0.320573      0.230577      0.156531
  23  17 3471.2555    3.1811  2.6686 11.2932 -0.0013  0.0320   0.0323   0.0829    0.0704   0.0000   438.5593      -4.83073       16.9055       1.02236      -4.06379     -0.847673     -0.204355      -3.44385      -5.15719      0.852236      -2.77145       3.33128     -0.881933     0.0800651     0.0899430      0.769358      0.204875      0.203637       2.28205       2.96598       3.16416       3.42538       3.32027       3.25048       2.97063       2.70593       2.27602       1.98241       1.59450       1.25158       1.02610      0.753840      0.581612      0.419135      0.292855      0.202911
  23  18 3616.7830    2.6461  3.9127 10.9523 -0.0001  0.0410   0.0233   0.1038    0.0564   0.0000   432.3904      -4.14225       20.6063      -4.72633     -0.964353      -2.26884     -0.626833      -6.13457      -1.47535       1.09976     -0.266756      0.838177      -1.42566     -0.216560     -0.316175      0.330649     -0.690349      0.260871       2.94461       3.77175       4.01538       4.34812       4.26102       4.02915       3.84505       3.40010       2.95519       2.47080       2.11479       1.67780       1.30281      0.993536      0.744722      0.529375      0.384892      0.261147
  23  19 3762.0437    2.2136  5.3073 10.7240 -0.0003  0.0507   0.0173   0.1355    0.0437   0.0000   431.3820       5.94157       4.63319      -9.55029       3.98647      -12.6510      -6.54650      -4.66902       4.56266       1.73044      -1.93715       2.24593      -1.39614       1.11005       2.43726     -0.636306     -0.516182     0.0460894       3.40291       4.58699       4.86032       5.09443       5.14542       4.88215       4.51967       4.01744       3.62013       3.02055       2.56345       2.00878       1.60679       1.20033      0.913037      0.647373      0.452719      0.315898
  23  20 3907.2981    1.8420  7.2431 10.3865  0.0001  0.0629   0.0129   0.1703    0.0372   0.0000   441.8927      -4.54234       7.09661       3.50518       9.75739     -0.949298    -0.0445981      -3.20302      -2.76285       3.61809      -1.99107      -4.03008       3.88213       3.13332      -1.62040      -2.63325      0.278608      0.458235       4.35936       5.77460       6.21909       6.54297       6.53185       6.17613       5.82130       5.12820       4.54686       3.78646       3.12341       2.54009       1.98728       1.50570       1.11288      0.813153      0.578993      0.392695
  23  21 4052.5026    1.5067  9.3509 10.2099  0.0003  0.0805   0.0099   0.2174    0.0326   0.0000   440.2619       4.23640       11.1282       2.89356      -2.76300      -14.2328       4.15533      -6.01408      -1.90213      -1.14154       4.07273      -5.61091       1.17656      0.997757      0.221582      0.646953      -1.34843      0.333264       5.61180       7.45414       7.96990       8.39258       8.31121       7.97102       7.39561       6.62628       5.72209       4.92132       4.13652       3.32975       2.58851       1.98115       1.44598       1.03850      0.735116      0.502394
  23  22 4197.5917    1.2969 12.3794 10.0519  0.0001  0.1045   0.0077   0.2883    0.0292   0.0000   434.6929      0.550174       12.8065       2.47543       20.7047      -10.4986       6.10167       8.34503      -1.00405      -16.5103      -1.25839      -7.30383       7.02235     -0.273235      -3.84257      0.188733       2.85855      0.268158       7.02739       9.42916       9.94593       10.5842       10.5948       10.1423       9.43910       8.31775       7.40091       6.30992       5.18411       4.22526       3.27328       2.51091       1.85276       1.35994      0.944132      0.648764
  23  23 4342.6503    1.0878 14.5853  9.9346  0.0017  0.1269   0.0062   0.3416    0.0268   0.0000   442.2320       22.2014       17.4514       14.5386      -9.35722       8.47207      0.748014      -8.72922      -8.06092      -8.00305       10.2030       7.75793      -2.32651      -1.08845      -2.79060      -1.53097      -3.26327       1.12886       8.58617       11.3829       12.0099       13.0085       12.9472       12.2338       11.5998       10.3219       8.96231       7.55438       6.30457       5.12030       3.97614       3.04337       2.28152       1.65231       1.15498      0.807375
  24   5 1653.6931    0.2633  0.2000  9.3957 -0.0061  0.0119   0.0103   0.0218    0.0299   0.0000   441.6940      -2.87549       20.6363       3.95956      -3.89550     -0.485058       1.51125      0.491938      -1.05441     -0.672753      0.890859     -0.343561     -0.306032    -0.0694237     -0.192966     0.0439325     -0.187570    -0.0181809      0.750925       1.07551       1.04639       1.08294       1.21453       1.17368       1.04256      0.884731      0.786395      0.779203      0.642054      0.461317      0.391921      0.305309      0.233615      0.167806      0.104943     0.0893055
  24   7 1993.5612    0.6460  0.5930  9.4165 -0.0006  0.0167   0.0135   0.0355    0.0666   0.0000   440.4199       1.21854       14.6304       1.17674      -5.42452      -1.11910      0.880494      -1.59775      0.823447      0.851294      0.328403   -0.00866025     -0.191373      0.244737    -0.0133770     -0.380310    -0.0666458     0.0980698       1.09192       1.42222       1.45861       1.60827       1.53332       1.51613       1.36884       1.30642       1.15976       1.00761      0.845899      0.697193      0.541039      0.450567      0.328583      0.239138      0.155373      0.120659
  24   8 2156.7309    0.9244  0.8112  9.5812 -0.0015  0.0177   0.0167   0.0415    0.0977   0.0000   439.4407      -2.30148       17.1225      0.459593      -2.29787      -1.06518       2.28812      0.539081     -0.881102      0.410492      0.355565      0.798527      0.162684     -0.300877      0.318522    -0.0815082     0.0345085     0.0153061       1.23522       1.57964       1.68160       1.71342       1.78100       1.72607       1.65869       1.45132       1.22466       1.07027      0.904784      0.748537      0.579315      0.433637      0.340673      0.252502      0.177223      0.126290
  24   9 2314.2785    1.3296  1.0572  9.8445  0.0004  0.0191   0.0212   0.0517    0.1390   0.0000   436.8131      -3.63860       14.3399      -2.52629      -2.70637      -4.11976      0.747841       1.96235     -0.349170      -1.08446      -1.82291     -0.257805      0.654621      0.461354     -0.871891    -0.0871860     0.0273016      0.114765       1.30882       1.67183       1.84326       1.87726       1.90296       1.75283       1.66973       1.54908       1.39394       1.15175      0.997377      0.831637      0.645073      0.496592      0.381131      0.273735      0.189225      0.136290
  24  10 2467.0438    1.7577  1.1715 10.7160 -0.0036  0.0214   0.0283   0.0584    0.1396   0.0000   439.2284      -4.53764       12.5326      -4.96082       1.61482     -0.142629     -0.765301      -4.52317     0.0529602       1.60159      0.720636      -1.67543      0.392974      0.932916      0.406588      0.224186      0.460782    -0.0524749       1.43409       1.96072       1.99423       2.14848       2.11386       2.03855       2.01048       1.73578       1.54352       1.25036       1.09433      0.882102      0.712138      0.536718      0.398827      0.293864      0.224495      0.149095
  24  11 2617.6695    2.3609  1.0608 11.0026 -0.0011  0.0189   0.0375   0.0523    0.1482   0.0000   438.7095    -0.0839176       17.3760     -0.845026      -5.54971       3.54998       2.38271     -0.770959     -0.224797      0.489769   -0.00527223    -0.0984792     -0.428148      0.593260     -0.314869    -0.0434077    -0.0376977     0.0239993       1.29306       1.62906       1.72036       1.90504       1.87535       1.85554       1.70410       1.46557       1.32174       1.14512      0.947544      0.795477      0.594101      0.459578      0.362600      0.266953      0.182107      0.131183
  24  12 2767.6651    3.0218  1.0014 11.3891 -0.0018  0.0191   0.0488   0.0464    0.1674   0.0000   439.7041     -0.907027       15.0655      -3.36365      -4.15706      -1.87188      -2.98482      -2.37570     -0.791340       2.18970     0.0360120      0.992731      -1.35421     -0.590425     -0.110247     0.0903415     0.0690783      0.152197       1.28764       1.70269       1.78071       2.02374       2.01336       1.85740       1.76257       1.56786       1.41224       1.16313      0.944400      0.748391      0.604154      0.475964      0.358090      0.271212      0.181294      0.135242
  24  13 2916.9711    3.7177  0.9936 12.1399  0.0008  0.0183   0.0612   0.0485    0.1318   0.0000   440.0140     -0.376754       12.1124      -1.87409      -1.39431      -1.87151      -1.85148     -0.182597       2.61145     -0.213602       1.39591     -0.182392     -0.153414     -0.320205     -0.339283     -0.251601    -0.0102755      0.260042       1.26547       1.67609       1.74532       1.96467       1.89512       1.84148       1.65761       1.51353       1.32110       1.15673      0.942583      0.747581      0.608816      0.474375      0.358488      0.246974      0.179255      0.129488
  24  14 3064.9739    4.3061  1.0899 12.3006 -0.0016  0.0239   0.0684   0.0546    0.1549   0.0000   438.8713       2.81639       12.1997      0.363581      -5.68921      -3.82872      0.196678      0.926206       1.48135     -0.638524      -1.18592       1.14927     -0.460852     -0.606600    -0.0902028     -0.387751      0.242499      0.127190       2.17946       2.89764       2.94697       2.82627       2.25746       1.91977       1.70368       1.87574       2.05782       2.15240       1.80908       1.53946       1.24684      0.917482      0.628892      0.404240      0.284801      0.180502
  24  15 3211.9564    4.1900  1.2772 12.6043 -0.0021  0.0232   0.0625   0.0564    0.1219   0.0000   436.2587       2.54074       14.5507      -4.38880     -0.696226      -7.13692      -2.24226      -3.41250       2.82043      -1.04792    -0.0425802      0.130964       1.01702       1.45074     -0.489675     -0.304759    -0.0259871     0.0320212       1.52673       2.04053       2.10639       2.15063       2.27756       2.21835       2.05646       1.88412       1.55701       1.40469       1.13069      0.948051      0.756657      0.570443      0.442331      0.309087      0.231162      0.163150
  24  16 3358.4683    3.6873  1.8624 11.8481 -0.0027  0.0264   0.0443   0.0665    0.0900   0.0000   438.5638      -1.90742       11.9833      -2.93006     -0.368996      -4.18835      -2.87285      -5.61614      -2.53067      0.270642      -1.01597     -0.747645     -0.405487      0.209205      -1.02917       1.26325     0.0442311     -0.488208       1.81457       2.34427       2.52259       2.72404       2.68508       2.64160       2.38018       2.19332       1.91358       1.63460       1.34188       1.07310      0.814668      0.669543      0.518413      0.371081      0.267803      0.191343
  24  17 3504.8830    3.0881  2.8639 11.4547 -0.0012  0.0338   0.0306   0.0851    0.0608   0.0000   438.9841      0.226540       18.5187      -5.16670       6.60574      -2.63322      -4.57034      -5.02147      0.509860      -1.10859      -1.22414       2.26342     -0.589362       1.48391     -0.655536      0.125165     -0.361416     -0.104759       2.26503       2.99260       3.12114       3.44260       3.26809       3.27755       2.97814       2.68534       2.41038       2.09201       1.72120       1.39277       1.10406      0.863116      0.642287      0.472400      0.343930      0.237007
  24  18 3650.9126    2.5487  4.3088 10.8835 -0.0002  0.0427   0.0207   0.1103    0.0486   0.0000   441.3469       9.68089       11.9668      -8.30701      -4.15312       1.46657       1.92591      -1.83374      0.995756      -2.45224       3.01018      0.345551      -1.23464       1.34196     -0.459368      0.439070     0.0535953     -0.205482       2.83999       3.74900       3.90405       4.17894       4.24312       4.11043       3.88396       3.41219       3.05848       2.52605       2.18000       1.73501       1.36456       1.07917      0.805940      0.607524      0.432463      0.301363
  24  19 3796.8122    2.0916  5.9516 10.6117 -0.0001  0.0545   0.0154   0.1427    0.0412   0.0000   440.4092       2.54963       5.91305     -0.367322      -7.56720      -9.73219      -3.13040      -1.68884       1.24650      -1.33975      -3.16125      -1.08447      0.822086       1.05675      0.488221     -0.288358     -0.217841     -0.639351       3.72338       5.04844       5.47107       5.67686       5.63529       5.32367       5.12689       4.51323       4.02519       3.39729       2.81712       2.33593       1.82032       1.42593       1.03773      0.775276      0.547656      0.378351
  24  20 3942.4866    1.7668  8.0929 10.2994 -0.0004  0.0681   0.0115   0.1828    0.0353   0.0000   434.3005      -1.66210       9.41163      -1.49683       4.42011      -7.84421       2.98330     -0.150027      -7.36070      -2.12443       3.73261      -2.15295      0.329883       1.04748       1.39747       1.14762      0.922377     0.0691652       4.40914       6.00263       6.20460       6.81004       6.71832       6.53847       6.14505       5.37997       4.78546       4.07455       3.49200       2.76980       2.20744       1.69179       1.28047      0.936326      0.678476      0.473706
  24  21 4088.1328    1.4785 10.4508 10.0864 -0.0004  0.0854   0.0089   0.2346    0.0315   0.0000   439.4280      -6.47526       17.5502     -0.878464      -17.8599     -0.328628      -1.43874      0.448338      -14.3712       8.03045       1.62958      -3.03257       2.56025       3.60320       3.02141      -2.50057     -0.375908      0.558964       5.48745       7.46138       7.71844       8.49234       8.45278       8.06557       7.54912       6.75028       6.13829       5.07656       4.32631       3.50789       2.75231       2.15848       1.61007       1.18060      0.854822      0.595740
  24  22 4233.7941    1.2305 12.6502 10.0326 -0.0007  0.1077   0.0071   0.2916    0.0277   0.0000   428.1332       4.25570       18.6350       11.1341       16.9545      -7.43909      -30.0484      -3.11637       5.55435      0.967660      -3.17190       2.15826       1.71171      -3.39231      0.432619      -1.76247       1.02596     -0.782573       6.86589       9.26795       10.1464       10.6527       10.7116       10.1527       9.61937       8.56835       7.58872       6.44344       5.41825       4.44405       3.51336       2.69482       2.05902       1.49147       1.05193      0.737694
  24  23 4379.4417    1.0153 15.8915  9.9586 -0.0020  0.1392   0.0056   0.3769    0.0245   0.0000   430.1971      -2.89356       23.2983      -9.26353       1.46629      -7.75661      -7.51007      -6.06590       5.37291      -12.0155      -9.89880       9.06865      0.456220      -3.70528      -2.56023      -1.69662       3.55664      -1.62195       8.91503       12.1608       13.0286       13.8592       13.8875       13.2856       12.2869       11.1713       9.82394       8.51896       7.10139       5.74578       4.61205       3.54763       2.65538       1.94194       1.39182      0.967144
  25   5 1674.0694    0.2883  0.2696  9.3597  0.0010  0.0127   0.0094   0.0277    0.0316   0.0000   440.0390      -1.04704       19.0390      0.860922      -1.66830      0.208618       1.23297     -0.191215     -0.390834       1.00073      0.387323     -0.368686     -0.105665    -0.0126960      0.206670     -0.216831    -0.0502478      0.124250      0.877652       1.03781       1.23293       1.23518       1.16858       1.24589       1.21772       1.03486      0.977364      0.816518      0.610603      0.473445      0.428920      0.320246      0.254191      0.205497      0.139313      0.112337
  25   6 1847.8510    0.4506  0.5634  9.2598 -0.0007  0.0184   0.0100   0.0359    0.0505   0.0000   440.4240   0.000571828       15.7172      0.206189      -2.04754       1.18124      0.186636      0.521391     -0.877107     -0.482054    0.00481915     0.0717685     0.0561608     -0.168195      0.105571      0.256188    -0.0369738    -0.0449169       1.06724       1.49007       1.47714       1.62470       1.65671       1.57288       1.53250       1.28212       1.19250       1.02534      0.917555      0.718332      0.604616      0.443666      0.346830      0.259763      0.189777      0.132458
  25   7 2016.8916    0.6907  0.5627  9.5121 -0.0037  0.0160   0.0146   0.0342    0.0641   0.0000   438.7475      -1.01161       16.3879      -1.36099      -2.22463       2.97922      0.373815     -0.176578      0.660405      0.773041      -1.08780     -0.459320     -0.300499      0.781175     -0.137850      0.311560    -0.0516906     0.0536381       1.03343       1.42173       1.53426       1.70276       1.66498       1.60386       1.45391       1.34846       1.08707      0.999104      0.797807      0.689471      0.515321      0.410761      0.292838      0.229701      0.163119      0.109782
  25   8 2181.7313    0.9970  0.8480  9.8295 -0.0019  0.0182   0.0174   0.0445    0.0892   0.0000   440.8034     -0.909135       17.6902       2.28382      -2.29716      -1.17423       1.92783      -3.18749      -2.37489      0.872433     -0.545925      0.555890      0.398847     -0.616744    -0.0204713      0.143347    -0.0661568     0.0906242       1.16793       1.57758       1.68929       1.87778       1.81493       1.78351       1.73342       1.41422       1.29954       1.06552      0.958463      0.720626      0.593418      0.447002      0.344944      0.263850      0.193105      0.139363
  25   9 2340.4694    1.3775  1.0549 10.0204  0.0015  0.0189   0.0219   0.0505    0.1291   0.0000   440.0413      -1.40075       15.2450      -3.74392      -1.67017      -3.93645      -3.66163     -0.693455       1.34002      -1.26630      0.119926     -0.737545       1.00033     -0.337736       1.17832     -0.227516     0.0147152      0.147435       1.28680       1.67801       1.77120       1.88469       1.90509       1.83018       1.76492       1.51750       1.35247       1.18167      0.996918      0.830544      0.652205      0.515320      0.386790      0.288947      0.204104      0.147874
  25  10 2494.3514    1.8443  1.0371 10.4215 -0.0001  0.0192   0.0285   0.0470    0.1446   0.0000   440.9989       1.48832       14.6603       1.70835     -0.940070       1.28438     -0.448963     -0.795739    -0.0298584       2.72079      -1.51348      0.869541      0.487382     -0.890072    -0.0436881      0.238561     -0.176099      0.156362       1.19113       1.59388       1.76781       1.89374       1.83856       1.80035       1.70005       1.53011       1.28974       1.18591      0.978052      0.778580      0.658563      0.486359      0.380235      0.278976      0.205563      0.142019
  25  11 2646.2373    2.5026  1.0649 10.8457 -0.0014  0.0186   0.0382   0.0483    0.1801   0.0000   438.1754      0.197424       12.5159      0.278668      0.351123      0.165484      0.811848      -1.00263       1.55803       1.51927     -0.601682     -0.316309     -0.363551    -0.0417169      0.240782      0.197663      0.105303      0.217588       1.20939       1.57115       1.67522       1.76928       1.81426       1.76096       1.62812       1.48322       1.33955       1.13818      0.961700      0.774580      0.618593      0.476798      0.374651      0.287060      0.212991      0.151540
  25  12 2797.3467    3.2463  1.0174 11.4309 -0.0018  0.0178   0.0502   0.0470    0.1670   0.0000   439.4533     -0.106727       16.6113     -0.761362      -4.02404      -2.04623       2.22383      -1.08343      -1.38039      0.155977      0.222490      0.363582     0.0893868      0.261113      0.316035      0.327995     -0.213756     -0.124761       1.19265       1.48412       1.57764       1.76785       1.74044       1.66302       1.59629       1.44302       1.27752       1.07760      0.921794      0.745801      0.585375      0.474409      0.345658      0.291867      0.204785      0.143735
  25  13 2947.3889    3.8445  0.9200 12.1834 -0.0010  0.0176   0.0622   0.0434    0.1276   0.0000   438.5084      0.498569       15.5734      -1.61501       3.37103      -3.83431       1.15164     -0.213626       1.75483     -0.422007      -1.08771     -0.122694      -1.22950    -0.0528743      0.131263     0.0978515      0.214849     0.0822977       1.18805       1.59040       1.72508       1.87526       1.80272       1.73430       1.66929       1.45327       1.33656       1.10157      0.939117      0.730990      0.582821      0.465191      0.352210      0.259614      0.199255      0.143743
  25  14 3096.1512    4.3080  1.1246 12.1729 -0.0029  0.0201   0.0653   0.0505    0.1721   0.0000   438.0530     -0.951479       16.3283      -3.28553     -0.499973      -3.42922      0.203796      0.514076      -2.64882     -0.772078    -0.0116621     -0.375681     -0.644430      0.535042      0.105290      0.356012     -0.285556      0.431889       1.27982       1.74573       1.73933       1.95876       1.85244       1.82910       1.71585       1.66171       1.43547       1.21296       1.02192      0.819153      0.668675      0.522048      0.402015      0.305372      0.231342      0.161415
  25  15 3243.8756    4.1616  1.3936 12.2943  0.0005  0.0220   0.0571   0.0584    0.1237   0.0000   439.2089      -1.98505       13.2610      -1.73000     -0.267542     -0.338161      0.897086     -0.273429     -0.397409      0.570553      -1.36976     -0.306763      0.217528      0.825659      0.158158      0.209583    -0.0776933    0.00243339       1.44556       1.88045       2.03047       2.21050       2.12359       2.08167       1.91499       1.80435       1.58207       1.34214       1.14119      0.950251      0.755640      0.580293      0.451013      0.328834      0.247402      0.171023
  25  16 3391.1063    3.6295  1.9611 11.9665 -0.0008  0.0267   0.0421   0.0690    0.0809   0.0000   438.6544      0.997090       12.1024      -2.86122     -0.519908      -5.49480       1.88851      -1.69317      -2.16578      0.547834     -0.630709     -0.131141      -1.36651      0.360929      0.978368    -0.0838198     -0.319189      0.233216       1.66842       2.21253       2.32120       2.51969       2.46873       2.44417       2.30979       2.10358       1.87703       1.59210       1.33011       1.08925      0.886372      0.677418      0.539905      0.405160      0.295045      0.207933
  25  17 3538.0768    3.0101  3.0434 11.3099 -0.0012  0.0337   0.0281   0.0883    0.0595   0.0000   444.4899      -1.31807       15.2111      -5.69764      0.802637      -6.60896     -0.678797     -0.686883     -0.726639      -3.20753       2.36504       2.81833       1.42783     -0.571990     -0.419978       1.14058     -0.106314     -0.410106       2.13051       2.83724       2.90997       3.25591       3.20763       3.13110       2.88054       2.66217       2.36531       2.08649       1.70050       1.41864       1.10779      0.878598      0.673960      0.514081      0.371885      0.268967
  25  18 3684.8828    2.4625  4.7027 10.7311  0.0000  0.0443   0.0187   0.1124    0.0468   0.0000   437.5077    -0.0162836       10.6499       5.66342      -6.67954      -4.53221      -6.11544       7.87476       4.69029      -5.40022       1.07782     -0.675744     -0.114656     -0.421864     -0.131962      0.622692     0.0260377      0.102487       2.85064       3.78328       4.09711       4.29798       4.32348       4.18309       3.94996       3.53512       3.13046       2.76313       2.29231       1.88617       1.49887       1.20720      0.898644      0.681233      0.478176      0.339869
  25  19 3831.2181    2.0233  6.5243 10.4790 -0.0001  0.0559   0.0138   0.1500    0.0384   0.0000   437.1241       1.31696       7.45363      -3.84557       4.44813       7.19658      -2.37255      -8.53138       1.56938       4.12910      -4.38109      0.714887       2.68868      0.914643      -1.20391      0.657655     -0.693883      0.193174       3.46951       4.70583       5.01610       5.44446       5.32224       5.24279       4.92361       4.39863       3.93029       3.36305       2.86099       2.35744       1.86388       1.46825       1.10829      0.836301      0.607724      0.432405
  25  20 3977.4000    1.6622  8.7238 10.2928 -0.0004  0.0711   0.0105   0.1956    0.0322   0.0000   431.2730      -3.80037       13.7873       7.50316      -3.49308      -11.0594      -3.05972      -4.37678      0.668695       2.69381      -1.50053      -1.67319     -0.320516      0.241357      -3.17081     -0.564713      0.256860     -0.535462       4.43243       6.02066       6.35461       6.81498       6.84830       6.60190       6.26365       5.63719       4.98105       4.29653       3.64893       2.98875       2.41205       1.89441       1.42612       1.06689      0.759888      0.551638
  25  21 4123.6654    1.4181 10.7420 10.0618  0.0001  0.0859   0.0083   0.2374    0.0303   0.0000   445.1136       9.50582      -1.76324      -3.63108      -3.83905      -9.09091       1.05855     -0.129084     0.0736438      -3.41121      -8.93004       3.85150      0.994657       1.36618      -1.08261      0.662446     -0.537092     -0.698540       5.40762       7.22984       7.77959       8.37239       8.33834       8.09248       7.55366       6.82322       6.03843       5.26668       4.44910       3.63459       2.94237       2.27259       1.74060       1.30052      0.928778      0.663340
  25  22 4269.7456    1.1822 13.6076 10.0302  0.0001  0.1139   0.0065   0.3066    0.0257   0.0000   429.3164      -13.3378       21.1734      -5.36182      -2.17188       10.4502       4.69969      -16.2047      -11.0877       14.3975       10.4743     0.0180083       3.44416      0.430582       1.40077       3.77152     -0.609982       1.41294       7.06430       9.55594       10.2610       10.9868       10.8306       10.5664       9.84889       9.05513       7.97905       6.98790       5.85101       4.85433       3.85635       3.05333       2.29220       1.72718       1.26044      0.886376
  26   4 1508.7044    0.1699  0.1330  9.3573 -0.0086  0.0099   0.0095   0.0213    0.0245   0.0000   439.8026      0.115045       20.1790     -0.567790      -3.55447     -0.436230     -0.675453     -0.365797     -0.280513     -0.369246     -0.149146      0.288771     -0.468752     -0.246436     -0.247167     -0.185235      0.226991    -0.0805168      0.618325      0.812429      0.933262       1.06302      0.848846       1.02067       1.06672      0.831049      0.789318      0.699070      0.510176      0.383128      0.371808      0.323048      0.227379      0.188935      0.151410     0.0872028
  26   5 1694.0485    0.3264  0.2868  9.3810 -0.0011  0.0153   0.0100   0.0257    0.0323   0.0000   440.1298     -0.964910       19.6264     -0.480920      -3.49956      0.852257      0.872283      0.242042     -0.384769      0.135363      0.752993     0.0967619     -0.323023     -0.243196      0.104474      0.164967     0.0831529     -0.108868      0.791727       1.22001       1.15718       1.35767       1.27843       1.30639       1.23013       1.05409       1.03992      0.770930      0.717355      0.518954      0.484167      0.324343      0.322386      0.184089      0.177319      0.113006
  26   6 1869.0139    0.4899  0.4711  9.3618 -0.0097  0.0154   0.0120   0.0314    0.0498   0.0000   440.2741     -0.536664       18.9034     -0.112327      -1.76264    -0.0753023      -1.54367      0.897448     -0.402240      0.374752     0.0238329     -0.433332     -0.739647      0.236703      0.942436     -0.372134      0.297058    -0.0316007      0.933551       1.26431       1.49354       1.51669       1.41381       1.43794       1.26353       1.18792       1.09915      0.935410      0.827671      0.723832      0.555292      0.444380      0.343127      0.253975      0.188177      0.132132
  26   7 2039.7223    0.7328  0.7307  9.3741 -0.0025  0.0170   0.0136   0.0397    0.0784   0.0000   440.1123     -0.671455       18.8782       1.08858      -2.86301      -1.71785      -1.31220     -0.299352      -1.70093      0.443131      0.684664     -0.450631     -0.289397     -0.490040     -0.103334     0.0456148     0.0674104     0.0574181       1.05272       1.39381       1.49037       1.64222       1.62550       1.64923       1.48104       1.32733       1.15510       1.01652      0.877843      0.708051      0.592132      0.455470      0.331909      0.264788      0.187389      0.138698
  26   8 2206.0526    1.0481  0.8462  9.8180 -0.0014  0.0174   0.0177   0.0424    0.0976   0.0000   440.9429       1.01755       16.7972      -3.23347      -3.89224      -4.73636     -0.786396       1.07795     -0.147233      0.221588   -0.00319314     -0.244731      -1.23808    -0.0869003    -0.0946269      0.167959      0.207913    -0.0304197       1.09674       1.50239       1.54529       1.71436       1.64721       1.60413       1.54839       1.39654       1.26055       1.07871      0.912104      0.741541      0.601678      0.483394      0.368001      0.283446      0.202479      0.150642
  26   9 2366.0443    1.4803  0.9979 10.2135 -0.0025  0.0184   0.0236   0.0460    0.1217   0.0000   438.6676     -0.781833       18.3718       1.35945      -3.84004      0.185755       3.31982      -3.42311     -0.270594     -0.538852      -2.13643    -0.0115041     -0.571123     -0.265998      0.598774      0.195543      0.190659    -0.0226610       1.15788       1.43708       1.60044       1.72252       1.73714       1.71323       1.61194       1.41672       1.28898       1.13402      0.925345      0.741377      0.618449      0.488745      0.383456      0.292539      0.214382      0.154628
  26  10 2521.2040    1.9628  1.0701 10.7997 -0.0022  0.0186   0.0302   0.0490    0.1232   0.0000   438.9228      -1.23496       13.1648      -2.00737       1.02046      -3.23766       1.59345      -1.62400       1.02817       2.18598     -0.828085     -0.624080    -0.0242064     0.0162379      0.977385      0.102469     0.0142223    -0.0109392       1.19243       1.50508       1.65320       1.76062       1.76130       1.79346       1.63814       1.52091       1.27655       1.12894      0.957509      0.798007      0.635493      0.518084      0.388229      0.300971      0.212078      0.163663
  26  11 2674.3146    2.6926  1.0928 10.9159  0.0016  0.0184   0.0403   0.0497    0.1861   0.0000   439.3785      -1.62696       13.7160      -1.32987     -0.270683      -3.07506      -2.28748      -1.51693       1.95511       1.54683     -0.632431      0.607902     -0.749255       1.06639      0.248187      0.372009     0.0869419      0.223781       1.18258       1.54300       1.64221       1.81384       1.85757       1.78652       1.65944       1.48579       1.35648       1.14073      0.962455      0.781811      0.623310      0.485659      0.388080      0.291980      0.224647      0.160736
  26  12 2826.5300    3.3601  0.9814 11.9561 -0.0018  0.0176   0.0525   0.0454    0.1208   0.0000   439.1167      0.531280       16.7690     -0.940678      -3.12164      -2.47667       1.83554      -2.39202   -0.00995644      0.173828      0.729586     -0.105383     -0.218945     -0.109223      0.382126    -0.0623624     -0.352391     -0.176069       1.14215       1.41873       1.50951       1.64271       1.58752       1.58898       1.52250       1.43919       1.23377       1.06610      0.926471      0.744356      0.614044      0.483398      0.385160      0.292219      0.216090      0.160139
  26  13 2977.4519    4.1150  0.9193 12.1068 -0.0012  0.0170   0.0654   0.0412    0.1430   0.0000   439.0115       2.23179       16.4286      0.477713      -1.10472     -0.355710       2.23072      -1.51143     -0.382026      0.472735      0.105549      0.199706       1.03936       1.26448     -0.461936      0.125417    0.00481020    -0.0873477       1.05669       1.35780       1.50602       1.61507       1.58895       1.54646       1.43739       1.34773       1.16376       1.03683      0.904272      0.715141      0.603448      0.465974      0.356059      0.270811      0.206666      0.149171
  26  14 3126.8806    4.3832  1.1463 12.0483 -0.0023  0.0193   0.0654   0.0503    0.2061   0.0000   437.3066       1.94855       14.0169      -6.43083     0.0229929      -3.91023      -2.05363      -1.28719      -2.64668      0.193171      0.236730      0.493328      0.181914    -0.0724762     -0.992391   -0.00905800     -0.142470     -0.339477       1.23463       1.61520       1.71055       1.81917       1.73417       1.77511       1.72239       1.57004       1.36074       1.17413       1.02145      0.835394      0.655675      0.549373      0.414152      0.318393      0.232708      0.173179
  26  15 3275.3806    4.0518  1.4731 12.2346 -0.0007  0.0225   0.0521   0.0597    0.1060   0.0000   436.8078       5.04227       15.1716      -2.67889      -2.36491      -7.19810      0.411466      -1.94269      0.217603      -1.12825     -0.350726      0.340896      0.468569     -0.225319      0.403844      0.165741      0.468498     0.0860913       1.36266       1.81508       1.93777       2.01766       2.08700       1.96490       1.92784       1.74022       1.60266       1.34393       1.15091      0.926352      0.795903      0.612455      0.488472      0.363676      0.261784      0.193013
  26  16 3423.3435    3.3472  2.3120 11.8031  0.0006  0.0288   0.0355   0.0764    0.0689   0.0000   441.1853      0.243554       8.18694      -3.01038       2.02396      -10.6974      -3.70307     -0.629520       3.14451      0.972461     -0.214212      -1.23510      0.580222      0.144918     -0.519258   -0.00600357      0.527881   0.000754978       1.74277       2.29693       2.44319       2.70258       2.65870       2.59628       2.43078       2.24140       1.99267       1.73006       1.46320       1.23573      0.999774      0.791967      0.608425      0.452672      0.332733      0.245079
  26  17 3570.9659    2.8351  3.5214 11.1645 -0.0009  0.0368   0.0243   0.0922    0.0539   0.0000   443.0685      -1.95516       8.73952      -7.63062      -3.33088     -0.998407       3.31923      -2.56727      -2.82610   -0.00769207       2.46844      0.206365      0.990906      0.660382       1.17432     -0.836111     -0.500701     -0.136116       2.25990       3.03221       3.20195       3.43577       3.53448       3.38259       3.22551       2.82296       2.59077       2.25757       1.95194       1.56493       1.29191      0.994004      0.785812      0.587165      0.436797      0.312893
  26  18 3718.3368    2.3289  5.0585 10.8104 -0.0012  0.0462   0.0172   0.1205    0.0415   0.0000   440.1864     -0.735535       7.64695       1.36964       2.42292      -3.80380       1.71493      -4.96929      0.533014      -1.76563      0.666123       5.20759       3.12398     -0.360984      -1.40554      0.858253      0.635339      0.345060       2.80195       3.66370       4.01055       4.25375       4.26012       4.13034       3.93294       3.62169       3.22303       2.78834       2.37638       1.98025       1.57945       1.24976      0.972801      0.755568      0.554955      0.398360
  26  19 3865.3700    1.9381  6.8284 10.4350  0.0001  0.0573   0.0126   0.1529    0.0362   0.0000   437.0442       1.44055       9.40284      -7.71364       7.07077      -8.70744       1.22947      -4.66635       1.03453       5.47389       2.65613      -2.17256     -0.454867      0.526386     -0.994312     -0.550799     -0.969453    -0.0816298       3.44433       4.70317       4.91761       5.34347       5.31305       5.22082       4.93807       4.48733       4.01695       3.45169       2.97431       2.46090       1.99690       1.56399       1.20992      0.919104      0.676024      0.487186
  26  20 4012.1858    1.5956  9.0376 10.2363 -0.0004  0.0738   0.0097   0.1991    0.0315   0.0000   440.9171       14.8046       10.2393     -0.856379      -1.79311     -0.920773      -5.22236      -5.90893      0.710290       3.96345     -0.872881      -4.21936       1.26859      0.254592      -3.78858       2.74584     -0.698407       1.07903       4.39716       6.04306       6.42229       6.98775       6.96434       6.68301       6.42330       5.74601       5.22775       4.50466       3.82927       3.11471       2.56304       2.02665       1.57333       1.17291      0.859923      0.619981
  26  21 4158.7737    1.3424 11.5361 10.1278  0.0000  0.0937   0.0076   0.2556    0.0276   0.0000   435.5991      -10.6469       16.4728      -4.99273       5.89437      -10.5615      -5.99716       12.0181       2.36803      0.435152       5.58759      -2.40371       2.87897       3.81684    -0.0628127     -0.347215    -0.0243743      0.590918       5.60547       7.44643       8.05720       8.56785       8.60047       8.44821       8.01214       7.25087       6.47959       5.64470       4.79575       4.02181       3.27877       2.59732       1.98788       1.50214       1.09746      0.800076
  26  22 4305.5184    1.1097 14.3358 10.0304  0.0006  0.1225   0.0059   0.3217    0.0246   0.0000   433.3623       3.29883       14.9416      -12.8644      -10.8844      -1.21033      0.644399       1.82857      -10.4241      -1.65655     -0.933274       1.76590       7.40566       4.80900      -1.90208     -0.846230       1.58861      -2.06386       7.17771       9.75408       10.4969       11.3433       11.1221       11.0439       10.3950       9.36893       8.53100       7.47124       6.27887       5.20906       4.22107       3.43655       2.57359       1.97485       1.44089       1.03366
  27   4 1527.5502    0.1967  0.1679  9.3675 -0.0097  0.0131   0.0089   0.0218    0.0258   0.0000   439.5729      0.293731       19.1916     -0.648328      -3.82915     -0.335287       1.18831     -0.898257      -1.04427     -0.129474     -0.332315     -0.251225     -0.343007     0.0993289     -0.407985      0.314781     0.0160535     -0.152007      0.841020       1.04300       1.18817       1.12757       1.28652       1.32039       1.28262      0.978648      0.938706      0.707998      0.647695      0.565016      0.412946      0.347521      0.262460      0.209238      0.154990     0.0949179
  27   5 1713.5884    0.3418  0.3208  9.3709 -0.0067  0.0139   0.0101   0.0269    0.0350   0.0000   440.7718     0.0137127       18.4662      0.743881      -2.71252    -0.0135290     -0.318570      0.201760      -1.36625      0.422149      0.298997     -0.239117     -0.193982      0.621696     -0.625847     -0.331799      0.110363     0.0715504      0.691163       1.11252       1.03428       1.27974       1.11215       1.23382      0.999201       1.07207      0.871605      0.821184      0.659202      0.557909      0.478547      0.361869      0.292929      0.206739      0.163966      0.111613
  27   6 1889.7423    0.5290  0.5219  9.4145 -0.0018  0.0154   0.0116   0.0328    0.0519   0.0000   440.2714     0.0996399       18.6788      0.638992      -3.43995      -1.40527    -0.0883996       1.64129     -0.942749      0.498492     -0.160652      0.133207     -0.962686     0.0519410    -0.0437475    -0.0680471     -0.179088   -0.00303598      0.898339       1.23360       1.33360       1.36120       1.32263       1.26426       1.27303       1.16574       1.09506      0.928230      0.776049      0.691957      0.557937      0.455767      0.333120      0.271690      0.202974      0.142262
  27   7 2062.0175    0.7637  0.7122  9.5904 -0.0005  0.0165   0.0140   0.0405    0.0698   0.0000   438.7705     -0.800059       19.0874       1.18960      -1.50322      0.210556       1.68927     -0.332009      -1.24687     -0.786060      0.176560     0.0388439     -0.329738     -0.140237      0.647232    -0.0685700     -0.166491     0.0944507       1.02794       1.35460       1.49051       1.57594       1.60782       1.55781       1.48174       1.27690       1.09758       1.05869      0.894424      0.783156      0.596079      0.488904      0.380408      0.281108      0.208185      0.148801
  27   8 2229.6864    1.1075  0.9631  9.6168 -0.0014  0.0179   0.0172   0.0447    0.1185   0.0000   440.1060      0.734422       18.2582      -1.21007      -5.65714     -0.365157       1.42494      0.310204      -1.15114     -0.480636      0.644028      0.684572     -0.113245     -0.512166      0.530670      0.622064    -0.0448608      0.151377       1.08437       1.41320       1.53103       1.64393       1.63141       1.51998       1.55020       1.37711       1.23271       1.11864      0.935041      0.793272      0.663786      0.516067      0.398268      0.307629      0.234088      0.168283
  27   9 2390.9514    1.5517  1.0157 10.4032 -0.0019  0.0181   0.0235   0.0464    0.1114   0.0000   438.1963     -0.820328       13.1296      0.699544      -2.13576      -3.04259     -0.579901       1.79405       1.71207      -2.03058     -0.858210     -0.340070    -0.0217676      0.240998      0.868434      0.110638      0.191735     0.0939945       1.09160       1.40981       1.51613       1.65151       1.63591       1.61153       1.53013       1.37333       1.24405       1.08727      0.957580      0.799552      0.659113      0.503320      0.422570      0.311671      0.227725      0.163771
  27  10 2547.5259    2.1379  1.1000 10.8920 -0.0014  0.0188   0.0320   0.0478    0.1354   0.0000   439.1932    0.00656010       16.6449      -1.45194      -1.14767     -0.706530      -1.99684     -0.803838      0.691876      0.394197      0.514955      -1.54767      0.290254       1.56879      0.377867     -0.452630     -0.407869      0.282719       1.15767       1.52495       1.66791       1.80645       1.81762       1.77249       1.68400       1.50533       1.36379       1.14156       1.00442      0.843361      0.662017      0.535173      0.415240      0.320108      0.234484      0.175776
  27  11 2702.0733    2.7202  1.1357 11.4601  0.0006  0.0192   0.0403   0.0495    0.1313   0.0000   437.9084    -0.0351313       14.8008      0.751826      -4.59098      -3.78320       3.10700      -1.73600      0.714478      -1.10562      -1.99290     -0.249510      0.773375     -0.406574     -0.394732     -0.172343    -0.0460343    -0.0918990       1.16443       1.47443       1.59466       1.73654       1.74244       1.70485       1.62826       1.47189       1.30719       1.21022       1.00321      0.846417      0.659133      0.547918      0.421976      0.328907      0.253039      0.183836
  27  12 2855.3772    3.4302  1.0461 11.6738 -0.0020  0.0180   0.0509   0.0449    0.1641   0.0000   438.7908      -1.98888       17.0061     -0.929449      0.399732      -5.28328       1.06488      -2.75427     -0.788302      0.760931      -1.34378    -0.0582315      0.219043     -0.564609      0.208490     0.0498654     0.0472011      0.116456       1.09538       1.43964       1.53229       1.68210       1.66718       1.62431       1.58541       1.42521       1.29227       1.07487      0.950652      0.792569      0.653867      0.497440      0.410704      0.315698      0.226476      0.168684
  27  13 3007.0336    4.2480  0.9477 12.2295  0.0005  0.0165   0.0659   0.0435    0.1381   0.0000   439.0073      0.687918       14.4344     0.0838783      -3.63157      -2.28103    -0.0824948     -0.526991     -0.232732     -0.482576     -0.476154     -0.600633     -0.205908      0.345340      0.265276     -0.231765     -0.269090    0.00995467       1.02496       1.33583       1.38396       1.53570       1.46363       1.46691       1.41525       1.31873       1.17704       1.01488      0.869284      0.722017      0.601715      0.483421      0.377528      0.287491      0.211283      0.154183
  27  14 3157.2265    4.2881  1.1709 12.2187  0.0002  0.0194   0.0613   0.0496    0.1633   0.0000   439.2127       2.93767       14.4279     -0.102404      -2.36486      -6.30754     -0.232431      -3.64354       2.22146      -1.10340      -1.41021      0.355211    -0.0729130      0.388085     0.0816982     0.0950202    0.00111657   -0.00117546       1.14580       1.53227       1.60372       1.78478       1.74200       1.75447       1.60733       1.52580       1.32573       1.17605       1.02451      0.841248      0.702133      0.555557      0.419385      0.323072      0.246519      0.185607
  27  15 3306.5094    3.9390  1.7062 12.2693 -0.0027  0.0240   0.0470   0.0615    0.0848   0.0000   436.3374       4.31055       15.9562      -4.58670      -3.28081      -2.53063      0.312622      -2.07004       3.52497     -0.101447      -1.66414      0.458723      0.613772      0.664841      0.242140     -0.291303      0.341482   -0.00743010       1.48197       1.94462       2.03284       2.21709       2.19893       2.18478       2.08428       1.94272       1.72359       1.47237       1.23955       1.03903      0.871303      0.694992      0.535219      0.418534      0.305617      0.227100
  27  16 3455.2474    3.1904  2.4308 11.8993 -0.0006  0.0297   0.0330   0.0775    0.0574   0.0000   436.0467     -0.870643       10.6180      -2.72690       1.48793       2.59050      -3.30566       1.45755      -1.66127       1.23944      -1.75549     -0.593354      -1.59591      0.382822      0.366652     -0.202515      0.101512     -0.478599       1.78475       2.34025       2.48498       2.75275       2.73027       2.71286       2.57869       2.33966       2.02877       1.80002       1.56584       1.27997       1.04482      0.852740      0.648531      0.504046      0.369652      0.273350
  27  17 3603.4961    2.7377  3.6849 11.0981 -0.0007  0.0362   0.0227   0.0961    0.0501   0.0000   441.2300      -3.19416       14.0134      -5.04109      0.718342      -5.57721      -8.22300     -0.212210      0.328275      -1.52493     0.0518445       2.24942      -1.70902     -0.795782       1.14184     0.0309274    -0.0483003     -0.753406       2.13782       2.77722       3.01792       3.25825       3.27121       3.17991       3.00547       2.76491       2.53273       2.20858       1.88684       1.55287       1.30096       1.03835      0.804735      0.621895      0.463671      0.336553
  27  18 3751.4841    2.2303  5.6356 10.6566  0.0001  0.0481   0.0152   0.1266    0.0381   0.0000   438.5466       2.69452       14.0269      -7.43960      -1.98747       7.02194      -2.88071    -0.0105326      -2.46121      -1.30553       1.67574      -1.78898      -1.55807      0.792908    -0.0933426      0.579500      0.435438      0.419448       2.88241       3.82650       4.13542       4.43889       4.50046       4.32422       4.16026       3.75882       3.41754       2.96980       2.53202       2.10503       1.71956       1.36065       1.07224      0.827743      0.624129      0.447550
  27  19 3899.0979    1.8594  7.2886 10.5021  0.0001  0.0596   0.0118   0.1594    0.0327   0.0000   435.3021       2.52122       17.8036      -1.96426      -10.6109      -11.3457      -4.20089      -1.03765       6.97666       1.08125      -2.71090      -3.47187      -2.01603       4.04494       1.52455      -1.03756     -0.309885     -0.350266       3.50406       4.67580       5.00572       5.42887       5.30190       5.33552       5.02160       4.63603       4.14475       3.61315       3.14782       2.61888       2.11696       1.70091       1.33979       1.02589      0.758364      0.560597
  27  20 4046.5053    1.5410  9.9217 10.2753 -0.0008  0.0786   0.0089   0.2146    0.0289   0.0000   448.4559      -21.5350       21.7965      0.169080      -1.98345      -12.2740       7.20318       13.0950     -0.649050      -1.45391       5.03237       1.36166       3.32241      -4.15173      -1.91718      -2.58249      0.426251      0.177530       4.53151       6.10708       6.63474       7.06975       7.23514       6.91934       6.68174       6.05741       5.42497       4.79157       4.06636       3.40943       2.75897       2.23880       1.73662       1.31884      0.992813      0.727094
  27  21 4193.6105    1.2939 12.2837 10.1413 -0.0003  0.0993   0.0069   0.2710    0.0259   0.0000   437.0404      -4.41391       20.4713       7.66589      -18.6026       8.37938      -1.28405       7.38435       5.06619      -9.68295       1.54184      0.236107      -2.28931      0.946841      -3.92324       3.18047      0.445295      0.662022       5.62481       7.69349       8.21684       8.85518       8.96107       8.75921       8.34342       7.60472       6.81722       5.96651       5.13035       4.31269       3.53600       2.80658       2.20251       1.68503       1.24376      0.895223
  27  22 4340.4036    1.0492 15.2598 10.0137 -0.0005  0.1298   0.0054   0.3472    0.0234   0.0000   421.0439       1.96218       18.1637      -12.5364       8.20523      -19.6599      -3.92095      -10.7066       19.3800     -0.424874      -6.16236       4.88649      -2.33457     -0.810835      -6.19836      -1.85841     0.0560351      0.638777       7.43971       10.0750       10.9652       11.8069       11.8173       11.5816       10.9006       10.1002       8.96845       7.93382       6.72192       5.66509       4.61252       3.71376       2.87891       2.20804       1.64253       1.19645
  28   6 1910.1311    0.5368  0.5064  9.5120 -0.0033  0.0143   0.0117   0.0320    0.0487   0.0000   441.0560     0.0739454       20.5018       1.36393      -1.46754     -0.623083      0.627950      0.666747      -1.91227      0.375918      0.134422    -0.0984155      0.268680     -0.188653      0.181598    -0.0861345      0.160428      0.129371      0.848353       1.08766       1.17083       1.28990       1.17155       1.20831       1.15883       1.10589      0.973388      0.894140      0.738288      0.610085      0.517516      0.435477      0.341564      0.261460      0.195135      0.147286
  28   7 2083.8707    0.8196  0.7297  9.6524 -0.0016  0.0155   0.0145   0.0379    0.0713   0.0000   439.4790      0.510639       19.8105      -2.92034      -2.91362      0.473976    -0.0129989      -1.03348       1.29810    -0.0285873       1.10355       1.18882     0.0104870     0.0703727    -0.0749606     -0.186052     -0.153359      0.110859      0.886873       1.20323       1.30585       1.47020       1.41958       1.41950       1.34366       1.22721       1.07093      0.971113      0.787338      0.692709      0.561448      0.440365      0.336304      0.279543      0.206436      0.147828
  28   8 2252.8008    1.1713  0.9478  9.9927 -0.0020  0.0177   0.0184   0.0436    0.0974   0.0000   438.5739      0.846208       18.6191       1.62961      -4.85030     -0.558078     -0.291673      0.943719       1.13609       1.60045     -0.714492     -0.939879      0.285711      0.174077      0.882858     0.0295482      0.152930    -0.0239698       1.11186       1.47243       1.53213       1.61446       1.55783       1.54643       1.51612       1.38586       1.30324       1.12139       1.00719      0.857504      0.722533      0.566342      0.437321      0.336719      0.252639      0.189926
  28   9 2415.2613    1.6358  1.0928 10.4835 -0.0023  0.0187   0.0241   0.0480    0.1178   0.0000   441.2853       1.56238       16.3151      0.863815      -4.79288     -0.272040      -2.13638     -0.520402     -0.191275      -2.44516      0.170461      0.618495      -1.39220      0.711798     -0.189100     0.0184816    -0.0359352     -0.106604       1.05842       1.43696       1.51869       1.64962       1.65212       1.61226       1.51842       1.40554       1.26127       1.16120      0.984113      0.824559      0.698048      0.569271      0.432004      0.337907      0.251648      0.184718
  28  10 2573.3378    2.2158  1.1436 10.6334 -0.0020  0.0192   0.0316   0.0468    0.1805   0.0000   438.9976       1.27936       12.0453      0.436380     -0.498411     -0.198438      0.239169      -1.00035      -1.34737      -1.84157     -0.878051     -0.215201     -0.821692     -0.106386      0.467300      0.220436      0.339142     -0.166097       1.18274       1.53473       1.64016       1.82646       1.85672       1.76525       1.71204       1.53184       1.36524       1.17719       1.04902      0.911192      0.730282      0.570422      0.444615      0.351410      0.272102      0.192726
  28  11 2729.3539    2.9196  0.9958 11.1250  0.0004  0.0169   0.0433   0.0427    0.1684   0.0000   439.3242     -0.919763       14.6495    -0.0454611       1.31718    -0.0465112      -1.03957      0.918871      0.420440       1.14857      0.115913    -0.0613845       1.42529     -0.203292      0.425290      0.123625     -0.192986     -0.398043       1.06244       1.34810       1.46687       1.52677       1.55556       1.47404       1.38272       1.33238       1.21722       1.08334      0.945690      0.814275      0.672639      0.537643      0.429991      0.332054      0.251059      0.176110
  28  12 2883.7277    3.7544  0.9760 11.7289 -0.0001  0.0163   0.0561   0.0422    0.1624   0.0000   438.7072       1.04530       15.1985      0.317771      -4.62647      -3.67634      0.201549      -2.42864      -1.62756      0.725007      0.757197     -0.473747       1.12924     0.0541449      -1.04637      0.249754     -0.306430    -0.0496577      0.994630       1.28324       1.36175       1.46466       1.47019       1.44874       1.39020       1.29791       1.16178      0.991655      0.880964      0.746745      0.619647      0.501787      0.404900      0.291490      0.222834      0.175679
  28  13 3036.2107    4.2748  0.9400 12.4628 -0.0017  0.0170   0.0656   0.0424    0.1235   0.0000   437.7437       1.68993       16.8215      0.152665     -0.452295     -0.519339     -0.856078     -0.845100      0.223776     -0.422721      -1.34567      0.391137      0.761827      0.962258    -0.0870844    -0.0497094      0.322566    -0.0441331      0.987665       1.30977       1.34109       1.48977       1.45919       1.46018       1.44883       1.25450       1.19283       1.01114      0.892825      0.750490      0.612824      0.484098      0.382216      0.305279      0.238208      0.175669
  28  14 3187.2317    4.1938  1.3401 12.3971  0.0001  0.0204   0.0572   0.0557    0.1238   0.0000   436.6634      0.966175       15.5467     -0.185645     -0.560269      -6.71887      -1.41937      -1.17985     -0.471076      -2.56185      -1.84988       1.10098      0.306420      0.332460    -0.0165072   -0.00714360     -0.236690     -0.167184       1.19996       1.58533       1.68249       1.84974       1.86661       1.74750       1.69279       1.56035       1.43600       1.24352       1.10000      0.926120      0.798652      0.625564      0.490291      0.372086      0.277138      0.210983
  28  15 3337.2529    3.7958  1.7568 12.1223 -0.0009  0.0240   0.0440   0.0627    0.0874   0.0000   437.0599      0.436776       15.0954      -5.10207      -2.38072      -2.84822      0.150932      -1.62257       3.08586      0.485349     -0.400431      0.775492     -0.372500      0.968524      0.618408      0.614853     -0.217568     -0.216753       1.39609       1.80459       1.91245       2.10440       2.08270       2.02775       2.02617       1.76180       1.63414       1.44764       1.28846       1.08452      0.891613      0.707075      0.551234      0.435453      0.337501      0.252609
  28  16 3486.7218    3.1534  2.6724 11.7059 -0.0007  0.0304   0.0298   0.0787    0.0535   0.0000   439.2509      -1.76147       16.4828      -5.44869       1.38202      -3.62302       2.03514       1.40945       2.58392       2.71378       1.93219     -0.825836      0.836824       1.46924      0.773493   -0.00261821     -0.118533      0.227418       1.70568       2.28584       2.36084       2.65861       2.64755       2.61229       2.47480       2.29775       2.08982       1.84596       1.57147       1.31201       1.09344      0.888887      0.716935      0.538496      0.405574      0.304178
  28  17 3635.7449    2.6144  4.0874 10.9977 -0.0003  0.0386   0.0201   0.0977    0.0451   0.0000   439.8366      -3.53073       22.7877      -4.44152       1.58702      -7.39854       1.42656      -1.14196     -0.888413     -0.488068       1.56917       1.93476      -1.07573      -1.43136      0.364884     0.0592029     -0.885213     -0.660260       2.19284       2.89686       3.16092       3.42779       3.42935       3.33461       3.20683       2.92500       2.65399       2.36869       2.03400       1.67200       1.40953       1.13364      0.898402      0.700050      0.516877      0.382211
  28  18 3784.3323    2.1397  6.0007 10.5972 -0.0005  0.0489   0.0139   0.1325    0.0358   0.0000   440.1818      -4.22691       7.88697      -4.29143      -10.4067      -16.1267       2.04210       5.47661      -6.23152      0.751469       4.65683       4.13327      -1.07633      0.439147       1.29584     -0.120664      -1.34424    0.00524050       2.79169       3.70196       4.00984       4.32496       4.37314       4.28032       4.10074       3.76070       3.40343       2.98185       2.54530       2.14953       1.81535       1.45068       1.14564      0.896717      0.645695      0.492378
  28  19 3932.5512    1.7766  7.9942 10.4486 -0.0003  0.0635   0.0108   0.1707    0.0310   0.0000   434.4185      -7.32062       16.5973      -7.71862       2.28308      -8.87966      -4.97927      -10.3967      -5.74567       5.28954     -0.676859       2.69275       2.41556     -0.380395      0.536709      0.879532     -0.211514    -0.0700464       3.59521       4.85840       5.12452       5.67803       5.68282       5.59250       5.26434       4.89639       4.42358       3.91927       3.29953       2.85011       2.27647       1.86779       1.46554       1.14718      0.862964      0.634552
  28  20 4080.3427    1.4796 10.6622 10.2720 -0.0003  0.0828   0.0082   0.2256    0.0277   0.0000   427.8958     -0.926439       19.5176     -0.243217      -3.09771      -7.10863       6.03787       2.53470      -7.34222      -8.18205       4.17087       6.83981      -4.96052     -0.577528      -2.37384      0.387934      -1.18070      0.308558       4.65473       6.26459       6.69703       7.15971       7.23014       6.98218       6.77517       6.32508       5.73595       5.11471       4.32415       3.66439       3.01388       2.47946       1.94146       1.51645       1.13963      0.848735
  28  21 4227.9799    1.2382 13.2950 10.1048  0.0002  0.1065   0.0062   0.2861    0.0252   0.0000   434.6402      -1.89401       24.3946       1.00730      -2.91959      -12.8660      -6.09893      -15.2394      -7.83946       4.87847      -6.10242       2.19031     -0.998204      0.493902      -1.42396     -0.561398       1.21393      0.602720       5.89744       8.03673       8.70595       9.26087       9.36551       9.10420       8.66977       8.18069       7.35640       6.49713       5.54576       4.74945       3.90005       3.18593       2.47490       1.93739       1.44752       1.07210
  29   4 1564.1258    0.1994  0.2025  9.3622 -0.0126  0.0138   0.0086   0.0240    0.0255   0.0000   439.4438      -1.47356       19.5014     -0.674745      -2.45038      0.963156     -0.876920      0.542055     -0.946840      -1.32348      0.120307      0.232552    -0.0488267     -0.288717     -0.516454    -0.0538675    0.00904527     0.0920243      0.704855      0.858289      0.973657       1.06409      0.991421       1.19158      0.995564      0.918077      0.916062      0.806025      0.613602      0.517473      0.485472      0.418158      0.314138      0.241931      0.164053      0.134964
  29   5 1751.5540    0.3691  0.3562  9.4224 -0.0036  0.0131   0.0097   0.0287    0.0349   0.0000   440.2818      -2.36281       21.6401      0.620657      -2.96452      -2.13873       2.38013      0.200814     -0.831524    -0.0847374     -0.539244      0.629351   -0.00239395     -0.230781      0.197188    0.00756036    -0.0659475     0.0795256      0.743882      0.983801      0.994753       1.19329       1.08559       1.11478      0.988782      0.993514      0.855448      0.825600      0.703332      0.612326      0.470381      0.390344      0.298582      0.241572      0.189062      0.142227
  29   6 1930.1729    0.5737  0.5722  9.4562 -0.0035  0.0149   0.0118   0.0345    0.0535   0.0000   440.7791      0.715076       20.6149       1.62557      -1.61196     -0.928301      0.954231       2.26157     -0.282696      -1.21759      0.198632       1.02449      0.541354     -0.883948     -0.267200     -0.464624     -0.310347     -0.172825      0.826906       1.09680       1.23894       1.21589       1.31972       1.18347       1.13868       1.06443      0.916418      0.906732      0.799906      0.674977      0.606611      0.505052      0.382669      0.302368      0.231225      0.160152
  29   7 2105.2904    0.8552  0.7800  9.6834 -0.0016  0.0158   0.0148   0.0417    0.0767   0.0000   441.5756      0.197232       22.7781       3.98784      -6.50267     -0.498968      0.697364     -0.486027     0.0445616       1.51926     -0.412386    -0.0356384     0.0596659     -0.582877     -0.171900      0.137160     0.0621261     -0.187528      0.945490       1.19440       1.35080       1.50540       1.50847       1.51311       1.37282       1.30665       1.16060      0.981004      0.821598      0.703469      0.591729      0.466115      0.374511      0.283816      0.219270      0.160943
  29   8 2275.3260    1.2159  1.0272  9.8809 -0.0006  0.0177   0.0181   0.0457    0.1138   0.0000   440.8469     -0.885555       18.4992      0.623320      -3.31759      -1.73144      -1.69240      -1.05887     0.0732001     0.0846220     -0.327579      -1.05644      0.267210     0.0877439      0.674931     0.0783548    0.00203087      0.224100       1.00800       1.26547       1.41450       1.51279       1.53384       1.50012       1.43555       1.31184       1.24090       1.07169      0.931640      0.797112      0.693516      0.555925      0.445194      0.339755      0.255889      0.190236
  29   9 2439.0278    1.7328  1.1410 10.4501 -0.0032  0.0187   0.0246   0.0479    0.1318   0.0000   440.0082      -1.04819       17.4450     -0.884400    -0.0375583      -2.28360     -0.795697     -0.495831      -1.11026     0.0906011     -0.755501      0.479457      0.489485     0.0974265    -0.0309743     -0.325773     -0.414149     -0.618003       1.04918       1.33672       1.45212       1.55299       1.54999       1.57472       1.54625       1.36236       1.27198       1.12194      0.957503      0.821120      0.702162      0.563638      0.449341      0.355451      0.272170      0.199546
  29  10 2598.6828    2.3338  1.1268 11.2344 -0.0034  0.0186   0.0335   0.0484    0.1235   0.0000   438.7705     -0.538145       16.8324      -2.75685      -3.38106     -0.557555     0.0284852      -2.18278      -1.43396      -1.43736       2.05480       1.72462      0.182500     0.0481389      0.480885     -0.193355     -0.346798     -0.265415       1.05951       1.36975       1.42859       1.58523       1.61876       1.57655       1.52286       1.41934       1.28906       1.13515       1.00904      0.825404      0.685291      0.557152      0.441846      0.352973      0.271870      0.211007
  29  11 2756.1305    3.0748  0.9802 11.5422 -0.0007  0.0165   0.0452   0.0426    0.1350   0.0000   439.1282     -0.462647       15.0145      -2.68531     -0.421462      -2.78728     -0.518529      0.297751      -1.40561     -0.838349      0.667273       1.12885     -0.659398    -0.0828894   -0.00420532      0.193885      0.200973      0.172341      0.991615       1.25916       1.34837       1.44276       1.42112       1.35897       1.30432       1.20757       1.15779       1.04415      0.928349      0.801345      0.668720      0.534583      0.429049      0.339922      0.250070      0.186797
  29  12 2911.6072    3.8460  1.0738 11.7720  0.0011  0.0170   0.0553   0.0467    0.1674   0.0000   439.4272      -1.58458       14.6297     0.0511270      -2.79466      -3.00082     -0.792693      -1.97810      0.424886     -0.722005      -1.77308      0.353249     -0.918691      0.315077    -0.0807478      0.522962     -0.258987     -0.115636      0.972520       1.26969       1.31704       1.48889       1.46390       1.45223       1.37755       1.30138       1.15856       1.05017      0.900146      0.783390      0.635638      0.508613      0.426501      0.337320      0.246190      0.182245
  29  13 3064.9842    4.3096  1.0922 12.3577 -0.0012  0.0180   0.0613   0.0483    0.1408   0.0000   438.6481       1.74360       15.1827      0.730202      -4.22916     -0.243510      -2.59550      -3.61707      0.564597      -1.12813      -1.14376      0.626221     -0.136909      0.405343    -0.0634078     -0.277042     -0.344755      0.133132       1.01076       1.35389       1.43047       1.56580       1.54411       1.53397       1.47601       1.41389       1.27908       1.10510      0.939962      0.788168      0.661560      0.517775      0.415890      0.347832      0.270645      0.200296
  29  14 3216.7341    4.3135  1.3039 12.4003  0.0019  0.0201   0.0584   0.0525    0.1329   0.0000   438.8404     -0.546727       16.5218      -1.33145      -1.31492      -2.61662      -3.15400      -3.59801   0.000322537     -0.963250      0.263233     -0.989531     -0.313521      0.960689     0.0827461      0.462307     -0.365810      0.100054       1.09221       1.44076       1.53785       1.74105       1.65458       1.68865       1.62027       1.47407       1.35898       1.18565       1.04651      0.875968      0.769297      0.616723      0.494927      0.377409      0.286723      0.210142
  29  15 3367.6360    3.6977  1.9429 11.8719 -0.0014  0.0252   0.0398   0.0625    0.0786   0.0000   436.8651       2.66497       15.2501      -7.36296      -3.48012      -2.42230       4.40710      -5.55065      -3.99136      0.124234      -3.42888     0.0121417     -0.427749     -0.298466      0.174566      0.422066    -0.0981139      0.243310       1.38766       1.84856       1.98825       2.13200       2.24551       2.11906       2.02913       1.91691       1.67891       1.53379       1.30036       1.12624      0.913851      0.773486      0.604110      0.462127      0.356226      0.264817
  29  16 3517.8944    3.0335  2.9611 11.5359 -0.0004  0.0317   0.0270   0.0819    0.0530   0.0000   438.8164       2.67543       18.1948      -6.56987      -2.40621      -2.95282       1.63604     -0.896060      -2.84982       2.17448     0.0352823     -0.977691      0.186781       1.44211     -0.606669      0.556206      0.276999      0.168312       1.75563       2.33131       2.47757       2.71019       2.65039       2.72234       2.52871       2.38784       2.14190       1.93385       1.65901       1.41112       1.19160      0.952795      0.772703      0.601201      0.452726      0.349204
  29  17 3667.5940    2.4839  4.2433 11.0727 -0.0011  0.0396   0.0189   0.1005    0.0413   0.0000   440.0340       6.35378       17.5609      -9.69186      -3.03236      -2.55770     -0.124597      -6.95350      -4.65694      -2.85641       2.63070       3.42919      -1.19963      0.988657      -1.07448       1.20046     -0.237074      0.500675       2.18315       2.88303       3.14298       3.40983       3.40806       3.35484       3.18557       2.99019       2.70723       2.42407       2.12372       1.78136       1.48503       1.19424      0.967738      0.765514      0.570599      0.435468
  29  18 3816.7960    2.0711  6.1196 10.6317 -0.0002  0.0501   0.0135   0.1332    0.0353   0.0000   437.0739      -3.00686       16.0179     -0.764471       8.22823      -12.4680       3.63329      -1.19671       3.01384       5.43883       1.30466      -2.67937       1.59509      0.172911       2.23865      0.708621    -0.0173802      0.270010       2.73884       3.57374       3.97349       4.27667       4.27980       4.18890       4.07626       3.78565       3.42993       3.00260       2.61822       2.22847       1.83941       1.51838       1.21445      0.933932      0.720542      0.535984
  29  19 3965.7305    1.6886  8.6356 10.3823 -0.0006  0.0668   0.0098   0.1815    0.0297   0.0000   437.2284      -1.87944       20.7772       3.22590       1.85866      -1.25064       7.88330       4.83638      -2.98404       1.85754       3.90312      -6.06712      -4.01797     -0.360334      -2.22372      -1.70406     -0.619318     -0.922215       3.68359       4.90279       5.28422       5.74260       5.80457       5.63818       5.52201       5.08141       4.66178       4.02643       3.55799       2.97880       2.47370       2.06702       1.61230       1.27293      0.959950      0.729961
  29  20 4114.1392    1.4234 11.3473 10.2173 -0.0001  0.0884   0.0074   0.2367    0.0265   0.0000   445.9523      -5.14898       28.3722      -6.80206       2.28922      -6.66335      -10.0637      -11.2973      -2.16717       4.06609      0.514088      -1.17502     0.0669113      -1.34602     -0.286086       1.68541      -1.23411      0.864232       4.71016       6.48064       6.82596       7.58889       7.54542       7.42526       7.12521       6.63624       6.01528       5.39295       4.60553       3.94970       3.26538       2.66978       2.12604       1.66817       1.25550      0.949641
  29  21 4262.0321    1.2007 13.8914 10.0546 -0.0001  0.1092   0.0058   0.2923    0.0243   0.0000   438.5886      0.874749       13.5784      0.668311      -10.3350     -0.891732       1.20682       5.53007      -6.13874     -0.695972       10.9631      -2.70652       6.61230       1.22032      -2.02220       1.74761      0.835192      0.211250       5.83648       7.86520       8.47091       9.23615       9.35908       9.21018       8.83247       8.13140       7.39470       6.55919       5.72748       4.90825       4.01523       3.28166       2.62361       2.05895       1.55360       1.17011
  30   4 1581.8954    0.2271  0.1844  9.4060 -0.0102  0.0094   0.0089   0.0211    0.0248   0.0000   440.5942      -1.56229       19.7476       1.30413      -2.61864     0.0844387      0.542222      0.446618     -0.986540     -0.275681     -0.273684     -0.152471     -0.155034      0.200999     -0.195750      0.219983      0.249434    0.00929114      0.487724      0.642124      0.734472      0.729333      0.827631      0.704395      0.714768      0.685033      0.625587      0.556021      0.472692      0.409376      0.345326      0.286029      0.231458      0.191793      0.148245      0.103587
  30   5 1770.0302    0.3828  0.4212  9.3720 -0.0027  0.0141   0.0092   0.0298    0.0381   0.0000   440.5145      -1.59760       21.4895      0.432251      -3.38701       1.04518       1.07342      0.826559      -1.00592      0.702058     -0.449335     -0.186915     -0.529418     -0.131270      0.420162     -0.275669      0.161219      0.103693      0.696219      0.948608      0.996106       1.15565       1.08602       1.15014       1.10087       1.02792      0.900046      0.830189      0.669103      0.648497      0.563170      0.456642      0.353697      0.292130      0.218521      0.153259
  30   6 1949.9466    0.6121  0.6101  9.4310 -0.0015  0.0144   0.0117   0.0345    0.0574   0.0000   440.3403      -1.21678       19.1465     -0.997673      -2.86503      0.680027      0.655934    -0.0302192      -1.10130       1.11122     -0.607725     -0.674485      0.275510      0.235830     0.0939561     -0.612875      0.359003      0.202915      0.764609       1.03275       1.14850       1.21784       1.26687       1.22649       1.19430       1.08623      0.989018      0.855756      0.738697      0.641730      0.533504      0.441443      0.356036      0.280128      0.214531      0.155819
  30   7 2126.3170    0.8966  0.9068  9.5177 -0.0007  0.0171   0.0136   0.0411    0.0876   0.0000   440.7351     -0.758531       18.6552      0.132438       1.17069     -0.825130      -1.39247     0.0637662       1.53301      -1.07668     -0.160104      0.124529     -0.333140     -0.820248      0.401399     0.0835652     -0.188682     0.0387954      0.888829       1.19733       1.31414       1.37858       1.46677       1.41468       1.36345       1.21399       1.14675       1.00156      0.890499      0.774806      0.636319      0.540097      0.419519      0.334894      0.257335      0.184955
  30   8 2297.3529    1.2680  1.0210 10.1532  0.0004  0.0185   0.0189   0.0456    0.1061   0.0000   441.2838      -3.50500       17.3963       1.49738      -3.97651      -2.51854     -0.580589      -2.32293       1.09339     -0.536905     -0.832132      0.709758     -0.310095      0.543406     -0.311146     0.0407850     -0.618881     -0.116437      0.989913       1.38298       1.49331       1.64260       1.64867       1.57959       1.59032       1.44931       1.31309       1.16035      0.957268      0.850489      0.667018      0.554753      0.447030      0.347901      0.281589      0.201218
  30   9 2462.2575    1.8050  1.1626 10.5015 -0.0032  0.0190   0.0247   0.0477    0.1323   0.0000   438.3913     -0.132674       19.2234     0.0425289     -0.299394     0.0857574      0.983249      -2.46189      -1.12564     -0.913058     -0.425373      0.612279      -1.29762     -0.132026     0.0909512     -0.201088      0.110099     -0.219511       1.00348       1.34727       1.44225       1.57550       1.62698       1.60785       1.53816       1.40295       1.28766       1.12869      0.989672      0.833469      0.733228      0.588526      0.459572      0.365459      0.272330      0.217110
  30  10 2623.4532    2.3990  1.2040 11.0480  0.0011  0.0186   0.0331   0.0491    0.1308   0.0000   440.5836       1.03514       16.4444       1.44063      -1.18760      0.106710      -2.64845      -1.47115       3.35657       1.30659      0.288367      0.527133      -1.25514      0.603935      0.339996      0.763272     -0.777374     0.0699591       1.05374       1.40178       1.49104       1.63615       1.64717       1.66680       1.54781       1.44974       1.31739       1.16940       1.05426      0.890967      0.716253      0.578528      0.461882      0.377698      0.288494      0.222118
  30  11 2782.4516    3.2310  1.1286 11.3016 -0.0014  0.0177   0.0438   0.0452    0.1754   0.0000   438.6510       1.21596       14.9243      -2.37814      -1.68408     -0.990438      0.466009      -2.13706     -0.587020      -1.56432     -0.388808     -0.337068     -0.401178     -0.101828     -0.757695     -0.491440     0.0244842    -0.0801060      0.942441       1.28306       1.39388       1.45177       1.52856       1.45433       1.42328       1.33332       1.16742       1.09229      0.943336      0.806278      0.681178      0.561587      0.457476      0.348941      0.270672      0.205356
  30  12 2939.0897    3.9000  1.0633 11.8872 -0.0003  0.0170   0.0547   0.0433    0.1624   0.0000   437.9384      0.234316       13.9038      -3.24442      0.550541      -2.96640      -1.05763      0.324071       1.47741     -0.799743      0.830936      -1.00939      0.505004      0.366507     -0.515085    -0.0252219    -0.0714709     -0.193260      0.932944       1.23016       1.32523       1.41482       1.47727       1.40356       1.42173       1.30130       1.15633       1.02857      0.908512      0.775361      0.647389      0.532953      0.416738      0.329015      0.259994      0.200885
  30  13 3093.3546    4.4602  1.1382 12.3356  0.0003  0.0180   0.0621   0.0473    0.1614   0.0000   439.0538     -0.320422       17.5519      -3.21408      -2.80535    -0.0383944     -0.234428      -3.57235       1.07602      0.464360     -0.718684      -1.58271     -0.623697     0.0503047     -0.403478      0.228438    -0.0582814     -0.255534       1.00192       1.32915       1.42545       1.60342       1.60373       1.58603       1.49742       1.38188       1.27539       1.13999      0.978132      0.830266      0.697963      0.551142      0.446052      0.352460      0.280930      0.213901
  30  14 3245.9762    4.1328  1.4791 12.3724 -0.0023  0.0207   0.0515   0.0567    0.1014   0.0000   441.4167     -0.995802       15.0380    -0.0668020      -2.69020      -3.18541       2.85282     -0.155352      -1.25042    -0.0454219     -0.663321     -0.224054     -0.438311     -0.410606     -0.984161      0.312738     -0.856168     0.0613313       1.12290       1.46048       1.53102       1.70787       1.72819       1.70229       1.69641       1.53664       1.40655       1.24245       1.08323      0.924401      0.754825      0.626386      0.505823      0.395323      0.317694      0.237921
  30  15 3397.6305    3.5982  2.0810 11.9076  0.0003  0.0246   0.0370   0.0660    0.0686   0.0000   438.5724       2.44990       16.1656      -2.51282      -1.43780       1.63552      -3.06412      -3.60105       1.28880     0.0977943      -1.69187       1.99597       1.17177     0.0355188      0.262865      0.467567     -0.761147     0.0992240       1.38147       1.80884       1.97465       2.14132       2.13205       2.13869       2.08721       1.94747       1.72818       1.48614       1.34608       1.13250      0.942514      0.785860      0.620217      0.494842      0.374193      0.284948
  30  16 3548.6706    2.9516  3.2265 11.3355 -0.0005  0.0321   0.0248   0.0854    0.0516   0.0000   441.2677       4.26198       15.0689      -3.28012     -0.764188      -4.13970     -0.276450      -1.51924      -2.33745     -0.125582      -2.51881      0.783865       2.20563      -1.45942       1.43724     -0.260063     -0.383195     -0.187702       1.66606       2.25335       2.40697       2.65042       2.61090       2.61280       2.51192       2.34027       2.14089       1.95268       1.64930       1.45676       1.19781      0.987672      0.793040      0.620798      0.492714      0.370982
  30  17 3699.0158    2.3993  4.7528 10.8822 -0.0005  0.0419   0.0168   0.1066    0.0384   0.0000   436.1175      -4.26836       9.62406      -11.2027    -0.0171008       1.63791      0.535229      -7.01833      -1.85369      -1.60447      -2.71355      0.592649     -0.747242     -0.370942      -2.14410      0.821970       1.36807     -0.546068       2.19182       2.98066       3.11771       3.43442       3.48736       3.44760       3.32706       3.06376       2.79425       2.50758       2.20308       1.88702       1.58886       1.29106       1.03014      0.828537      0.627359      0.481252
  30  18 3848.8760    2.0067  6.9642 10.4932  0.0001  0.0540   0.0119   0.1429    0.0325   0.0000   438.0455      -2.39106       16.1754      -4.67582      -11.2742      -6.99562      0.737276      -9.89918      0.695176    -0.0439385      -1.40683       2.57574      -2.56933     0.0796463     0.0529755     -0.355125      0.600345      0.503250       2.87902       3.91303       4.22343       4.67847       4.67008       4.65100       4.42838       4.13670       3.77935       3.29100       2.87211       2.46439       2.05100       1.67568       1.32741       1.06699      0.807778      0.624179
  30  19 3998.3906    1.6495  9.3181 10.3003  0.0000  0.0703   0.0089   0.1895    0.0288   0.0000   442.6014      -11.6784       11.8123       3.94704       5.84229      -7.49797      -5.58840      -6.49696      -3.64216       3.29244     -0.731610      -4.35003       1.21115       1.00560    -0.0177004      0.957037      0.244339     -0.448936       3.67361       4.92106       5.39446       5.89975       6.01102       5.82753       5.64842       5.19927       4.78500       4.23747       3.72708       3.16950       2.64780       2.16816       1.73542       1.40049       1.05069      0.798217
  30  20 4147.5388    1.3775 11.3831 10.2049  0.0002  0.0888   0.0071   0.2360    0.0260   0.0000   445.3231       8.29069       16.6896      -12.6106       3.07953      -9.70926       9.84166       7.88902       3.31832      -1.74425      -4.24716       5.52832      0.126084       2.29526      0.289497      0.398371       1.11725     -0.658023       4.64812       6.22866       6.86969       7.38411       7.59542       7.36870       7.23632       6.55832       6.02877       5.36407       4.70359       3.98700       3.32684       2.75399       2.21227       1.73288       1.34237       1.00482
  30  21 4296.2824    1.1223 14.4209 10.0506 -0.0006  0.1165   0.0053   0.3044    0.0230   0.0000   429.3134      -4.08785       17.2903      -14.6634       6.85511      -26.0344      -7.17393       17.0616       1.53037     0.0261587      -2.43344       2.90342      0.720307       1.73178       2.67433      -1.85283      -1.05482       3.81096       5.83938       8.00217       8.71196       9.50687       9.64231       9.48065       9.15283       8.46245       7.73645       6.93783       6.04010       5.20002       4.31383       3.56356       2.85349       2.26051       1.72306       1.30976
  31   4 1599.3154    0.2348  0.2207  9.3757 -0.0023  0.0108   0.0080   0.0239    0.0250   0.0000   440.3803     -0.738334       19.9813      -1.26805      -2.40321     -0.467319     -0.344381     -0.728480      0.368932      0.452165      0.601104     0.0507939      0.355456     -0.417724    -0.0257077      0.203908     -0.187738    -0.0420443      0.537084      0.755676      0.838459      0.922852      0.921159      0.921033      0.894258      0.826671      0.727459      0.615908      0.557375      0.445514      0.400793      0.321083      0.258307      0.204222      0.145288      0.119039
  31   5 1788.2222    0.4150  0.4339  9.4130 -0.0052  0.0143   0.0097   0.0293    0.0379   0.0000   440.9332      -1.38409       21.0886      0.350388      -2.73669       1.74456      0.732329      -1.66148      0.510140      0.277958     -0.393081     -0.405675     -0.128831      0.260188     -0.688025     -0.598342     0.0380396      0.137133      0.664019      0.961427      0.916954       1.11836       1.07966       1.09206       1.03180      0.953454      0.883874      0.810996      0.735138      0.619003      0.515981      0.434687      0.326384      0.291240      0.213828      0.163234
  31   6 1969.4122    0.6393  0.6549  9.3388 -0.0026  0.0153   0.0113   0.0335    0.0614   0.0000   440.0512     -0.210880       18.4575      0.557256      -4.18869     -0.781188      0.625904      -1.50441      -1.00456       1.01469      0.175386      0.880126     0.0860464    -0.0215484     -0.367761     -0.221182    -0.0461205    0.00836434      0.837118       1.13054       1.25400       1.34903       1.35849       1.27080       1.18488       1.11559       1.04990      0.976053      0.835592      0.770891      0.613655      0.519697      0.417000      0.336393      0.255581      0.186739
  31   7 2146.9848    0.9392  0.8057  9.6988 -0.0005  0.0159   0.0150   0.0387    0.0815   0.0000   440.8347     -0.718157       20.4752      -2.23802      -2.50343      -1.20181      -1.13169      -2.43433      0.692175    -0.0128905     -0.337105      0.208972      0.278846     -0.819605      0.643521     -0.217878      0.132576     0.0864730      0.804114       1.06584       1.13941       1.28120       1.26656       1.24473       1.22394       1.08238       1.08227      0.924585      0.836391      0.678435      0.590724      0.480223      0.392442      0.322097      0.249932      0.189945
  31   8 2318.9220    1.3843  1.0606 10.0755 -0.0005  0.0177   0.0195   0.0447    0.1125   0.0000   440.6237      -2.81682       19.3776      0.640270      -2.89552       1.48082       1.84957      0.224245       1.19213     -0.287606     -0.180504      0.703487      0.193704      0.963054     -0.243910      0.242813     -0.365847    -0.0695441      0.930262       1.24076       1.31922       1.44150       1.39623       1.47067       1.35856       1.25455       1.17491       1.06429      0.951890      0.800921      0.703199      0.577778      0.481326      0.371305      0.291010      0.221417
  31   9 2484.9680    1.9614  1.1565 10.5086 -0.0005  0.0186   0.0267   0.0461    0.1511   0.0000   441.0175     0.0513005       19.5055      -1.75156    -0.0624298      0.251678     -0.583529      -1.64321       2.13258     -0.761621      0.327569      0.189795     -0.133183      0.198517     0.0723922      0.405517      0.116563      0.104437      0.966433       1.33108       1.35535       1.55518       1.51900       1.50614       1.42341       1.37513       1.24762       1.12295      0.987647      0.885769      0.728041      0.598887      0.473111      0.381730      0.301457      0.229759
  31  10 2647.7779    2.6027  1.1243 11.1597  0.0014  0.0176   0.0359   0.0456    0.1420   0.0000   439.8631      -1.03993       17.4427      -1.95193     -0.900844      0.848357     -0.252430     -0.225953      0.208400      -1.02980     0.0545790    -0.0483112      -1.69302      0.469938      0.418919      -1.13302      0.197045      0.218107      0.950044       1.18504       1.29177       1.45029       1.43114       1.40934       1.39105       1.29395       1.17672       1.05077      0.921027      0.809907      0.692607      0.582520      0.479304      0.367797      0.288340      0.211778
  31  11 2808.3437    3.3850  0.9998 11.6899 -0.0007  0.0165   0.0478   0.0408    0.1395   0.0000   440.2048      -1.45617       15.5796      -2.26660      -1.82780     -0.881320     -0.500349     -0.688376      0.560623       1.38121      -1.25275      0.981642     -0.756096      0.585478   -0.00973678    -0.0512296     0.0160916     0.0477765      0.872013       1.16820       1.19098       1.34889       1.37379       1.34563       1.32133       1.22172       1.11861       1.00789      0.889673      0.758779      0.628569      0.520038      0.419510      0.343208      0.261109      0.202293
  31  12 2966.1112    4.0426  1.0844 11.7927 -0.0024  0.0166   0.0546   0.0452    0.1801   0.0000   440.7148      0.216355       12.9172      0.917250      -1.06173      -3.28686      0.890464     -0.361441      0.909881       1.64699       1.12914      -1.10189      0.366360      0.682456      0.253449   0.000204886     -0.148153     -0.354891      0.859001       1.12978       1.21846       1.39931       1.34217       1.34140       1.30486       1.22859       1.10748      0.993781      0.881885      0.758839      0.623398      0.524930      0.404427      0.342629      0.257837      0.203626
  31  13 3121.3701    4.3772  1.1118 12.7577  0.0012  0.0187   0.0622   0.0460    0.1182   0.0000   440.4188     -0.509018       16.4979      -1.99447      -4.16773      -2.86334      0.857323      -2.31486      0.757124       1.42730      0.223490      -1.12180    -0.0695775      0.265444      0.350911     -0.225428    0.00551781    0.00247433      0.949709       1.32679       1.36105       1.52346       1.56857       1.52973       1.51190       1.35181       1.27577       1.12688      0.991661      0.852249      0.687935      0.583773      0.468411      0.371029      0.293975      0.225326
  31  14 3274.8197    4.1126  1.5775 11.9626 -0.0004  0.0212   0.0472   0.0543    0.1128   0.0000   440.4841     -0.308080       14.4939      -3.78485      0.732674      -3.68191      -3.66060      -2.05221     -0.692470     -0.975843     -0.412547      0.879471      0.520750     -0.143792      0.745287     -0.275001     -0.385019     -0.112680       1.11086       1.47954       1.57504       1.71777       1.72036       1.78377       1.69724       1.59876       1.40108       1.26588       1.11946      0.972033      0.822892      0.661000      0.533458      0.427784      0.332490      0.259574
  31  15 3427.3994    3.4873  2.3923 11.5960  0.0007  0.0262   0.0326   0.0682    0.0669   0.0000   440.0239       1.03394       16.3630      -2.43753      -1.99020      -2.29333      -3.41388      -1.28927     -0.563893     -0.135827      -3.05760     -0.229856      0.434340      -2.09104     -0.458243      0.290233      0.769933      0.107687       1.42287       1.84092       1.97498       2.18033       2.21343       2.22874       2.09789       1.93945       1.80965       1.60128       1.44894       1.23397       1.00425      0.843097      0.693129      0.560726      0.426544      0.320143
  31  16 3579.1774    2.9192  3.4608 11.1694 -0.0002  0.0329   0.0231   0.0850    0.0517   0.0000   435.8434       4.27151       12.2386      -1.75155      -3.55629      -1.14215      -2.00715     -0.638810       3.89520      -2.41892      0.700323       2.45866      -2.03790       1.52743     -0.422494      0.134719    -0.0259518      0.210460       1.73390       2.30497       2.51454       2.78133       2.81930       2.78650       2.68881       2.46869       2.30467       2.02039       1.75484       1.52588       1.26525       1.02173      0.842831      0.683272      0.514174      0.405781
  31  17 3730.2697    2.3385  5.0410 10.9060 -0.0003  0.0420   0.0160   0.1150    0.0359   0.0000   438.1485      0.355131       18.2689      -2.29461      -3.73294      -4.73869      -4.56701       2.09520       1.17239      -2.19629       1.21959      -1.24618      -1.70485       1.06828      -1.37184     0.0472367      0.492759     -0.975925       2.14899       2.84859       3.07608       3.36101       3.40805       3.39524       3.31844       3.03992       2.81423       2.50322       2.20716       1.89858       1.59089       1.32176       1.06054      0.859859      0.659950      0.511247
  31  18 3880.7154    1.9096  7.6778 10.3874 -0.0001  0.0566   0.0107   0.1568    0.0314   0.0000   437.8768       5.12076       15.3745      -7.22052      -3.90008      -9.36404      -3.52359       1.73239      -6.83427      -9.86269       1.05122     0.0366766       3.23296       1.05445      0.566012     -0.333794     -0.576105      0.576432       2.94542       3.92358       4.21645       4.57516       4.63899       4.60218       4.48454       4.17612       3.87233       3.44078       2.99437       2.58088       2.18191       1.81290       1.47860       1.17380      0.896657      0.702650
  31  19 4030.7170    1.6043  9.9982 10.2637  0.0003  0.0737   0.0083   0.2002    0.0280   0.0000   445.3245     -0.731675       26.2947      -7.26475    -0.0683193      -5.88672      -3.28736       3.45670      -3.17543      -2.93087      -7.79292      -2.46840     -0.917292       2.99688       1.00178       1.28833     -0.336182      0.711905       3.80791       5.09965       5.60350       6.05865       6.13636       6.09272       5.87980       5.50085       5.02058       4.52283       3.93096       3.38445       2.81216       2.34517       1.92874       1.50598       1.18188      0.908025
  31  20 4180.3247    1.3009 12.3835 10.2003 -0.0008  0.0961   0.0064   0.2585    0.0246   0.0000   443.2348       8.51177       12.9501      -1.33761       1.25054      -7.01678      -4.03605       1.23723       9.32702      -14.3499      -3.55666      -1.46015       2.62075      -2.59986       1.51703       1.92842       1.29922      -3.28097       4.74777       6.56959       7.10246       7.79607       7.84692       7.83573       7.58822       7.06491       6.48266       5.79474       5.03431       4.35414       3.61315       3.03850       2.42139       1.95694       1.49313       1.16152
  31  21 4329.5397    1.0836 15.2946  9.9814 -0.0009  0.1211   0.0049   0.3241    0.0226   0.0000   441.0956      -1.94577       13.5423      -19.2932       3.54366      -7.14501       2.32389      -16.1184      -5.40946       17.9772       5.61312       5.78247       1.92418       1.09696       7.54780      -1.13017      -2.13740      -1.68659       5.98175       8.34068       8.94828       9.90700       9.83094       9.81446       9.45547       8.79230       8.13679       7.35376       6.31761       5.48163       4.65574       3.90554       3.12485       2.45682       1.92081       1.45945
  32   4 1616.4176    0.2416  0.2242  9.3908 -0.0028  0.0112   0.0082   0.0215    0.0252   0.0000   440.1588      0.801129       18.9013     -0.783721      -3.59922    -0.0659507     -0.216720      0.642359      -1.26104     -0.396919     -0.617866      0.107873     -0.613142    -0.0563556      0.173501     0.0159476     -0.211608      0.196907      0.596222      0.895782       1.03238       1.11927       1.13799       1.05401       1.05024      0.970582      0.909569      0.758186      0.675206      0.562459      0.495694      0.363874      0.278456      0.233699      0.203784      0.138578
  32   5 1806.1637    0.4145  0.4689  9.4236 -0.0025  0.0135   0.0093   0.0318    0.0399   0.0000   439.8168      -1.78379       19.3351     -0.515643      -2.59344     -0.207297      -1.42381    -0.0656472     -0.583272    -0.0211270      0.447114     -0.416665     -0.533875     -0.358315      0.131966     -0.334493    -0.0812093      0.257471      0.797700       1.08808       1.27014       1.38477       1.42878       1.39555       1.34586       1.18907       1.04339      0.933070      0.832406      0.679041      0.563656      0.464082      0.384534      0.298179      0.235922      0.171798
  32   6 1988.6334    0.6699  0.6369  9.5887 -0.0004  0.0153   0.0121   0.0343    0.0586   0.0000   440.3272     -0.705895       19.3205     -0.550674      -1.82355     0.0126686     -0.617207      0.461229       1.58850      0.683849      0.975692     -0.791418      0.372252    -0.0514767      0.322676      0.459687    -0.0905914     -0.121263      0.778176       1.06978       1.02190       1.17029       1.17459       1.30097       1.18360       1.08368      0.927525      0.846095      0.793586      0.701850      0.614791      0.508957      0.405054      0.329627      0.241842      0.190245
  32   7 2167.3296    0.9888  0.8903  9.6647 -0.0017  0.0161   0.0147   0.0394    0.0885   0.0000   440.1254     -0.820931       19.7737      -2.13515      -2.37084       1.34780      0.176367      -1.31332      -1.09995     -0.775816     -0.512730     -0.431809     -0.481593      0.139678     0.0451289     -0.359780     -0.246969      0.106847      0.833952       1.07676       1.20537       1.30882       1.23654       1.23863       1.22075       1.15701       1.04408      0.989570      0.871869      0.774846      0.629702      0.530774      0.427173      0.340499      0.271003      0.207421
  32   8 2340.0321    1.4056  1.1613 10.0913  0.0008  0.0183   0.0191   0.0470    0.1213   0.0000   440.3804     -0.721236       21.2764    -0.0890873      -1.99586       2.04999      -2.73218     -0.569757       2.38808       1.91193      0.715202     0.0233828      0.612466     -0.679281     0.0218467      0.376058     -0.350600    -0.0205950      0.942086       1.22874       1.32235       1.48958       1.48315       1.44146       1.38654       1.33315       1.22895       1.09135       1.00449      0.848438      0.748522      0.605106      0.495339      0.397977      0.315514      0.244435
  32   9 2507.2564    2.0336  1.1316 10.7120 -0.0002  0.0175   0.0275   0.0465    0.1363   0.0000   440.6081      -1.19186       18.8455       1.09406      -1.35119      -1.20211      0.981949      0.257915       1.21069      -1.18907      -1.45737    -0.0694888     -0.238383      0.530088     -0.495364      0.274955     0.0322902      0.134797      0.875130       1.17721       1.23959       1.39218       1.35542       1.38939       1.36043       1.25287       1.17325       1.02624      0.943664      0.815165      0.672280      0.581959      0.449423      0.377994      0.296384      0.230394
  32  10 2671.6384    2.7099  1.0912 11.3881 -0.0006  0.0174   0.0366   0.0439    0.1253   0.0000   440.1706      0.511713       19.2763       2.50456      -3.17370      -1.40054     -0.263980      -1.66014      0.663277     -0.847356      0.302785      0.625985     -0.869294      0.315770      0.150992      0.279412     -0.304648      0.147352      0.940473       1.21902       1.37921       1.51249       1.53708       1.50054       1.49333       1.34817       1.21290       1.09953      0.954435      0.828161      0.690902      0.581760      0.450065      0.369034      0.296079      0.222973
  32  11 2833.6830    3.4429  1.0676 11.9014 -0.0026  0.0168   0.0474   0.0435    0.1256   0.0000   438.6048       1.29619       20.0390     -0.480096      -2.63713      -2.34226      -2.06135      -2.57182       1.34462      0.572711      0.113089      -1.36288      0.380065      0.601003      0.180202     0.0379952     -0.281114      0.271241      0.833976       1.12321       1.19498       1.33636       1.32121       1.28716       1.27745       1.24014       1.11263      0.995834      0.880729      0.782619      0.634803      0.546942      0.430350      0.351151      0.275289      0.218171
  32  12 2992.7173    4.2096  1.0456 12.3252 -0.0012  0.0160   0.0587   0.0435    0.1272   0.0000   439.3166      0.432815       15.2217     -0.136429      -2.24635      -1.22814     -0.721896     -0.338006      0.391082      0.663091     -0.102268      0.684414      0.835288      0.845271     -0.869742       1.24348    -0.0457429     0.0369474      0.832243       1.08507       1.16034       1.29255       1.30232       1.30337       1.23357       1.16920       1.07843      0.969461      0.860144      0.767087      0.628716      0.528606      0.427178      0.345567      0.268849      0.214834
  32  13 3148.8564    4.4248  1.1327 12.6779  0.0013  0.0172   0.0615   0.0463    0.1195   0.0000   439.0761       2.01882       16.5990      0.246542     0.0841751      -1.47338      -3.48384      -3.51382      0.118513     0.0416550      -1.26823     -0.542882     -0.253981      0.942163      0.246525      0.244407      0.104068    -0.0398817      0.916877       1.18133       1.30518       1.42561       1.41751       1.47359       1.38134       1.30725       1.18233       1.06531      0.930290      0.802717      0.688495      0.566368      0.459956      0.378277      0.293639      0.217841
  32  14 3303.2973    4.0265  1.7596 11.8989  0.0005  0.0219   0.0434   0.0570    0.1027   0.0000   439.0786       1.87768       14.8742      -1.03693     -0.552019      -2.84574     -0.907119      -5.80502       2.55193      0.441471     -0.994202       1.82033      0.536234     -0.211651      0.190503      0.563905    -0.0801181   0.000894945       1.09337       1.43766       1.55534       1.72999       1.70483       1.73226       1.66249       1.57425       1.44330       1.32377       1.13921      0.995357      0.842229      0.704159      0.570975      0.462982      0.362048      0.287549
  32  15 3456.6393    3.3591  2.6473 11.3910 -0.0007  0.0276   0.0290   0.0700    0.0655   0.0000   438.9800       1.00990       17.8623      -3.39902     -0.211793      -4.25342       3.86762      0.337592      0.871148     -0.635663     -0.227151      -1.18848      -1.28204      0.137759      0.586198     0.0947247      0.612588    -0.0131334       1.38423       1.86618       1.97204       2.18653       2.22583       2.15696       2.12792       1.99715       1.86606       1.67240       1.48934       1.24666       1.07832      0.890927      0.719580      0.588662      0.461441      0.367075
  32  16 3609.2998    2.7296  3.8980 10.9830 -0.0002  0.0347   0.0200   0.0901    0.0479   0.0000   439.1948      0.225377       15.8573      -7.61867      0.877717      -1.12555      -1.08001      -1.61107      -2.99258     -0.625640       1.12803      -1.74381      -2.50597      0.925124       1.15034      0.427288     -0.982400       1.25176       1.77485       2.35665       2.54161       2.77419       2.72859       2.72054       2.65717       2.46013       2.35281       2.10078       1.87028       1.60925       1.38689       1.15909      0.932046      0.756736      0.590777      0.465122
  32  17 3761.1019    2.2326  5.6449 10.6977 -0.0004  0.0450   0.0140   0.1181    0.0356   0.0000   433.3902       7.21190       16.9921      -3.27182      -2.45618      -4.23675       6.47701       4.91628      -2.43373       4.42592     -0.512353      0.942105      -1.88370      -1.72578      -1.46465      0.928946     -0.672714     -0.360891       2.23702       2.97202       3.23696       3.54016       3.51697       3.54500       3.37872       3.24032       3.01593       2.65783       2.37817       2.06947       1.75338       1.47000       1.18415      0.963920      0.757552      0.583056
  32  18 3912.2850    1.8596  8.0048 10.3489 -0.0000  0.0584   0.0100   0.1565    0.0306   0.0000   439.9168       8.22308       8.03982      -4.86357      -6.40139       3.13201       3.64717     -0.918469      -11.4335       4.80986       3.54762      -1.89230      -5.37439     -0.435383     -0.237546      0.462258     -0.662470     -0.196317       2.91604       3.90202       4.19121       4.63385       4.67011       4.63886       4.50886       4.18712       3.88288       3.50333       3.12719       2.69625       2.30922       1.90027       1.56539       1.24987      0.994668      0.764257
  32  19 4062.9155    1.5169 10.4838 10.2670 -0.0006  0.0774   0.0076   0.2111    0.0268   0.0000   442.0404      -5.35958       2.00293       1.76933     0.0902209      -5.02262     -0.883526      -5.81794       8.35491       7.11548     0.0715912     -0.833951      -3.49372      -2.23108    -0.0342322      -1.95745      0.710366     -0.143131       3.77157       5.12848       5.51370       6.01741       6.09292       6.08819       5.92709       5.52245       5.09779       4.63072       4.06541       3.50974       2.98722       2.49620       2.02849       1.64925       1.28263      0.998032
  32  20 4213.1578    1.2685 13.0065 10.1786  0.0002  0.0989   0.0060   0.2687    0.0242   0.0000   433.3713      -1.25154       11.5629       14.5037      -4.49849       1.39786      -5.63115     -0.731046      -6.84573       8.26723      -1.50104       7.00222       4.58029      0.517268       3.64315      0.668342      -2.33793       1.78473       4.84368       6.56986       7.16599       7.81967       7.97270       7.98586       7.66649       7.16976       6.61186       5.92396       5.30703       4.46570       3.81213       3.20073       2.61018       2.08747       1.63995       1.26553
  33   4 1633.2142    0.2653  0.2193  9.3992 -0.0057  0.0100   0.0087   0.0205    0.0255   0.0000   441.0734     -0.756360       21.9286     -0.272250      -4.71555      0.948525     -0.259329     -0.204324     -0.368628    -0.0873072      0.738432     -0.430266      0.372613      0.343393     0.0823287      0.154616     -0.161993     -0.194517      0.543041      0.681408      0.823880      0.884121      0.890178      0.809405      0.792006      0.741275      0.664705      0.640532      0.590948      0.493395      0.451700      0.380103      0.326848      0.273786      0.217847      0.169592
  33   5 1823.8149    0.4560  0.4425  9.4779 -0.0011  0.0129   0.0099   0.0283    0.0387   0.0000   441.1151      0.363586       20.3586     -0.514748      -2.43222     -0.520178      -1.53565    -0.0776979      0.483737     0.0362177     -0.221276     -0.601629     0.0139910    0.00239139      0.207912     -0.117168     -0.237108     0.0333517      0.601643      0.802526      0.929128      0.987161       1.01179       1.06134      0.998599      0.900741      0.866167      0.754538      0.645108      0.587052      0.461290      0.397317      0.340240      0.271773      0.205919      0.155609
  33   6 2007.5853    0.7151  0.7003  9.4675 -0.0007  0.0148   0.0119   0.0339    0.0627   0.0000   440.3811     -0.961109       19.2023      -3.95706      -2.09743     -0.346042     -0.453768      -1.51581      0.903215   -0.00556335      0.808050     -0.665401      0.275840      0.633404      0.250878      0.277819      0.190342    -0.0943463      0.729559      0.973041       1.02473       1.17856       1.14656       1.15812       1.03766       1.02644      0.910663      0.870217      0.760241      0.723059      0.623324      0.520174      0.426872      0.355693      0.284973      0.210620
  33   7 2187.2885    1.0337  0.9664  9.6224 -0.0025  0.0165   0.0148   0.0415    0.0986   0.0000   441.8882      -2.22463       21.1132     0.0177969      -1.64536      -1.07302       3.75750      0.934525     -0.771482      -1.10177      0.457258      0.555921      0.619140      0.345649    -0.0685004     -0.428629     -0.163361      0.188227      0.794089       1.04720       1.12921       1.21399       1.24586       1.30158       1.25497       1.16456       1.06269      0.956340      0.832842      0.746572      0.625980      0.535913      0.422823      0.357830      0.275165      0.213742
  33   8 2360.7834    1.5104  1.1416 10.1462 -0.0025  0.0177   0.0202   0.0461    0.1230   0.0000   441.3605      0.637595       20.6502     -0.423298      -1.46027      -5.43581      0.418799      0.167736      0.644488      0.140497      0.794082     -0.409127      0.147995    -0.0229920      0.222694       1.25510     0.0189532     0.0869901      0.864932       1.19913       1.24807       1.39762       1.43776       1.43808       1.39435       1.29456       1.20967       1.05953      0.947234      0.812704      0.682068      0.582263      0.476254      0.388752      0.303134      0.229818
  33   9 2529.1328    2.1193  1.2118 10.6031 -0.0017  0.0189   0.0270   0.0451    0.1409   0.0000   440.7783       1.38414       17.8124     -0.912758      -2.87241      0.830462     -0.736679      -1.79051       1.26093     -0.624065      0.555592    -0.0312957     -0.681460      0.567600      0.652085     -0.138343     -0.402134      0.390781      0.897004       1.21349       1.29459       1.50891       1.40949       1.48150       1.44132       1.32465       1.23302       1.10423      0.980618      0.824581      0.720763      0.593316      0.509708      0.406952      0.320772      0.237943
  33  10 2694.9914    2.7902  1.1278 11.5811  0.0013  0.0176   0.0378   0.0451    0.1187   0.0000   438.7470      -1.06024       19.1128       1.86842     -0.910894      -1.39332      -2.14761     -0.319581       1.08100     -0.593119     -0.620020      0.669086      0.571879     0.0807627     -0.322618     -0.384293     -0.249718     -0.408924      0.900669       1.16710       1.23017       1.40819       1.42247       1.41398       1.35769       1.28483       1.18382       1.08317      0.944109      0.832610      0.709785      0.579057      0.480796      0.384480      0.312582      0.249969
  33  11 2858.5782    3.5810  1.1066 11.7342  0.0009  0.0167   0.0475   0.0430    0.1441   0.0000   439.8999    -0.0813384       17.3616      0.276682      -3.53512      -1.63082      0.820821       1.01031     -0.444008    -0.0613077     -0.916869      0.656549      0.208643     -0.638805     0.0455538    -0.0106274     -0.114349      0.394327      0.848009       1.07836       1.15521       1.31723       1.28600       1.29190       1.28769       1.22233       1.12979       1.01254      0.885011      0.762643      0.652122      0.553206      0.443478      0.364988      0.290865      0.232984
  33  12 3018.7924    4.2867  1.0630 12.3876 -0.0005  0.0168   0.0584   0.0423    0.1254   0.0000   441.6756     -0.515579       14.3106      -1.49763      -2.44474      -1.68641       3.00919      -1.37326      0.957156      0.177691     -0.683556     -0.349980     -0.420379      0.431531   -0.00478602      0.466665      0.375478      0.252257      0.827054       1.11362       1.14459       1.32786       1.26592       1.31157       1.22086       1.22316       1.08692      0.998273      0.861638      0.786039      0.676099      0.574732      0.469406      0.380741      0.303950      0.231253
  33  13 3176.0393    4.3959  1.2746 12.2990 -0.0012  0.0180   0.0550   0.0486    0.1307   0.0000   440.4404      0.423677       16.7710      -1.38316      0.662080      -4.16349     -0.465681      -2.80564      -1.17956    -0.0929823      0.162705     -0.398105       1.00712       1.46483     -0.231662    -0.0144299      0.419735      0.130057      0.918245       1.21720       1.30067       1.47185       1.46002       1.44689       1.38661       1.32140       1.23546       1.12919      0.987659      0.840532      0.750663      0.608991      0.507294      0.399728      0.326455      0.254823
  33  14 3331.3528    3.8948  1.9952 11.8876 -0.0003  0.0231   0.0392   0.0615    0.0810   0.0000   440.0733       2.64973       15.4075      0.267378       1.86882      0.896742     -0.797982      0.118505       1.31988      0.949549      0.959273       1.81069     -0.605034      0.427366     -0.348590      0.762794      0.159904      0.358550       1.17871       1.63546       1.74791       1.92729       1.94418       1.93441       1.85529       1.75224       1.62756       1.47078       1.29122       1.10539      0.940903      0.789873      0.634989      0.516419      0.404767      0.322129
  33  15 3485.6806    3.2291  2.7971 11.4651 -0.0001  0.0283   0.0275   0.0727    0.0585   0.0000   437.8348     -0.220262       17.8030      -2.79574      -2.96904      -4.68772       3.24568       1.42775    -0.0646654      -2.41102     -0.801146     -0.678417       2.30449       1.12473     -0.591050    -0.0713083      0.208027      0.245183       1.39270       1.82552       1.98465       2.18928       2.22072       2.21376       2.13301       2.00106       1.84789       1.68806       1.50156       1.30196       1.12561      0.948896      0.783857      0.635450      0.494425      0.377301
  33  16 3639.1490    2.6346  4.3496 10.8875 -0.0003  0.0367   0.0181   0.0959    0.0429   0.0000   436.9534     -0.345254       14.3247      -5.43876      -8.59289      -3.63593    -0.0911751      -1.40373      -1.10550      0.650660     -0.546012       1.98134       3.74194      0.323185     -0.598273     -0.449014     -0.199103      0.384095       1.80012       2.42465       2.59790       2.90281       2.95826       2.97807       2.81533       2.62529       2.45653       2.24314       1.98058       1.70082       1.43447       1.19847      0.995561      0.811448      0.637753      0.502391
  33  17 3791.7255    2.1697  6.0004 10.6358 -0.0004  0.0462   0.0132   0.1242    0.0343   0.0000   441.3081      -2.65050       15.4145      -9.18677       2.55942      -4.58588      -1.30497     -0.560825       3.13218      -1.42040    -0.0495052      -3.04245       2.26119      -1.37341       1.95795      0.632114      -1.08955     -0.513327       2.23922       2.98355       3.19619       3.46852       3.51116       3.56098       3.44717       3.23816       3.03320       2.71221       2.44834       2.13901       1.81729       1.53388       1.25994       1.01641      0.809101      0.637213
  33  18 3943.6780    1.7882  8.4662 10.2957 -0.0002  0.0603   0.0094   0.1670    0.0302   0.0000   430.9897      -2.87566       8.21927      -1.91688     -0.381133      -3.54114       4.85270      -9.22422      -3.19942       1.84252      -4.40846      0.785659     -0.748178       1.04863       1.77063     -0.306895     -0.124314      0.667710       2.90944       3.87137       4.19229       4.61965       4.70817       4.68911       4.53046       4.31013       3.93735       3.62455       3.18942       2.80681       2.34261       1.98773       1.63956       1.32501       1.04750      0.817934
  33  20 4245.3704    1.2345 14.1415 10.0668 -0.0001  0.1051   0.0054   0.2819    0.0235   0.0000   440.7269      -4.83999      0.198021     -0.358035       7.71651       4.77425       6.00839      -10.7934       10.6445      0.533476      0.480545      -1.35574      -6.64711       2.46416      -6.27958      -5.83499      0.541383       2.80928       4.93226       6.73457       7.30890       8.08051       8.08731       8.15019       7.91411       7.48925       6.94205       6.22721       5.53694       4.85422       4.06191       3.44522       2.82064       2.31460       1.79546       1.41510
  34   5 1841.2303    0.4714  0.5026  9.4114 -0.0029  0.0148   0.0096   0.0290    0.0421   0.0000   440.0345     -0.781954       19.5635     -0.531594      -3.18819     -0.830595      0.261685       1.30818     -0.665210     -0.746272      0.731344      0.584821      0.718589      0.427602     -0.109222     -0.190722     0.0180480      0.282272      0.609473      0.902401      0.960270       1.01205       1.12339       1.05454       1.02156       1.03833      0.863415      0.904807      0.686294      0.692520      0.530799      0.459733      0.407715      0.307359      0.245213      0.192291
  34   6 2026.3133    0.7377  0.7472  9.5139 -0.0011  0.0154   0.0120   0.0359    0.0647   0.0000   441.6097      -2.23157       20.0262      0.721247      -2.58560     -0.970886      0.243396       1.24296       1.30490      -1.27304     -0.464874       1.17869     -0.849311     -0.279897     -0.172340      0.262790     -0.297963      0.187203      0.668264      0.928938      0.982393       1.07273       1.07133       1.07724       1.08648      0.997852      0.959060      0.856187      0.758210      0.656544      0.573668      0.485188      0.399095      0.331542      0.260015      0.207052
  34   7 2207.0081    1.0801  0.8934  9.8874  0.0004  0.0154   0.0161   0.0410    0.0889   0.0000   442.3527       1.04256       19.2796     -0.765824      -1.99831      -1.95216     -0.702525     -0.710827      0.122837     0.0633920     -0.214007     -0.584248      0.435150     -0.468052      0.166431     -0.362169     -0.316455     -0.130738      0.710432      0.953224       1.00673       1.16516       1.16961       1.15213       1.11999       1.05085      0.968079      0.921230      0.796355      0.703186      0.578523      0.505016      0.419948      0.329910      0.267490      0.212679
  34   8 2381.2116    1.6031  1.1528 10.0219 -0.0013  0.0173   0.0208   0.0434    0.1461   0.0000   440.0816     -0.970846       19.3030      -2.44413      -2.38634     -0.235708     0.0217407      -1.82615     -0.278079       1.47152       1.02619      0.295800       1.49179     -0.461312     -0.248791     -0.187207     -0.210470    -0.0686063      0.831592       1.07262       1.18121       1.32181       1.27716       1.30971       1.26630       1.25715       1.12370       1.03047      0.916632      0.795567      0.664355      0.574820      0.469961      0.395578      0.306228      0.247775
  34   9 2550.6496    2.2100  1.1637 10.7499  0.0002  0.0172   0.0283   0.0449    0.1456   0.0000   440.4846       1.78227       19.9312      -1.88127      -2.80238      -1.73793      0.819540      0.100938     0.0683662     -0.367201      0.403851     -0.737280     -0.406689      0.830266      0.125516      0.327231     0.0712938    -0.0238178      0.824864       1.07676       1.17898       1.26601       1.32120       1.28434       1.29043       1.21193       1.12776       1.01287      0.909222      0.794938      0.692718      0.562559      0.480271      0.375969      0.314868      0.249684
  34  10 2717.9760    2.9491  1.1802 11.2013  0.0004  0.0171   0.0373   0.0445    0.1586   0.0000   440.2033     -0.517526       17.6383     -0.658722      -2.61149      -2.20710      -1.07718      -1.11782       1.39620     -0.691844      0.104229     -0.757096      0.247795      0.316772      0.313012     0.0379285      0.275636      0.110562      0.826571       1.12340       1.19837       1.28436       1.31310       1.34552       1.31512       1.26376       1.16322       1.01557      0.913692      0.801162      0.700653      0.587117      0.485140      0.392054      0.311844      0.255821
  34  11 2882.9113    3.6550  1.0999 11.8852 -0.0025  0.0166   0.0477   0.0414    0.1395   0.0000   439.7977       1.92032       17.9626      -2.01147      -1.73951      -5.39259      0.662547      -3.65785      0.303257      -1.09538      0.976347      0.932063     -0.385679      0.361430     -0.300023      0.350405     -0.323262     0.0188163      0.789948       1.02945       1.12070       1.23298       1.20757       1.26267       1.20627       1.15396       1.06599      0.965732      0.877420      0.771642      0.681143      0.555423      0.452162      0.372940      0.305308      0.240291
  34  12 3044.4369    4.4835  1.0556 12.2579 -0.0024  0.0163   0.0607   0.0412    0.1483   0.0000   440.7636      0.210052       18.1121      -3.08444      -3.08680      -3.96292      -4.69523      -1.33472     -0.870709     -0.592039      -1.32182       1.07368     -0.147661       1.03898     0.0804372     -0.286833      0.148757     -0.338909      0.820531       1.12023       1.20507       1.35976       1.35663       1.34637       1.33672       1.24176       1.12589       1.00278      0.896108      0.794302      0.680137      0.596504      0.483947      0.397161      0.307252      0.240720
  34  13 3202.8250    4.3645  1.3298 12.4507 -0.0003  0.0184   0.0543   0.0493    0.1177   0.0000   440.1371      0.626989       12.9715      0.516930       1.15171      -4.79607      -3.17609      -1.75111     0.0558886     -0.314136     -0.501301     0.0921698    -0.0248124     -0.438541      0.491178      0.475619     -0.186728      0.315917      0.891015       1.18714       1.29674       1.44527       1.42021       1.43589       1.38438       1.28992       1.23722       1.13136       1.00360      0.860679      0.731687      0.621563      0.504338      0.420547      0.345222      0.262391
  34  14 3359.2282    3.8036  2.0255 11.8476 -0.0012  0.0230   0.0370   0.0605    0.0799   0.0000   439.7801       1.37076       12.3796      0.366697      -2.45720      -2.46561       3.41149     -0.225951      0.315610     -0.987111       2.90134      0.465889      -1.15335     -0.123013     -0.374896     -0.130472     -0.148086    -0.0473071       1.09957       1.51133       1.61555       1.75906       1.77012       1.77737       1.73857       1.62588       1.53430       1.37040       1.23150       1.08114      0.936982      0.799211      0.653311      0.530795      0.420283      0.334484
  34  15 3514.3607    3.1206  3.1539 11.3152 -0.0007  0.0299   0.0249   0.0763    0.0570   0.0000   437.7628      -1.92975       16.7619     -0.781037      -1.77560      -1.32399      0.123770      -3.70625      -2.79830       4.97951       2.35343      0.998206      -1.90587       1.89947    -0.0707159   -0.00273939     -0.727478     -0.196218       1.45991       1.96981       2.12951       2.28806       2.26655       2.27439       2.19737       2.10399       1.95196       1.81742       1.62312       1.45019       1.24610       1.06604      0.867535      0.706469      0.571699      0.453720
  34  16 3668.6521    2.5881  4.6437 10.7903 -0.0004  0.0373   0.0169   0.0971    0.0424   0.0000   440.9922       3.09453       11.4488       2.02883      -1.56956      -2.08729      -1.37106      -5.40083      -7.06270       1.99648      0.173840       2.47557      -2.85525       1.37450       1.05600     -0.930028      -1.11898     -0.150295       1.76298       2.30914       2.54774       2.79643       2.80003       2.78598       2.72546       2.61462       2.47401       2.22482       1.97814       1.68468       1.46676       1.25128       1.01672      0.838207      0.685248      0.536685
  34  17 3821.8307    2.1080  6.7652 10.5075 -0.0001  0.0493   0.0118   0.1315    0.0334   0.0000   438.4814       7.43650       7.99109      -3.76829       1.84937      -5.75449       1.98398      -2.57260      -6.37162       2.67553       3.33441      -1.91246      0.806043       3.42120     -0.733250     -0.378089      0.864342     -0.183758       2.31186       3.11662       3.34942       3.67941       3.68833       3.73948       3.59505       3.41943       3.16805       2.96331       2.57625       2.32252       1.97441       1.69105       1.36342       1.14441      0.904067      0.709490
  34  18 3974.3604    1.7058  8.9226 10.3452  0.0000  0.0635   0.0088   0.1746    0.0284   0.0000   439.0401       9.41698       19.4354      -10.1126      -3.87479      -5.16505       4.98541       4.65104       3.12409       3.89292      0.410024     -0.336488      -2.97816       1.44742     0.0253859      0.309300      -1.63017     -0.581436       2.99150       3.98497       4.38942       4.76366       4.86361       4.78269       4.75578       4.41418       4.14135       3.76009       3.33655       2.95253       2.58800       2.17738       1.80478       1.47058       1.16908      0.910561
  34  19 4126.2114    1.4062 11.2903 10.1903 -0.0014  0.0827   0.0065   0.2245    0.0257   0.0000   431.5864      -1.73241       13.6523       3.04900      -2.72302      -16.2587       2.97536      -4.60025       9.09085       1.03919      -1.51664      -1.89267      -3.89753      -4.02074      -1.93577       4.03538      -2.69713      -1.08641       3.82059       5.11643       5.53846       6.12334       6.26159       6.22170       6.03258       5.75396       5.35582       4.86674       4.31825       3.82507       3.25965       2.78196       2.27566       1.88063       1.47312       1.18132
  34  20 4277.6507    1.1893 14.6559 10.0155 -0.0003  0.1097   0.0050   0.2911    0.0231   0.0000   433.9205       2.92005       2.30634       3.09969      -6.16731      -11.8101       6.08311      -11.0959      -5.10386       3.17943      0.350741     -0.233050       4.31630       3.58865      0.989438      -2.14944       1.78796     -0.320033       4.97199       6.84451       7.34636       8.13035       8.24498       8.30937       8.03005       7.66807       7.15051       6.38349       5.74466       5.01889       4.32201       3.65426       3.03676       2.46235       1.94275       1.53266
  35   3 1456.6222    0.1580  0.1287  9.3317 -0.0166  0.0106   0.0096   0.0216    0.0210   0.0000   440.9042     -0.321132       21.2937     -0.367231      -2.87911     0.0736229       1.69382      -1.03064     -0.556498     -0.619649    -0.0848206     -0.298748      0.146015     0.0771762     0.0586761     0.0572207      0.185921     -0.229895      0.514696      0.793671      0.844889       1.13150       1.07301       1.12963      0.983413       1.01706      0.907312      0.771246      0.585207      0.524121      0.436055      0.402189      0.271591      0.221644      0.181686      0.158127
  35   4 1665.9276    0.2999  0.2699  9.3583 -0.0007  0.0101   0.0082   0.0228    0.0272   0.0000   439.8766     -0.722514       21.1965     -0.898841      -3.57052      0.585520      0.289538      0.642164     -0.321016      0.477198      0.511893     -0.520461    -0.0715733      0.350480     -0.137156     -0.110824   -0.00952748     -0.193034      0.478233      0.645876      0.732294      0.803690      0.793450      0.787666      0.776727      0.747387      0.701856      0.657846      0.578336      0.480470      0.424062      0.343775      0.261333      0.237893      0.206690      0.152227
  35   5 1858.4318    0.5000  0.5044  9.4073 -0.0006  0.0135   0.0099   0.0308    0.0422   0.0000   440.4310     -0.893047       20.8224     -0.763284      -4.47799      0.497859       1.10841     -0.147301      -1.31834      0.757251      0.362525      0.459212     -0.280205      0.225878     0.0529828     -0.143242     0.0337458     -0.105886      0.573507      0.869290      0.822821      0.935197      0.935978      0.969064      0.988281      0.882245      0.861617      0.691449      0.678812      0.597726      0.561718      0.462422      0.379144      0.307852      0.250774      0.191361
  35   6 2044.8059    0.7443  0.8089  9.3548 -0.0009  0.0156   0.0113   0.0363    0.0735   0.0000   440.0138      0.454044       22.0858      -1.62655      -3.73629       1.46087       1.27094      -1.61255      0.744306      0.240475      0.740446     -0.319901      0.586134    -0.0402592     -0.236481      0.870295      0.422744    0.00623777      0.716428      0.971225       1.04766       1.16313       1.24127       1.20082       1.21360       1.08801       1.01972      0.902721      0.845318      0.714178      0.635904      0.521890      0.429678      0.352132      0.291502      0.225504
  35   7 2226.3913    1.1224  0.9998  9.8499 -0.0013  0.0162   0.0154   0.0422    0.0888   0.0000   442.0379     -0.661167       20.2404       1.79290      -4.84462      -1.87889     -0.784012   -0.00154105    -0.0973238      0.440869     -0.836901      -1.22676     -0.592348      0.108037      0.296386     0.0843538    -0.0775488     -0.584895      0.738600      0.996489       1.06638       1.16413       1.15109       1.24014       1.14344       1.13292       1.03747      0.911345      0.834385      0.744345      0.644275      0.557748      0.471606      0.369729      0.292690      0.238893
  35   8 2401.3177    1.6475  1.2186 10.1190 -0.0004  0.0176   0.0204   0.0452    0.1267   0.0000   442.0032   -0.00754538       18.4507      0.598543      -2.62055     0.0598287      0.398665     -0.260462     -0.196761      0.920077      0.577853      -1.65035     -0.559441      0.901018     0.0845750      0.487682    -0.0933151     -0.497864      0.824548       1.06961       1.21405       1.35502       1.34008       1.33900       1.35238       1.23986       1.15956       1.06950      0.956426      0.805543      0.705746      0.597787      0.487194      0.396465      0.327474      0.267242
  35   9 2571.8328    2.3088  1.2858 10.4362 -0.0002  0.0179   0.0276   0.0447    0.1699   0.0000   439.7866      0.148035       16.5470      0.778134      -5.19591     -0.514647      0.720246    -0.0659633     -0.882600      0.782059      0.178784     -0.249755      0.244432      0.522832     -0.315104      0.370073     -0.100015     -0.162593      0.825204       1.09446       1.17939       1.29113       1.33296       1.32571       1.31646       1.21071       1.16377       1.01569      0.932356      0.851132      0.726465      0.614561      0.491382      0.422325      0.334401      0.269411
  35  10 2740.5032    3.0432  1.1064 11.4297 -0.0018  0.0165   0.0392   0.0418    0.1379   0.0000   440.2686      0.938737       18.5463      -1.94491      -1.31511      -3.37920    -0.0475146      -3.79785     -0.535382      -1.76830      0.160051     -0.574766     -0.593227       1.12313    -0.0374034      0.340713     0.0904568     -0.282600      0.778389       1.03985       1.11544       1.26376       1.28294       1.31054       1.27249       1.20421       1.12672       1.00329      0.914979      0.743700      0.659503      0.562400      0.473721      0.371096      0.307549      0.245376
  35  11 2906.8086    3.8918  1.0223 12.0332 -0.0003  0.0157   0.0514   0.0397    0.1286   0.0000   439.7285      0.695244       18.6818      -1.69511      0.329621      -3.12088      0.326635      -1.70003     -0.347407      -2.47791     -0.301681    -0.0313877     -0.215541      0.651132     -0.264901      0.456807      0.539279    -0.0417532      0.773393       1.00103       1.07754       1.20532       1.16650       1.17032       1.09525       1.05330       1.01329      0.963844      0.861763      0.763678      0.665574      0.561411      0.480208      0.408170      0.326631      0.252608
  35  12 3069.5798    4.5303  1.0970 12.4643 -0.0014  0.0164   0.0586   0.0419    0.1234   0.0000   440.2487      0.746446       16.5338      -4.50700      -2.34645      -2.21308     -0.656896      -2.07091       1.23630     -0.687554     -0.664273      0.637666     -0.848045     -0.715694     -0.271019      0.135150     -0.354537      0.489703      0.779083       1.01199       1.10058       1.20814       1.24110       1.26597       1.20789       1.19616       1.08781       1.00359      0.862118      0.787753      0.641618      0.554747      0.456686      0.378372      0.311450      0.254778
  35  13 3229.1276    4.2545  1.4686 12.3660 -0.0009  0.0190   0.0487   0.0523    0.0945   0.0000   441.1517       4.39221       12.4583      -2.85730      -1.53396      -3.37023      -2.46128      -2.47331     -0.333574    -0.0799197     0.0572163       1.22566      -1.25961      0.326256      0.435030      0.498517      0.239919     -0.106557      0.882183       1.17492       1.28255       1.40753       1.40675       1.37501       1.39413       1.31209       1.20063       1.11527       1.00760      0.900430      0.782684      0.650764      0.554067      0.446657      0.367140      0.282198
  35  14 3386.6203    3.7182  2.2560 11.6376  0.0000  0.0242   0.0333   0.0611    0.0710   0.0000   440.1716     -0.794513       15.5463     -0.507770      -4.61786     -0.121195      -2.50709      0.829267       1.77027       2.38039     -0.769664      0.173937      0.902918     -0.826765      -1.40140      0.316948    0.00801410     -0.248662       1.10687       1.49992       1.59836       1.78341       1.80122       1.82680       1.80913       1.66386       1.57117       1.42197       1.29987       1.12380      0.964811      0.804554      0.687188      0.553565      0.447999      0.359158
  35  15 3542.6813    2.9994  3.4269 11.1515 -0.0002  0.0309   0.0227   0.0800    0.0543   0.0000   440.3153     -0.641616       17.6263      -1.60885     -0.101748     -0.357175      -3.45052      -2.04933       3.22894      -2.51954       1.32751      0.248415     -0.137843      0.232483     -0.724621     -0.400146    -0.0966742     -0.542362       1.40541       1.89012       2.00740       2.24954       2.26568       2.28064       2.23913       2.13736       2.00619       1.79643       1.62917       1.40426       1.21440       1.03433      0.864229      0.712800      0.567605      0.459656
  35  16 3697.7584    2.4779  4.9443 10.6472 -0.0007  0.0383   0.0156   0.1017    0.0427   0.0000   438.0473      -4.20665       16.1996       3.47034      -5.22205      -6.46304     -0.396079      -1.73646      -3.31899     -0.156922      -3.02820       1.59679      -1.04226       1.12235       2.25568      0.807884      0.853197      0.832279       1.76077       2.37629       2.59387       2.83076       2.86499       2.93627       2.84990       2.69920       2.49827       2.28221       2.03210       1.78212       1.56003       1.31537       1.09661      0.884874      0.716607      0.570883
  35  17 3851.7478    1.9980  7.0079 10.4787 -0.0002  0.0513   0.0110   0.1358    0.0321   0.0000   435.7439      -4.18804       16.6881      -8.33649      -5.04809      -5.87314      0.527118      0.204337      0.386733      0.726749      -3.83794       3.87986       1.60041      -1.20988       1.93881     -0.841610      0.993036      0.699139       2.30360       3.16438       3.39758       3.70610       3.77425       3.83932       3.72426       3.55323       3.29761       3.01532       2.69706       2.39111       2.03069       1.75510       1.44695       1.18902      0.964127      0.762271
  35  18 4005.0778    1.6460  9.6527 10.3258 -0.0006  0.0688   0.0080   0.1862    0.0270   0.0000   436.2899      -1.56310       14.9588      -7.76644     -0.399585      -3.30312       2.35804      -4.54073      -4.73187     -0.519523      -5.67947      -1.53540      -1.08408      -1.78612     -0.119788      -3.29696      0.166497       1.25588       3.07288       4.15395       4.49306       4.95971       5.04210       5.07997       4.97393       4.70697       4.37257       4.01993       3.63332       3.17248       2.72888       2.30875       1.94315       1.59425       1.27952       1.01221
  35  19 4157.5616    1.3955 12.4795 10.1252  0.0023  0.0874   0.0061   0.2400    0.0247   0.0000   436.6536      -2.45836       7.70769       6.49563      -1.68730      -3.09180     -0.200951       1.69838      -2.16918      -1.47680       1.86618       10.4176      -3.50819       4.02291      -1.29334      -1.23602      -1.79121     -0.933682       3.92439       5.25614       5.79078       6.35262       6.43467       6.45630       6.32497       6.00149       5.64231       5.09890       4.61526       3.99431       3.52494       2.99164       2.48315       2.04171       1.61950       1.29707
  36   4 1681.8921    0.3186  0.3252  9.3673 -0.0018  0.0109   0.0079   0.0251    0.0288   0.0000   441.1180    -0.0308539       21.4358     -0.834292      -2.13571     -0.393538      0.749385     0.0485004     -0.144158     -0.470041      0.436782      0.295498      0.443105    -0.0757790     0.0854682    -0.0539364      0.249362     -0.142038      0.505649      0.703491      0.824164      0.910289      0.941735      0.923350      0.934313      0.824608      0.739266      0.724559      0.575704      0.508026      0.438579      0.393751      0.315681      0.264819      0.213410      0.163475
  36   5 1875.3989    0.5207  0.5864  9.3619 -0.0032  0.0133   0.0096   0.0343    0.0458   0.0000   440.4467      -1.17529       20.6673     -0.336140      -3.35139     -0.310571      0.484185       1.07259    0.00919251     -0.311766      0.265598      -1.20705     -0.184592    -0.0884483     -0.558530      0.248715     0.0404673     -0.317833      0.578726      0.794229      0.839900      0.925349      0.937455      0.970527      0.966283      0.905140      0.877155      0.757745      0.674964      0.571032      0.497701      0.430615      0.373456      0.306403      0.235703      0.194803
  36   6 2063.1056    0.7903  0.7371  9.6304  0.0005  0.0142   0.0123   0.0343    0.0629   0.0000   440.5548      -1.04854       20.4631      -1.39709      -2.49235      0.184853     -0.417106     0.0602862      0.784279     -0.665386     -0.607655      0.151575      0.197894     -0.487825     0.0592269      0.117352    -0.0704406     -0.228855      0.605618      0.829364      0.893278      0.972238       1.02210      0.969903       1.00773      0.907868      0.885374      0.805771      0.719592      0.645976      0.558152      0.468007      0.390508      0.330288      0.269972      0.224876
  36   7 2245.4962    1.1877  1.0197  9.8113 -0.0005  0.0163   0.0157   0.0406    0.1019   0.0000   440.2861      -1.57152       20.4535      0.215017      -2.78767     -0.931980     -0.551697     -0.398583       1.90616      -1.56999      0.638010      0.476160    -0.0407992     -0.317285      0.756548      0.584142     -0.179318    -0.0211587      0.695102      0.948299       1.04757       1.17392       1.15713       1.17296       1.17839       1.08938       1.02458      0.927353      0.844446      0.716661      0.650324      0.547162      0.472306      0.371564      0.304877      0.240767
  36   8 2421.1158    1.6906  1.1640 10.6286 -0.0010  0.0173   0.0217   0.0459    0.1043   0.0000   439.7963     -0.837985       18.9796      -1.37699      -1.43680      0.387189      0.456123      0.899800      0.122092      -1.43598      0.470211       1.88986      0.516280     -0.112676     -0.160837      0.374572     -0.340486      0.143495      0.776152       1.06873       1.11835       1.27941       1.22091       1.25373       1.21020       1.18877       1.10172       1.03436      0.930636      0.790401      0.700329      0.605545      0.504801      0.424752      0.348774      0.272575
  36   9 2592.7265    2.4362  1.2211 10.8913 -0.0014  0.0172   0.0296   0.0451    0.1412   0.0000   440.1562       1.06431       22.9059      -1.41559      -3.80578     -0.889273    -0.0791232       1.44399     -0.105818     -0.281637      0.377907       1.57440     -0.247774     -0.482561     -0.124363     -0.228446      0.282782    -0.0232774      0.799557       1.05222       1.13785       1.26730       1.26885       1.25999       1.20139       1.13876       1.13215       1.00545      0.928273      0.821405      0.725815      0.613599      0.509616      0.428161      0.338918      0.274040
  36  10 2762.6880    3.1770  1.1123 11.6886  0.0010  0.0164   0.0403   0.0411    0.1234   0.0000   441.6575      -1.82446       18.9796     0.0857054      -2.79534     -0.910731     -0.169070      -2.65385     0.0544962      0.881920    -0.0487297     0.0287492      0.419585    -0.0375941    -0.0759809      0.441006     -0.296758    -0.0754216      0.768656      0.955853       1.06434       1.18070       1.21799       1.23059       1.19549       1.12639       1.06121      0.973867      0.876395      0.784227      0.672759      0.550480      0.465713      0.390340      0.322847      0.256151
  36  11 2930.2750    4.0636  1.1219 11.7152 -0.0013  0.0163   0.0504   0.0410    0.1811   0.0000   441.7917     -0.106751       18.4013       1.15186      -3.89053      -3.32516       2.20242     -0.939016       2.16275       1.02549      0.230227      -1.15455      -1.05487      0.131186       1.30460      0.413648     0.0250791    -0.0682223      0.740682       1.01549       1.08292       1.21967       1.15322       1.23818       1.20158       1.17119       1.08766      0.976102      0.852178      0.743989      0.654679      0.559212      0.471934      0.386783      0.310181      0.252593
  36  12 3094.2859    4.4947  1.1958 12.4043 -0.0005  0.0171   0.0564   0.0454    0.1431   0.0000   441.0059      -1.54148       16.9042      -1.89516      -3.00246      -2.42199     -0.466648      -2.25927     -0.746427    0.00112056     -0.352327     0.0125418      -1.46017     -0.366634      0.690562    -0.0876530      0.299949     -0.516768      0.795267       1.04742       1.11748       1.26330       1.29199       1.32282       1.26382       1.19444       1.13984       1.00449      0.909705      0.804439      0.691158      0.587712      0.505986      0.411137      0.325968      0.261399
  36  13 3255.0811    4.2563  1.6029 12.3517 -0.0006  0.0200   0.0462   0.0521    0.0903   0.0000   440.7811     0.0791530       16.4403      -2.59580      -2.71763     -0.375631      0.696994      -2.87331      0.917576      0.662059     -0.637939       1.35253     -0.177768      0.531157      0.522196      0.922226     -0.305404      0.303213      0.892194       1.18194       1.28401       1.42650       1.46092       1.47888       1.42448       1.35081       1.28049       1.17465       1.06805      0.938732      0.794485      0.678662      0.557706      0.483521      0.384936      0.302451
  36  14 3413.6715    3.6185  2.3764 11.7151 -0.0002  0.0242   0.0313   0.0629    0.0598   0.0000   438.4224     -0.188153       16.8427      -4.34273      -4.89138      -1.43636     -0.782119     -0.936952       4.23346      -1.08811      0.259905      0.358105      -1.10502       1.60755    -0.0954955     -0.685200     -0.428662     0.0803703       1.10252       1.45471       1.56622       1.70806       1.74214       1.75391       1.69582       1.67564       1.54356       1.42329       1.28047       1.12928      0.990471      0.821679      0.708953      0.585298      0.471416      0.382149
  36  15 3570.7194    2.9629  3.6733 11.0625 -0.0006  0.0312   0.0212   0.0813    0.0522   0.0000   440.1846     -0.152013       16.6451      -5.29427      -6.46153      -3.87573      -1.54683      0.430514      -2.36930      -1.91949      -1.86357      -1.18871      -1.47926     -0.388499       1.01934       1.75206      0.630977     -0.144149       1.42841       1.91412       2.10341       2.31370       2.35806       2.38860       2.33875       2.20020       2.08676       1.86006       1.68110       1.46196       1.28199       1.09287      0.906772      0.751299      0.615524      0.483719
  36  16 3726.5835    2.4064  5.2766 10.6909 -0.0002  0.0399   0.0147   0.1041    0.0399   0.0000   438.3836     -0.292086       15.6831      -5.03785      0.922056      -6.41834      0.465042      -9.77896       1.21576      0.900864      0.262812       4.91639      0.624704     -0.772514      -1.22742      0.316307      0.515363     -0.740671       1.79178       2.37635       2.55872       2.85845       2.88504       2.91782       2.90998       2.71030       2.54841       2.33575       2.12134       1.84265       1.59833       1.37680       1.15378      0.954491      0.773057      0.623332
  36  17 3881.3239    1.9673  7.6872 10.3941  0.0000  0.0533   0.0103   0.1451    0.0326   0.0000   438.6000       1.25974       23.6811      -5.89908      -5.35079      -3.08090      -4.18982       1.02318      0.211215       5.67052      0.507106      -5.87678       2.27107      0.452271      -3.00184      0.681225       1.36196     -0.308160       2.36232       3.20605       3.48270       3.86774       3.94738       3.99898       3.89596       3.70973       3.45712       3.14842       2.80843       2.48342       2.14410       1.83993       1.53841       1.26932       1.02640      0.809302
  36  18 4035.2496    1.6272 10.4559 10.3214  0.0006  0.0725   0.0075   0.1980    0.0270   0.0000   439.8076      -1.49334       7.25614      -8.81803       2.32747      -9.28743      -12.5895      -4.12966       10.8446      -4.86057      -1.30728     -0.575625     0.0336005     -0.668884      -3.02894       1.57264       3.01686      -1.33981       3.20765       4.30037       4.65377       5.16991       5.31958       5.26015       5.20737       4.92265       4.59826       4.24281       3.76847       3.36214       2.92822       2.56294       2.13610       1.78533       1.41127       1.13027
  36  19 4188.5623    1.3054 12.7570 10.1576 -0.0032  0.0929   0.0056   0.2493    0.0241   0.0000   444.5525       5.90625       11.9377       6.70827       5.66581       3.31523      -3.96985      -12.4902       17.9103       4.72932      -2.31391      -5.59470      -3.83918       4.80106     -0.501506      0.673347     -0.333384       1.68555       4.02686       5.52864       5.96567       6.51625       6.65869       6.71376       6.58746       6.28945       5.89521       5.46017       4.83202       4.34625       3.70212       3.18129       2.69277       2.22007       1.78085       1.43511
  37   4 1697.5838    0.3294  0.3074  9.3884 -0.0066  0.0103   0.0082   0.0225    0.0283   0.0000   441.3588    0.00927685       20.4383     0.0762159      -2.43888      -1.15968      0.642501     -0.708216     0.0489981      0.107389      0.176967      0.348282     -0.429198      0.592378      0.374452      0.177599      0.365920     -0.126298      0.432811      0.597514      0.653658      0.718890      0.746417      0.738262      0.742464      0.658080      0.632690      0.562720      0.561172      0.459718      0.418787      0.368082      0.303882      0.270197      0.221073      0.167440
  37   5 1892.2015    0.5589  0.5879  9.3561 -0.0009  0.0132   0.0098   0.0311    0.0494   0.0000   441.0775      -2.23402       19.4471     -0.735760      -3.83710      0.284677     -0.360198     -0.787033      0.315303     -0.295520      0.637225     -0.482922     -0.457431      0.823211      0.357053    0.00180273     -0.196374      0.120053      0.579055      0.785361      0.890166      0.993598       1.00637       1.04528      0.998755      0.952103      0.859710      0.795628      0.675776      0.617872      0.538272      0.477163      0.371735      0.329021      0.258366      0.199050
  37   6 2081.1058    0.8440  0.7834  9.4974 -0.0004  0.0142   0.0123   0.0342    0.0721   0.0000   440.9482     0.0151366       19.9330      -1.63576      -2.52234      0.895948      -1.51833    0.00543567      0.306103     -0.976833      -1.38282      0.413394      0.431052    -0.0710115      0.696569      0.250573     0.0471494    0.00825628      0.603720      0.828037      0.908096      0.950106      0.998503      0.976151      0.958059      0.924758      0.873893      0.809901      0.740840      0.647363      0.576061      0.491114      0.413961      0.342145      0.276725      0.228759
  37   7 2264.3331    1.2705  1.0329  9.9680 -0.0013  0.0161   0.0168   0.0403    0.1033   0.0000   439.8260     -0.868336       20.3722      0.800773      -4.17487      0.202554     -0.295360     -0.204133       2.29272      0.680796      0.839545      0.454030     -0.318734      0.285043      0.772472      0.359109      0.295095    -0.0178226      0.713412      0.942986       1.01184       1.14071       1.19022       1.19052       1.15106       1.09958       1.03009      0.955087      0.835534      0.742967      0.653785      0.573932      0.471559      0.388616      0.319627      0.258435
  37   8 2440.6735    1.7762  1.3152 10.3519 -0.0028  0.0184   0.0207   0.0454    0.1125   0.0000   439.3883      -2.17725       18.4259     -0.133626      -3.98066    -0.0725272       2.20096     -0.378707     -0.885596       1.78456      0.233312      0.518900      0.802572      0.528080       1.08872      0.919566     -0.135535     -0.424409      0.782106       1.05869       1.12265       1.24956       1.27235       1.29007       1.25812       1.25200       1.10589       1.06059      0.936354      0.828446      0.743166      0.618647      0.536117      0.432894      0.347635      0.292453
  37   9 2613.3203    2.4670  1.2186 11.0866 -0.0017  0.0172   0.0303   0.0452    0.1268   0.0000   440.5178      -1.33095       18.6841       1.47450      -1.66138      -2.80016     -0.571217      -1.33567       1.04648     -0.637962    -0.0565559     0.0925603     -0.639950     -0.271884      0.467699       1.44889      0.448496      0.383588      0.764573       1.03401       1.10890       1.21766       1.26416       1.24529       1.24175       1.18666       1.08904       1.00108      0.925957      0.831672      0.730384      0.603171      0.505692      0.416707      0.346975      0.283604
  37  10 2784.5256    3.3249  1.0927 11.8261 -0.0004  0.0159   0.0424   0.0414    0.1229   0.0000   441.9631     -0.489981       19.4713     -0.530011      -1.73538      -1.31275      0.385101      -1.00602      0.133005      0.483537     -0.417600     0.0817217      0.149435      0.781589     0.0606199      0.278422     -0.204743     0.0577020      0.732021      0.948902       1.03999       1.17515       1.16218       1.18462       1.19416       1.12818       1.03661      0.960795      0.863242      0.737505      0.663792      0.564480      0.490748      0.399208      0.322939      0.258470
  37  11 2953.2783    4.2095  1.0913 11.9585 -0.0025  0.0155   0.0525   0.0405    0.1612   0.0000   439.9275      0.682018       17.2520     0.0184713     -0.115522     -0.631646       1.69134      -1.25941     -0.598903      0.456927      0.608797     -0.769681      0.164617      0.412611      0.336787       1.03360      0.184162     -0.369595      0.688633      0.917476      0.976216       1.06473       1.09418       1.10644       1.12369       1.03453      0.989237      0.881430      0.815561      0.717499      0.632206      0.543153      0.462453      0.396761      0.324664      0.251899
  37  12 3118.4926    4.5961  1.2432 12.0703 -0.0004  0.0166   0.0544   0.0434    0.1610   0.0000   438.9617       1.86688       17.2857     0.0916531      -2.99336      -2.34978     -0.445736     0.0795701     -0.741693     -0.473608      0.338021     -0.674396      0.234551      0.953638    -0.0202359      0.168762     -0.591782      0.181784      0.756285      0.994061       1.08567       1.21689       1.23833       1.27105       1.21442       1.18139       1.05721      0.982346      0.881222      0.798106      0.685257      0.600029      0.505703      0.424153      0.334682      0.271531
  37  13 3280.6116    4.2025  1.6712 12.1441 -0.0001  0.0202   0.0426   0.0502    0.0846   0.0000   441.3600    0.00489853       16.7472      -1.33367      0.298363      -3.07098     -0.711146     -0.906740       2.34562      -1.39468      0.690609      -1.40385      0.367622      0.567477     -0.688162      0.807792      0.244949      0.350405      0.893671       1.17703       1.27246       1.41565       1.45732       1.47565       1.43218       1.38912       1.28732       1.18649       1.05895      0.937418      0.813315      0.696127      0.598941      0.493024      0.403229      0.322940
  37  14 3440.3469    3.5443  2.4657 11.6332 -0.0003  0.0245   0.0297   0.0636    0.0570   0.0000   438.6144     -0.230281       16.9043      -1.36091      -3.27756      -5.59312      0.462740      -2.96866      0.784826       3.07942     -0.100373       1.37366       1.64800      0.497812     -0.705335   -0.00343995     -0.253281      0.625503       1.04232       1.38968       1.51614       1.68901       1.69731       1.71239       1.68486       1.64919       1.50448       1.40074       1.26262       1.10729      0.992860      0.837546      0.704992      0.603664      0.487383      0.390234
  37  15 3598.3731    2.8233  3.8525 11.1046  0.0001  0.0326   0.0196   0.0829    0.0463   0.0000   439.9797       3.18586       13.7817      -1.47284      -2.32717      -1.72439      -1.27338      -3.04760     -0.373047      -4.09595     -0.851430      0.382856      0.125208      0.844668      -1.38153    0.00226712     -0.185274      0.449173       1.43528       1.94864       2.07921       2.32849       2.36597       2.39514       2.32612       2.17490       2.08028       1.91260       1.73356       1.54878       1.35796       1.16353      0.965860      0.808020      0.654663      0.534005
  37  16 3754.9875    2.3064  5.8909 10.5747 -0.0002  0.0424   0.0131   0.1128    0.0377   0.0000   439.8230      0.999430       17.3124      -3.77089       3.21149     0.0979004      -2.76459      -3.94631     -0.399539      0.399279      -1.10021     -0.208790       2.38435       3.17735       1.54865    -0.0717617      0.221378      0.289686       1.86201       2.48715       2.69163       3.00685       3.04162       3.07000       2.98682       2.86670       2.66770       2.49884       2.24749       1.99938       1.73529       1.50532       1.25407       1.04848      0.856960      0.688754
  37  17 3910.6988    1.8737  8.1654 10.3888 -0.0004  0.0555   0.0094   0.1525    0.0310   0.0000   441.2523       1.08832       16.3736      -7.53310       3.88383       3.27001       9.09687      -2.98736     -0.306277      -2.51410       3.53887     -0.819865      0.128455      -1.11271       3.48126     -0.701000     -0.514882      0.350261       2.45455       3.23328       3.61618       3.91800       3.98122       3.95195       3.95559       3.75106       3.54346       3.23981       2.97049       2.62861       2.31471       1.95380       1.63721       1.38329       1.13571      0.910888
  37  18 4065.3770    1.5486 10.6419 10.2916 -0.0007  0.0750   0.0070   0.2038    0.0265   0.0000   430.7908      -6.81004       14.8217      -8.59887      -3.49293       5.78883       12.3366      -6.40375       4.37515       4.47578       5.99918      -1.34710      -3.21199    -0.0374569      -1.53807       3.52552       1.25482     -0.924397       3.20464       4.39013       4.67050       5.22188       5.33731       5.32309       5.21587       5.05358       4.74301       4.39498       3.93420       3.48813       3.03817       2.60245       2.19582       1.82081       1.47571       1.20972
  37  19 4219.0768    1.2830 13.6282 10.1316  0.0001  0.0966   0.0053   0.2609    0.0230   0.0000   429.2546      -2.66323       4.35344       7.33498      -20.9784      0.298008      -3.40837       12.2688      0.319092      0.657296      -5.37880      -6.85076      -3.40037       1.32501      0.146487      -2.23711       1.62015      -2.06007       4.08559       5.54325       6.09062       6.69907       6.83943       6.88953       6.72542       6.38544       6.02071       5.56358       5.02129       4.52258       3.94456       3.37257       2.84850       2.38439       1.92785       1.57225
  38   3 1501.5422    0.1731  0.1854  9.3914 -0.0048  0.0099   0.0063   0.0220    0.0207   0.0000   441.1090     -0.549408       20.5965    -0.0766637      -3.24177       1.24838     0.0602608     -0.595549     0.0142105      0.504404  -0.000233329      0.270457     -0.143602     0.0365523  -0.000227032     -0.235742      0.108299      0.110562      0.394710      0.543808      0.536097      0.683192      0.659956      0.648626      0.621615      0.611901      0.626904      0.491478      0.497223      0.396312      0.416247      0.335973      0.269999      0.242119      0.210040      0.169429
  38   4 1713.0306    0.3461  0.3114  9.4309 -0.0024  0.0109   0.0084   0.0220    0.0285   0.0000   440.8966      0.529494       20.2199     0.0509232      -3.01986     -0.232106      0.178823      -1.05272      -1.19032     0.0884564    -0.0213499     -0.351797     0.0817059     0.0555589      0.526353     -0.165890     -0.254328     -0.143243      0.568360      0.728780      0.719012      0.766313      0.853653      0.936465      0.934469      0.859696      0.747721      0.699650      0.663412      0.588942      0.460522      0.367421      0.309887      0.289021      0.249739      0.194291
  38   5 1908.7672    0.5731  0.5664  9.4427 -0.0012  0.0124   0.0102   0.0298    0.0463   0.0000   440.8533      -1.40596       20.2354    -0.0608797      -3.49407      -1.07692      -1.17219    -0.0625072      0.174823       1.35406     -0.331649     -0.236242     -0.622335     -0.576816      0.282278     0.0681161      0.148267     -0.138833      0.540870      0.705278      0.785313      0.869627      0.870073      0.913800      0.886045      0.861862      0.804683      0.731681      0.636478      0.568798      0.500849      0.424126      0.368900      0.295021      0.246454      0.200866
  38   6 2098.9263    0.8863  0.8279  9.5635 -0.0017  0.0146   0.0129   0.0349    0.0784   0.0000   441.1053     -0.143423       21.4359     -0.499043      -1.69572     -0.954260      0.630902      -1.07682       1.13633      0.552545      0.726379      0.882560     -0.410539       1.31413     -0.612966     -0.966501     -0.207786     -0.121773      0.649388      0.846122      0.929517       1.03777       1.03156      0.992602       1.01293      0.953260      0.933901      0.833761      0.775112      0.700668      0.610216      0.521188      0.439641      0.382493      0.313321      0.261472
  38   7 2282.9061    1.2732  1.1246  9.9676 -0.0016  0.0164   0.0162   0.0432    0.1035   0.0000   439.7376     -0.587267       20.1835     -0.453436      -2.11614       2.13947      0.835880     -0.373816      -1.84339      -1.27628     -0.715575      0.691285      0.324757      0.880012      0.706394     -0.369058     -0.248256      0.209292      0.703470      0.872569      0.972895       1.10315       1.12991       1.11213       1.05869       1.06911       1.02257      0.930255      0.812792      0.734718      0.662088      0.572057      0.494336      0.401194      0.326546      0.272241
  38   8 2459.9692    1.8723  1.2465 10.3634 -0.0007  0.0172   0.0222   0.0442    0.1314   0.0000   440.7380      -1.20912       19.2271     -0.386277      -2.90960     -0.410387       1.13440     -0.754988       2.51553     -0.525681      0.513311     -0.404792      0.624000      0.284706      0.679701      0.469824     -0.293709    0.00438902      0.708558      0.982385       1.04678       1.16321       1.18269       1.22852       1.16231       1.13041       1.06346      0.987037      0.890176      0.795160      0.696813      0.613062      0.514631      0.429657      0.342467      0.284438
  38   9 2633.6890    2.5648  1.1867 11.1622 -0.0008  0.0164   0.0321   0.0442    0.1412   0.0000   440.1467       1.28141       21.5069     -0.186365      -2.84309      -1.19592     -0.130137      0.558031      0.743795      -2.36523     -0.794732      -1.32908      -1.11354      0.173675     -0.553421       1.09572     -0.345097     -0.166287      0.744704      0.956567       1.04546       1.15920       1.17741       1.21023       1.15726       1.13857       1.07508      0.983738      0.910556      0.770135      0.691531      0.602142      0.500146      0.429220      0.361976      0.283893
  38  10 2806.0568    3.5241  1.1225 11.5244 -0.0010  0.0156   0.0428   0.0407    0.1541   0.0000   440.5095     -0.104232       21.7973      0.750488      -3.58686      -2.46179       1.52986      -2.52670   -0.00833802     -0.298623      0.215693      0.204129     -0.142877      0.955829      0.583476     -0.734330   -0.00226460      0.630299      0.675392      0.891725      0.947962       1.07823       1.06036       1.07434       1.03551       1.05486      0.980886      0.915419      0.809836      0.717479      0.631203      0.543922      0.476397      0.390693      0.317087      0.259971
  38  11 2975.8947    4.2225  1.1353 12.3011 -0.0028  0.0159   0.0528   0.0417    0.1301   0.0000   441.2525       1.01506       18.9379     -0.247990      -1.48899      -2.74805     0.0554831      -1.71096      -1.55390     -0.833144     -0.951772     -0.780803     -0.961487     -0.440558     -0.768052      0.134826     -0.988247    -0.0916543      0.698748      0.940512      0.999057       1.10374       1.11570       1.12695       1.09328       1.08073       1.05587      0.978443      0.834022      0.741200      0.642355      0.576667      0.484113      0.414157      0.339896      0.279459
  38  12 3142.3431    4.5470  1.2355 12.2435  0.0007  0.0169   0.0533   0.0429    0.1379   0.0000   440.1298      0.855428       16.2109      -2.77391      -3.08746      -5.58094       1.74490      -2.04670     -0.519284     -0.598087     -0.961379      0.484746      0.500683      0.659338     -0.640237    -0.0661481     -0.100067      0.113246      0.723887      0.990977       1.04996       1.15522       1.16370       1.23642       1.20023       1.12161       1.06835      0.969009      0.889063      0.797101      0.708277      0.596939      0.503042      0.426548      0.343321      0.282560
  38  13 3305.6693    4.1214  1.7948 12.0438 -0.0000  0.0204   0.0399   0.0527    0.0813   0.0000   439.1679     -0.386213       18.2932      0.987624      0.327439      -2.29623     -0.653027      -2.40188     -0.181853     -0.781860     -0.871162    -0.0995735      0.915570      0.874772      0.238565      0.843785   -0.00287404      0.311347      0.895333       1.18231       1.27632       1.44767       1.48221       1.50734       1.46081       1.36249       1.31074       1.20295       1.06747      0.961797      0.833639      0.742608      0.626393      0.521473      0.434383      0.339043
  38  14 3466.6621    3.3645  2.8119 11.5586 -0.0007  0.0262   0.0263   0.0676    0.0524   0.0000   440.5961       1.51753       17.9165      0.321340      0.643660      -6.60398      0.731922     -0.899223      0.302629     -0.555887       3.07352      0.409213      0.158231      0.735135     -0.291814       1.33097     -0.329295     0.0173086       1.14400       1.48223       1.64704       1.78174       1.82319       1.87797       1.85160       1.78350       1.63597       1.52023       1.39063       1.22211       1.07541      0.919654      0.795766      0.656076      0.539600      0.438294
  38  15 3625.6828    2.7181  4.5088 10.9316 -0.0007  0.0350   0.0173   0.0903    0.0420   0.0000   438.4673       3.01905       17.4361      -1.47473      -5.30692      -1.53230      -7.48769      -4.50749      -3.82006       3.01789       1.61110      0.565238      -1.11284     -0.645348      0.351884       1.47463       1.28326      0.573286       1.49320       1.96744       2.15370       2.42562       2.43617       2.48829       2.41992       2.33477       2.20392       2.02446       1.83454       1.63195       1.42402       1.23016       1.05294      0.875921      0.718234      0.584386
  38  16 3783.2078    2.2530  6.5518 10.4070 -0.0004  0.0444   0.0118   0.1202    0.0370   0.0000   442.2708       2.52929       13.1671      -10.2860       2.91317      -6.00235      -1.57391      -4.05261      -7.02340       2.77264     -0.882661       2.24681      0.591721       1.48735      -3.26034       1.38509      -1.20121      -1.47749       1.90908       2.50145       2.75070       3.01004       3.11375       3.18664       3.08916       2.98108       2.80692       2.59565       2.33819       2.09398       1.80423       1.54980       1.31570       1.10895      0.898070      0.743165
  38  17 3939.6756    1.8370  8.7508 10.2772 -0.0002  0.0589   0.0087   0.1589    0.0312   0.0000   443.0725      -1.60920       13.6214       6.87294       6.34551      -10.0328      0.812737       2.74469      -8.86565      0.692721      -3.52473      -5.89007      -1.03999      -1.30303     -0.151146      0.984593     -0.336640      0.151609       2.47183       3.33900       3.62925       3.99081       4.03281       4.15054       4.04820       3.90651       3.68480       3.36717       3.04215       2.75750       2.41645       2.09429       1.77040       1.48205       1.20678      0.983210
  38  18 4094.9548    1.4855 11.3229 10.2858 -0.0008  0.0792   0.0065   0.2121    0.0255   0.0000   440.5860      -10.5276       10.0476      -5.37039      -2.51781       6.48164       6.01483       6.64789      0.339237      -2.34126       6.92440       3.38860      -1.07185       3.08032       3.61601     -0.705697     -0.578245       1.57704       3.29168       4.49171       4.98389       5.42013       5.64675       5.64943       5.56106       5.26605       4.99077       4.57800       4.18809       3.72496       3.24940       2.82638       2.34394       1.97701       1.61574       1.30994
  39   3 1516.0419    0.1932  0.1557  9.3578 -0.0125  0.0086   0.0081   0.0168    0.0210   0.0000   441.0127      0.280544       20.5027     -0.530249      -2.10947      0.407049      0.490876     -0.451220      0.509618      0.133068     -0.273880     0.0322180      0.206982    -0.0213347     -0.362115     0.0483106     -0.275342    -0.0908554      0.392568      0.542070      0.585893      0.655628      0.638233      0.642156      0.561663      0.524332      0.499973      0.540315      0.502841      0.480569      0.424015      0.372196      0.317409      0.241253      0.222579      0.155744
  39   4 1728.2396    0.3595  0.3937  9.3783 -0.0023  0.0122   0.0078   0.0252    0.0310   0.0000   441.5154     -0.461936       21.1630     -0.862579      -2.55387      0.458311     0.0775340     -0.145341      0.433513      0.721246      0.259259      0.578620     -0.306739      0.426790      0.667000     -0.163738     -0.108916     0.0945196      0.462651      0.677470      0.694986      0.784628      0.753756      0.796395      0.780401      0.763306      0.756729      0.655702      0.636708      0.527788      0.505468      0.396477      0.362852      0.301697      0.249299      0.193450
  39   5 1925.1866    0.6051  0.5813  9.5479 -0.0022  0.0133   0.0105   0.0293    0.0469   0.0000   440.6547     -0.393212       21.0752     -0.805218      -2.52243     -0.711186       1.55487      0.115289     0.0513801     -0.646272     -0.627154     -0.111288     -0.131238      0.925581     -0.343720      0.424524      0.288968      0.161718      0.594237      0.825631      0.903918      0.967065      0.913724      0.913039      0.883546      0.851628      0.805742      0.781152      0.733168      0.668543      0.621783      0.522210      0.447900      0.374933      0.301196      0.238584
  39   6 2116.5547    0.8986  0.9240  9.5287 -0.0003  0.0156   0.0122   0.0379    0.0826   0.0000   442.9090     -0.953187       20.8148      -1.07635      -1.99066      0.160006     -0.262963     -0.353548     -0.410776    -0.0501232     -0.293108     -0.251699      0.586557     -0.955539      0.108979     0.0590751     -0.151603    -0.0634360      0.622705      0.880630      0.929792       1.04449       1.04755       1.06401       1.06337      0.979737      0.906082      0.854057      0.789803      0.712203      0.650690      0.565027      0.465762      0.410028      0.324609      0.280778
  39   7 2301.2156    1.3377  1.1659  9.9351 -0.0009  0.0166   0.0167   0.0441    0.1155   0.0000   440.3920      -1.21758       19.2399      -1.47004      -4.49089     -0.355555       1.86313     -0.101186      0.238246      -1.51137      -1.36561     -0.616706     0.0325142      0.546395      0.395157     -0.542247     -0.184056     -0.394912      0.653837      0.897243      0.932661       1.11164       1.08569       1.11879       1.08005       1.04053      0.996014      0.909125      0.838376      0.739380      0.663749      0.574561      0.486343      0.403227      0.344007      0.270316
  39   8 2479.0652    1.9505  1.1963 10.6014  0.0015  0.0163   0.0238   0.0443    0.1174   0.0000   441.3733     -0.141493       21.6478      -1.59136      -3.10840      -1.71329       2.48917      0.162869      0.299759      -1.31275      -1.22511   -0.00873405      0.460972       1.24651      -1.04950     -0.631440     0.0184688      0.344982      0.705739      0.934587       1.02316       1.13702       1.15120       1.19880       1.14813       1.13034       1.05326      0.975589      0.870534      0.778268      0.687871      0.581756      0.503080      0.412828      0.355500      0.290050
  39   9 2653.8581    2.7272  1.1902 11.2190  0.0002  0.0166   0.0327   0.0417    0.1431   0.0000   442.5137      -1.49074       20.7208      -3.06613      -2.93838      -1.85100      0.355911      -1.23297     0.0407756     0.0810358     -0.216385    -0.0135863      0.335070      0.374134      0.233833    -0.0824711      0.231873      0.230314      0.702643      0.946003       1.03613       1.14979       1.16947       1.17652       1.17162       1.09810       1.03860      0.933335      0.894581      0.789365      0.702813      0.610266      0.524119      0.445879      0.368265      0.299745
  39  10 2827.2664    3.5418  1.1481 11.6970 -0.0032  0.0154   0.0427   0.0420    0.1434   0.0000   439.9667      0.921230       17.8525     -0.394245      -3.43208      -1.95168      0.997963      -1.21253     0.0705652       1.51982      0.880846      0.526624      0.731910     -0.253688       1.28569      0.918190      0.497317     -0.390334      0.672433      0.880991      0.963762       1.07426       1.07616       1.07898       1.08835       1.04525      0.988057      0.916292      0.848801      0.733661      0.647375      0.562342      0.472578      0.404257      0.331722      0.270869
[truncated: 771,513 more chars]
