# Supplementary material for: Global-Mode Analysis of Full-Disk Data from the Michelson Doppler Imager and the Helioseismic and Magnetic Imager
Source: Sol Phys. 2018 Jan 31;293(2):29. doi: 10.1007/s11207-017-1201-5 (PMC6566312; doi:10.1007/s11207-017-1201-5)
Supplement: Supplementary file 3 — (TAR 230.0 MB) [file 11207_2017_1201_MOESM3_ESM.tar › MDI/README.txt]

This tar file contains ascii tables of mode parameters from the MDI 
experiment on SOHO.  The filename format is setname.daynumber{.na} . 
Daynumber is the MDI day number of the first day of the timeseries 
analyzed.  That is, the number of days since 1993.01.01. Na is the number 
of a-coefficients used in the fitting: it can take the value of 18 or 36, 
and if omitted the default of 6 is implied.

Documentation for the generation of this data can be found at 
http://jsoc.stanford.edu/MDI/MDI_Global.html.  The fields of these files 
are given in the following table.  The parameters tan(asym) and 
sigma(tan(asym)) will only be present in the set mdifdasym (see below).

l			spherical harmonic degree 
n 			radial order
frequency 		mean multiplet frequency (microhertz)
amplitude 		mode amplitude
width 			full width at half maximum (microhertz)
background		log of background power
x 			not fit for, included for historical reasons
tan(asym)		tangent of the asymmetry parameter
sigma(frequency) 	error estimate
sigma(amplitude)	error estimate
sigma(width)		error estimate
sigma(background)	error estimate
sigma(x)		0.0
sigma(tan(asym))	error estimate
a_1			a-coefficients (nanohertz)
a_2			a-coefficients (nanohertz)
...
a_Na			Na will be either 6, 18, or 36
sigma(a_1)		error estimate
sigma(a_2)		error estimate
...
sigma(a_Na)		error estimate

Therefore the mdifdasym set will have 14+2*Na fields.  All other sets will 
have 12+2*Na fields.

Four different sets are available for all 15 dynamics runs:
mdifd		default full-disk processing
mdifdasym	fitting of the same timeseries using asymmetric mode profiles
mdifdvwap	full-disk data apodized like the vw_V data
mdivwcomm	vw_V data processing with a common window function.
A fifth set, mdivwfdap, where we applied the full-disk apodization to 
reconstructed vw_V images, is available for the 1996 and 1998 dynamics 
runs.  For 1998 only, the four analyses using symmetric profiles were also 
fit using a leakage matrix calculcated for nonzero B0.  The set names are 
formed by appending 'b0' to those given above.

All sets can be browsed at http://jsoc.stanford.edu/ajax/lookdata.html
and downloaded.  These are the dataseries:

mdi.fd_V_sht_modes		mdifd
mdi.fd_V_sht_modes_asym		mdifdasym
su_tplarson.mdi_V_sht_modes	mdifdvwap, mdivwcomm, mdivwfdap, mdifdb0, 
				mdifdvwapb0, mdivwcommb0, mdivwfdapb0

For mdifd and mdifdasym, the data here correspond to a VERSION keyword 
(not a primekey) with a value of "version2".  To select the desired set 
from the nonstandard analyses, one must specify the TAG primekey, which is 
formed by stripping the string 'mdi' from the beginning of the set name.

The files rot2d.mdifd.ave, err2d.mdifd.ave, splittings.mdifd.ave, and rmesh.orig 
contain the results of a two-dimensional RLS rotational inversion of the 
mdifd set averaged over all 15 dynamics runs.  rot2d.mdifd.ave is an ascii 
table giving the rotation rate in nHz, and err2d.mdifd.ave likewise gives the 
error estimates for these values.  The columns correspond to latitudes of 
90-i*15/8 where i is the column number, starting with zero.  In other 
words, every 8 columns correspond to 15 degrees, with latitude decreasing 
to the right.  The rows correspond to the radial mesh points, which are 
given by taking every fourth value in rmesh.orig, which are given in 
fractional radius.

splittings.mdifd.ave contains an ascii table that provides the output 
a-coefficients.  The fields of this file are given in the following table:

l			spherical harmonic degree 
n 			radial order
frequency 		mean multiplet frequency (microhertz)
(ia+1)/2		ia is the a-coefficient index
3			historical
18			number of odd a-coefficients
a_ia_in			input a_ia coefficient (nanohertz)
sigma(a_ia)		error estimate
a_ia_out		output a_ia coefficient (nanohertz)

Only the last column is output by the inversion; the others are inputs.  
To make a plot of normalized residuals for a given ia, one would take 
(a_ia_out - a_ia_in)/sigma(a_ia).

Online inversions are available for the sets given above.  The series 
names are given by taking the corresponding series for mode parameters and 
replacing the string 'modes' with '2drls'.  These series have the same 
primekeys as those for mode parameters and three more in addition: 
NACOEFF, RADEXP, and LATEXP.  NACOEFF is the number of a-coefficients used 
in fitting the mode parameters, RADEXP is the exponent of the radial 
tradeoff parameter (=10^RADEXP), and LATEXP is likewise the exponent of 
the latitudinal tradeoff parameter.  To date, only values of RADEXP=-6 and 
LATEXP=-2 have been used, and these are also the default values for these 
keywords. NACOEFF can take values of 6, 18, or the default of 36.

Downloaded 02 December 2017
