# Supplementary material for: Global-Mode Analysis of Full-Disk Data from the Michelson Doppler Imager and the Helioseismic and Magnetic Imager
Source: Sol Phys. 2018 Jan 31;293(2):29. doi: 10.1007/s11207-017-1201-5 (PMC6566312; doi:10.1007/s11207-017-1201-5)
Supplement: Supplementary file 3 — (TAR 230.0 MB) [file 11207_2017_1201_MOESM3_ESM.tar › MDI/mdifd.5981.36]

   0  21 3033.9418    4.0546  0.8489  3.3652  0.0000  0.1595   0.6537   0.3840 1000.0000   0.0000    -0.0000       0.00000       0.00000       0.00000       0.00000       0.00000       0.00000       0.00000       0.00000       0.00000       0.00000       0.00000       0.00000       0.00000       0.00000       0.00000       0.00000       0.00000       0.00000       0.00000       0.00000       0.00000       0.00000       0.00000       0.00000       0.00000       0.00000       0.00000       0.00000       0.00000       0.00000       0.00000       0.00000       0.00000       0.00000       0.00000       0.00000       0.00000       0.00000       0.00000       0.00000       0.00000       0.00000       0.00000       0.00000       0.00000       0.00000       0.00000       0.00000       0.00000       0.00000       0.00000       0.00000       0.00000       0.00000       0.00000       0.00000       0.00000       0.00000       0.00000       0.00000       0.00000       0.00000       0.00000       0.00000       0.00000       0.00000       0.00000       0.00000       0.00000       0.00000       0.00000
   1  13 2020.7871    0.7290  1.5689  9.5376  0.0000  0.2060   0.0509   0.3545    0.3348   0.0000   577.1924       140.004       0.00000       0.00000       0.00000       0.00000       0.00000       0.00000       0.00000       0.00000       0.00000       0.00000       0.00000       0.00000       0.00000       0.00000       0.00000       0.00000       0.00000       0.00000       0.00000       0.00000       0.00000       0.00000       0.00000       0.00000       0.00000       0.00000       0.00000       0.00000       0.00000       0.00000       0.00000       0.00000       0.00000       0.00000       296.898       130.739       0.00000       0.00000       0.00000       0.00000       0.00000       0.00000       0.00000       0.00000       0.00000       0.00000       0.00000       0.00000       0.00000       0.00000       0.00000       0.00000       0.00000       0.00000       0.00000       0.00000       0.00000       0.00000       0.00000       0.00000       0.00000       0.00000       0.00000       0.00000       0.00000       0.00000       0.00000       0.00000       0.00000       0.00000
   1  14 2156.7167    0.8550  1.0161  8.7110  0.0000  0.1213   0.0657   0.2531    1.2240   0.0000   203.7187      -40.8367       0.00000       0.00000       0.00000       0.00000       0.00000       0.00000       0.00000       0.00000       0.00000       0.00000       0.00000       0.00000       0.00000       0.00000       0.00000       0.00000       0.00000       0.00000       0.00000       0.00000       0.00000       0.00000       0.00000       0.00000       0.00000       0.00000       0.00000       0.00000       0.00000       0.00000       0.00000       0.00000       0.00000       0.00000       169.901       76.7269       0.00000       0.00000       0.00000       0.00000       0.00000       0.00000       0.00000       0.00000       0.00000       0.00000       0.00000       0.00000       0.00000       0.00000       0.00000       0.00000       0.00000       0.00000       0.00000       0.00000       0.00000       0.00000       0.00000       0.00000       0.00000       0.00000       0.00000       0.00000       0.00000       0.00000       0.00000       0.00000       0.00000       0.00000
   1  16 2425.5634    1.7269  0.3654 11.0125  0.0000  0.0593   0.1859   0.1397    0.3947   0.0000   476.2584      -36.4176       0.00000       0.00000       0.00000       0.00000       0.00000       0.00000       0.00000       0.00000       0.00000       0.00000       0.00000       0.00000       0.00000       0.00000       0.00000       0.00000       0.00000       0.00000       0.00000       0.00000       0.00000       0.00000       0.00000       0.00000       0.00000       0.00000       0.00000       0.00000       0.00000       0.00000       0.00000       0.00000       0.00000       0.00000       82.7785       34.6682       0.00000       0.00000       0.00000       0.00000       0.00000       0.00000       0.00000       0.00000       0.00000       0.00000       0.00000       0.00000       0.00000       0.00000       0.00000       0.00000       0.00000       0.00000       0.00000       0.00000       0.00000       0.00000       0.00000       0.00000       0.00000       0.00000       0.00000       0.00000       0.00000       0.00000       0.00000       0.00000       0.00000       0.00000
   1  19 2828.0751    3.0454  0.8807  8.8604  0.0000  0.1073   0.2246   0.2315   12.3455   0.0000   420.6795       72.5632       0.00000       0.00000       0.00000       0.00000       0.00000       0.00000       0.00000       0.00000       0.00000       0.00000       0.00000       0.00000       0.00000       0.00000       0.00000       0.00000       0.00000       0.00000       0.00000       0.00000       0.00000       0.00000       0.00000       0.00000       0.00000       0.00000       0.00000       0.00000       0.00000       0.00000       0.00000       0.00000       0.00000       0.00000       108.729       91.5066       0.00000       0.00000       0.00000       0.00000       0.00000       0.00000       0.00000       0.00000       0.00000       0.00000       0.00000       0.00000       0.00000       0.00000       0.00000       0.00000       0.00000       0.00000       0.00000       0.00000       0.00000       0.00000       0.00000       0.00000       0.00000       0.00000       0.00000       0.00000       0.00000       0.00000       0.00000       0.00000       0.00000       0.00000
   1  23 3368.3633    3.4275  1.8202  9.5237  0.0000  0.1296   0.1892   0.3931    6.6885   0.0000   346.9142       23.8659       0.00000       0.00000       0.00000       0.00000       0.00000       0.00000       0.00000       0.00000       0.00000       0.00000       0.00000       0.00000       0.00000       0.00000       0.00000       0.00000       0.00000       0.00000       0.00000       0.00000       0.00000       0.00000       0.00000       0.00000       0.00000       0.00000       0.00000       0.00000       0.00000       0.00000       0.00000       0.00000       0.00000       0.00000       142.419       96.7703       0.00000       0.00000       0.00000       0.00000       0.00000       0.00000       0.00000       0.00000       0.00000       0.00000       0.00000       0.00000       0.00000       0.00000       0.00000       0.00000       0.00000       0.00000       0.00000       0.00000       0.00000       0.00000       0.00000       0.00000       0.00000       0.00000       0.00000       0.00000       0.00000       0.00000       0.00000       0.00000       0.00000       0.00000
   1  24 3503.6718    3.1501  2.9672  5.3939  0.0000  0.1763   0.1328   0.4923  173.0668   0.0000   272.0944       44.9338       0.00000       0.00000       0.00000       0.00000       0.00000       0.00000       0.00000       0.00000       0.00000       0.00000       0.00000       0.00000       0.00000       0.00000       0.00000       0.00000       0.00000       0.00000       0.00000       0.00000       0.00000       0.00000       0.00000       0.00000       0.00000       0.00000       0.00000       0.00000       0.00000       0.00000       0.00000       0.00000       0.00000       0.00000       225.190       118.800       0.00000       0.00000       0.00000       0.00000       0.00000       0.00000       0.00000       0.00000       0.00000       0.00000       0.00000       0.00000       0.00000       0.00000       0.00000       0.00000       0.00000       0.00000       0.00000       0.00000       0.00000       0.00000       0.00000       0.00000       0.00000       0.00000       0.00000       0.00000       0.00000       0.00000       0.00000       0.00000       0.00000       0.00000
   1  25 3640.2873    2.4399  4.5162  8.2429  0.0000  0.2284   0.0839   0.7014    4.3202   0.0000   991.8813       59.2530       0.00000       0.00000       0.00000       0.00000       0.00000       0.00000       0.00000       0.00000       0.00000       0.00000       0.00000       0.00000       0.00000       0.00000       0.00000       0.00000       0.00000       0.00000       0.00000       0.00000       0.00000       0.00000       0.00000       0.00000       0.00000       0.00000       0.00000       0.00000       0.00000       0.00000       0.00000       0.00000       0.00000       0.00000       259.020       174.474       0.00000       0.00000       0.00000       0.00000       0.00000       0.00000       0.00000       0.00000       0.00000       0.00000       0.00000       0.00000       0.00000       0.00000       0.00000       0.00000       0.00000       0.00000       0.00000       0.00000       0.00000       0.00000       0.00000       0.00000       0.00000       0.00000       0.00000       0.00000       0.00000       0.00000       0.00000       0.00000       0.00000       0.00000
   1  26 3776.1312    2.2633  5.6966  9.5992  0.0099  0.2760   0.0740   0.8032    0.8291   0.0000   607.3989      -318.850       0.00000       0.00000       0.00000       0.00000       0.00000       0.00000       0.00000       0.00000       0.00000       0.00000       0.00000       0.00000       0.00000       0.00000       0.00000       0.00000       0.00000       0.00000       0.00000       0.00000       0.00000       0.00000       0.00000       0.00000       0.00000       0.00000       0.00000       0.00000       0.00000       0.00000       0.00000       0.00000       0.00000       0.00000       328.022       207.818       0.00000       0.00000       0.00000       0.00000       0.00000       0.00000       0.00000       0.00000       0.00000       0.00000       0.00000       0.00000       0.00000       0.00000       0.00000       0.00000       0.00000       0.00000       0.00000       0.00000       0.00000       0.00000       0.00000       0.00000       0.00000       0.00000       0.00000       0.00000       0.00000       0.00000       0.00000       0.00000       0.00000       0.00000
   2  13 2081.9845    0.7080  1.2188  8.1426  0.0016  0.1019   0.0409   0.2099    1.1421   0.0000   348.8024      -14.7088    -0.0756174      -15.3545       0.00000       0.00000       0.00000       0.00000       0.00000       0.00000       0.00000       0.00000       0.00000       0.00000       0.00000       0.00000       0.00000       0.00000       0.00000       0.00000       0.00000       0.00000       0.00000       0.00000       0.00000       0.00000       0.00000       0.00000       0.00000       0.00000       0.00000       0.00000       0.00000       0.00000       0.00000       0.00000       69.6556       68.7746       29.1356       15.4904       0.00000       0.00000       0.00000       0.00000       0.00000       0.00000       0.00000       0.00000       0.00000       0.00000       0.00000       0.00000       0.00000       0.00000       0.00000       0.00000       0.00000       0.00000       0.00000       0.00000       0.00000       0.00000       0.00000       0.00000       0.00000       0.00000       0.00000       0.00000       0.00000       0.00000       0.00000       0.00000
   2  14 2217.5912    0.9553  0.8723  9.8128  0.0000  0.0699   0.0625   0.2061    0.5416   0.0000   429.9698       8.93988       7.90801       21.6894       0.00000       0.00000       0.00000       0.00000       0.00000       0.00000       0.00000       0.00000       0.00000       0.00000       0.00000       0.00000       0.00000       0.00000       0.00000       0.00000       0.00000       0.00000       0.00000       0.00000       0.00000       0.00000       0.00000       0.00000       0.00000       0.00000       0.00000       0.00000       0.00000       0.00000       0.00000       0.00000       42.5838       41.9704       24.4702       10.7329       0.00000       0.00000       0.00000       0.00000       0.00000       0.00000       0.00000       0.00000       0.00000       0.00000       0.00000       0.00000       0.00000       0.00000       0.00000       0.00000       0.00000       0.00000       0.00000       0.00000       0.00000       0.00000       0.00000       0.00000       0.00000       0.00000       0.00000       0.00000       0.00000       0.00000       0.00000       0.00000
   2  16 2485.8678    1.9806  0.6467 10.0036  0.0000  0.2083   0.1485   0.1583    1.4125   0.0000   384.2992      -50.1469      -3.99312      -2.48363       0.00000       0.00000       0.00000       0.00000       0.00000       0.00000       0.00000       0.00000       0.00000       0.00000       0.00000       0.00000       0.00000       0.00000       0.00000       0.00000       0.00000       0.00000       0.00000       0.00000       0.00000       0.00000       0.00000       0.00000       0.00000       0.00000       0.00000       0.00000       0.00000       0.00000       0.00000       0.00000       38.4882       150.259       21.6285       44.0386       0.00000       0.00000       0.00000       0.00000       0.00000       0.00000       0.00000       0.00000       0.00000       0.00000       0.00000       0.00000       0.00000       0.00000       0.00000       0.00000       0.00000       0.00000       0.00000       0.00000       0.00000       0.00000       0.00000       0.00000       0.00000       0.00000       0.00000       0.00000       0.00000       0.00000       0.00000       0.00000
   2  17 2619.5023    2.2820  0.8568 10.0233  0.0000  0.0624   0.1379   0.1842    1.7856   0.0000   409.8804       79.4633      -12.1860       6.22344       0.00000       0.00000       0.00000       0.00000       0.00000       0.00000       0.00000       0.00000       0.00000       0.00000       0.00000       0.00000       0.00000       0.00000       0.00000       0.00000       0.00000       0.00000       0.00000       0.00000       0.00000       0.00000       0.00000       0.00000       0.00000       0.00000       0.00000       0.00000       0.00000       0.00000       0.00000       0.00000       44.9060       34.8351       24.4445       7.75362       0.00000       0.00000       0.00000       0.00000       0.00000       0.00000       0.00000       0.00000       0.00000       0.00000       0.00000       0.00000       0.00000       0.00000       0.00000       0.00000       0.00000       0.00000       0.00000       0.00000       0.00000       0.00000       0.00000       0.00000       0.00000       0.00000       0.00000       0.00000       0.00000       0.00000       0.00000       0.00000
   2  19 2889.4312    3.3950  1.0496 -0.0087  0.0000  0.0776   0.1919   0.2269 1000.0000   0.0000   418.1806      -62.9822       33.3866       12.7583       0.00000       0.00000       0.00000       0.00000       0.00000       0.00000       0.00000       0.00000       0.00000       0.00000       0.00000       0.00000       0.00000       0.00000       0.00000       0.00000       0.00000       0.00000       0.00000       0.00000       0.00000       0.00000       0.00000       0.00000       0.00000       0.00000       0.00000       0.00000       0.00000       0.00000       0.00000       0.00000       58.3914       47.1640       26.8834       9.41036       0.00000       0.00000       0.00000       0.00000       0.00000       0.00000       0.00000       0.00000       0.00000       0.00000       0.00000       0.00000       0.00000       0.00000       0.00000       0.00000       0.00000       0.00000       0.00000       0.00000       0.00000       0.00000       0.00000       0.00000       0.00000       0.00000       0.00000       0.00000       0.00000       0.00000       0.00000       0.00000
   2  22 3294.9519    3.4995  1.7176 10.8310 -0.0058  0.0886   0.1559   0.2774    4.9539   0.0000   241.2826      -104.199      -7.76395      -18.9138       0.00000       0.00000       0.00000       0.00000       0.00000       0.00000       0.00000       0.00000       0.00000       0.00000       0.00000       0.00000       0.00000       0.00000       0.00000       0.00000       0.00000       0.00000       0.00000       0.00000       0.00000       0.00000       0.00000       0.00000       0.00000       0.00000       0.00000       0.00000       0.00000       0.00000       0.00000       0.00000       65.1870       53.4041       31.9897       11.5105       0.00000       0.00000       0.00000       0.00000       0.00000       0.00000       0.00000       0.00000       0.00000       0.00000       0.00000       0.00000       0.00000       0.00000       0.00000       0.00000       0.00000       0.00000       0.00000       0.00000       0.00000       0.00000       0.00000       0.00000       0.00000       0.00000       0.00000       0.00000       0.00000       0.00000       0.00000       0.00000
   2  24 3566.8041    2.7144  3.5241  0.8355  0.0000  0.1403   0.0822   0.3930 1000.0000   0.0000   174.7609      -1.50373      -48.9174       8.30203       0.00000       0.00000       0.00000       0.00000       0.00000       0.00000       0.00000       0.00000       0.00000       0.00000       0.00000       0.00000       0.00000       0.00000       0.00000       0.00000       0.00000       0.00000       0.00000       0.00000       0.00000       0.00000       0.00000       0.00000       0.00000       0.00000       0.00000       0.00000       0.00000       0.00000       0.00000       0.00000       99.4150       86.0859       47.4929       19.1568       0.00000       0.00000       0.00000       0.00000       0.00000       0.00000       0.00000       0.00000       0.00000       0.00000       0.00000       0.00000       0.00000       0.00000       0.00000       0.00000       0.00000       0.00000       0.00000       0.00000       0.00000       0.00000       0.00000       0.00000       0.00000       0.00000       0.00000       0.00000       0.00000       0.00000       0.00000       0.00000
   3  11 1865.2248    0.3722  0.3103  9.5867  0.0000  0.0483   0.0372   0.1157    0.1506   0.0000   419.9995      -27.7352       2.33401      -14.6522       5.38924       1.33264       0.00000       0.00000       0.00000       0.00000       0.00000       0.00000       0.00000       0.00000       0.00000       0.00000       0.00000       0.00000       0.00000       0.00000       0.00000       0.00000       0.00000       0.00000       0.00000       0.00000       0.00000       0.00000       0.00000       0.00000       0.00000       0.00000       0.00000       0.00000       0.00000       0.00000       23.5068       24.1711       19.0687       7.85970       5.09369       1.45132       0.00000       0.00000       0.00000       0.00000       0.00000       0.00000       0.00000       0.00000       0.00000       0.00000       0.00000       0.00000       0.00000       0.00000       0.00000       0.00000       0.00000       0.00000       0.00000       0.00000       0.00000       0.00000       0.00000       0.00000       0.00000       0.00000       0.00000       0.00000       0.00000       0.00000
   3  13 2137.6859    0.8200  0.5995  9.4417  0.0000  0.0688   0.0534   0.1364    0.3626   0.0000   428.2411       23.7093      -15.4140       3.10224       2.30912       1.27888       0.00000       0.00000       0.00000       0.00000       0.00000       0.00000       0.00000       0.00000       0.00000       0.00000       0.00000       0.00000       0.00000       0.00000       0.00000       0.00000       0.00000       0.00000       0.00000       0.00000       0.00000       0.00000       0.00000       0.00000       0.00000       0.00000       0.00000       0.00000       0.00000       0.00000       27.0578       38.6363       18.7281       15.4264       4.80205       2.56403       0.00000       0.00000       0.00000       0.00000       0.00000       0.00000       0.00000       0.00000       0.00000       0.00000       0.00000       0.00000       0.00000       0.00000       0.00000       0.00000       0.00000       0.00000       0.00000       0.00000       0.00000       0.00000       0.00000       0.00000       0.00000       0.00000       0.00000       0.00000       0.00000       0.00000
   3  14 2273.5217    0.9634  1.0093  9.6816  0.0000  0.1075   0.0589   0.1842    0.5968   0.0000   435.6220      -99.7553       20.2809      -11.3160      -11.5206       3.63558       0.00000       0.00000       0.00000       0.00000       0.00000       0.00000       0.00000       0.00000       0.00000       0.00000       0.00000       0.00000       0.00000       0.00000       0.00000       0.00000       0.00000       0.00000       0.00000       0.00000       0.00000       0.00000       0.00000       0.00000       0.00000       0.00000       0.00000       0.00000       0.00000       0.00000       37.2658       47.0738       39.4173       14.1855       12.9791       3.77601       0.00000       0.00000       0.00000       0.00000       0.00000       0.00000       0.00000       0.00000       0.00000       0.00000       0.00000       0.00000       0.00000       0.00000       0.00000       0.00000       0.00000       0.00000       0.00000       0.00000       0.00000       0.00000       0.00000       0.00000       0.00000       0.00000       0.00000       0.00000       0.00000       0.00000
   3  15 2407.5488    1.4999  0.7649  9.9923  0.0000  0.0543   0.0868   0.1515    0.7019   0.0000   454.5164       55.2761       6.11411      -11.8550      -2.28095      -1.11232       0.00000       0.00000       0.00000       0.00000       0.00000       0.00000       0.00000       0.00000       0.00000       0.00000       0.00000       0.00000       0.00000       0.00000       0.00000       0.00000       0.00000       0.00000       0.00000       0.00000       0.00000       0.00000       0.00000       0.00000       0.00000       0.00000       0.00000       0.00000       0.00000       0.00000       28.2915       26.9769       19.2877       12.0678       5.18770       1.67388       0.00000       0.00000       0.00000       0.00000       0.00000       0.00000       0.00000       0.00000       0.00000       0.00000       0.00000       0.00000       0.00000       0.00000       0.00000       0.00000       0.00000       0.00000       0.00000       0.00000       0.00000       0.00000       0.00000       0.00000       0.00000       0.00000       0.00000       0.00000       0.00000       0.00000
   3  16 2541.6376    1.6759  1.2867 10.0751 -0.0127  0.0781   0.0843   0.2090    1.0489   0.0000   448.9596       14.9512       20.1658      -15.0702   -0.00996072      0.593183       0.00000       0.00000       0.00000       0.00000       0.00000       0.00000       0.00000       0.00000       0.00000       0.00000       0.00000       0.00000       0.00000       0.00000       0.00000       0.00000       0.00000       0.00000       0.00000       0.00000       0.00000       0.00000       0.00000       0.00000       0.00000       0.00000       0.00000       0.00000       0.00000       0.00000       35.8977       37.7577       28.2700       15.3669       8.03399       2.40752       0.00000       0.00000       0.00000       0.00000       0.00000       0.00000       0.00000       0.00000       0.00000       0.00000       0.00000       0.00000       0.00000       0.00000       0.00000       0.00000       0.00000       0.00000       0.00000       0.00000       0.00000       0.00000       0.00000       0.00000       0.00000       0.00000       0.00000       0.00000       0.00000       0.00000
   3  17 2676.1210    2.3989  0.9087  3.4279  0.0000  0.0666   0.1288   0.1606 1000.0000   0.0000   415.5549       19.8837      -13.6827      -7.24776      -1.08211     -0.457730       0.00000       0.00000       0.00000       0.00000       0.00000       0.00000       0.00000       0.00000       0.00000       0.00000       0.00000       0.00000       0.00000       0.00000       0.00000       0.00000       0.00000       0.00000       0.00000       0.00000       0.00000       0.00000       0.00000       0.00000       0.00000       0.00000       0.00000       0.00000       0.00000       0.00000       37.5212       36.0600       23.0310       12.8830       4.92172       1.56497       0.00000       0.00000       0.00000       0.00000       0.00000       0.00000       0.00000       0.00000       0.00000       0.00000       0.00000       0.00000       0.00000       0.00000       0.00000       0.00000       0.00000       0.00000       0.00000       0.00000       0.00000       0.00000       0.00000       0.00000       0.00000       0.00000       0.00000       0.00000       0.00000       0.00000
   3  18 2811.3974    3.0366  0.7519  4.4528  0.0000  0.0514   0.1698   0.1484  677.0398   0.0000   435.4203       8.08127      -12.8059      0.531281       2.59984     -0.577389       0.00000       0.00000       0.00000       0.00000       0.00000       0.00000       0.00000       0.00000       0.00000       0.00000       0.00000       0.00000       0.00000       0.00000       0.00000       0.00000       0.00000       0.00000       0.00000       0.00000       0.00000       0.00000       0.00000       0.00000       0.00000       0.00000       0.00000       0.00000       0.00000       0.00000       26.7348       22.8884       18.5392       12.6064       4.73584       1.32668       0.00000       0.00000       0.00000       0.00000       0.00000       0.00000       0.00000       0.00000       0.00000       0.00000       0.00000       0.00000       0.00000       0.00000       0.00000       0.00000       0.00000       0.00000       0.00000       0.00000       0.00000       0.00000       0.00000       0.00000       0.00000       0.00000       0.00000       0.00000       0.00000       0.00000
   3  19 2946.8705    3.5115  0.9081 11.2311  0.0000  0.0615   0.1920   0.1800    1.5135   0.0000   459.4564      -13.4359       49.6153      -14.2976       5.61762      -1.36861       0.00000       0.00000       0.00000       0.00000       0.00000       0.00000       0.00000       0.00000       0.00000       0.00000       0.00000       0.00000       0.00000       0.00000       0.00000       0.00000       0.00000       0.00000       0.00000       0.00000       0.00000       0.00000       0.00000       0.00000       0.00000       0.00000       0.00000       0.00000       0.00000       0.00000       25.6534       27.4250       20.6257       15.0943       5.94087       2.25638       0.00000       0.00000       0.00000       0.00000       0.00000       0.00000       0.00000       0.00000       0.00000       0.00000       0.00000       0.00000       0.00000       0.00000       0.00000       0.00000       0.00000       0.00000       0.00000       0.00000       0.00000       0.00000       0.00000       0.00000       0.00000       0.00000       0.00000       0.00000       0.00000       0.00000
   3  20 3082.2382    3.9159  1.0496  4.4880  0.0000  0.0643   0.1924   0.1728 1000.0000   0.0000   448.9931       21.6274     -0.946578       6.91348      -4.14928      -2.84888       0.00000       0.00000       0.00000       0.00000       0.00000       0.00000       0.00000       0.00000       0.00000       0.00000       0.00000       0.00000       0.00000       0.00000       0.00000       0.00000       0.00000       0.00000       0.00000       0.00000       0.00000       0.00000       0.00000       0.00000       0.00000       0.00000       0.00000       0.00000       0.00000       0.00000       36.8927       34.6834       23.9746       13.5137       5.66127       1.62167       0.00000       0.00000       0.00000       0.00000       0.00000       0.00000       0.00000       0.00000       0.00000       0.00000       0.00000       0.00000       0.00000       0.00000       0.00000       0.00000       0.00000       0.00000       0.00000       0.00000       0.00000       0.00000       0.00000       0.00000       0.00000       0.00000       0.00000       0.00000       0.00000       0.00000
   3  21 3217.6013    4.0040  1.2764 -0.5479  0.0000  0.0709   0.2103   0.1985 1000.0000   0.0000   425.9801       2.60789      -15.3398      -28.8323      -1.51156      0.674670       0.00000       0.00000       0.00000       0.00000       0.00000       0.00000       0.00000       0.00000       0.00000       0.00000       0.00000       0.00000       0.00000       0.00000       0.00000       0.00000       0.00000       0.00000       0.00000       0.00000       0.00000       0.00000       0.00000       0.00000       0.00000       0.00000       0.00000       0.00000       0.00000       0.00000       38.7212       36.9102       25.7043       14.9971       6.22031       1.93250       0.00000       0.00000       0.00000       0.00000       0.00000       0.00000       0.00000       0.00000       0.00000       0.00000       0.00000       0.00000       0.00000       0.00000       0.00000       0.00000       0.00000       0.00000       0.00000       0.00000       0.00000       0.00000       0.00000       0.00000       0.00000       0.00000       0.00000       0.00000       0.00000       0.00000
   3  22 3353.1874    3.2015  1.3106 13.0049 -0.0280  0.1094   0.1971   0.2513    0.4493   0.0000   461.1801       28.1412      -1.05785       11.8493       12.5014       6.56323       0.00000       0.00000       0.00000       0.00000       0.00000       0.00000       0.00000       0.00000       0.00000       0.00000       0.00000       0.00000       0.00000       0.00000       0.00000       0.00000       0.00000       0.00000       0.00000       0.00000       0.00000       0.00000       0.00000       0.00000       0.00000       0.00000       0.00000       0.00000       0.00000       0.00000       47.3549       49.1332       34.4484       27.0660       9.41602       3.72490       0.00000       0.00000       0.00000       0.00000       0.00000       0.00000       0.00000       0.00000       0.00000       0.00000       0.00000       0.00000       0.00000       0.00000       0.00000       0.00000       0.00000       0.00000       0.00000       0.00000       0.00000       0.00000       0.00000       0.00000       0.00000       0.00000       0.00000       0.00000       0.00000       0.00000
   3  23 3489.2592    2.7846  2.7462 10.4233  0.0000  0.1060   0.0975   0.3062    0.8832   0.0000   422.8838       8.93455      -49.0340      -12.6580      0.424911       6.89939       0.00000       0.00000       0.00000       0.00000       0.00000       0.00000       0.00000       0.00000       0.00000       0.00000       0.00000       0.00000       0.00000       0.00000       0.00000       0.00000       0.00000       0.00000       0.00000       0.00000       0.00000       0.00000       0.00000       0.00000       0.00000       0.00000       0.00000       0.00000       0.00000       0.00000       53.0743       51.8706       37.8041       22.7096       9.98794       3.11086       0.00000       0.00000       0.00000       0.00000       0.00000       0.00000       0.00000       0.00000       0.00000       0.00000       0.00000       0.00000       0.00000       0.00000       0.00000       0.00000       0.00000       0.00000       0.00000       0.00000       0.00000       0.00000       0.00000       0.00000       0.00000       0.00000       0.00000       0.00000       0.00000       0.00000
   3  24 3625.7874    2.4518  4.2612  8.6138  0.0000  0.1294   0.0672   0.3930    2.2176   0.0000   433.1843      -69.4874       35.0634       19.6407      -4.23711      -5.15480       0.00000       0.00000       0.00000       0.00000       0.00000       0.00000       0.00000       0.00000       0.00000       0.00000       0.00000       0.00000       0.00000       0.00000       0.00000       0.00000       0.00000       0.00000       0.00000       0.00000       0.00000       0.00000       0.00000       0.00000       0.00000       0.00000       0.00000       0.00000       0.00000       0.00000       58.4830       59.2956       44.9329       28.2919       12.7404       4.08006       0.00000       0.00000       0.00000       0.00000       0.00000       0.00000       0.00000       0.00000       0.00000       0.00000       0.00000       0.00000       0.00000       0.00000       0.00000       0.00000       0.00000       0.00000       0.00000       0.00000       0.00000       0.00000       0.00000       0.00000       0.00000       0.00000       0.00000       0.00000       0.00000       0.00000
   4  12 2051.5917    0.6594  0.7034  9.3064 -0.0031  0.0772   0.0399   0.1720    0.2607   0.0000   410.9564      -19.8677       37.0684      0.612924      -7.60028      -2.41271      -1.10291     -0.199705       0.00000       0.00000       0.00000       0.00000       0.00000       0.00000       0.00000       0.00000       0.00000       0.00000       0.00000       0.00000       0.00000       0.00000       0.00000       0.00000       0.00000       0.00000       0.00000       0.00000       0.00000       0.00000       0.00000       0.00000       0.00000       0.00000       0.00000       0.00000       21.8498       27.9032       21.3561       14.8242       9.87057       4.54096       1.90087      0.613539       0.00000       0.00000       0.00000       0.00000       0.00000       0.00000       0.00000       0.00000       0.00000       0.00000       0.00000       0.00000       0.00000       0.00000       0.00000       0.00000       0.00000       0.00000       0.00000       0.00000       0.00000       0.00000       0.00000       0.00000       0.00000       0.00000       0.00000       0.00000
   4  13 2188.3396    0.8861  0.8502  9.4957  0.0125  0.0752   0.0506   0.1922    0.4672   0.0000   452.6357       13.9365       9.57959       9.96995       10.9043       3.43517      0.896461      0.421162       0.00000       0.00000       0.00000       0.00000       0.00000       0.00000       0.00000       0.00000       0.00000       0.00000       0.00000       0.00000       0.00000       0.00000       0.00000       0.00000       0.00000       0.00000       0.00000       0.00000       0.00000       0.00000       0.00000       0.00000       0.00000       0.00000       0.00000       0.00000       23.8834       30.2230       22.0920       16.1712       7.59047       4.48605       1.53622      0.588392       0.00000       0.00000       0.00000       0.00000       0.00000       0.00000       0.00000       0.00000       0.00000       0.00000       0.00000       0.00000       0.00000       0.00000       0.00000       0.00000       0.00000       0.00000       0.00000       0.00000       0.00000       0.00000       0.00000       0.00000       0.00000       0.00000       0.00000       0.00000
   4  14 2324.0059    1.0851  1.2213  3.5144  0.0091  0.0689   0.0495   0.1905    6.1783   0.0000   404.8977       11.1885      -1.09793      -9.47688       10.3380      -1.63834      -5.31913      0.875157       0.00000       0.00000       0.00000       0.00000       0.00000       0.00000       0.00000       0.00000       0.00000       0.00000       0.00000       0.00000       0.00000       0.00000       0.00000       0.00000       0.00000       0.00000       0.00000       0.00000       0.00000       0.00000       0.00000       0.00000       0.00000       0.00000       0.00000       0.00000       26.7393       26.0079       21.6173       17.6465       10.1440       5.03412       1.81647      0.471407       0.00000       0.00000       0.00000       0.00000       0.00000       0.00000       0.00000       0.00000       0.00000       0.00000       0.00000       0.00000       0.00000       0.00000       0.00000       0.00000       0.00000       0.00000       0.00000       0.00000       0.00000       0.00000       0.00000       0.00000       0.00000       0.00000       0.00000       0.00000
   4  15 2458.4474    1.5657  1.1232 -1.2758  0.0011  0.0679   0.0658   0.1749   60.5658   0.0000   433.6368       32.6762       25.7379       21.3731       3.86053      -2.64888       2.11193     -0.556281       0.00000       0.00000       0.00000       0.00000       0.00000       0.00000       0.00000       0.00000       0.00000       0.00000       0.00000       0.00000       0.00000       0.00000       0.00000       0.00000       0.00000       0.00000       0.00000       0.00000       0.00000       0.00000       0.00000       0.00000       0.00000       0.00000       0.00000       0.00000       25.9155       25.7849       24.7124       15.6615       8.63314       5.41576       1.94480      0.434040       0.00000       0.00000       0.00000       0.00000       0.00000       0.00000       0.00000       0.00000       0.00000       0.00000       0.00000       0.00000       0.00000       0.00000       0.00000       0.00000       0.00000       0.00000       0.00000       0.00000       0.00000       0.00000       0.00000       0.00000       0.00000       0.00000       0.00000       0.00000
   4  17 2728.4052    2.8799  0.9304  3.3524  0.0000  0.0609   0.1365   0.1498 1000.0000   0.0000   434.9611       25.9494      -5.97151       1.82568       8.61843      -4.58047       0.00000       0.00000       0.00000       0.00000       0.00000       0.00000       0.00000       0.00000       0.00000       0.00000       0.00000       0.00000       0.00000       0.00000       0.00000       0.00000       0.00000       0.00000       0.00000       0.00000       0.00000       0.00000       0.00000       0.00000       0.00000       0.00000       0.00000       0.00000       0.00000       0.00000       20.8321       24.1030       21.4352       13.5829       7.90553       4.59661       1.91354      0.462453       0.00000       0.00000       0.00000       0.00000       0.00000       0.00000       0.00000       0.00000       0.00000       0.00000       0.00000       0.00000       0.00000       0.00000       0.00000       0.00000       0.00000       0.00000       0.00000       0.00000       0.00000       0.00000       0.00000       0.00000       0.00000       0.00000       0.00000       0.00000
   4  19 3000.0901    4.1893  0.9290 10.5601 -0.0007  0.0732   0.2059   0.1444    4.5692   0.0000   450.0506      -2.04656       23.7004       1.31624     -0.527860       3.22958     -0.929372     0.0488147       0.00000       0.00000       0.00000       0.00000       0.00000       0.00000       0.00000       0.00000       0.00000       0.00000       0.00000       0.00000       0.00000       0.00000       0.00000       0.00000       0.00000       0.00000       0.00000       0.00000       0.00000       0.00000       0.00000       0.00000       0.00000       0.00000       0.00000       0.00000       22.8916       32.7554       18.6955       18.9933       6.46327       5.51959       1.12884      0.673870       0.00000       0.00000       0.00000       0.00000       0.00000       0.00000       0.00000       0.00000       0.00000       0.00000       0.00000       0.00000       0.00000       0.00000       0.00000       0.00000       0.00000       0.00000       0.00000       0.00000       0.00000       0.00000       0.00000       0.00000       0.00000       0.00000       0.00000       0.00000
   4  20 3135.8373    4.0077  0.9327 11.2975 -0.0011  0.0638   0.1936   0.1499    1.4843   0.0000   469.4246       15.8463      -6.76991       7.52487     -0.872020      -1.47982      -1.13039     0.0740307       0.00000       0.00000       0.00000       0.00000       0.00000       0.00000       0.00000       0.00000       0.00000       0.00000       0.00000       0.00000       0.00000       0.00000       0.00000       0.00000       0.00000       0.00000       0.00000       0.00000       0.00000       0.00000       0.00000       0.00000       0.00000       0.00000       0.00000       0.00000       26.0260       26.3722       21.3186       15.3059       9.64006       3.63209       1.58505      0.381565       0.00000       0.00000       0.00000       0.00000       0.00000       0.00000       0.00000       0.00000       0.00000       0.00000       0.00000       0.00000       0.00000       0.00000       0.00000       0.00000       0.00000       0.00000       0.00000       0.00000       0.00000       0.00000       0.00000       0.00000       0.00000       0.00000       0.00000       0.00000
   4  23 3544.3581    2.8148  2.7961 10.8049  0.0012  0.0968   0.0806   0.2765    0.4345   0.0000   389.2182       34.2974       29.1622       52.5971      -14.8744       6.62827      0.210074      -1.43502       0.00000       0.00000       0.00000       0.00000       0.00000       0.00000       0.00000       0.00000       0.00000       0.00000       0.00000       0.00000       0.00000       0.00000       0.00000       0.00000       0.00000       0.00000       0.00000       0.00000       0.00000       0.00000       0.00000       0.00000       0.00000       0.00000       0.00000       0.00000       34.2679       37.6584       30.7110       22.4158       12.4177       6.84167       2.44437      0.704859       0.00000       0.00000       0.00000       0.00000       0.00000       0.00000       0.00000       0.00000       0.00000       0.00000       0.00000       0.00000       0.00000       0.00000       0.00000       0.00000       0.00000       0.00000       0.00000       0.00000       0.00000       0.00000       0.00000       0.00000       0.00000       0.00000       0.00000       0.00000
   5  13 2235.4178    0.9244  0.6980  9.7349 -0.0112  0.0477   0.0484   0.1181    0.2731   0.0000   443.2167      -17.7152       11.4799       6.94242      -13.5784       3.21059      -1.27146     -0.388624      0.349037     -0.111285       0.00000       0.00000       0.00000       0.00000       0.00000       0.00000       0.00000       0.00000       0.00000       0.00000       0.00000       0.00000       0.00000       0.00000       0.00000       0.00000       0.00000       0.00000       0.00000       0.00000       0.00000       0.00000       0.00000       0.00000       0.00000       0.00000       13.5342       14.5120       14.1032       9.90579       7.58097       4.41677       2.13997      0.973059      0.356869     0.0778145       0.00000       0.00000       0.00000       0.00000       0.00000       0.00000       0.00000       0.00000       0.00000       0.00000       0.00000       0.00000       0.00000       0.00000       0.00000       0.00000       0.00000       0.00000       0.00000       0.00000       0.00000       0.00000       0.00000       0.00000       0.00000       0.00000
   5  15 2506.0741    1.7954  0.8952  9.6053  0.0037  0.0650   0.0762   0.1209    0.7832   0.0000   469.5602       8.23191      -27.3962       4.62536       4.05900       2.40888       3.78716     -0.711318     -0.497735    -0.0914523       0.00000       0.00000       0.00000       0.00000       0.00000       0.00000       0.00000       0.00000       0.00000       0.00000       0.00000       0.00000       0.00000       0.00000       0.00000       0.00000       0.00000       0.00000       0.00000       0.00000       0.00000       0.00000       0.00000       0.00000       0.00000       0.00000       23.7139       21.7301       17.9120       15.8867       12.8955       7.03782       2.90799       1.07136      0.356921     0.0704680       0.00000       0.00000       0.00000       0.00000       0.00000       0.00000       0.00000       0.00000       0.00000       0.00000       0.00000       0.00000       0.00000       0.00000       0.00000       0.00000       0.00000       0.00000       0.00000       0.00000       0.00000       0.00000       0.00000       0.00000       0.00000       0.00000
   5  22 3459.3466    2.9531  2.6102 10.8023  0.0002  0.0896   0.0874   0.2416    0.6041   0.0000   440.2518      -11.2004       38.2828       19.7839       6.33710      -3.06532      -4.59740     -0.281862     -0.159868    -0.0842367       0.00000       0.00000       0.00000       0.00000       0.00000       0.00000       0.00000       0.00000       0.00000       0.00000       0.00000       0.00000       0.00000       0.00000       0.00000       0.00000       0.00000       0.00000       0.00000       0.00000       0.00000       0.00000       0.00000       0.00000       0.00000       0.00000       25.8849       29.3940       26.2316       21.1813       14.5045       8.58371       4.68276       1.90034      0.668199      0.155957       0.00000       0.00000       0.00000       0.00000       0.00000       0.00000       0.00000       0.00000       0.00000       0.00000       0.00000       0.00000       0.00000       0.00000       0.00000       0.00000       0.00000       0.00000       0.00000       0.00000       0.00000       0.00000       0.00000       0.00000       0.00000       0.00000
   5  23 3596.5994    2.5756  3.0156 10.6930  0.0075  0.1032   0.0736   0.2465    0.4288   0.0000   424.7955       22.0858      -7.36050      -35.7303      -8.26115      -8.35448       5.00949      -1.94518    -0.0933217     -0.118581       0.00000       0.00000       0.00000       0.00000       0.00000       0.00000       0.00000       0.00000       0.00000       0.00000       0.00000       0.00000       0.00000       0.00000       0.00000       0.00000       0.00000       0.00000       0.00000       0.00000       0.00000       0.00000       0.00000       0.00000       0.00000       0.00000       34.1560       36.9425       33.7631       24.5930       16.5701       9.60540       4.73413       2.11627      0.722613      0.151584       0.00000       0.00000       0.00000       0.00000       0.00000       0.00000       0.00000       0.00000       0.00000       0.00000       0.00000       0.00000       0.00000       0.00000       0.00000       0.00000       0.00000       0.00000       0.00000       0.00000       0.00000       0.00000       0.00000       0.00000       0.00000       0.00000
   5  24 3733.6835    2.1059  4.7334  9.6383 -0.0010  0.1226   0.0464   0.3466    0.4720   0.0000   429.2082      -31.7210      -2.00111      -31.9501      0.785741      -26.1135      -1.78839      0.139795      0.212870      0.161935       0.00000       0.00000       0.00000       0.00000       0.00000       0.00000       0.00000       0.00000       0.00000       0.00000       0.00000       0.00000       0.00000       0.00000       0.00000       0.00000       0.00000       0.00000       0.00000       0.00000       0.00000       0.00000       0.00000       0.00000       0.00000       0.00000       37.7866       42.6825       37.5185       29.0744       20.2075       11.1097       6.24338       2.39539      0.917735      0.206568       0.00000       0.00000       0.00000       0.00000       0.00000       0.00000       0.00000       0.00000       0.00000       0.00000       0.00000       0.00000       0.00000       0.00000       0.00000       0.00000       0.00000       0.00000       0.00000       0.00000       0.00000       0.00000       0.00000       0.00000       0.00000       0.00000
   5  26 4009.5508    1.5293  7.8909  9.0046 -0.0040  0.1661   0.0278   0.4754    0.3163   0.0000   435.1843      -59.5684      -8.81417       5.21147      -57.3490       15.4361      -8.21343      -8.82286      0.589846      0.285226       0.00000       0.00000       0.00000       0.00000       0.00000       0.00000       0.00000       0.00000       0.00000       0.00000       0.00000       0.00000       0.00000       0.00000       0.00000       0.00000       0.00000       0.00000       0.00000       0.00000       0.00000       0.00000       0.00000       0.00000       0.00000       0.00000       49.1217       55.7780       50.8625       37.8004       26.7512       15.5870       8.02872       3.53043       1.26564      0.280842       0.00000       0.00000       0.00000       0.00000       0.00000       0.00000       0.00000       0.00000       0.00000       0.00000       0.00000       0.00000       0.00000       0.00000       0.00000       0.00000       0.00000       0.00000       0.00000       0.00000       0.00000       0.00000       0.00000       0.00000       0.00000       0.00000
   5  27 4147.9785    1.2603 10.4302  9.1119  0.0006  0.2073   0.0221   0.6103    0.1917   0.0000   494.4270       5.04038       175.848      -35.4256       54.7890      -4.26020      -8.11255       2.07215     0.0570748      0.251200       0.00000       0.00000       0.00000       0.00000       0.00000       0.00000       0.00000       0.00000       0.00000       0.00000       0.00000       0.00000       0.00000       0.00000       0.00000       0.00000       0.00000       0.00000       0.00000       0.00000       0.00000       0.00000       0.00000       0.00000       0.00000       0.00000       62.4562       69.1976       61.1054       50.7578       33.7009       20.2197       10.7659       4.49847       1.47890      0.352295       0.00000       0.00000       0.00000       0.00000       0.00000       0.00000       0.00000       0.00000       0.00000       0.00000       0.00000       0.00000       0.00000       0.00000       0.00000       0.00000       0.00000       0.00000       0.00000       0.00000       0.00000       0.00000       0.00000       0.00000       0.00000       0.00000
   6  12 2142.4187    0.7755  0.7094  9.0683 -0.0002  0.0535   0.0351   0.1113    0.2395   0.0000   437.5170       10.4768       3.43673       19.8376      -7.77269      -2.53725       4.98916      -1.02935      0.289223     -0.127343      0.111799     0.0203705       0.00000       0.00000       0.00000       0.00000       0.00000       0.00000       0.00000       0.00000       0.00000       0.00000       0.00000       0.00000       0.00000       0.00000       0.00000       0.00000       0.00000       0.00000       0.00000       0.00000       0.00000       0.00000       0.00000       0.00000       10.0222       15.9162       12.2043       11.6990       8.48729       5.09256       3.85804       1.62807      0.967354      0.287813      0.116449     0.0289701       0.00000       0.00000       0.00000       0.00000       0.00000       0.00000       0.00000       0.00000       0.00000       0.00000       0.00000       0.00000       0.00000       0.00000       0.00000       0.00000       0.00000       0.00000       0.00000       0.00000       0.00000       0.00000       0.00000       0.00000
   6  13 2279.7626    1.0417  0.9160  9.4741 -0.0054  0.0665   0.0437   0.1163    0.3146   0.0000   438.0157      -6.10417      -3.54547    -0.0258375      -1.09284      -2.27017      -2.76284      0.978406     -0.659471     -0.817511    -0.0978167    -0.0194000       0.00000       0.00000       0.00000       0.00000       0.00000       0.00000       0.00000       0.00000       0.00000       0.00000       0.00000       0.00000       0.00000       0.00000       0.00000       0.00000       0.00000       0.00000       0.00000       0.00000       0.00000       0.00000       0.00000       0.00000       17.3870       13.4141       17.2805       18.1677       10.0180       5.87650       4.83648       3.03562       1.30116      0.468130      0.101539     0.0211584       0.00000       0.00000       0.00000       0.00000       0.00000       0.00000       0.00000       0.00000       0.00000       0.00000       0.00000       0.00000       0.00000       0.00000       0.00000       0.00000       0.00000       0.00000       0.00000       0.00000       0.00000       0.00000       0.00000       0.00000
   6  14 2415.3851    1.5197  1.0947  7.7648 -0.0030  0.0576   0.0543   0.1391    3.4869   0.0000   425.0487       23.8952       5.69234       12.6805       2.31749       2.13707       5.53976      0.933756     -0.866659      0.213190     0.0413500    0.00570633       0.00000       0.00000       0.00000       0.00000       0.00000       0.00000       0.00000       0.00000       0.00000       0.00000       0.00000       0.00000       0.00000       0.00000       0.00000       0.00000       0.00000       0.00000       0.00000       0.00000       0.00000       0.00000       0.00000       0.00000       14.0620       18.7692       15.3717       12.9960       9.19434       5.05379       3.78518       1.47117      0.915568      0.242489      0.106158     0.0252414       0.00000       0.00000       0.00000       0.00000       0.00000       0.00000       0.00000       0.00000       0.00000       0.00000       0.00000       0.00000       0.00000       0.00000       0.00000       0.00000       0.00000       0.00000       0.00000       0.00000       0.00000       0.00000       0.00000       0.00000
   6  15 2551.0376    1.9110  0.9062 10.0009 -0.0033  0.0850   0.0770   0.1274    0.6340   0.0000   431.7330       23.5080       17.6020      -3.30887      -9.92097      -2.70450       5.64721       1.23676      0.238883     0.0880727      0.184342     0.0112481       0.00000       0.00000       0.00000       0.00000       0.00000       0.00000       0.00000       0.00000       0.00000       0.00000       0.00000       0.00000       0.00000       0.00000       0.00000       0.00000       0.00000       0.00000       0.00000       0.00000       0.00000       0.00000       0.00000       0.00000       12.4493       24.9207       18.2888       15.6352       13.8960       6.72584       6.05220       1.98407       1.49974      0.371715      0.199312     0.0445366       0.00000       0.00000       0.00000       0.00000       0.00000       0.00000       0.00000       0.00000       0.00000       0.00000       0.00000       0.00000       0.00000       0.00000       0.00000       0.00000       0.00000       0.00000       0.00000       0.00000       0.00000       0.00000       0.00000       0.00000
   6  17 2823.7308    3.1694  0.8490  3.5667  0.0000  0.0531   0.1261   0.1096  843.7440   0.0000   436.2278      -1.48040       5.63325      -6.32264      -1.03068      0.125193       0.00000       0.00000       0.00000       0.00000       0.00000       0.00000       0.00000       0.00000       0.00000       0.00000       0.00000       0.00000       0.00000       0.00000       0.00000       0.00000       0.00000       0.00000       0.00000       0.00000       0.00000       0.00000       0.00000       0.00000       0.00000       0.00000       0.00000       0.00000       0.00000       0.00000       14.9297       13.7392       13.1259       10.9235       10.1200       7.52996       3.92845       1.55715      0.857875      0.317779     0.0891347     0.0156983       0.00000       0.00000       0.00000       0.00000       0.00000       0.00000       0.00000       0.00000       0.00000       0.00000       0.00000       0.00000       0.00000       0.00000       0.00000       0.00000       0.00000       0.00000       0.00000       0.00000       0.00000       0.00000       0.00000       0.00000
   6  18 2960.5508    3.6481  0.8653 10.8049 -0.0018  0.0454   0.1378   0.1058    1.0454   0.0000   431.4822       13.7748       14.6394      -7.38225      -1.45066      -1.84862       1.54617      0.770758      0.448053      0.151724    -0.0375919    -0.0132808       0.00000       0.00000       0.00000       0.00000       0.00000       0.00000       0.00000       0.00000       0.00000       0.00000       0.00000       0.00000       0.00000       0.00000       0.00000       0.00000       0.00000       0.00000       0.00000       0.00000       0.00000       0.00000       0.00000       0.00000       12.7939       14.6261       13.1671       10.6479       7.58089       5.24225       2.75632       1.55866      0.604074      0.268334     0.0725761     0.0167698       0.00000       0.00000       0.00000       0.00000       0.00000       0.00000       0.00000       0.00000       0.00000       0.00000       0.00000       0.00000       0.00000       0.00000       0.00000       0.00000       0.00000       0.00000       0.00000       0.00000       0.00000       0.00000       0.00000       0.00000
   6  19 3097.2073    3.8941  1.1714 10.4014 -0.0046  0.0534   0.1452   0.1420    3.1282   0.0000   436.1567      -1.68623     -0.914917       13.8474      -3.61925      -3.45182      -1.08177     -0.618559      0.498011     0.0932771     0.0585283     0.0193836       0.00000       0.00000       0.00000       0.00000       0.00000       0.00000       0.00000       0.00000       0.00000       0.00000       0.00000       0.00000       0.00000       0.00000       0.00000       0.00000       0.00000       0.00000       0.00000       0.00000       0.00000       0.00000       0.00000       0.00000       13.3222       15.9143       13.1522       12.8605       8.56500       6.49450       3.32905       2.01344      0.743527      0.357310     0.0845336     0.0236001       0.00000       0.00000       0.00000       0.00000       0.00000       0.00000       0.00000       0.00000       0.00000       0.00000       0.00000       0.00000       0.00000       0.00000       0.00000       0.00000       0.00000       0.00000       0.00000       0.00000       0.00000       0.00000       0.00000       0.00000
   6  20 3233.9062    3.6108  1.0884 12.2253 -0.0101  0.0682   0.1519   0.1518    0.5862   0.0000   460.5861      -10.9064      -6.33581       1.39270      -5.88614      -4.34244       1.82472       1.74264    -0.0202992     -0.210599    -0.0152311   -0.00580156       0.00000       0.00000       0.00000       0.00000       0.00000       0.00000       0.00000       0.00000       0.00000       0.00000       0.00000       0.00000       0.00000       0.00000       0.00000       0.00000       0.00000       0.00000       0.00000       0.00000       0.00000       0.00000       0.00000       0.00000       14.6962       20.7184       16.1297       15.8219       10.9927       6.65231       4.82768       2.06334       1.19419      0.341379      0.133569     0.0337668       0.00000       0.00000       0.00000       0.00000       0.00000       0.00000       0.00000       0.00000       0.00000       0.00000       0.00000       0.00000       0.00000       0.00000       0.00000       0.00000       0.00000       0.00000       0.00000       0.00000       0.00000       0.00000       0.00000       0.00000
   6  21 3370.8187    3.4119  2.0142  8.7545  0.0032  0.0673   0.0946   0.1879    2.5959   0.0000   444.3800      -12.0522       5.22834       2.54562      -26.6560      -8.28638       4.93428       2.12251     -0.542898     -0.510616    -0.0391982    -0.0464683       0.00000       0.00000       0.00000       0.00000       0.00000       0.00000       0.00000       0.00000       0.00000       0.00000       0.00000       0.00000       0.00000       0.00000       0.00000       0.00000       0.00000       0.00000       0.00000       0.00000       0.00000       0.00000       0.00000       0.00000       18.4994       19.8129       18.2897       15.1567       12.3354       7.62003       4.64515       2.48622       1.02598      0.383898      0.127834     0.0243678       0.00000       0.00000       0.00000       0.00000       0.00000       0.00000       0.00000       0.00000       0.00000       0.00000       0.00000       0.00000       0.00000       0.00000       0.00000       0.00000       0.00000       0.00000       0.00000       0.00000       0.00000       0.00000       0.00000       0.00000
   6  22 3508.1491    2.8192  2.9673  9.1020  0.0026  0.0824   0.0642   0.2227    1.2887   0.0000   440.0982       8.57004      -21.2267      -1.43221       5.01930       26.8713     -0.736875      -4.19699     -0.764851      0.423989      0.431184   -0.00123015       0.00000       0.00000       0.00000       0.00000       0.00000       0.00000       0.00000       0.00000       0.00000       0.00000       0.00000       0.00000       0.00000       0.00000       0.00000       0.00000       0.00000       0.00000       0.00000       0.00000       0.00000       0.00000       0.00000       0.00000       21.5433       24.7895       23.8111       19.1971       14.1547       9.62030       5.43618       3.09476       1.30357      0.549494      0.163851     0.0325413       0.00000       0.00000       0.00000       0.00000       0.00000       0.00000       0.00000       0.00000       0.00000       0.00000       0.00000       0.00000       0.00000       0.00000       0.00000       0.00000       0.00000       0.00000       0.00000       0.00000       0.00000       0.00000       0.00000       0.00000
   6  23 3645.8304    2.3926  3.9165  9.5457 -0.0010  0.1016   0.0490   0.2548    0.5196   0.0000   403.4167      -35.2365       46.7548      -61.0968      -23.6648       8.67318       9.21542      -5.53718     -0.851790      0.480744    -0.0472258    -0.0452012       0.00000       0.00000       0.00000       0.00000       0.00000       0.00000       0.00000       0.00000       0.00000       0.00000       0.00000       0.00000       0.00000       0.00000       0.00000       0.00000       0.00000       0.00000       0.00000       0.00000       0.00000       0.00000       0.00000       0.00000       27.6801       33.7509       31.1971       24.4700       17.4960       11.1553       6.49255       3.45529       1.57276      0.633975      0.200944     0.0413888       0.00000       0.00000       0.00000       0.00000       0.00000       0.00000       0.00000       0.00000       0.00000       0.00000       0.00000       0.00000       0.00000       0.00000       0.00000       0.00000       0.00000       0.00000       0.00000       0.00000       0.00000       0.00000       0.00000       0.00000
   6  24 3783.9465    1.9736  5.4512  9.4813 -0.0014  0.1223   0.0364   0.3421    0.3149   0.0000   406.2169      -54.2919      -26.8673      -4.31106      -5.84513       10.6795      -1.16730    -0.0776658     -0.129309       1.19873     0.0194224    -0.0743969       0.00000       0.00000       0.00000       0.00000       0.00000       0.00000       0.00000       0.00000       0.00000       0.00000       0.00000       0.00000       0.00000       0.00000       0.00000       0.00000       0.00000       0.00000       0.00000       0.00000       0.00000       0.00000       0.00000       0.00000       29.4863       34.8613       32.6925       28.2032       20.7732       13.0471       8.71606       4.18539       2.18409      0.735096      0.252117     0.0522848       0.00000       0.00000       0.00000       0.00000       0.00000       0.00000       0.00000       0.00000       0.00000       0.00000       0.00000       0.00000       0.00000       0.00000       0.00000       0.00000       0.00000       0.00000       0.00000       0.00000       0.00000       0.00000       0.00000       0.00000
   6  28 4338.0025    0.9939 12.1265  9.1108 -0.0037  0.2339   0.0165   0.6961    0.1183   0.0000   438.5901       15.3790       90.8166       3.72272       39.6706      -26.0797      -1.57611       23.1253      -9.27507      -1.77707       1.12199     0.0561602       0.00000       0.00000       0.00000       0.00000       0.00000       0.00000       0.00000       0.00000       0.00000       0.00000       0.00000       0.00000       0.00000       0.00000       0.00000       0.00000       0.00000       0.00000       0.00000       0.00000       0.00000       0.00000       0.00000       0.00000       60.7372       72.2482       68.1424       54.5922       40.8098       26.6173       15.6831       8.76764       3.79471       1.55564      0.481614     0.0948199       0.00000       0.00000       0.00000       0.00000       0.00000       0.00000       0.00000       0.00000       0.00000       0.00000       0.00000       0.00000       0.00000       0.00000       0.00000       0.00000       0.00000       0.00000       0.00000       0.00000       0.00000       0.00000       0.00000       0.00000
   7  12 2184.5029    0.8640  0.6850  9.5408 -0.0036  0.0436   0.0358   0.0934    0.2015   0.0000   429.3588      -18.8056       7.73195       3.58001       2.79289      -2.91441      0.184984      0.684734       1.47521      -1.08166     0.0565672    0.00150147    -0.0146171   -0.00444584       0.00000       0.00000       0.00000       0.00000       0.00000       0.00000       0.00000       0.00000       0.00000       0.00000       0.00000       0.00000       0.00000       0.00000       0.00000       0.00000       0.00000       0.00000       0.00000       0.00000       0.00000       0.00000       10.2308       10.6813       11.8225       9.84402       6.40744       5.49113       3.69636       1.76285      0.929925      0.566791      0.240971     0.0751295     0.0178274    0.00339461       0.00000       0.00000       0.00000       0.00000       0.00000       0.00000       0.00000       0.00000       0.00000       0.00000       0.00000       0.00000       0.00000       0.00000       0.00000       0.00000       0.00000       0.00000       0.00000       0.00000       0.00000       0.00000
   7  13 2322.1201    1.1121  1.0248  9.6043  0.0078  0.0543   0.0411   0.1224    0.3318   0.0000   455.1397      -12.8985       4.43687      -2.37870      -6.26916       8.62252      -1.85712       4.33799     -0.716340    -0.0454068     -0.241072     0.0553536     0.0210501   -0.00115866       0.00000       0.00000       0.00000       0.00000       0.00000       0.00000       0.00000       0.00000       0.00000       0.00000       0.00000       0.00000       0.00000       0.00000       0.00000       0.00000       0.00000       0.00000       0.00000       0.00000       0.00000       0.00000       13.3339       13.1536       11.9503       11.6820       9.78708       7.60426       5.08686       2.72376       1.34517      0.638385      0.255835     0.0815034     0.0223703    0.00396519       0.00000       0.00000       0.00000       0.00000       0.00000       0.00000       0.00000       0.00000       0.00000       0.00000       0.00000       0.00000       0.00000       0.00000       0.00000       0.00000       0.00000       0.00000       0.00000       0.00000       0.00000       0.00000
   7  14 2458.0802    1.5346  0.9006 10.3238 -0.0200  0.0520   0.0579   0.1146    0.3251   0.0000   424.3490      -7.46628       1.55255       17.3610       1.28086       13.0883       9.97365       1.50796       1.31459     -0.510781     0.0939513     0.0288373    0.00490416   0.000214503       0.00000       0.00000       0.00000       0.00000       0.00000       0.00000       0.00000       0.00000       0.00000       0.00000       0.00000       0.00000       0.00000       0.00000       0.00000       0.00000       0.00000       0.00000       0.00000       0.00000       0.00000       0.00000       9.73373       13.3152       11.9064       10.6140       7.85378       6.16076       4.05532       2.04754       1.36819      0.462967      0.284733     0.0865360     0.0263302    0.00572154       0.00000       0.00000       0.00000       0.00000       0.00000       0.00000       0.00000       0.00000       0.00000       0.00000       0.00000       0.00000       0.00000       0.00000       0.00000       0.00000       0.00000       0.00000       0.00000       0.00000       0.00000       0.00000
   7  15 2594.2066    2.0777  1.0213  9.3868  0.0019  0.0525   0.0704   0.1204    0.9289   0.0000   439.2477       5.01048       17.2636      -5.86505       10.1231       7.53440      -1.53253      -2.04589       1.43614     -0.595688     0.0410880    -0.0516798   -0.00683782    0.00134127       0.00000       0.00000       0.00000       0.00000       0.00000       0.00000       0.00000       0.00000       0.00000       0.00000       0.00000       0.00000       0.00000       0.00000       0.00000       0.00000       0.00000       0.00000       0.00000       0.00000       0.00000       0.00000       12.9401       11.0816       12.4766       13.0428       9.09839       5.32968       3.93899       2.83953       1.65919      0.742823      0.272245     0.0765528     0.0189483    0.00352650       0.00000       0.00000       0.00000       0.00000       0.00000       0.00000       0.00000       0.00000       0.00000       0.00000       0.00000       0.00000       0.00000       0.00000       0.00000       0.00000       0.00000       0.00000       0.00000       0.00000       0.00000       0.00000
   7  16 2731.0583    2.6830  0.9291 10.4763 -0.0069  0.0415   0.0957   0.1133    0.7005   0.0000   428.6265       5.16713       8.09550      -3.36872       3.19588       1.15916      -4.30169       2.21799      0.109798     -0.946321    -0.0432905    -0.0525599    -0.0329785    0.00281130       0.00000       0.00000       0.00000       0.00000       0.00000       0.00000       0.00000       0.00000       0.00000       0.00000       0.00000       0.00000       0.00000       0.00000       0.00000       0.00000       0.00000       0.00000       0.00000       0.00000       0.00000       0.00000       9.60933       11.2831       10.4660       8.68955       7.57449       5.11734       3.40782       2.06036      0.988951      0.491096      0.174597     0.0681859     0.0212527    0.00379316       0.00000       0.00000       0.00000       0.00000       0.00000       0.00000       0.00000       0.00000       0.00000       0.00000       0.00000       0.00000       0.00000       0.00000       0.00000       0.00000       0.00000       0.00000       0.00000       0.00000       0.00000       0.00000
   7  17 2868.2854    3.2225  1.0234  9.9751 -0.0071  0.0481   0.1094   0.1230    2.1519   0.0000   428.1266      -9.22224       25.4126      -15.2990      -7.96729      -1.06972      0.276607   0.000580659      -2.44897      0.380957     0.0179443     0.0515557    0.00604790   -0.00155011       0.00000       0.00000       0.00000       0.00000       0.00000       0.00000       0.00000       0.00000       0.00000       0.00000       0.00000       0.00000       0.00000       0.00000       0.00000       0.00000       0.00000       0.00000       0.00000       0.00000       0.00000       0.00000       13.5572       16.1948       15.5995       12.7681       8.70885       5.57589       3.29290       1.99120       1.06981      0.495072      0.202040     0.0724776     0.0184038    0.00341362       0.00000       0.00000       0.00000       0.00000       0.00000       0.00000       0.00000       0.00000       0.00000       0.00000       0.00000       0.00000       0.00000       0.00000       0.00000       0.00000       0.00000       0.00000       0.00000       0.00000       0.00000       0.00000
   7  18 3005.5784    3.8555  0.7280 11.7656 -0.0057  0.0377   0.1496   0.0917    0.4114   0.0000   420.4359       11.9767       8.57477      -9.97108      -6.61302       1.21978      -3.54743      -3.71235      0.487407    -0.0932591    -0.0305789    -0.0320098    -0.0236062    0.00556834       0.00000       0.00000       0.00000       0.00000       0.00000       0.00000       0.00000       0.00000       0.00000       0.00000       0.00000       0.00000       0.00000       0.00000       0.00000       0.00000       0.00000       0.00000       0.00000       0.00000       0.00000       0.00000       8.23621       8.92205       9.88456       7.79002       5.97690       4.43193       2.82558       1.70075      0.890279      0.442697      0.190174     0.0687913     0.0180730    0.00299479       0.00000       0.00000       0.00000       0.00000       0.00000       0.00000       0.00000       0.00000       0.00000       0.00000       0.00000       0.00000       0.00000       0.00000       0.00000       0.00000       0.00000       0.00000       0.00000       0.00000       0.00000       0.00000
   7  20 3279.7892    3.6395  1.6182  9.1290  0.0078  0.0529   0.1000   0.1483    1.3660   0.0000   438.5154      -17.8923       6.93158       17.4626     -0.662020      0.422346      -2.42126      -3.04382       1.62958     -0.385083     -0.245317     0.0568837     0.0331471   -0.00567443       0.00000       0.00000       0.00000       0.00000       0.00000       0.00000       0.00000       0.00000       0.00000       0.00000       0.00000       0.00000       0.00000       0.00000       0.00000       0.00000       0.00000       0.00000       0.00000       0.00000       0.00000       0.00000       12.6784       14.8012       14.4638       12.0200       9.13657       6.25941       3.99651       2.39346       1.33452      0.582308      0.256564     0.0875954     0.0242992    0.00453782       0.00000       0.00000       0.00000       0.00000       0.00000       0.00000       0.00000       0.00000       0.00000       0.00000       0.00000       0.00000       0.00000       0.00000       0.00000       0.00000       0.00000       0.00000       0.00000       0.00000       0.00000       0.00000
   7  21 3417.3010    3.1976  1.9252 10.7725 -0.0057  0.0619   0.0864   0.1565    0.6136   0.0000   431.0577       7.27981       9.46601      -20.3459       6.83964      -2.06975     -0.980374      -1.15394      -1.56489      0.626826      0.332765    -0.0526692    -0.0839033   -0.00100077       0.00000       0.00000       0.00000       0.00000       0.00000       0.00000       0.00000       0.00000       0.00000       0.00000       0.00000       0.00000       0.00000       0.00000       0.00000       0.00000       0.00000       0.00000       0.00000       0.00000       0.00000       0.00000       14.2490       15.7453       15.9041       13.5546       10.4542       7.37350       5.02542       2.85960       1.46342      0.786023      0.304029      0.104182     0.0297707    0.00524980       0.00000       0.00000       0.00000       0.00000       0.00000       0.00000       0.00000       0.00000       0.00000       0.00000       0.00000       0.00000       0.00000       0.00000       0.00000       0.00000       0.00000       0.00000       0.00000       0.00000       0.00000       0.00000
   7  22 3555.1240    2.5884  3.2311 10.2315 -0.0107  0.0814   0.0522   0.2095    0.3636   0.0000   451.0916       2.78165       14.7208       7.92616      -8.42484     -0.935423       2.79067      -2.09240       4.49192      -2.46479     -0.133492     0.0133527     0.0719475    0.00786421       0.00000       0.00000       0.00000       0.00000       0.00000       0.00000       0.00000       0.00000       0.00000       0.00000       0.00000       0.00000       0.00000       0.00000       0.00000       0.00000       0.00000       0.00000       0.00000       0.00000       0.00000       0.00000       18.1648       21.2423       20.1875       18.0152       14.0187       9.79604       6.40532       3.93370       2.13439      0.993529      0.400614      0.140307     0.0397330    0.00770775       0.00000       0.00000       0.00000       0.00000       0.00000       0.00000       0.00000       0.00000       0.00000       0.00000       0.00000       0.00000       0.00000       0.00000       0.00000       0.00000       0.00000       0.00000       0.00000       0.00000       0.00000       0.00000
   7  23 3693.2406    2.2413  4.3959  9.2275 -0.0005  0.0948   0.0389   0.2554    0.4921   0.0000   408.8891       13.0309       52.4763      -4.11250       18.7030      -4.42016      -1.49929      -4.19729       2.03931      -1.10233      0.154593      0.172894     0.0649825    0.00280438       0.00000       0.00000       0.00000       0.00000       0.00000       0.00000       0.00000       0.00000       0.00000       0.00000       0.00000       0.00000       0.00000       0.00000       0.00000       0.00000       0.00000       0.00000       0.00000       0.00000       0.00000       0.00000       20.4521       23.6461       22.9406       20.9304       15.7755       11.6697       7.69851       4.47795       2.48663       1.14253      0.494364      0.167850     0.0467047    0.00929803       0.00000       0.00000       0.00000       0.00000       0.00000       0.00000       0.00000       0.00000       0.00000       0.00000       0.00000       0.00000       0.00000       0.00000       0.00000       0.00000       0.00000       0.00000       0.00000       0.00000       0.00000       0.00000
   7  24 3831.8006    1.8964  6.0612  9.1798 -0.0026  0.1184   0.0294   0.3276    0.2880   0.0000   453.1708      -42.7408       34.4971       7.23053      -19.7555       31.7014      -16.5609       4.91594       3.25325       1.01655     -0.363755     0.0223397     0.0296590     0.0271663       0.00000       0.00000       0.00000       0.00000       0.00000       0.00000       0.00000       0.00000       0.00000       0.00000       0.00000       0.00000       0.00000       0.00000       0.00000       0.00000       0.00000       0.00000       0.00000       0.00000       0.00000       0.00000       24.7800       30.8593       29.0107       25.4741       20.8955       13.9651       9.56938       5.57633       3.03798       1.42030      0.594324      0.208560     0.0656387     0.0123688       0.00000       0.00000       0.00000       0.00000       0.00000       0.00000       0.00000       0.00000       0.00000       0.00000       0.00000       0.00000       0.00000       0.00000       0.00000       0.00000       0.00000       0.00000       0.00000       0.00000       0.00000       0.00000
   7  25 3970.3983    1.5750  8.0320  8.8810 -0.0009  0.1414   0.0218   0.3984    0.2235   0.0000   456.2734      -51.1336       19.2300       17.3798      -38.7350      -24.8503      -9.17484       7.18055       6.95330      -1.94008      0.684672      0.549396     0.0519999   -0.00826074       0.00000       0.00000       0.00000       0.00000       0.00000       0.00000       0.00000       0.00000       0.00000       0.00000       0.00000       0.00000       0.00000       0.00000       0.00000       0.00000       0.00000       0.00000       0.00000       0.00000       0.00000       0.00000       30.3071       36.3174       34.9608       31.2667       24.6870       16.9273       11.3205       6.81642       3.78726       1.72011      0.735410      0.255986     0.0755229     0.0142295       0.00000       0.00000       0.00000       0.00000       0.00000       0.00000       0.00000       0.00000       0.00000       0.00000       0.00000       0.00000       0.00000       0.00000       0.00000       0.00000       0.00000       0.00000       0.00000       0.00000       0.00000       0.00000
   7  26 4109.2676    1.3446  9.5799  8.8714  0.0003  0.1731   0.0189   0.4689    0.1770   0.0000   439.9231      -67.6571       4.46416       47.2814       13.0481      -17.5511      -1.37822      -1.09601      -4.14645     -0.540470      0.432070     -0.139731     0.0447388    -0.0200318       0.00000       0.00000       0.00000       0.00000       0.00000       0.00000       0.00000       0.00000       0.00000       0.00000       0.00000       0.00000       0.00000       0.00000       0.00000       0.00000       0.00000       0.00000       0.00000       0.00000       0.00000       0.00000       35.8472       45.4963       39.6650       38.3286       29.0801       21.5805       14.1328       8.08061       4.32773       2.01449      0.857774      0.298939     0.0873897     0.0192717       0.00000       0.00000       0.00000       0.00000       0.00000       0.00000       0.00000       0.00000       0.00000       0.00000       0.00000       0.00000       0.00000       0.00000       0.00000       0.00000       0.00000       0.00000       0.00000       0.00000       0.00000       0.00000
   8  13 2362.9400    1.2552  0.9435  9.2902  0.0138  0.0488   0.0438   0.1094    0.3434   0.0000   436.3916      -5.56846       7.55319       7.61641      -8.59297      -1.18909      -2.04368      0.615067      0.724713     -0.854527     -0.172236      0.122449     0.0231470    -0.0173620     0.0123336   4.44535e-05       0.00000       0.00000       0.00000       0.00000       0.00000       0.00000       0.00000       0.00000       0.00000       0.00000       0.00000       0.00000       0.00000       0.00000       0.00000       0.00000       0.00000       0.00000       0.00000       0.00000       7.92246       9.71267       10.6825       9.09008       7.09403       5.92057       3.82174       2.23800       1.69473      0.860441      0.380172      0.181747     0.0819357     0.0249030    0.00638295    0.00112823       0.00000       0.00000       0.00000       0.00000       0.00000       0.00000       0.00000       0.00000       0.00000       0.00000       0.00000       0.00000       0.00000       0.00000       0.00000       0.00000       0.00000       0.00000       0.00000       0.00000
   8  14 2499.4112    1.7741  1.0096  9.7689  0.0020  0.0510   0.0592   0.1059    0.5038   0.0000   443.0070      -8.28193       14.6069      -1.57387       7.39582       1.16366      -5.08050       2.90311     -0.734675     -0.134366      0.143309     0.0588831    -0.0225859    0.00410704   -0.00144816  -0.000861136       0.00000       0.00000       0.00000       0.00000       0.00000       0.00000       0.00000       0.00000       0.00000       0.00000       0.00000       0.00000       0.00000       0.00000       0.00000       0.00000       0.00000       0.00000       0.00000       0.00000       8.17978       11.7766       9.48776       10.1927       7.92020       6.24850       4.42659       2.69770       1.81456      0.796203      0.498427      0.156940     0.0822154     0.0228451    0.00681301    0.00149775       0.00000       0.00000       0.00000       0.00000       0.00000       0.00000       0.00000       0.00000       0.00000       0.00000       0.00000       0.00000       0.00000       0.00000       0.00000       0.00000       0.00000       0.00000       0.00000       0.00000
   8  15 2636.1197    2.1982  1.0762  9.3403 -0.0031  0.0456   0.0685   0.1058    1.2723   0.0000   434.9683       13.7312       16.5889      -7.38817      -5.45734       8.19189       4.30284      -1.27159      -3.16345      0.283896    -0.0433222     0.0181187     -0.144789    -0.0125916   0.000933510    0.00118924       0.00000       0.00000       0.00000       0.00000       0.00000       0.00000       0.00000       0.00000       0.00000       0.00000       0.00000       0.00000       0.00000       0.00000       0.00000       0.00000       0.00000       0.00000       0.00000       0.00000       8.07002       10.5653       9.49085       8.82452       7.55166       5.39690       4.34451       2.47890       1.52012      0.756101      0.411774      0.170025     0.0691818     0.0198125    0.00636166    0.00116314       0.00000       0.00000       0.00000       0.00000       0.00000       0.00000       0.00000       0.00000       0.00000       0.00000       0.00000       0.00000       0.00000       0.00000       0.00000       0.00000       0.00000       0.00000       0.00000       0.00000
   8  16 2773.7220    2.8066  0.8989 10.8191 -0.0043  0.0647   0.1010   0.0982    0.4254   0.0000   426.2351      -2.77693      -2.62986     -0.580155       4.25391      0.387021       2.31289       5.14772       1.34571      0.507790      0.301531     0.0579739   -0.00810269    -0.0138450  -0.000180993  -0.000656084       0.00000       0.00000       0.00000       0.00000       0.00000       0.00000       0.00000       0.00000       0.00000       0.00000       0.00000       0.00000       0.00000       0.00000       0.00000       0.00000       0.00000       0.00000       0.00000       0.00000       19.1567       25.2034       24.4545       19.9256       13.6250       8.43420       4.67691       2.59513       1.25759      0.628073      0.323725      0.126052     0.0510236     0.0168874    0.00432967   0.000790844       0.00000       0.00000       0.00000       0.00000       0.00000       0.00000       0.00000       0.00000       0.00000       0.00000       0.00000       0.00000       0.00000       0.00000       0.00000       0.00000       0.00000       0.00000       0.00000       0.00000
   8  18 3049.0543    3.9214  1.0163 11.5793 -0.0052  0.0434   0.1298   0.1101    0.4902   0.0000   439.4550      -9.90602       5.73307       17.8153      -14.4169      -1.10112      -2.65547      -1.21063     -0.106617    -0.0317600     0.0837795    -0.0977509     -0.107968     0.0243827   -0.00892327   0.000951521       0.00000       0.00000       0.00000       0.00000       0.00000       0.00000       0.00000       0.00000       0.00000       0.00000       0.00000       0.00000       0.00000       0.00000       0.00000       0.00000       0.00000       0.00000       0.00000       0.00000       8.72325       10.5086       9.76814       9.24981       7.14746       5.62456       3.84511       2.44042       1.41688      0.777593      0.344057      0.168864     0.0606490     0.0197746    0.00489894    0.00102942       0.00000       0.00000       0.00000       0.00000       0.00000       0.00000       0.00000       0.00000       0.00000       0.00000       0.00000       0.00000       0.00000       0.00000       0.00000       0.00000       0.00000       0.00000       0.00000       0.00000
   8  19 3186.6680    4.1432  1.0633 10.8626  0.0103  0.0437   0.1313   0.1160    0.7697   0.0000   434.7691       2.83251       10.8812      -5.43652       5.36993      -10.1720       1.82822      -2.37399       1.50556      0.795407     -0.250485      0.127020     0.0838190    -0.0283157    0.00354234  -0.000381843       0.00000       0.00000       0.00000       0.00000       0.00000       0.00000       0.00000       0.00000       0.00000       0.00000       0.00000       0.00000       0.00000       0.00000       0.00000       0.00000       0.00000       0.00000       0.00000       0.00000       8.87881       10.0246       11.1458       8.95078       6.71724       6.12391       3.83779       2.21064       1.56117      0.733054      0.323547      0.161900     0.0781301     0.0227106    0.00498037   0.000844378       0.00000       0.00000       0.00000       0.00000       0.00000       0.00000       0.00000       0.00000       0.00000       0.00000       0.00000       0.00000       0.00000       0.00000       0.00000       0.00000       0.00000       0.00000       0.00000       0.00000
   8  20 3324.2028    3.5516  1.5922 11.0246 -0.0047  0.0555   0.0923   0.1361    0.4181   0.0000   437.5540      -1.44606      -18.5822       6.42777       10.6874      -10.9826      -1.00055      -2.50165       1.00066     0.0280828      0.516556      0.168617     -0.137630    -0.0155221    0.00504030    0.00252211       0.00000       0.00000       0.00000       0.00000       0.00000       0.00000       0.00000       0.00000       0.00000       0.00000       0.00000       0.00000       0.00000       0.00000       0.00000       0.00000       0.00000       0.00000       0.00000       0.00000       10.9298       12.5999       11.9134       12.0432       9.37923       6.70428       4.63320       3.20527       1.91568       1.06736      0.521405      0.214575     0.0776162     0.0247214    0.00635365    0.00132076       0.00000       0.00000       0.00000       0.00000       0.00000       0.00000       0.00000       0.00000       0.00000       0.00000       0.00000       0.00000       0.00000       0.00000       0.00000       0.00000       0.00000       0.00000       0.00000       0.00000
   8  21 3462.2048    3.0510  2.2824  9.8651  0.0018  0.0609   0.0673   0.1560    0.5387   0.0000   422.9956      -4.35707       13.2583       1.08920       3.74331     -0.672924      -1.00537     -0.425402     -0.775877      0.895821     0.0433376     -0.329337    0.00772792     0.0940045     0.0162127   -0.00128579       0.00000       0.00000       0.00000       0.00000       0.00000       0.00000       0.00000       0.00000       0.00000       0.00000       0.00000       0.00000       0.00000       0.00000       0.00000       0.00000       0.00000       0.00000       0.00000       0.00000       12.4385       14.7051       13.7486       12.1515       10.3904       8.01901       5.86257       3.51966       1.99711       1.04446      0.503971      0.226425     0.0848733     0.0275678    0.00769968    0.00133840       0.00000       0.00000       0.00000       0.00000       0.00000       0.00000       0.00000       0.00000       0.00000       0.00000       0.00000       0.00000       0.00000       0.00000       0.00000       0.00000       0.00000       0.00000       0.00000       0.00000
   8  22 3600.6953    2.5449  3.3573  9.7802  0.0005  0.0740   0.0457   0.2021    0.3284   0.0000   452.0027      -38.3497       17.9272       5.00162      -26.1465      -17.4902       7.14112      -2.30241      0.660611     -0.357296    -0.0587094     0.0624551      0.155402    -0.0102025    -0.0193169   0.000858361       0.00000       0.00000       0.00000       0.00000       0.00000       0.00000       0.00000       0.00000       0.00000       0.00000       0.00000       0.00000       0.00000       0.00000       0.00000       0.00000       0.00000       0.00000       0.00000       0.00000       14.5480       16.4381       16.3762       14.6269       12.6943       9.44864       6.61457       4.49975       2.46905       1.38449      0.684697      0.289962      0.103797     0.0366736    0.00936766    0.00159267       0.00000       0.00000       0.00000       0.00000       0.00000       0.00000       0.00000       0.00000       0.00000       0.00000       0.00000       0.00000       0.00000       0.00000       0.00000       0.00000       0.00000       0.00000       0.00000       0.00000
   8  25 4017.3995    1.4741  8.1072  9.2400  0.0020  0.1358   0.0197   0.3903    0.1325   0.0000   474.0170       7.53628      -16.8517       25.9512       45.2322       1.62900       1.78934       13.6148      -6.79450      -2.84278     -0.369685      0.311463     -0.370901    -0.0439944    -0.0139767  -0.000487241       0.00000       0.00000       0.00000       0.00000       0.00000       0.00000       0.00000       0.00000       0.00000       0.00000       0.00000       0.00000       0.00000       0.00000       0.00000       0.00000       0.00000       0.00000       0.00000       0.00000       26.7641       30.9141       31.7813       28.0912       23.4924       17.3032       12.3736       8.03344       4.76201       2.54023       1.31227      0.549411      0.214537     0.0692631     0.0182162    0.00295412       0.00000       0.00000       0.00000       0.00000       0.00000       0.00000       0.00000       0.00000       0.00000       0.00000       0.00000       0.00000       0.00000       0.00000       0.00000       0.00000       0.00000       0.00000       0.00000       0.00000
   9  10 1984.1795    0.5608  0.4846  9.1119 -0.0044  0.0359   0.0278   0.0824    0.1226   0.0000   436.4942      -1.23119       11.2411       3.66699     -0.308561      -1.70557     -0.807681      -1.87709      0.578541      0.322740     -0.159537      0.362864    0.00854135     0.0524785     0.0139019   -0.00117155  -0.000248547  -0.000141494       0.00000       0.00000       0.00000       0.00000       0.00000       0.00000       0.00000       0.00000       0.00000       0.00000       0.00000       0.00000       0.00000       0.00000       0.00000       0.00000       0.00000       0.00000       7.14796       6.95550       6.93975       6.88009       6.25962       5.23952       3.06857       2.37292       1.72850       1.06414      0.552927      0.264105     0.0940360     0.0389540     0.0155476    0.00440217   0.000856767   0.000142045       0.00000       0.00000       0.00000       0.00000       0.00000       0.00000       0.00000       0.00000       0.00000       0.00000       0.00000       0.00000       0.00000       0.00000       0.00000       0.00000       0.00000       0.00000
   9  11 2125.0606    0.7294  0.6409  9.5980 -0.0198  0.0456   0.0319   0.0841    0.1644   0.0000   442.9712      -1.40826       1.70344       16.3737      -6.06827      -2.30510    -0.0609018     -0.564405      0.315859      -1.57067      0.337535    -0.0826436    -0.0860640    0.00995759     0.0209438    0.00713123   0.000324151   2.13965e-05       0.00000       0.00000       0.00000       0.00000       0.00000       0.00000       0.00000       0.00000       0.00000       0.00000       0.00000       0.00000       0.00000       0.00000       0.00000       0.00000       0.00000       0.00000       6.75197       8.88037       9.03984       8.49598       7.39234       4.80156       4.33740       2.78284       1.85326       1.06613      0.634524      0.337134      0.152825     0.0591759     0.0221311    0.00604677    0.00173920   0.000271843       0.00000       0.00000       0.00000       0.00000       0.00000       0.00000       0.00000       0.00000       0.00000       0.00000       0.00000       0.00000       0.00000       0.00000       0.00000       0.00000       0.00000       0.00000
   9  14 2539.5035    1.8075  0.9051 10.5837  0.0057  0.0487   0.0599   0.1067    0.2435   0.0000   434.3724      -16.3902       10.0784      -3.00090      -3.28570       4.34955      -5.77425       1.17661      0.365973      -1.48757      0.148943      0.576139      0.234485    0.00938263    -0.0234063   -0.00832365    0.00106530   0.000204293       0.00000       0.00000       0.00000       0.00000       0.00000       0.00000       0.00000       0.00000       0.00000       0.00000       0.00000       0.00000       0.00000       0.00000       0.00000       0.00000       0.00000       0.00000       6.19279       10.3718       8.12262       9.59641       6.68944       6.09720       4.42517       2.87849       2.08345      0.989169      0.690463      0.245304      0.164173     0.0459734     0.0256226    0.00608272    0.00174812   0.000392910       0.00000       0.00000       0.00000       0.00000       0.00000       0.00000       0.00000       0.00000       0.00000       0.00000       0.00000       0.00000       0.00000       0.00000       0.00000       0.00000       0.00000       0.00000
   9  15 2676.9835    2.4244  0.9719 10.5921 -0.0019  0.0361   0.0756   0.0994    0.3736   0.0000   430.1774      -15.7147       10.9716      -3.76399       9.78919      -8.11932      -7.31594       2.61837      0.296973     -0.267504     -0.219177    -0.0371153    -0.0795095    -0.0183411    0.00330865   -0.00588168   -0.00167649   6.78654e-05       0.00000       0.00000       0.00000       0.00000       0.00000       0.00000       0.00000       0.00000       0.00000       0.00000       0.00000       0.00000       0.00000       0.00000       0.00000       0.00000       0.00000       0.00000       6.62785       7.95938       8.01238       7.10934       6.06850       4.83379       3.63745       2.35062       1.48870      0.823918      0.450914      0.234538      0.100252     0.0423518     0.0150694    0.00447863    0.00117707   0.000185914       0.00000       0.00000       0.00000       0.00000       0.00000       0.00000       0.00000       0.00000       0.00000       0.00000       0.00000       0.00000       0.00000       0.00000       0.00000       0.00000       0.00000       0.00000
   9  16 2815.1004    3.0871  0.9531 10.8318  0.0003  0.0460   0.0954   0.0972    0.4631   0.0000   434.6553      -1.44097       12.6097      -5.67477       8.61107       2.36646      -1.90033      -2.69674      -1.74953       2.04233     -0.174899     -0.261239    -0.0180445     0.0111305     0.0261982   -0.00827688   -0.00200631   0.000139891       0.00000       0.00000       0.00000       0.00000       0.00000       0.00000       0.00000       0.00000       0.00000       0.00000       0.00000       0.00000       0.00000       0.00000       0.00000       0.00000       0.00000       0.00000       8.76074       11.5299       10.5715       10.4827       7.52907       6.42860       4.10583       3.14963       1.57808       1.15507      0.481063      0.314570      0.110178     0.0574379     0.0147033    0.00641831    0.00113891   0.000293955       0.00000       0.00000       0.00000       0.00000       0.00000       0.00000       0.00000       0.00000       0.00000       0.00000       0.00000       0.00000       0.00000       0.00000       0.00000       0.00000       0.00000       0.00000
   9  17 2953.4535    3.6202  1.0088 10.0677 -0.0018  0.0386   0.1045   0.1013    1.1876   0.0000   436.3334      -5.92529       13.4352       14.5104      -16.2081       4.11878       2.02304     -0.852914     -0.375759      -1.01702      0.284166     -0.501612     0.0667689     0.0167556     0.0137987    0.00774434   0.000705561  -0.000179601       0.00000       0.00000       0.00000       0.00000       0.00000       0.00000       0.00000       0.00000       0.00000       0.00000       0.00000       0.00000       0.00000       0.00000       0.00000       0.00000       0.00000       0.00000       7.36310       7.62115       7.39274       7.78873       6.46326       5.09984       3.59451       2.57155       1.69799       1.00581      0.558159      0.266775      0.118955     0.0433863     0.0158635    0.00454832    0.00106422   0.000197591       0.00000       0.00000       0.00000       0.00000       0.00000       0.00000       0.00000       0.00000       0.00000       0.00000       0.00000       0.00000       0.00000       0.00000       0.00000       0.00000       0.00000       0.00000
   9  18 3091.3674    4.0475  1.0833 11.6264 -0.0052  0.0521   0.1252   0.1190    0.4618   0.0000   430.8724       3.59943       5.94855       17.9085      -3.76589       2.32239      -2.03418       1.98916       2.91539       1.45363     -0.261269      0.723207    -0.0254588    0.00351034    -0.0194890    0.00245199    0.00266147  -0.000210320       0.00000       0.00000       0.00000       0.00000       0.00000       0.00000       0.00000       0.00000       0.00000       0.00000       0.00000       0.00000       0.00000       0.00000       0.00000       0.00000       0.00000       0.00000       6.75069       10.7264       9.54955       9.01475       8.80272       5.10066       5.51459       2.54981       2.35887       1.23196      0.642828      0.387741      0.129034     0.0726031     0.0238622    0.00612044    0.00246735   0.000361925       0.00000       0.00000       0.00000       0.00000       0.00000       0.00000       0.00000       0.00000       0.00000       0.00000       0.00000       0.00000       0.00000       0.00000       0.00000       0.00000       0.00000       0.00000
   9  19 3229.3682    3.6296  1.2499 12.3168 -0.0019  0.0459   0.1118   0.1286    0.2451   0.0000   434.7550       7.48139       10.7852      -10.2537       17.1266      -13.0593      -2.09155      -2.53408       1.67403       1.46365      0.423578     -0.154750     -0.148144     -0.110951    0.00773711   -0.00755706   -0.00103709   2.97731e-05       0.00000       0.00000       0.00000       0.00000       0.00000       0.00000       0.00000       0.00000       0.00000       0.00000       0.00000       0.00000       0.00000       0.00000       0.00000       0.00000       0.00000       0.00000       8.09792       9.59282       9.65210       8.98754       7.23682       6.04495       4.64670       2.94165       1.94403       1.16214      0.603423      0.281466      0.142197     0.0595752     0.0207376    0.00581972    0.00146528   0.000252309       0.00000       0.00000       0.00000       0.00000       0.00000       0.00000       0.00000       0.00000       0.00000       0.00000       0.00000       0.00000       0.00000       0.00000       0.00000       0.00000       0.00000       0.00000
   9  20 3367.7488    3.3599  1.6144 11.4521 -0.0084  0.0524   0.0836   0.1299    0.2726   0.0000   434.4411      -22.2525       9.11146       19.7579     -0.531383       1.24824       7.26400      -7.04006       5.32567    -0.0822260     -0.519842     -0.158637     -0.109440     -0.108485     0.0486098   -0.00517031   0.000319624   4.14647e-05       0.00000       0.00000       0.00000       0.00000       0.00000       0.00000       0.00000       0.00000       0.00000       0.00000       0.00000       0.00000       0.00000       0.00000       0.00000       0.00000       0.00000       0.00000       8.37926       11.1451       10.6118       10.1268       8.46694       6.51508       4.65999       3.33557       1.97311       1.30599      0.638223      0.338320      0.148250     0.0645916     0.0206061    0.00726682    0.00177831   0.000331951       0.00000       0.00000       0.00000       0.00000       0.00000       0.00000       0.00000       0.00000       0.00000       0.00000       0.00000       0.00000       0.00000       0.00000       0.00000       0.00000       0.00000       0.00000
   9  21 3506.1220    2.8231  2.7312 10.8174  0.0003  0.0661   0.0555   0.1722    0.1858   0.0000   449.9514       13.7193       19.8707       25.3117       12.7619      -10.6580      -1.55576      -1.64567       1.79213     -0.932436     0.0978116     -0.727687     -0.214887    -0.0206659     0.0124285   -0.00119140   -0.00160772   0.000568527       0.00000       0.00000       0.00000       0.00000       0.00000       0.00000       0.00000       0.00000       0.00000       0.00000       0.00000       0.00000       0.00000       0.00000       0.00000       0.00000       0.00000       0.00000       11.9360       14.5278       14.3502       13.2322       11.1305       8.71505       6.14514       4.16360       2.77371       1.56114      0.859019      0.439658      0.180961     0.0770706     0.0285787    0.00843474    0.00209350   0.000363202       0.00000       0.00000       0.00000       0.00000       0.00000       0.00000       0.00000       0.00000       0.00000       0.00000       0.00000       0.00000       0.00000       0.00000       0.00000       0.00000       0.00000       0.00000
   9  22 3644.9354    2.2548  3.8802 10.2026 -0.0016  0.0798   0.0381   0.2083    0.1666   0.0000   442.4509      -3.06178       16.5734      0.224180      -2.62268       27.0723      -11.7597       6.91151       12.2334      0.548339     -0.274075     -0.755312     -0.375525    -0.0527074     0.0155785    0.00732277   2.63260e-05   0.000165841       0.00000       0.00000       0.00000       0.00000       0.00000       0.00000       0.00000       0.00000       0.00000       0.00000       0.00000       0.00000       0.00000       0.00000       0.00000       0.00000       0.00000       0.00000       14.0221       17.0658       17.1537       15.2033       13.2930       10.6386       7.67611       5.25853       3.47142       1.85230       1.09917      0.499375      0.245052     0.0884340     0.0374413     0.0108256    0.00268605   0.000437240       0.00000       0.00000       0.00000       0.00000       0.00000       0.00000       0.00000       0.00000       0.00000       0.00000       0.00000       0.00000       0.00000       0.00000       0.00000       0.00000       0.00000       0.00000
   9  23 3784.0442    1.9441  5.5366  9.6193 -0.0020  0.1007   0.0274   0.2629    0.1719   0.0000   422.1322       19.2407       15.6248       18.3770      -7.39879      -19.1048       2.28820       7.77547      -4.93075     -0.792141      0.855509       1.30871     -0.347320    -0.0204668      0.116765     0.0216757    0.00367211   0.000141768       0.00000       0.00000       0.00000       0.00000       0.00000       0.00000       0.00000       0.00000       0.00000       0.00000       0.00000       0.00000       0.00000       0.00000       0.00000       0.00000       0.00000       0.00000       18.4094       20.6140       21.9205       20.5263       16.8310       12.6458       9.73822       6.91011       4.11291       2.26721       1.35076      0.722718      0.317947      0.122952     0.0437331     0.0131374    0.00315254   0.000498195       0.00000       0.00000       0.00000       0.00000       0.00000       0.00000       0.00000       0.00000       0.00000       0.00000       0.00000       0.00000       0.00000       0.00000       0.00000       0.00000       0.00000       0.00000
   9  25 4063.0757    1.4080  7.8183  9.3282 -0.0022  0.1304   0.0187   0.3482    0.1182   0.0000   449.3774      -37.8522       48.9467      -47.0869       22.6548      -27.9301       31.3607       5.23119       3.58287      -2.06236      0.345134     0.0845520     -0.870606      0.652747    -0.0497510    -0.0102415   -0.00594466  -0.000285444       0.00000       0.00000       0.00000       0.00000       0.00000       0.00000       0.00000       0.00000       0.00000       0.00000       0.00000       0.00000       0.00000       0.00000       0.00000       0.00000       0.00000       0.00000       22.8261       28.2563       27.3817       25.2359       21.9353       17.6219       12.7056       8.77765       5.58409       3.28563       1.79226      0.845782      0.403665      0.157970     0.0589142     0.0182742    0.00446435   0.000755776       0.00000       0.00000       0.00000       0.00000       0.00000       0.00000       0.00000       0.00000       0.00000       0.00000       0.00000       0.00000       0.00000       0.00000       0.00000       0.00000       0.00000       0.00000
   9  26 4202.8900    1.1667 10.3564  9.2642 -0.0046  0.1642   0.0152   0.4663    0.0937   0.0000   449.8247      -38.8241       17.2859       48.4546      -19.5709      -10.2428       17.9557       20.6960      -10.9195      -1.87122     -0.503286      0.692709     -0.107455     -0.394158    -0.0237780    -0.0260808  -6.03891e-05    0.00130237       0.00000       0.00000       0.00000       0.00000       0.00000       0.00000       0.00000       0.00000       0.00000       0.00000       0.00000       0.00000       0.00000       0.00000       0.00000       0.00000       0.00000       0.00000       28.2959       35.1862       35.0410       32.1646       27.4365       21.5295       16.1978       11.2455       6.85745       4.05049       2.19423       1.13601      0.508895      0.210757     0.0740966     0.0236096    0.00578600   0.000955352       0.00000       0.00000       0.00000       0.00000       0.00000       0.00000       0.00000       0.00000       0.00000       0.00000       0.00000       0.00000       0.00000       0.00000       0.00000       0.00000       0.00000       0.00000
   9  28 4482.4823    0.8109 15.8455  9.1474 -0.0039  0.2658   0.0108   0.7645    0.0689   0.0000   426.2808      -120.820       157.633      -51.4869       4.61602      -10.8582      -40.4974       21.9790       5.35165       2.46403       5.25545     -0.116622       1.63896    0.00187845     0.0305808     0.0440791    -0.0101132  -1.67928e-05       0.00000       0.00000       0.00000       0.00000       0.00000       0.00000       0.00000       0.00000       0.00000       0.00000       0.00000       0.00000       0.00000       0.00000       0.00000       0.00000       0.00000       0.00000       45.7823       54.9404       56.0545       51.2812       44.9014       34.5202       26.5442       18.0132       11.6032       6.86120       3.80487       1.92164      0.879796      0.355324      0.127516     0.0387038    0.00959901    0.00147400       0.00000       0.00000       0.00000       0.00000       0.00000       0.00000       0.00000       0.00000       0.00000       0.00000       0.00000       0.00000       0.00000       0.00000       0.00000       0.00000       0.00000       0.00000
  10   9 1879.9994    0.4244  0.3757  8.9843 -0.0050  0.0340   0.0233   0.0624    0.0904   0.0000   444.7801     -0.427133       6.45866      0.754741      -1.20415      0.518508       1.20230      -2.42426       1.00687      0.876625     -0.459253      0.220620     0.0366915     0.0119045     0.0274972  -5.59094e-05    0.00190050   0.000887123  -0.000184505  -2.68622e-05       0.00000       0.00000       0.00000       0.00000       0.00000       0.00000       0.00000       0.00000       0.00000       0.00000       0.00000       0.00000       0.00000       0.00000       0.00000       0.00000       5.34068       5.48929       6.36057       6.48240       5.33538       3.81484       2.88393       2.76560       1.56076      0.791814      0.592463      0.337074      0.183122     0.0971383     0.0338154     0.0108288    0.00431095    0.00123471   0.000239476   3.65782e-05       0.00000       0.00000       0.00000       0.00000       0.00000       0.00000       0.00000       0.00000       0.00000       0.00000       0.00000       0.00000       0.00000       0.00000       0.00000       0.00000
  10  12 2302.7282    1.1234  0.8410  9.2509 -0.0033  0.0392   0.0350   0.0924    0.2994   0.0000   439.8425       12.8164       13.6236     -0.738830       4.98420      -5.04809       2.51218      0.546015      -1.99005      -1.83867      0.136435      0.309036    -0.0990930    -0.0239569     0.0530420   -0.00375674   -0.00769434   -0.00122988   8.07755e-05   4.30021e-05       0.00000       0.00000       0.00000       0.00000       0.00000       0.00000       0.00000       0.00000       0.00000       0.00000       0.00000       0.00000       0.00000       0.00000       0.00000       0.00000       5.75161       8.40325       7.71428       7.57784       6.65226       4.65706       4.16849       2.36695       1.94422       1.04258      0.690728      0.364643      0.179492     0.0912429     0.0364252     0.0153315    0.00526920    0.00124056   0.000426289   6.35122e-05       0.00000       0.00000       0.00000       0.00000       0.00000       0.00000       0.00000       0.00000       0.00000       0.00000       0.00000       0.00000       0.00000       0.00000       0.00000       0.00000
  10  13 2440.8011    1.4720  0.9343 10.3508 -0.0094  0.0407   0.0464   0.0977    0.2114   0.0000   443.7817     -0.222544       6.38456      -11.6690      -6.20046       4.62805       1.43314      -4.62998     -0.827057      0.475441    -0.0734497      0.797395    -0.0503897     -0.160089    -0.0429393   -0.00369605   -0.00137625    0.00140336  -0.000140071  -2.79017e-05       0.00000       0.00000       0.00000       0.00000       0.00000       0.00000       0.00000       0.00000       0.00000       0.00000       0.00000       0.00000       0.00000       0.00000       0.00000       0.00000       6.03852       7.62481       8.18342       6.98956       6.56212       5.00295       3.90280       2.98993       1.97150       1.09081      0.698156      0.383102      0.196292     0.0978804     0.0374063     0.0143854    0.00546245    0.00160741   0.000385134   5.39912e-05       0.00000       0.00000       0.00000       0.00000       0.00000       0.00000       0.00000       0.00000       0.00000       0.00000       0.00000       0.00000       0.00000       0.00000       0.00000       0.00000
  10  14 2578.5624    1.9674  0.9626 10.2602 -0.0049  0.0381   0.0598   0.1027    0.3270   0.0000   435.2228       20.2082       8.93208       3.89360      -3.09491       4.00704       2.58098      -1.82004      -2.88393       1.15026    0.00382687     -0.214510      0.300157    -0.0230287    0.00331762     0.0154017    0.00200633  -0.000290129   0.000118477   9.28817e-05       0.00000       0.00000       0.00000       0.00000       0.00000       0.00000       0.00000       0.00000       0.00000       0.00000       0.00000       0.00000       0.00000       0.00000       0.00000       0.00000       6.56208       7.30020       7.38102       7.28251       6.65750       5.19016       3.47486       2.41225       1.82691       1.22419      0.745108      0.394971      0.190784     0.0817206     0.0337338     0.0126180    0.00436070    0.00123968   0.000276511   4.35886e-05       0.00000       0.00000       0.00000       0.00000       0.00000       0.00000       0.00000       0.00000       0.00000       0.00000       0.00000       0.00000       0.00000       0.00000       0.00000       0.00000
  10  15 2716.9141    2.4373  1.1408 10.6195 -0.0024  0.0435   0.0695   0.1017    0.3856   0.0000   436.9974     -0.930574       2.41993       6.64549      -6.03140      -6.37210       4.71965      0.776576      0.279262      -1.63933      0.394319      0.479306      0.176581     0.0507335    -0.0353892     0.0178247   0.000578598    0.00131376  -0.000273621  -2.77507e-05       0.00000       0.00000       0.00000       0.00000       0.00000       0.00000       0.00000       0.00000       0.00000       0.00000       0.00000       0.00000       0.00000       0.00000       0.00000       0.00000       6.78075       8.69111       8.97287       7.91347       7.17007       5.82460       3.87842       3.15587       2.00474       1.19113      0.798239      0.397429      0.203148      0.102835     0.0389687     0.0142056    0.00589969    0.00174848   0.000363494   5.91229e-05       0.00000       0.00000       0.00000       0.00000       0.00000       0.00000       0.00000       0.00000       0.00000       0.00000       0.00000       0.00000       0.00000       0.00000       0.00000       0.00000
  10  16 2855.6392    3.3080  0.7503 10.6982  0.0034  0.0317   0.1128   0.0852    0.4663   0.0000   436.8840      -7.09033       17.8370      0.575804       6.25017      -2.56696      0.660339      -3.43051      0.333488     -0.992637     -0.283482      0.613504      0.146520     0.0369718    -0.0448793    0.00632412   -0.00342559  -0.000225260  -0.000146462   7.29855e-05       0.00000       0.00000       0.00000       0.00000       0.00000       0.00000       0.00000       0.00000       0.00000       0.00000       0.00000       0.00000       0.00000       0.00000       0.00000       0.00000       5.00117       5.93114       5.95633       5.56863       5.07888       3.76368       3.51667       2.29825       1.51336      0.975676      0.566023      0.300104      0.154966     0.0746348     0.0338241     0.0118646    0.00368452    0.00107696   0.000285839   4.10522e-05       0.00000       0.00000       0.00000       0.00000       0.00000       0.00000       0.00000       0.00000       0.00000       0.00000       0.00000       0.00000       0.00000       0.00000       0.00000       0.00000
  10  17 2994.3495    3.8820  0.8613 11.3370 -0.0083  0.0392   0.1168   0.0784    0.4558   0.0000   434.8574       3.57568       10.9812      -3.00672      -9.33563     0.0523322       2.63985       4.09415      -1.01144      -2.08755     -0.723466     -0.396318     0.0674296    -0.0218698   -0.00983251    0.00260083   -0.00144765   0.000819122   3.64588e-06  -1.63970e-05       0.00000       0.00000       0.00000       0.00000       0.00000       0.00000       0.00000       0.00000       0.00000       0.00000       0.00000       0.00000       0.00000       0.00000       0.00000       0.00000       6.33503       7.35359       8.17654       6.56599       6.66076       5.31563       3.46981       2.87736       1.78832       1.16298      0.795644      0.354578      0.175991     0.0935090     0.0352456     0.0119452    0.00545247    0.00160338   0.000319524   4.17804e-05       0.00000       0.00000       0.00000       0.00000       0.00000       0.00000       0.00000       0.00000       0.00000       0.00000       0.00000       0.00000       0.00000       0.00000       0.00000       0.00000
  10  18 3132.8059    4.0829  1.0273 11.2386 -0.0021  0.0435   0.1132   0.0956    0.4932   0.0000   433.8437      -3.18111       13.3687      -8.15595      -1.71054       3.48651       1.69054       2.90311      -1.76521     -0.595517       1.26109     -0.201018     0.0323667    0.00890873     0.0278172   -0.00145096   -0.00156795   0.000204834  -0.000161041   2.25442e-05       0.00000       0.00000       0.00000       0.00000       0.00000       0.00000       0.00000       0.00000       0.00000       0.00000       0.00000       0.00000       0.00000       0.00000       0.00000       0.00000       7.28692       8.79272       8.44851       7.11841       6.70571       6.00343       5.03624       3.33898       2.35641       1.37687      0.727520      0.401157      0.201929     0.0815103     0.0394717     0.0164240    0.00537786    0.00141940   0.000365296   5.42348e-05       0.00000       0.00000       0.00000       0.00000       0.00000       0.00000       0.00000       0.00000       0.00000       0.00000       0.00000       0.00000       0.00000       0.00000       0.00000       0.00000
  10  20 3409.9782    3.2050  2.1073 10.9112 -0.0041  0.0573   0.0653   0.1368    0.2277   0.0000   446.4940       3.70413       24.3208       3.57925      -12.1387       4.65754       1.93005       7.08018     -0.782259      -1.34242     -0.403947      0.316644      0.465594     -0.136525    -0.0514614   -0.00140760    0.00596111  -5.17261e-05   0.000800176   9.92072e-06       0.00000       0.00000       0.00000       0.00000       0.00000       0.00000       0.00000       0.00000       0.00000       0.00000       0.00000       0.00000       0.00000       0.00000       0.00000       0.00000       9.19808       10.9737       11.5002       10.8727       9.23840       7.25163       5.81971       3.83838       2.66629       1.71182       1.04142      0.532434      0.276591      0.128797     0.0577917     0.0211906    0.00705299    0.00187727   0.000481309   7.31576e-05       0.00000       0.00000       0.00000       0.00000       0.00000       0.00000       0.00000       0.00000       0.00000       0.00000       0.00000       0.00000       0.00000       0.00000       0.00000       0.00000
  10  21 3548.8154    2.6026  3.0377 10.6661 -0.0028  0.0668   0.0466   0.1788    0.1434   0.0000   445.7737      -9.84773       29.0079       13.5243      -6.38692       6.28987       13.1394      -6.31675      -7.69859      -2.71318      0.809365      0.106954      0.331903      0.325707     -0.114529     0.0172182     0.0157164    0.00226602   0.000171551  -9.33805e-05       0.00000       0.00000       0.00000       0.00000       0.00000       0.00000       0.00000       0.00000       0.00000       0.00000       0.00000       0.00000       0.00000       0.00000       0.00000       0.00000       10.1573       12.0671       12.6909       11.6774       10.5927       8.47513       6.41290       4.62067       3.19835       2.01842       1.15366      0.668136      0.333921      0.151697     0.0638910     0.0255384    0.00845411    0.00249292   0.000572156   8.74026e-05       0.00000       0.00000       0.00000       0.00000       0.00000       0.00000       0.00000       0.00000       0.00000       0.00000       0.00000       0.00000       0.00000       0.00000       0.00000       0.00000
  10  22 3688.2577    2.2808  4.1769 10.0122  0.0018  0.0797   0.0347   0.2059    0.1469   0.0000   438.6981     -0.311313       10.7432      -19.2223      -26.3616       1.87972       3.60553      -4.10127      -1.66786      0.663435    -0.0693277      0.708805     -0.272683     -0.156097     0.0346204    -0.0445549    0.00499564    0.00574779   0.000117068  -0.000117782       0.00000       0.00000       0.00000       0.00000       0.00000       0.00000       0.00000       0.00000       0.00000       0.00000       0.00000       0.00000       0.00000       0.00000       0.00000       0.00000       12.2414       14.9822       15.2450       14.4564       12.4174       10.1884       8.01613       5.50135       3.83784       2.35527       1.44007      0.742675      0.403984      0.176182     0.0827595     0.0293721     0.0104826    0.00280473   0.000688145   0.000109088       0.00000       0.00000       0.00000       0.00000       0.00000       0.00000       0.00000       0.00000       0.00000       0.00000       0.00000       0.00000       0.00000       0.00000       0.00000       0.00000
  10  23 3827.6853    1.7986  5.6756  9.7744 -0.0029  0.0972   0.0255   0.2672    0.1216   0.0000   433.3241       6.36017       9.63615       50.6117      -5.87367      -15.4648      -15.3111       2.62041       2.18674      -4.43417      -1.76784       1.80649      -1.05188     -0.215726     0.0180586     0.0326114    0.00268436     0.0105705  -6.70891e-05  -0.000195037       0.00000       0.00000       0.00000       0.00000       0.00000       0.00000       0.00000       0.00000       0.00000       0.00000       0.00000       0.00000       0.00000       0.00000       0.00000       0.00000       15.4016       18.1491       18.5699       18.0011       15.4571       12.8362       9.57519       6.82521       4.77316       2.93254       1.76139      0.959177      0.496985      0.219259     0.0958834     0.0360919     0.0126601    0.00349040   0.000803309   0.000131138       0.00000       0.00000       0.00000       0.00000       0.00000       0.00000       0.00000       0.00000       0.00000       0.00000       0.00000       0.00000       0.00000       0.00000       0.00000       0.00000
  10  24 3967.5834    1.5224  7.5222  9.3280 -0.0007  0.1166   0.0192   0.3298    0.1169   0.0000   418.7568       42.6110       13.9360      -2.47097      -4.37357      -8.49390      -11.0492      -10.7048      0.890671       4.30891      0.727884      -2.92298      0.599625     -0.407472    -0.0806873   -0.00642019    -0.0245013    0.00815893   0.000145723   0.000111421       0.00000       0.00000       0.00000       0.00000       0.00000       0.00000       0.00000       0.00000       0.00000       0.00000       0.00000       0.00000       0.00000       0.00000       0.00000       0.00000       17.8413       21.7725       22.0524       21.3623       18.3113       15.2940       11.5151       8.36596       5.62269       3.59466       2.08670       1.18598      0.575087      0.283632      0.113966     0.0460165     0.0151267    0.00444756    0.00100472   0.000165692       0.00000       0.00000       0.00000       0.00000       0.00000       0.00000       0.00000       0.00000       0.00000       0.00000       0.00000       0.00000       0.00000       0.00000       0.00000       0.00000
  10  25 4107.0314    1.2750  9.4228  9.2279 -0.0047  0.1406   0.0154   0.4034    0.0927   0.0000   415.1446       10.1993       14.7100     -0.695798      -13.3330       6.90961       1.89136       16.9688      0.444285       4.77429       5.05242       3.30640     0.0180419      0.155888     0.0147758    -0.0664657    -0.0152727    0.00732099    0.00133513  -0.000529618       0.00000       0.00000       0.00000       0.00000       0.00000       0.00000       0.00000       0.00000       0.00000       0.00000       0.00000       0.00000       0.00000       0.00000       0.00000       0.00000       22.4807       26.9197       28.5943       26.0380       23.4073       18.1924       14.0241       10.1177       6.77022       4.33652       2.48597       1.43675      0.735311      0.331783      0.143332     0.0552801     0.0181468    0.00544210    0.00123833   0.000176555       0.00000       0.00000       0.00000       0.00000       0.00000       0.00000       0.00000       0.00000       0.00000       0.00000       0.00000       0.00000       0.00000       0.00000       0.00000       0.00000
  10  26 4247.4912    1.0963 11.6290  9.1029 -0.0008  0.1727   0.0135   0.4922    0.0852   0.0000   480.1550      -45.3549       31.1673       44.9885      -20.9585      -29.0401      -14.9034      -24.9404       16.7463      -2.32955      -5.07472       2.20171      0.828061      -1.06593     -0.150311     0.0198036    -0.0187061   -0.00508454    0.00162869   0.000150679       0.00000       0.00000       0.00000       0.00000       0.00000       0.00000       0.00000       0.00000       0.00000       0.00000       0.00000       0.00000       0.00000       0.00000       0.00000       0.00000       26.9719       32.9025       33.9468       31.9629       28.4747       22.6025       17.1126       12.4361       8.34942       5.34095       3.22240       1.73530      0.888456      0.417633      0.177311     0.0665603     0.0230350    0.00674023    0.00155263   0.000236098       0.00000       0.00000       0.00000       0.00000       0.00000       0.00000       0.00000       0.00000       0.00000       0.00000       0.00000       0.00000       0.00000       0.00000       0.00000       0.00000
  10  27 4387.2795    0.9057 13.3846  9.2126 -0.0027  0.2204   0.0118   0.6065    0.0672   0.0000   467.0599      -37.6076      -36.4962       13.6623       41.0286      -21.7752      -58.1285      -2.72738     -0.418575      -15.4252       3.00558       4.55301       1.02196     -0.725322      0.178610      0.138532    -0.0392393   -0.00582457    0.00466622   0.000418895       0.00000       0.00000       0.00000       0.00000       0.00000       0.00000       0.00000       0.00000       0.00000       0.00000       0.00000       0.00000       0.00000       0.00000       0.00000       0.00000       32.7025       41.0239       42.3550       38.7813       35.7814       28.0617       22.0047       16.0748       10.8240       6.89430       4.23051       2.25558       1.20753      0.547407      0.244270     0.0881129     0.0310499    0.00899917    0.00210082   0.000307387       0.00000       0.00000       0.00000       0.00000       0.00000       0.00000       0.00000       0.00000       0.00000       0.00000       0.00000       0.00000       0.00000       0.00000       0.00000       0.00000
  11  10 2057.8943    0.6122  0.5983  8.9879 -0.0084  0.0401   0.0238   0.0832    0.1240   0.0000   439.5560      -2.41297       9.97844     -0.503974      -9.58438       1.52908     -0.250810       4.10071       2.58361     -0.797870     -0.382847      0.311124      0.138113     0.0527938    0.00161936     0.0439418   -0.00566288   -0.00180578    0.00154564  -0.000130221   7.52281e-05   3.30601e-06       0.00000       0.00000       0.00000       0.00000       0.00000       0.00000       0.00000       0.00000       0.00000       0.00000       0.00000       0.00000       0.00000       0.00000       5.31508       4.77729       7.24730       6.49360       4.60688       5.16028       3.92607       2.19147       2.16671       1.51977      0.724235      0.479815      0.332663      0.167198     0.0560813     0.0328497     0.0157563    0.00601537    0.00163018   0.000339110   6.70413e-05   9.42713e-06       0.00000       0.00000       0.00000       0.00000       0.00000       0.00000       0.00000       0.00000       0.00000       0.00000       0.00000       0.00000       0.00000       0.00000
  11  14 2616.8764    2.1551  0.9678 10.5233  0.0005  0.0438   0.0621   0.0915    0.3027   0.0000   442.1081       2.12932       10.0175      -7.78142      0.495150      0.201926      -1.61153      -3.62592      0.684497      -1.21005     -0.411490      0.470336     -0.128516    0.00300008     -0.141976    0.00910280   -0.00937974  -0.000751650   0.000606705   0.000125260   9.27592e-05  -1.53338e-05       0.00000       0.00000       0.00000       0.00000       0.00000       0.00000       0.00000       0.00000       0.00000       0.00000       0.00000       0.00000       0.00000       0.00000       6.26470       7.76235       7.52340       8.19740       6.84867       5.11680       4.20742       3.32000       2.40025       1.39708      0.860736      0.521563      0.332314      0.165810     0.0855776     0.0320299     0.0133509    0.00427488    0.00144917   0.000360336   9.23093e-05   1.52173e-05       0.00000       0.00000       0.00000       0.00000       0.00000       0.00000       0.00000       0.00000       0.00000       0.00000       0.00000       0.00000       0.00000       0.00000
  11  15 2756.0241    2.8210  0.8691 10.4584 -0.0093  0.0345   0.0853   0.0799    0.4487   0.0000   446.0657      -11.2833       15.4516      -9.90284     -0.666666      -2.25782       5.53705    -0.0152382       3.80996      0.987767      -1.52180      -1.04638     -0.199169    -0.0321682    -0.0101578   -0.00127541    -0.0177884    0.00431728  -0.000788984  -2.79092e-05  -3.71919e-05  -8.09713e-06       0.00000       0.00000       0.00000       0.00000       0.00000       0.00000       0.00000       0.00000       0.00000       0.00000       0.00000       0.00000       0.00000       0.00000       4.68518       5.96741       5.77849       5.88753       5.21969       4.28314       3.33878       2.71595       1.89959       1.21615      0.738591      0.441741      0.255621      0.129202     0.0630431     0.0256784     0.0107223    0.00357994    0.00122597   0.000355317   7.48265e-05   1.24994e-05       0.00000       0.00000       0.00000       0.00000       0.00000       0.00000       0.00000       0.00000       0.00000       0.00000       0.00000       0.00000       0.00000       0.00000
  11  16 2895.3559    3.4108  0.8222 11.3301 -0.0055  0.0333   0.1035   0.0831    0.2866   0.0000   446.7874      -3.12674       13.3056      0.251122       6.79294      -2.30114     -0.368842       3.11342      -3.56066     0.0297171     -0.602102      -1.01452      0.177094    -0.0526660      0.111909   -0.00537842    0.00307131    0.00449228   5.75893e-05  -0.000295237   7.82940e-05   3.96009e-06       0.00000       0.00000       0.00000       0.00000       0.00000       0.00000       0.00000       0.00000       0.00000       0.00000       0.00000       0.00000       0.00000       0.00000       5.59796       6.77898       6.22797       5.46100       4.94831       4.57208       4.03858       3.06377       2.11171       1.30645      0.762397      0.413687      0.219317      0.109459     0.0529224     0.0233588    0.00950473    0.00322709   0.000995006   0.000287024   6.46836e-05   9.62147e-06       0.00000       0.00000       0.00000       0.00000       0.00000       0.00000       0.00000       0.00000       0.00000       0.00000       0.00000       0.00000       0.00000       0.00000
  11  17 3034.4737    4.0631  0.8616 11.2820 -0.0012  0.0455   0.1141   0.0815    0.3832   0.0000   430.1735      -3.12283       10.5257      -1.06924      -2.25400      -1.17362      -3.27566     -0.902272     -0.878414      0.850734      0.224139      0.136466      0.120568     -0.109569   -0.00149572     0.0199869   -0.00366771    0.00382060  -0.000739638  -0.000103500   1.77343e-05   1.94410e-05       0.00000       0.00000       0.00000       0.00000       0.00000       0.00000       0.00000       0.00000       0.00000       0.00000       0.00000       0.00000       0.00000       0.00000       8.63697       9.93798       8.36688       5.74394       5.53436       7.16751       6.80601       5.22681       3.52560       2.11039       1.08507      0.550122      0.268541      0.124264     0.0534268     0.0255082     0.0112128    0.00402835    0.00120381   0.000309656   6.36395e-05   1.02060e-05       0.00000       0.00000       0.00000       0.00000       0.00000       0.00000       0.00000       0.00000       0.00000       0.00000       0.00000       0.00000       0.00000       0.00000
  11  18 3173.3543    3.7829  1.0318 12.0991 -0.0051  0.0394   0.1060   0.1039    0.2269   0.0000   438.9246       4.40506       29.2894       2.46622    -0.0179064      -1.52112       1.88346      -5.54899      -1.86027       1.50161     0.0329630     -0.134152     -0.262385    -0.0687873    0.00786808     0.0161398     0.0208536    0.00143268   -0.00198553   0.000351830  -6.37930e-05   2.14516e-05       0.00000       0.00000       0.00000       0.00000       0.00000       0.00000       0.00000       0.00000       0.00000       0.00000       0.00000       0.00000       0.00000       0.00000       5.23678       6.96861       6.93757       6.73745       6.19172       4.81277       4.07863       2.52011       2.01540       1.33863      0.894203      0.485612      0.296291      0.138273     0.0669551     0.0291801     0.0129715    0.00432667    0.00147681   0.000360824   9.85442e-05   1.40337e-05       0.00000       0.00000       0.00000       0.00000       0.00000       0.00000       0.00000       0.00000       0.00000       0.00000       0.00000       0.00000       0.00000       0.00000
  11  19 3312.2012    3.6954  1.5580 10.8305 -0.0053  0.0487   0.0835   0.1098    0.4081   0.0000   444.0077       2.35338       7.94558      -5.15034       11.7705       1.24281     -0.340811      -3.21801     -0.721901    -0.0485267      0.773813     -0.270527    0.00550608      0.106032     -0.166104    0.00122102    0.00142173    0.00313745    0.00192643    0.00100380   6.54441e-05  -1.07879e-05       0.00000       0.00000       0.00000       0.00000       0.00000       0.00000       0.00000       0.00000       0.00000       0.00000       0.00000       0.00000       0.00000       0.00000       7.58817       8.56224       8.46645       9.07391       7.99037       6.46125       4.82944       3.35959       2.62021       1.74265       1.07567      0.662180      0.379131      0.194667     0.0806634     0.0363665     0.0136929    0.00515891    0.00152820   0.000383437   9.10773e-05   1.46546e-05       0.00000       0.00000       0.00000       0.00000       0.00000       0.00000       0.00000       0.00000       0.00000       0.00000       0.00000       0.00000       0.00000       0.00000
  11  20 3451.4610    3.1374  2.2787 10.2738 -0.0024  0.0518   0.0572   0.1366    0.2566   0.0000   439.6617      -6.48388       8.70027      -6.70516      -7.76660      -4.19615       5.76256       3.18832      -5.42931     -0.621105     -0.398564     -0.266391     -0.195191      0.224540     0.0156209     0.0210819   0.000993505   -0.00306847   -0.00116647  -5.77371e-06  -0.000139208  -5.86230e-07       0.00000       0.00000       0.00000       0.00000       0.00000       0.00000       0.00000       0.00000       0.00000       0.00000       0.00000       0.00000       0.00000       0.00000       7.58559       9.03485       9.21615       8.85648       7.84341       6.50343       5.45218       4.04291       2.82463       1.85590       1.14270      0.635040      0.381300      0.186984     0.0891136     0.0397985     0.0164794    0.00540774    0.00177805   0.000480790   0.000110766   1.64865e-05       0.00000       0.00000       0.00000       0.00000       0.00000       0.00000       0.00000       0.00000       0.00000       0.00000       0.00000       0.00000       0.00000       0.00000
  11  21 3590.9341    2.4687  3.5055 10.2352 -0.0010  0.0693   0.0389   0.1770    0.1395   0.0000   427.5335      0.162881       11.4787      -11.5691       19.1640      -16.6459       2.60965       13.3315     -0.666647       2.06571      -2.83918       1.57683     -0.312584     0.0465813     -0.160892     0.0452235    -0.0216311    -0.0125151    0.00365390  -1.62654e-05  -0.000151465  -1.64939e-05       0.00000       0.00000       0.00000       0.00000       0.00000       0.00000       0.00000       0.00000       0.00000       0.00000       0.00000       0.00000       0.00000       0.00000       10.2885       12.2462       12.6741       12.1997       11.0508       9.06815       6.74004       5.25796       3.72452       2.39821       1.53929      0.894865      0.518273      0.260962      0.122747     0.0521572     0.0208010    0.00734347    0.00252319   0.000658963   0.000140500   2.14609e-05       0.00000       0.00000       0.00000       0.00000       0.00000       0.00000       0.00000       0.00000       0.00000       0.00000       0.00000       0.00000       0.00000       0.00000
  11  22 3730.6598    2.0343  4.5260 10.2679 -0.0048  0.0839   0.0301   0.2173    0.1012   0.0000   433.9119      -3.83400       11.2585       12.6125       2.47204      -24.0272      -24.7821       5.98222     -0.415473     -0.953114      -3.59192      0.287187      0.864892     0.0550778      0.242847     0.0349547    -0.0126364   -0.00980671   -0.00212462   0.000525382  -4.95596e-05   3.86388e-05       0.00000       0.00000       0.00000       0.00000       0.00000       0.00000       0.00000       0.00000       0.00000       0.00000       0.00000       0.00000       0.00000       0.00000       11.2983       14.3890       14.9528       14.1124       12.7335       10.3591       8.51807       6.25242       4.40958       2.83749       1.85785       1.07319      0.573079      0.310508      0.145319     0.0679616     0.0255732    0.00962929    0.00314910   0.000855081   0.000196240   2.89050e-05       0.00000       0.00000       0.00000       0.00000       0.00000       0.00000       0.00000       0.00000       0.00000       0.00000       0.00000       0.00000       0.00000       0.00000
  11  23 3870.6532    1.7060  6.8248  9.5418 -0.0015  0.1023   0.0208   0.2902    0.1053   0.0000   457.6065      -6.96080       17.1443       14.9608       15.7540       30.3346      -13.4994      -13.0163       2.18989      0.630464      -5.00550       1.70548       1.26175     -0.436441     -0.393848     0.0490458    0.00622580    -0.0295428   -0.00747185   -0.00136304   0.000330942  -1.62345e-05       0.00000       0.00000       0.00000       0.00000       0.00000       0.00000       0.00000       0.00000       0.00000       0.00000       0.00000       0.00000       0.00000       0.00000       14.1594       17.8614       18.5529       17.2865       15.6935       13.0261       10.5752       7.69231       5.42389       3.63201       2.22778       1.34870      0.703834      0.378773      0.175542     0.0811124     0.0314287     0.0121886    0.00371332    0.00105846   0.000239708   3.47029e-05       0.00000       0.00000       0.00000       0.00000       0.00000       0.00000       0.00000       0.00000       0.00000       0.00000       0.00000       0.00000       0.00000       0.00000
  11  24 4010.9963    1.4362  7.7256  9.4128 -0.0002  0.1162   0.0173   0.3198    0.0938   0.0000   440.2607       22.6919       16.9642      -8.07524       48.5722      -10.8814       16.3879       24.1922       1.31169      -8.71628       2.47281       2.84901    -0.0597629    -0.0223981     -0.146825     -0.107554    0.00127570     0.0109296    0.00686222    0.00340061   0.000354926   3.21245e-05       0.00000       0.00000       0.00000       0.00000       0.00000       0.00000       0.00000       0.00000       0.00000       0.00000       0.00000       0.00000       0.00000       0.00000       17.3667       21.5045       21.0445       20.3577       17.9424       15.5146       12.6538       9.41984       6.58201       4.27533       2.68600       1.50340      0.837476      0.422559      0.200579     0.0903596     0.0362594     0.0127350    0.00419510    0.00112688   0.000255484   3.93973e-05       0.00000       0.00000       0.00000       0.00000       0.00000       0.00000       0.00000       0.00000       0.00000       0.00000       0.00000       0.00000       0.00000       0.00000
  11  25 4150.9855    1.2361 10.4724  9.0309  0.0002  0.1463   0.0136   0.4020    0.0905   0.0000   432.6779      -36.8845       17.5738      -21.2168      -23.3746       29.6273      -25.0819      -1.35649      -1.91267      -2.78118      -1.05419     -0.539106       1.81871      0.106617     -0.501016     -0.115344     0.0358846    -0.0275978   -0.00379193  -0.000668039   0.000610969  -5.12885e-05       0.00000       0.00000       0.00000       0.00000       0.00000       0.00000       0.00000       0.00000       0.00000       0.00000       0.00000       0.00000       0.00000       0.00000       20.4096       25.9343       26.5777       25.5697       22.6406       18.7844       15.3971       10.7060       8.19447       5.15018       3.25943       1.94753       1.07165      0.569995      0.260039      0.119666     0.0468837     0.0180377    0.00562673    0.00144281   0.000349044   5.03326e-05       0.00000       0.00000       0.00000       0.00000       0.00000       0.00000       0.00000       0.00000       0.00000       0.00000       0.00000       0.00000       0.00000       0.00000
  11  26 4292.2426    1.0255 12.0749  9.1617 -0.0029  0.1744   0.0117   0.4894    0.0681   0.0000   460.8380      -6.39936      -29.1471       3.25565       30.6449      -8.46369       4.68693      -1.51307      -4.24142       10.0823       2.54473       2.04137      -2.16195      -1.12213      0.359062      0.171635    -0.0522139   -0.00550969    0.00340276  -0.000811776   0.000482637   0.000216862       0.00000       0.00000       0.00000       0.00000       0.00000       0.00000       0.00000       0.00000       0.00000       0.00000       0.00000       0.00000       0.00000       0.00000       24.2696       30.0693       31.3525       29.9189       27.1976       22.6158       17.8407       13.3382       9.43100       6.42473       3.95309       2.38019       1.33045      0.676409      0.329418      0.141071     0.0587186     0.0211288    0.00672474    0.00187710   0.000405109   5.92030e-05       0.00000       0.00000       0.00000       0.00000       0.00000       0.00000       0.00000       0.00000       0.00000       0.00000       0.00000       0.00000       0.00000       0.00000
  12  12 2376.3307    1.2815  1.0360  9.3875  0.0024  0.0498   0.0350   0.0959    0.3078   0.0000   442.9917      -11.1518       9.20005      -1.55475      -7.48281      -1.43621       1.08597      -1.83616     -0.960987      0.685788      -1.54304   -0.00356049      0.273801     0.0157633     -0.102409    -0.0145265    -0.0274355    0.00279099    0.00628343  -0.000675578   0.000434962   2.59223e-05  -2.79447e-05   2.41813e-06       0.00000       0.00000       0.00000       0.00000       0.00000       0.00000       0.00000       0.00000       0.00000       0.00000       0.00000       0.00000       6.06566       7.05304       7.75183       7.55327       6.56581       6.78091       4.51502       3.28615       2.82708       1.93536       1.16439      0.907382      0.494788      0.247271      0.142647     0.0746561     0.0247099     0.0112336    0.00512305    0.00194775   0.000526765   0.000128117   2.33514e-05   4.13444e-06       0.00000       0.00000       0.00000       0.00000       0.00000       0.00000       0.00000       0.00000       0.00000       0.00000       0.00000       0.00000
  12  14 2654.5705    2.2893  0.8613 10.9031 -0.0103  0.0390   0.0674   0.0820    0.2777   0.0000   427.6849       3.80555       10.4215      -2.47765       4.98207      -2.57290       7.27729       3.05201      -3.22324      -1.66795      0.444393      -1.33082      0.177465    -0.0366510    0.00350014    -0.0918874    -0.0115850   0.000180357   -0.00163374   -0.00107453   0.000506891  -0.000149917  -3.92221e-05   5.66169e-06       0.00000       0.00000       0.00000       0.00000       0.00000       0.00000       0.00000       0.00000       0.00000       0.00000       0.00000       0.00000       5.27914       7.00680       6.53411       6.24331       5.96788       5.26262       4.11640       3.09332       2.22031       1.53015       1.09503      0.666664      0.372039      0.197676     0.0988467     0.0444706     0.0220559    0.00839993    0.00328752    0.00116116   0.000406915   0.000102766   2.17182e-05   3.34836e-06       0.00000       0.00000       0.00000       0.00000       0.00000       0.00000       0.00000       0.00000       0.00000       0.00000       0.00000       0.00000
  12  15 2794.4431    2.7447  0.8939 11.4298 -0.0067  0.0411   0.0804   0.0835    0.2437   0.0000   429.4402      -4.85690       13.8923       5.82841      -9.49110     -0.468260      -1.53576      0.156757      -1.69699      0.167941     -0.475990     -0.389883      0.101975      0.245075    -0.0530614     0.0121147    -0.0214209   -0.00555494   -0.00789624    0.00143164   0.000394821  -7.74138e-05   2.32217e-06  -2.30881e-06       0.00000       0.00000       0.00000       0.00000       0.00000       0.00000       0.00000       0.00000       0.00000       0.00000       0.00000       0.00000       5.26860       5.63465       7.56779       5.96156       6.14437       5.24185       3.54415       3.53211       2.23165       1.32368       1.19285      0.640296      0.348552      0.237857      0.108724     0.0520661     0.0300329     0.0110701    0.00337698    0.00143125   0.000523405   0.000120442   2.00559e-05   2.24710e-06       0.00000       0.00000       0.00000       0.00000       0.00000       0.00000       0.00000       0.00000       0.00000       0.00000       0.00000       0.00000
  12  16 2934.3435    3.4789  0.9598 11.3564 -0.0047  0.0360   0.0924   0.0826    0.3263   0.0000   448.5154      -6.98286       11.6984       1.83658      -7.07443     -0.840008       1.05039      0.626384       1.61785    -0.0756493      0.546052      0.342230     -0.104268     -0.127773    -0.0878681     0.0986062    0.00761373   -0.00341210    0.00380759   0.000758750  -8.75871e-05  -5.70834e-05   2.32920e-05  -4.00504e-06       0.00000       0.00000       0.00000       0.00000       0.00000       0.00000       0.00000       0.00000       0.00000       0.00000       0.00000       0.00000       4.46474       5.90931       5.53099       6.00617       5.13988       4.49854       3.70211       2.73427       2.14192       1.36292      0.966999      0.571739      0.342104      0.194093     0.0941157     0.0514715     0.0199566    0.00963726    0.00325273    0.00119459   0.000371686   8.81942e-05   2.17582e-05   3.44058e-06       0.00000       0.00000       0.00000       0.00000       0.00000       0.00000       0.00000       0.00000       0.00000       0.00000       0.00000       0.00000
  12  17 3073.7538    3.9047  1.0363 11.2647  0.0008  0.0358   0.1032   0.0957    0.3844   0.0000   434.2518      -5.62432       19.5586       4.15955      0.813611       2.44411       5.09246      -1.64421     -0.782685       2.07953     -0.428248     -0.628086     -0.270697     -0.104376      0.214198   -0.00145541    -0.0498816    0.00655202   -0.00216377  -0.000277088   0.000104561  -0.000105252  -7.32555e-06   3.73419e-06       0.00000       0.00000       0.00000       0.00000       0.00000       0.00000       0.00000       0.00000       0.00000       0.00000       0.00000       0.00000       5.01383       6.49884       5.84678       5.87392       5.09726       4.82684       3.95517       3.07138       2.20512       1.59409      0.974562      0.600250      0.335215      0.183206     0.0905806     0.0420509     0.0196927    0.00809853    0.00306179    0.00109955   0.000318032   8.82483e-05   1.83806e-05   3.17858e-06       0.00000       0.00000       0.00000       0.00000       0.00000       0.00000       0.00000       0.00000       0.00000       0.00000       0.00000       0.00000
  12  18 3213.1682    3.9057  1.2697 11.3848 -0.0000  0.0487   0.0953   0.0982    0.3629   0.0000   439.7736      -6.40136       14.3612      -11.5128       11.3243       2.14161      -7.21000      -12.4153      -1.39864       1.34442      0.397476     0.0957517   -0.00648310     -0.121536      0.106882     0.0407110     0.0113895   0.000607585    0.00124039  -0.000966299  -0.000733519  -0.000127416   2.80116e-05   5.72102e-06       0.00000       0.00000       0.00000       0.00000       0.00000       0.00000       0.00000       0.00000       0.00000       0.00000       0.00000       0.00000       5.27526       8.38280       6.78963       8.35280       6.47476       6.31127       4.73832       3.75603       2.55058       1.76611       1.28771      0.713798      0.477640      0.218234      0.131773     0.0541935     0.0299346     0.0105696    0.00487115    0.00134196   0.000528524   0.000125656   2.97845e-05   5.87243e-06       0.00000       0.00000       0.00000       0.00000       0.00000       0.00000       0.00000       0.00000       0.00000       0.00000       0.00000       0.00000
  12  19 3352.6014    3.4409  1.5401 11.3545  0.0002  0.0432   0.0763   0.1084    0.2454   0.0000   438.9858       5.36957       3.36297       3.61886      -6.58859      0.988930      -4.75867      -4.18240       2.50807      -2.77638       1.03009     -0.219527     -0.223330     -0.172243     0.0458748     0.0576507    -0.0156405   -0.00246408    0.00191890   0.000341437  -0.000747866   1.67036e-06   5.38961e-05   2.25695e-06       0.00000       0.00000       0.00000       0.00000       0.00000       0.00000       0.00000       0.00000       0.00000       0.00000       0.00000       0.00000       5.65641       7.06794       7.12370       6.93875       6.52270       5.32685       4.48260       3.39284       2.62242       1.75682       1.10896      0.670111      0.407788      0.234637      0.119990     0.0559853     0.0254351     0.0104166    0.00398914    0.00138877   0.000430186   0.000111555   2.57301e-05   3.46844e-06       0.00000       0.00000       0.00000       0.00000       0.00000       0.00000       0.00000       0.00000       0.00000       0.00000       0.00000       0.00000
  12  20 3492.1715    2.8595  2.7829 10.5973 -0.0012  0.0602   0.0473   0.1412    0.1499   0.0000   432.8035      -4.43737       11.8730      0.820978      -5.22614      -1.66070       3.05973      -4.67042       6.85638       2.04984      -3.46692     -0.168641     0.0846728     -0.249884   -0.00774464     0.0892137    -0.0277319    -0.0322399   0.000203434  -0.000842753  -0.000943207   0.000217805   3.13889e-05  -4.30137e-06       0.00000       0.00000       0.00000       0.00000       0.00000       0.00000       0.00000       0.00000       0.00000       0.00000       0.00000       0.00000       8.24006       10.1814       10.0921       10.0566       9.30431       7.65423       6.25186       4.85255       3.61380       2.43011       1.56559      0.944565      0.581567      0.313900      0.163959     0.0832779     0.0325408     0.0148554    0.00535105    0.00180223   0.000574761   0.000150574   3.33344e-05   4.80209e-06       0.00000       0.00000       0.00000       0.00000       0.00000       0.00000       0.00000       0.00000       0.00000       0.00000       0.00000       0.00000
  12  21 3632.3385    2.3798  3.8481 10.1669 -0.0040  0.0727   0.0340   0.1699    0.1253   0.0000   433.9758      0.942693       35.1074       2.63494      -20.7203      -3.18023       6.52834      -3.26973      -5.95145      -1.70998       2.11291       1.53760      0.644968     -0.196833      0.117251    -0.0619034    -0.0259000    -0.0149528  -0.000207046   0.000452302   0.000383721   0.000218004   6.09206e-05   3.67606e-06       0.00000       0.00000       0.00000       0.00000       0.00000       0.00000       0.00000       0.00000       0.00000       0.00000       0.00000       0.00000       9.48306       11.7454       12.6677       11.6316       11.1604       9.04222       7.38309       5.84881       3.90458       2.83747       1.90087       1.18826      0.694813      0.354427      0.195867     0.0984232     0.0437695     0.0182735    0.00704245    0.00228827   0.000746157   0.000207738   4.11365e-05   5.54509e-06       0.00000       0.00000       0.00000       0.00000       0.00000       0.00000       0.00000       0.00000       0.00000       0.00000       0.00000       0.00000
  12  22 3772.4059    1.9692  5.1163 10.0187 -0.0024  0.0837   0.0259   0.2186    0.0995   0.0000   442.8401      -8.46795       27.4348       28.2130      -18.3436     -0.605622       4.52082       7.29309       4.71722      -3.31387      -3.85795      0.653260      0.778588     0.0947428    -0.0224469     0.0733333    -0.0737649    0.00696111    0.00218419   0.000996236   -0.00226703  -6.28364e-05   8.81312e-05  -9.81293e-06       0.00000       0.00000       0.00000       0.00000       0.00000       0.00000       0.00000       0.00000       0.00000       0.00000       0.00000       0.00000       10.8021       14.0644       14.5851       13.9123       12.6188       10.5840       8.81009       6.41296       4.85215       3.19433       2.21903       1.31561      0.784015      0.438178      0.223890      0.108828     0.0508949     0.0214529    0.00807191    0.00282287   0.000890170   0.000216627   5.07383e-05   7.01405e-06       0.00000       0.00000       0.00000       0.00000       0.00000       0.00000       0.00000       0.00000       0.00000       0.00000       0.00000       0.00000
  12  23 3912.5704    1.6121  6.8976  9.6079 -0.0029  0.1045   0.0194   0.2807    0.0957   0.0000   456.8665      -15.2079       8.82807      -11.1233      -7.27878       22.9123      -18.2179       12.1869      -5.60432      -4.74980     0.0751954      -1.31493       1.20246      0.274350      0.408110     0.0347484   -0.00719166   -0.00502330   -0.00806547    0.00383077   0.000435238  -0.000110651  -0.000188330   6.54956e-06       0.00000       0.00000       0.00000       0.00000       0.00000       0.00000       0.00000       0.00000       0.00000       0.00000       0.00000       0.00000       13.2104       16.9921       17.5113       16.5837       15.9199       12.7002       11.1769       7.97004       6.11813       4.12794       2.75401       1.73553      0.983482      0.559220      0.280896      0.139781     0.0625185     0.0268522    0.00999267    0.00362557    0.00107616   0.000287761   6.71939e-05   8.49498e-06       0.00000       0.00000       0.00000       0.00000       0.00000       0.00000       0.00000       0.00000       0.00000       0.00000       0.00000       0.00000
  12  24 4053.4162    1.3319  8.9072  9.4245 -0.0033  0.1283   0.0156   0.3489    0.0855   0.0000   424.8229      -24.1946      -68.2252       11.2127       22.3956      -7.52566       7.74177     -0.133310       1.18030       6.07787       6.87409      0.954244     -0.129438     0.0686232     -0.101691      0.338671    -0.0214672     -0.125537    0.00664633   -0.00321163   0.000934277  -0.000213741  -4.38186e-05  -1.35838e-05       0.00000       0.00000       0.00000       0.00000       0.00000       0.00000       0.00000       0.00000       0.00000       0.00000       0.00000       0.00000       16.5471       21.3412       22.0578       21.4332       19.6422       16.6050       13.1328       10.0549       7.11589       5.13021       3.37072       2.13107       1.23222      0.694750      0.354021      0.170025     0.0796250     0.0330100     0.0126161    0.00442692    0.00134339   0.000366174   7.45164e-05   1.08592e-05       0.00000       0.00000       0.00000       0.00000       0.00000       0.00000       0.00000       0.00000       0.00000       0.00000       0.00000       0.00000
  12  25 4194.1950    1.1373 10.5884  9.3127  0.0003  0.1512   0.0133   0.4126    0.0748   0.0000   465.4630      -1.25045       18.7858       6.02263      -21.0516       17.3345       43.2153      -21.2011      -11.2666       2.60127      -1.56562       3.86243      -2.49718       1.24936     0.0757908     -0.258921   0.000406260     0.0260178   -0.00237544  -0.000671812  -6.08123e-05   0.000567504   5.29098e-05   7.66565e-06       0.00000       0.00000       0.00000       0.00000       0.00000       0.00000       0.00000       0.00000       0.00000       0.00000       0.00000       0.00000       19.5492       24.6533       25.8546       24.8317       23.1587       19.1494       15.5980       12.1546       8.75546       6.20915       3.94763       2.50380       1.47178      0.838114      0.425204      0.212742     0.0921113     0.0402643     0.0149190    0.00526722    0.00158360   0.000438977   8.98179e-05   1.23913e-05       0.00000       0.00000       0.00000       0.00000       0.00000       0.00000       0.00000       0.00000       0.00000       0.00000       0.00000       0.00000
  12  28 4617.0092    0.6569 17.3818  9.1543 -0.0027  0.3046   0.0077   0.7716    0.0448   0.0000   417.3232       40.7727      -51.1442      -6.09576      -9.88542      -21.9361       11.8199       53.5589       26.7536      -10.8174      -1.91488       5.74202      -3.66312       1.00176      -1.90264     -0.843735      0.291741    -0.0347326    0.00284384     0.0178765   0.000536771  -0.000408258  -0.000532979   6.36616e-05       0.00000       0.00000       0.00000       0.00000       0.00000       0.00000       0.00000       0.00000       0.00000       0.00000       0.00000       0.00000       38.0022       50.3617       51.5919       49.6943       46.6196       38.6693       32.0559       24.0039       18.3159       12.2973       8.47423       5.20259       3.16560       1.71799      0.926682      0.446682      0.205757     0.0844112     0.0332196     0.0112407    0.00358113   0.000891304   0.000195649   2.63851e-05       0.00000       0.00000       0.00000       0.00000       0.00000       0.00000       0.00000       0.00000       0.00000       0.00000       0.00000       0.00000
  13  10 2128.4564    0.7981  0.6368  9.0151 -0.0071  0.0317   0.0260   0.0697    0.1594   0.0000   437.8920       1.52155       10.3284      0.150431       1.52585     0.0386985       1.43360       2.28315      -2.28951     -0.368854      -1.25585      0.736150     -0.720171      0.550592     0.0130379   -0.00468021     0.0242113     0.0156105   0.000847097    0.00152389  -2.56182e-05   0.000313560   0.000107917   3.39108e-05   1.55537e-06   7.65686e-07       0.00000       0.00000       0.00000       0.00000       0.00000       0.00000       0.00000       0.00000       0.00000       0.00000       3.96178       4.05839       4.48855       5.33928       4.39042       3.45125       3.17551       2.63362       1.96989       1.24145      0.887739      0.656970      0.406178      0.208281      0.113933     0.0715987     0.0392747     0.0170483    0.00704511    0.00262439   0.000925783   0.000275730   7.45426e-05   1.77042e-05   3.85757e-06   5.77962e-07       0.00000       0.00000       0.00000       0.00000       0.00000       0.00000       0.00000       0.00000       0.00000       0.00000
  13  12 2411.7473    1.4210  0.9059 10.0011 -0.0048  0.0404   0.0406   0.0820    0.2207   0.0000   444.8567      -3.03154       25.2234      0.139776       2.78979       7.43060       3.10655     0.0493501       1.27014     0.0290134      0.515061    -0.0934759      0.404071     -0.473337     0.0878470     0.0253690     0.0384848    -0.0257480   -0.00448640    0.00141782  -0.000200114   0.000793791  -7.88811e-05  -3.60673e-05  -2.86718e-06   7.81773e-07       0.00000       0.00000       0.00000       0.00000       0.00000       0.00000       0.00000       0.00000       0.00000       0.00000       5.42070       7.37393       8.01631       7.93431       6.70209       5.56404       4.36061       3.22884       2.12111       1.67260       1.00615      0.724314      0.427326      0.258613      0.135304     0.0742166     0.0364604     0.0167462    0.00759999    0.00315850    0.00113049   0.000382695   9.53550e-05   2.83253e-05   5.13778e-06   8.02554e-07       0.00000       0.00000       0.00000       0.00000       0.00000       0.00000       0.00000       0.00000       0.00000       0.00000
  13  13 2551.6573    1.8478  0.8494 10.8815 -0.0175  0.0363   0.0576   0.0851    0.2193   0.0000   431.7757      -3.45784       24.3024      -8.54274       3.34480      -1.79354     -0.151115      -1.24523      -2.49203       1.19705      0.921938      0.814922    -0.0102438      0.113041     -0.262498     0.0680493     0.0265706  -0.000932948    0.00716076   -0.00340229   0.000854375   0.000422513  -7.88428e-05  -2.17954e-05   9.85125e-07  -1.54385e-07       0.00000       0.00000       0.00000       0.00000       0.00000       0.00000       0.00000       0.00000       0.00000       0.00000       4.82673       5.67810       5.20072       5.51823       5.33189       5.13432       3.79924       2.83360       2.06346       1.59674       1.19592      0.797278      0.472386      0.293653      0.152127     0.0753241     0.0319625     0.0154068    0.00632793    0.00267243   0.000834000   0.000314335   8.71609e-05   2.17059e-05   4.19679e-06   6.97131e-07       0.00000       0.00000       0.00000       0.00000       0.00000       0.00000       0.00000       0.00000       0.00000       0.00000
  13  14 2691.5937    2.3656  1.0543  9.5523 -0.0031  0.0380   0.0604   0.0842    0.8472   0.0000   442.2842       1.79127       13.0025       3.59001      -11.3319       2.84602       1.09500     0.0500649     -0.448040     -0.544995     -0.404330     -0.556364     -0.140809      0.131175     -0.241662    -0.0646108     0.0117110    0.00147607    -0.0149508    0.00252391   0.000388456   0.000365880  -0.000130399   4.24164e-05   6.44495e-06   2.67511e-07       0.00000       0.00000       0.00000       0.00000       0.00000       0.00000       0.00000       0.00000       0.00000       0.00000       4.64679       5.83766       5.93518       5.48354       5.35994       4.41607       3.85302       3.48725       2.40776       1.80959       1.13122      0.719207      0.445178      0.245273      0.145922     0.0765609     0.0377030     0.0183285    0.00734708    0.00292815    0.00105965   0.000323348   0.000105506   2.96204e-05   5.16590e-06   7.18954e-07       0.00000       0.00000       0.00000       0.00000       0.00000       0.00000       0.00000       0.00000       0.00000       0.00000
  13  16 2972.4843    3.7780  0.8017 11.9967  0.0025  0.0414   0.1072   0.0730    0.2299   0.0000   434.7883      -2.26211       15.6384       5.21613       4.53199      -3.33765      -1.76951     -0.682886     0.0972938       1.25070     -0.766304      -1.03351     0.0187088     -0.127608     0.0535808    -0.0713623   -0.00462419     0.0149327     0.0106217    0.00187469   0.000206010   1.84047e-05   1.12225e-05   1.00564e-05   2.74079e-06   8.41376e-07       0.00000       0.00000       0.00000       0.00000       0.00000       0.00000       0.00000       0.00000       0.00000       0.00000       5.70311       5.64245       6.17545       6.29072       5.73991       5.73350       4.71496       3.05642       2.03349       1.75901       1.45904      0.932589      0.536861      0.355579      0.190971     0.0735915     0.0328412     0.0199828    0.00911741    0.00338328    0.00117298   0.000370572   9.52817e-05   1.99889e-05   3.76097e-06   5.40529e-07       0.00000       0.00000       0.00000       0.00000       0.00000       0.00000       0.00000       0.00000       0.00000       0.00000
  13  18 3252.2500    3.7940  1.3037 11.3804 -0.0066  0.0400   0.0897   0.1038    0.3273   0.0000   443.3727     -0.370290       18.2692      -2.64443       6.61499      -6.25561     0.0972165      0.368412      -6.11261     -0.649009      -1.06345      0.450965     -0.201232     -0.189463      0.111363    -0.0571445    0.00291868   -0.00255295    0.00324026    0.00299137   0.000481050   0.000608589  -6.20230e-05  -3.36107e-06   4.54554e-06  -1.37759e-06       0.00000       0.00000       0.00000       0.00000       0.00000       0.00000       0.00000       0.00000       0.00000       0.00000       4.96216       5.90391       5.79848       6.33529       5.43582       4.63219       4.08885       3.53826       2.55446       1.60811       1.21474      0.837077      0.482138      0.256498      0.139792     0.0804029     0.0423294     0.0204701    0.00800610    0.00295787    0.00101285   0.000354491   0.000102019   2.43215e-05   5.18540e-06   8.14463e-07       0.00000       0.00000       0.00000       0.00000       0.00000       0.00000       0.00000       0.00000       0.00000       0.00000
  13  19 3392.2315    3.2755  1.9407 10.9711 -0.0046  0.0461   0.0615   0.1217    0.1854   0.0000   437.5515      -7.90637       13.4326       8.87871       1.73471      -2.85126       5.55658       6.35340     -0.544362     -0.281512       1.32812     0.0709929     -0.492183      0.154746    -0.0924260    -0.0291180   -0.00816470     0.0538088   -0.00377578    0.00186445  -0.000770588   0.000151090  -4.46465e-05  -8.31744e-07  -6.49883e-06  -2.54327e-07       0.00000       0.00000       0.00000       0.00000       0.00000       0.00000       0.00000       0.00000       0.00000       0.00000       5.53443       6.71804       7.45889       7.02212       6.12947       5.79778       4.87176       3.53900       2.83801       2.08740       1.33599      0.880877      0.553824      0.317408      0.172399     0.0933381     0.0457346     0.0200261    0.00915978    0.00389182    0.00147018   0.000471246   0.000129024   3.10401e-05   6.38438e-06   8.62540e-07       0.00000       0.00000       0.00000       0.00000       0.00000       0.00000       0.00000       0.00000       0.00000       0.00000
  13  20 3532.3772    2.6434  2.9290 10.6606 -0.0009  0.0584   0.0416   0.1484    0.1226   0.0000   432.7554       2.13050       16.2846       12.6763       5.52947       2.73986      -10.6534     -0.886595      -3.70917      -3.33938       1.75813     -0.150058      0.787483      0.290303      0.263299    -0.0226225     0.0423325     0.0132531    0.00293258   -0.00156717   -0.00299145   7.21732e-06  -3.15562e-05   3.68775e-05   6.64668e-06  -7.32800e-07       0.00000       0.00000       0.00000       0.00000       0.00000       0.00000       0.00000       0.00000       0.00000       0.00000       6.98042       8.50415       8.84445       8.98829       8.15918       7.17102       5.88793       4.63845       3.64089       2.50168       1.76512       1.10527      0.693312      0.404183      0.245446      0.116325     0.0587184     0.0284239     0.0118685    0.00447311    0.00176276   0.000552268   0.000168244   3.86385e-05   8.24497e-06   1.16891e-06       0.00000       0.00000       0.00000       0.00000       0.00000       0.00000       0.00000       0.00000       0.00000       0.00000
  13  21 3672.9540    2.2223  4.5001 10.3055 -0.0023  0.0755   0.0297   0.1949    0.0920   0.0000   428.2151      -4.28164       43.7692       10.6133      -10.3762      -8.13928       3.47162       9.01632      -9.02496      -3.03861     -0.235928     -0.484320      0.535365     -0.611828      0.179921     -0.145436     0.0290219    -0.0329804    -0.0426185    0.00644539    0.00191278  -0.000391321  -0.000583721   1.20319e-05   3.98437e-06   2.42770e-06       0.00000       0.00000       0.00000       0.00000       0.00000       0.00000       0.00000       0.00000       0.00000       0.00000       9.21515       11.4176       11.6650       11.5916       10.5987       9.30145       7.97002       6.30779       4.82754       3.30827       2.32849       1.48715      0.953092      0.507897      0.290044      0.156267     0.0764013     0.0370802     0.0146474    0.00619066    0.00223954   0.000704814   0.000220433   5.19464e-05   1.10758e-05   1.52263e-06       0.00000       0.00000       0.00000       0.00000       0.00000       0.00000       0.00000       0.00000       0.00000       0.00000
  13  22 3813.3983    1.8413  5.9667  9.9130 -0.0006  0.0903   0.0221   0.2386    0.0877   0.0000   429.7474      0.916874      -16.6477      -6.47927       25.4818      -11.0635      -24.1907      -18.1512       4.12442      0.921170      -2.05551       1.62659       1.59454      0.826825      0.381217     -0.139595    0.00211154    -0.0115063    0.00455830    0.00429403    0.00274628   -0.00177758   8.24346e-05  -3.02134e-05  -2.87689e-05  -6.06644e-07       0.00000       0.00000       0.00000       0.00000       0.00000       0.00000       0.00000       0.00000       0.00000       0.00000       10.7150       13.2820       13.8199       14.1322       13.0386       10.9775       9.32732       7.22766       5.57764       3.83095       2.72665       1.77233       1.10869      0.647064      0.357340      0.192587     0.0976448     0.0436439     0.0191872    0.00740247    0.00267909   0.000890334   0.000260349   6.30697e-05   1.36130e-05   1.82792e-06       0.00000       0.00000       0.00000       0.00000       0.00000       0.00000       0.00000       0.00000       0.00000       0.00000
  13  23 3954.3083    1.5473  7.9299  9.6125 -0.0031  0.1089   0.0173   0.3024    0.0815   0.0000   452.5869      -6.85698       30.6770      -30.7041       12.9742       8.45551       7.76483      -19.7197       11.2073       4.31043     -0.927625      -1.92899      0.260571       1.15563     -0.629796     -0.316968    -0.0239600     0.0270222    -0.0102959    -0.0112025    0.00710350    0.00128040  -0.000968802   5.50440e-05   9.32104e-07  -1.90751e-06       0.00000       0.00000       0.00000       0.00000       0.00000       0.00000       0.00000       0.00000       0.00000       0.00000       13.1844       16.6878       17.1767       17.1563       15.7554       13.8226       11.0209       9.09196       6.61518       4.85447       3.28800       2.12795       1.33360      0.779147      0.448657      0.226172      0.115535     0.0516599     0.0231377    0.00874913    0.00333898    0.00105665   0.000321283   8.08164e-05   1.53444e-05   2.25631e-06       0.00000       0.00000       0.00000       0.00000       0.00000       0.00000       0.00000       0.00000       0.00000       0.00000
  13  24 4095.1121    1.3012  9.2004  9.2993 -0.0043  0.1237   0.0141   0.3480    0.0828   0.0000   438.3955      -12.2210       25.6981       32.6916      -14.3148      -16.1868       1.78827      -21.6048      -12.4081      -2.12067       1.89617      -3.49655    -0.0392307      0.387216       1.21694      0.144069     -0.131843      0.124524     0.0285779   -0.00940522    0.00310816    0.00431916  -8.47328e-05  -4.42536e-06   4.19154e-05   4.13759e-06       0.00000       0.00000       0.00000       0.00000       0.00000       0.00000       0.00000       0.00000       0.00000       0.00000       14.3217       18.3595       19.2768       19.0669       17.7227       15.1674       12.8521       9.97631       7.61302       5.40604       3.78084       2.38435       1.53905      0.868604      0.505995      0.256962      0.128322     0.0603794     0.0257504     0.0103587    0.00388580    0.00122829   0.000381364   9.23690e-05   1.93458e-05   2.58313e-06       0.00000       0.00000       0.00000       0.00000       0.00000       0.00000       0.00000       0.00000       0.00000       0.00000
  13  25 4236.4605    1.1039 11.5240  9.2715  0.0025  0.1549   0.0122   0.4330    0.0687   0.0000   421.2760      -7.43891       69.8181      -7.43024      -29.3012      -2.98785       26.0856     -0.267947       19.1511     -0.653428       9.66428       1.48059     -0.538474      0.452886     0.0555052      0.863544     -0.177175    -0.0680101    -0.0329307    -0.0120907   -0.00689015   0.000257789  -0.000852475   2.53092e-06   4.80760e-06  -2.26424e-07       0.00000       0.00000       0.00000       0.00000       0.00000       0.00000       0.00000       0.00000       0.00000       0.00000       18.1709       23.1525       24.4088       23.7925       21.9400       19.4857       15.8297       12.6299       9.63802       6.90906       4.65016       3.06628       1.87349       1.12596      0.625656      0.325605      0.167809     0.0718706     0.0335542     0.0126924    0.00486789    0.00161663   0.000467338   0.000117731   2.29600e-05   3.19869e-06       0.00000       0.00000       0.00000       0.00000       0.00000       0.00000       0.00000       0.00000       0.00000       0.00000
  13  26 4377.3740    0.9263 13.5325  9.1277 -0.0026  0.1863   0.0101   0.5203    0.0634   0.0000   468.0982       1.51942      -42.8275       14.3879       35.1914      -18.7773       5.47908       24.8910      -20.3447       1.20032     -0.911352      -4.76735      -2.81855      0.667431    -0.0500743     -0.650726     -0.361892     0.0310943     0.0458674   -0.00203582    0.00408800   0.000984571  -0.000716326  -8.26318e-05   3.75144e-05   4.83897e-06       0.00000       0.00000       0.00000       0.00000       0.00000       0.00000       0.00000       0.00000       0.00000       0.00000       22.6982       28.4131       30.8954       29.8074       27.1393       23.9604       19.4747       15.5141       11.5107       8.31205       5.74362       3.67077       2.34173       1.33906      0.760188      0.395730      0.198851     0.0914660     0.0402738     0.0161992    0.00601372    0.00193157   0.000583114   0.000139805   2.66702e-05   3.65523e-06       0.00000       0.00000       0.00000       0.00000       0.00000       0.00000       0.00000       0.00000       0.00000       0.00000
  14  13 2587.2511    2.0596  1.0593 10.3634 -0.0041  0.0352   0.0503   0.0857    0.2621   0.0000   441.8734      -6.05255       16.5523      -5.77425       4.99741       5.28407    -0.0446306      -1.92453       2.17539       1.16620      -1.59418     -0.601845   -0.00586348     -0.113650     -0.202662   -0.00377109     0.0873463    0.00315175   -0.00489664   -0.00266780  -0.000830164   0.000247795   6.50766e-05  -3.37544e-05   2.35799e-05   4.09533e-06   6.37117e-07  -4.73361e-08       0.00000       0.00000       0.00000       0.00000       0.00000       0.00000       0.00000       0.00000       4.02381       5.17600       5.41152       5.47673       5.01985       4.46598       3.55644       2.99936       2.20066       1.67726       1.17819      0.763473      0.491459      0.317139      0.172366      0.109412     0.0505421     0.0271746     0.0127395    0.00532111    0.00224225   0.000914029   0.000274758   0.000100358   2.73499e-05   6.85753e-06   1.19631e-06   1.76663e-07       0.00000       0.00000       0.00000       0.00000       0.00000       0.00000       0.00000       0.00000
  14  15 2869.1878    3.3006  0.9938 11.0726 -0.0080  0.0385   0.0852   0.0868    0.4088   0.0000   435.0668      -1.52364       16.4228       3.05408      0.555134      -3.13469      -5.29602     -0.317342      -1.25410      -1.63964       1.27514      -1.28422     -0.548489      0.108254     0.0633128    -0.0536857     0.0132509    -0.0214711     0.0127466   -0.00834592   0.000380978  -5.61009e-05   0.000208391   9.01597e-06   2.97507e-05   9.49382e-07  -6.86705e-07   1.67427e-08       0.00000       0.00000       0.00000       0.00000       0.00000       0.00000       0.00000       0.00000       3.66268       5.06261       5.67865       4.74225       5.27991       4.24141       3.77916       2.88201       2.26817       1.57431       1.28979      0.747850      0.582295      0.320319      0.185570      0.118325     0.0505743     0.0290992     0.0138652    0.00565133    0.00237459    0.00108432   0.000316673   0.000110809   3.63473e-05   7.60791e-06   1.69466e-06   1.83521e-07       0.00000       0.00000       0.00000       0.00000       0.00000       0.00000       0.00000       0.00000
  14  17 3150.3769    4.0341  1.0384 11.6226  0.0074  0.0381   0.1059   0.0896    0.3354   0.0000   442.2814       5.19144       8.46886      -1.66840      0.752691     -0.858337      -8.01062       1.57135       7.05626     -0.855080      -1.31713    -0.0436506      0.263087      0.122396     0.0954613      0.164004     0.0103205   0.000375615     0.0149687   -0.00435805    0.00630166  -0.000596300   0.000222377  -3.96683e-05   3.68952e-05  -7.26513e-06  -1.07030e-06   1.43084e-07       0.00000       0.00000       0.00000       0.00000       0.00000       0.00000       0.00000       0.00000       4.18071       5.43589       5.41929       5.50703       4.97315       4.41208       3.64675       3.44740       2.42848       1.84797       1.17985      0.841595      0.536196      0.320837      0.157592      0.109641     0.0505462     0.0308638     0.0135859    0.00591509    0.00221140   0.000981157   0.000262892   9.87550e-05   2.75082e-05   7.66878e-06   1.17931e-06   1.96737e-07       0.00000       0.00000       0.00000       0.00000       0.00000       0.00000       0.00000       0.00000
  14  18 3290.7255    3.5562  1.5508 11.4563 -0.0028  0.0524   0.0736   0.1031    0.2351   0.0000   436.3902       8.34849       2.48028      0.729218      -5.64683      -4.33878       4.54249       1.62185       1.40445     -0.625633     -0.120838     -0.539169     0.0678996     0.0215619     0.0678083     0.0177123    -0.0555284    -0.0198029    0.00515129   -0.00462257   -0.00251329  -0.000437521   0.000266388   6.18181e-05  -6.79783e-06  -5.33738e-06  -1.02804e-07  -3.25607e-07       0.00000       0.00000       0.00000       0.00000       0.00000       0.00000       0.00000       0.00000       5.20364       7.23566       7.51974       6.55735       7.80694       5.06923       5.52928       4.08701       3.19908       2.63925       1.46773       1.17155      0.661519      0.400979      0.290495      0.128076     0.0831993     0.0402281     0.0158066    0.00929213    0.00300109    0.00114613   0.000505798   0.000122842   3.64794e-05   1.22245e-05   2.41575e-06   2.38659e-07       0.00000       0.00000       0.00000       0.00000       0.00000       0.00000       0.00000       0.00000
  14  19 3431.3137    3.0391  2.3863 11.0557 -0.0013  0.0522   0.0510   0.1302    0.1360   0.0000   442.0684       7.02874       11.6296       3.48951      -3.99075      -4.34029       3.04477       3.30357      -3.78192     -0.649938      -1.92225     -0.249906      0.215242      0.819443     -0.515907    -0.0570079     -0.111637   -0.00140192    0.00817980    -0.0140721  -0.000131885    0.00126163  -0.000404300   9.10612e-05   4.51948e-05   2.73919e-06  -8.93942e-07   9.15915e-08       0.00000       0.00000       0.00000       0.00000       0.00000       0.00000       0.00000       0.00000       5.83412       7.38411       7.47439       7.81298       6.96869       6.23435       5.27023       4.39534       3.36633       2.39945       1.74484       1.17508      0.771291      0.441428      0.277430      0.145673     0.0791713     0.0400798     0.0194154    0.00844435    0.00336572    0.00125521   0.000462911   0.000135896   4.04607e-05   9.20245e-06   1.84700e-06   2.68718e-07       0.00000       0.00000       0.00000       0.00000       0.00000       0.00000       0.00000       0.00000
  14  20 3571.9704    2.5766  3.2053 10.7601 -0.0042  0.0637   0.0388   0.1500    0.1101   0.0000   425.2830      -11.6183       7.37371       1.34779      -13.4778       2.49084      -4.16353       4.43049       6.50043      -3.65512      0.625465     -0.695143     -0.946083       1.23659      0.214812     -0.181606     -0.100037     0.0751300     0.0241097     0.0214970   -0.00953971   -0.00179806   0.000389975   0.000321793   7.21818e-05  -1.04094e-05   3.31087e-06  -1.09912e-08       0.00000       0.00000       0.00000       0.00000       0.00000       0.00000       0.00000       0.00000       6.86614       8.71887       9.22422       8.94611       8.67399       7.45837       6.22240       5.45463       3.90583       3.09797       2.10936       1.38674      0.908666      0.550388      0.330675      0.189178     0.0942044     0.0487230     0.0232956     0.0101538    0.00413651    0.00163922   0.000538591   0.000172689   5.26035e-05   1.31266e-05   2.30069e-06   3.14275e-07       0.00000       0.00000       0.00000       0.00000       0.00000       0.00000       0.00000       0.00000
  14  21 3712.9289    2.0825  4.0974 10.4167 -0.0025  0.0742   0.0291   0.1819    0.0925   0.0000   434.7657      -22.8400       3.11630      -4.03918       10.9760      -1.86446       1.13066       3.35721     -0.829512      0.209883      -3.51274      -1.26640     -0.442995      -1.44178    -0.0243500      0.481938    -0.0708803     0.0108287    -0.0156783    -0.0327784    0.00407181  -0.000826100   0.000219168  -0.000152842   2.74704e-05  -2.99825e-06  -2.38612e-06  -4.93323e-07       0.00000       0.00000       0.00000       0.00000       0.00000       0.00000       0.00000       0.00000       8.45549       10.9625       10.9621       11.1947       10.2773       9.44498       7.67197       6.12546       4.77405       3.49807       2.54074       1.64155       1.08497      0.678942      0.380314      0.222409      0.107863     0.0570366     0.0237884     0.0117522    0.00440772    0.00189015   0.000596605   0.000207534   5.80231e-05   1.34384e-05   2.69314e-06   3.88584e-07       0.00000       0.00000       0.00000       0.00000       0.00000       0.00000       0.00000       0.00000
  14  23 3995.2058    1.4660  8.0560  9.7001 -0.0021  0.1077   0.0163   0.3070    0.0711   0.0000   432.7408      -24.1878       34.1940       43.3793      -5.34528      -7.13846      -19.9004       9.29791      -8.71943       4.06419      -7.20323      -1.64245       2.49420      0.472076      -1.00774     -0.111883     -0.348144      0.105505    0.00168764    -0.0291125   0.000717830  -0.000949814  -0.000135166  -0.000512959   1.75807e-05   2.05560e-05  -6.49137e-07   4.13429e-07       0.00000       0.00000       0.00000       0.00000       0.00000       0.00000       0.00000       0.00000       12.0468       15.3295       15.9401       15.8989       14.7001       13.2650       11.2224       9.11682       6.88249       5.18307       3.65041       2.47404       1.59755      0.989253      0.566392      0.320690      0.166391     0.0846100     0.0391839     0.0177894    0.00727700    0.00285673   0.000966561   0.000311292   8.62933e-05   2.10906e-05   3.97963e-06   5.46356e-07       0.00000       0.00000       0.00000       0.00000       0.00000       0.00000       0.00000       0.00000
  14  27 4561.5753    0.7187 16.2035  9.1142 -0.0055  0.2400   0.0076   0.6483    0.0464   0.0000   418.6256      -48.7944       49.2370       14.3905       55.4581      -4.46529      -69.9952      -27.7906       49.1297       26.1587       2.29190      -4.05236       3.05251       4.41299      -2.88303     -0.754814     -0.398862    -0.0567260    -0.0137860     -0.125519     0.0291181    0.00968122   -0.00225822  -0.000936884  -0.000133537   1.48383e-05  -8.75323e-06  -1.31176e-06       0.00000       0.00000       0.00000       0.00000       0.00000       0.00000       0.00000       0.00000       25.9801       34.0339       35.3713       35.5077       33.0364       29.2766       24.7880       20.2077       15.7789       11.5793       8.26328       5.63662       3.61419       2.28190       1.33119      0.765853      0.401459      0.206156     0.0973991     0.0436161     0.0177898    0.00687564    0.00236446   0.000762130   0.000207528   4.93230e-05   9.39673e-06   1.25815e-06       0.00000       0.00000       0.00000       0.00000       0.00000       0.00000       0.00000       0.00000
  15   8 1902.2966    0.4640  0.4903  8.8835 -0.0054  0.0509   0.0206   0.0635    0.0876   0.0000   436.4598      -1.01713       15.2158      0.765340       4.61005     -0.421312     0.0399426      0.169759       3.20034      0.312754      0.507267      0.379165    -0.0121471     -0.399386      0.110531     -0.144767   -0.00925831     0.0218963     0.0165725   -0.00256122    0.00174034   -0.00210528   0.000388402  -0.000158675   6.10762e-05   3.97960e-06  -2.40316e-06   3.42906e-07  -1.79353e-07  -4.16701e-08       0.00000       0.00000       0.00000       0.00000       0.00000       0.00000       5.31288       4.60191       7.99855       7.14386       4.95612       5.76282       5.42866       4.00111       2.43037       2.42958       1.88700      0.882382      0.738896      0.639483      0.276879      0.139425      0.109821     0.0603752     0.0276471     0.0105214    0.00569736    0.00374561    0.00156151   0.000455525   0.000130592   4.18117e-05   1.06105e-05   2.05543e-06   2.53015e-07   3.71022e-08       0.00000       0.00000       0.00000       0.00000       0.00000       0.00000
  15  11 2339.4594    1.1964  0.8705  9.4970 -0.0059  0.0348   0.0321   0.0775    0.1959   0.0000   439.8845      0.390541       17.2090      0.218262       1.47917      0.177775       2.97069      -1.12620      -3.14440      0.281732     -0.422345       1.99447     -0.978073     -0.200960     0.0714198    -0.0326810     -0.131194     0.0714349     0.0365282   0.000906416   -0.00286589    0.00346926   0.000386425   2.55585e-05   8.52232e-05   2.54192e-05  -3.65211e-06  -7.61893e-07   4.18787e-08   4.83561e-08       0.00000       0.00000       0.00000       0.00000       0.00000       0.00000       3.16485       4.71478       4.13879       4.90207       4.13379       4.31280       3.29945       2.83523       2.17095       1.66037       1.23545      0.857083      0.591527      0.346088      0.240077      0.126625     0.0769143     0.0380997     0.0200749    0.00836141    0.00453041    0.00163267   0.000703512   0.000246644   9.45745e-05   2.60201e-05   8.18471e-06   1.79975e-06   3.35474e-07   5.80757e-08       0.00000       0.00000       0.00000       0.00000       0.00000       0.00000
  15  13 2622.2610    2.1092  1.1020  9.7394 -0.0020  0.0502   0.0475   0.0805    0.4043   0.0000   435.5932       3.81273       8.15620       2.67788      -2.88710      -2.10207       5.94720      -1.42687      0.660894     -0.324550     -0.189917     -0.531471     -0.329295      0.596107      0.296317     0.0479907    -0.0630260    -0.0673782    -0.0187612    0.00221531    0.00274287  -0.000960987   0.000375038   0.000269484   4.95478e-05  -3.58257e-06   1.64687e-07  -2.13183e-06  -3.16851e-07  -2.40603e-08       0.00000       0.00000       0.00000       0.00000       0.00000       0.00000       4.35118       6.56143       6.64221       6.32314       7.11097       5.05904       5.62841       3.42746       3.50180       1.94405       1.81136       1.18253      0.726026      0.623303      0.250360      0.196889      0.105736     0.0545728     0.0327211     0.0128425    0.00695338    0.00246175    0.00127453   0.000350740   0.000118020   5.04229e-05   9.90030e-06   2.55091e-06   6.66287e-07   6.32216e-08       0.00000       0.00000       0.00000       0.00000       0.00000       0.00000
  15  14 2764.0949    2.6207  0.9671 10.6940 -0.0026  0.0315   0.0637   0.0790    0.2802   0.0000   434.4612       3.09289       4.68877     -0.997103      -1.51912       3.78071      0.823756       1.05338     -0.126601     0.0871024     -0.255666      0.493490     0.0326198     -0.293222      0.415577      0.156065     0.0793735     0.0273291   -0.00671065  -0.000317724   -0.00325503   -0.00280298  -0.000445826  -0.000305790   0.000119410   5.42635e-05   4.50181e-06   4.12022e-07   1.99407e-08  -6.66178e-09       0.00000       0.00000       0.00000       0.00000       0.00000       0.00000       3.83404       5.08370       5.43496       5.28213       5.03703       4.13950       3.66796       2.79713       2.15920       1.64591       1.08564      0.806363      0.502108      0.319297      0.199966      0.108477     0.0650715     0.0310056     0.0169634    0.00791772    0.00348791    0.00147859   0.000597116   0.000203508   7.73918e-05   2.06205e-05   5.53096e-06   1.52253e-06   2.86166e-07   3.28624e-08       0.00000       0.00000       0.00000       0.00000       0.00000       0.00000
  15  15 2905.7089    3.5165  0.8482 11.3444 -0.0080  0.0358   0.0954   0.0683    0.3826   0.0000   441.3421       1.69508       18.7058       3.19020       1.60765      -3.19242       3.70694      0.661751       1.48221     -0.522699    -0.0428237    -0.0657012      0.331017     0.0859929    0.00223906     -0.188615      0.219885    -0.0168284   -0.00354321     0.0167029   -0.00512537   -0.00279252   0.000736232   0.000252271   5.85421e-05   3.27273e-06  -6.76727e-06   7.51874e-07  -3.74015e-07  -2.73814e-08       0.00000       0.00000       0.00000       0.00000       0.00000       0.00000       3.71499       4.46250       5.53130       4.99077       4.62775       4.13325       3.88273       2.72870       2.39717       1.96525       1.07565      0.937434      0.590877      0.335444      0.228013      0.132715     0.0795725     0.0336927     0.0204885     0.0106573    0.00382749    0.00184741   0.000793893   0.000314793   0.000116949   2.75017e-05   6.86774e-06   1.94240e-06   3.26148e-07   3.32952e-08       0.00000       0.00000       0.00000       0.00000       0.00000       0.00000
  15  18 3328.7752    3.4491  1.4968 11.9760 -0.0075  0.0439   0.0777   0.1065    0.1872   0.0000   436.0512      -12.2372       3.52594       5.35109       4.61089      -6.21287       1.97624      -1.40603       1.03723     -0.437639      -1.47398     0.0342917       1.14629     -0.407806     -0.518440     -0.361965      0.123817    -0.0309263    -0.0809106   -0.00104218    0.00790278   -0.00178756   0.000411189   0.000160999   0.000125741   6.30304e-05   2.46848e-06  -2.68474e-06  -1.95818e-07   1.10741e-08       0.00000       0.00000       0.00000       0.00000       0.00000       0.00000       3.93082       5.92311       5.43092       6.14520       5.39035       5.07820       4.14906       3.57161       2.87269       2.09142       1.52628       1.05869      0.725352      0.446631      0.284744      0.160081     0.0906139     0.0494417     0.0249863     0.0116617    0.00524664    0.00222925   0.000851172   0.000327181   0.000115237   3.52945e-05   9.82885e-06   2.27688e-06   4.64045e-07   6.92257e-08       0.00000       0.00000       0.00000       0.00000       0.00000       0.00000
  15  19 3469.7935    2.9876  2.5531 10.6055  0.0003  0.0501   0.0459   0.1272    0.1673   0.0000   430.4919      -10.9928       12.3006      -5.88869      -6.06258       1.94097      -1.40011       4.75702     -0.201286     -0.288527      0.762439       1.02574      -1.03304      0.192467      0.228366    -0.0362862     -0.200669    0.00151816     0.0729270     0.0128848   -0.00556300   -0.00228138  -0.000591566   0.000256853   0.000107461  -4.35244e-05   2.49112e-05   3.33055e-06  -3.69383e-07  -1.34628e-07       0.00000       0.00000       0.00000       0.00000       0.00000       0.00000       5.24576       7.02442       7.43604       7.37962       7.00174       6.17525       5.14414       4.25279       3.23551       2.38471       1.75923       1.26454      0.808092      0.542944      0.318739      0.194021     0.0997538     0.0585581     0.0273712     0.0133359    0.00630320    0.00262358   0.000978700   0.000392588   0.000124086   4.24054e-05   1.08698e-05   2.61312e-06   4.77763e-07   6.29407e-08       0.00000       0.00000       0.00000       0.00000       0.00000       0.00000
  15  20 3611.0474    2.4061  3.7822 10.4937 -0.0019  0.0672   0.0331   0.1636    0.1103   0.0000   444.1573      -3.87091       19.4389     -0.904571      -21.1272       3.86145       15.2643       10.1862      -4.43775      -2.59901       1.72661       1.47412      0.914138     -0.617148     -0.335891    -0.0469633     0.0629706    0.00602666     0.0519348    -0.0254090    -0.0114406    0.00775794    0.00180956   0.000557730   1.18254e-05   7.89201e-06  -1.42309e-05   4.20069e-06   1.06216e-06   2.92605e-08       0.00000       0.00000       0.00000       0.00000       0.00000       0.00000       7.27805       8.98263       9.36222       9.40368       8.87085       7.88566       6.80523       5.87862       4.61869       3.56388       2.48782       1.70060       1.15896      0.733724      0.436585      0.250342      0.150153     0.0769805     0.0409732     0.0189388    0.00821452    0.00353405    0.00144749   0.000495481   0.000172614   5.05436e-05   1.41844e-05   3.29828e-06   5.94459e-07   7.88759e-08       0.00000       0.00000       0.00000       0.00000       0.00000       0.00000
  15  21 3752.3762    2.0355  5.4402  9.9379 -0.0027  0.0804   0.0235   0.2058    0.0955   0.0000   454.4160      -9.51573      -9.76254      -22.9828       1.11916      -11.5290      0.738137       1.65987      -1.54505      -3.15118       3.78769      0.139939      -2.11979     -0.242757       1.03432      0.224334     -0.227569      0.127445    0.00329927    -0.0164155    -0.0187054   -0.00696699    0.00197856  -0.000563729  -0.000325721  -8.25158e-05   2.88161e-06  -3.92488e-06   2.21345e-07   2.05547e-07       0.00000       0.00000       0.00000       0.00000       0.00000       0.00000       8.55686       11.0424       11.4732       11.4564       10.9053       10.0083       8.38580       6.82004       5.14062       4.12779       2.82431       2.10022       1.35407      0.897318      0.535152      0.317119      0.174539     0.0918181     0.0445232     0.0230351    0.00904365    0.00439555    0.00161962   0.000630227   0.000207970   6.45047e-05   1.66642e-05   4.26609e-06   7.30421e-07   1.00069e-07       0.00000       0.00000       0.00000       0.00000       0.00000       0.00000
  15  22 3893.7609    1.6792  6.9078  9.6416 -0.0008  0.0916   0.0180   0.2525    0.0812   0.0000   431.1706       3.50872      -10.2601       17.6680       17.6007      -5.08993      -18.0564      0.939180       10.0834      0.255164       2.77890      -1.21147      -1.68341     -0.379115     0.0789128     -0.113707      0.367188      0.199414     -0.138515     0.0414826     0.0285409   -0.00405709   -0.00579991   0.000634343   0.000342278  -0.000107855   2.22311e-06  -1.01598e-05   2.21174e-07  -4.13421e-08       0.00000       0.00000       0.00000       0.00000       0.00000       0.00000       9.79745       12.4864       13.2910       13.4787       12.6018       11.0666       9.43191       7.93273       6.25077       4.61451       3.33969       2.30704       1.56472      0.988056      0.597489      0.345432      0.195807      0.108603     0.0550579     0.0254470     0.0121062    0.00485239    0.00194737   0.000707575   0.000237524   7.29742e-05   2.01385e-05   4.62216e-06   8.61766e-07   1.10690e-07       0.00000       0.00000       0.00000       0.00000       0.00000       0.00000
  15  24 4177.2537    1.1551 10.9795  9.4295 -0.0028  0.1424   0.0121   0.3960    0.0618   0.0000   476.8339      -54.1874       57.8485       30.3906       2.34656      -8.28619      -4.05261       8.13293      -4.12961      -5.18371       1.65804      -1.18175      -6.58909       1.71742     -0.106557     -0.272331      0.400219     0.0588862     -0.140102    -0.0796952     0.0218638   -0.00394163   -0.00545818    0.00112050   0.000228865  -4.91812e-05   1.51390e-05   3.93268e-06  -1.12326e-06  -1.82915e-07       0.00000       0.00000       0.00000       0.00000       0.00000       0.00000       14.8416       19.2027       20.3458       20.3209       19.1872       17.1967       14.6899       12.2179       9.46979       7.39534       5.14653       3.73635       2.44155       1.58087      0.976334      0.555285      0.321297      0.169515     0.0859258     0.0412631     0.0184595    0.00803537    0.00314141    0.00115125   0.000402118   0.000118711   3.19862e-05   7.76008e-06   1.35794e-06   1.77284e-07       0.00000       0.00000       0.00000       0.00000       0.00000       0.00000
  15  25 4318.8775    0.9834 13.4420  9.1997 -0.0014  0.1742   0.0098   0.4831    0.0591   0.0000   410.4933       68.2103      -21.9087      -27.0886       23.2789      -21.2588      -13.6399       19.4661       7.14746      -13.1091      0.295216       7.88701       2.34958      0.786098       2.15133       1.10283     -0.134657      0.127612     0.0318895    -0.0203097    -0.0725623     0.0214791    0.00639017   -0.00160741  -0.000667390   0.000229820  -2.88941e-05  -3.87868e-05   1.90244e-06   1.13761e-07       0.00000       0.00000       0.00000       0.00000       0.00000       0.00000       17.6234       23.4200       24.2536       24.2611       23.1328       21.0644       17.9109       14.7539       11.5825       8.85975       6.47595       4.50358       3.02743       1.98079       1.18168      0.714630      0.383847      0.215045      0.103331     0.0507500     0.0226089    0.00987994    0.00383323    0.00148105   0.000474589   0.000153675   4.07718e-05   9.54224e-06   1.74532e-06   2.25825e-07       0.00000       0.00000       0.00000       0.00000       0.00000       0.00000
  15  26 4460.8753    0.8112 14.9802  9.2163 -0.0029  0.2135   0.0084   0.5709    0.0476   0.0000   429.7527      -26.4702       64.2179       51.2479      -14.3735      -35.7241      -13.0089       41.7891      -5.14207       4.33061      0.639878       4.78608      -9.51230     -0.571236      0.481605     -0.580004     -0.795326      0.184512      0.199882     0.0359675     0.0502102    -0.0133748    -0.0135970    0.00329071   0.000947407   0.000334190   6.95880e-05  -1.53777e-05   2.08462e-06   2.14867e-07       0.00000       0.00000       0.00000       0.00000       0.00000       0.00000       21.9185       28.7976       30.6191       30.7256       28.7310       25.7076       22.2272       18.3182       14.0627       11.0907       7.84736       5.62599       3.60308       2.40600       1.47160      0.865011      0.493518      0.256399      0.131812     0.0641806     0.0287377     0.0126720    0.00500584    0.00179330   0.000616035   0.000185152   4.84665e-05   1.18437e-05   2.08521e-06   2.71207e-07       0.00000       0.00000       0.00000       0.00000       0.00000       0.00000
  16   9 2081.6082    0.7239  0.6943  8.8662 -0.0028  0.0290   0.0218   0.0693    0.1426   0.0000   437.5887      -3.06185       10.5927      0.408040       3.84483      -1.58187      -1.47226      -2.19999      -2.02639     -0.875277     -0.614237     0.0499853      0.380531      0.656307      0.132756     0.0163540     0.0147824    -0.0205680     0.0187173  -0.000372887    0.00877806   -0.00183450  -0.000222487  -1.65133e-05   0.000133673  -9.04922e-05  -1.48045e-05   2.71605e-06  -3.65199e-07   3.21241e-07  -4.62270e-08   1.41577e-08       0.00000       0.00000       0.00000       0.00000       2.90319       3.44641       3.61420       3.81699       3.70054       3.55518       2.81608       2.14646       1.81341       1.53115       1.13120      0.767292      0.493556      0.316043      0.235630      0.145508     0.0907497     0.0493942     0.0271112     0.0115278    0.00599534    0.00243442    0.00119879   0.000414676   0.000187780   6.24803e-05   2.19880e-05   5.61402e-06   1.53079e-06   3.28828e-07   5.69770e-08   7.93094e-09       0.00000       0.00000       0.00000       0.00000
  16  12 2514.7523    1.6541  1.0100 10.2380 -0.0065  0.0359   0.0432   0.0763    0.2195   0.0000   434.0568      -1.29896       10.3067      -1.92988      -7.56131      -6.79227       4.91207      -4.08526      0.260185      0.341776      0.143854     -0.794949      -1.28577       1.51099    -0.0213592      0.376440    -0.0681168    -0.0363756     0.0167442    -0.0145951    0.00519066   0.000463409   -0.00185799  -0.000240295  -4.29423e-05  -0.000150199  -8.65254e-06   5.19627e-06  -1.05126e-07   4.47976e-08  -1.44874e-08   7.95093e-09       0.00000       0.00000       0.00000       0.00000       3.65217       4.22925       4.56936       4.90421       4.56391       3.94610       3.69108       3.12651       2.40014       1.83113       1.28132       1.05347      0.704924      0.498216      0.292388      0.180152      0.103840     0.0560589     0.0305678     0.0167408    0.00800740    0.00390860    0.00154100   0.000647609   0.000229085   8.31351e-05   2.67105e-05   7.36870e-06   1.78245e-06   4.60697e-07   7.62755e-08   9.85436e-09       0.00000       0.00000       0.00000       0.00000
  16  13 2656.8446    2.2696  0.8734 10.2004 -0.0049  0.0285   0.0558   0.0768    0.3212   0.0000   436.5066    -0.0945625       6.62730       1.30679      -2.31774      -3.98160      -3.50808       5.12163      -2.63548      -1.30000      0.588604      0.138959      0.687802     -0.223803     -0.147327    0.00969946    -0.0693436    -0.0334340   -0.00205322    0.00685235    0.00584998   -0.00214692    0.00107783  -0.000987489   0.000127230   1.30474e-05  -3.19171e-06   2.79644e-06  -8.23670e-07  -1.27928e-07   8.32118e-08   4.17853e-09       0.00000       0.00000       0.00000       0.00000       3.29119       3.68000       3.84718       4.19132       3.96659       3.44493       2.95142       2.67101       2.02363       1.42683       1.11165      0.832534      0.580083      0.381989      0.234467      0.144849     0.0826393     0.0454423     0.0240437     0.0131928    0.00650365    0.00291611    0.00121400   0.000464719   0.000160866   5.44004e-05   1.71515e-05   5.46896e-06   1.35324e-06   2.88698e-07   5.11583e-08   7.01427e-09       0.00000       0.00000       0.00000       0.00000
  16  15 2941.6524    3.4344  0.9631 11.7136  0.0016  0.0330   0.0844   0.0779    0.2253   0.0000   436.2057     -0.701621       18.3387       6.29766      -2.51353       1.39627     -0.537158       1.67779      0.995372     -0.980529      0.667802       1.19434     -0.274669     -0.308974     -0.163492     -0.146253      0.205407     0.0757117   -0.00447930     0.0147281   -0.00251486  -0.000459085  -0.000812622   0.000319399   8.08405e-05   3.57111e-05   1.53577e-06  -1.58676e-06   2.09680e-07   3.07034e-07   1.69232e-08   1.83396e-08       0.00000       0.00000       0.00000       0.00000       3.35211       4.30605       4.72212       4.63775       4.24501       3.84643       3.75511       2.62822       2.34171       1.79032       1.30498      0.895761      0.664505      0.439108      0.250687      0.164614     0.0945685     0.0515192     0.0257381     0.0145708    0.00713669    0.00268604    0.00137295   0.000579623   0.000240042   8.42236e-05   2.44710e-05   7.46576e-06   1.76381e-06   4.17987e-07   8.62235e-08   9.11973e-09       0.00000       0.00000       0.00000       0.00000
  16  16 3083.3832    4.1059  0.9573 11.6709 -0.0079  0.0371   0.1050   0.0784    0.3673   0.0000   436.0893       1.71043       7.81826      -5.31834      -6.08940      -4.82933       2.08845       2.15180      -1.99857      -1.11050     -0.380695     -0.707881    -0.0862401      0.325693      0.620875     -0.162840   -0.00126883     0.0183316    -0.0535807   -0.00534959     0.0114808   7.98186e-06   -0.00231871  -0.000163638  -0.000165776   0.000115354   3.25464e-06  -8.09041e-06   4.05258e-07  -1.95477e-07   9.06655e-09  -2.12292e-09       0.00000       0.00000       0.00000       0.00000       3.46211       4.98438       4.43638       4.91941       4.29152       4.38885       3.59863       3.14393       2.50481       2.02566       1.52022       1.01144      0.713174      0.457594      0.292797      0.182638      0.107242     0.0562186     0.0337265     0.0135526    0.00811827    0.00280103    0.00164677   0.000497398   0.000259687   7.67232e-05   2.70757e-05   8.00246e-06   2.19999e-06   4.66004e-07   9.04657e-08   1.39118e-08       0.00000       0.00000       0.00000       0.00000
  16  18 3366.2554    3.2361  1.8148 11.5409 -0.0122  0.0491   0.0622   0.1107    0.1834   0.0000   437.4308       1.53031       13.3106       5.16234      -8.66376       4.74725      -2.16501     -0.278666       2.63093     -0.597222       1.14139       1.27358      0.127033      -1.13649     -0.222688    -0.0672471   -0.00824933     0.0462655   -0.00354196    -0.0141502    0.00315654    0.00416849  -0.000540584  -0.000683346   0.000337235   0.000109571   4.68662e-07   3.71519e-07   2.74428e-06   5.29233e-07  -2.19972e-07  -1.78344e-08       0.00000       0.00000       0.00000       0.00000       5.14712       6.43438       6.29189       5.79855       6.06271       6.10217       5.31795       4.59864       3.17906       2.67120       1.86357       1.50041       1.14053      0.739925      0.474040      0.254049      0.150912     0.0783447     0.0424237     0.0209749     0.0109266    0.00408942    0.00215367   0.000776429   0.000333444   0.000112744   3.95525e-05   1.00207e-05   3.08122e-06   7.08419e-07   1.05586e-07   1.42702e-08       0.00000       0.00000       0.00000       0.00000
  16  19 3507.7296    2.8266  2.8982 10.4436  0.0064  0.0535   0.0412   0.1366    0.1680   0.0000   442.8015       5.59283       13.4089       13.2505       7.46029       11.9240     -0.297243      -2.75475       1.85397      -3.47370       1.48889      -2.87095      -1.20700       1.01461      0.665958      0.164589    -0.0809288     0.0777597   -0.00146816    -0.0131857    0.00104750   -0.00716991   0.000247882    0.00122070  -8.89878e-05   8.15450e-05  -7.74653e-06  -8.40589e-06   1.91091e-06  -2.25360e-07  -1.89353e-07   1.52823e-08       0.00000       0.00000       0.00000       0.00000       5.31213       6.83391       7.29583       7.55762       6.82229       6.33549       5.55288       4.42434       3.61858       2.89476       2.04320       1.47037       1.03018      0.659933      0.410191      0.262899      0.159853     0.0810530     0.0452861     0.0234120     0.0116947    0.00511812    0.00216290   0.000930504   0.000378327   0.000126836   4.17356e-05   1.15525e-05   2.98990e-06   6.88430e-07   1.25698e-07   1.62820e-08       0.00000       0.00000       0.00000       0.00000
  16  20 3649.5120    2.3430  4.1189 10.2817 -0.0010  0.0678   0.0297   0.1651    0.1124   0.0000   427.9130      -2.90409       27.5037      -1.32751     -0.926424     -0.344435      -2.34768       3.44578       4.10929      -1.06024      -1.87458       2.13954      -1.10443     -0.633122     0.0980582     -0.278543    -0.0121779    -0.0270545    0.00104511    -0.0106644    -0.0197417   -0.00246855    0.00355471   0.000468670  -0.000219111   0.000224457   6.16119e-05  -2.25962e-05   2.36245e-06   2.66923e-07  -2.13588e-07   3.90519e-08       0.00000       0.00000       0.00000       0.00000       6.78766       8.60793       9.11302       9.30062       8.90285       8.12486       6.85736       5.68557       4.54873       3.53062       2.63150       1.83464       1.31792      0.852244      0.544520      0.339105      0.205585      0.108808     0.0602695     0.0303243     0.0153844    0.00649463    0.00296803    0.00116619   0.000475352   0.000158404   5.24426e-05   1.49923e-05   4.03348e-06   8.55750e-07   1.56097e-07   2.00598e-08       0.00000       0.00000       0.00000       0.00000
  16  21 3791.3145    1.8837  5.7322  9.8806 -0.0023  0.0827   0.0207   0.2086    0.0867   0.0000   440.5232       3.09902       20.7075      -3.48538       12.4836       1.40698      -11.4416      -5.14588       15.4569      -1.96648     -0.867034       2.68155      0.662523     -0.744976       1.47590     -0.201478    -0.0209863     -0.182657     0.0886823    -0.0255976     0.0208094   -0.00955175  -0.000552712   -0.00193385   0.000272653  -0.000101646   5.54526e-05  -1.76019e-05  -8.52201e-07   1.33179e-06  -2.47174e-07  -1.43322e-08       0.00000       0.00000       0.00000       0.00000       8.27024       10.0752       10.6923       11.4735       10.7149       9.65410       8.39736       6.92414       5.55454       4.39660       3.22589       2.31792       1.57534       1.03068      0.691617      0.415143      0.243775      0.139099     0.0768752     0.0364659     0.0180417    0.00851214    0.00368506    0.00144173   0.000562566   0.000194613   6.36266e-05   1.75999e-05   4.72445e-06   1.06544e-06   1.90656e-07   2.44845e-08       0.00000       0.00000       0.00000       0.00000
  16  22 3933.0534    1.6063  7.7207  9.5008 -0.0027  0.0968   0.0160   0.2651    0.0801   0.0000   434.2075       6.06155       35.7005      -6.26928      -9.46906      -4.39519       5.12655      0.256686      -12.8605     -0.580246       1.52915       1.35405      -5.34556      0.193065     -0.144915      0.494096     -0.354828      0.230603     0.0702109    -0.0166471    0.00837554     0.0135710    0.00820879    0.00167491  -3.08988e-06  -0.000184255   5.85830e-05   3.83585e-06  -2.57807e-06  -1.36051e-06  -8.49831e-08  -1.79750e-09       0.00000       0.00000       0.00000       0.00000       9.56919       11.9897       12.6022       13.2817       12.4265       11.3747       9.71505       8.18659       6.60497       4.95355       3.79637       2.69162       1.89413       1.21603      0.797622      0.488810      0.287022      0.160552     0.0847578     0.0441644     0.0218670    0.00975528    0.00436310    0.00170346   0.000648407   0.000230890   7.43581e-05   2.16644e-05   5.78404e-06   1.22057e-06   2.28407e-07   2.94834e-08       0.00000       0.00000       0.00000       0.00000
  16  23 4075.1248    1.2909  9.2697  9.4832 -0.0042  0.1170   0.0129   0.3264    0.0648   0.0000   425.1108      -1.78180       32.7439       1.66680      -34.4873       17.7132       11.7612      -15.2022      -9.60500       5.63542      0.715589       4.33669      0.968095       1.93552      0.976837      0.308246     -0.636959    0.00981937     -0.165997     0.0736190     0.0498007     0.0163842    -0.0165600   0.000821745    0.00113910  -0.000149533  -0.000145132   1.25137e-06  -4.49000e-06   7.13580e-07  -2.28864e-07   3.84154e-08       0.00000       0.00000       0.00000       0.00000       11.3473       14.6436       15.0608       15.6194       14.9457       13.7132       11.7060       9.90230       7.96864       6.24226       4.71225       3.28156       2.29476       1.49630      0.975949      0.597508      0.353864      0.199804      0.103462     0.0543834     0.0255948     0.0118591    0.00510178    0.00213559   0.000786793   0.000288281   9.17119e-05   2.71834e-05   7.31433e-06   1.58273e-06   2.87351e-07   3.68502e-08       0.00000       0.00000       0.00000       0.00000
  16  24 4217.4423    1.1338 12.2994  9.2660 -0.0005  0.1501   0.0107   0.4121    0.0614   0.0000   441.2059      -4.35263       8.81034       59.5335       12.3455      -29.7162      -5.42320      -10.6441       1.50112      -2.58285      -6.61908       4.96295       1.98464       1.89677      0.517634      0.348251     -0.672971     0.0155925     0.0153353     0.0793165     0.0692166   -0.00635194    0.00290303   -0.00285760   -0.00159332   2.18985e-05  -0.000115561   5.62124e-05  -1.54414e-05   1.25762e-06   5.27225e-07  -8.01490e-08       0.00000       0.00000       0.00000       0.00000       14.3515       18.8719       20.2704       19.8565       19.5504       17.3758       15.5467       12.7876       10.0696       7.94962       5.84524       4.24453       2.97860       1.93797       1.26939      0.751450      0.444800      0.249602      0.131445     0.0681105     0.0331467     0.0150684    0.00675981    0.00274817    0.00104893   0.000379274   0.000123108   3.53499e-05   9.65028e-06   2.17859e-06   3.83394e-07   4.50833e-08       0.00000       0.00000       0.00000       0.00000
  17  11 2405.0115    1.4450  0.8904  9.7796 -0.0031  0.0304   0.0350   0.0712    0.2008   0.0000   440.8617      0.888224       18.2683      0.597119      -3.98776       6.73918      0.393122      0.756043  -2.56463e-05     0.0676634       1.78091     -0.472636     -0.512615      0.264802      0.218299      0.180169    -0.0843729     0.0308700    -0.0563888     0.0116100   -0.00687903   -0.00406800   0.000628328  -0.000634130   0.000605698   4.21541e-05  -8.37477e-06  -2.61383e-05  -1.95410e-06  -1.75385e-06   2.49262e-07   3.11284e-08   3.64462e-10  -9.67831e-10       0.00000       0.00000       3.10601       3.68559       4.28132       4.56835       4.30496       3.68004       3.12608       2.69855       2.08207       1.53124       1.20441      0.890211      0.642294      0.380449      0.263838      0.187422      0.111645     0.0635472     0.0367031     0.0186654    0.00998390    0.00537948    0.00249922    0.00114819   0.000408593   0.000164771   6.15718e-05   1.98586e-05   5.99032e-06   1.73965e-06   4.45571e-07   8.68022e-08   1.51480e-08   1.86113e-09       0.00000       0.00000
  17  15 2977.1347    3.7365  0.9313 11.0770 -0.0042  0.0309   0.0855   0.0677    0.3145   0.0000   434.6514      -3.09786       10.5999       1.98390      -4.00445       2.86199      -7.14410       3.50709     -0.264440      -1.80608       1.87515      0.405442     -0.519698      0.488365     -0.485344     0.0496406     0.0489060    -0.0962040    -0.0226657   -0.00714231    0.00702713   -0.00244551    0.00344176   -0.00144667   0.000351403   0.000158471  -4.96493e-05  -9.94126e-06   3.71571e-06   2.79629e-06   2.75361e-07   7.60242e-08   1.90330e-08   1.10688e-09       0.00000       0.00000       2.66532       3.63928       3.90100       3.79982       3.89819       3.34941       3.20853       2.31858       2.25095       1.56700       1.31783      0.878040      0.645989      0.438601      0.273360      0.194044     0.0992275     0.0701766     0.0358866     0.0193874     0.0107559    0.00461864    0.00239377   0.000961929   0.000461411   0.000151377   6.70810e-05   2.32584e-05   6.41485e-06   2.22577e-06   4.91708e-07   1.05398e-07   2.29255e-08   2.20443e-09       0.00000       0.00000
  17  16 3119.3132    3.9771  0.9614 11.9646 -0.0063  0.0324   0.0973   0.0768    0.2439   0.0000   437.6293       2.60895       15.0493      -3.71489       2.32956       4.41836       3.05834      -3.23730      0.257410     -0.791548       1.14403     -0.206858      0.632567    -0.0433546     -0.403791     0.0336920     0.0813191     0.0773449    -0.0295048     0.0136309     0.0138313   -0.00250429   0.000993253  -9.77400e-05  -0.000964861   7.66750e-05   5.09901e-05  -5.72115e-06  -1.64195e-06  -4.51489e-07  -3.22062e-07   8.03985e-08   2.53395e-09  -2.49912e-09       0.00000       0.00000       3.17167       3.84915       4.12679       4.37067       4.42845       3.47429       3.46108       2.78389       2.29832       1.67465       1.22657       1.02729      0.678153      0.481293      0.289499      0.197431      0.130034     0.0673516     0.0379242     0.0190966     0.0114928    0.00578128    0.00254413    0.00115001   0.000446006   0.000175239   6.41932e-05   1.88858e-05   6.92307e-06   1.79637e-06   4.11321e-07   1.13693e-07   2.02971e-08   1.97357e-09       0.00000       0.00000
  17  17 3261.2575    3.8195  1.3753 11.2842 -0.0061  0.0446   0.0787   0.0932    0.3852   0.0000   432.3239       6.68146       16.6690       7.69541       2.00528       7.24817      -2.71395      -1.23864      -1.67705     0.0853805       1.82227      0.652611     -0.324381     -0.227458      0.301590     -0.225787     0.0757159    0.00662375     0.0446962   -0.00545261     0.0132179   -0.00455197    0.00126665   0.000801154   0.000531398  -2.38106e-05  -1.97650e-05   1.20878e-05  -8.43063e-06   1.54809e-06  -2.84219e-08  -6.61518e-08  -4.14842e-08   1.15740e-09       0.00000       0.00000       4.20608       5.87796       5.56778       6.17369       5.08241       5.54701       4.81365       4.08673       2.87797       2.40978       1.76757       1.29273       1.04242      0.697751      0.465156      0.262573      0.178661     0.0864953     0.0536918     0.0224805     0.0159869    0.00602129    0.00334627    0.00120633   0.000689071   0.000222379   0.000105124   2.68587e-05   1.02015e-05   2.27372e-06   7.28193e-07   1.41497e-07   2.49271e-08   4.09299e-09       0.00000       0.00000
  17  18 3403.2217    3.1702  1.9207 11.1904 -0.0091  0.0437   0.0576   0.1060    0.2189   0.0000   439.4190     -0.262843       6.36438     -0.243633      0.674683      -1.75642      -5.24546      -2.84512      -1.81275      -1.24614       3.42692      0.372892      -1.39330       1.30424     0.0976079     -0.207264     -0.330160      0.120421    -0.0486403    -0.0103884     0.0284106    0.00124639   -0.00333082   -0.00141995   0.000624322   0.000220420   7.56198e-05   2.84499e-05  -1.88187e-05  -1.08662e-06   8.52053e-07   1.86462e-07   1.94941e-08   1.96720e-09       0.00000       0.00000       3.89010       5.14015       5.45492       5.60735       5.54110       4.79174       4.37107       3.58878       2.96448       2.30615       1.74708       1.30173      0.903586      0.624728      0.398597      0.261745      0.163806     0.0925138     0.0525136     0.0275380     0.0147968    0.00709467    0.00345659    0.00143520   0.000627941   0.000238526   9.20226e-05   3.00111e-05   9.94249e-06   2.77140e-06   6.99006e-07   1.60370e-07   2.84519e-08   3.28049e-09       0.00000       0.00000
  17  19 3545.3203    2.6102  2.9971 10.8248 -0.0040  0.0581   0.0392   0.1352    0.1363   0.0000   433.2627      -1.88120      0.548213       5.56498      -9.93770       4.37843       10.6313       2.69212       2.09254      -1.68458      -1.07844     -0.597634     -0.582533     -0.746329     -0.201999      0.462656     -0.150044      0.159260     -0.116071   0.000820425    0.00183360    0.00269070   0.000435852  -0.000362111    0.00148974  -0.000385124  -9.03070e-05  -5.61678e-06   1.33884e-05   2.87944e-06  -4.03609e-07   2.08545e-07  -1.61222e-08  -5.83665e-09       0.00000       0.00000       5.15949       6.94607       7.20402       7.29976       7.21703       6.31791       5.93543       4.66784       4.06911       3.13813       2.32416       1.73010       1.22753      0.852100      0.536979      0.346380      0.213116      0.120248     0.0702170     0.0369195     0.0193947    0.00958363    0.00430458    0.00194014   0.000786490   0.000326931   0.000122521   4.05985e-05   1.31075e-05   3.64188e-06   9.08269e-07   2.11121e-07   3.91014e-08   4.38287e-09       0.00000       0.00000
  17  20 3687.6402    2.2118  4.7641 10.1318 -0.0016  0.0713   0.0257   0.1815    0.1007   0.0000   444.0456      -7.70177       12.9642       5.52973       12.4317      -7.92446       1.72233       9.03157       9.05461      -2.23032     -0.235181     -0.343076      -1.42658     0.0465456       1.15987     -0.134677      0.453640     0.0492668     0.0650453    -0.0146090    -0.0245075    -0.0154691    0.00722322    0.00213455  -7.49898e-06  -0.000516266  -1.52097e-05   3.69011e-05  -1.85422e-05  -4.66579e-06   7.50057e-07   6.40516e-08   4.46854e-08   1.05180e-08       0.00000       0.00000       6.76993       8.31102       9.08280       9.24468       9.24561       8.13145       6.96551       6.26332       4.97144       3.94704       2.90327       2.14225       1.58021       1.04956      0.677978      0.447624      0.253584      0.156601     0.0874453     0.0462602     0.0254034     0.0121371    0.00557060    0.00251150   0.000995721   0.000375476   0.000148925   4.95688e-05   1.48069e-05   4.61217e-06   1.16737e-06   2.54277e-07   4.16142e-08   4.95643e-09       0.00000       0.00000
  17  21 3829.7432    1.8554  5.8747  9.8379 -0.0027  0.0786   0.0197   0.2109    0.0834   0.0000   437.8396      -1.86542       4.27159      -21.5094     -0.128664       3.74596      -10.5187       6.79527       1.61869       8.53929       3.17164       1.06532      0.640005     -0.161503      0.261404     -0.635380      0.218833     -0.334248    -0.0477532     0.0229675    -0.0338558     0.0140667    0.00498205    0.00124085    0.00249499   0.000411240  -0.000440755  -3.81815e-05   3.58507e-05  -2.30875e-06  -2.14394e-06  -3.82393e-07  -3.93259e-09   1.75119e-10       0.00000       0.00000       7.46852       9.25146       9.81482       10.4084       9.90674       8.75597       7.89384       6.72637       5.55443       4.42245       3.34953       2.38954       1.67862       1.17278      0.773159      0.468801      0.284358      0.172849     0.0979440     0.0538629     0.0274005     0.0130985    0.00617070    0.00271716    0.00117777   0.000447364   0.000161054   5.48603e-05   1.69710e-05   4.82075e-06   1.23227e-06   2.69325e-07   4.76077e-08   5.68523e-09       0.00000       0.00000
  17  22 3972.1120    1.5088  8.0764  9.5646 -0.0044  0.0983   0.0147   0.2785    0.0697   0.0000   433.7285      -1.96179       24.5829      -12.7103       11.8412      -34.3650      -5.96092      -14.0639      -4.75237       7.80140       3.92333     -0.339206      -1.19955      -2.59236       1.39290      0.851470     -0.782355     -0.704838     0.0866841      0.255121    0.00934415    -0.0101812    -0.0230503    0.00339566  -0.000457335  -0.000949118   0.000173970   0.000184264  -1.89570e-07  -5.54883e-06   7.38305e-07   5.05532e-07  -1.05797e-08  -9.98465e-10       0.00000       0.00000       9.34080       11.8357       12.6086       12.9552       12.6726       11.4475       9.98477       8.61863       6.82504       5.36791       4.05620       2.99066       2.17423       1.45788      0.966548      0.616434      0.362830      0.217236      0.119991     0.0647148     0.0334429     0.0163230    0.00766934    0.00337348    0.00139831   0.000537835   0.000201888   6.99536e-05   2.11921e-05   6.25031e-06   1.62166e-06   3.46737e-07   5.89478e-08   7.14528e-09       0.00000       0.00000
  17  24 4257.3432    1.0646 12.0738  9.2830 -0.0039  0.1456   0.0098   0.4085    0.0559   0.0000   432.0720      -35.7908       22.7422       4.11229      -5.25610      -14.8330      -11.3275      -11.4063      -11.5303       19.0274      -1.52562      -4.52032       4.03090      -2.80725     -0.532999      0.434723      0.380779     0.0479812     -0.222584      0.199560    -0.0585468    -0.0255198    -0.0142712     0.0141424   0.000222445   -0.00263624  -0.000203020   0.000238125  -8.05208e-06   1.28868e-05  -1.17989e-06   7.77091e-07   1.20243e-07   2.60342e-09       0.00000       0.00000       13.4725       17.1939       18.2315       18.5810       18.5139       16.4706       14.5932       12.4212       10.2036       8.01395       6.04954       4.44904       3.21895       2.19741       1.45615      0.901323      0.564349      0.324701      0.183483      0.101750     0.0509704     0.0256386     0.0118120    0.00514439    0.00214216   0.000870402   0.000307898   0.000107823   3.41825e-05   9.56330e-06   2.47960e-06   5.29507e-07   9.14209e-08   1.05801e-08       0.00000       0.00000
  17  25 4399.1714    0.8868 15.0435  9.1772 -0.0031  0.1878   0.0077   0.5087    0.0479   0.0000   451.3530       11.1654       25.2480     -0.381211      -18.3938       1.89089       7.17585      -34.3210       6.19736       33.3696       12.8975      -12.5305     -0.760994      -4.75065       3.30308      -1.08544    -0.0242417     -0.599591      0.253696      0.136266    0.00315665    0.00639351     0.0182044    0.00543825  -0.000345628  -0.000716148  -0.000910399  -4.09148e-05   3.78591e-05  -1.41679e-05  -1.84769e-07  -1.31580e-06   5.50778e-08   3.50622e-08       0.00000       0.00000       16.9759       21.8048       23.4403       23.4251       22.9111       21.0193       18.5881       16.1634       13.0068       10.4841       7.71548       5.80443       4.17078       2.90251       1.88580       1.18471      0.720386      0.425485      0.239467      0.130116     0.0692899     0.0334341     0.0157001    0.00690990    0.00296202    0.00114920   0.000430415   0.000145454   4.55831e-05   1.29072e-05   3.22335e-06   7.02621e-07   1.15164e-07   1.39800e-08       0.00000       0.00000
  17  26 4542.6906    0.7295 17.7291  9.1701 -0.0007  0.2464   0.0065   0.6377    0.0392   0.0000   434.6779      -18.8375       23.7137      -21.6249       18.0880       34.1419       16.2693      -50.7520      -10.7542       8.56755      -23.1207      0.801300       10.0872      -2.74760      -1.40182       1.95751       1.38492      -1.25406     -0.119075     0.0179364    -0.0647246     0.0312061     0.0304607    0.00952141    -0.0115618    0.00203482   0.000607215  -0.000259934   9.93166e-05  -2.64948e-05  -1.64251e-05   3.34477e-06  -1.80510e-07   1.02521e-08       0.00000       0.00000       22.4139       28.9483       31.4834       32.0617       30.5505       28.1297       25.0841       20.6998       17.2821       13.6854       10.3536       7.57735       5.48066       3.70549       2.46638       1.57309      0.959275      0.573172      0.321026      0.173842     0.0919873     0.0437650     0.0215019    0.00902752    0.00406091    0.00152781   0.000588038   0.000198903   6.09749e-05   1.70297e-05   4.24836e-06   8.94671e-07   1.56049e-07   1.83688e-08       0.00000       0.00000
  18   8 1992.7424    0.5370  0.5936  8.9926 -0.0170  0.0340   0.0170   0.0556    0.0986   0.0000   434.3747       1.55888       16.4476     -0.299130      -1.15548       1.46001     -0.340139       1.49810      0.705501      -1.41938       1.58480      0.356967      0.416770     -0.191836      0.128829      0.231122      0.105289    -0.0288191    -0.0340094     0.0396735   -0.00448800   0.000326881   -0.00540525   -0.00215310  -0.000643440   0.000239845   0.000130436   6.10747e-06  -1.18807e-05   3.56768e-06   1.55344e-06   1.72642e-07  -6.44475e-08   6.73207e-09  -1.13675e-09   2.82798e-10       3.18507       3.31523       3.44984       4.33108       4.43017       3.05982       2.85177       3.02875       2.58810       1.73944       1.27385       1.14967      0.893830      0.533495      0.289893      0.234471      0.171976      0.107699     0.0495884     0.0251556     0.0157531     0.0103743    0.00553960    0.00255296    0.00105090   0.000401136   0.000139484   5.03782e-05   1.66925e-05   5.60582e-06   1.49638e-06   4.86162e-07   1.16591e-07   2.60843e-08   4.44731e-09   4.73898e-10
  18   9 2143.6705    0.7765  0.8362  9.1135 -0.0028  0.0311   0.0197   0.0678    0.1329   0.0000   436.8546      -1.60914       18.5349       1.22979       3.07053      -5.57957      0.620004      0.720780      -1.47594      0.630416     -0.139254      0.657295     -0.773278      0.407163     -0.485208     0.0255841     -0.121413    0.00766235     0.0162231    -0.0213260   -0.00694264   -0.00121646   8.87349e-06    0.00108178   0.000120710  -8.19600e-06  -0.000295755  -7.09867e-05   1.19594e-05  -6.42708e-06  -2.26499e-06  -3.81152e-07   1.12454e-07  -2.89488e-08   4.00987e-10   1.01731e-10       2.94973       3.45633       3.45013       3.75171       3.82206       3.69015       3.00038       2.53038       2.10286       1.68838       1.45746       1.07680      0.744257      0.449660      0.324358      0.226150      0.158542     0.0993957     0.0556324     0.0301852     0.0154011    0.00783463    0.00381211    0.00186607   0.000778953   0.000344118   0.000130834   4.83676e-05   1.69195e-05   6.00647e-06   1.80281e-06   4.89278e-07   1.23682e-07   2.25661e-08   4.10182e-09   5.14679e-10
  18  11 2436.7846    1.4911  1.0089  9.8556 -0.0061  0.0298   0.0345   0.0786    0.2161   0.0000   436.8795       8.54067       13.6537      -3.11604       2.15694       2.50640      -3.08328       1.02341     -0.234868      0.579925      0.592882      -2.17437    -0.0538094      0.633350     -0.142502     -0.187435     -0.173126    -0.0715792   -0.00288810    -0.0455446   -0.00263844    -0.0115136    0.00384443    0.00388061   0.000485892  -0.000276762  -2.99251e-05  -3.97328e-05  -1.91978e-05  -1.04734e-05  -2.52667e-06   9.48938e-07   5.18932e-08  -3.67506e-08  -3.63430e-10   1.47187e-10       2.64935       3.44890       3.73808       3.52420       3.49310       3.07230       2.93348       2.57447       2.19089       1.75345       1.39972      0.983357      0.730862      0.486995      0.327158      0.211245      0.127160     0.0766288     0.0455632     0.0255278     0.0143163    0.00671220    0.00362677    0.00172382   0.000750833   0.000328670   0.000136866   4.94587e-05   1.89939e-05   5.94315e-06   1.80073e-06   5.19829e-07   1.31855e-07   2.59386e-08   4.63177e-09   4.82310e-10
  18  12 2580.7920    1.9564  1.1072 10.0458 -0.0078  0.0320   0.0427   0.0780    0.2626   0.0000   434.0374      -8.02865       17.9383      -1.96265       1.59479       6.36317       3.04394     0.0208700       1.32158       5.97693     -0.852878      -1.86209       1.39823    -0.0250401     -0.215167     -0.175452      0.104217    -0.0382843     0.0276715    -0.0369262   -0.00628410    -0.0107215   3.30091e-05   0.000101292   -0.00109034  -0.000333437  -5.47746e-05   3.02320e-05  -2.29412e-05   1.38193e-06   1.55953e-06  -6.45482e-07   1.73714e-07   2.15061e-08  -3.01519e-09  -3.47765e-10       2.91910       3.68550       3.81678       4.03180       3.84281       3.69569       3.09678       2.81546       2.22486       1.87634       1.38179       1.08490      0.764489      0.534026      0.341633      0.234907      0.148033     0.0951915     0.0495712     0.0290424     0.0146142    0.00854789    0.00392009    0.00190028   0.000818570   0.000364112   0.000138874   5.61693e-05   1.79537e-05   6.67468e-06   1.84530e-06   5.70679e-07   1.28388e-07   2.83680e-08   4.31456e-09   5.97898e-10
  18  14 2868.6165    3.0529  0.9241 11.5027 -0.0042  0.0299   0.0711   0.0714    0.1847   0.0000   438.3811       6.01324       20.5054       1.68415      0.598637       3.69417       5.06656       1.13450       1.14683       1.86385      0.642390      -1.17040     -0.950542     -0.951244      0.136276     -0.332333    0.00168913      0.144375     0.0269334   -0.00924344   -0.00803394   -0.00318489    0.00731404    0.00115496  -0.000452497   7.41941e-05  -3.54574e-05   1.83894e-05  -4.07095e-05  -9.29332e-06  -2.30044e-07   6.23809e-07  -1.21838e-08   1.37145e-08  -1.14248e-09  -1.02061e-10       2.85723       3.60774       4.07108       4.26078       3.92059       3.44330       3.15934       2.66401       2.14054       1.72614       1.23162      0.958125      0.705714      0.482143      0.289175      0.208237      0.128804     0.0781654     0.0433081     0.0241356     0.0132341    0.00715142    0.00371304    0.00183374   0.000755396   0.000331804   0.000129107   5.21876e-05   1.84846e-05   5.74845e-06   1.61892e-06   4.66087e-07   1.09009e-07   2.47364e-08   3.94127e-09   4.76026e-10
  18  17 3297.2133    3.3929  1.5185 11.8575 -0.0031  0.0411   0.0665   0.0959    0.1663   0.0000   443.5189       7.65465       9.87076      -2.91142      -5.05490       5.22931      -2.70183       1.65717       6.36612      -2.27444      -4.55345     -0.408328       1.41696      0.500182      0.195996     0.0943314    -0.0441065     -0.106640   0.000876592     0.0279504    -0.0112442   -0.00609152    0.00564703    0.00199186   -0.00104735   0.000325461  -9.53533e-05  -1.96153e-05  -3.44957e-05  -1.56405e-05   4.01938e-06   4.61429e-07  -9.97917e-08  -1.91363e-09   1.11913e-08   1.12371e-09       3.52595       4.35184       4.92350       4.65401       4.82412       4.62408       3.95018       3.40133       2.85227       2.09789       1.83553       1.19649      0.993137      0.702838      0.443751      0.312335      0.193817      0.109591     0.0684158     0.0384595     0.0192948     0.0109866    0.00500525    0.00251820    0.00110041   0.000460370   0.000181716   8.09863e-05   2.58949e-05   8.41396e-06   2.71404e-06   8.16294e-07   1.92684e-07   3.36432e-08   6.24323e-09   6.52665e-10
  18  18 3439.7821    2.9282  2.2662 11.2148 -0.0063  0.0487   0.0480   0.1178    0.1566   0.0000   432.4463       3.82269       8.97231     -0.281683       2.63471     -0.769008       8.86675       1.95961       6.32563       2.71230     -0.687524      0.236859      -1.22888     -0.111491     0.0148591     -0.246688      0.190620     -0.192250   -0.00696341     0.0625968   -0.00849463   -0.00781953    0.00313116    0.00132934  -0.000253807   -0.00109102   0.000109838  -8.98781e-05   3.69283e-05   1.40798e-05  -2.82691e-06   1.26685e-06   3.48851e-07  -4.30026e-08   6.42569e-09   2.32639e-10       4.36183       5.01750       5.53867       6.21529       5.53583       4.89262       4.74475       4.16891       3.38541       2.59456       2.16894       1.68235       1.08059      0.747191      0.561030      0.362465      0.207134      0.130103     0.0820069     0.0465158     0.0242645     0.0119739    0.00612040    0.00305437    0.00155690   0.000633591   0.000245607   8.43311e-05   3.03146e-05   9.96048e-06   2.94652e-06   7.80874e-07   1.84580e-07   3.96932e-08   6.91501e-09   8.22976e-10
  18  19 3582.4159    2.5212  3.6201 10.2066 -0.0025  0.0574   0.0323   0.1475    0.1466   0.0000   445.0966       4.25601       11.7161     -0.926135       3.98938      -1.84962      -6.49771      -11.0972       5.57667      -1.14490      -4.18009      0.109995       3.08497     -0.788657     -0.744151      0.338416     -0.426345    -0.0137716    -0.0149555    -0.0496098   0.000242060    0.00600125   -0.00140264   -0.00154977   -0.00620962  -0.000377920   0.000168675   7.58418e-05  -8.61337e-05   1.59794e-05  -7.46925e-07   9.21851e-07  -3.65691e-07   7.29270e-08   1.62509e-08  -1.48959e-10       5.08504       6.51440       6.88062       6.95712       6.79234       6.35757       5.68785       4.98831       3.98278       3.24373       2.49951       1.89282       1.35181      0.955973      0.667161      0.418719      0.261576      0.157538     0.0931242     0.0517332     0.0282769     0.0141116    0.00707883    0.00327524    0.00157039   0.000656230   0.000269076   9.79112e-05   3.59064e-05   1.17799e-05   3.65394e-06   9.83071e-07   2.50118e-07   5.25580e-08   8.58408e-09   1.02892e-09
  18  20 3725.2422    2.1136  4.7242 10.0539 -0.0039  0.0685   0.0240   0.1823    0.1022   0.0000   441.8207      -2.75206       8.81854       9.72773      -6.21373      -19.3382      -10.3669       3.86198      -6.50246      -9.27283      0.943995       2.22119     -0.318633     -0.246164      0.997399     -0.927501      0.439451      0.298226    -0.0254595     0.0519714    -0.0209751     0.0353643    0.00153409    0.00127599   0.000573135  -0.000604968   0.000128462   0.000118950   6.47391e-07  -1.51686e-05   6.54490e-06   2.13772e-06  -8.27220e-07  -7.58722e-08  -2.25803e-08   2.71716e-10       6.04225       7.86955       8.72488       8.89544       8.35769       7.80439       6.94645       5.73742       4.90880       3.83384       2.86154       2.22162       1.61162       1.07935      0.740080      0.493058      0.298984      0.187787      0.107031     0.0602079     0.0324094     0.0173698    0.00839587    0.00416718    0.00180546   0.000807756   0.000303451   0.000123358   4.48625e-05   1.52948e-05   4.39106e-06   1.21071e-06   2.89775e-07   6.09109e-08   1.04982e-08   1.20572e-09
  18  21 3868.1667    1.7042  6.7202  9.7411 -0.0005  0.0872   0.0169   0.2308    0.0742   0.0000   436.6275       15.4065       19.3900    -0.0706923       24.7223       23.4142      -1.42270      -5.92179      -11.9520       9.13901      0.149203      -2.04483      -1.28666       1.31518      0.154437      0.519161      0.256561      0.116469     -0.104555      0.115102     0.0387341     0.0379363   -0.00550160   -0.00979604   0.000448764  -0.000549479   0.000249202   2.94181e-05   9.29238e-06   2.82765e-05  -6.62732e-06   1.57297e-06   6.97108e-09  -1.00326e-07   3.44180e-09  -1.58741e-09       7.62822       9.66391       10.2620       10.8833       10.3934       9.71089       8.74147       7.16406       6.05951       4.86561       3.76329       2.74249       2.04158       1.43612      0.987216      0.637114      0.399769      0.240638      0.145108     0.0823090     0.0446642     0.0228975     0.0110109    0.00550435    0.00227911    0.00107320   0.000410522   0.000164466   5.72533e-05   1.86451e-05   5.59906e-06   1.50931e-06   3.76428e-07   7.72524e-08   1.36115e-08   1.57307e-09
  18  22 4010.7148    1.4456  8.6061  9.4395 -0.0038  0.1053   0.0133   0.2803    0.0687   0.0000   438.5697      -34.7310       35.6124       17.9382       12.7457      0.777767      -7.77476      -4.68117      0.391334       8.49391      -4.31012      -1.10196     -0.415139     0.0748054     -0.751257      -1.41056     0.0540748     -0.563546     -0.201368      0.171080    0.00142464    0.00920622   -0.00586924     0.0178478   -0.00235169   -0.00114706   1.89563e-05   5.34640e-05  -0.000129631   2.42040e-05   6.43591e-06   2.11052e-06  -7.87814e-07   1.57603e-08  -1.48673e-08   2.04278e-10       9.03632       12.2623       12.9073       13.1954       12.6610       11.7804       10.6301       8.87164       7.50375       5.83636       4.65793       3.38383       2.50069       1.70287       1.17807      0.745238      0.484668      0.285615      0.170767     0.0926224     0.0514489     0.0262938     0.0129160    0.00642394    0.00269472    0.00126369   0.000483370   0.000190594   6.81889e-05   2.22432e-05   7.01909e-06   1.87288e-06   4.80429e-07   9.63772e-08   1.75893e-08   1.99628e-09
  18  23 4153.4928    1.2194 11.1286  9.3195 -0.0035  0.1294   0.0106   0.3572    0.0595   0.0000   445.6311      -3.35852       28.1337      -10.5527       27.2882      -31.2931       24.8276      -13.4362      -10.4436      -5.75224       4.96011       1.44372       1.58359       1.36107       1.31875      -2.44802       1.44911     -0.454445     -0.749050     -0.258246     0.0916772   -0.00558696   -0.00727029    -0.0214724   -0.00686540    0.00225023   0.000525526  -7.28992e-05   0.000186540  -4.52332e-06   6.89522e-06   1.51895e-06  -2.54540e-07  -1.65179e-07   2.14052e-10   3.95826e-09       11.0462       14.6258       15.3373       16.0868       15.3269       14.2869       12.7400       10.9241       9.15786       7.37799       5.63538       4.28317       3.02296       2.16877       1.45715      0.940624      0.592178      0.367443      0.210210      0.120065     0.0651216     0.0338219     0.0168591    0.00774874    0.00360354    0.00151636   0.000635654   0.000234277   8.46470e-05   2.86189e-05   8.59364e-06   2.36896e-06   5.71252e-07   1.24572e-07   2.08905e-08   2.49624e-09
  18  25 4439.8335    0.8255 16.0524  9.2065 -0.0017  0.2100   0.0070   0.5426    0.0435   0.0000   476.2812       31.3404       14.6645       23.7584       14.8931      -51.6807      -18.5340       13.2667      -22.1023       5.50457      -6.36255      -5.90765       9.02670       11.4182      -4.03292     -0.883367       1.39299      0.553023     -0.113978     0.0821936     0.0865143    -0.0201066     0.0334562    0.00185321   -0.00282758  -0.000948643    0.00165254   0.000459305  -0.000158723  -6.29009e-05  -2.10261e-06  -1.74346e-06  -2.54421e-06  -9.60385e-09   1.03771e-09   4.35658e-09       17.4457       22.7416       24.6756       25.3309       24.6581       22.6557       20.4637       17.5640       14.4937       11.7054       9.24962       6.98372       4.92456       3.48084       2.34913       1.57225      0.987223      0.607893      0.357301      0.202286      0.108098     0.0560023     0.0280436     0.0133532    0.00619230    0.00262400    0.00107213   0.000405071   0.000144594   4.79781e-05   1.45474e-05   4.06556e-06   9.74762e-07   2.06283e-07   3.42495e-08   3.91252e-09
  19   9 2173.7226    0.7571  0.8406  9.3408 -0.0215  0.0320   0.0192   0.0696    0.1198   0.0000   436.9951     -0.815362       14.6556       1.66672       1.58323       3.49955       4.54814     -0.873068     0.0627489     -0.450131      -1.45564     -0.761407       1.30495    -0.0569851     -0.670381     -0.185928      0.144835     0.0427546      0.122970     0.0130364     0.0122410   -0.00499600   -0.00200664    0.00198929   -0.00111268  -0.000336315   0.000130182   0.000149030   1.99267e-05   1.78773e-05   3.68603e-06  -2.92030e-08   9.22975e-07  -1.14104e-08   1.09441e-08  -1.12901e-08       2.92368       3.37106       3.44520       3.94290       4.10238       3.61285       2.91686       2.70416       2.41235       1.82582       1.31016       1.06742      0.838880      0.589114      0.387838      0.255954      0.179650      0.114875     0.0708333     0.0367868     0.0211091     0.0128035    0.00708930    0.00346193    0.00160175   0.000692013   0.000277408   0.000102958   3.97213e-05   1.49244e-05   5.28829e-06   1.64314e-06   5.21050e-07   1.30530e-07   3.08706e-08   6.25025e-09
  19  11 2468.0728    1.5960  1.1099  9.5313 -0.0003  0.0335   0.0337   0.0793    0.2655   0.0000   437.4805       1.62566       17.9306      -9.52610       3.74096      -2.76739       2.48210      -4.02715     -0.418887      0.539541     -0.477515      -1.43537     -0.148805     -0.723133     -0.248213    -0.0202422      0.167663     0.0697281    -0.0618785   -0.00365345    -0.0152896   -0.00119400    0.00198276  -0.000640324    0.00100037  -0.000811671   0.000418255  -0.000104820  -6.72712e-05   3.95837e-06  -1.03148e-05  -2.09168e-06  -5.25465e-08   6.36620e-09  -2.19103e-08  -1.44896e-08       2.73510       3.48134       3.99357       4.15171       3.86434       3.68320       3.41883       2.66905       2.24334       1.86083       1.45623       1.01292      0.841861      0.563973      0.386199      0.277394      0.170754      0.107964     0.0687136     0.0379488     0.0222405     0.0120690    0.00600283    0.00316098    0.00144967   0.000693048   0.000301199   0.000127044   4.97382e-05   2.01100e-05   7.09305e-06   1.89045e-06   5.75692e-07   1.52142e-07   3.70175e-08   7.07899e-09
  19  12 2612.9825    2.1483  0.9702 10.3672 -0.0022  0.0311   0.0478   0.0689    0.2652   0.0000   441.0939      -6.11472       16.0088      -4.07434     -0.732821       2.83323      -1.72265       2.69977       1.89825       1.19554     -0.202338     -0.441787     -0.154509      0.184536      0.552081     -0.298174    0.00712137    -0.0898523     0.0213976    -0.0408469     0.0143178     0.0116856   -0.00219190   -0.00310110    0.00174044   0.000314697   0.000273148   0.000181549  -1.25869e-05  -3.43381e-06  -4.58167e-06   1.60304e-06  -4.51570e-07   2.29363e-08   3.14193e-08   3.76810e-09       2.72389       3.17011       3.55480       3.41294       3.65305       3.54844       2.85358       2.63272       2.18685       1.65190       1.43123       1.03434      0.742634      0.591252      0.388641      0.267730      0.178467      0.103659     0.0662681     0.0406834     0.0201698     0.0121237    0.00620219    0.00276099    0.00136430   0.000645706   0.000265860   0.000101954   4.53554e-05   1.67646e-05   4.87138e-06   1.83958e-06   5.94479e-07   1.54695e-07   3.28652e-08   6.32538e-09
  19  17 3332.7781    3.4479  1.6692 11.7047 -0.0054  0.0396   0.0605   0.0954    0.1449   0.0000   438.9798      -5.36396       17.0720       6.31660      -2.06969      -3.51836      -4.29416       1.30304      -1.15470       3.04762     -0.718344      -1.42748       1.07506     -0.168032      0.657453    -0.0779354     -0.167665      0.216085    -0.0394588    -0.0307392    -0.0125835   -0.00987938    0.00553951    0.00208550    0.00142601  -0.000644779  -4.09643e-06   0.000126559   1.31608e-05  -1.57515e-05  -7.84003e-08   2.00353e-06   4.81182e-07   7.16085e-08  -2.84952e-08  -1.03787e-08       3.49356       4.70150       5.07455       5.30637       4.93030       4.53937       4.12983       3.49449       2.92998       2.29789       1.81690       1.35473       1.00577      0.715069      0.476338      0.321434      0.204732      0.132512     0.0772724     0.0439085     0.0257801     0.0132688    0.00737584    0.00366182    0.00175633   0.000810532   0.000347104   0.000150445   5.82226e-05   2.07542e-05   7.45236e-06   2.27765e-06   6.75527e-07   1.87537e-07   4.10808e-08   8.95154e-09
  19  18 3476.0213    2.9750  2.6078 10.5306 -0.0011  0.0484   0.0422   0.1166    0.1799   0.0000   431.6197      -3.40358       14.5460       6.12973      -4.46515      -5.29215       1.30787       1.59749      -1.26587       3.45253     -0.698113      0.225590     -0.191828      0.686199     -0.711561     0.0211102      0.389978      0.211065    -0.0517563     0.0241977    -0.0270349    -0.0225960   -0.00211749   -0.00827492  -0.000209520   3.57711e-06   0.000417815  -0.000210332  -4.59320e-06  -9.87637e-06   1.11645e-05  -2.21849e-07   4.23355e-07   2.33688e-07  -3.14965e-08   5.90985e-09       4.05216       5.47472       5.43521       5.99105       5.67071       5.36844       4.60684       4.12401       3.55038       2.84838       2.17510       1.58270       1.25475      0.883300      0.641311      0.397297      0.262044      0.158365     0.0950803     0.0561506     0.0321758     0.0178981    0.00936446    0.00474892    0.00209880    0.00101041   0.000390744   0.000177762   6.59021e-05   2.47686e-05   8.48390e-06   2.82026e-06   8.19041e-07   2.20171e-07   5.41539e-08   1.07001e-08
  19  19 3619.1417    2.3845  3.7664 10.3756  0.0005  0.0594   0.0293   0.1476    0.1129   0.0000   431.0798      -2.48539       5.31464       5.37440      -18.0694      -6.43846       8.60232       2.24019       2.70044      -5.11315       1.27634      0.327829      -3.16876     -0.525931       1.00534     0.0108969      0.170907      0.166251     0.0106981   -0.00676928     0.0444067  -0.000169879     0.0292116    -0.0128090   0.000637269  -0.000393629  -9.47405e-05   8.49043e-05  -9.65123e-05  -9.04278e-06   8.65621e-06  -4.60881e-07  -1.71583e-06  -5.38717e-07   1.73719e-08  -1.28359e-08       5.00253       6.47512       7.00330       7.44443       7.05001       6.55094       5.86617       5.07764       4.29939       3.43620       2.76563       2.06628       1.52615       1.05587      0.746758      0.494314      0.321202      0.195868      0.122918     0.0708700     0.0405054     0.0218072     0.0112125    0.00570514    0.00273931    0.00126097   0.000553951   0.000226595   8.72060e-05   3.26681e-05   1.11852e-05   3.55213e-06   1.08697e-06   2.86056e-07   6.94909e-08   1.39301e-08
  19  20 3762.2032    1.9985  5.6811  9.8911 -0.0023  0.0739   0.0202   0.1965    0.0844   0.0000   430.9187      -10.8999       6.83782       7.80211       20.2249      -5.28031       17.7569      -4.52294     -0.602030      -1.23988      -7.93657     -0.197151     -0.844211      0.694271     -0.469604      0.516182     -0.467184      0.290429     -0.280971    0.00618336     0.0260430     0.0251088     0.0318647    0.00322192   -0.00385328   -0.00250638   3.90246e-06  -0.000528409  -0.000114478   4.91024e-05   1.28169e-05   1.81248e-06  -1.26339e-06  -4.45497e-07  -5.35880e-08  -1.01649e-09       6.53004       8.55345       9.30587       9.49020       9.00878       8.50612       7.57891       6.49371       5.46653       4.42000       3.48348       2.62804       1.89081       1.36384      0.925494      0.617615      0.399248      0.250257      0.150612     0.0875951     0.0493044     0.0264440     0.0138586    0.00683003    0.00326570    0.00150424   0.000656187   0.000276395   0.000109408   4.01435e-05   1.39822e-05   4.51109e-06   1.34423e-06   3.57108e-07   8.17133e-08   1.70088e-08
  19  21 3905.6705    1.6695  7.6085  9.5366  0.0011  0.0907   0.0152   0.2453    0.0713   0.0000   430.5050      -3.57597       19.5640       19.8490       7.54357     0.0429434      0.114303      -11.9173      -1.18174      -1.70479      -5.49837      -2.98254       1.33486      0.869073      -1.43322     -0.894559     -0.784212   -0.00495684    -0.0245728      0.250489     0.0457642     0.0339882    -0.0221765   -0.00328107    0.00327990    0.00141528   0.000550846  -0.000746407   7.83813e-05   6.84407e-05   2.38030e-05   5.80795e-06  -3.16725e-06   9.31598e-08   8.68173e-09  -3.57511e-08       7.70206       10.1822       10.9318       11.0167       10.8771       9.77744       9.06823       7.91671       6.55680       5.34164       4.12836       3.14676       2.37948       1.64162       1.15044      0.762787      0.488668      0.310401      0.184667      0.105624     0.0606021     0.0319742     0.0176562    0.00856389    0.00414883    0.00195048   0.000819288   0.000347440   0.000136335   4.87748e-05   1.78779e-05   5.51048e-06   1.60948e-06   4.38643e-07   1.08936e-07   2.19980e-08
  19  22 4048.8449    1.3898  9.8799  9.2546 -0.0023  0.1099   0.0117   0.2982    0.0663   0.0000   446.8038      -14.1750     -0.707689      -26.9317      -19.8755       20.3879      -12.3806      -15.0518       4.31457      -12.5075      -5.51801       4.43896       1.51227       2.02751       1.89170      0.122707     -0.692230     0.0791199      0.268334     -0.115170     -0.167405     0.0198810    -0.0321045    0.00683092    0.00501616   -0.00248780   -0.00127939   0.000320436   8.80469e-05  -0.000153802  -3.34795e-05   1.97964e-06   5.86894e-06   1.32608e-07   1.10673e-07   7.38275e-09       9.02572       11.5882       12.7260       13.0627       12.9520       11.8747       10.6131       9.28900       7.86666       6.32485       4.92618       3.74211       2.81812       1.99251       1.38864      0.932810      0.600402      0.372396      0.229100      0.131311     0.0768578     0.0406681     0.0215163     0.0108597    0.00519729    0.00235923    0.00102338   0.000424987   0.000164718   6.16210e-05   2.19701e-05   6.83244e-06   2.08239e-06   5.55459e-07   1.33378e-07   2.70663e-08
  19  23 4192.0019    1.1578 12.6690  9.2666 -0.0009  0.1385   0.0093   0.3938    0.0528   0.0000   460.6017       3.64362       36.6396       37.4703      -5.82376      -26.7329      -3.07636       11.2046      -8.21747       8.00186       1.24286      -7.14917      0.878861    -0.0718102     -0.199986      0.722353     -0.152831      0.463309      0.358303     -0.458320     -0.190956     0.0268165    0.00815945    -0.0153857    0.00502177  -8.55987e-05    0.00162313   0.000443287   4.61468e-05   4.18206e-05  -7.49323e-05   9.54364e-06  -3.03917e-06  -8.66562e-07  -5.01793e-08  -7.13314e-08       11.6796       14.7312       16.3592       16.6823       16.2878       15.0773       13.6759       11.8311       9.95800       8.00249       6.36355       4.79930       3.55817       2.57494       1.79711       1.19414      0.771260      0.488194      0.290229      0.172756     0.0976822     0.0530537     0.0273287     0.0138770    0.00672210    0.00294595    0.00136198   0.000552209   0.000219904   7.99434e-05   2.77423e-05   9.00670e-06   2.63194e-06   7.06842e-07   1.64943e-07   3.31419e-08
  19  24 4335.4037    0.9651 14.2889  9.2052 -0.0004  0.1668   0.0079   0.4646    0.0479   0.0000   443.6065      -14.0932       7.95832      -3.19411       24.8153      -2.33481      -2.73024       24.0202       23.2311       4.92607      -22.4358       5.93690       4.19552      -4.61290      -3.94399    0.00518360      0.125188      0.685552     -0.269174     -0.183723  -0.000110049      0.163583     0.0349159    -0.0196556    0.00295759    0.00383787    0.00385868   -0.00123819  -0.000365509   0.000126285   1.84251e-05  -6.78208e-06  -4.06189e-06  -2.72153e-07  -2.50700e-07  -1.88786e-08       13.5349       17.3177       19.1269       19.7385       19.3919       17.8079       16.3126       14.1827       11.5326       9.56732       7.38857       5.77902       4.28106       3.04841       2.09860       1.45778      0.935749      0.590296      0.355744      0.211414      0.118041     0.0640802     0.0327898     0.0171911    0.00809515    0.00385216    0.00161271   0.000694874   0.000263531   0.000101170   3.42367e-05   1.10259e-05   3.19087e-06   8.72643e-07   2.08136e-07   4.25276e-08
  19  25 4478.5994    0.8079 16.9793  9.1114 -0.0001  0.2085   0.0065   0.5556    0.0415   0.0000   451.0540      -40.6790       19.2613       6.17551       7.37561      0.301725       10.6295      -47.1769      -15.9997       15.0599       9.02788      -7.08701      -8.08848      -6.35148      0.831645       3.39306     -0.790034      0.988529     -0.252846     -0.158060     0.0457704      0.116064     0.0166101    -0.0346547   -0.00355474     0.0143924   -0.00135791   -0.00131793  -0.000138900   1.25005e-05   9.49527e-05  -9.87004e-06  -2.77999e-06   7.35757e-07   8.12473e-07  -8.52629e-08       17.0809       21.8729       23.9596       24.5153       24.4348       22.2888       20.1863       17.5846       14.7642       12.0834       9.63223       7.35383       5.33646       3.87679       2.68951       1.81251       1.18793      0.739174      0.456088      0.270699      0.153532     0.0835580     0.0427832     0.0221208     0.0103231    0.00494290    0.00206273   0.000901807   0.000338536   0.000128745   4.32564e-05   1.40029e-05   4.19553e-06   1.10430e-06   2.59003e-07   5.24083e-08
  20   8 2050.0217    0.6646  0.6632  8.7130  0.0011  0.0271   0.0176   0.0573    0.1217   0.0000   436.6598      -1.86873       16.1437       1.28080      0.505200      -5.71166     -0.391246      0.676288      -1.14778      0.835659      0.326640     -0.483545      -1.37547    -0.0697006      0.437071     0.0834635     -0.301993    -0.0855674   -0.00854953     0.0552435    -0.0350025    -0.0170224     0.0174689   -0.00135623   -0.00392540    0.00147784   0.000679900  -0.000104397   0.000141642   1.10538e-05   1.25434e-06  -1.89435e-06  -9.32945e-07   4.56246e-07  -1.35576e-07   4.90965e-08       2.15884       2.85838       3.09682       2.85422       3.04277       2.78103       2.65688       2.46271       1.79547       1.50254       1.14055      0.866082      0.758643      0.499039      0.407864      0.268076      0.173383      0.114484     0.0642675     0.0378051     0.0224403     0.0111058    0.00668264    0.00353387    0.00160264   0.000907473   0.000389831   0.000182307   7.24801e-05   3.25573e-05   1.03083e-05   4.07626e-06   1.52981e-06   3.88459e-07   1.32064e-07   3.58152e-08
  20   9 2203.0843    0.8893  0.7973  9.5246 -0.0103  0.0340   0.0219   0.0624    0.1332   0.0000   435.4650     -0.122930       9.48168       3.23959       1.44809      0.586191      0.934997       3.62978     -0.528650      -2.40757      -1.11589     -0.736391     0.0802806      0.339773     0.0961600      0.204577      0.156876      0.183737    -0.0283002   -0.00697343    0.00924934    -0.0147988    0.00181736    0.00307726    0.00133272    0.00139326   0.000869833  -6.69912e-05   3.11160e-06   4.56238e-05   1.53173e-05   1.15139e-06  -2.04138e-06  -3.05321e-07  -6.78071e-08  -2.13540e-08       2.48797       3.30492       3.61064       3.48277       3.58856       3.15352       3.06050       2.68935       1.98917       2.07912       1.56476       1.17440      0.899108      0.634096      0.415758      0.280148      0.195856      0.135387     0.0769974     0.0459193     0.0317066     0.0152665    0.00821079    0.00430198    0.00230781    0.00112687   0.000449914   0.000211813   9.27884e-05   4.55930e-05   1.59366e-05   5.74000e-06   2.13821e-06   4.61221e-07   1.70388e-07   4.59963e-08
  20  11 2498.9570    1.7473  1.0412  9.9437 -0.0052  0.0299   0.0371   0.0745    0.2494   0.0000   438.8592      -1.92595       12.8507       4.77433      -2.34041      -4.66240       1.71591       2.02312       1.39802      -1.94522     -0.907054      0.910990     -0.168424     -0.376966      0.708785     0.0277669     0.0410081    -0.0219519   -0.00210105    -0.0293250    -0.0470746    -0.0154690   -0.00830843    -0.0124338    0.00358111    0.00142010  -0.000824153   0.000100331   0.000147825   5.88884e-05  -3.16586e-05  -2.21317e-06   3.46234e-06   5.26782e-07   8.27246e-08   2.84654e-08       2.59105       3.29103       3.49787       3.39854       3.16262       2.97487       2.79636       2.60301       2.30322       1.95562       1.63650       1.24947      0.889609      0.647195      0.439614      0.272227      0.191736      0.123286     0.0757738     0.0443324     0.0258434     0.0140420    0.00772670    0.00416114    0.00203897   0.000968371   0.000453280   0.000196537   8.90648e-05   3.67458e-05   1.34222e-05   4.60680e-06   1.53271e-06   5.01973e-07   1.52936e-07   3.67647e-08
  20  12 2644.7827    2.0988  1.1650  9.9501 -0.0016  0.0319   0.0408   0.0766    0.3084   0.0000   436.9830     -0.823204       14.3267      -6.21094      0.483852      -4.74860       5.70619       1.10960       2.80848      -2.22206      0.145108     -0.849367     -0.249056      0.356569    -0.0844571      0.323214     -0.270536     0.0202237   -0.00840381    -0.0314732     0.0384120   -0.00226228    -0.0149176  -0.000416154    0.00261991   0.000709348  -0.000224997  -0.000213227   0.000237224   1.01644e-05  -1.22094e-05   5.60244e-06   3.80249e-07   5.49296e-07  -8.41190e-08  -4.24775e-10       2.70666       3.56254       3.59861       3.89110       3.82080       3.61693       3.36036       2.76360       2.23740       1.87282       1.52864       1.22073      0.894556      0.598629      0.448547      0.299290      0.211305      0.134101     0.0856388     0.0539320     0.0291079     0.0166255    0.00867143    0.00437408    0.00216953    0.00106231   0.000519085   0.000229153   9.63697e-05   3.71676e-05   1.46560e-05   5.17262e-06   1.63807e-06   5.53721e-07   1.35077e-07   3.62857e-08
  20  13 2790.5902    2.8037  0.9799 11.3381 -0.0019  0.0309   0.0625   0.0713    0.1748   0.0000   440.6899      -1.82609       19.0289       1.99497      -4.68496      -1.90703      -3.34818     0.0541219      0.725875     -0.668574      0.640794      0.888367      0.424433      0.301324     -0.314389     0.0842519      0.133980      0.192503     0.0338208    -0.0138898   -0.00888755    0.00642619    0.00669452  -0.000121451   -0.00262374   -0.00150553   0.000175078   1.36314e-05  -6.55685e-05   6.05106e-05  -1.17845e-05   2.59943e-06  -4.87819e-07  -3.91606e-07  -1.01336e-07   4.55935e-08       2.36947       2.95543       3.27539       3.46244       3.15239       3.27238       2.87164       2.60352       2.38099       1.57996       1.46297       1.03660      0.882864      0.563284      0.453548      0.290176      0.204682      0.124987     0.0768706     0.0462302     0.0285244     0.0152905    0.00787195    0.00466013    0.00211338    0.00122725   0.000518998   0.000229317   9.59586e-05   3.81583e-05   1.40167e-05   4.88045e-06   1.80288e-06   5.45805e-07   1.78223e-07   3.82301e-08
  20  16 3224.3246    3.8969  1.3546 11.4508 -0.0047  0.0358   0.0695   0.0837    0.2267   0.0000   441.9799       1.05801       17.9621       4.29412       7.75783     0.0648401      -1.10662   0.000913598       2.11416     -0.659160      -2.08353     -0.380845     -0.241364     -0.115490     -0.112935      0.157549      0.112359     -0.109143      0.140487     0.0928942   -0.00117491   -0.00431880     0.0158614    0.00168348   -0.00281847  -0.000381328   0.000136587  -0.000282503  -3.59329e-05  -1.11548e-06   4.59436e-06  -8.30984e-07   3.05363e-06   6.08775e-07  -9.48482e-08   1.11935e-08       3.29975       3.94765       4.06997       4.01483       4.07863       3.73791       3.63288       3.10421       2.61531       2.28593       1.99941       1.50994       1.07183      0.761272      0.502878      0.338960      0.221989      0.160002      0.102057     0.0590127     0.0329931     0.0176294     0.0100965    0.00503694    0.00233911    0.00108784   0.000528364   0.000238687   0.000104356   4.29717e-05   1.48140e-05   5.10638e-06   1.73668e-06   4.88079e-07   1.47634e-07   4.25406e-08
  20  17 3368.0302    3.2838  1.8964 11.3131 -0.0023  0.0390   0.0506   0.0972    0.1253   0.0000   446.0398      -4.47316       11.8478      -5.01716      -1.06456      0.713473      -2.65270   -0.00394589       3.67225      -2.61380      -1.15926      0.508497       2.85551      -1.82251      0.137235     0.0401573     -0.209782   -0.00709806   -0.00740122    -0.0237954    0.00922349    0.00889981    0.00487170   -0.00559248    0.00308300    0.00354266  -0.000136825  -0.000606018  -0.000111381   6.65276e-05  -2.99898e-05  -1.03547e-05   1.07254e-06  -1.20050e-06   8.52473e-08  -4.27247e-08       3.06758       3.96726       4.23399       4.42221       4.39498       4.15591       3.72260       3.26464       2.73807       2.17120       1.84401       1.31881       1.04948      0.742945      0.536368      0.369645      0.258112      0.153312     0.0959729     0.0629147     0.0346256     0.0210242     0.0106685    0.00538554    0.00298022    0.00139523   0.000635931   0.000295521   0.000121140   4.61310e-05   1.99061e-05   6.55303e-06   2.07068e-06   6.98502e-07   1.99316e-07   5.37191e-08
  20  18 3511.6895    2.7844  2.7054 10.7919 -0.0032  0.0490   0.0381   0.1182    0.1283   0.0000   440.8911       3.56088       18.2168      -5.83005      -7.51771      -8.71216       1.93999      0.868019      -1.60388       4.52182       1.22018      0.436627      -1.32725      0.258983     -0.411613      0.266229     -0.451881      0.352848    -0.0426022     0.0263807    -0.0138150   -0.00983492     0.0302080   -0.00784689   -0.00816008    0.00104441   0.000207678   0.000248794  -0.000170240   4.66681e-05   2.50539e-05  -2.00114e-05  -2.19779e-06   3.46233e-07  -4.91181e-07   2.39317e-08       3.84480       4.97079       5.37629       5.68725       5.16599       5.18056       4.67122       4.07877       3.44885       2.97987       2.27972       1.82648       1.35145      0.970448      0.657607      0.481421      0.305010      0.195624      0.126042     0.0774528     0.0425333     0.0240184     0.0138658    0.00731420    0.00318549    0.00176347   0.000812034   0.000372253   0.000139281   6.32456e-05   2.32415e-05   8.92973e-06   2.86357e-06   8.66896e-07   2.44391e-07   6.28204e-08
  20  19 3655.4664    2.3658  4.1044 10.2388 -0.0015  0.0592   0.0266   0.1502    0.1050   0.0000   437.0471       8.12417       5.75274      -3.68689      -4.96888       3.03770       6.67383      -1.25951      -5.59368      -2.26509      -3.35177      0.925973       3.11925      0.992922     -0.270866    -0.0219433      0.295920     -0.418623     -0.381165     -0.114692     0.0293406    -0.0205692    0.00596003    -0.0213259    -0.0112574  -0.000154807   0.000313650   7.25294e-05  -1.28226e-05  -6.68985e-05  -1.83661e-05  -2.09420e-05   1.80687e-06   5.57280e-07  -1.19826e-09  -2.03241e-08       4.74245       6.38831       6.71523       7.11139       7.18514       6.49422       5.84046       5.04411       4.26240       3.44729       2.79768       2.10271       1.62446       1.13119      0.815238      0.550284      0.374181      0.241011      0.152088     0.0922381     0.0530893     0.0304727     0.0161512    0.00866484    0.00429489    0.00209600   0.000963398   0.000424949   0.000179102   7.10823e-05   2.70656e-05   9.83104e-06   3.22822e-06   1.02903e-06   2.92751e-07   7.89851e-08
  20  20 3798.9306    1.9205  6.0898  9.8155 -0.0032  0.0751   0.0181   0.1967    0.0781   0.0000   436.1608       2.90594       17.9740      -20.4336      -6.78319       2.96609      -9.35583       4.88934       8.20951       4.52989      -6.32299      -5.79363       4.15713      -1.40332     -0.128445      -1.32698      0.193450    -0.0191171      0.125755      0.127611      0.163928     0.0451857    -0.0119485   -0.00308912    0.00555080   0.000792764   -0.00202564  -0.000262335  -0.000177693   0.000314440   5.03783e-06  -1.50291e-05  -1.33428e-06  -1.31645e-06  -5.39701e-07  -1.30489e-08       6.15140       7.88697       8.78962       9.12888       8.87333       8.35207       7.47796       6.48224       5.40268       4.41696       3.45527       2.71617       2.02936       1.46844       1.03727      0.719732      0.478126      0.307465      0.191425      0.116058     0.0678930     0.0384286     0.0202059     0.0109858    0.00541374    0.00267143    0.00126089   0.000535908   0.000235585   9.28602e-05   3.50089e-05   1.30135e-05   4.25938e-06   1.35536e-06   3.79408e-07   9.90189e-08
  20  21 3942.5652    1.5982  8.2220  9.4875 -0.0011  0.0904   0.0137   0.2561    0.0678   0.0000   468.9048      -1.28168       10.8420      -30.1508       6.99079      -10.0163       6.48127       6.77192      0.162012      -5.85022      0.166257     -0.800408      -1.50527       1.70379      0.798937       2.13096      0.107622     -0.778411     -0.170529     0.0270970    -0.0822489     0.0454161    -0.0210579    -0.0244331    0.00579462   -0.00573041  -0.000479396  -0.000313101   0.000142581  -8.72581e-05  -5.12062e-05  -1.29994e-05  -2.21890e-06  -6.74677e-07   7.57947e-07  -9.03588e-08       7.33296       9.42893       10.1000       10.5482       10.2224       9.78758       8.76015       7.67696       6.63579       5.44695       4.41904       3.37471       2.53493       1.83491       1.30493      0.870570      0.588256      0.381026      0.234257      0.144016     0.0824069     0.0466555     0.0252358     0.0135117    0.00646433    0.00320934    0.00147251   0.000643728   0.000274619   0.000113640   4.22543e-05   1.53641e-05   5.08811e-06   1.66332e-06   4.62364e-07   1.21133e-07
  20  22 4086.4881    1.3263 10.0850  9.3652 -0.0022  0.1117   0.0108   0.3051    0.0582   0.0000   437.9158      -4.23976      -3.77405      -3.10776       3.94265       6.75135       25.4428      -5.63288     -0.696802      -1.17093       19.0116      -5.44505      -5.93502      0.706521       4.67976      -1.17164      -1.04462     0.0618741      0.296615     -0.161033     0.0104478    -0.0204105     0.0430462   -0.00931528    0.00330252    0.00327523  -0.000584476  -0.000468444   0.000504669   6.41463e-06  -0.000138769  -7.55959e-06   5.38134e-06   2.48196e-06   3.68293e-07  -3.29372e-07       8.52565       11.3259       12.3112       12.3389       12.4627       11.7169       10.5208       9.45834       7.85447       6.57494       5.16599       4.04837       3.05929       2.22544       1.61332       1.07371      0.728533      0.470178      0.292494      0.175922      0.101042     0.0576644     0.0314137     0.0164002    0.00836649    0.00400950    0.00182226   0.000839556   0.000348259   0.000142214   5.42354e-05   1.95558e-05   6.63481e-06   2.14056e-06   6.02537e-07   1.58704e-07
  20  23 4230.0207    1.0844 11.4493  9.3871 -0.0022  0.1337   0.0094   0.3656    0.0500   0.0000   448.6952      -1.93984      -2.82803      -9.28089       21.5287       9.81283       19.1277       5.94068      -6.35727      -14.0356       5.06387       1.37661      -5.34180      -6.97524       2.97543      0.719739     -0.697492    -0.0893344      0.147889     0.0965748     -0.194276     0.0240793    -0.0501020    0.00359907    -0.0261749    0.00478472   -0.00137495  -0.000169038  -0.000677431  -6.32046e-06   5.91761e-05  -3.02400e-05  -1.86315e-05  -3.47430e-06   5.65399e-07  -2.25595e-08       10.4271       13.7323       14.8483       15.1510       15.3234       13.9918       12.7251       11.3463       9.45247       8.00760       6.32655       4.89861       3.70147       2.66765       1.89866       1.29000      0.866876      0.555859      0.352854      0.212585      0.122967     0.0708500     0.0382926     0.0202067     0.0102627    0.00481819    0.00235206   0.000983779   0.000443821   0.000167886   6.66846e-05   2.37873e-05   7.91502e-06   2.49916e-06   7.07404e-07   1.88545e-07
  20  24 4374.3359    0.9170 14.5424  9.3596 -0.0024  0.1726   0.0076   0.4630    0.0423   0.0000   451.7039      -22.0747       19.3279      -22.0404       54.1030       53.2278       15.7328      -47.6980      -3.18531       11.1252       9.86650      -2.21216      -13.2476       11.2337      -2.85287      -2.80277     -0.754428      -1.78884     -0.237991      0.486048      0.134778     0.0356502    -0.0699594  -0.000741312    -0.0109347   -0.00820245    0.00176314    0.00310388   2.02094e-05   0.000450943  -4.29242e-05   2.35802e-05  -2.35182e-05   3.52872e-06   1.03274e-07   1.47605e-07       13.4672       17.9908       19.4830       19.6572       19.1950       18.1895       16.6601       14.5848       12.3969       10.5046       8.34827       6.41823       4.90868       3.48440       2.47594       1.70237       1.12928      0.724137      0.460825      0.272291      0.163020     0.0904271     0.0492841     0.0258867     0.0129316    0.00635202    0.00291292    0.00132124   0.000553408   0.000229060   8.64946e-05   3.20556e-05   1.08343e-05   3.28330e-06   9.34869e-07   2.46359e-07
  20  25 4517.6735    0.7832 17.4406  9.1922  0.0000  0.2122   0.0062   0.5601    0.0374   0.0000   414.4922       3.28316       37.2379      -14.1218      -6.90085       6.62531       21.1624       3.19459      -7.77119       5.35736      -7.69745      -1.84695       9.03663      -12.1483      0.787123     0.0106226      0.863540      -3.18445      -1.55572       1.19475      0.177520    -0.0849585     -0.187720    -0.0103250    0.00924671   -0.00440357   0.000316484    0.00151118  -0.000296787   0.000134050   0.000107632   4.77411e-05  -1.76399e-05   1.85512e-06  -1.06178e-07   8.62375e-08       16.4827       21.5855       23.5383       24.2720       23.9547       22.5303       20.5363       17.8226       14.9760       12.5462       9.92455       7.66489       5.90163       4.26156       3.01642       2.13947       1.40082      0.917203      0.571392      0.351278      0.205998      0.116428     0.0636000     0.0335748     0.0168458    0.00829127    0.00389355    0.00170859   0.000728407   0.000294638   0.000112823   4.09800e-05   1.36976e-05   4.18883e-06   1.15534e-06   3.10198e-07
  21   9 2231.8424    0.9781  0.8105  9.2683 -0.0129  0.0276   0.0226   0.0594    0.1572   0.0000   441.2203       1.64815       16.8784      -2.10645       1.07152     -0.767837       1.61900      -1.02872      -3.01070     -0.677424      0.187285      0.187339     -0.742643      0.608487      0.330897     -0.119536     -0.218119    -0.0495475    0.00561552    -0.0386266    -0.0224016     0.0224160   -0.00215343   0.000674946   -0.00434901  -0.000720716    0.00113317  -0.000322419  -0.000112357   3.16032e-05  -3.96984e-05  -2.03510e-05  -1.27330e-06   7.69918e-07  -7.46979e-07   9.03394e-08       2.23456       2.71208       3.21092       3.24064       3.11835       3.05905       2.80478       2.14838       2.01674       1.71035       1.37579      0.959976      0.841912      0.600142      0.369691      0.293575      0.200312      0.125458     0.0798784     0.0565382     0.0310438     0.0173008     0.0104199    0.00604725    0.00304099    0.00133959   0.000769617   0.000364640   0.000151097   5.56298e-05   2.59243e-05   1.13521e-05   4.63143e-06   1.53659e-06   4.51499e-07   1.32042e-07
  21  12 2676.1404    2.3339  0.9226 10.9144 -0.0048  0.0257   0.0502   0.0674    0.1832   0.0000   435.6293       3.94138       17.3710    -0.0626207       2.96865      -1.62612       5.56827       1.39036      -2.46788      0.379956     -0.284053    -0.0633966      0.536764     -0.299293     -0.541589     0.0777660    -0.0916909     -0.247300      0.122967     0.0333386    -0.0148124   0.000872232    0.00510359   -0.00501530  -0.000719195   -0.00268964   0.000406387   0.000117239  -1.76064e-05  -1.86849e-05  -3.22599e-05   2.13643e-06  -1.86792e-06   8.02795e-07   1.36846e-08   3.07498e-07       2.06170       2.68186       3.12615       3.13619       3.03269       2.85952       2.64267       2.23367       1.93528       1.53816       1.22858      0.992643      0.720896      0.533849      0.391138      0.267885      0.178549      0.118427     0.0784057     0.0468100     0.0285507     0.0163407    0.00909666    0.00508724    0.00270881    0.00131010   0.000683726   0.000318432   0.000144511   6.36747e-05   2.70148e-05   9.77353e-06   3.75137e-06   1.34738e-06   4.49366e-07   1.37188e-07
  21  13 2822.8398    3.0017  0.9461 10.8456 -0.0052  0.0441   0.0626   0.0694    0.2816   0.0000   438.6074     -0.474624       17.4359      -1.28379       2.29351       1.38795      0.147988      0.274731      -2.10962      -2.04064      0.997723     -0.331490       1.55812     -0.140859     -0.119098      0.556631      0.143100     -0.107815    0.00386367    -0.0382820     0.0259176   -0.00359674  -0.000499429    0.00677745    0.00236726   -0.00127804  -0.000840927  -0.000267738   7.45444e-05  -0.000144601   4.87580e-05  -7.77425e-06  -2.84352e-06  -1.19417e-06   8.37919e-07  -1.38229e-07       3.97315       4.94920       5.14489       4.64115       3.90776       4.74024       4.53787       4.20955       3.74224       2.78825       1.93608       1.74325       1.44903       1.06099      0.801120      0.586197      0.380043      0.237231      0.145842     0.0742647     0.0386814     0.0242468     0.0138282    0.00539584    0.00366320    0.00193403   0.000901595   0.000386050   0.000245833   8.94384e-05   2.83058e-05   1.10165e-05   5.86426e-06   2.00623e-06   6.38453e-07   2.16868e-07
  21  14 2968.7804    3.6937  0.9958 11.3387 -0.0035  0.0271   0.0763   0.0671    0.2498   0.0000   439.5716       1.60767       13.8653       2.40880      0.152933       3.22612      -5.24827       1.47082     -0.525459     -0.785845     -0.999341      -1.36171     -0.300432      0.132975   -0.00911429    -0.0486649     -0.392604      0.124378     0.0653775    -0.0200941     0.0158319   0.000626236     0.0143449   -0.00235782    0.00199745    0.00107328    0.00131337  -4.03688e-05   0.000137756  -4.80148e-05   6.21438e-07   2.65154e-06  -5.11344e-07  -3.24604e-06  -3.13141e-07   1.65518e-07       2.11047       2.76074       2.95884       2.90060       2.91919       2.82252       2.62723       2.41803       2.04938       1.61001       1.36649      0.981852      0.819049      0.614881      0.455086      0.315921      0.211195      0.141888     0.0873053     0.0527105     0.0301214     0.0191911    0.00918575    0.00581891    0.00288438    0.00151118   0.000760957   0.000333891   0.000155187   6.23029e-05   3.05010e-05   1.00832e-05   3.97528e-06   1.52013e-06   4.11232e-07   1.48132e-07
  21  16 3258.3706    3.6889  1.5123 11.2442 -0.0042  0.0397   0.0621   0.0830    0.1967   0.0000   436.2721      -2.54047       11.2699       4.67659      -1.33046      -3.34520     0.0329723      -3.15385       1.61497      -4.67191       1.66829      0.995181       1.16363      0.180814     0.0485929      0.146714     -0.733123      0.163059     0.0896127    -0.0912712    -0.0522331    -0.0122806    0.00775792   -0.00560573    0.00176025    0.00169133  -0.000110780   0.000625621   0.000197125  -1.26068e-05  -4.27974e-05  -7.48922e-06   8.94538e-06   1.23895e-06  -1.11343e-06   1.03349e-07       2.74042       4.12316       3.92574       4.59901       4.16002       4.15176       3.58185       3.24002       2.77316       2.24798       2.03404       1.25764       1.17615      0.756812      0.628120      0.413550      0.284947      0.184955      0.106997     0.0740375     0.0403020     0.0271620     0.0136012    0.00833691    0.00381946    0.00220388   0.000945911   0.000455503   0.000211854   8.42088e-05   3.99926e-05   1.41807e-05   5.67395e-06   1.81848e-06   5.90057e-07   1.67269e-07
  21  17 3402.6611    3.1547  1.9454 11.2325 -0.0043  0.0414   0.0471   0.0926    0.1240   0.0000   441.0255       3.59124       12.7519      -5.63291       8.75195       1.00811      -2.58062      -5.05450     -0.172067       2.79736      0.405548     -0.112665       1.67996      0.406180     -0.132756      0.263279      0.163936   0.000322955      0.203489     0.0782962   -0.00676326    0.00283475    -0.0183360    -0.0155226    0.00505777   0.000428184  -0.000585022   2.55305e-05   5.71804e-05  -3.82505e-05   4.71499e-05   8.24989e-06   8.53348e-06  -2.02929e-06  -4.23512e-07  -1.44800e-07       3.10992       4.26762       4.56023       4.88909       4.71221       4.53609       3.77956       3.60461       2.91112       2.48923       2.01576       1.53977       1.12851      0.875651      0.605164      0.442035      0.291611      0.185200      0.122723     0.0732732     0.0474409     0.0263584     0.0159463    0.00826713    0.00463308    0.00208100    0.00111859   0.000515595   0.000225150   9.88528e-05   4.15314e-05   1.54547e-05   5.89614e-06   1.94348e-06   6.48636e-07   1.93641e-07
  21  18 3546.8582    2.6092  3.3352 10.5354 -0.0024  0.0516   0.0302   0.1278    0.0988   0.0000   440.4276      -8.37354       14.5811      -2.10883      -1.42432      -6.52678       1.37182     -0.827582      -4.18937      -1.84197       3.16523       1.96913      -1.80310      -1.00555     0.0949338     -0.257870     0.0429247      0.291984     -0.235668     0.0881189    -0.0450905    -0.0279153     0.0182098     0.0174288   -0.00930347  -7.78958e-05   0.000690955    0.00178750   4.49404e-06  -0.000206283  -3.67744e-06   2.69346e-05  -8.10664e-06   6.90751e-08   1.39982e-06   1.35844e-07       3.97715       5.15022       5.62809       5.70527       5.64698       5.18226       4.88653       4.21021       3.83160       3.10229       2.63425       1.99247       1.51402       1.11984      0.788512      0.574147      0.360043      0.246897      0.156784     0.0977834     0.0583014     0.0341839     0.0196332     0.0109875    0.00551898    0.00292377    0.00132898   0.000667130   0.000293578   0.000132085   5.03890e-05   2.13290e-05   7.19522e-06   2.71739e-06   8.48719e-07   2.52869e-07
  21  19 3691.2909    2.1867  4.3398 10.2996 -0.0010  0.0623   0.0240   0.1524    0.0878   0.0000   442.4637      -2.71368       13.0897       1.20201      -10.5655      -5.18304      -5.34734      -4.68584       1.77160       1.97586      -3.45977       1.17616      -2.39924       1.00364      -1.18388       1.68396     -0.690153     -0.747817      0.330965     0.0475938    -0.0158121     0.0494967     0.0236973   -0.00363281   0.000637229    0.00848689   7.67032e-05   0.000561631   6.28486e-05  -0.000119563   1.72478e-06   1.91203e-05   1.18706e-05   2.44967e-06   1.86789e-07  -4.36829e-07       4.71861       6.03162       6.92884       7.07098       6.74596       6.66533       5.97707       5.26870       4.36328       3.65255       2.98669       2.31550       1.78246       1.29655      0.947100      0.636871      0.449937      0.303336      0.188850      0.120125     0.0727442     0.0410216     0.0231770     0.0129747    0.00653175    0.00347805    0.00166159   0.000812052   0.000354723   0.000156595   6.58353e-05   2.69750e-05   9.41217e-06   3.31913e-06   1.10243e-06   3.33697e-07
  21  20 3835.6113    1.8323  6.3115  9.9471 -0.0012  0.0770   0.0171   0.2050    0.0665   0.0000   443.7451      -15.3218       29.4642       10.4837       17.5935       15.1681       13.8188       4.38085       5.37693     -0.774474      -2.42647     -0.274466       1.84389      0.832152       1.38357       1.28086     -0.525439     0.0514332      0.157028     -0.150536     0.0358628     0.0983688    -0.0237750    0.00789769    0.00648227    0.00704202  -0.000237889   0.000246911  -0.000252693   5.95684e-05  -8.92587e-05  -2.17349e-05   1.25976e-05  -1.01763e-06   1.30475e-06   1.43489e-07       5.96920       7.80249       8.32530       8.78385       8.42951       8.13190       7.20855       6.50038       5.69348       4.75683       3.82050       3.02566       2.27854       1.72567       1.20130      0.820536      0.561261      0.382958      0.242217      0.150863     0.0902817     0.0512325     0.0295404     0.0163252    0.00874608    0.00437035    0.00214699    0.00100568   0.000430220   0.000192522   7.82931e-05   3.12058e-05   1.13467e-05   3.91426e-06   1.30212e-06   4.00451e-07
  21  21 3979.4844    1.5189  8.8803  9.4996 -0.0013  0.0969   0.0123   0.2635    0.0593   0.0000   430.9424       6.27735       7.78669       2.68999      -7.99030       13.5013      -4.40753      -8.37613      -16.4566      -3.89624       6.00042       1.39015      -7.70637       1.50674      0.753222      -1.16831     -0.637771      0.199057      0.257267    -0.0981957    0.00649135     0.0557068   -0.00331028    -0.0303092     0.0147966    0.00128065   -0.00438481  -0.000909736   5.74625e-05   0.000198959   3.03624e-05  -4.97026e-05   7.32684e-06  -3.29305e-06  -5.84939e-07  -9.97446e-08       7.29898       9.45888       10.2136       10.5527       10.2933       10.0496       9.23196       8.19229       6.94205       5.72177       4.58756       3.68630       2.80821       2.07609       1.52993       1.08317      0.732084      0.483083      0.303856      0.190213      0.114318     0.0667380     0.0375969     0.0199347     0.0105544    0.00544694    0.00260136    0.00127971   0.000556333   0.000252938   9.77687e-05   4.00014e-05   1.44424e-05   5.10028e-06   1.68689e-06   5.10301e-07
  21  22 4123.5621    1.2846 10.3280  9.3002 -0.0017  0.1117   0.0102   0.3093    0.0569   0.0000   433.9447       8.43530       8.03488      -10.3231      -4.18306      -3.25455      -2.13373       16.2735     -0.234107       16.6852      -9.05447      -7.96540       1.16877      -1.90124       2.91326     -0.259950      0.429746      0.447031     -0.223047     -0.226336      0.132027     0.0452783     0.0586464    -0.0101481   -0.00118786    -0.0161511    0.00659056   -0.00156156  -0.000425169  -0.000714232  -5.87435e-05  -3.22869e-05  -6.03831e-06   7.33632e-06  -1.92182e-06  -7.73403e-07       8.25812       10.7737       11.7768       12.4955       12.1871       11.6231       10.5545       9.10605       8.04606       6.58002       5.32241       4.18846       3.20705       2.37178       1.73992       1.15568      0.817355      0.548406      0.350609      0.221830      0.130607     0.0762841     0.0432429     0.0242342     0.0128299    0.00641846    0.00320279    0.00146755   0.000664699   0.000284304   0.000119684   4.63544e-05   1.72752e-05   5.89903e-06   1.97084e-06   6.11307e-07
  21  23 4267.8200    1.0621 13.5028  9.2922  0.0006  0.1468   0.0079   0.4037    0.0460   0.0000   427.2324      -2.09116       22.9086       23.6779      -10.5585       13.7956       2.71601      -26.9954     -0.304007       24.9450      -7.30235      -7.67334       10.9638     -0.262613       4.04380      -1.60798       1.89736     -0.276276    -0.0145206      0.376657      0.447613    -0.0789475      0.174739    -0.0274942    -0.0133585    0.00848343    0.00264127   -0.00298519  -0.000975741  -0.000445944   0.000361335   0.000178595  -3.94754e-05  -3.53350e-06  -4.87366e-06   3.75773e-07       10.6474       14.2268       15.3523       15.8818       15.7200       14.6605       13.8526       12.1373       10.5431       8.76072       6.95312       5.51662       4.20873       3.21801       2.31644       1.64457       1.11890      0.726040      0.470304      0.288093      0.174252      0.102481     0.0586560     0.0312989     0.0171367    0.00852291    0.00424225    0.00196981   0.000897167   0.000390202   0.000159898   6.22474e-05   2.38195e-05   8.12135e-06   2.61239e-06   7.92085e-07
  21  24 4412.2115    0.8540 14.4015  9.3522 -0.0023  0.1770   0.0072   0.4656    0.0404   0.0000   442.0711       16.5293       52.9941      -18.3783       16.2145      -24.5181      -47.6727       1.13354       19.4647      0.943487      -2.30449      -3.17231      -1.91447      -1.28375       2.35448      0.547324      0.332125      0.577584     -0.713943      0.249203    -0.0790752    -0.0904506      0.100409    -0.0484471    -0.0163416  -0.000448939    0.00331674   -0.00410129   -0.00245942   0.000708518   0.000309365  -0.000101582  -7.04328e-05   1.46787e-05   9.43583e-07  -4.41650e-07       13.2777       17.5595       19.4407       19.8787       19.8469       18.4732       16.8688       15.2073       12.6103       10.6183       8.49712       6.81829       5.15498       3.78532       2.76834       1.91385       1.33861      0.875692      0.563655      0.353740      0.213364      0.126102     0.0710560     0.0377058     0.0207505     0.0102967    0.00519324    0.00246348    0.00108469   0.000488545   0.000195786   7.60882e-05   2.89519e-05   9.71517e-06   3.17645e-06   9.72544e-07
  22   8 2104.7926    0.7148  0.6737  9.3306 -0.0121  0.0282   0.0189   0.0581    0.0969   0.0000   441.4598      -3.33310       19.3121       2.41523      -3.35582       1.89133      -1.38264      -1.98337      -2.71420     -0.455090       2.00547     -0.229697     -0.777288     -0.652050      0.289260     -0.209170     -0.160316     0.0189975     0.0100705     0.0393691    -0.0153748     0.0128185   -0.00533854   -0.00411823   -0.00451406   0.000203197   0.000133619   0.000478737  -0.000328865   4.53146e-05   4.00032e-05  -6.57295e-06  -3.76916e-06   6.08805e-07  -1.21027e-06   2.60475e-08       2.25147       2.81114       3.18791       2.82802       2.72831       2.51730       2.30898       2.35631       2.17617       1.90175       1.65869       1.27116      0.985182      0.727396      0.523184      0.361668      0.245299      0.153925     0.0943607     0.0649750     0.0369670     0.0215081     0.0142604    0.00717050    0.00410554    0.00237765   0.000970321   0.000598651   0.000272330   0.000113155   5.72578e-05   2.28107e-05   7.58491e-06   3.68730e-06   1.21653e-06   3.56518e-07
  22   9 2259.9779    1.0401  0.9247  9.1321 -0.0026  0.0271   0.0217   0.0654    0.1735   0.0000   440.4995     -0.674759       12.4916      -2.06211     -0.597124      -3.34836      -3.94978       1.32436     -0.578286      -2.57886      0.788325     0.0636413     -0.528138      0.741861      0.212973      0.394706     -0.216227   -0.00818626     -0.109505    -0.0679943     0.0307866    -0.0185402  -0.000373951   -0.00929721    0.00373502  -0.000106924   0.000657787   0.000730674   1.02656e-05   2.15968e-05   5.33590e-05  -2.58941e-06  -2.74597e-06  -7.04349e-07  -1.24972e-06  -9.41320e-08       1.98243       2.46857       2.71392       2.79421       2.52956       2.64696       2.58160       2.20401       2.00201       1.65145       1.19411       1.01415      0.845512      0.598195      0.472071      0.337721      0.236256      0.156984      0.103187     0.0614630     0.0379959     0.0235711     0.0132464    0.00694278    0.00405026    0.00212589    0.00106503   0.000583250   0.000260712   0.000119371   4.98929e-05   2.23508e-05   8.38356e-06   3.35723e-06   1.23098e-06   4.51039e-07
  22  11 2559.1324    1.9408  1.0501 10.0948 -0.0027  0.0320   0.0376   0.0661    0.2158   0.0000   436.4959       1.80113       18.3448      0.942215      -6.63825       2.69360      0.562668     -0.646102       1.66987       2.62215      -2.84085      -1.57659      0.373054     -0.420814    -0.0492821      0.205649     -0.602184     -0.179972    -0.0818091     0.0346058    -0.0838930     0.0116933     0.0113407    0.00163844    0.00394530    0.00162801  -0.000570408  -0.000383497  -0.000128764  -6.55351e-05  -4.59605e-06  -2.84826e-05  -5.00147e-06   7.94566e-09   2.09515e-07  -9.24307e-08       2.70529       3.33747       3.16575       3.23160       3.49165       3.84359       3.46797       2.71205       2.11613       1.75469       1.68130       1.45013       1.14455      0.766640      0.501936      0.321090      0.269101      0.193843      0.142964     0.0953742     0.0610329     0.0335743     0.0191200    0.00948991    0.00495606    0.00235680    0.00124995   0.000570710   0.000277537   0.000129190   5.03046e-05   2.25557e-05   9.13288e-06   3.64998e-06   1.23321e-06   4.07754e-07
  22  13 2854.6290    3.1415  0.8660 11.4320 -0.0055  0.0264   0.0675   0.0608    0.1851   0.0000   438.4883       3.15619       20.6186       3.70192      0.324862     -0.751407      -1.47726       1.05687      -1.51580      -1.54125     -0.114186       1.39264      -1.01623     -0.267296      0.500005      0.224786     -0.247263     -0.202353     0.0127313     -0.153068   -0.00275486     0.0128849    -0.0113322     0.0123446    0.00139812    0.00135118    0.00154572   0.000333483   0.000215127   2.06059e-05   1.98505e-05   6.04043e-06  -7.66686e-06   3.64383e-06   1.05094e-06   5.66277e-07       1.94091       2.71105       2.84429       2.95837       2.87260       2.67276       2.29496       2.21328       1.93236       1.73585       1.36454       1.11147      0.853319      0.610055      0.446917      0.304761      0.196604      0.149523     0.0850125     0.0601185     0.0359520     0.0209239     0.0129631    0.00700693    0.00402236    0.00204157    0.00112121   0.000511093   0.000249281   0.000108428   4.60261e-05   2.06496e-05   7.54960e-06   3.13009e-06   1.01146e-06   3.55243e-07
  22  14 3001.3073    3.8362  0.9150 11.7910  0.0008  0.0248   0.0800   0.0640    0.1850   0.0000   436.8704      -2.92939       13.1150       2.12715      -4.52110       3.84638     -0.146765      0.486167     -0.399074      -2.22656      0.196563      0.634262     -0.429900    -0.0902725     0.0608421     -0.109152   -0.00820749      0.170466     0.0788335     0.0674554    0.00479154     0.0337411     0.0124758    -0.0115532    0.00443570  -0.000856825   0.000556616  -0.000311567   7.45808e-05   0.000171318  -5.90924e-05  -1.18645e-05  -1.88667e-06   1.90100e-06  -3.46150e-06  -2.14816e-07       1.90391       2.44548       2.65224       2.87164       2.69149       2.47034       2.38372       2.17803       1.72289       1.59795       1.29235       1.06981      0.774048      0.574351      0.410905      0.297494      0.198292      0.130790     0.0886405     0.0593104     0.0347441     0.0211202     0.0123079    0.00726156    0.00372046    0.00200652   0.000989042   0.000492081   0.000233647   0.000126080   4.98683e-05   2.22870e-05   8.22055e-06   3.34238e-06   1.14518e-06   3.77235e-07
  22  15 3146.9196    4.0957  1.0757 11.6665 -0.0038  0.0287   0.0794   0.0705    0.2379   0.0000   441.6503      -2.78556       15.1078      -1.03001     -0.229187      -9.72707      -4.82149      0.627795     -0.203687     -0.987084      0.806103     -0.770399     -0.358256      0.514304     -0.337354      0.290862    -0.0316294     0.0276547     -0.102775     0.0375294    -0.0110626     0.0434529    0.00816691   -0.00177882    0.00620605   -0.00203884  -0.000281837   0.000960425  -0.000598187   9.47345e-05   1.90635e-05   1.55072e-05   1.09691e-06   2.88923e-06   1.36866e-06  -6.08784e-07       2.21593       2.72273       3.05729       3.19443       3.20522       3.19108       2.80926       2.42630       2.03847       1.56858       1.42661       1.12247      0.858278      0.637113      0.454719      0.300845      0.222894      0.156927      0.105526     0.0755354     0.0423770     0.0250281     0.0148223    0.00796896    0.00459088    0.00227968    0.00120355   0.000557992   0.000273736   0.000132019   5.18972e-05   2.39402e-05   8.73589e-06   3.46070e-06   1.23900e-06   3.79499e-07
  22  16 3292.1022    3.5792  1.4813 11.6801 -0.0052  0.0334   0.0596   0.0787    0.1350   0.0000   438.2981      -2.43907       18.5484       5.03603       3.03998      -1.73547      -5.74841      -2.04424      0.682583     -0.684453     -0.209693    0.00149152       1.09152     0.0908513     -0.121891    -0.0320497    -0.0207539      0.133058    -0.0135934     0.0502117      0.118567     0.0313114    0.00546743   0.000793719   -0.00538528    0.00150441   -0.00139443   2.24260e-05  -0.000254823   0.000276080  -1.86261e-05  -3.62884e-05  -1.14933e-05   5.49193e-06   7.62175e-07  -1.92904e-07       2.51531       3.29532       3.44885       3.46507       3.45085       3.27600       3.17705       2.79721       2.47384       2.00685       1.66943       1.30564       1.04497      0.789700      0.569700      0.416045      0.277385      0.193520      0.125958     0.0807796     0.0481540     0.0281660     0.0167669    0.00900888    0.00490440    0.00271662    0.00135620   0.000665457   0.000299653   0.000150832   6.15366e-05   2.68992e-05   9.96831e-06   4.19910e-06   1.41073e-06   4.90481e-07
  22  17 3437.0659    3.0751  2.3382 10.9272 -0.0041  0.0401   0.0398   0.0978    0.1003   0.0000   432.9920      -4.94840       24.6284      -1.22062      -1.20016      -3.15333       8.38886       2.03576     -0.407721      -3.23654      0.374309       1.11068      -1.99734     -0.560441   -0.00397220     0.0164671    -0.0437017     -0.235361      0.192446    -0.0630333     0.0771844    -0.0498590    -0.0108844    0.00375505     0.0137240   -0.00199731   -0.00152587   0.000243403   0.000221597  -0.000120978  -5.99698e-05   2.33005e-05  -8.67138e-06   4.44763e-06   1.01091e-06  -7.65961e-07       3.08075       3.92378       4.15228       4.19273       4.29661       4.16519       3.83644       3.40975       2.93056       2.40960       1.99113       1.61712       1.23172      0.947546      0.675636      0.496885      0.345070      0.236195      0.149636     0.0981169     0.0592405     0.0363799     0.0211655     0.0115118    0.00604227    0.00332822    0.00171121   0.000810130   0.000400533   0.000177175   8.11509e-05   3.12860e-05   1.32714e-05   4.97602e-06   1.72122e-06   5.90897e-07
  22  18 3581.7805    2.4935  3.5848 10.5182 -0.0024  0.0520   0.0275   0.1314    0.0816   0.0000   443.2070      -9.00745       14.4779       14.0730      -1.64483       2.63294       1.55680       4.20968       3.17551       5.01014      -1.64128      -2.27055      0.282025     -0.791005     -0.827435      -1.11784      0.583271      0.388177      0.277904    -0.0430998     0.0530913     0.0541605   -0.00460494    -0.0211805   -0.00906670   -0.00107675   0.000194190  -0.000823988  -0.000909419  -0.000227131   0.000105188  -9.74145e-07  -1.28096e-05  -3.96585e-06   5.60293e-06  -1.34330e-06       3.78905       4.84897       5.25154       5.35741       5.39299       5.23551       4.74384       4.25821       3.58462       3.21515       2.60628       2.06244       1.59781       1.15259      0.891992      0.633601      0.440135      0.292993      0.185820      0.121733     0.0773242     0.0456346     0.0274426     0.0155460    0.00843197    0.00433537    0.00210087    0.00110077   0.000503026   0.000239877   9.94079e-05   4.43211e-05   1.68659e-05   6.79118e-06   2.30428e-06   8.15492e-07
  22  19 3726.6786    2.1075  5.1301 10.1474 -0.0010  0.0639   0.0203   0.1740    0.0704   0.0000   440.0700      -11.3262       7.81014      -1.49670      -4.39540       4.52588       9.53955      -1.72496       6.66670      -6.77603       2.73616       3.00713      -1.95529       2.73106       1.13562     -0.951034     -0.609584      0.375873      0.252600      0.197440    -0.0864265    -0.0130226     0.0122363    0.00583717  -0.000866679     0.0150902   -0.00260208  -0.000142580  -0.000476749   9.64277e-05   2.72546e-05   8.21929e-05  -3.16530e-05   4.52739e-07  -6.39447e-07   1.84165e-06       4.74158       6.10036       6.75740       7.00344       6.80488       6.62068       6.08587       5.42798       4.59098       3.81391       3.24335       2.50658       1.94862       1.49382       1.06478      0.755082      0.530858      0.361922      0.236218      0.152325     0.0934369     0.0562313     0.0324095     0.0183208    0.00976871    0.00535444    0.00265416    0.00133606   0.000626852   0.000287957   0.000127304   5.39448e-05   2.18758e-05   8.46988e-06   2.87483e-06   9.72238e-07
  22  20 3871.3195    1.7237  6.9228  9.7977 -0.0022  0.0817   0.0151   0.2151    0.0619   0.0000   448.7046       7.22240       17.0067      -3.88704      -17.4423     -0.545869      -13.6900      -6.28177      -1.11174       12.9292      0.512678       2.51052      0.392191       2.20494      0.811496      0.525553     0.0413219     -0.111764     -0.203534     -0.100022     -0.262628     0.0310830    -0.0764065    0.00638305     0.0100470   0.000208853    0.00564955   -0.00180831   0.000156165  -0.000363235  -1.50829e-05  -1.51953e-06  -7.69978e-06   1.42179e-05   7.39742e-06   2.01090e-06       5.93933       7.67540       8.19945       8.32316       8.48444       8.14876       7.76865       6.70197       5.68086       4.90688       4.09370       3.26218       2.56158       1.90849       1.38007      0.969080      0.680396      0.469909      0.319384      0.199763      0.129090     0.0729138     0.0429266     0.0242096     0.0130972    0.00682503    0.00348374    0.00169356   0.000813606   0.000368845   0.000161193   6.87544e-05   2.84105e-05   1.04998e-05   3.78229e-06   1.28827e-06
  22  21 4016.3275    1.4635  9.2894  9.4831 -0.0017  0.0984   0.0114   0.2715    0.0549   0.0000   440.2285       1.34850       8.99433      -7.54440       15.3391       5.36708      -13.7648       2.34396       3.55753       2.32664       1.73405      -5.04341      -3.03280       3.97988      -1.10369       1.23217      0.282478      -1.17606     -0.249144      0.341192      0.316054     -0.150807     -0.128294     0.0121885     0.0124973    0.00278013   -0.00692615    0.00194684   2.00903e-05   0.000192076   9.69778e-05   3.08742e-05  -3.50273e-05   7.57852e-06   5.89573e-06   1.64689e-06       7.08039       9.15338       10.0559       10.2258       10.3183       9.79461       9.14191       8.15220       7.10684       5.90777       4.89533       3.86415       2.99682       2.29277       1.70047       1.20089      0.832721      0.562131      0.377514      0.235492      0.144913     0.0868346     0.0511319     0.0281840     0.0158634    0.00835775    0.00423684    0.00208466   0.000977225   0.000444754   0.000201220   8.40730e-05   3.31428e-05   1.27230e-05   4.53221e-06   1.53654e-06
  22  22 4160.8172    1.2030 11.4862  9.3281 -0.0010  0.1251   0.0092   0.3357    0.0502   0.0000   447.2947       6.56247       31.9767       27.9383       15.3581    -0.0103893     -0.871664     -0.182102      -6.84629      -6.44212       10.8423     0.0158721       1.23730     -0.923201      -2.19726       3.58694      0.329185       1.65501     -0.525459     -0.224605     -0.153493     0.0143030    -0.0528387     0.0541834    -0.0144221     0.0281411   -0.00355210  -0.000668377   -0.00277034   0.000267064   1.26604e-05  -0.000235574  -2.95315e-06  -2.25017e-06   1.27761e-05  -1.77626e-06       8.67334       11.7461       12.6255       13.4470       13.3220       12.5306       11.5461       10.2292       8.93998       7.52780       6.10378       4.90636       3.86863       2.81357       2.11850       1.46546       1.06223      0.687000      0.472885      0.297841      0.184814      0.112512     0.0644230     0.0375292     0.0199282     0.0108900    0.00551356    0.00272841    0.00130550   0.000597811   0.000260875   0.000107430   4.31653e-05   1.64854e-05   5.87124e-06   2.02391e-06
  22  23 4305.4987    1.0017 14.0299  9.2615 -0.0023  0.1528   0.0072   0.4261    0.0433   0.0000   461.9913       7.90015       16.4592       13.6200     -0.521986       4.04923       10.3824       29.0067      -3.68696      -22.8645     -0.228834      -4.83376      -5.52105      -4.41963      -1.67996       5.59823      -2.51549      0.332739       1.61162     -0.377462     -0.402947    -0.0478951    0.00912326    -0.0304583     0.0551371  -0.000284741    -0.0105074   -0.00522823   -0.00195893   8.84734e-05   0.000881838   0.000352464  -1.94830e-05  -1.77729e-05   4.34797e-06  -3.75785e-06       10.9245       14.2471       15.7531       16.3715       15.8841       15.1733       13.8938       12.5432       11.1139       9.35872       7.62993       6.21967       4.72899       3.54539       2.62887       1.86393       1.28910      0.869100      0.572009      0.365947      0.225359      0.138338     0.0800879     0.0452091     0.0255606     0.0131154    0.00685176    0.00341155    0.00160710   0.000751556   0.000319567   0.000140738   5.33464e-05   2.05192e-05   7.40665e-06   2.50096e-06
  23   7 1969.5885    0.5511  0.6463  8.8770 -0.0009  0.0340   0.0150   0.0530    0.0845   0.0000   440.3202      -4.14367       14.6727       5.03403      -3.54149       2.21916       4.30744      0.798607      0.232140       1.39413      -1.36545     -0.192622      0.481204      0.171730     -0.282306      0.347723      0.177210     -0.128868    0.00465650     0.0200291     0.0809206    -0.0198349   -0.00922302    0.00524567   -0.00472026    0.00631821   -0.00310167   8.14331e-05   4.58529e-05   0.000194033   6.13046e-07   5.15481e-05   1.26250e-05  -2.18235e-06   6.33356e-06  -6.45894e-07       1.96739       2.67802       3.42722       2.79402       3.34743       3.17906       2.37052       2.64232       2.18452       1.50169       1.66378       1.07575      0.834572      0.812611      0.499143      0.340818      0.306038      0.169763      0.123364     0.0834381     0.0486194     0.0316062     0.0183058     0.0101659    0.00627581    0.00372037    0.00178252   0.000906108   0.000565403   0.000236579   9.96801e-05   5.87734e-05   1.71583e-05   9.00030e-06   3.97847e-06   1.28298e-06
  23   8 2131.0828    0.7945  0.7605  9.0260 -0.0031  0.0279   0.0182   0.0599    0.1176   0.0000   439.9075      0.862499       19.5592      -1.27497      -4.13644      -2.22115      0.655056      -1.08451      0.958581      -1.26644      0.604403     -0.340225      0.357661     0.0992589     -0.471266      0.447455     0.0462779     0.0635942      0.162818    -0.0177603   -0.00239147   -0.00266696   -0.00361694    0.00444841   0.000648959  -0.000570623    0.00108858  -0.000971526  -0.000292168  -4.51997e-05  -0.000174301   4.04451e-05   9.17192e-06   5.18148e-06  -3.06114e-06   2.59260e-07       2.04921       2.26188       2.70806       3.29841       3.00538       2.54554       2.68519       2.58112       1.75983       1.60034       1.52612       1.06935      0.708310      0.643230      0.530844      0.345296      0.204270      0.174701      0.129470     0.0746284     0.0399827     0.0299537     0.0209523     0.0104494    0.00498299    0.00311634    0.00206129   0.000998217   0.000409074   0.000173105   9.49419e-05   5.23571e-05   2.29602e-05   9.42658e-06   3.62886e-06   1.15518e-06
  23  11 2588.5501    2.0132  0.9929 10.5670 -0.0031  0.0322   0.0406   0.0661    0.1755   0.0000   439.2411      0.611088       15.1863       3.14102      -4.10146     -0.308571    -0.0238909      -4.09312       1.44435       3.47637     -0.422295      -1.22819      0.216945     -0.534572   -0.00296702     -0.301462      0.163618     0.0453428    -0.0800601     0.0136566    0.00296691    -0.0112167    -0.0182789    0.00587792   -0.00116386   -0.00251360    0.00203007  -0.000778327  -0.000683348  -9.33094e-05   5.24206e-05  -1.88357e-06  -8.40216e-06   3.51308e-06  -2.75764e-06   2.62562e-07       2.11268       2.36242       3.13693       3.24673       2.82011       2.89968       2.80092       2.18413       1.96926       1.84280       1.39971       1.09024      0.893928      0.708977      0.538998      0.370967      0.268683      0.209079      0.123195     0.0828779     0.0612996     0.0314029     0.0181887     0.0111875    0.00691319    0.00356686    0.00179431   0.000898044   0.000513435   0.000234499   0.000101082   4.80667e-05   1.95429e-05   9.70753e-06   4.38517e-06   1.43016e-06
  23  12 2737.5048    2.5426  0.9473 10.9524 -0.0055  0.0279   0.0517   0.0618    0.1859   0.0000   439.2862      -1.55675       13.9189      -3.67197       2.65182       1.40425      -3.43889     -0.326487      0.309213       3.27869       1.81734      -2.22680      0.859963     -0.476068      0.352487     -0.467356    -0.0690031    -0.0618872    -0.0928557     0.0505625     0.0566267   0.000595678    -0.0151834    0.00971525    0.00204825   0.000342517   0.000725819   8.63662e-05   5.00482e-05   2.38919e-05   6.91149e-05   2.85118e-05  -4.88795e-06  -7.59259e-06   2.78496e-06  -1.03501e-06       1.98596       2.56737       2.62076       2.81246       2.66672       2.60883       2.36652       2.21128       1.99144       1.79970       1.41961       1.12535      0.924725      0.703987      0.498614      0.380636      0.262925      0.177903      0.116511     0.0766912     0.0479501     0.0290948     0.0180220     0.0103014    0.00565406    0.00322288    0.00167544   0.000939112   0.000415209   0.000211868   9.47394e-05   4.04210e-05   1.69390e-05   6.58238e-06   2.65450e-06   1.07326e-06
  23  13 2886.0139    3.3522  0.8995 11.4086 -0.0013  0.0271   0.0697   0.0606    0.1905   0.0000   439.9562      -1.49276       22.1299      -1.29662      -5.26633       1.97407      0.275585       1.02555      0.275783      0.968427     -0.894211      0.412643     -0.575652      0.240751     -0.318107     0.0904062     0.0364495     0.0817237     -0.118969     0.0329786    0.00269059    -0.0161440     0.0419811    -0.0104823  -0.000749620   -0.00174882    0.00386949   0.000837690   8.38109e-05  -0.000174529  -1.69055e-05  -9.78603e-06  -2.12941e-05  -1.19803e-05   2.35657e-06   6.30740e-07       2.01300       2.44420       2.80412       3.06290       2.92001       2.81485       2.58452       2.28708       1.83590       1.61315       1.36692       1.09829      0.843958      0.577164      0.442535      0.347349      0.244845      0.159146      0.101848     0.0748681     0.0475280     0.0288514     0.0178338     0.0109648    0.00606067    0.00333718    0.00166013   0.000870987   0.000362146   0.000223163   0.000107108   4.52889e-05   1.78811e-05   7.58798e-06   2.79909e-06   1.25089e-06
  23  14 3033.3445    3.8832  0.9298 11.3882 -0.0024  0.0267   0.0757   0.0593    0.2505   0.0000   440.1299      -4.16348       15.7249      -1.40001      -2.26982      0.291645      0.725310       1.80440    -0.0682095      0.275948      -2.14056     -0.453177     -0.654920     0.0271674     0.0594917      0.473627   -0.00703504    0.00632481    -0.0232558      0.183633    -0.0225185    -0.0176877    -0.0119225   -0.00919905   -0.00350791   -0.00151529    0.00137450   0.000615230   0.000205056  -0.000170278   2.53403e-05   1.47541e-05   8.86044e-06   4.01910e-06  -1.15261e-06   1.48081e-06       2.25186       2.92704       3.08270       2.95122       2.74437       2.80704       2.72578       2.56561       2.25377       1.84145       1.47736       1.12019      0.910096      0.734359      0.558616      0.419219      0.300729      0.197710      0.125912     0.0786552     0.0474367     0.0268160     0.0159953    0.00916314    0.00492604    0.00266557    0.00143597   0.000751337   0.000349478   0.000176712   7.93697e-05   3.61451e-05   1.40960e-05   6.12105e-06   2.46501e-06   9.58958e-07
  23  16 3325.4156    3.4648  1.6708 11.5403 -0.0046  0.0361   0.0520   0.0822    0.1087   0.0000   434.4372      -1.85047       18.3718      -3.26499      -5.65606       2.31206     -0.649478     -0.596663      -1.38340     -0.259049      0.786821     -0.944229       1.18460      0.806861     -0.506296    -0.0468168    -0.0707568     0.0221451     0.0162963   -0.00510638     0.0790880     0.0331890   -0.00992593   -0.00791565     0.0122200    0.00260244    0.00210731   0.000233323  -0.000471424   0.000485921  -5.24935e-05  -4.65513e-05   2.26557e-05  -1.55103e-05  -3.86653e-06   2.01989e-06       2.39383       3.03041       3.33372       3.58571       3.37995       3.53728       3.07644       2.82416       2.47306       2.09274       1.65798       1.37592       1.16148      0.838773      0.629729      0.437294      0.322577      0.229364      0.151405      0.101113     0.0633811     0.0397666     0.0241334     0.0131994    0.00743374    0.00415648    0.00215769    0.00120935   0.000579936   0.000284808   0.000122495   5.64149e-05   2.27055e-05   9.72724e-06   3.65282e-06   1.49724e-06
  23  17 3471.1229    2.9265  2.4907 10.7855 -0.0035  0.0415   0.0363   0.1031    0.0945   0.0000   438.3490       1.36763       17.7257      -2.90198      -5.61170      -6.86039      -8.42071      0.248208      -1.58704       2.39884      -2.59035       2.93032     -0.911055     -0.675961      0.293239       1.41327     -0.829217    -0.0680636     0.0897240      0.253818     0.0200661    -0.0179213   -0.00640586     0.0190682   -0.00330138    -0.0105931  -0.000396557    0.00315411  -6.62022e-05  -0.000729600   5.64221e-05  -2.26161e-05  -1.65713e-05  -1.92367e-06   4.24557e-06   3.91647e-07       2.69302       3.72169       3.86298       4.26625       4.04860       4.00323       3.67841       3.18311       2.90045       2.52983       2.02750       1.64746       1.31247      0.966057      0.743880      0.525756      0.380125      0.253844      0.173493      0.113639     0.0719082     0.0450731     0.0268875     0.0158301    0.00922016    0.00506023    0.00263009    0.00136125   0.000675807   0.000327757   0.000144692   6.46388e-05   2.74897e-05   1.12502e-05   4.33641e-06   1.63540e-06
  23  18 3616.4777    2.4568  3.9218 10.4771 -0.0022  0.0529   0.0258   0.1382    0.0742   0.0000   430.6331      0.113000       4.77726       4.17810       6.44709      -1.29007      -3.99534      -3.40333       10.2261       1.76916      -1.32877       1.58587      -3.83517      -1.99606      -1.30290       1.17205     -0.814796     -0.500696     -0.234684      0.105615     0.0701365    -0.0407050    -0.0538136   -0.00543406    -0.0124535   -0.00301199    0.00205409   -0.00180981   -0.00106690   9.66790e-05  -8.59082e-05   5.04079e-06   5.13029e-06   1.38263e-05   3.21651e-06  -1.83891e-06       3.77994       4.96678       5.29755       5.62462       5.57722       5.27545       4.93807       4.34586       3.91274       3.28234       2.74375       2.18077       1.71305       1.28695      0.986613      0.699166      0.506494      0.344487      0.226358      0.143854     0.0940435     0.0568705     0.0358515     0.0204337     0.0111940    0.00640223    0.00323458    0.00174125   0.000839826   0.000404303   0.000184849   8.24191e-05   3.49432e-05   1.42018e-05   5.52760e-06   2.04345e-06
  23  19 3761.8439    1.9751  5.6733 10.0283 -0.0033  0.0682   0.0181   0.1801    0.0666   0.0000   444.9935       2.58048       27.4587       12.3418      -4.52613       3.78699       7.65032      -5.58563     -0.922570      -4.78557       1.12701       3.87805       3.68410      0.774242       1.27973      0.326689     -0.682257      -1.01854     -0.154184     -0.130630     0.0788100     -0.104548     0.0457287    0.00352944     0.0174428     0.0111145    0.00163621  -0.000598819   0.000685595   -0.00131228  -0.000554909   0.000213747   1.28093e-05  -1.10045e-05  -4.12070e-08  -1.05755e-08       4.66075       6.16505       6.83911       7.12767       7.09574       6.86117       6.31759       5.65219       4.79047       4.11754       3.51351       2.66831       2.15056       1.64617       1.21914      0.884748      0.616521      0.435937      0.288909      0.188666      0.119856     0.0743836     0.0448290     0.0258049     0.0147742    0.00808461    0.00425954    0.00221912    0.00107143   0.000523329   0.000233068   0.000108402   4.53455e-05   1.94530e-05   7.32850e-06   2.79253e-06
  23  20 3907.1360    1.6482  7.7524  9.6798 -0.0016  0.0852   0.0136   0.2288    0.0585   0.0000   447.3145      -12.2101       23.0406       5.22608     0.0212113       6.15968       7.92987       3.87068       15.2663      -2.00032     -0.918614       1.07584      -1.17083      0.339762      -2.20938     -0.967043     0.0404012      0.496316     0.0405200     0.0814318      0.109495     -0.114745    -0.0145687     0.0279648     0.0172635   -0.00840340   -0.00798036   -0.00329951    0.00381841  -7.63390e-05  -0.000277093  -2.39658e-05   3.45304e-05  -9.53985e-08  -6.90847e-06  -3.91747e-06       5.83909       7.55231       8.19855       8.66103       8.74668       8.22970       7.73361       6.86443       6.10942       5.19125       4.24947       3.43476       2.70463       2.05695       1.56456       1.12742      0.801336      0.551773      0.369446      0.241082      0.152828     0.0956367     0.0563106     0.0334917     0.0191595     0.0102555    0.00561520    0.00284058    0.00140780   0.000679066   0.000312585   0.000137374   5.80990e-05   2.43059e-05   9.09087e-06   3.36637e-06
  23  21 4052.3447    1.3796  9.7758  9.4241  0.0002  0.1023   0.0105   0.2787    0.0527   0.0000   450.2723      -5.97629       20.7200       3.92717       2.42663      -7.72452       7.22392       1.10714      -11.0540      -5.59404      -1.25378       7.25323      -2.23964      -2.89899       2.45000       1.94175     -0.619828     -0.916922      0.530329      0.374013     -0.132388      0.143634     0.0251746    -0.0188046    -0.0162701    0.00794023     0.0135003   -0.00211757    0.00102085  -0.000385973   0.000195985  -7.45714e-05   8.41047e-06   3.95755e-06  -3.22391e-05  -6.96533e-07       7.26260       9.37385       10.4391       10.8157       10.7695       10.2555       9.49661       8.60337       7.50215       6.30097       5.20294       4.17799       3.27501       2.53508       1.88119       1.36488      0.958473      0.666804      0.445086      0.293443      0.183179      0.113671     0.0674661     0.0393755     0.0223187     0.0123394    0.00652541    0.00340734    0.00166606   0.000805599   0.000373132   0.000163710   7.10665e-05   2.87044e-05   1.10290e-05   4.11449e-06
  23  22 4197.6242    1.1259 11.9945  9.4165 -0.0039  0.1322   0.0085   0.3515    0.0447   0.0000   451.9489      -19.7385       32.7090       8.79959       2.05741     -0.955314       1.58141       18.3939      -10.9638      -8.25924      -4.93483      -2.94452       1.81637      -2.70308      -6.63090       3.76217      -1.63735     -0.517468   -0.00738340     -0.853168     -0.217129      0.198716      0.143460     -0.115590     0.0494866     0.0139846  -0.000525087   0.000564801    0.00249835  -0.000457496  -0.000224747  -9.65371e-05   5.32824e-05   2.86947e-05  -1.43186e-05  -6.53142e-06       8.76592       11.6568       12.7799       13.2886       13.3459       12.6800       12.0797       10.4833       9.42222       7.96466       6.55830       5.20218       4.13394       3.20121       2.40381       1.75230       1.23759      0.859447      0.573373      0.379200      0.240392      0.146304     0.0887408     0.0520486     0.0296644     0.0163095    0.00876572    0.00445054    0.00221511    0.00106697   0.000487854   0.000220690   9.20076e-05   3.84246e-05   1.48908e-05   5.50963e-06
  24   8 2156.6828    0.8155  0.9599  9.0685 -0.0081  0.0304   0.0173   0.0646    0.1311   0.0000   439.1722      -5.81797       14.5458       5.24418     -0.501239       1.38016       3.55035      -1.27822     -0.835574      0.594101      -1.36413     -0.296418      0.490907     -0.926688     -0.564402     -0.414804      0.150369      0.315162     0.0993983    -0.0462700    -0.0103889     0.0720657     0.0465865   -0.00272117   -0.00250994    0.00289782    0.00497120    0.00185244  -0.000137345   0.000629847   1.76044e-06   2.51745e-05   5.54633e-05  -7.95756e-06  -8.42498e-06  -3.06574e-06       2.21706       2.52618       2.56123       2.89616       2.89911       2.80079       2.85823       2.58680       1.96912       1.61179       1.52768       1.32305       1.00605      0.802567      0.622557      0.421529      0.272250      0.202151      0.167997      0.112680     0.0715252     0.0457277     0.0279788     0.0162460    0.00878483    0.00471080    0.00276005    0.00159571   0.000704847   0.000353760   0.000154020   8.01847e-05   3.72653e-05   1.74303e-05   7.33991e-06   2.81583e-06
  24   9 2314.2939    1.1817  0.8775  9.7055  0.0026  0.0280   0.0247   0.0634    0.1232   0.0000   437.6413      -2.58802       18.5808       4.82652      -6.13210       4.14693     -0.611447      -1.89736      -1.91807      0.554477     -0.687991      0.673791      0.423716      0.868724     -0.445060     -0.407192    -0.0379679    -0.0691974      0.136668     0.0930404     0.0458909     0.0170771    -0.0250628    -0.0145555    0.00399248    0.00180884   -0.00119246   -0.00304808   0.000479969  -4.59948e-05   3.25685e-05  -2.76951e-05   3.34153e-05  -4.16778e-05   4.27551e-06   1.71876e-06       2.02167       2.41777       2.67512       3.05969       3.11583       2.82584       2.42984       2.42769       2.16981       1.56033       1.35138       1.11759      0.938377      0.647335      0.495448      0.400682      0.280779      0.192364      0.129592     0.0873767     0.0625788     0.0366862     0.0214424     0.0132575    0.00827520    0.00464755    0.00252563    0.00121570   0.000663026   0.000370659   0.000179790   8.45591e-05   3.91877e-05   1.50267e-05   5.77935e-06   2.20130e-06
  24  10 2466.9989    1.6142  1.1370  9.9730 -0.0055  0.0305   0.0306   0.0716    0.1989   0.0000   436.8836      0.112174       16.2855       1.93238      -6.16910      0.506504       1.36516     0.0847222       2.52952      -1.86757      0.562556      -1.77552       2.20869      0.402578      0.634502      0.418486     -0.883975     -0.252581    -0.0960370   -0.00520779    -0.0996822    0.00323555    -0.0202950     0.0154568   -0.00775275    0.00436300   -0.00187633  -0.000150727  -0.000926503  -0.000110382  -8.52275e-05  -7.57861e-07  -6.11469e-05   1.62087e-05   2.13528e-06  -1.71903e-06       2.11052       2.90211       3.07180       3.15344       2.95466       2.61510       2.56374       2.37922       2.30043       1.95683       1.78253       1.44013       1.20208      0.847126      0.639864      0.448545      0.312188      0.213825      0.141021     0.0990874     0.0614004     0.0406740     0.0224502     0.0139654    0.00802275    0.00486907    0.00266753    0.00120010   0.000720260   0.000375169   0.000175116   8.20987e-05   3.87748e-05   1.72428e-05   6.33262e-06   2.73931e-06
  24  11 2617.5460    2.1632  1.1637  9.7959 -0.0038  0.0278   0.0392   0.0701    0.3678   0.0000   436.8779       1.37253       14.7507      -5.95089     -0.998944      0.856753     -0.152680      -4.14742      -2.52389      -1.16792      -1.35257      -1.63896     -0.698611     -0.598082     -0.509384     0.0635737     -0.350194     -0.173392      0.126201    -0.0514932    0.00191488    -0.0520046     0.0182019   -0.00458234    0.00622184   -0.00583396   -0.00244653    0.00140996  -0.000478003  -0.000530110   6.51642e-05   2.38282e-05   2.32395e-05  -1.09864e-05   2.09219e-06   2.07396e-06       1.90275       2.43658       2.53793       2.73050       2.81832       2.64657       2.63081       2.16192       2.00948       1.66958       1.47886       1.15396      0.881059      0.647034      0.530020      0.417236      0.299402      0.212793      0.134334     0.0889659     0.0538667     0.0381654     0.0234644     0.0146262    0.00856760    0.00475916    0.00256987    0.00129509   0.000661939   0.000328782   0.000152239   7.31910e-05   3.28128e-05   1.46750e-05   5.96799e-06   2.34691e-06
  24  12 2767.5971    2.8475  0.9156 10.6481 -0.0004  0.0242   0.0554   0.0617    0.2285   0.0000   438.1446     -0.534619       13.1638      0.541704      -3.07303      0.223465      -1.38582       2.86266       1.58337     -0.453433       2.42706       2.62362     -0.664343      -1.06707      0.373609      0.835345     -0.165762      0.191015      0.218536     0.0303992     0.0862931     0.0411665    -0.0139844    0.00799410   -0.00185539   0.000226558   -0.00328521  -0.000915656  -0.000415721  -0.000408723   4.61916e-05  -1.51475e-05  -5.78712e-05   1.44569e-05   8.56831e-07  -2.34221e-06       1.94636       2.42545       2.66249       2.65444       2.62691       2.28820       2.08015       1.92266       1.92875       1.87039       1.55449       1.22808      0.971320      0.750658      0.562402      0.389159      0.243454      0.166774      0.119545     0.0800436     0.0509053     0.0300362     0.0175305    0.00964478    0.00665094    0.00395408    0.00226066    0.00121874   0.000607150   0.000292759   0.000133644   5.77734e-05   2.47906e-05   1.15005e-05   4.76031e-06   1.85589e-06
  24  13 2916.8832    3.4461  0.8823 11.4639 -0.0074  0.0232   0.0706   0.0577    0.2056   0.0000   438.6877       3.11796       12.0328       3.87323      -2.45438     -0.391020      -2.72613      0.265332      0.232099    -0.0126155     -0.605971      0.111364      0.807691       1.38149     -0.429015      0.139887      0.101443      0.123288    -0.0516109     0.0113243     0.0422007    -0.0308119    -0.0103351     0.0132598  -0.000103972    0.00493305   -0.00271753  -0.000877149  -0.000806365   3.16094e-05  -0.000132282  -5.98606e-06   3.09799e-05  -1.23430e-05   1.22331e-05   3.49879e-06       1.70348       2.06514       2.24866       2.32520       2.32228       2.24307       2.27135       1.93680       1.64776       1.45640       1.15907       1.00380      0.760489      0.612340      0.469162      0.331255      0.245632      0.174135      0.122787     0.0758590     0.0498908     0.0339024     0.0201321     0.0117190    0.00673934    0.00387114    0.00196072    0.00102906   0.000553480   0.000286025   0.000132366   5.89462e-05   2.64203e-05   1.24320e-05   5.32182e-06   2.13678e-06
  24  14 3064.9498    4.0512  0.7933 12.1821 -0.0063  0.0333   0.0879   0.0543    0.1594   0.0000   436.9019      0.736629       14.8468      -2.23194      -7.25142      -4.33230       2.79822       2.75162       1.16677      -1.52584      -2.00139       1.62253       1.33784     -0.329064     -0.485995     -0.373301    -0.0916209     0.0574579      0.113240      0.110642    -0.0740183    0.00614801   -0.00853531   -0.00276248    -0.0103129    0.00202905   0.000968219    0.00105819   0.000548490  -0.000258175  -4.62012e-05  -0.000106077  -1.03904e-05   1.44068e-05  -1.95499e-07   2.65739e-10       2.67746       2.51105       2.19486       3.57165       4.02906       3.02346       2.13109       2.67955       3.07220       2.17489       1.30115       1.16840       1.34023       1.02837      0.585099      0.339571      0.371065      0.307148      0.192985     0.0914159     0.0529044     0.0508534     0.0373532     0.0220872    0.00939504    0.00394428    0.00276011    0.00211825    0.00130028   0.000644047   0.000303541   0.000118911   4.53256e-05   1.65929e-05   6.18632e-06   2.17828e-06
  24  15 3211.9475    3.8433  1.2838 11.4917 -0.0016  0.0286   0.0652   0.0720    0.2193   0.0000   440.8074      -2.79537       15.8375       2.17490     -0.132484      -3.90424      -2.10188       1.33900      -1.02961     -0.256746      0.109119     -0.990062      0.448877    -0.0617744      0.674474    -0.0782929     -0.485247    0.00427908     -0.274272     -0.128899    -0.0104661   -0.00990266    -0.0380566   -0.00849814     0.0108289   -0.00153418   -0.00408994    0.00155191   0.000873859   6.99822e-05  -5.42260e-05  -4.66833e-05  -2.57544e-06  -6.84715e-07   1.59539e-07   2.55899e-06       2.01318       2.47644       2.57018       2.65837       2.73928       2.71516       2.67114       2.26478       1.99732       1.65931       1.45386       1.23076      0.963893      0.735908      0.561781      0.397962      0.302107      0.212740      0.145840     0.0959017     0.0654859     0.0412086     0.0254592     0.0150712    0.00864079    0.00480510    0.00253282    0.00129375   0.000665672   0.000343623   0.000162200   7.55429e-05   3.31006e-05   1.47117e-05   6.11622e-06   2.52184e-06
  24  16 3358.3190    3.3350  1.8519 11.3057 -0.0016  0.0356   0.0471   0.0840    0.1128   0.0000   434.2768     -0.102138       14.4464      -9.38356      -1.13260      -2.07597     -0.790934      0.886458      -4.35725       3.79152       1.88018     -0.214684    -0.0257435      0.712322     -0.767371      0.356024      0.488135     -0.298755      0.181599    -0.0107363    -0.0171177    -0.0260620    -0.0280269   -0.00534803     0.0111436    0.00868333    0.00100359   -0.00330909   0.000161693   4.12462e-05  -0.000162946  -9.21118e-05  -3.33807e-05  -9.52970e-06   3.66577e-06   3.83261e-06       2.32165       2.90507       3.27384       3.56779       3.44721       3.15402       3.12264       2.88854       2.47591       2.08511       1.78030       1.46108       1.14946      0.855734      0.704710      0.495059      0.351372      0.254733      0.175835      0.113759     0.0752300     0.0447830     0.0298333     0.0175602    0.00989910    0.00564283    0.00309192    0.00183578   0.000850721   0.000451440   0.000209429   0.000104415   4.83479e-05   2.03911e-05   8.66382e-06   3.40029e-06
  24  17 3504.6832    2.7563  2.8865 10.9014 -0.0015  0.0458   0.0321   0.1104    0.0788   0.0000   434.2956     -0.121087       9.23477       5.63622     -0.787691      -10.2810       5.81257      0.153301       3.50271    -0.0211774       2.00905     -0.823519      0.774753      -1.01542     -0.241799      0.622333      0.462117     0.0377881      0.179446    -0.0914771     -0.124722    -0.0424069    -0.0274796    0.00539288     0.0155209  -3.28655e-05   -0.00730680   -0.00117166   -0.00179262   0.000139171   0.000273101   1.75867e-06   4.72320e-05   1.47396e-05  -7.48077e-06  -4.93297e-06       3.01236       4.10336       4.23541       4.40117       4.20950       4.41382       4.00736       3.88227       3.27682       2.85160       2.26896       1.85604       1.50649       1.18743      0.913495      0.675681      0.494747      0.349066      0.239047      0.155776      0.103510     0.0615149     0.0396157     0.0220611     0.0134507    0.00722994    0.00408762    0.00220247    0.00112027   0.000573246   0.000268120   0.000130216   5.46968e-05   2.51261e-05   9.73479e-06   4.09071e-06
  24  18 3650.6894    2.2953  4.1516 10.3947 -0.0007  0.0534   0.0229   0.1394    0.0671   0.0000   434.4395       4.55774       17.4541      -3.54764       2.53009      -1.52467       1.42327      -1.46387     -0.409559      -1.93341       2.71349       2.97623       3.00400     -0.343972      -2.41260     -0.518777     -0.352839      0.266556      0.401090     -0.264093      0.119629     -0.106454    -0.0776460    -0.0247788    0.00119500    0.00949972   -0.00249679   -0.00249503    0.00140676   0.000462724  -0.000293182   8.38752e-05  -6.24904e-05  -2.17329e-05  -9.21966e-06   3.04341e-06       3.60160       4.63956       5.09638       5.30113       5.25153       5.16086       4.85887       4.39196       3.83247       3.25623       2.72308       2.13521       1.76470       1.36130       1.04520      0.770520      0.558427      0.391088      0.270263      0.178369      0.116322     0.0717630     0.0452474     0.0258168     0.0155933    0.00852636    0.00481665    0.00253180    0.00133186   0.000649295   0.000318720   0.000147105   6.54581e-05   2.89809e-05   1.18441e-05   4.72999e-06
  24  19 3796.5988    1.8974  6.0399  9.9220 -0.0042  0.0703   0.0165   0.1819    0.0625   0.0000   440.9246      0.389389      -7.21449      -7.65048      -14.1815       6.87834      -3.10626       1.44619      -5.01345      0.314416      0.148891       2.71798      -6.50626       1.46938      0.687537      -3.32745      -2.39626     -0.192878       1.83511      0.288099     -0.104053    -0.0804588     0.0445540     0.0282088    -0.0121803     0.0220450   -0.00760629    0.00273269   -0.00187335   -0.00146434   0.000895060   0.000448296  -3.96604e-05  -2.63279e-05   1.68410e-05   6.31521e-06       4.78782       6.16180       6.99270       7.04106       7.10042       6.91079       6.36727       5.81650       5.05739       4.37809       3.53026       2.99170       2.33433       1.82437       1.36905      0.991267      0.733952      0.506740      0.348976      0.231582      0.150562     0.0942721     0.0586203     0.0348434     0.0201092     0.0111749    0.00625695    0.00328738    0.00171656   0.000864289   0.000420185   0.000194048   8.90736e-05   3.75017e-05   1.54302e-05   6.24564e-06
  24  20 3942.3977    1.5663  7.9468  9.7532 -0.0021  0.0855   0.0128   0.2369    0.0535   0.0000   445.3631       4.53989     -0.450354      -7.08911      -9.52162       12.7288       1.58779       3.24583      -5.20006      0.604684       5.45643      -1.71284       1.25793     -0.256138       3.63864     0.0721330     -0.132099      0.492859     0.0280146     -0.519773    -0.0431152     0.0472831    0.00435883    -0.0401890    -0.0500698     0.0206230    0.00992261   -0.00823868  -0.000731816    0.00291198   0.000237149  -0.000107489  -0.000190038  -1.14086e-05   1.91536e-05   1.93568e-05       5.76377       7.31516       8.14271       8.26237       8.16324       8.13158       7.47683       6.97947       6.04230       5.30663       4.43206       3.52818       2.83285       2.22139       1.67931       1.27452      0.901205      0.635533      0.433378      0.284868      0.184799      0.116538     0.0706293     0.0433628     0.0249019     0.0140237    0.00783095    0.00411992    0.00213924    0.00104760   0.000510303   0.000238870   0.000107290   4.69395e-05   1.92412e-05   7.85643e-06
  24  21 4087.9513    1.3220 10.1407  9.4163 -0.0013  0.1040   0.0100   0.2922    0.0525   0.0000   442.5225      -11.3948       15.1267      -4.02987       8.65840      -8.41993       6.98058     -0.580886       3.07931      -11.9649       6.10797     -0.626654      -5.14719      0.251911      -1.86087      -1.04058     -0.966245      -1.86394      0.151427      0.865170     -0.352963   -0.00691269     0.0655458     0.0700555    -0.0173610     0.0249637   -0.00399113    0.00655448   0.000299821    0.00132603   0.000308744  -0.000149270   7.57103e-05   1.87254e-05   7.11485e-06  -1.30690e-05       6.98446       9.21216       10.0359       10.7057       10.8267       10.3341       9.52655       8.65058       7.51257       6.36535       5.31600       4.34727       3.43561       2.68111       1.99731       1.47952       1.06154      0.738242      0.513595      0.350186      0.225681      0.141853     0.0882693     0.0518358     0.0307782     0.0172651    0.00953953    0.00513433    0.00262741    0.00130355   0.000639530   0.000299001   0.000132910   5.77455e-05   2.32151e-05   9.12353e-06
  24  22 4233.4083    1.1134 13.2037  9.3807 -0.0002  0.1416   0.0078   0.3740    0.0432   0.0000   436.2144      -10.3983       14.8786       5.96103      -7.35532       16.0304       5.13439      -17.0935      -10.4309     -0.288601       10.2582       5.98577     -0.559307       1.57373      -1.57742      -4.87668      0.716719       1.56881      0.185708      0.870489     -0.298739     -0.420620      0.143202    -0.0575184    -0.0487009    -0.0318650     0.0226493   -0.00112918   -0.00629967    0.00176421    0.00132581   0.000281550  -0.000156736  -3.16339e-06   2.57011e-05   4.74318e-06       8.89792       12.1389       13.0669       13.6874       14.1508       12.9760       12.6209       10.9490       10.0992       8.47639       7.21703       5.88990       4.65583       3.64473       2.71324       2.00356       1.46086       1.02189      0.700212      0.456670      0.307397      0.191908      0.120717     0.0716247     0.0422953     0.0239791     0.0130474    0.00695696    0.00365624    0.00181595   0.000899779   0.000407241   0.000184484   7.83336e-05   3.24364e-05   1.26821e-05
  24  23 4379.7486    0.8800 15.2914  9.3294 -0.0020  0.1709   0.0062   0.4641    0.0366   0.0000   422.9126      -9.35604       13.7447      -12.4033      -9.58714       5.30954       32.3547      -6.07833      -7.63275      -22.2304     -0.198024      0.210983      -3.85606      -2.14555      0.206797       3.84084      -2.37241      -1.10885      0.283959      0.788024      0.128897    -0.0429415     0.0273438     -0.160026    -0.0346479    -0.0601221   -0.00156557    0.00433161    0.00103036   8.63068e-05    0.00301732   0.000352667   9.47485e-06  -0.000152869  -6.49605e-06  -2.23565e-05       11.0711       14.5920       16.2051       16.7871       16.7453       16.2112       15.2296       13.8749       12.1023       10.4588       8.63184       6.98432       5.64404       4.34484       3.32265       2.49599       1.79138       1.25483      0.867840      0.576823      0.372304      0.236033      0.147737     0.0878940     0.0519087     0.0290370     0.0162445    0.00875543    0.00453143    0.00224995    0.00110839   0.000519716   0.000233827   0.000101767   4.09918e-05   1.61233e-05
  24  24 4524.7061    0.7575 17.3371  9.1863 -0.0015  0.1998   0.0054   0.5273    0.0332   0.0000   430.6594     -0.613219       6.82152       13.5094       25.4340      -15.8195     -0.426454      -29.6616      -15.4059      -5.43441      -5.72060      -1.79949       2.82535       4.37044       3.12557       4.34119     -0.995595      -3.31282     -0.441727     -0.180010     0.0548599      0.425837    -0.0521704     -0.147337    -0.0423069     0.0110165    0.00524311   -0.00794153   -0.00213607   -0.00499901    0.00155549   0.000615496  -0.000527403   0.000159835   6.83941e-05   7.26192e-06       12.9701       17.1054       18.5651       19.6223       19.4626       18.7325       17.6469       15.9358       14.2369       12.1442       10.2457       8.30630       6.66651       5.20533       3.87649       2.92229       2.08659       1.47621       1.00423      0.683828      0.437551      0.283693      0.174346      0.104206     0.0620101     0.0353787     0.0195654     0.0103585    0.00553680    0.00273729    0.00135249   0.000635155   0.000275282   0.000126071   4.77130e-05   1.94040e-05
  25   8 2181.7499    0.8890  0.8246  9.4537 -0.0038  0.0256   0.0189   0.0593    0.1078   0.0000   439.3382      -4.54789       16.4955       5.93597      -3.17813       2.29878      -2.01798      -1.07372      -1.14076      0.535544      -1.35537       1.13160    -0.0133357     -0.226708     -0.501615     -0.260066    -0.0390146      0.280409     -0.161889      0.112952     0.0941880   -0.00705966    -0.0195977     0.0275301    0.00177429   -0.00459087   -0.00243668   -0.00109045   0.000432576   0.000346432  -6.35025e-05  -9.85346e-06   0.000110714   1.28771e-05   1.21919e-05  -2.64333e-06       1.66836       2.11951       2.24053       2.49104       2.46912       2.29966       2.29937       2.03437       1.85966       1.39149       1.30736       1.06813      0.876879      0.677001      0.502285      0.382652      0.258949      0.188325      0.135313      0.100425     0.0650128     0.0425569     0.0261637     0.0159095    0.00941717    0.00533812    0.00303055    0.00163470   0.000973038   0.000447728   0.000226528   0.000115060   5.54246e-05   2.47283e-05   1.16574e-05   4.82657e-06
  25   9 2340.4751    1.2550  1.0354  9.4565 -0.0115  0.0262   0.0238   0.0655    0.1800   0.0000   438.2157       2.02793       16.5345       2.87711      -4.10805      0.432144      -1.13204      0.554232      -3.01292      0.764132      0.487014      0.720071       1.53971     0.0933911    -0.0735724     -0.497873      0.374486    -0.0985418     -0.120725    -0.0353968     0.0700744     0.0811044    -0.0111292     0.0125823    0.00330232   -0.00555202    0.00209610  -0.000861280  -0.000819065   0.000731662   0.000239795   0.000112009  -0.000175012   3.13030e-05   1.28291e-05  -3.71514e-07       1.76307       2.33671       2.64466       2.72295       2.62911       2.65261       2.40027       2.15060       2.04388       1.67759       1.36736       1.21147      0.892648      0.706395      0.554740      0.404234      0.292039      0.216018      0.138963     0.0948352     0.0628110     0.0407102     0.0239757     0.0163555    0.00911371    0.00540790    0.00288590    0.00171725   0.000898439   0.000448703   0.000232544   0.000112208   5.56236e-05   2.60949e-05   9.91753e-06   4.72337e-06
  25  10 2494.2952    1.7170  1.0708  9.9572 -0.0099  0.0284   0.0318   0.0646    0.2182   0.0000   439.9477     -0.884501       15.8990       3.49047      0.331255       3.51649     -0.626925       4.01568      0.787667       2.59766      0.875894    -0.0930101      -1.11217      0.918583      -1.04222     0.0115728      0.492225    -0.0653628    -0.0193623     -0.108672      0.127298    -0.0471055     0.0104491   -0.00546432    -0.0190193    0.00255511   -0.00112818    0.00146606   9.59101e-05  -1.62348e-05  -0.000117589  -5.60643e-05  -1.13113e-05  -4.90105e-05   1.13783e-05  -3.01604e-06       1.97310       2.24343       2.55780       2.78734       2.76643       2.52536       2.43730       2.41037       2.06949       1.70832       1.43040       1.14123      0.859488      0.713875      0.606182      0.460820      0.317952      0.228969      0.174357      0.118272     0.0657742     0.0439131     0.0300530     0.0185920     0.0103769    0.00572205    0.00315010    0.00197939    0.00110671   0.000553231   0.000263850   0.000129876   6.03305e-05   2.76111e-05   1.42127e-05   6.02347e-06
  25  11 2646.1752    2.2812  1.0733 10.4554 -0.0029  0.0272   0.0422   0.0634    0.2345   0.0000   437.8610     -0.871210       9.56343      -2.90307       1.25314     -0.323821      -1.89613     -0.756486      -1.99211       2.04379       1.19548      -2.15993     -0.593430     -0.437450     -0.695200     -0.336965     0.0923458     0.0849728    -0.0312765     0.0393967     0.0387336    0.00220776     0.0321055    0.00329330   -0.00122025   -0.00544524    0.00794148   0.000316320  -0.000377818  -0.000777539  -0.000213474   3.06675e-05   2.78803e-05   5.08096e-06   5.65302e-06  -1.02289e-05       1.85953       2.44287       2.79912       2.72079       2.70187       2.41009       2.26925       2.20304       1.96488       1.82566       1.63327       1.30965       1.09972      0.820500      0.602821      0.441481      0.302527      0.212300      0.146109     0.0917835     0.0648635     0.0403448     0.0247155     0.0158840    0.00915330    0.00546782    0.00301379    0.00173789   0.000895031   0.000487764   0.000241318   0.000116621   5.94967e-05   2.46308e-05   1.11322e-05   4.61245e-06
  25  14 3096.0826    4.0917  1.0226 11.8258  0.0020  0.0251   0.0770   0.0652    0.2123   0.0000   438.7522      -1.36891       12.9763     -0.396391      -2.17578       1.48620      -1.45200      -2.50879    -0.0119353      -1.45286       1.34139     -0.258368      0.323618       1.23226      0.471974     -0.683352     0.0101754      0.171096     0.0316600    -0.0624685    -0.0557739     0.0325127   -0.00816670     0.0123300   -0.00130053   0.000887436   0.000384612    0.00190734  -0.000282870  -0.000712862  -0.000421860   0.000218712  -1.64407e-05  -3.51158e-05  -1.07724e-05   7.24142e-06       1.79866       2.18085       2.40269       2.41104       2.44676       2.47321       2.42014       2.19880       1.83673       1.46681       1.30482       1.06683      0.868161      0.713231      0.530352      0.382691      0.275703      0.197486      0.147472      0.103472     0.0683271     0.0444839     0.0281712     0.0161902    0.00937023    0.00519783    0.00298598    0.00159218   0.000832541   0.000457198   0.000213461   0.000109167   4.93418e-05   2.26954e-05   1.05282e-05   4.29926e-06
  25  15 3243.7300    3.7898  1.3997 11.6680 -0.0041  0.0318   0.0620   0.0743    0.1869   0.0000   439.4304       4.08006       12.7614      -2.04857      -3.37650      0.696857     -0.287216       3.86996      -1.89058      -1.11630       1.72332     -0.244406      0.423903     -0.157020      -1.12095      0.263551     -0.341707    0.00316731     0.0504851     0.0842606      0.111228     0.0260793     0.0221563   -0.00898653   -0.00906155    0.00201864    0.00323905   -0.00281681   0.000269127  -5.50243e-05   0.000335136  -3.57226e-05  -4.73612e-06   1.02377e-05   9.97511e-06  -4.73973e-06       2.14017       2.76575       3.09391       3.18470       3.45597       3.20866       3.00040       2.59312       2.32214       2.07127       1.62685       1.28878       1.02467      0.810166      0.664696      0.479830      0.353161      0.240989      0.172806      0.120545     0.0825573     0.0512280     0.0314194     0.0179021     0.0117137    0.00696892    0.00408233    0.00228277    0.00118278   0.000606520   0.000303553   0.000139366   6.80588e-05   2.85123e-05   1.27333e-05   5.30953e-06
  25  16 3390.9667    3.2298  2.0908 11.2574 -0.0030  0.0374   0.0432   0.0889    0.1088   0.0000   434.6867      -7.96491       11.0093     -0.140493      -2.91411      0.935681      0.121100     -0.530141       3.50123       2.53629      0.509590       5.47471      0.915595       1.05088      0.318783      0.654940      0.121102     -0.132752     -0.317254    -0.0618054      0.123197     0.0572082   -0.00142507    -0.0143057   -0.00366086    0.00227620  -0.000423901  -0.000109160   -0.00104816  -0.000739359   0.000144175  -9.77709e-05  -4.29354e-05  -0.000110057   5.13494e-06  -1.12146e-06       2.51925       3.33712       3.43775       3.56974       3.49477       3.39823       3.31966       2.98762       2.82603       2.37854       1.99062       1.60569       1.32304       1.00419      0.805106      0.600902      0.461594      0.316953      0.225115      0.143778     0.0940626     0.0608755     0.0373482     0.0237137     0.0135041    0.00817128    0.00435574    0.00251694    0.00128315   0.000689326   0.000346744   0.000163693   7.88165e-05   3.43896e-05   1.50566e-05   6.04457e-06
  25  17 3537.8580    2.6242  3.2107 10.7821 -0.0042  0.0461   0.0284   0.1164    0.0711   0.0000   433.8674      -4.07410       11.0630       5.63890     -0.505096      -4.42996      -2.44127      -4.90393      -1.89527       1.41015      -4.64096       1.24938     -0.222721       1.09007      0.608582      0.638993      0.152684     -0.274953      0.148513      0.404855     -0.137220     0.0303236     0.0336138     0.0300516    0.00579469    -0.0148057    0.00620273    0.00440313  -0.000293959  -0.000364916   0.000247960   0.000466195   9.97124e-05   9.77000e-05  -3.95965e-05   5.21740e-07       2.91540       3.90240       4.10104       4.38920       4.25716       4.27718       4.04481       3.67396       3.15601       2.83085       2.39418       1.96134       1.59917       1.23361      0.941194      0.709317      0.534777      0.370533      0.258425      0.174003      0.119305     0.0724853     0.0484410     0.0290708     0.0181103    0.00981913    0.00577106    0.00312315    0.00164144   0.000848984   0.000408682   0.000211345   9.71212e-05   4.63427e-05   1.86755e-05   8.16386e-06
  25  18 3684.6041    2.1801  4.4508 10.4490 -0.0003  0.0581   0.0209   0.1426    0.0585   0.0000   435.0196       8.16571       8.31792       4.66880       1.84806       6.46594      -5.55317       1.89319       1.48680       3.24016      0.236550       1.92746       1.64183       3.35363       2.23948     -0.376362      0.736000      0.618490      0.210690      0.227446     0.0603977      0.184606    -0.0348932    -0.0105732    0.00814900    0.00579292    0.00598755  -0.000738854  -0.000105511    0.00166437   0.000326603   0.000203058   1.56858e-05   1.73697e-05   2.61871e-05  -4.29376e-06       3.72630       5.04894       5.44761       5.46244       5.58691       5.36877       4.96429       4.60646       4.18079       3.65169       3.11084       2.54979       2.04233       1.58957       1.25105      0.907621      0.661629      0.469227      0.320727      0.220160      0.145025     0.0932231     0.0572048     0.0354321     0.0215626     0.0122363    0.00705114    0.00398257    0.00208330    0.00109138   0.000529207   0.000263615   0.000125359   5.48979e-05   2.38634e-05   9.84033e-06
  25  19 3830.9698    1.8163  6.2447  9.9497 -0.0010  0.0712   0.0153   0.1857    0.0583   0.0000   436.4140      -12.2428       11.3321       7.22873       2.56271      -2.86486      0.782687       1.71254       10.8420       4.47103      -1.44813       1.89614       2.76112    -0.0195198     -0.877160     -0.170395      0.523830    -0.0159541     0.0533563     0.0563812      0.241537   -0.00261145    -0.0254917    -0.0124088     0.0256779     0.0303392   -0.00192452   -0.00397211  -0.000173381    0.00278242   -0.00141260   0.000114756  -8.93365e-06   9.41225e-05   1.92209e-05  -4.96051e-06       4.37939       5.87339       6.39228       6.89551       6.80916       6.52172       6.29262       5.58555       5.05933       4.19879       3.70904       2.93461       2.42720       1.81773       1.46050       1.06906      0.797530      0.563418      0.390063      0.267685      0.175753      0.113847     0.0716371     0.0442773     0.0267810     0.0154131    0.00874035    0.00483278    0.00260768    0.00132319   0.000665090   0.000327738   0.000155635   7.20830e-05   3.06046e-05   1.32823e-05
  25  20 3977.1226    1.4898  9.0981  9.5962 -0.0022  0.0935   0.0112   0.2557    0.0528   0.0000   431.9776       19.9774       28.4100      -4.34381       4.87773       5.69201       15.0314       3.35482      0.788523      -17.5513      -8.67643       5.45458       2.57861      -1.33862       1.55862      0.884090       2.42663     -0.350675     -0.867648      0.510599     -0.181402     0.0257325     0.0963206    -0.0178895     0.0338444    0.00330781   -0.00151615     0.0118870    0.00291863   0.000120909    0.00174376   0.000186848   0.000209040   0.000166380   2.27275e-05  -1.98841e-05       5.94982       7.88939       8.46461       9.03802       8.93549       9.07829       8.27724       7.54865       6.57146       5.71622       4.76148       3.96486       3.20116       2.50248       1.90047       1.43510       1.04289      0.741591      0.529515      0.359502      0.239288      0.157541     0.0985563     0.0600266     0.0364237     0.0207692     0.0120976    0.00639840    0.00348450    0.00179251   0.000902009   0.000440050   0.000205184   9.27016e-05   4.05071e-05   1.68257e-05
  25  21 4123.4222    1.2819 11.7091  9.4714 -0.0009  0.1198   0.0089   0.3190    0.0459   0.0000   451.2643      -3.98546       25.1485      -13.6164      -2.12799       15.2385      -8.95949       3.76807      -8.26007       2.39165      -5.99771      0.220789       6.67367       3.75156      0.296840      -1.00778     0.0834387      0.805730      0.370762     -0.590520      0.515568      0.107760      0.123387    -0.0374462    -0.0107390    0.00246545   -0.00465854    0.00736496   -0.00508657    0.00334322  -0.000104340   0.000319087   0.000228973  -0.000127794   5.88109e-05  -1.27216e-05       7.40409       9.96049       10.7906       11.3178       11.5320       11.1973       10.5654       9.49884       8.41480       7.28126       6.08172       5.01082       4.04746       3.11032       2.47667       1.80979       1.36516      0.956542      0.674255      0.454211      0.305338      0.195820      0.123918     0.0760663     0.0457324     0.0267850     0.0151662    0.00833502    0.00446232    0.00230413    0.00115621   0.000569864   0.000265866   0.000121290   5.15200e-05   2.18583e-05
  25  22 4269.6527    1.0371 14.4380  9.3647 -0.0039  0.1514   0.0069   0.4065    0.0411   0.0000   460.0155       21.9543     -0.177294       27.1989       21.4668      -8.51099       13.5008      -7.05242       33.9411      -1.11511      -14.5921      -1.62745       8.38379      -1.76843      -3.30866      -1.80250      0.366085       1.09168     -0.633076     -0.564241      0.190526      0.310687     -0.105991     -0.198015    0.00289881     0.0755376   -0.00482235    -0.0202616    0.00500583    0.00344044   -0.00465448   0.000166113   0.000447846  -3.54891e-06  -0.000123047  -4.73205e-05       9.69281       12.7744       13.8928       14.6220       14.6357       14.4226       13.5036       12.3449       10.8386       9.18842       7.94127       6.37556       5.13639       3.99454       3.17203       2.33292       1.74761       1.25014      0.868101      0.588501      0.387551      0.251456      0.160288     0.0988417     0.0586708     0.0346365     0.0193677     0.0106627    0.00573456    0.00296680    0.00147496   0.000729692   0.000338142   0.000153369   6.79262e-05   2.86040e-05
  25  23 4415.3705    0.8513 16.4929  9.3364 -0.0012  0.1814   0.0059   0.4867    0.0347   0.0000   437.0540      -16.1752       12.6310       7.67148       1.88735       8.95791       29.1344      -17.9292       1.31131       14.8062      -8.14464      -21.4594       9.73901      -2.00329       1.22066     -0.361700      -1.35947      -2.12838     -0.635310     -0.570124      0.440092    -0.0448338    -0.0303181      0.221647    -0.0337971    -0.0914424     0.0133389    0.00504773    -0.0224847   -0.00133322   4.69432e-05   -0.00163726  -2.48050e-05   0.000310892  -1.76002e-05  -3.76129e-06       11.4215       14.7049       16.2321       17.1280       17.4174       16.6668       15.7738       14.3858       12.6459       11.1208       9.34643       7.69974       6.10967       4.88351       3.77681       2.83378       2.04453       1.46746       1.03021      0.720125      0.465925      0.307064      0.193077      0.118213     0.0713288     0.0419069     0.0238883     0.0133032    0.00718827    0.00371938    0.00182814   0.000911347   0.000421177   0.000191276   8.53462e-05   3.55520e-05
  26   7 2039.6869    0.6267  0.7264  9.1155 -0.0079  0.0263   0.0149   0.0532    0.0879   0.0000   440.0134       1.87312       18.9468      -3.77827      -2.69035      0.232659      -6.03862       1.46879      0.636555     0.0177054      -1.22338     0.0166882      0.122313     -0.429285     -0.366739     -0.174058     -0.137970      0.201687    -0.0172387     0.0448456    -0.0812803     0.0147137     0.0520682    -0.0139046   -0.00255860   -0.00968556    0.00228721   0.000308006   0.000402488  -4.85386e-05   5.86231e-05  -0.000207532   5.01367e-05   6.18262e-05  -1.02598e-05   4.20274e-06       1.56401       1.87712       2.24829       2.35143       2.21616       2.29943       2.11907       1.89912       1.75705       1.58030       1.20639       1.02724      0.878602      0.717515      0.482487      0.410896      0.297661      0.210496      0.155011      0.106004     0.0699542     0.0469623     0.0296028     0.0197225     0.0119426    0.00652696    0.00393475    0.00235949    0.00116097   0.000690498   0.000379406   0.000182668   8.87211e-05   4.88589e-05   2.11890e-05   8.63589e-06
  26   9 2365.9644    1.3325  1.1100  9.5602 -0.0019  0.0265   0.0237   0.0671    0.1686   0.0000   437.4509      -5.51847       19.9979       3.60074      0.977226     0.0566485       1.67424     -0.496732      -2.63011     -0.757511      -2.69321       1.59027      0.108631     -0.121984      0.224650      0.276727     -0.283917     -0.337523   -0.00770845    -0.0748338    -0.0263684    -0.0173613    -0.0401170     0.0192371   -0.00143102    0.00890068    0.00236728    0.00535097  -0.000828842   0.000123811   0.000128849   1.64995e-05   9.04502e-06   6.17912e-06  -3.57052e-05   9.67611e-06       1.66307       2.28323       2.43842       2.64267       2.68682       2.55041       2.40933       2.03883       1.93891       1.65207       1.41675       1.16861      0.902138      0.715348      0.550192      0.446033      0.302170      0.221724      0.157053      0.106740     0.0731326     0.0487268     0.0305230     0.0192368     0.0116469    0.00727243    0.00430458    0.00255855    0.00133290   0.000731133   0.000365215   0.000189605   8.52197e-05   4.15512e-05   1.92521e-05   8.58732e-06
  26  10 2521.1466    1.8125  1.1260 10.2357 -0.0019  0.0308   0.0325   0.0696    0.1748   0.0000   442.1345   -0.00842520       16.6514     -0.688034      -4.56378       1.22194     0.0724408      -1.77297      -2.74349     -0.862384     0.0837190      0.396573    -0.0704880     -0.799926    -0.0818126     -0.535748     -0.134483    -0.0639753      0.152741    -0.0903008     0.0535482     0.0537192     0.0462949   -0.00295521    -0.0257688    -0.0111662    0.00171449   0.000745732   -0.00170494   0.000352657   0.000156742   6.73839e-05  -2.79364e-05   5.47706e-05   3.12066e-05  -1.59575e-05       2.32340       3.28368       3.81705       4.19913       4.18174       4.01535       3.67645       3.14531       2.73182       2.11357       1.78754       1.34720       1.06096      0.782272      0.604141      0.474357      0.340399      0.251645      0.171739      0.123059     0.0753863     0.0512067     0.0326451     0.0204552     0.0130618    0.00731037    0.00429040    0.00234831    0.00139313   0.000697626   0.000374608   0.000186177   8.64320e-05   4.48152e-05   2.13817e-05   8.63495e-06
  26  11 2674.2998    2.4547  1.0647 10.2475 -0.0043  0.0268   0.0435   0.0630    0.3120   0.0000   440.4393      -2.01515       15.2173       4.60436      -4.71409      0.676407       1.13802     -0.453283      -1.23089      0.243079      0.795349      -1.21261     -0.108401     -0.254075     0.0292779     0.0971893     -0.113366      0.182102      0.328812     0.0719066      0.138900    -0.0127430    -0.0539531   8.58399e-05     0.0215294     0.0123649   -0.00394964   -0.00215956   0.000329996   5.43024e-05  -0.000221362   0.000145234   8.28389e-05  -2.48076e-05  -9.25259e-07  -5.48437e-06       1.85980       2.24338       2.35790       2.31797       2.40106       2.49975       2.31198       2.13599       1.92219       1.76775       1.51327       1.14884      0.969727      0.807296      0.637277      0.498194      0.344306      0.237883      0.174196      0.126922     0.0905548     0.0587512     0.0338234     0.0209812     0.0122387    0.00732589    0.00462034    0.00270017    0.00143480   0.000785985   0.000386476   0.000185753   8.75813e-05   4.19866e-05   1.96292e-05   8.01015e-06
  26  12 2826.4437    3.0022  1.0013 11.0107 -0.0037  0.0249   0.0539   0.0592    0.2175   0.0000   438.3175       1.53522       14.3903       1.29183      -2.43093     -0.462028     -0.951760       1.77547       2.19382      0.556329     -0.233787      0.607302     -0.595116     -0.596019    -0.0558434     -0.613778     0.0364003      0.344436    -0.0193287      0.157279    -0.0108202    0.00787279    -0.0234002    0.00513777    0.00122548   0.000288026  -0.000630368   -0.00121450   0.000640290   0.000648949   0.000441071  -0.000181797   9.64208e-06   1.37657e-05  -3.43048e-05   1.06604e-05       1.58654       2.00669       2.36597       2.45130       2.48739       2.53972       2.22629       2.02863       1.77987       1.46524       1.32660       1.07813      0.832035      0.622552      0.533263      0.384643      0.293312      0.212679      0.145576      0.101092     0.0696999     0.0427336     0.0291615     0.0193981     0.0111089    0.00716199    0.00406519    0.00228829    0.00129196   0.000697327   0.000334263   0.000168075   8.64208e-05   3.93699e-05   1.87744e-05   8.73831e-06
  26  13 2977.3389    3.8049  0.8489 11.3410 -0.0041  0.0243   0.0705   0.0519    0.2171   0.0000   436.9112     -0.756054       13.7093       1.12489      -2.69716       3.11641     -0.773897     -0.173875      -2.68818       1.02002      0.659509       1.18480     -0.911225      0.107572   -0.00988483   -0.00278596      0.131058      0.364844      0.110986     -0.103989    -0.0268867     0.0847857    -0.0210580    -0.0136950    0.00964104    0.00411967    0.00425251   -0.00322054  -0.000793051   0.000933844   0.000196358  -0.000110115  -2.45494e-05   3.76921e-05   2.95946e-05  -1.19148e-06       1.44678       1.68383       2.31663       2.14079       2.17689       2.35746       1.90466       1.82456       1.79667       1.32389       1.21662       1.06927      0.790215      0.659068      0.525143      0.363907      0.285604      0.202543      0.140786      0.106182     0.0677268     0.0421769     0.0304912     0.0188228     0.0108118    0.00730774    0.00376652    0.00199958    0.00133786   0.000669497   0.000292459   0.000170615   9.24366e-05   3.72667e-05   1.72225e-05   9.13865e-06
  26  14 3126.8525    4.0042  1.0920 11.8042 -0.0063  0.0260   0.0719   0.0617    0.2216   0.0000   439.4776      0.693372       15.6053      -1.09137      -1.33078       1.55769       1.95138      0.587934       2.67595       1.32090      0.742019     -0.640593    -0.0565080       1.04614     -0.181571    -0.0405684      0.123303      0.223570     0.0820527    -0.0359793     -0.170171    -0.0552823    -0.0523785    -0.0213883    0.00224648   -0.00534051   -0.00106380   0.000822413  -5.70175e-05   0.000917184   8.99973e-06  -0.000152413   5.40843e-05   1.44636e-05  -4.26283e-05   2.04576e-06       1.65121       2.00643       2.24959       2.33661       2.39625       2.37613       2.22814       1.96696       1.81839       1.54808       1.35042       1.11875      0.894513      0.711166      0.548602      0.408937      0.322482      0.228148      0.161709      0.113705     0.0732005     0.0457009     0.0332053     0.0208751     0.0124427    0.00751828    0.00444313    0.00237129    0.00136282   0.000708212   0.000386686   0.000191832   8.85321e-05   4.31773e-05   2.02796e-05   9.25693e-06
  26  15 3275.2203    3.6766  1.4011 11.6844 -0.0033  0.0305   0.0602   0.0749    0.1554   0.0000   442.2251      -2.89973       12.5869      -1.98918       2.80779      0.849536       4.28947      -3.37561      -1.83089      0.585760     0.0258733     0.0499138      0.874640     -0.903343      0.790879      0.998882     -0.206660     -0.526648     -0.160889    0.00705712     0.0792801    -0.0351654     0.0337516    -0.0206866   -0.00660406    0.00628650    0.00887473   -0.00394337   0.000337622   0.000181649  -0.000496836  -8.98745e-05  -0.000315303  -3.41218e-05   2.29248e-06  -8.22555e-07       1.99379       2.54476       2.86831       3.05538       2.79549       2.56142       2.65405       2.35445       2.16961       1.97746       1.77023       1.47113       1.16375      0.963924      0.708055      0.534543      0.372625      0.275741      0.188857      0.122974     0.0881250     0.0582765     0.0362749     0.0212402     0.0140234    0.00844167    0.00469116    0.00268197    0.00153253   0.000819563   0.000402390   0.000204299   0.000107585   5.07039e-05   2.27487e-05   9.94528e-06
  26  16 3423.1279    3.0708  2.1707 11.4774 -0.0033  0.0375   0.0414   0.0952    0.0935   0.0000   439.9034     -0.565571       15.9437      -4.61958      -6.99485     -0.694182      0.424896      -8.38375     -0.533334      0.536575      0.951995      0.396005       1.68092      0.520679     -0.502384      0.364880     -0.143295      0.425821     -0.118208     -0.324660     0.0828151     0.0184871     0.0848033    -0.0322959    0.00231139     0.0136811   -0.00752904   -0.00510550   -0.00216379    0.00116296  -5.27545e-05  -0.000176854   0.000222259   2.47927e-05   2.49740e-06   7.54431e-06       2.33610       2.99458       3.24185       3.32047       3.44422       3.29046       3.10838       2.94018       2.56571       2.28385       1.95287       1.64331       1.39880       1.10292      0.853638      0.611698      0.448220      0.317164      0.232084      0.166748      0.111359     0.0759150     0.0487060     0.0297647     0.0177937     0.0107490    0.00610661    0.00349450    0.00192466    0.00103045   0.000552899   0.000270089   0.000139365   6.22248e-05   2.85696e-05   1.28264e-05
  26  17 3570.7910    2.5165  3.4975 10.7180 -0.0040  0.0481   0.0262   0.1199    0.0694   0.0000   435.8879      -4.63059       10.2399       1.17490      -5.69344       5.31333       5.02977       2.89936     -0.761380       4.60326       2.95694      -3.81703       3.41704      0.653801      -2.41799     -0.594430      0.459829      -1.01520     -0.356020      0.259897     0.0446643     0.0342264     -0.122771   -0.00285522    -0.0241399    0.00963341   0.000707716   -0.00565902    0.00177990   -0.00112724   -0.00236200  -4.50903e-05   0.000318760  -4.49383e-05   4.95431e-06   2.30512e-05       2.81820       3.81501       4.15236       4.34693       4.41895       4.34358       4.07203       3.77999       3.27261       2.85718       2.38322       2.07137       1.65525       1.31052       1.03165      0.747627      0.564561      0.408042      0.287869      0.202992      0.141267     0.0905410     0.0606126     0.0371065     0.0225489     0.0135120    0.00774587    0.00449869    0.00235868    0.00129208   0.000679885   0.000345926   0.000163144   8.06912e-05   3.59743e-05   1.60219e-05
  26  18 3718.1499    2.1237  4.7266 10.3374 -0.0021  0.0567   0.0193   0.1484    0.0585   0.0000   434.1786      -6.98241       15.6869       2.88493      0.134168       1.37072       2.83482       3.11859       1.53579      -2.92543       2.68740       1.22694      -2.17124      -1.57696     0.0515689      0.109484      0.859688     -0.167244     -0.263173      0.153494      0.126816     -0.100324     0.0761096     0.0173990     0.0560465     0.0110120    -0.0282791    0.00369663    0.00464374  -0.000291457  -0.000982822  -1.18219e-05   0.000266489   6.31296e-05  -8.48371e-06   2.34852e-05       3.44845       4.52863       4.96010       5.48789       5.18642       4.98582       4.85653       4.47691       3.98333       3.45732       3.02376       2.44356       1.99736       1.57483       1.26297      0.918315      0.689925      0.499332      0.357399      0.240258      0.162620      0.108332     0.0698217     0.0425245     0.0267591     0.0156984    0.00940054    0.00523320    0.00288133    0.00157542   0.000818366   0.000422654   0.000200873   9.83944e-05   4.38087e-05   2.01648e-05
  26  19 3865.1867    1.7343  7.4527  9.8804 -0.0019  0.0794   0.0137   0.2069    0.0532   0.0000   426.7647      -9.68004       4.81016      -1.63956       12.0957      -6.76812      -7.61378      -8.98445       1.12416       1.59570       7.03823      -5.69653     -0.359772      -2.32191      -1.98095      -1.44606      0.210469      0.834105     -0.744514      0.101629   0.000783150     0.0823357   -0.00394812      0.122334    -0.0293638    -0.0305181    -0.0387766     0.0155680  -5.11983e-06  -0.000657229    0.00152256    0.00127650   0.000160134  -6.86394e-05  -4.85192e-05   1.54115e-05       4.94197       6.42300       6.90868       7.41789       7.63816       7.30353       6.83315       6.23427       5.72822       4.96647       4.11551       3.43832       2.78338       2.18336       1.72064       1.30572      0.989415      0.714305      0.510868      0.346933      0.229467      0.148622     0.0993622     0.0617502     0.0393429     0.0227814     0.0131169    0.00760361    0.00420621    0.00226558    0.00120015   0.000596657   0.000287064   0.000137481   6.26791e-05   2.71875e-05
  26  20 4011.9270    1.4613  9.6805  9.5985 -0.0014  0.0976   0.0106   0.2622    0.0499   0.0000   438.6185       6.59761       29.7295       11.5325      -1.53329      -11.1774       4.01045       21.6408       12.7386      -8.90240      -9.29255       1.30165      -3.20379      -5.18654       1.75332    0.00544207      0.736351     -0.329007       1.16399     0.0199245      0.355870    -0.0756200    -0.0628493    0.00128357    -0.0869806    -0.0263044   -0.00912762   -0.00314914    -0.0107713   0.000542534  -0.000789824    0.00110906   0.000324823  -6.20831e-06  -0.000137094   4.42905e-05       5.91507       7.89070       8.75441       9.20575       9.36159       9.13312       8.48976       7.69593       6.92591       5.98083       5.11407       4.22129       3.46859       2.75848       2.09327       1.59747       1.14288      0.848637      0.595738      0.414635      0.283415      0.188108      0.120380     0.0763565     0.0465278     0.0276953     0.0163098    0.00909875    0.00514749    0.00272286    0.00143911   0.000725865   0.000356478   0.000167638   7.53940e-05   3.30921e-05
  26  21 4158.6588    1.2239 11.6820  9.4975 -0.0015  0.1178   0.0084   0.3149    0.0428   0.0000   440.8658      -9.43506       11.6278       7.30096       12.3846      -13.8813      -5.57494       10.3059       8.69786      -7.43080       1.23509       5.98076     -0.290420       2.35463      -3.73546       1.00325       1.10755      -1.33528      -1.42799      0.704296    -0.0672891     0.0202283    -0.0510132     0.0987731   -0.00225727     0.0160475   -0.00697120   -0.00946296   -0.00670958    0.00612557    0.00189549   0.000392037  -0.000382151  -0.000102159   0.000105321  -9.98395e-06       7.03183       9.26867       10.2859       10.7481       10.8072       10.5627       9.88858       9.21412       8.08674       7.19203       6.17778       5.04555       4.11967       3.33922       2.52152       1.93768       1.42808       1.03235      0.736340      0.503563      0.347227      0.227484      0.146494     0.0921379     0.0568969     0.0338863     0.0199852     0.0112359    0.00627242    0.00343031    0.00173246   0.000895776   0.000444405   0.000210532   9.15850e-05   4.21579e-05
  26  22 4305.0900    1.0178 13.6657  9.3592  0.0003  0.1426   0.0069   0.3767    0.0395   0.0000   440.6808       5.75367       46.7506       32.5771       32.3853       8.21059       11.4938       30.7595       4.44676       13.9712    -0.0663241       8.06535       4.40485      -4.56608      -3.91377       1.77129       2.55351      -2.73301      -2.00026    -0.0963509    -0.0940232     -0.123345     -0.287625    -0.0235576     0.0765133    -0.0134745     0.0504918   0.000781160    0.00425119   -0.00850576    0.00426502   0.000850112  -0.000346564  -0.000100590  -4.48742e-05   9.64926e-05       8.68991       11.4139       12.6724       13.3490       13.6043       13.0521       12.1684       11.2316       9.94171       8.86790       7.42394       6.31439       5.03491       4.03318       3.09570       2.35380       1.73925       1.23079      0.895558      0.616600      0.417001      0.274968      0.179162      0.113592     0.0684767     0.0414765     0.0245751     0.0137487    0.00768562    0.00411939    0.00215018    0.00110868   0.000517335   0.000254963   0.000113381   5.13989e-05
  27   6 1889.7300    0.4809  0.5597  8.9672 -0.0006  0.0227   0.0123   0.0468    0.0631   0.0000   440.0456       1.56110       17.7457      -1.77969      -3.81547      0.367448      -1.15368       1.75949     -0.926340     -0.754200      -1.10894      0.104452    -0.0306508     0.0827484   -0.00525408    -0.0236458    -0.0233694     0.0860669    -0.0102373     0.0934421      0.112990    -0.0249074    -0.0504291    0.00122616     0.0114785   0.000613043   -0.00784652   -0.00237918    0.00159002  -0.000221377  -0.000626600   0.000173258   7.80263e-05  -8.66481e-05  -5.55913e-06  -8.89640e-06       1.30956       1.84691       2.01626       2.27279       2.36953       2.20669       2.01559       1.86421       1.65608       1.36980       1.11994      0.930621      0.781209      0.611134      0.487698      0.313168      0.300249      0.178850      0.150315     0.0950915     0.0680902     0.0460118     0.0308072     0.0192034     0.0125281    0.00742903    0.00462102    0.00251808    0.00159928   0.000782213   0.000499028   0.000232151   0.000132326   6.32499e-05   3.26547e-05   1.37387e-05
  27   9 2390.9413    1.3943  1.1498  9.8555 -0.0054  0.0270   0.0244   0.0699    0.1565   0.0000   436.7073      -2.13109       17.6641       5.84065      -2.11223      -1.34890       1.89547       3.00509      -1.29895      -2.11962       1.94987     -0.656162     -0.302489     -0.536555      0.355007     -0.387223     -0.163597     -0.236750     0.0673133     -0.127108     0.0273156    -0.0692208    -0.0404503    -0.0189241     0.0102001   6.18174e-05   -0.00516275    0.00339101  -0.000424031    0.00167531  -0.000527879   0.000207092   0.000339014   1.62025e-05  -3.56438e-05  -1.91443e-06       1.63325       2.12303       2.27747       2.48390       2.54520       2.38520       2.31112       2.14064       1.90014       1.69700       1.42463       1.12797      0.917542      0.737363      0.596876      0.464068      0.350690      0.262011      0.184806      0.125601     0.0930715     0.0577047     0.0378009     0.0237636     0.0154721    0.00940671    0.00538983    0.00333660    0.00197852    0.00102857   0.000607069   0.000277948   0.000152088   7.42250e-05   3.48413e-05   1.67090e-05
  27  10 2547.4802    1.9322  1.0752 10.3312 -0.0065  0.0264   0.0348   0.0623    0.1727   0.0000   436.3329      0.288731       13.4370     -0.898563      -2.43531      -1.15441       2.63749      0.973071      0.540220      0.297085      -1.40824     -0.400335     -0.516443     -0.602234       1.02483       1.11499     -0.184237      0.356118   0.000801059      0.209292     0.0556870     0.0382707   -0.00522781   -0.00155298    0.00428688   -0.00396101   -0.00547959  -0.000690439   -0.00195366   0.000434686  -0.000239210   1.83992e-05  -1.71830e-05  -7.54580e-05   1.69801e-05  -2.00729e-05       1.71002       2.11592       2.21507       2.50038       2.54160       2.58635       2.29630       2.00313       1.78838       1.68470       1.40105       1.24802      0.977076      0.775900      0.586477      0.461777      0.332974      0.251230      0.183961      0.127667     0.0801725     0.0518725     0.0366046     0.0256136     0.0163723     0.0103072    0.00588908    0.00332493    0.00188489    0.00110948   0.000564164   0.000306506   0.000145923   7.19862e-05   3.28266e-05   1.51513e-05
  27  11 2701.9815    2.5167  1.0441 10.5468 -0.0010  0.0323   0.0455   0.0627    0.2168   0.0000   438.0645     -0.183752       16.6272       1.63718      -1.41335      -1.28915     -0.915657     -0.697130       2.41934       1.22430       1.31954      -1.31684     -0.528982      0.906305      0.236889      0.790251     -0.464658     0.0856641    0.00919645     -0.116329     0.0690433    -0.0624271     0.0666013   -0.00165497    0.00960429    -0.0242905   -0.00235725    0.00237817   0.000217940    0.00160925  -0.000219852   0.000285394   0.000236085   8.48865e-06  -3.82680e-05  -8.34587e-06       2.37954       2.53426       2.25722       3.11849       3.42112       2.87793       2.47850       2.83252       2.89326       1.97946       1.28932       1.33651       1.47966       1.17339      0.698958      0.503894      0.491256      0.403475      0.239163      0.142139      0.124528      0.109030     0.0680077     0.0340791     0.0168819     0.0131597    0.00949400    0.00582414    0.00262434   0.000899349   0.000565772   0.000430458   0.000262274   0.000137570   6.89873e-05   2.78830e-05
  27  12 2855.2666    3.2554  0.9063 11.1084 -0.0054  0.0227   0.0606   0.0547    0.2231   0.0000   439.8426      -2.82337       13.0460       3.16102      -1.28702      -6.81638     -0.386616       2.52104       1.23397      -1.24606       1.42318      -1.56307      0.363668      0.110211     -0.374103     -0.339722     -0.192443     0.0904771     0.0929388    -0.0923873    -0.0817753   -0.00218387    -0.0405193    -0.0173554   0.000585723   -0.00926099   -0.00834297    0.00301755   0.000856299   6.44484e-05  -0.000203327  -0.000425159   0.000164118   0.000122683   3.04300e-05  -1.42980e-05       1.35049       1.79595       2.01894       2.11816       2.05214       2.13404       1.98910       1.77205       1.67578       1.37825       1.15524      0.962781      0.766527      0.623366      0.495265      0.389929      0.274686      0.214463      0.150925      0.108625     0.0732458     0.0494161     0.0329723     0.0195941     0.0128498    0.00749640    0.00463066    0.00258031    0.00150644   0.000835365   0.000457960   0.000229182   0.000124600   5.99751e-05   2.73220e-05   1.27587e-05
  27  13 3006.9667    3.7495  1.0507 11.0975 -0.0031  0.0258   0.0638   0.0578    0.2747   0.0000   439.8966      -2.10672       15.3400      -1.81770      -2.53838      0.303382     -0.943868     -0.976252      -1.84857       1.22600       1.38805      -1.02341      -1.01953      0.532037      0.146353      0.872813     -0.140868     -0.402427     0.0205201      0.109221    -0.0388094    -0.0521495    -0.0726253    0.00924246    0.00667744     0.0115963   -0.00242933  -0.000296410   0.000425580    0.00190942   0.000277908  -3.18415e-05  -0.000258993  -3.19366e-05   7.13090e-06  -2.99280e-06       1.44356       2.03587       2.17291       2.26613       2.49556       2.26202       2.30259       1.91246       1.80376       1.53407       1.30547       1.14948      0.891186      0.703179      0.535671      0.436136      0.314489      0.238657      0.165765      0.118361     0.0783086     0.0521257     0.0356902     0.0227700     0.0147010    0.00904075    0.00539476    0.00309045    0.00175213   0.000952273   0.000509264   0.000257488   0.000138243   6.17393e-05   3.13736e-05   1.42131e-05
  27  14 3157.0634    4.0242  1.1433 11.6450 -0.0025  0.0265   0.0692   0.0658    0.2474   0.0000   437.2963      -1.53049       17.5098       3.68293      -3.34329       1.60946       1.92279      -2.01466     -0.398436       1.49739     -0.353319     -0.903946     -0.334428      0.427846     -0.262426    -0.0686983      0.361610      0.115992     0.0734585     -0.229774     0.0470763      0.124086    -0.0635658   -0.00467687   -0.00259756   -0.00226330    0.00733469   -0.00143789    0.00150298   0.000953704  -0.000626542  -0.000170900   4.32723e-05  -7.08341e-06  -3.06779e-06  -8.12949e-06       1.57015       2.11050       2.13297       2.30393       2.30747       2.34509       2.20695       2.02401       1.85488       1.58192       1.40751       1.15019      0.949579      0.751287      0.590395      0.459112      0.359538      0.263842      0.184691      0.134331     0.0868502     0.0598262     0.0386315     0.0250103     0.0159684    0.00988349    0.00561052    0.00346093    0.00178486    0.00108792   0.000528705   0.000288641   0.000139887   6.93488e-05   3.29556e-05   1.52332e-05
  27  15 3306.3547    3.4973  1.6828 11.2116 -0.0033  0.0312   0.0494   0.0771    0.1455   0.0000   438.5376       1.18917       19.1235       1.65173     -0.572749      -3.40337     -0.520074      -3.25682      -2.09221       1.39935      -1.50144      0.842621      0.165805     -0.447572     -0.629388     -0.503119      -1.34005      0.183046     -0.307584     0.0832195    0.00879606      0.118503     0.0135758    0.00464603   -0.00125886    0.00669430   -0.00113796   -0.00310584    0.00214343   0.000316641    0.00146123  -0.000278597   0.000171125  -7.73243e-06   2.66252e-05  -1.21048e-05       1.83087       2.35180       2.69476       2.77573       2.93042       2.83507       2.68258       2.40021       2.20502       1.85932       1.61945       1.33309       1.05540      0.888118      0.663017      0.530914      0.411386      0.274412      0.203567      0.148599      0.102916     0.0677174     0.0458604     0.0286961     0.0172966     0.0109330    0.00659195    0.00389668    0.00226889    0.00117316   0.000674489   0.000340069   0.000169587   8.21491e-05   4.02693e-05   1.88086e-05
  27  16 3454.9801    3.0102  2.5268 11.0569 -0.0024  0.0383   0.0355   0.0973    0.0896   0.0000   439.9605      -3.28636       13.2325       2.96984       2.29668       3.81451     -0.372904       2.31580      -3.30643      -2.39199     -0.551840      -2.06065      -1.03505       1.28522       1.15769     -0.978785     -0.411256      0.170037     -0.411211     -0.233113      0.274819    -0.0279542     0.0290147   -0.00958788     0.0494613   0.000795758    -0.0100511    0.00644081  -0.000976237   1.21987e-05  -0.000391627   0.000286739  -0.000153300   5.26351e-05   8.29782e-06   1.24817e-05       2.36777       3.06458       3.48488       3.63898       3.75202       3.63392       3.46837       3.12194       2.78086       2.36917       2.04064       1.65158       1.34792       1.09131      0.833791      0.646552      0.499159      0.369768      0.263049      0.181767      0.127050     0.0838141     0.0558588     0.0350019     0.0222258     0.0139469    0.00797236    0.00476688    0.00268206    0.00143866   0.000790887   0.000402038   0.000211596   0.000103818   4.98467e-05   2.28431e-05
  27  17 3603.3748    2.4345  3.8659 10.5041 -0.0008  0.0483   0.0236   0.1283    0.0678   0.0000   436.7326     -0.606244       12.9856       3.52047      -3.93746       2.69353   -0.00682430     -0.580216      0.478260      -3.00787       2.29257      -2.52449      -2.32324      0.291594     -0.308280       1.34855     -0.289834     -0.678610    -0.0180702     -0.339144      0.257169     0.0396961    0.00932659    -0.0154016    -0.0184059     0.0228831    0.00843608   -0.00763303   -0.00162057   -0.00177628   0.000342963   3.49022e-05   0.000167263   0.000194392  -1.89387e-05   2.80248e-05       2.91048       3.75219       4.06573       4.33825       4.46200       4.15852       4.03048       3.84106       3.32194       2.94713       2.47370       2.20583       1.80115       1.42315       1.11689      0.839785      0.628727      0.444799      0.332875      0.232170      0.161263      0.108017     0.0700670     0.0461969     0.0299138     0.0173826     0.0102457    0.00583959    0.00333446    0.00195024   0.000980553   0.000537996   0.000258868   0.000134416   6.53766e-05   3.01244e-05
  27  18 3751.2826    1.9988  5.7858 10.0518 -0.0019  0.0619   0.0164   0.1705    0.0556   0.0000   439.0832       1.48819       7.01483       6.52946      -1.84493       1.78495       13.4261     -0.330481      -9.78155      -5.68928      -4.32085     -0.252985     0.0453971      -3.06140      -1.38963       1.82031      0.113326    -0.0868084     -0.389935     -0.277613      0.146887    -0.0176471      0.114653    -0.0364817    -0.0961423    -0.0420101    -0.0165188    0.00624783   -0.00132567   -0.00405354  -0.000775005   0.000981933   0.000173989  -2.62946e-05   2.32577e-05  -3.20599e-05       3.65656       4.74587       5.35911       5.55294       5.67435       5.48829       5.18122       4.81828       4.32233       3.77193       3.22181       2.74185       2.21585       1.81477       1.37076       1.07506      0.793736      0.589551      0.422433      0.292649      0.203402      0.135389     0.0894744     0.0576549     0.0363103     0.0219362     0.0132209    0.00766098    0.00432856    0.00238215    0.00129541   0.000676477   0.000347009   0.000172284   8.12879e-05   3.79512e-05
  27  19 3899.0698    1.6653  7.5218  9.8090 -0.0019  0.0777   0.0127   0.2098    0.0507   0.0000   441.2365      0.457839       11.7921       11.6734      -2.02541      -4.99715       5.41511       8.25352      -3.66606      -5.19713       11.0018      -4.02360      -4.39989       1.22730      -1.73040      -4.54325       1.36956      0.479176      0.152382     -0.205875      0.521022     0.0340848     -0.154448   -0.00536071    0.00180771    0.00489284    0.00919946    0.00913626    0.00637645    0.00610622   -0.00363660   -0.00127651  -0.000237077   0.000359809   0.000277675   5.54042e-05       4.55684       5.96716       6.58768       7.01554       7.02781       6.88347       6.51364       5.97752       5.39705       4.82304       4.07832       3.42984       2.82094       2.24060       1.76360       1.35111       1.01209      0.761861      0.535002      0.375286      0.257131      0.170482      0.111454     0.0730477     0.0460063     0.0280326     0.0164349    0.00984986    0.00550663    0.00301420    0.00165463   0.000879845   0.000436761   0.000214446   0.000104470   4.80350e-05
  27  20 4046.2428    1.3983 10.1584  9.6492 -0.0017  0.0999   0.0099   0.2769    0.0442   0.0000   441.4869      -25.8542       4.80288      -6.94574       31.8628       19.8659       11.7590      -18.4460      -22.4606       6.20643       2.73269       5.07805      -3.31069       4.40921       4.21411       3.30861      0.967571     -0.619195      0.366103      0.661735     -0.304739     -0.181293     0.0979991     -0.136100    0.00994495    -0.0271436    -0.0309773     0.0411025     0.0208252    0.00135297   -0.00345931    0.00387648    0.00125826  -0.000334314  -6.73144e-07  -7.26291e-05       6.00608       7.81075       8.52697       9.02549       9.13465       8.98041       8.39182       7.77536       6.96069       6.19624       5.37592       4.48567       3.70192       2.90558       2.29508       1.78184       1.32862      0.969854      0.693515      0.489013      0.334097      0.226517      0.148490     0.0947835     0.0596320     0.0364555     0.0223589     0.0129012    0.00738692    0.00402863    0.00216600    0.00112878   0.000568937   0.000285152   0.000131148   6.22491e-05
  27  21 4193.5235    1.1597 12.5369  9.4505 -0.0009  0.1280   0.0076   0.3372    0.0407   0.0000   434.0807      -5.39528       14.6724       12.6617       20.6503      -3.12431      -14.0421       2.19669       5.32977      -3.82651       7.54114       11.3257       2.86055      -2.22576     -0.494699      -1.11804       2.12494     -0.154989    -0.0395883      0.113153     -0.180412      0.407297      0.284828    -0.0418879    -0.0839221   -0.00521555    0.00473267   -0.00595597    0.00659710   -0.00734557  -0.000461914   -0.00207155  -0.000364137  -0.000321837   6.37736e-05  -2.37003e-05       7.37372       9.75306       10.7228       11.5290       11.4820       11.1956       10.6175       9.91061       8.72376       7.75119       6.81726       5.62553       4.53812       3.67124       2.89330       2.22451       1.65779       1.23940      0.890670      0.617109      0.422463      0.280675      0.188116      0.120485     0.0755035     0.0466635     0.0279410     0.0164084    0.00915846    0.00509028    0.00277717    0.00143939   0.000750569   0.000351578   0.000169478   7.80760e-05
  27  22 4340.8056    0.9722 15.0131  9.2666 -0.0003  0.1540   0.0061   0.4050    0.0379   0.0000   459.7743      -3.01166       27.4420       6.37999      -6.12597      -4.18949       53.5459      -10.9801      -36.6676      -4.37409       1.04371      -7.79817      -5.14343       8.43405      -1.94204      -1.02830     -0.692399       1.21855      0.627557    -0.0630320     -0.567632      0.296812     0.0134370     0.0731505     0.0999760     0.0249779   -0.00833594     0.0290798   -0.00556580   -0.00981643   -0.00180644   0.000363552    0.00136709   0.000459033  -0.000300298  -1.37200e-05       8.92897       11.8456       13.0779       13.6229       14.0106       13.4584       12.9860       11.7372       10.8405       9.34125       8.09095       6.79832       5.57664       4.45458       3.52644       2.67943       2.03172       1.47788       1.07575      0.752209      0.516689      0.350849      0.226562      0.148805     0.0930319     0.0565678     0.0340849     0.0197752     0.0112758    0.00633113    0.00332152    0.00182571   0.000878069   0.000451438   0.000205559   9.72877e-05
  28   7 2083.8389    0.7348  0.8228  9.1069 -0.0044  0.0253   0.0148   0.0553    0.1025   0.0000   441.8530    -0.0422027       17.3614      -4.22712      -3.86401       3.70273     -0.456855      -2.60798     -0.985734      -1.41668     -0.211285      0.704970      0.714472    0.00492439      0.370102      0.437631      0.170645    -0.0189845     -0.241195    -0.0552146  -0.000835513  -0.000388812     0.0182766     0.0226980   -0.00226593    0.00617754    0.00113739    0.00368245   -0.00227500   0.000122100    0.00117675   5.82450e-05  -0.000193663   0.000120206   4.63267e-05  -1.71392e-06       1.47782       1.89209       2.14527       2.26369       2.17601       1.96462       2.08590       1.83037       1.72616       1.57956       1.29572       1.15495      0.973726      0.756614      0.584892      0.491913      0.342394      0.241217      0.187493      0.132521     0.0869903     0.0618015     0.0422524     0.0250607     0.0164091     0.0107993    0.00627317    0.00342341    0.00217113    0.00127677   0.000698027   0.000348310   0.000191574   0.000102096   4.88155e-05   2.42648e-05
  28   8 2252.7823    1.0556  1.0493  9.0844 -0.0041  0.0249   0.0184   0.0638    0.1643   0.0000   438.7326     -0.451877       20.2201       1.43717     -0.130023     -0.515658    -0.0859258     -0.150509      0.731629      -1.37846      0.775922      -1.98578     -0.422889       1.04651      0.607476     -0.400436     -0.368326      0.111947     -0.197896     0.0457106     0.0895998    -0.0170454     0.0191105     0.0691063     0.0193646    -0.0188733    0.00184140   -0.00319800   -0.00160364   0.000631207  -0.000297053   2.43647e-05   0.000211731  -3.32380e-05   2.44884e-05   4.25153e-05       1.47628       1.89893       1.98468       2.23390       2.14628       2.18265       2.00976       1.91529       1.60084       1.48411       1.38765       1.20829      0.955649      0.749536      0.604697      0.448359      0.351160      0.259312      0.191371      0.131331     0.0893752     0.0590432     0.0423438     0.0272921     0.0174492     0.0115364    0.00720631    0.00425031    0.00242919    0.00131134   0.000766584   0.000375170   0.000198111   9.95556e-05   5.14146e-05   2.37549e-05
  28   9 2415.2160    1.5233  1.1729  9.8726 -0.0029  0.0271   0.0258   0.0677    0.1761   0.0000   443.9035    0.00664793       16.7400       3.18448      -2.31569      0.753158    0.00459522       3.10386      -2.95016      -1.07814       1.04327      -1.65720     -0.154513     -0.517206  -0.000456011      0.759435     -0.107194      0.131209     -0.379300      0.229989     -0.191600    -0.0478644     0.0567462    0.00210895    0.00832865   0.000256904   -0.00257694   0.000505183    0.00242412   -0.00245542  -4.41063e-05  -0.000137724  -0.000304093  -4.70424e-06  -7.99008e-05  -2.17686e-05       1.63926       2.09117       2.22423       2.26745       2.35255       2.25798       2.34278       2.17661       1.88181       1.61790       1.40930       1.28969      0.978106      0.830871      0.675470      0.513659      0.383736      0.264971      0.210456      0.149047      0.107125     0.0705216     0.0501044     0.0326537     0.0190835     0.0123841    0.00713623    0.00442363    0.00248073    0.00134401   0.000776612   0.000404332   0.000217400   0.000106020   5.05592e-05   2.36382e-05
  28  10 2573.3052    1.9721  1.1367 10.3377 -0.0038  0.0258   0.0339   0.0657    0.1846   0.0000   440.5688       2.00404       14.4604     -0.927580       1.60681       1.08153       1.76135   -0.00647702      0.264855       1.46102       2.41045      0.786663      0.163662      0.447918     -0.245114     -0.262878    -0.0552602      0.298088     -0.358472    -0.0891274    -0.0904776    -0.0143182   -0.00254852    -0.0167039   -0.00601659   0.000317860   -0.00337577   -0.00520353    0.00114167   0.000862280   -0.00123978   3.13714e-05  -0.000312502   0.000138020   9.17932e-05   2.60718e-05       1.49659       1.92047       2.13369       2.28207       2.34661       2.23386       1.97427       1.96065       1.82641       1.55282       1.35779       1.13618      0.938393      0.784947      0.613365      0.456735      0.348351      0.259899      0.188257      0.137905     0.0939853     0.0604042     0.0422047     0.0276542     0.0178781     0.0113386    0.00643700    0.00378362    0.00229486    0.00130254   0.000736550   0.000409302   0.000214045   0.000109914   5.59380e-05   2.73864e-05
  28  11 2729.2302    2.6190  1.0120 10.4216 -0.0078  0.0233   0.0458   0.0584    0.2652   0.0000   439.4612      0.244377       16.5649      -2.50481      0.191791      -2.24919      -3.36800      -3.99989      -1.44067      -1.34699      0.611402     -0.321944     -0.590813     -0.820910      0.969907      0.188158      0.648632     -0.418679     -0.167464      0.219642    -0.0194464    -0.0365492    -0.0574735     0.0556613     0.0147471   -0.00211829   -0.00162262    0.00754216    0.00182288   9.99685e-05   0.000291913   0.000543990  -8.60996e-05  -8.83750e-05  -3.06892e-05   1.58703e-05       1.32576       1.75642       1.89192       2.06041       1.90797       1.98176       1.90283       1.78528       1.59622       1.48304       1.21047      0.997868      0.814757      0.681169      0.538609      0.426350      0.336366      0.241691      0.175745      0.128805     0.0900729     0.0566460     0.0387636     0.0249707     0.0159393    0.00974561    0.00586328    0.00351191    0.00201164    0.00115236   0.000686201   0.000359429   0.000179505   9.51209e-05   4.57375e-05   2.23713e-05
  28  12 2883.5851    3.5051  0.8963 10.8828 -0.0000  0.0228   0.0618   0.0514    0.2895   0.0000   441.0236      -1.60710       14.8647     -0.423516      -2.90259     -0.778063     -0.595312      -2.52873     0.0640357     -0.336178      -1.79971     -0.623835     -0.835584      0.218094      0.163412    -0.0361010     -0.164867    0.00912601     0.0548120     -0.124024    -0.0413446     0.0406516     0.0206868   -0.00160886     0.0140607    0.00923261    0.00490704   -0.00247472    0.00115837  -0.000401455  -4.57109e-05  -0.000452176  -0.000109822   2.06945e-05  -5.37969e-05  -1.89381e-05       1.18162       1.79681       1.81633       2.06439       1.97728       2.04310       1.80760       1.76405       1.55416       1.37687       1.19585      0.960621      0.848408      0.640248      0.534774      0.379148      0.314060      0.220979      0.167074      0.112821     0.0820670     0.0523951     0.0370954     0.0231871     0.0154502    0.00910625    0.00598349    0.00337926    0.00196575    0.00117550   0.000576050   0.000357119   0.000166535   9.25758e-05   4.36948e-05   2.17306e-05
  28  13 3036.1224    3.9760  1.0587 11.9184 -0.0035  0.0247   0.0684   0.0614    0.1789   0.0000   438.8692      0.268985       14.4560       1.73998       1.43517      -1.03201       1.52627     -0.685338      -3.40916      0.546463      0.197980      0.386523      0.747353     -0.120868     -0.197009      0.145336      0.577919      0.213287      0.157499    -0.0511962     0.0808746   -0.00862208    0.00684899   -0.00510952    0.00368122     0.0235361   -0.00364708    0.00318910   -0.00411929   0.000280336  -0.000272706   0.000281399   5.91720e-05  -8.47358e-05  -2.60150e-05   6.65915e-06       1.45918       1.91186       2.00475       2.25088       2.16568       2.04723       2.04667       1.94105       1.71470       1.47726       1.36292       1.13135      0.937219      0.745828      0.596787      0.466262      0.340231      0.266690      0.190995      0.137145     0.0888617     0.0622617     0.0418324     0.0277335     0.0169712     0.0111303    0.00685264    0.00399149    0.00211861    0.00132003   0.000713174   0.000390933   0.000180611   0.000109541   5.13781e-05   2.45397e-05
  28  14 3187.0195    3.9742  1.2950 11.1131 -0.0006  0.0264   0.0603   0.0665    0.2563   0.0000   438.7739     -0.420343       17.5526      -1.92309      0.368082      0.363345      -1.05671       1.53462     -0.606034      0.866795     -0.471973       1.27145       1.20807      0.541580     -0.650122      0.519898     -0.325026     -0.503296     0.0622828      0.121301     -0.184802     0.0105896     0.0776098    -0.0472771    -0.0219680     0.0218059   0.000467066   -0.00172419   0.000330703   0.000543326  -0.000471175  -0.000860509   0.000684365   2.71921e-05   3.49504e-05   2.28835e-05       1.48667       2.04180       2.20972       2.47220       2.33453       2.36645       2.19682       2.05054       1.83928       1.62430       1.38841       1.18609      0.928296      0.776150      0.604925      0.487558      0.351833      0.267154      0.192187      0.140854     0.0939281     0.0656937     0.0452352     0.0287215     0.0176525     0.0111744    0.00712741    0.00401294    0.00236578    0.00138929   0.000740863   0.000404616   0.000218305   0.000108874   5.30485e-05   2.51599e-05
  28  15 3337.0761    3.5191  1.5565 11.7046 -0.0029  0.0303   0.0519   0.0766    0.1185   0.0000   437.9139     -0.346645       13.3776      -3.07677      -3.39172      -2.26623       2.02800      -3.82337       2.08955      -2.22506      0.446008    -0.0575087      0.624351     -0.802835     -0.616252     -0.505136    -0.0466975    -0.0332180      0.286034     -0.229964     -0.116551    -0.0101792      0.117433    -0.0786471   -0.00590649    -0.0100060   -0.00515007   0.000595397    0.00105932    0.00396639   4.77020e-05  -0.000184413  -0.000280416   0.000123953   4.18960e-06   3.80440e-05       1.83670       2.43477       2.65773       2.70597       2.60075       2.58543       2.46182       2.18364       2.14955       1.91655       1.69368       1.48442       1.23078      0.992225      0.767620      0.604867      0.439319      0.318867      0.234369      0.159600      0.111954     0.0790775     0.0501672     0.0326303     0.0208648     0.0131336    0.00749937    0.00470464    0.00273738    0.00155224   0.000846632   0.000446560   0.000237913   0.000115174   6.09768e-05   2.85208e-05
  28  16 3486.5462    2.8643  2.7926 11.0461 -0.0028  0.0408   0.0318   0.1026    0.0799   0.0000   439.1703      -6.40061       13.0488       2.57805      -4.43914       1.24954      -2.67887       3.18249      0.694487      -1.36736      0.353820     -0.233264      -1.42358       2.79881     -0.474781     -0.412664     -0.715532     -0.319946      0.101208    -0.0835909     -0.248419      0.242474     0.0304751    -0.0329252     0.0171722   -0.00551065   -0.00635911     0.0127163  -5.72272e-05  -0.000813067   -0.00281087  -0.000734319   0.000741579   8.41907e-05  -0.000235537  -4.61001e-05       2.38935       3.09704       3.22485       3.49410       3.70641       3.56017       3.37517       3.00143       2.79205       2.48064       2.24332       1.86887       1.47512       1.20206      0.979580      0.791209      0.570037      0.415730      0.299577      0.214763      0.155022      0.108733     0.0714203     0.0460909     0.0280133     0.0179565     0.0112689    0.00688049    0.00413152    0.00235038    0.00132705   0.000683339   0.000340257   0.000175551   8.69422e-05   3.86819e-05
  28  17 3635.5539    2.3278  4.0612 10.5373 -0.0001  0.0493   0.0221   0.1331    0.0642   0.0000   440.6694      -6.54058       9.99026     -0.378475      -1.99179      -4.64255       7.42482     -0.202207      -5.23226       2.83001      -2.15969       1.03723     -0.550304       1.13788      0.196884       1.89897      0.972788      -1.14491     -0.481779      0.320866     -0.172066     -0.122974     0.0111066     0.0310989    -0.0120892   -0.00698677     0.0112596   -0.00281707    0.00473248   -0.00332150   -0.00119994  -0.000720049   0.000592974  -0.000199545  -4.24401e-05   3.10143e-05       2.84053       3.81801       4.09908       4.50557       4.51529       4.39744       4.15417       3.82256       3.47089       3.04784       2.68051       2.19560       1.84302       1.46350       1.19433      0.889922      0.686804      0.509090      0.373114      0.262167      0.183245      0.122196     0.0850067     0.0550301     0.0339033     0.0221852     0.0131766    0.00816336    0.00458215    0.00267507    0.00142296   0.000802145   0.000411638   0.000215349   0.000102851   4.91848e-05
  28  18 3784.1865    1.9102  5.8990 10.1277 -0.0013  0.0646   0.0155   0.1703    0.0522   0.0000   450.6687     -0.336965       13.8325      0.107287      -7.59564       2.49835       5.78105      -3.42248      -3.79490      -6.80084       2.80061       4.34743      -1.62594       3.75935       1.34244      -1.66124       1.18003     -0.919726     -0.555493      0.528684     0.0270748      0.133477    -0.0384026      0.144814     0.0808506     0.0161616    -0.0186360   -0.00566827    0.00379456    0.00139897   0.000399369   0.000505975   -0.00123371   0.000430557   6.11765e-05   0.000108570       3.66770       4.89794       5.34564       5.79235       5.77457       5.83380       5.46066       4.99647       4.52476       3.94007       3.39345       2.88274       2.34827       1.87956       1.50468       1.15182      0.885731      0.672561      0.487868      0.345082      0.240036      0.161341      0.108684     0.0725501     0.0458486     0.0291752     0.0178054     0.0105770    0.00614110    0.00343357    0.00193596    0.00101058   0.000548499   0.000271709   0.000135834   6.36386e-05
  28  19 3932.3726    1.6012  8.4109  9.7331 -0.0009  0.0833   0.0114   0.2245    0.0489   0.0000   447.9073      -13.0307       20.1461      -13.4226       12.2569       18.1301      -3.18586      -9.04556       14.9530       1.33501      -13.1428      -3.26636      -2.35633       3.73458       1.61380    -0.0473631       1.02449       1.36377     -0.644596     -0.156469      0.201335      0.202122     -0.268169     -0.238132     0.0483811     0.0661326    -0.0198092    0.00424603    0.00958921   0.000903972  -0.000152791    0.00201439   0.000200357  -0.000236246  -8.27663e-05  -6.34159e-05       4.79836       6.28211       6.84913       7.24065       7.25994       7.07917       6.75827       6.29139       5.75599       5.17681       4.48230       3.82464       3.16588       2.60482       2.01543       1.58642       1.18389      0.880159      0.641617      0.454574      0.325058      0.212254      0.143958     0.0935857     0.0619131     0.0374744     0.0230290     0.0134227    0.00774472    0.00455560    0.00250523    0.00133029   0.000720787   0.000348186   0.000174664   8.58352e-05
  28  20 4080.1052    1.3366 10.5110  9.5931 -0.0005  0.1038   0.0091   0.2797    0.0443   0.0000   433.6402      -4.61538       26.8926      -9.20467      -24.4113      -5.58568      -16.4353      -6.36202      -2.16898      -1.16837       3.88169      -2.64978      0.855519       3.53410       4.27785      -1.08482      -2.57362      -1.79852       1.15006     -0.559023      0.519950     -0.222859     -0.111118      0.203139      0.149484    0.00682221    0.00868818    -0.0262849   -0.00624952    0.00492597   0.000175319  -0.000382245    0.00269723   0.000246475  -0.000294996  -0.000128347       5.91405       7.70980       8.42936       8.87260       8.97767       8.96765       8.51661       8.01739       7.05688       6.22356       5.40383       4.68151       3.90765       3.17743       2.48726       1.93461       1.43007       1.07313      0.773104      0.555448      0.402057      0.271257      0.185345      0.120983     0.0762805     0.0480976     0.0289544     0.0171709     0.0100501    0.00563498    0.00308320    0.00167855   0.000868064   0.000443744   0.000219900   0.000104486
  28  21 4227.9234    1.1353 13.7503  9.4224 -0.0004  0.1317   0.0069   0.3634    0.0395   0.0000   449.5544      -8.04755     -0.491623      -10.1693       3.07721      -3.10740       6.73146      -4.35692       1.33165       2.91108       15.0334      -12.1746       6.72325      -2.42173       1.70164       4.39899       2.29155      -2.33884      0.117956       1.29384    -0.0251891     0.0174145     -0.206108      0.113632     -0.114003    -0.0117597    -0.0248633     0.0110497    0.00607193    0.00132211    0.00236111  -0.000154395   -0.00104082    0.00148285  -1.12683e-05  -5.88065e-05       7.31641       9.87304       10.9482       11.2910       11.7063       11.4357       10.9514       10.0179       9.16251       7.99571       6.96120       5.90168       4.84083       3.92470       3.11765       2.39827       1.84490       1.37511       1.00271      0.717919      0.494582      0.339779      0.227351      0.147771     0.0964861     0.0599605     0.0367119     0.0215443     0.0127905    0.00716605    0.00394734    0.00216180    0.00113058   0.000569131   0.000275603   0.000134469
  28  22 4375.1531    0.9093 15.2356  9.2925 -0.0027  0.1579   0.0057   0.4244    0.0365   0.0000   462.2036      -21.7080       22.9694      -11.0993       3.50389       28.5089     -0.498701       35.7395      -14.9947      -26.6699     -0.659353       27.2893     -0.311097      -1.90212       2.13984      0.443097     -0.164524       1.94723       1.09295      -1.47714     -0.315206      0.631235     -0.108353     -0.401012     -0.156372     0.0301591    -0.0522502    -0.0434104    -0.0394776     0.0100897   -0.00583173   -0.00393349    0.00139260   -0.00153986  -0.000106761   8.98651e-06       8.90192       11.8853       13.1722       13.8356       14.0947       13.7604       13.1898       12.2145       10.9648       9.79073       8.33191       7.02100       5.80804       4.70818       3.72775       2.92087       2.22528       1.63199       1.20695      0.857724      0.611112      0.409139      0.273835      0.179942      0.116316     0.0721589     0.0436975     0.0262883     0.0152702    0.00883199    0.00485834    0.00268239    0.00137290   0.000704129   0.000338799   0.000164228
  29   8 2275.2940    1.1099  0.9374  9.5988 -0.0089  0.0246   0.0206   0.0588    0.1335   0.0000   439.4958      -1.53791       19.7859       6.38882      0.625512       2.62267      -2.98653       2.40899       1.08449     -0.522351     -0.849939     -0.840822     -0.978873     -0.712812     0.0131922      0.512195      0.375510    -0.0280637      0.409261     0.0132375     0.0517040    0.00963597    -0.0580263    -0.0630102    0.00283184    -0.0104648    -0.0158188   0.000118838   -0.00476601  -0.000668284   0.000700688  -0.000151284  -0.000380969  -0.000164613   0.000162959   5.16492e-05       1.45858       1.79840       1.85641       2.09389       2.11107       2.06964       1.94085       1.75953       1.75192       1.49153       1.29114       1.11428      0.939833      0.768506      0.578667      0.459760      0.369154      0.285367      0.211774      0.145357      0.103562     0.0684010     0.0455468     0.0297954     0.0208343     0.0133553    0.00825211    0.00501883    0.00297158    0.00166995   0.000941832   0.000531842   0.000285905   0.000156762   7.49930e-05   3.98333e-05
  29   9 2438.9746    1.5917  1.1632  9.8581 -0.0052  0.0262   0.0265   0.0649    0.1873   0.0000   439.7443      -4.19979       20.5630     -0.880245     -0.716411      -1.34252       2.27543      -1.95890       1.42529      -1.62266       1.05002       2.57386       1.46562       1.51214       1.09681      0.545896    0.00450007     -0.122127      0.249031      0.104790    -0.0261300     0.0358803    -0.0222556   -0.00459507    -0.0168252   -0.00172682    0.00393402    0.00326904    0.00129414  -0.000678956   -0.00224095   0.000847850  -0.000344710  -0.000126117   7.56816e-05  -9.87349e-06       1.35277       1.93689       1.97269       2.22865       2.25213       2.17182       2.01847       1.99638       1.73090       1.59507       1.34130       1.17209      0.958915      0.762812      0.610853      0.492004      0.390197      0.278929      0.216803      0.143164      0.112210     0.0729708     0.0510813     0.0308241     0.0218069     0.0134877    0.00848350    0.00496538    0.00312382    0.00177048    0.00106030   0.000554200   0.000305251   0.000151937   7.80003e-05   4.11996e-05
  29  10 2598.5727    2.0758  1.2557 10.4641 -0.0005  0.0290   0.0334   0.0682    0.1684   0.0000   441.2385       4.80817       15.0435      0.498341      -4.02963       1.65796       2.82257     -0.268303       1.08285       2.10916      0.227672       1.42804      0.490321     -0.576226     -0.423224   -0.00905840     -0.280596     -0.264724    -0.0674233      0.175184     0.0196731    -0.0477745     0.0240087    -0.0370535     0.0136608   -0.00159514  -0.000360836   -0.00591012    0.00121750    0.00244149  -0.000162715  -0.000735786   2.68711e-05  -0.000134946   2.12004e-05   2.86855e-05       1.95052       2.70118       3.22208       3.51987       3.59870       3.54716       3.32837       2.91620       2.53902       2.11875       1.70652       1.35820       1.09139      0.853508      0.673489      0.513538      0.389070      0.274178      0.220987      0.156210      0.110052     0.0737839     0.0538875     0.0342573     0.0228821     0.0143195    0.00869404    0.00532221    0.00312025    0.00178248    0.00101783   0.000577930   0.000309073   0.000174377   8.20592e-05   4.12708e-05
  29  11 2756.0509    2.7268  1.0781 11.3651 -0.0003  0.0247   0.0469   0.0629    0.1403   0.0000   437.5289      0.412937       15.3122       1.06883      -5.79173       1.86937      -1.04017      -2.40206       1.09017      0.501049      0.164997      0.981847     -0.275127      -1.15120     -0.484400      0.602351     -0.258549     -0.354555      0.161681     0.0167685    -0.0276914     -0.100386   -0.00796391   -0.00669922    -0.0265465     0.0170518    -0.0127374    0.00735057    0.00289756  -0.000946024   -0.00199708    0.00102341  -0.000185906   9.43696e-05   5.56067e-06   6.96314e-05       1.39889       1.77151       1.95808       2.06563       2.05094       2.10432       1.99021       1.83064       1.81942       1.51817       1.28884       1.09411      0.887916      0.715582      0.603901      0.460622      0.381680      0.281850      0.204364      0.152568      0.107124     0.0715387     0.0501676     0.0322663     0.0204592     0.0127503    0.00817729    0.00487395    0.00292649    0.00171724   0.000997414   0.000535757   0.000291497   0.000160938   7.87765e-05   3.98495e-05
  29  12 2911.5809    3.5951  0.9618 10.5585 -0.0035  0.0214   0.0613   0.0546    0.4428   0.0000   439.3688      -1.96668       15.0122     -0.423524      -1.15517      0.486335     -0.232344      -1.65876     -0.714847       1.09651       1.11939      -1.52767      -1.10654     -0.267527      0.117965      0.453377     -0.130241      0.188369     -0.108364      0.199277     0.0459445     0.0404434    -0.0276557     0.0410134     0.0161091   -0.00772922    0.00212654    0.00224290   0.000245501  -0.000168970   0.000311644  -0.000242591  -0.000105388   0.000226404  -9.65422e-05  -2.72116e-06       1.29580       1.69226       1.84363       1.91997       1.86169       1.84930       1.77566       1.67948       1.55431       1.40044       1.20652       1.01118      0.848021      0.666845      0.532387      0.437586      0.332148      0.258804      0.185314      0.133330     0.0908357     0.0642610     0.0408309     0.0278128     0.0167694     0.0112291    0.00686825    0.00415600    0.00247554    0.00142236   0.000830201   0.000447583   0.000229451   0.000123088   6.50058e-05   3.20545e-05
[truncated: 1,399,708 more chars]
