# Supplementary material for: Global-Mode Analysis of Full-Disk Data from the Michelson Doppler Imager and the Helioseismic and Magnetic Imager
Source: Sol Phys. 2018 Jan 31;293(2):29. doi: 10.1007/s11207-017-1201-5 (PMC6566312; doi:10.1007/s11207-017-1201-5)
Supplement: Supplementary file 3 — (TAR 230.0 MB) [file 11207_2017_1201_MOESM3_ESM.tar › MDI/mdifd.4558.36]

   0  14 2093.4497    0.8377  0.5294 10.4061  0.0000  0.1169   0.1596   0.3166    0.4847   0.0000    -0.0000       0.00000       0.00000       0.00000       0.00000       0.00000       0.00000       0.00000       0.00000       0.00000       0.00000       0.00000       0.00000       0.00000       0.00000       0.00000       0.00000       0.00000       0.00000       0.00000       0.00000       0.00000       0.00000       0.00000       0.00000       0.00000       0.00000       0.00000       0.00000       0.00000       0.00000       0.00000       0.00000       0.00000       0.00000       0.00000       0.00000       0.00000       0.00000       0.00000       0.00000       0.00000       0.00000       0.00000       0.00000       0.00000       0.00000       0.00000       0.00000       0.00000       0.00000       0.00000       0.00000       0.00000       0.00000       0.00000       0.00000       0.00000       0.00000       0.00000       0.00000       0.00000       0.00000       0.00000       0.00000       0.00000       0.00000       0.00000       0.00000       0.00000       0.00000       0.00000
   0  22 3168.6538    4.2876  0.9839 10.3439  0.0000  0.1319   0.6333   0.5573   18.9504   0.0000    -0.0000       0.00000       0.00000       0.00000       0.00000       0.00000       0.00000       0.00000       0.00000       0.00000       0.00000       0.00000       0.00000       0.00000       0.00000       0.00000       0.00000       0.00000       0.00000       0.00000       0.00000       0.00000       0.00000       0.00000       0.00000       0.00000       0.00000       0.00000       0.00000       0.00000       0.00000       0.00000       0.00000       0.00000       0.00000       0.00000       0.00000       0.00000       0.00000       0.00000       0.00000       0.00000       0.00000       0.00000       0.00000       0.00000       0.00000       0.00000       0.00000       0.00000       0.00000       0.00000       0.00000       0.00000       0.00000       0.00000       0.00000       0.00000       0.00000       0.00000       0.00000       0.00000       0.00000       0.00000       0.00000       0.00000       0.00000       0.00000       0.00000       0.00000       0.00000       0.00000
   0  23 3303.5476    3.3377  0.8516 13.1773  0.0000  0.1419   0.5456   0.8371    0.9044   0.0000    -0.0000       0.00000       0.00000       0.00000       0.00000       0.00000       0.00000       0.00000       0.00000       0.00000       0.00000       0.00000       0.00000       0.00000       0.00000       0.00000       0.00000       0.00000       0.00000       0.00000       0.00000       0.00000       0.00000       0.00000       0.00000       0.00000       0.00000       0.00000       0.00000       0.00000       0.00000       0.00000       0.00000       0.00000       0.00000       0.00000       0.00000       0.00000       0.00000       0.00000       0.00000       0.00000       0.00000       0.00000       0.00000       0.00000       0.00000       0.00000       0.00000       0.00000       0.00000       0.00000       0.00000       0.00000       0.00000       0.00000       0.00000       0.00000       0.00000       0.00000       0.00000       0.00000       0.00000       0.00000       0.00000       0.00000       0.00000       0.00000       0.00000       0.00000       0.00000       0.00000
   1  13 2020.8420    0.5496  0.3346 10.4920  0.0000  0.0694   0.0768   0.1441    0.1789   0.0000   314.4593      -33.1243       0.00000       0.00000       0.00000       0.00000       0.00000       0.00000       0.00000       0.00000       0.00000       0.00000       0.00000       0.00000       0.00000       0.00000       0.00000       0.00000       0.00000       0.00000       0.00000       0.00000       0.00000       0.00000       0.00000       0.00000       0.00000       0.00000       0.00000       0.00000       0.00000       0.00000       0.00000       0.00000       0.00000       0.00000       88.9582       40.6223       0.00000       0.00000       0.00000       0.00000       0.00000       0.00000       0.00000       0.00000       0.00000       0.00000       0.00000       0.00000       0.00000       0.00000       0.00000       0.00000       0.00000       0.00000       0.00000       0.00000       0.00000       0.00000       0.00000       0.00000       0.00000       0.00000       0.00000       0.00000       0.00000       0.00000       0.00000       0.00000       0.00000       0.00000
   1  14 2156.7133    0.7356  0.7679 10.4356  0.0000  0.1436   0.0719   0.1910    0.3268   0.0000   338.2369       32.5686       0.00000       0.00000       0.00000       0.00000       0.00000       0.00000       0.00000       0.00000       0.00000       0.00000       0.00000       0.00000       0.00000       0.00000       0.00000       0.00000       0.00000       0.00000       0.00000       0.00000       0.00000       0.00000       0.00000       0.00000       0.00000       0.00000       0.00000       0.00000       0.00000       0.00000       0.00000       0.00000       0.00000       0.00000       203.682       85.4967       0.00000       0.00000       0.00000       0.00000       0.00000       0.00000       0.00000       0.00000       0.00000       0.00000       0.00000       0.00000       0.00000       0.00000       0.00000       0.00000       0.00000       0.00000       0.00000       0.00000       0.00000       0.00000       0.00000       0.00000       0.00000       0.00000       0.00000       0.00000       0.00000       0.00000       0.00000       0.00000       0.00000       0.00000
   1  15 2291.8364    1.2761  1.1576  9.0028  0.0000  0.1078   0.1058   0.2589    2.4927   0.0000   376.3295      -16.7182       0.00000       0.00000       0.00000       0.00000       0.00000       0.00000       0.00000       0.00000       0.00000       0.00000       0.00000       0.00000       0.00000       0.00000       0.00000       0.00000       0.00000       0.00000       0.00000       0.00000       0.00000       0.00000       0.00000       0.00000       0.00000       0.00000       0.00000       0.00000       0.00000       0.00000       0.00000       0.00000       0.00000       0.00000       113.671       84.7953       0.00000       0.00000       0.00000       0.00000       0.00000       0.00000       0.00000       0.00000       0.00000       0.00000       0.00000       0.00000       0.00000       0.00000       0.00000       0.00000       0.00000       0.00000       0.00000       0.00000       0.00000       0.00000       0.00000       0.00000       0.00000       0.00000       0.00000       0.00000       0.00000       0.00000       0.00000       0.00000       0.00000       0.00000
   1  16 2425.5088    1.4845  0.8881 11.1484  0.0000  0.1322   0.1232   0.2204    0.4322   0.0000   591.2500      -78.2721       0.00000       0.00000       0.00000       0.00000       0.00000       0.00000       0.00000       0.00000       0.00000       0.00000       0.00000       0.00000       0.00000       0.00000       0.00000       0.00000       0.00000       0.00000       0.00000       0.00000       0.00000       0.00000       0.00000       0.00000       0.00000       0.00000       0.00000       0.00000       0.00000       0.00000       0.00000       0.00000       0.00000       0.00000       189.248       75.0108       0.00000       0.00000       0.00000       0.00000       0.00000       0.00000       0.00000       0.00000       0.00000       0.00000       0.00000       0.00000       0.00000       0.00000       0.00000       0.00000       0.00000       0.00000       0.00000       0.00000       0.00000       0.00000       0.00000       0.00000       0.00000       0.00000       0.00000       0.00000       0.00000       0.00000       0.00000       0.00000       0.00000       0.00000
   1  20 2963.2858    3.6686  0.9388  0.4462  0.0000  0.0784   0.2738   0.2419 1000.0000   0.0000   339.0221       37.7688       0.00000       0.00000       0.00000       0.00000       0.00000       0.00000       0.00000       0.00000       0.00000       0.00000       0.00000       0.00000       0.00000       0.00000       0.00000       0.00000       0.00000       0.00000       0.00000       0.00000       0.00000       0.00000       0.00000       0.00000       0.00000       0.00000       0.00000       0.00000       0.00000       0.00000       0.00000       0.00000       0.00000       0.00000       100.577       53.2414       0.00000       0.00000       0.00000       0.00000       0.00000       0.00000       0.00000       0.00000       0.00000       0.00000       0.00000       0.00000       0.00000       0.00000       0.00000       0.00000       0.00000       0.00000       0.00000       0.00000       0.00000       0.00000       0.00000       0.00000       0.00000       0.00000       0.00000       0.00000       0.00000       0.00000       0.00000       0.00000       0.00000       0.00000
   1  23 3368.4973    3.6862  2.1463  1.2990  0.0006  0.1290   0.1874   0.3948  356.8203   0.0000   324.7685      -79.6927       0.00000       0.00000       0.00000       0.00000       0.00000       0.00000       0.00000       0.00000       0.00000       0.00000       0.00000       0.00000       0.00000       0.00000       0.00000       0.00000       0.00000       0.00000       0.00000       0.00000       0.00000       0.00000       0.00000       0.00000       0.00000       0.00000       0.00000       0.00000       0.00000       0.00000       0.00000       0.00000       0.00000       0.00000       158.978       93.8894       0.00000       0.00000       0.00000       0.00000       0.00000       0.00000       0.00000       0.00000       0.00000       0.00000       0.00000       0.00000       0.00000       0.00000       0.00000       0.00000       0.00000       0.00000       0.00000       0.00000       0.00000       0.00000       0.00000       0.00000       0.00000       0.00000       0.00000       0.00000       0.00000       0.00000       0.00000       0.00000       0.00000       0.00000
   1  24 3504.2088    2.9291  2.8219 10.6517  0.0000  0.1587   0.1306   0.5341    1.0004   0.0000   570.5609       202.110       0.00000       0.00000       0.00000       0.00000       0.00000       0.00000       0.00000       0.00000       0.00000       0.00000       0.00000       0.00000       0.00000       0.00000       0.00000       0.00000       0.00000       0.00000       0.00000       0.00000       0.00000       0.00000       0.00000       0.00000       0.00000       0.00000       0.00000       0.00000       0.00000       0.00000       0.00000       0.00000       0.00000       0.00000       206.589       113.376       0.00000       0.00000       0.00000       0.00000       0.00000       0.00000       0.00000       0.00000       0.00000       0.00000       0.00000       0.00000       0.00000       0.00000       0.00000       0.00000       0.00000       0.00000       0.00000       0.00000       0.00000       0.00000       0.00000       0.00000       0.00000       0.00000       0.00000       0.00000       0.00000       0.00000       0.00000       0.00000       0.00000       0.00000
   1  25 3640.2453    2.5158  4.8439  1.4521  0.0000  0.2105   0.0849   0.7211 1000.0000   0.0000   376.4350      -271.028       0.00000       0.00000       0.00000       0.00000       0.00000       0.00000       0.00000       0.00000       0.00000       0.00000       0.00000       0.00000       0.00000       0.00000       0.00000       0.00000       0.00000       0.00000       0.00000       0.00000       0.00000       0.00000       0.00000       0.00000       0.00000       0.00000       0.00000       0.00000       0.00000       0.00000       0.00000       0.00000       0.00000       0.00000       251.027       145.290       0.00000       0.00000       0.00000       0.00000       0.00000       0.00000       0.00000       0.00000       0.00000       0.00000       0.00000       0.00000       0.00000       0.00000       0.00000       0.00000       0.00000       0.00000       0.00000       0.00000       0.00000       0.00000       0.00000       0.00000       0.00000       0.00000       0.00000       0.00000       0.00000       0.00000       0.00000       0.00000       0.00000       0.00000
   1  26 3776.3588    2.1429  5.2268 10.7547  0.0036  0.2510   0.0728   0.7928    0.3517   0.0000   601.0743      -235.561       0.00000       0.00000       0.00000       0.00000       0.00000       0.00000       0.00000       0.00000       0.00000       0.00000       0.00000       0.00000       0.00000       0.00000       0.00000       0.00000       0.00000       0.00000       0.00000       0.00000       0.00000       0.00000       0.00000       0.00000       0.00000       0.00000       0.00000       0.00000       0.00000       0.00000       0.00000       0.00000       0.00000       0.00000       350.240       159.220       0.00000       0.00000       0.00000       0.00000       0.00000       0.00000       0.00000       0.00000       0.00000       0.00000       0.00000       0.00000       0.00000       0.00000       0.00000       0.00000       0.00000       0.00000       0.00000       0.00000       0.00000       0.00000       0.00000       0.00000       0.00000       0.00000       0.00000       0.00000       0.00000       0.00000       0.00000       0.00000       0.00000       0.00000
   2  10 1674.4083    0.4181  1.1951  9.3114  0.0339  0.2961   0.0455   0.3201    0.3926   0.0000   367.7679      -15.1532       48.8894       28.0135       0.00000       0.00000       0.00000       0.00000       0.00000       0.00000       0.00000       0.00000       0.00000       0.00000       0.00000       0.00000       0.00000       0.00000       0.00000       0.00000       0.00000       0.00000       0.00000       0.00000       0.00000       0.00000       0.00000       0.00000       0.00000       0.00000       0.00000       0.00000       0.00000       0.00000       0.00000       0.00000       297.215       207.716       82.4249       17.3052       0.00000       0.00000       0.00000       0.00000       0.00000       0.00000       0.00000       0.00000       0.00000       0.00000       0.00000       0.00000       0.00000       0.00000       0.00000       0.00000       0.00000       0.00000       0.00000       0.00000       0.00000       0.00000       0.00000       0.00000       0.00000       0.00000       0.00000       0.00000       0.00000       0.00000       0.00000       0.00000
   2  12 1945.8480    0.5394  0.6399  9.6985  0.0000  0.0909   0.0409   0.1369    0.2430   0.0000   462.6021       10.8642       16.5022       2.66961       0.00000       0.00000       0.00000       0.00000       0.00000       0.00000       0.00000       0.00000       0.00000       0.00000       0.00000       0.00000       0.00000       0.00000       0.00000       0.00000       0.00000       0.00000       0.00000       0.00000       0.00000       0.00000       0.00000       0.00000       0.00000       0.00000       0.00000       0.00000       0.00000       0.00000       0.00000       0.00000       82.5543       60.9282       27.5443       7.27827       0.00000       0.00000       0.00000       0.00000       0.00000       0.00000       0.00000       0.00000       0.00000       0.00000       0.00000       0.00000       0.00000       0.00000       0.00000       0.00000       0.00000       0.00000       0.00000       0.00000       0.00000       0.00000       0.00000       0.00000       0.00000       0.00000       0.00000       0.00000       0.00000       0.00000       0.00000       0.00000
   2  13 2081.9247    0.7582  1.0182  7.6010  0.0000  0.0875   0.0446   0.1783    2.1756   0.0000   448.6213       16.8518      -50.9612       3.66751       0.00000       0.00000       0.00000       0.00000       0.00000       0.00000       0.00000       0.00000       0.00000       0.00000       0.00000       0.00000       0.00000       0.00000       0.00000       0.00000       0.00000       0.00000       0.00000       0.00000       0.00000       0.00000       0.00000       0.00000       0.00000       0.00000       0.00000       0.00000       0.00000       0.00000       0.00000       0.00000       65.3733       50.8136       26.2206       8.73388       0.00000       0.00000       0.00000       0.00000       0.00000       0.00000       0.00000       0.00000       0.00000       0.00000       0.00000       0.00000       0.00000       0.00000       0.00000       0.00000       0.00000       0.00000       0.00000       0.00000       0.00000       0.00000       0.00000       0.00000       0.00000       0.00000       0.00000       0.00000       0.00000       0.00000       0.00000       0.00000
   2  15 2352.1449    1.2875  0.8603 10.4604  0.0000  0.0702   0.0812   0.1641    0.4789   0.0000   427.8524      -26.0569       4.28359       10.0808       0.00000       0.00000       0.00000       0.00000       0.00000       0.00000       0.00000       0.00000       0.00000       0.00000       0.00000       0.00000       0.00000       0.00000       0.00000       0.00000       0.00000       0.00000       0.00000       0.00000       0.00000       0.00000       0.00000       0.00000       0.00000       0.00000       0.00000       0.00000       0.00000       0.00000       0.00000       0.00000       49.7922       41.1338       22.3149       8.33079       0.00000       0.00000       0.00000       0.00000       0.00000       0.00000       0.00000       0.00000       0.00000       0.00000       0.00000       0.00000       0.00000       0.00000       0.00000       0.00000       0.00000       0.00000       0.00000       0.00000       0.00000       0.00000       0.00000       0.00000       0.00000       0.00000       0.00000       0.00000       0.00000       0.00000       0.00000       0.00000
   2  16 2485.9081    1.7881  1.1068  4.8340  0.0000  0.0735   0.0984   0.1911  197.4405   0.0000   485.6286       53.7930       24.0652       18.3860       0.00000       0.00000       0.00000       0.00000       0.00000       0.00000       0.00000       0.00000       0.00000       0.00000       0.00000       0.00000       0.00000       0.00000       0.00000       0.00000       0.00000       0.00000       0.00000       0.00000       0.00000       0.00000       0.00000       0.00000       0.00000       0.00000       0.00000       0.00000       0.00000       0.00000       0.00000       0.00000       51.6466       47.2909       21.3578       10.0956       0.00000       0.00000       0.00000       0.00000       0.00000       0.00000       0.00000       0.00000       0.00000       0.00000       0.00000       0.00000       0.00000       0.00000       0.00000       0.00000       0.00000       0.00000       0.00000       0.00000       0.00000       0.00000       0.00000       0.00000       0.00000       0.00000       0.00000       0.00000       0.00000       0.00000       0.00000       0.00000
   2  17 2619.6242    2.0682  0.7682 11.7213  0.0000  0.0708   0.1456   0.1724    0.4050   0.0000   355.8093      -36.4920      -14.9670      0.687874       0.00000       0.00000       0.00000       0.00000       0.00000       0.00000       0.00000       0.00000       0.00000       0.00000       0.00000       0.00000       0.00000       0.00000       0.00000       0.00000       0.00000       0.00000       0.00000       0.00000       0.00000       0.00000       0.00000       0.00000       0.00000       0.00000       0.00000       0.00000       0.00000       0.00000       0.00000       0.00000       46.5237       34.7664       25.8571       7.83097       0.00000       0.00000       0.00000       0.00000       0.00000       0.00000       0.00000       0.00000       0.00000       0.00000       0.00000       0.00000       0.00000       0.00000       0.00000       0.00000       0.00000       0.00000       0.00000       0.00000       0.00000       0.00000       0.00000       0.00000       0.00000       0.00000       0.00000       0.00000       0.00000       0.00000       0.00000       0.00000
   2  21 3159.9550    4.1708  1.2342  4.9690  0.0000  0.1178   0.2418   0.2039 1000.0000   0.0000   432.0059       42.5220       4.79900       3.23600       0.00000       0.00000       0.00000       0.00000       0.00000       0.00000       0.00000       0.00000       0.00000       0.00000       0.00000       0.00000       0.00000       0.00000       0.00000       0.00000       0.00000       0.00000       0.00000       0.00000       0.00000       0.00000       0.00000       0.00000       0.00000       0.00000       0.00000       0.00000       0.00000       0.00000       0.00000       0.00000       94.7644       75.9749       30.4569       8.41166       0.00000       0.00000       0.00000       0.00000       0.00000       0.00000       0.00000       0.00000       0.00000       0.00000       0.00000       0.00000       0.00000       0.00000       0.00000       0.00000       0.00000       0.00000       0.00000       0.00000       0.00000       0.00000       0.00000       0.00000       0.00000       0.00000       0.00000       0.00000       0.00000       0.00000       0.00000       0.00000
   2  23 3430.8486    3.2694  2.0748 11.2333  0.0200  0.1074   0.1422   0.2637    0.7158   0.0000   348.1941       83.5245       29.8837       16.6839       0.00000       0.00000       0.00000       0.00000       0.00000       0.00000       0.00000       0.00000       0.00000       0.00000       0.00000       0.00000       0.00000       0.00000       0.00000       0.00000       0.00000       0.00000       0.00000       0.00000       0.00000       0.00000       0.00000       0.00000       0.00000       0.00000       0.00000       0.00000       0.00000       0.00000       0.00000       0.00000       87.9824       66.4951       37.2965       11.8757       0.00000       0.00000       0.00000       0.00000       0.00000       0.00000       0.00000       0.00000       0.00000       0.00000       0.00000       0.00000       0.00000       0.00000       0.00000       0.00000       0.00000       0.00000       0.00000       0.00000       0.00000       0.00000       0.00000       0.00000       0.00000       0.00000       0.00000       0.00000       0.00000       0.00000       0.00000       0.00000
   2  24 3566.7160    2.8429  2.9013 10.2530  0.0000  0.1256   0.0980   0.2994    1.1967   0.0000   311.1042      -18.0373      -52.5557       21.3364       0.00000       0.00000       0.00000       0.00000       0.00000       0.00000       0.00000       0.00000       0.00000       0.00000       0.00000       0.00000       0.00000       0.00000       0.00000       0.00000       0.00000       0.00000       0.00000       0.00000       0.00000       0.00000       0.00000       0.00000       0.00000       0.00000       0.00000       0.00000       0.00000       0.00000       0.00000       0.00000       80.1353       75.0852       43.9624       18.4661       0.00000       0.00000       0.00000       0.00000       0.00000       0.00000       0.00000       0.00000       0.00000       0.00000       0.00000       0.00000       0.00000       0.00000       0.00000       0.00000       0.00000       0.00000       0.00000       0.00000       0.00000       0.00000       0.00000       0.00000       0.00000       0.00000       0.00000       0.00000       0.00000       0.00000       0.00000       0.00000
   3  12 2001.0168    0.6342  0.4676  9.4272  0.0000  0.0555   0.0452   0.0925    0.2225   0.0000   437.0764       56.3186       22.2947      -17.5971      -2.26749      -1.55430       0.00000       0.00000       0.00000       0.00000       0.00000       0.00000       0.00000       0.00000       0.00000       0.00000       0.00000       0.00000       0.00000       0.00000       0.00000       0.00000       0.00000       0.00000       0.00000       0.00000       0.00000       0.00000       0.00000       0.00000       0.00000       0.00000       0.00000       0.00000       0.00000       0.00000       25.5407       27.2492       20.0584       10.2122       5.64180       1.75030       0.00000       0.00000       0.00000       0.00000       0.00000       0.00000       0.00000       0.00000       0.00000       0.00000       0.00000       0.00000       0.00000       0.00000       0.00000       0.00000       0.00000       0.00000       0.00000       0.00000       0.00000       0.00000       0.00000       0.00000       0.00000       0.00000       0.00000       0.00000       0.00000       0.00000
   3  13 2137.7157    0.8501  0.5411  9.9231  0.0000  0.0724   0.0638   0.1237    0.2415   0.0000   450.9518      -63.1630       22.2214      0.966566       5.71649    -0.0699687       0.00000       0.00000       0.00000       0.00000       0.00000       0.00000       0.00000       0.00000       0.00000       0.00000       0.00000       0.00000       0.00000       0.00000       0.00000       0.00000       0.00000       0.00000       0.00000       0.00000       0.00000       0.00000       0.00000       0.00000       0.00000       0.00000       0.00000       0.00000       0.00000       0.00000       42.2896       38.6688       24.6656       14.0599       4.51864       1.08858       0.00000       0.00000       0.00000       0.00000       0.00000       0.00000       0.00000       0.00000       0.00000       0.00000       0.00000       0.00000       0.00000       0.00000       0.00000       0.00000       0.00000       0.00000       0.00000       0.00000       0.00000       0.00000       0.00000       0.00000       0.00000       0.00000       0.00000       0.00000       0.00000       0.00000
   3  15 2407.4847    1.3596  1.3665  9.6356 -0.0285  0.0675   0.0633   0.2065    1.3938   0.0000   431.7423       49.7004      -10.4581      -6.48004     -0.414637     -0.805795       0.00000       0.00000       0.00000       0.00000       0.00000       0.00000       0.00000       0.00000       0.00000       0.00000       0.00000       0.00000       0.00000       0.00000       0.00000       0.00000       0.00000       0.00000       0.00000       0.00000       0.00000       0.00000       0.00000       0.00000       0.00000       0.00000       0.00000       0.00000       0.00000       0.00000       34.1545       32.4823       23.9934       13.5470       6.43278       1.79456       0.00000       0.00000       0.00000       0.00000       0.00000       0.00000       0.00000       0.00000       0.00000       0.00000       0.00000       0.00000       0.00000       0.00000       0.00000       0.00000       0.00000       0.00000       0.00000       0.00000       0.00000       0.00000       0.00000       0.00000       0.00000       0.00000       0.00000       0.00000       0.00000       0.00000
   3  16 2541.6335    1.8931  0.8392 11.0496  0.0000  0.0572   0.1068   0.1498    0.4487   0.0000   451.6927       46.2438      -5.83330      -12.2043      -2.11965      -1.44792       0.00000       0.00000       0.00000       0.00000       0.00000       0.00000       0.00000       0.00000       0.00000       0.00000       0.00000       0.00000       0.00000       0.00000       0.00000       0.00000       0.00000       0.00000       0.00000       0.00000       0.00000       0.00000       0.00000       0.00000       0.00000       0.00000       0.00000       0.00000       0.00000       0.00000       30.2497       31.5831       20.8642       11.7445       4.84492       1.76760       0.00000       0.00000       0.00000       0.00000       0.00000       0.00000       0.00000       0.00000       0.00000       0.00000       0.00000       0.00000       0.00000       0.00000       0.00000       0.00000       0.00000       0.00000       0.00000       0.00000       0.00000       0.00000       0.00000       0.00000       0.00000       0.00000       0.00000       0.00000       0.00000       0.00000
   3  18 2811.3635    3.1741  0.9727  2.5509  0.0000  0.0507   0.1599   0.1589 1000.0000   0.0000   442.4345      -10.5598      -8.38491       20.6896      -2.07963      0.125773       0.00000       0.00000       0.00000       0.00000       0.00000       0.00000       0.00000       0.00000       0.00000       0.00000       0.00000       0.00000       0.00000       0.00000       0.00000       0.00000       0.00000       0.00000       0.00000       0.00000       0.00000       0.00000       0.00000       0.00000       0.00000       0.00000       0.00000       0.00000       0.00000       0.00000       27.3928       26.4462       18.8451       9.99707       4.80494       1.36731       0.00000       0.00000       0.00000       0.00000       0.00000       0.00000       0.00000       0.00000       0.00000       0.00000       0.00000       0.00000       0.00000       0.00000       0.00000       0.00000       0.00000       0.00000       0.00000       0.00000       0.00000       0.00000       0.00000       0.00000       0.00000       0.00000       0.00000       0.00000       0.00000       0.00000
   3  20 3082.2879    4.5121  0.9193 11.0866  0.0000  0.0544   0.2400   0.1496    2.5567   0.0000   465.9857      -5.24073       28.6545       18.6743       4.19066      -2.22793       0.00000       0.00000       0.00000       0.00000       0.00000       0.00000       0.00000       0.00000       0.00000       0.00000       0.00000       0.00000       0.00000       0.00000       0.00000       0.00000       0.00000       0.00000       0.00000       0.00000       0.00000       0.00000       0.00000       0.00000       0.00000       0.00000       0.00000       0.00000       0.00000       0.00000       25.1724       24.5096       19.1071       10.8592       5.42259       1.55111       0.00000       0.00000       0.00000       0.00000       0.00000       0.00000       0.00000       0.00000       0.00000       0.00000       0.00000       0.00000       0.00000       0.00000       0.00000       0.00000       0.00000       0.00000       0.00000       0.00000       0.00000       0.00000       0.00000       0.00000       0.00000       0.00000       0.00000       0.00000       0.00000       0.00000
   3  21 3217.7380    4.0670  1.2856  9.8848  0.0000  0.0699   0.1871   0.1736    6.6726   0.0000   437.2355      -43.0713      -43.6413      -12.0295      -1.18598     -0.480778       0.00000       0.00000       0.00000       0.00000       0.00000       0.00000       0.00000       0.00000       0.00000       0.00000       0.00000       0.00000       0.00000       0.00000       0.00000       0.00000       0.00000       0.00000       0.00000       0.00000       0.00000       0.00000       0.00000       0.00000       0.00000       0.00000       0.00000       0.00000       0.00000       0.00000       37.5851       38.9881       24.2561       14.8598       5.44406       2.12815       0.00000       0.00000       0.00000       0.00000       0.00000       0.00000       0.00000       0.00000       0.00000       0.00000       0.00000       0.00000       0.00000       0.00000       0.00000       0.00000       0.00000       0.00000       0.00000       0.00000       0.00000       0.00000       0.00000       0.00000       0.00000       0.00000       0.00000       0.00000       0.00000       0.00000
   3  22 3353.3136    3.4170  1.8115 11.1116  0.0000  0.0770   0.1354   0.2054    0.9127   0.0000   468.2221       30.8535       40.3256       29.6894      -14.4832       3.47584       0.00000       0.00000       0.00000       0.00000       0.00000       0.00000       0.00000       0.00000       0.00000       0.00000       0.00000       0.00000       0.00000       0.00000       0.00000       0.00000       0.00000       0.00000       0.00000       0.00000       0.00000       0.00000       0.00000       0.00000       0.00000       0.00000       0.00000       0.00000       0.00000       0.00000       38.0398       35.2702       27.4950       18.0112       7.41401       2.25223       0.00000       0.00000       0.00000       0.00000       0.00000       0.00000       0.00000       0.00000       0.00000       0.00000       0.00000       0.00000       0.00000       0.00000       0.00000       0.00000       0.00000       0.00000       0.00000       0.00000       0.00000       0.00000       0.00000       0.00000       0.00000       0.00000       0.00000       0.00000       0.00000       0.00000
   3  23 3489.3620    3.0443  2.7594 10.5434  0.0000  0.0959   0.1006   0.2920    0.8166   0.0000   532.1457      -18.7213       32.2002      -18.4906      -6.43289       2.92833       0.00000       0.00000       0.00000       0.00000       0.00000       0.00000       0.00000       0.00000       0.00000       0.00000       0.00000       0.00000       0.00000       0.00000       0.00000       0.00000       0.00000       0.00000       0.00000       0.00000       0.00000       0.00000       0.00000       0.00000       0.00000       0.00000       0.00000       0.00000       0.00000       0.00000       48.3178       44.5399       35.1881       21.4746       9.44260       2.65727       0.00000       0.00000       0.00000       0.00000       0.00000       0.00000       0.00000       0.00000       0.00000       0.00000       0.00000       0.00000       0.00000       0.00000       0.00000       0.00000       0.00000       0.00000       0.00000       0.00000       0.00000       0.00000       0.00000       0.00000       0.00000       0.00000       0.00000       0.00000       0.00000       0.00000
   4  13 2188.3704    0.9477  0.6793  9.3695 -0.0086  0.0627   0.0543   0.1099    0.3914   0.0000   442.1954       4.30394      -3.28469       2.41740      -2.41275     -0.603640     -0.101950      0.235879       0.00000       0.00000       0.00000       0.00000       0.00000       0.00000       0.00000       0.00000       0.00000       0.00000       0.00000       0.00000       0.00000       0.00000       0.00000       0.00000       0.00000       0.00000       0.00000       0.00000       0.00000       0.00000       0.00000       0.00000       0.00000       0.00000       0.00000       0.00000       19.4296       27.4517       20.6467       11.7829       10.2027       3.18295       2.10515      0.539228       0.00000       0.00000       0.00000       0.00000       0.00000       0.00000       0.00000       0.00000       0.00000       0.00000       0.00000       0.00000       0.00000       0.00000       0.00000       0.00000       0.00000       0.00000       0.00000       0.00000       0.00000       0.00000       0.00000       0.00000       0.00000       0.00000       0.00000       0.00000
   4  14 2324.0923    1.1560  0.8578 10.5369 -0.0127  0.0648   0.0623   0.1458    0.3831   0.0000   449.4486      -6.07171       4.25072       9.88419     -0.911543     -0.503239      -3.93817      0.593074       0.00000       0.00000       0.00000       0.00000       0.00000       0.00000       0.00000       0.00000       0.00000       0.00000       0.00000       0.00000       0.00000       0.00000       0.00000       0.00000       0.00000       0.00000       0.00000       0.00000       0.00000       0.00000       0.00000       0.00000       0.00000       0.00000       0.00000       0.00000       25.1420       23.9917       18.5800       17.3862       10.6390       4.58212       1.50131      0.429036       0.00000       0.00000       0.00000       0.00000       0.00000       0.00000       0.00000       0.00000       0.00000       0.00000       0.00000       0.00000       0.00000       0.00000       0.00000       0.00000       0.00000       0.00000       0.00000       0.00000       0.00000       0.00000       0.00000       0.00000       0.00000       0.00000       0.00000       0.00000
   4  15 2458.5666    1.5873  0.9752 -1.0462  0.0000  0.0642   0.0709   0.1236 1000.0000   0.0000   423.0682      -20.9516       35.6659       2.09837      -4.86235      0.493897       0.00000       0.00000       0.00000       0.00000       0.00000       0.00000       0.00000       0.00000       0.00000       0.00000       0.00000       0.00000       0.00000       0.00000       0.00000       0.00000       0.00000       0.00000       0.00000       0.00000       0.00000       0.00000       0.00000       0.00000       0.00000       0.00000       0.00000       0.00000       0.00000       0.00000       23.8418       29.5297       19.6819       16.4881       6.85286       4.77034       1.25767      0.532464       0.00000       0.00000       0.00000       0.00000       0.00000       0.00000       0.00000       0.00000       0.00000       0.00000       0.00000       0.00000       0.00000       0.00000       0.00000       0.00000       0.00000       0.00000       0.00000       0.00000       0.00000       0.00000       0.00000       0.00000       0.00000       0.00000       0.00000       0.00000
   4  17 2728.4104    2.8021  0.8790  9.9933  0.0020  0.0519   0.1318   0.1298    2.2500   0.0000   437.9370       2.87671       22.2230       14.0801     -0.301982      -1.44920       1.14965     -0.134413       0.00000       0.00000       0.00000       0.00000       0.00000       0.00000       0.00000       0.00000       0.00000       0.00000       0.00000       0.00000       0.00000       0.00000       0.00000       0.00000       0.00000       0.00000       0.00000       0.00000       0.00000       0.00000       0.00000       0.00000       0.00000       0.00000       0.00000       0.00000       19.5897       19.4358       16.4713       12.0607       7.33496       3.42213       1.27490      0.325341       0.00000       0.00000       0.00000       0.00000       0.00000       0.00000       0.00000       0.00000       0.00000       0.00000       0.00000       0.00000       0.00000       0.00000       0.00000       0.00000       0.00000       0.00000       0.00000       0.00000       0.00000       0.00000       0.00000       0.00000       0.00000       0.00000       0.00000       0.00000
   4  18 2864.1745    3.3765  0.9487 10.9490  0.0016  0.0489   0.1455   0.1244    1.2785   0.0000   438.2865      -2.46021       15.0341      -10.1414      -5.50650      -2.57051      0.279611      0.233141       0.00000       0.00000       0.00000       0.00000       0.00000       0.00000       0.00000       0.00000       0.00000       0.00000       0.00000       0.00000       0.00000       0.00000       0.00000       0.00000       0.00000       0.00000       0.00000       0.00000       0.00000       0.00000       0.00000       0.00000       0.00000       0.00000       0.00000       0.00000       18.0870       20.6304       15.6461       11.8577       5.98292       3.51922       1.14197      0.365186       0.00000       0.00000       0.00000       0.00000       0.00000       0.00000       0.00000       0.00000       0.00000       0.00000       0.00000       0.00000       0.00000       0.00000       0.00000       0.00000       0.00000       0.00000       0.00000       0.00000       0.00000       0.00000       0.00000       0.00000       0.00000       0.00000       0.00000       0.00000
   4  20 3135.8379    4.2514  1.0533  5.9363  0.0000  0.0483   0.1931   0.1572  359.7952   0.0000   465.2380      -9.33705      -23.9441       5.53806       7.35412       6.13405       0.00000       0.00000       0.00000       0.00000       0.00000       0.00000       0.00000       0.00000       0.00000       0.00000       0.00000       0.00000       0.00000       0.00000       0.00000       0.00000       0.00000       0.00000       0.00000       0.00000       0.00000       0.00000       0.00000       0.00000       0.00000       0.00000       0.00000       0.00000       0.00000       0.00000       20.2363       19.6709       16.4115       11.6830       6.84427       3.17767       1.15293      0.288382       0.00000       0.00000       0.00000       0.00000       0.00000       0.00000       0.00000       0.00000       0.00000       0.00000       0.00000       0.00000       0.00000       0.00000       0.00000       0.00000       0.00000       0.00000       0.00000       0.00000       0.00000       0.00000       0.00000       0.00000       0.00000       0.00000       0.00000       0.00000
   4  23 3544.5551    2.8185  3.1200 10.6731 -0.0002  0.0972   0.0766   0.2568    0.4257   0.0000   393.7429      -8.60633      -28.1255       4.42645      -34.4353      0.592137     -0.123554     -0.423662       0.00000       0.00000       0.00000       0.00000       0.00000       0.00000       0.00000       0.00000       0.00000       0.00000       0.00000       0.00000       0.00000       0.00000       0.00000       0.00000       0.00000       0.00000       0.00000       0.00000       0.00000       0.00000       0.00000       0.00000       0.00000       0.00000       0.00000       0.00000       37.9560       41.6237       33.2278       21.9363       12.5520       6.15729       2.42758      0.673971       0.00000       0.00000       0.00000       0.00000       0.00000       0.00000       0.00000       0.00000       0.00000       0.00000       0.00000       0.00000       0.00000       0.00000       0.00000       0.00000       0.00000       0.00000       0.00000       0.00000       0.00000       0.00000       0.00000       0.00000       0.00000       0.00000       0.00000       0.00000
   4  24 3681.3448    2.4549  4.0234 10.0465 -0.0025  0.1136   0.0605   0.2774    0.4981   0.0000   359.2777      -26.0523      -27.5223       14.4028      -14.7522       1.05001       3.95980       1.40233       0.00000       0.00000       0.00000       0.00000       0.00000       0.00000       0.00000       0.00000       0.00000       0.00000       0.00000       0.00000       0.00000       0.00000       0.00000       0.00000       0.00000       0.00000       0.00000       0.00000       0.00000       0.00000       0.00000       0.00000       0.00000       0.00000       0.00000       0.00000       43.0022       43.3097       37.1110       26.2915       15.7623       7.58379       2.93093      0.740014       0.00000       0.00000       0.00000       0.00000       0.00000       0.00000       0.00000       0.00000       0.00000       0.00000       0.00000       0.00000       0.00000       0.00000       0.00000       0.00000       0.00000       0.00000       0.00000       0.00000       0.00000       0.00000       0.00000       0.00000       0.00000       0.00000       0.00000       0.00000
   4  26 3956.2970    1.7263  7.8764  9.0398 -0.0017  0.1673   0.0313   0.4712    0.4321   0.0000   416.8537      0.892874       5.17948       21.4004      -1.47082      -12.6796      0.280076      0.677703       0.00000       0.00000       0.00000       0.00000       0.00000       0.00000       0.00000       0.00000       0.00000       0.00000       0.00000       0.00000       0.00000       0.00000       0.00000       0.00000       0.00000       0.00000       0.00000       0.00000       0.00000       0.00000       0.00000       0.00000       0.00000       0.00000       0.00000       0.00000       66.3741       67.9637       56.7627       38.7879       23.0000       10.9410       4.25213       1.06656       0.00000       0.00000       0.00000       0.00000       0.00000       0.00000       0.00000       0.00000       0.00000       0.00000       0.00000       0.00000       0.00000       0.00000       0.00000       0.00000       0.00000       0.00000       0.00000       0.00000       0.00000       0.00000       0.00000       0.00000       0.00000       0.00000       0.00000       0.00000
   5  11 1960.5218    0.5058  0.4320  9.4573  0.0068  0.0405   0.0364   0.0915    0.1173   0.0000   444.2352       20.8295      0.375468      -2.91733       4.48343       2.95054      -1.36629      0.261581      0.645420    -0.0307070       0.00000       0.00000       0.00000       0.00000       0.00000       0.00000       0.00000       0.00000       0.00000       0.00000       0.00000       0.00000       0.00000       0.00000       0.00000       0.00000       0.00000       0.00000       0.00000       0.00000       0.00000       0.00000       0.00000       0.00000       0.00000       0.00000       13.0260       13.6058       12.5421       9.55724       5.21475       3.49587       1.93637      0.776817      0.245793     0.0513815       0.00000       0.00000       0.00000       0.00000       0.00000       0.00000       0.00000       0.00000       0.00000       0.00000       0.00000       0.00000       0.00000       0.00000       0.00000       0.00000       0.00000       0.00000       0.00000       0.00000       0.00000       0.00000       0.00000       0.00000       0.00000       0.00000
   5  13 2235.4035    0.8864  1.0271  9.7933 -0.0028  0.0547   0.0400   0.1414    0.2887   0.0000   431.1845      -6.42961       24.2996       16.8416       10.9554       6.01199       1.90698      0.616018      0.188579   -0.00747084       0.00000       0.00000       0.00000       0.00000       0.00000       0.00000       0.00000       0.00000       0.00000       0.00000       0.00000       0.00000       0.00000       0.00000       0.00000       0.00000       0.00000       0.00000       0.00000       0.00000       0.00000       0.00000       0.00000       0.00000       0.00000       0.00000       16.5089       18.4003       16.6138       12.5706       7.54684       4.83392       2.42109       1.14850      0.345219     0.0831779       0.00000       0.00000       0.00000       0.00000       0.00000       0.00000       0.00000       0.00000       0.00000       0.00000       0.00000       0.00000       0.00000       0.00000       0.00000       0.00000       0.00000       0.00000       0.00000       0.00000       0.00000       0.00000       0.00000       0.00000       0.00000       0.00000
   5  14 2371.0653    1.4241  0.7716 10.1418 -0.0002  0.0432   0.0675   0.1075    0.3823   0.0000   443.7377      -31.3061       3.66336      -6.17115      -3.61724       1.85009     -0.638734      0.104529     -0.135447   -0.00830125       0.00000       0.00000       0.00000       0.00000       0.00000       0.00000       0.00000       0.00000       0.00000       0.00000       0.00000       0.00000       0.00000       0.00000       0.00000       0.00000       0.00000       0.00000       0.00000       0.00000       0.00000       0.00000       0.00000       0.00000       0.00000       0.00000       14.4225       15.9252       14.1765       10.2138       6.33165       3.72986       1.90210      0.839882      0.281606     0.0632883       0.00000       0.00000       0.00000       0.00000       0.00000       0.00000       0.00000       0.00000       0.00000       0.00000       0.00000       0.00000       0.00000       0.00000       0.00000       0.00000       0.00000       0.00000       0.00000       0.00000       0.00000       0.00000       0.00000       0.00000       0.00000       0.00000
   5  16 2641.2137    2.2742  0.8129 11.3758 -0.0147  0.0433   0.1080   0.1155    0.3820   0.0000   442.4058       38.5132       25.8063      -6.31962       2.53570      -1.46795      -1.78645      -1.50813     0.0533563     0.0791582       0.00000       0.00000       0.00000       0.00000       0.00000       0.00000       0.00000       0.00000       0.00000       0.00000       0.00000       0.00000       0.00000       0.00000       0.00000       0.00000       0.00000       0.00000       0.00000       0.00000       0.00000       0.00000       0.00000       0.00000       0.00000       0.00000       12.3311       13.3231       12.9398       9.91226       6.55251       3.64869       2.38960      0.894212      0.322437     0.0711690       0.00000       0.00000       0.00000       0.00000       0.00000       0.00000       0.00000       0.00000       0.00000       0.00000       0.00000       0.00000       0.00000       0.00000       0.00000       0.00000       0.00000       0.00000       0.00000       0.00000       0.00000       0.00000       0.00000       0.00000       0.00000       0.00000
   5  18 2913.6825    3.5436  0.8103 11.2134  0.0004  0.0444   0.1644   0.1321    0.9933   0.0000   437.6271       17.7741       15.3182       16.0887      -4.36383      -2.60013     -0.311143      0.411178     0.0499420    -0.0122905       0.00000       0.00000       0.00000       0.00000       0.00000       0.00000       0.00000       0.00000       0.00000       0.00000       0.00000       0.00000       0.00000       0.00000       0.00000       0.00000       0.00000       0.00000       0.00000       0.00000       0.00000       0.00000       0.00000       0.00000       0.00000       0.00000       13.4998       16.3916       13.6823       10.3638       6.91016       4.44268       1.66612       1.01255      0.291658     0.0775767       0.00000       0.00000       0.00000       0.00000       0.00000       0.00000       0.00000       0.00000       0.00000       0.00000       0.00000       0.00000       0.00000       0.00000       0.00000       0.00000       0.00000       0.00000       0.00000       0.00000       0.00000       0.00000       0.00000       0.00000       0.00000       0.00000
   5  19 3049.8983    4.1347  1.0375 11.7845  0.0031  0.0588   0.1840   0.1490    1.2456   0.0000   457.4074       9.88454       4.39934       9.57827      -10.0021       1.82363       1.46340      0.215157     -0.166552    -0.0205324       0.00000       0.00000       0.00000       0.00000       0.00000       0.00000       0.00000       0.00000       0.00000       0.00000       0.00000       0.00000       0.00000       0.00000       0.00000       0.00000       0.00000       0.00000       0.00000       0.00000       0.00000       0.00000       0.00000       0.00000       0.00000       0.00000       14.8335       21.3015       13.7568       15.6992       7.81528       6.59265       2.40496       1.41688      0.311024      0.129477       0.00000       0.00000       0.00000       0.00000       0.00000       0.00000       0.00000       0.00000       0.00000       0.00000       0.00000       0.00000       0.00000       0.00000       0.00000       0.00000       0.00000       0.00000       0.00000       0.00000       0.00000       0.00000       0.00000       0.00000       0.00000       0.00000
   5  21 3322.5857    3.5750  1.8844 -5.1190 -0.0053  0.0641   0.1120   0.1754  412.4700   0.0000   417.0669       69.4583      -8.71929       3.62866       1.70443     -0.443789      -4.24876    0.00849421     -0.145090     0.0473313       0.00000       0.00000       0.00000       0.00000       0.00000       0.00000       0.00000       0.00000       0.00000       0.00000       0.00000       0.00000       0.00000       0.00000       0.00000       0.00000       0.00000       0.00000       0.00000       0.00000       0.00000       0.00000       0.00000       0.00000       0.00000       0.00000       19.5887       21.2543       19.6830       14.8366       10.1530       6.12601       3.06095       1.36028      0.446847      0.100458       0.00000       0.00000       0.00000       0.00000       0.00000       0.00000       0.00000       0.00000       0.00000       0.00000       0.00000       0.00000       0.00000       0.00000       0.00000       0.00000       0.00000       0.00000       0.00000       0.00000       0.00000       0.00000       0.00000       0.00000       0.00000       0.00000
   5  22 3459.1713    3.0295  2.9789  3.0691  0.0000  0.0856   0.0757   0.2123  828.6364   0.0000   461.1469       72.3280       13.4277      -11.0545       21.0641       17.2436       0.00000       0.00000       0.00000       0.00000       0.00000       0.00000       0.00000       0.00000       0.00000       0.00000       0.00000       0.00000       0.00000       0.00000       0.00000       0.00000       0.00000       0.00000       0.00000       0.00000       0.00000       0.00000       0.00000       0.00000       0.00000       0.00000       0.00000       0.00000       0.00000       0.00000       26.3258       28.6072       25.7610       20.0845       13.4716       8.31131       3.99476       1.85201      0.595896      0.136409       0.00000       0.00000       0.00000       0.00000       0.00000       0.00000       0.00000       0.00000       0.00000       0.00000       0.00000       0.00000       0.00000       0.00000       0.00000       0.00000       0.00000       0.00000       0.00000       0.00000       0.00000       0.00000       0.00000       0.00000       0.00000       0.00000
   5  23 3596.4114    2.5366  3.5000 10.6975  0.0009  0.0918   0.0648   0.2692    0.3652   0.0000   430.8107      -2.50895       16.6734       16.5658      -21.5259       10.8281       5.29653      -2.13990      0.378048     0.0195012       0.00000       0.00000       0.00000       0.00000       0.00000       0.00000       0.00000       0.00000       0.00000       0.00000       0.00000       0.00000       0.00000       0.00000       0.00000       0.00000       0.00000       0.00000       0.00000       0.00000       0.00000       0.00000       0.00000       0.00000       0.00000       0.00000       29.3083       32.0405       28.6611       22.2811       14.7530       8.70454       4.50836       1.93611      0.642488      0.147098       0.00000       0.00000       0.00000       0.00000       0.00000       0.00000       0.00000       0.00000       0.00000       0.00000       0.00000       0.00000       0.00000       0.00000       0.00000       0.00000       0.00000       0.00000       0.00000       0.00000       0.00000       0.00000       0.00000       0.00000       0.00000       0.00000
   5  24 3733.8053    2.1856  4.6861 10.2822 -0.0012  0.1122   0.0464   0.3102    0.2644   0.0000   406.5995       52.2162       27.2231       5.62655      -16.4285      -4.88363       1.68533       2.23432    -0.0826383     0.0926299       0.00000       0.00000       0.00000       0.00000       0.00000       0.00000       0.00000       0.00000       0.00000       0.00000       0.00000       0.00000       0.00000       0.00000       0.00000       0.00000       0.00000       0.00000       0.00000       0.00000       0.00000       0.00000       0.00000       0.00000       0.00000       0.00000       33.6131       38.2588       32.6151       26.5912       18.8108       11.4470       5.28277       2.39622      0.798094      0.194963       0.00000       0.00000       0.00000       0.00000       0.00000       0.00000       0.00000       0.00000       0.00000       0.00000       0.00000       0.00000       0.00000       0.00000       0.00000       0.00000       0.00000       0.00000       0.00000       0.00000       0.00000       0.00000       0.00000       0.00000       0.00000       0.00000
   5  27 4147.6805    1.2715 10.5568  9.4716 -0.0043  0.2044   0.0227   0.5982    0.1584   0.0000   422.3005      -9.53891       11.0673      -76.6766       1.16657       32.0752       8.72923      -14.7896       1.39412      0.400125       0.00000       0.00000       0.00000       0.00000       0.00000       0.00000       0.00000       0.00000       0.00000       0.00000       0.00000       0.00000       0.00000       0.00000       0.00000       0.00000       0.00000       0.00000       0.00000       0.00000       0.00000       0.00000       0.00000       0.00000       0.00000       0.00000       62.3084       68.9891       62.7266       48.3761       33.3120       20.0471       10.1213       4.44060       1.50915      0.336349       0.00000       0.00000       0.00000       0.00000       0.00000       0.00000       0.00000       0.00000       0.00000       0.00000       0.00000       0.00000       0.00000       0.00000       0.00000       0.00000       0.00000       0.00000       0.00000       0.00000       0.00000       0.00000       0.00000       0.00000       0.00000       0.00000
   6  12 2142.4625    0.7872  0.6003  9.5038 -0.0091  0.0542   0.0430   0.0862    0.1731   0.0000   424.4418       10.2649       11.1402      -4.49428      -6.84447       5.63502      0.888228      -2.72137      0.254655     0.0473401  -0.000516880    0.00164667       0.00000       0.00000       0.00000       0.00000       0.00000       0.00000       0.00000       0.00000       0.00000       0.00000       0.00000       0.00000       0.00000       0.00000       0.00000       0.00000       0.00000       0.00000       0.00000       0.00000       0.00000       0.00000       0.00000       0.00000       10.3917       16.4221       12.1749       13.3404       5.82099       6.98489       2.42475       1.96611      0.729348      0.429666     0.0707673     0.0294412       0.00000       0.00000       0.00000       0.00000       0.00000       0.00000       0.00000       0.00000       0.00000       0.00000       0.00000       0.00000       0.00000       0.00000       0.00000       0.00000       0.00000       0.00000       0.00000       0.00000       0.00000       0.00000       0.00000       0.00000
   6  13 2279.7634    1.0957  0.7800  9.7871 -0.0085  0.0441   0.0480   0.0964    0.2496   0.0000   423.7044       22.6702       16.2663      0.848103       4.84237      -5.14739      -1.61504    -0.0992506     -0.110738     -0.169037    -0.0210785    -0.0201485       0.00000       0.00000       0.00000       0.00000       0.00000       0.00000       0.00000       0.00000       0.00000       0.00000       0.00000       0.00000       0.00000       0.00000       0.00000       0.00000       0.00000       0.00000       0.00000       0.00000       0.00000       0.00000       0.00000       0.00000       11.2959       13.7858       11.4161       9.99575       7.63976       4.49746       3.04974       1.30820      0.700693      0.203709     0.0830908     0.0192027       0.00000       0.00000       0.00000       0.00000       0.00000       0.00000       0.00000       0.00000       0.00000       0.00000       0.00000       0.00000       0.00000       0.00000       0.00000       0.00000       0.00000       0.00000       0.00000       0.00000       0.00000       0.00000       0.00000       0.00000
   6  15 2551.1155    1.8733  1.0079 10.2369  0.0072  0.0477   0.0705   0.1128    0.4110   0.0000   428.9913       1.27148      -8.96785      0.488905       10.3483       2.93330       2.24480     -0.539930    -0.0525077      0.290206    -0.0769453    -0.0184279       0.00000       0.00000       0.00000       0.00000       0.00000       0.00000       0.00000       0.00000       0.00000       0.00000       0.00000       0.00000       0.00000       0.00000       0.00000       0.00000       0.00000       0.00000       0.00000       0.00000       0.00000       0.00000       0.00000       0.00000       13.6446       16.0362       14.6675       10.8141       8.26273       5.05642       2.84501       1.52609      0.612961      0.265787     0.0886397     0.0164789       0.00000       0.00000       0.00000       0.00000       0.00000       0.00000       0.00000       0.00000       0.00000       0.00000       0.00000       0.00000       0.00000       0.00000       0.00000       0.00000       0.00000       0.00000       0.00000       0.00000       0.00000       0.00000       0.00000       0.00000
   6  16 2686.9842    2.3017  1.0144 10.6525 -0.0083  0.0438   0.0887   0.1076    0.5235   0.0000   454.4249       5.44209       16.7331      -16.9942       1.75286       6.71193       3.24562      0.823240      -1.89001     -0.530052    -0.0279758    0.00236925       0.00000       0.00000       0.00000       0.00000       0.00000       0.00000       0.00000       0.00000       0.00000       0.00000       0.00000       0.00000       0.00000       0.00000       0.00000       0.00000       0.00000       0.00000       0.00000       0.00000       0.00000       0.00000       0.00000       0.00000       11.0511       13.3093       12.5603       9.62956       7.39157       4.54208       2.89984       1.34060      0.729161      0.249128     0.0872989     0.0177465       0.00000       0.00000       0.00000       0.00000       0.00000       0.00000       0.00000       0.00000       0.00000       0.00000       0.00000       0.00000       0.00000       0.00000       0.00000       0.00000       0.00000       0.00000       0.00000       0.00000       0.00000       0.00000       0.00000       0.00000
   6  17 2823.7141    3.0805  0.8503 11.6705  0.0036  0.0403   0.1279   0.0993    0.3632   0.0000   444.7371       31.6196      -3.78294       3.81468       1.77723      0.343237       2.15207       2.04540     -0.424626    -0.0682859     0.0229369    0.00864267       0.00000       0.00000       0.00000       0.00000       0.00000       0.00000       0.00000       0.00000       0.00000       0.00000       0.00000       0.00000       0.00000       0.00000       0.00000       0.00000       0.00000       0.00000       0.00000       0.00000       0.00000       0.00000       0.00000       0.00000       10.6990       11.8168       10.9447       8.81015       7.11609       4.55639       2.60397       1.51336      0.565249      0.234670     0.0750408     0.0146643       0.00000       0.00000       0.00000       0.00000       0.00000       0.00000       0.00000       0.00000       0.00000       0.00000       0.00000       0.00000       0.00000       0.00000       0.00000       0.00000       0.00000       0.00000       0.00000       0.00000       0.00000       0.00000       0.00000       0.00000
   6  18 2960.7290    3.3796  0.8428 11.9903 -0.0153  0.0388   0.1421   0.0990    0.3870   0.0000   434.5206       7.85792      -10.3842      -1.36715      -4.96826       2.46231       3.27622     -0.354258     0.0124490      0.137881     -0.152984   -0.00625561       0.00000       0.00000       0.00000       0.00000       0.00000       0.00000       0.00000       0.00000       0.00000       0.00000       0.00000       0.00000       0.00000       0.00000       0.00000       0.00000       0.00000       0.00000       0.00000       0.00000       0.00000       0.00000       0.00000       0.00000       9.59436       11.1224       10.5014       8.52951       6.43622       4.39257       2.49383       1.38377      0.578596      0.251926     0.0753117     0.0156463       0.00000       0.00000       0.00000       0.00000       0.00000       0.00000       0.00000       0.00000       0.00000       0.00000       0.00000       0.00000       0.00000       0.00000       0.00000       0.00000       0.00000       0.00000       0.00000       0.00000       0.00000       0.00000       0.00000       0.00000
   6  19 3097.2528    3.7517  1.1085 12.3378  0.0068  0.0528   0.1445   0.1254    0.3579   0.0000   454.5091       30.8416       7.67039       6.54128       10.2113   -0.00319554       1.31048     -0.733141      -1.08378    -0.0350786    0.00683092    0.00890136       0.00000       0.00000       0.00000       0.00000       0.00000       0.00000       0.00000       0.00000       0.00000       0.00000       0.00000       0.00000       0.00000       0.00000       0.00000       0.00000       0.00000       0.00000       0.00000       0.00000       0.00000       0.00000       0.00000       0.00000       15.0356       17.4390       17.1082       12.6673       8.40734       5.56150       3.14600       1.69223      0.824283      0.328597     0.0938073     0.0183439       0.00000       0.00000       0.00000       0.00000       0.00000       0.00000       0.00000       0.00000       0.00000       0.00000       0.00000       0.00000       0.00000       0.00000       0.00000       0.00000       0.00000       0.00000       0.00000       0.00000       0.00000       0.00000       0.00000       0.00000
   6  20 3234.0532    4.0179  1.5805  4.1671  0.0000  0.0527   0.1235   0.1476  803.0933   0.0000   437.3996       11.3310       24.7658       9.80625       6.36183       11.0552       0.00000       0.00000       0.00000       0.00000       0.00000       0.00000       0.00000       0.00000       0.00000       0.00000       0.00000       0.00000       0.00000       0.00000       0.00000       0.00000       0.00000       0.00000       0.00000       0.00000       0.00000       0.00000       0.00000       0.00000       0.00000       0.00000       0.00000       0.00000       0.00000       0.00000       14.2755       16.5511       15.1049       12.5713       8.83918       5.32328       3.35894       1.82705      0.791347      0.299218     0.0959003     0.0198869       0.00000       0.00000       0.00000       0.00000       0.00000       0.00000       0.00000       0.00000       0.00000       0.00000       0.00000       0.00000       0.00000       0.00000       0.00000       0.00000       0.00000       0.00000       0.00000       0.00000       0.00000       0.00000       0.00000       0.00000
   6  21 3370.9474    3.3781  1.8170 11.5311 -0.0123  0.0621   0.1024   0.1670    0.4474   0.0000   420.6471       12.4705       25.7802       24.8595      -6.51986      -8.47806      -5.82732     -0.255829      0.786300      -1.01979     -0.105887   -0.00918045       0.00000       0.00000       0.00000       0.00000       0.00000       0.00000       0.00000       0.00000       0.00000       0.00000       0.00000       0.00000       0.00000       0.00000       0.00000       0.00000       0.00000       0.00000       0.00000       0.00000       0.00000       0.00000       0.00000       0.00000       16.2172       18.9440       17.6803       14.4640       10.2281       6.64002       3.96625       2.09049      0.986609      0.386417      0.115676     0.0246740       0.00000       0.00000       0.00000       0.00000       0.00000       0.00000       0.00000       0.00000       0.00000       0.00000       0.00000       0.00000       0.00000       0.00000       0.00000       0.00000       0.00000       0.00000       0.00000       0.00000       0.00000       0.00000       0.00000       0.00000
   6  22 3508.2383    2.9298  2.7762 10.3178  0.0015  0.0779   0.0718   0.1952    0.5837   0.0000   420.6471       43.5961      -8.34618       15.1042       4.96737      -5.43515       5.99801       2.48575    -0.0315008      -1.18009     -0.143514     0.0726426       0.00000       0.00000       0.00000       0.00000       0.00000       0.00000       0.00000       0.00000       0.00000       0.00000       0.00000       0.00000       0.00000       0.00000       0.00000       0.00000       0.00000       0.00000       0.00000       0.00000       0.00000       0.00000       0.00000       0.00000       19.9355       22.5442       20.6366       17.5770       13.4408       9.49950       5.44700       2.65935       1.29400      0.495218      0.146804     0.0311960       0.00000       0.00000       0.00000       0.00000       0.00000       0.00000       0.00000       0.00000       0.00000       0.00000       0.00000       0.00000       0.00000       0.00000       0.00000       0.00000       0.00000       0.00000       0.00000       0.00000       0.00000       0.00000       0.00000       0.00000
   6  23 3645.9205    2.4172  4.4138 10.1973 -0.0046  0.0989   0.0483   0.2671    0.2766   0.0000   403.6795       2.94050      -4.44814       23.0422       38.4999      -2.31141      -13.0236      -1.94853      0.669446      0.489704     -0.142904     0.0156893       0.00000       0.00000       0.00000       0.00000       0.00000       0.00000       0.00000       0.00000       0.00000       0.00000       0.00000       0.00000       0.00000       0.00000       0.00000       0.00000       0.00000       0.00000       0.00000       0.00000       0.00000       0.00000       0.00000       0.00000       25.3645       29.2115       27.2898       22.9513       17.5431       11.4681       7.15235       3.53420       1.70752      0.624930      0.201095     0.0404364       0.00000       0.00000       0.00000       0.00000       0.00000       0.00000       0.00000       0.00000       0.00000       0.00000       0.00000       0.00000       0.00000       0.00000       0.00000       0.00000       0.00000       0.00000       0.00000       0.00000       0.00000       0.00000       0.00000       0.00000
   6  26 4060.5753    1.4037  9.3380  9.5029 -0.0008  0.1664   0.0219   0.4991    0.1243   0.0000   490.8145       87.5904       30.7790       37.8207      -12.4181       13.6666       9.31328      -3.35370      -2.81961      -1.30820      0.360833     -0.141865       0.00000       0.00000       0.00000       0.00000       0.00000       0.00000       0.00000       0.00000       0.00000       0.00000       0.00000       0.00000       0.00000       0.00000       0.00000       0.00000       0.00000       0.00000       0.00000       0.00000       0.00000       0.00000       0.00000       0.00000       43.2526       50.5966       47.1456       39.4815       29.5044       19.1130       11.6730       6.06279       2.80995       1.08017      0.340192     0.0687410       0.00000       0.00000       0.00000       0.00000       0.00000       0.00000       0.00000       0.00000       0.00000       0.00000       0.00000       0.00000       0.00000       0.00000       0.00000       0.00000       0.00000       0.00000       0.00000       0.00000       0.00000       0.00000       0.00000       0.00000
   7  12 2184.5428    0.8376  0.7859  9.6241  0.0044  0.0503   0.0352   0.0969    0.1939   0.0000   419.1109      -13.5363       4.51035       3.68857      -1.45402     -0.819538      -3.71398     -0.628524     0.0389476     -0.532970     0.0528633    -0.0504089     0.0141482    0.00119833       0.00000       0.00000       0.00000       0.00000       0.00000       0.00000       0.00000       0.00000       0.00000       0.00000       0.00000       0.00000       0.00000       0.00000       0.00000       0.00000       0.00000       0.00000       0.00000       0.00000       0.00000       0.00000       9.32754       10.5248       11.6843       9.16569       8.26596       4.56481       3.89531       2.18051       1.05632      0.679375      0.227808     0.0815745     0.0278728    0.00412357       0.00000       0.00000       0.00000       0.00000       0.00000       0.00000       0.00000       0.00000       0.00000       0.00000       0.00000       0.00000       0.00000       0.00000       0.00000       0.00000       0.00000       0.00000       0.00000       0.00000       0.00000       0.00000
   7  13 2322.1901    1.1728  0.7705 10.1510 -0.0086  0.0464   0.0478   0.0891    0.2155   0.0000   429.6590       2.46822      -13.3471       1.97643      -7.51408      -2.74100       1.93148      -1.11271     -0.347455     -0.273449    -0.0122797    -0.0137946     0.0287454    0.00318155       0.00000       0.00000       0.00000       0.00000       0.00000       0.00000       0.00000       0.00000       0.00000       0.00000       0.00000       0.00000       0.00000       0.00000       0.00000       0.00000       0.00000       0.00000       0.00000       0.00000       0.00000       0.00000       8.69370       12.2333       9.07928       10.6920       6.68584       5.91664       3.25725       2.32426       1.05933      0.596182      0.199551     0.0865817     0.0186915    0.00613536       0.00000       0.00000       0.00000       0.00000       0.00000       0.00000       0.00000       0.00000       0.00000       0.00000       0.00000       0.00000       0.00000       0.00000       0.00000       0.00000       0.00000       0.00000       0.00000       0.00000       0.00000       0.00000
   7  14 2458.1719    1.5496  0.9878 10.0057 -0.0092  0.0407   0.0560   0.1060    0.3632   0.0000   424.5953     -0.456003       15.7135       9.25718       6.28769       2.13975       1.21729      0.130648       2.31465     -0.209168      0.226293     0.0949606   -0.00920200   0.000773044       0.00000       0.00000       0.00000       0.00000       0.00000       0.00000       0.00000       0.00000       0.00000       0.00000       0.00000       0.00000       0.00000       0.00000       0.00000       0.00000       0.00000       0.00000       0.00000       0.00000       0.00000       0.00000       9.46731       10.4591       9.74932       8.48071       7.12085       5.07940       3.46369       1.89302      0.978401      0.471202      0.184069     0.0637135     0.0187179    0.00342355       0.00000       0.00000       0.00000       0.00000       0.00000       0.00000       0.00000       0.00000       0.00000       0.00000       0.00000       0.00000       0.00000       0.00000       0.00000       0.00000       0.00000       0.00000       0.00000       0.00000       0.00000       0.00000
   7  15 2594.2540    1.9429  1.0106 10.7950 -0.0001  0.0434   0.0697   0.1046    0.2836   0.0000   423.0932       2.53090       25.4022       1.41046       3.47403      -9.69319       4.07417     -0.204151     -0.732043    -0.0715179     0.0624399    -0.0611574   0.000937532    0.00382737       0.00000       0.00000       0.00000       0.00000       0.00000       0.00000       0.00000       0.00000       0.00000       0.00000       0.00000       0.00000       0.00000       0.00000       0.00000       0.00000       0.00000       0.00000       0.00000       0.00000       0.00000       0.00000       10.2775       11.0311       10.2145       9.14224       7.93418       5.36236       3.66255       2.14334       1.10490      0.501299      0.189304     0.0653084     0.0200658    0.00360268       0.00000       0.00000       0.00000       0.00000       0.00000       0.00000       0.00000       0.00000       0.00000       0.00000       0.00000       0.00000       0.00000       0.00000       0.00000       0.00000       0.00000       0.00000       0.00000       0.00000       0.00000       0.00000
   7  16 2731.1111    2.6600  0.8229 11.8450 -0.0156  0.0403   0.1128   0.0994    0.2359   0.0000   443.2388       4.18829      -10.2491       10.4735      -12.0075      -1.80481      -1.14324      -4.04430      0.506232      0.583385    -0.0238561     0.0887542     0.0159148   -0.00564630       0.00000       0.00000       0.00000       0.00000       0.00000       0.00000       0.00000       0.00000       0.00000       0.00000       0.00000       0.00000       0.00000       0.00000       0.00000       0.00000       0.00000       0.00000       0.00000       0.00000       0.00000       0.00000       9.45941       11.0109       11.0754       9.28215       6.63744       4.46652       3.18069       1.72104      0.949995      0.487544      0.204714     0.0639447     0.0192055    0.00357798       0.00000       0.00000       0.00000       0.00000       0.00000       0.00000       0.00000       0.00000       0.00000       0.00000       0.00000       0.00000       0.00000       0.00000       0.00000       0.00000       0.00000       0.00000       0.00000       0.00000       0.00000       0.00000
   7  17 2868.3232    3.2505  0.7512 12.1353 -0.0063  0.0376   0.1396   0.0872    0.2295   0.0000   456.0059       48.9086       7.01121       11.9284      -7.60221       7.35373      -4.65405       2.58153     -0.730004     -0.348778     0.0697034    -0.0668532     0.0105714    0.00243774       0.00000       0.00000       0.00000       0.00000       0.00000       0.00000       0.00000       0.00000       0.00000       0.00000       0.00000       0.00000       0.00000       0.00000       0.00000       0.00000       0.00000       0.00000       0.00000       0.00000       0.00000       0.00000       9.90139       10.7279       9.23749       8.13690       7.22871       5.22377       3.37809       1.84923      0.912548      0.375953      0.149515     0.0525917     0.0147141    0.00292531       0.00000       0.00000       0.00000       0.00000       0.00000       0.00000       0.00000       0.00000       0.00000       0.00000       0.00000       0.00000       0.00000       0.00000       0.00000       0.00000       0.00000       0.00000       0.00000       0.00000       0.00000       0.00000
   7  18 3005.6688    3.7909  0.8421 12.5581 -0.0103  0.0369   0.1536   0.1028    0.2468   0.0000   425.9016       20.0970       16.6027      -2.19939       2.43577      -2.87485      -1.23231     -0.541794      0.317242     -0.672491    -0.0277385     -0.100145     0.0254909   -0.00331561       0.00000       0.00000       0.00000       0.00000       0.00000       0.00000       0.00000       0.00000       0.00000       0.00000       0.00000       0.00000       0.00000       0.00000       0.00000       0.00000       0.00000       0.00000       0.00000       0.00000       0.00000       0.00000       8.06071       9.02608       8.28231       7.74110       5.96733       4.42018       2.82650       1.68170      0.912334      0.403860      0.173686     0.0580586     0.0158382    0.00335201       0.00000       0.00000       0.00000       0.00000       0.00000       0.00000       0.00000       0.00000       0.00000       0.00000       0.00000       0.00000       0.00000       0.00000       0.00000       0.00000       0.00000       0.00000       0.00000       0.00000       0.00000       0.00000
   7  19 3142.7433    4.1088  0.9684 12.1687  0.0002  0.0480   0.1497   0.1028    0.3588   0.0000   441.8529       17.2035       32.7181       1.86566      -18.8289      -2.83673      -2.45689       1.24944    -0.0946782     -0.621739      0.135834     0.0460517     0.0304110    0.00233399       0.00000       0.00000       0.00000       0.00000       0.00000       0.00000       0.00000       0.00000       0.00000       0.00000       0.00000       0.00000       0.00000       0.00000       0.00000       0.00000       0.00000       0.00000       0.00000       0.00000       0.00000       0.00000       9.86687       9.91024       12.5522       9.95127       7.13083       5.56793       4.17467       1.95860       1.00162      0.678281      0.282038     0.0908079     0.0246181    0.00375690       0.00000       0.00000       0.00000       0.00000       0.00000       0.00000       0.00000       0.00000       0.00000       0.00000       0.00000       0.00000       0.00000       0.00000       0.00000       0.00000       0.00000       0.00000       0.00000       0.00000       0.00000       0.00000
   7  20 3279.7843    4.0084  1.4069 11.1702  0.0021  0.0467   0.1247   0.1158    0.6250   0.0000   417.0189      -6.67156      -4.32588       13.3055      -7.17993       3.93763       2.28534     -0.551021      0.847258      0.684188      0.320579     0.0146250   -0.00798645    0.00303032       0.00000       0.00000       0.00000       0.00000       0.00000       0.00000       0.00000       0.00000       0.00000       0.00000       0.00000       0.00000       0.00000       0.00000       0.00000       0.00000       0.00000       0.00000       0.00000       0.00000       0.00000       0.00000       10.3815       11.5950       11.4452       10.1471       7.63351       5.75883       3.59992       2.19367       1.22542      0.536164      0.240517     0.0814905     0.0208125    0.00426629       0.00000       0.00000       0.00000       0.00000       0.00000       0.00000       0.00000       0.00000       0.00000       0.00000       0.00000       0.00000       0.00000       0.00000       0.00000       0.00000       0.00000       0.00000       0.00000       0.00000       0.00000       0.00000
   7  21 3417.5794    3.1495  2.0700 11.0147  0.0005  0.0594   0.0847   0.1526    0.4373   0.0000   456.3367       4.28158       26.2993       1.16216      -11.5196      -7.24599      0.767297       1.17508      0.516927     -0.370133      0.182953     0.0463829    0.00490217   -0.00314189       0.00000       0.00000       0.00000       0.00000       0.00000       0.00000       0.00000       0.00000       0.00000       0.00000       0.00000       0.00000       0.00000       0.00000       0.00000       0.00000       0.00000       0.00000       0.00000       0.00000       0.00000       0.00000       13.7484       15.1660       14.9105       13.2503       10.0461       7.22671       4.64447       2.83340       1.46388      0.720400      0.282092     0.0998010     0.0263414    0.00520632       0.00000       0.00000       0.00000       0.00000       0.00000       0.00000       0.00000       0.00000       0.00000       0.00000       0.00000       0.00000       0.00000       0.00000       0.00000       0.00000       0.00000       0.00000       0.00000       0.00000       0.00000       0.00000
   7  22 3555.3734    2.7520  3.1373  9.9627  0.0004  0.0738   0.0568   0.1962    0.4683   0.0000   435.2301       25.1889       33.1905       9.48996      -1.64083      -7.84166      -4.83262       1.99612       1.81855     -0.558713     -0.484104     -0.131758     0.0342148   -0.00257944       0.00000       0.00000       0.00000       0.00000       0.00000       0.00000       0.00000       0.00000       0.00000       0.00000       0.00000       0.00000       0.00000       0.00000       0.00000       0.00000       0.00000       0.00000       0.00000       0.00000       0.00000       0.00000       16.3070       20.1435       19.1460       16.0914       12.5485       8.92942       5.88455       3.26545       1.74083      0.831609      0.362177      0.125704     0.0373746    0.00734159       0.00000       0.00000       0.00000       0.00000       0.00000       0.00000       0.00000       0.00000       0.00000       0.00000       0.00000       0.00000       0.00000       0.00000       0.00000       0.00000       0.00000       0.00000       0.00000       0.00000       0.00000       0.00000
   7  23 3693.3809    2.2570  3.9755 10.4762 -0.0046  0.0876   0.0458   0.2494    0.2217   0.0000   465.0567       4.38948     -0.292782      -6.46814       3.55211      -4.13312       6.63836      -6.30202      -1.17948     -0.790515     -0.215228     -0.214450     0.0522190    0.00874157       0.00000       0.00000       0.00000       0.00000       0.00000       0.00000       0.00000       0.00000       0.00000       0.00000       0.00000       0.00000       0.00000       0.00000       0.00000       0.00000       0.00000       0.00000       0.00000       0.00000       0.00000       0.00000       20.1927       24.0947       22.5023       19.5539       15.5421       10.5776       6.90043       4.09973       2.17815      0.998538      0.408378      0.145562     0.0435541    0.00828634       0.00000       0.00000       0.00000       0.00000       0.00000       0.00000       0.00000       0.00000       0.00000       0.00000       0.00000       0.00000       0.00000       0.00000       0.00000       0.00000       0.00000       0.00000       0.00000       0.00000       0.00000       0.00000
   7  24 3831.8730    1.9845  6.1604  8.8845 -0.0006  0.1100   0.0296   0.2992    0.3550   0.0000   441.7886       6.26368       30.7507       20.8536       47.1209      -9.66997     0.0298137       2.85751      -4.78465      0.416325      -1.04771      0.126214   -0.00609438    0.00443125       0.00000       0.00000       0.00000       0.00000       0.00000       0.00000       0.00000       0.00000       0.00000       0.00000       0.00000       0.00000       0.00000       0.00000       0.00000       0.00000       0.00000       0.00000       0.00000       0.00000       0.00000       0.00000       23.9301       29.1547       28.1257       24.3290       18.8610       13.1441       8.49214       5.18565       2.72555       1.32497      0.539122      0.197853     0.0562456     0.0109581       0.00000       0.00000       0.00000       0.00000       0.00000       0.00000       0.00000       0.00000       0.00000       0.00000       0.00000       0.00000       0.00000       0.00000       0.00000       0.00000       0.00000       0.00000       0.00000       0.00000       0.00000       0.00000
   7  25 3970.4128    1.6628  7.2200  9.4576  0.0001  0.1299   0.0252   0.3624    0.1655   0.0000   454.4101       25.6074      -31.0087      -17.2064      -3.60127      -2.62829       18.1150       1.29348       4.58121      -2.14868     -0.487796      0.410410      0.108608    0.00270185       0.00000       0.00000       0.00000       0.00000       0.00000       0.00000       0.00000       0.00000       0.00000       0.00000       0.00000       0.00000       0.00000       0.00000       0.00000       0.00000       0.00000       0.00000       0.00000       0.00000       0.00000       0.00000       28.9464       35.3664       32.1090       29.7900       22.5265       15.8695       10.3337       6.25202       3.35382       1.57486      0.637498      0.223541     0.0643077     0.0134855       0.00000       0.00000       0.00000       0.00000       0.00000       0.00000       0.00000       0.00000       0.00000       0.00000       0.00000       0.00000       0.00000       0.00000       0.00000       0.00000       0.00000       0.00000       0.00000       0.00000       0.00000       0.00000
   7  26 4109.7099    1.3395 10.6158  9.3240 -0.0047  0.1711   0.0182   0.4956    0.1114   0.0000   470.7236       30.0999       115.746      -2.84450       57.8906       13.7396       11.8960       7.68553       3.71081      -3.15267      0.175595     -0.168275    -0.0789427    -0.0247491       0.00000       0.00000       0.00000       0.00000       0.00000       0.00000       0.00000       0.00000       0.00000       0.00000       0.00000       0.00000       0.00000       0.00000       0.00000       0.00000       0.00000       0.00000       0.00000       0.00000       0.00000       0.00000       37.6986       45.9985       44.1027       38.9240       29.1935       21.4398       13.7878       8.20160       4.41041       2.13599      0.902695      0.321967     0.0880979     0.0174455       0.00000       0.00000       0.00000       0.00000       0.00000       0.00000       0.00000       0.00000       0.00000       0.00000       0.00000       0.00000       0.00000       0.00000       0.00000       0.00000       0.00000       0.00000       0.00000       0.00000       0.00000       0.00000
   7  27 4248.6520    1.1343 11.5059  9.3782 -0.0010  0.1946   0.0163   0.5685    0.0897   0.0000   360.7033       31.1763       34.5772       19.4457      -28.2637       28.3969       31.0357      -4.03202      -1.53552      0.936290      0.121162      0.397054      0.145757     0.0187244       0.00000       0.00000       0.00000       0.00000       0.00000       0.00000       0.00000       0.00000       0.00000       0.00000       0.00000       0.00000       0.00000       0.00000       0.00000       0.00000       0.00000       0.00000       0.00000       0.00000       0.00000       0.00000       43.0234       51.8291       51.8665       42.6187       34.3400       24.5454       15.6894       9.39212       4.94430       2.39497       1.01166      0.376217      0.106305     0.0189990       0.00000       0.00000       0.00000       0.00000       0.00000       0.00000       0.00000       0.00000       0.00000       0.00000       0.00000       0.00000       0.00000       0.00000       0.00000       0.00000       0.00000       0.00000       0.00000       0.00000       0.00000       0.00000
   8  11 2086.0851    0.7121  0.5558  9.3529 -0.0106  0.0411   0.0339   0.0736    0.1386   0.0000   446.9394       8.48452     -0.180756      -2.44390      -4.83843      -2.36913       1.96863      0.476141      0.357852     -0.270299     -0.119125    -0.0542954    -0.0119201     0.0567357   -0.00194254   0.000742727       0.00000       0.00000       0.00000       0.00000       0.00000       0.00000       0.00000       0.00000       0.00000       0.00000       0.00000       0.00000       0.00000       0.00000       0.00000       0.00000       0.00000       0.00000       0.00000       0.00000       7.58405       7.92149       9.31923       7.24399       7.12423       4.80603       3.12291       2.50227       1.25019      0.709963      0.418394      0.129901     0.0533904     0.0240966    0.00541188   0.000711708       0.00000       0.00000       0.00000       0.00000       0.00000       0.00000       0.00000       0.00000       0.00000       0.00000       0.00000       0.00000       0.00000       0.00000       0.00000       0.00000       0.00000       0.00000       0.00000       0.00000
   8  12 2225.1463    1.0034  0.6916  9.6197  0.0015  0.0423   0.0400   0.0804    0.1744   0.0000   433.8694     -0.661278       5.15629      0.765461       6.32872      0.157588      -1.92821      -3.41594      0.916189      0.105762     -0.256879     -0.133679     0.0443487    -0.0203451   -0.00479979   0.000459143       0.00000       0.00000       0.00000       0.00000       0.00000       0.00000       0.00000       0.00000       0.00000       0.00000       0.00000       0.00000       0.00000       0.00000       0.00000       0.00000       0.00000       0.00000       0.00000       0.00000       6.48845       9.40387       7.71939       8.08259       6.86661       5.00098       3.74342       2.19213       1.56802      0.641724      0.429191      0.125718     0.0716256     0.0183577    0.00626117    0.00123701       0.00000       0.00000       0.00000       0.00000       0.00000       0.00000       0.00000       0.00000       0.00000       0.00000       0.00000       0.00000       0.00000       0.00000       0.00000       0.00000       0.00000       0.00000       0.00000       0.00000
   8  13 2362.8815    1.3441  0.8344 10.1193 -0.0059  0.0339   0.0508   0.0848    0.2147   0.0000   435.4809      -4.67608       13.3750      -7.89463       1.28661      -3.99477      -1.17243       4.11506      0.315655     0.0394672  -0.000270730     0.0826822     0.0668713    -0.0308542  -8.67028e-05   -0.00132247       0.00000       0.00000       0.00000       0.00000       0.00000       0.00000       0.00000       0.00000       0.00000       0.00000       0.00000       0.00000       0.00000       0.00000       0.00000       0.00000       0.00000       0.00000       0.00000       0.00000       6.47591       7.68140       7.46707       6.91330       5.68037       4.12896       2.92697       1.86457       1.16734      0.613228      0.297725      0.125787     0.0500638     0.0155277    0.00431717   0.000791580       0.00000       0.00000       0.00000       0.00000       0.00000       0.00000       0.00000       0.00000       0.00000       0.00000       0.00000       0.00000       0.00000       0.00000       0.00000       0.00000       0.00000       0.00000       0.00000       0.00000
   8  14 2499.4478    1.7089  1.0082 10.7570  0.0017  0.0447   0.0594   0.1046    0.2188   0.0000   436.5238      -24.0922      -2.32689      -6.55238      -10.6132      -1.30922       1.60530      -3.90230      0.977457      0.556775     -0.409349    -0.0115147     0.0251357   -0.00779855   -0.00681896    0.00132960       0.00000       0.00000       0.00000       0.00000       0.00000       0.00000       0.00000       0.00000       0.00000       0.00000       0.00000       0.00000       0.00000       0.00000       0.00000       0.00000       0.00000       0.00000       0.00000       0.00000       9.26100       10.9311       11.0559       9.93128       7.19960       5.14101       3.57392       2.23057       1.28906      0.716316      0.371106      0.162494     0.0594048     0.0174618    0.00450538   0.000877059       0.00000       0.00000       0.00000       0.00000       0.00000       0.00000       0.00000       0.00000       0.00000       0.00000       0.00000       0.00000       0.00000       0.00000       0.00000       0.00000       0.00000       0.00000       0.00000       0.00000
   8  15 2636.0956    2.2459  0.9110 10.9077 -0.0056  0.0384   0.0789   0.0910    0.2681   0.0000   426.0876       15.0137       1.13206      -2.17743       2.21536      -2.16433    -0.0507090      -2.79022       2.54535    -0.0263847     0.0538418     0.0506907     0.0272441   -0.00324917    0.00490141  -0.000367126       0.00000       0.00000       0.00000       0.00000       0.00000       0.00000       0.00000       0.00000       0.00000       0.00000       0.00000       0.00000       0.00000       0.00000       0.00000       0.00000       0.00000       0.00000       0.00000       0.00000       8.19198       10.0399       9.95276       9.04938       6.31750       4.81863       3.19761       2.11418       1.12444      0.666838      0.320735      0.156107     0.0526991     0.0173484    0.00401800   0.000872202       0.00000       0.00000       0.00000       0.00000       0.00000       0.00000       0.00000       0.00000       0.00000       0.00000       0.00000       0.00000       0.00000       0.00000       0.00000       0.00000       0.00000       0.00000       0.00000       0.00000
   8  16 2773.7526    2.8501  0.7909 11.6926 -0.0014  0.0408   0.1133   0.1005    0.2162   0.0000   432.1647      -9.33104       7.44388       8.04047     -0.436705      -2.67664       4.13411      0.818143      -1.41663     -0.500600      0.272869      0.149940   -0.00948958    -0.0314060    0.00595087   0.000134980       0.00000       0.00000       0.00000       0.00000       0.00000       0.00000       0.00000       0.00000       0.00000       0.00000       0.00000       0.00000       0.00000       0.00000       0.00000       0.00000       0.00000       0.00000       0.00000       0.00000       10.0036       12.7642       11.8810       10.0012       7.49689       5.19422       3.35044       2.01200       1.09825      0.551802      0.272272      0.112886     0.0396021     0.0139179    0.00370299   0.000698760       0.00000       0.00000       0.00000       0.00000       0.00000       0.00000       0.00000       0.00000       0.00000       0.00000       0.00000       0.00000       0.00000       0.00000       0.00000       0.00000       0.00000       0.00000       0.00000       0.00000
   8  17 2911.5742    3.6670  0.8717 11.7898  0.0059  0.0350   0.1319   0.0840    0.2976   0.0000   439.8817       8.94384       17.9351       3.73374       4.23680       3.90611     -0.432367      -3.23509      0.206488    -0.0802287     -0.441165     0.0701218    0.00466882   -0.00410900   -0.00369152   0.000545818       0.00000       0.00000       0.00000       0.00000       0.00000       0.00000       0.00000       0.00000       0.00000       0.00000       0.00000       0.00000       0.00000       0.00000       0.00000       0.00000       0.00000       0.00000       0.00000       0.00000       7.35956       7.65221       7.81105       7.45791       5.80113       4.52080       3.07115       2.06325       1.19030      0.674801      0.315507      0.137861     0.0496635     0.0156002    0.00357041   0.000676660       0.00000       0.00000       0.00000       0.00000       0.00000       0.00000       0.00000       0.00000       0.00000       0.00000       0.00000       0.00000       0.00000       0.00000       0.00000       0.00000       0.00000       0.00000       0.00000       0.00000
   8  18 3049.0666    4.0839  0.9808 11.5238 -0.0060  0.0357   0.1361   0.0923    0.4658   0.0000   434.0525       1.86636       7.94274      -1.22898       6.55270      0.684124      -5.05185       1.59231       1.54604     -0.773662     -0.216002     -0.205149    0.00940597     0.0159146    0.00359222  -0.000679532       0.00000       0.00000       0.00000       0.00000       0.00000       0.00000       0.00000       0.00000       0.00000       0.00000       0.00000       0.00000       0.00000       0.00000       0.00000       0.00000       0.00000       0.00000       0.00000       0.00000       7.04977       8.43395       8.30947       7.25087       6.14889       4.40079       3.16179       2.01520       1.16844      0.650124      0.301139      0.138762     0.0497391     0.0171026    0.00465568   0.000816043       0.00000       0.00000       0.00000       0.00000       0.00000       0.00000       0.00000       0.00000       0.00000       0.00000       0.00000       0.00000       0.00000       0.00000       0.00000       0.00000       0.00000       0.00000       0.00000       0.00000
   8  19 3186.7026    3.8467  0.9915 12.6186 -0.0023  0.0438   0.1356   0.0981    0.2117   0.0000   442.4093      0.201734       11.7206       7.07540       14.9224       2.38764      -3.02310       1.35004     -0.161713      -1.40575      0.580042     -0.463579     0.0317969     0.0154595   -0.00359451   0.000374821       0.00000       0.00000       0.00000       0.00000       0.00000       0.00000       0.00000       0.00000       0.00000       0.00000       0.00000       0.00000       0.00000       0.00000       0.00000       0.00000       0.00000       0.00000       0.00000       0.00000       10.2785       12.4844       12.1287       10.1108       8.09568       5.70628       4.03091       2.48843       1.25955      0.731982      0.345755      0.165517     0.0541135     0.0187368    0.00487066   0.000847791       0.00000       0.00000       0.00000       0.00000       0.00000       0.00000       0.00000       0.00000       0.00000       0.00000       0.00000       0.00000       0.00000       0.00000       0.00000       0.00000       0.00000       0.00000       0.00000       0.00000
   8  20 3324.4054    3.4070  1.4826 12.0824 -0.0000  0.0493   0.0978   0.1259    0.2080   0.0000   447.1455       14.6623       27.0517       10.7987       5.58970    -0.0576092      0.436436     0.0196909      0.901822      0.569371     -0.275414     -0.171211     0.0289526     0.0156190    0.00878112  -8.16011e-05       0.00000       0.00000       0.00000       0.00000       0.00000       0.00000       0.00000       0.00000       0.00000       0.00000       0.00000       0.00000       0.00000       0.00000       0.00000       0.00000       0.00000       0.00000       0.00000       0.00000       10.4519       12.3996       12.7424       10.9044       8.59612       6.11551       4.15014       2.64601       1.57393      0.850669      0.426360      0.181838     0.0706646     0.0228254    0.00595217   0.000990306       0.00000       0.00000       0.00000       0.00000       0.00000       0.00000       0.00000       0.00000       0.00000       0.00000       0.00000       0.00000       0.00000       0.00000       0.00000       0.00000       0.00000       0.00000       0.00000       0.00000
   8  21 3462.3752    2.9920  2.0122 11.9139 -0.0035  0.0623   0.0811   0.1450    0.1607   0.0000   443.1993       1.13398       10.4189       26.8503       7.72246      -8.89096      -1.74495       4.89022      0.943536      -1.84582     -0.182733     -0.319123    -0.0323469    -0.0498646    -0.0138009    0.00150997       0.00000       0.00000       0.00000       0.00000       0.00000       0.00000       0.00000       0.00000       0.00000       0.00000       0.00000       0.00000       0.00000       0.00000       0.00000       0.00000       0.00000       0.00000       0.00000       0.00000       12.4440       14.7427       14.0298       13.4501       10.4802       7.77251       5.41551       3.49011       2.16590       1.12792      0.583930      0.231745     0.0926577     0.0280196    0.00763719    0.00145157       0.00000       0.00000       0.00000       0.00000       0.00000       0.00000       0.00000       0.00000       0.00000       0.00000       0.00000       0.00000       0.00000       0.00000       0.00000       0.00000       0.00000       0.00000       0.00000       0.00000
   8  22 3600.9050    2.6314  3.5550 10.4985 -0.0044  0.0760   0.0508   0.1972    0.2060   0.0000   450.2308       16.3725       31.0732      -7.17990       12.1548       2.09130       8.20595      -6.16142      -3.90528      -2.78860   -0.00468867      0.226920    -0.0834937    0.00753431    -0.0132494   -0.00115686       0.00000       0.00000       0.00000       0.00000       0.00000       0.00000       0.00000       0.00000       0.00000       0.00000       0.00000       0.00000       0.00000       0.00000       0.00000       0.00000       0.00000       0.00000       0.00000       0.00000       16.0004       19.0424       17.5338       15.2462       13.2184       10.4546       7.33437       4.49484       2.57404       1.35203      0.587341      0.278652      0.104601     0.0344962    0.00932477    0.00166350       0.00000       0.00000       0.00000       0.00000       0.00000       0.00000       0.00000       0.00000       0.00000       0.00000       0.00000       0.00000       0.00000       0.00000       0.00000       0.00000       0.00000       0.00000       0.00000       0.00000
   8  23 3739.4975    2.1092  4.5394 10.0631  0.0005  0.0869   0.0366   0.2339    0.1819   0.0000   432.4114       1.37902      -35.9341      -9.94471       3.43443      -2.47042      -19.9105      -4.77031       3.26926       2.26233     -0.284593      0.373412     0.0325730    -0.0463888   -0.00472701  -0.000994229       0.00000       0.00000       0.00000       0.00000       0.00000       0.00000       0.00000       0.00000       0.00000       0.00000       0.00000       0.00000       0.00000       0.00000       0.00000       0.00000       0.00000       0.00000       0.00000       0.00000       17.5016       20.1780       19.9576       18.2933       14.4497       11.1012       7.97630       4.97073       2.88814       1.55809      0.788702      0.341036      0.128610     0.0400882     0.0104956    0.00191156       0.00000       0.00000       0.00000       0.00000       0.00000       0.00000       0.00000       0.00000       0.00000       0.00000       0.00000       0.00000       0.00000       0.00000       0.00000       0.00000       0.00000       0.00000       0.00000       0.00000
   8  24 3878.4259    1.8591  6.5863  9.4210 -0.0037  0.1109   0.0257   0.2889    0.1682   0.0000   443.1563       19.4197       42.8745       25.9583       3.80603      -19.9533      -7.80524       7.72479    -0.0966941      -4.89546      -1.80771     -0.305111     0.0699179     0.0905024     0.0142864   -0.00152772       0.00000       0.00000       0.00000       0.00000       0.00000       0.00000       0.00000       0.00000       0.00000       0.00000       0.00000       0.00000       0.00000       0.00000       0.00000       0.00000       0.00000       0.00000       0.00000       0.00000       21.5185       25.1660       25.3861       21.9583       19.1816       14.0943       9.83973       6.52620       3.78393       2.06061       1.01462      0.428857      0.164120     0.0562997     0.0149107    0.00244269       0.00000       0.00000       0.00000       0.00000       0.00000       0.00000       0.00000       0.00000       0.00000       0.00000       0.00000       0.00000       0.00000       0.00000       0.00000       0.00000       0.00000       0.00000       0.00000       0.00000
   8  25 4017.4357    1.5498  8.3910  9.4061 -0.0008  0.1338   0.0205   0.3705    0.1187   0.0000   461.3866      -29.5095      -13.9237       22.1072      0.446980      -2.56048      -4.21216      -6.47939     -0.285405       4.55873      -1.28538      -1.03895      0.432464      0.130271  -0.000396716   -0.00224098       0.00000       0.00000       0.00000       0.00000       0.00000       0.00000       0.00000       0.00000       0.00000       0.00000       0.00000       0.00000       0.00000       0.00000       0.00000       0.00000       0.00000       0.00000       0.00000       0.00000       25.8853       32.2497       31.3348       28.5022       22.6050       17.6626       11.5860       7.91006       4.51495       2.57891       1.17368      0.553024      0.203153     0.0719086     0.0172682    0.00330703       0.00000       0.00000       0.00000       0.00000       0.00000       0.00000       0.00000       0.00000       0.00000       0.00000       0.00000       0.00000       0.00000       0.00000       0.00000       0.00000       0.00000       0.00000       0.00000       0.00000
   9  13 2402.3181    1.3939  0.8336 10.3478 -0.0067  0.0332   0.0520   0.0885    0.1835   0.0000   430.0603      -5.65993       6.31673      -3.24402      -7.12408       4.27583      0.905978      -1.67504      -2.24949      -1.00463    -0.0117174     -0.140483     -0.178416    -0.0270365    -0.0253922    0.00112515   -0.00121680  -0.000210100       0.00000       0.00000       0.00000       0.00000       0.00000       0.00000       0.00000       0.00000       0.00000       0.00000       0.00000       0.00000       0.00000       0.00000       0.00000       0.00000       0.00000       0.00000       5.67850       6.92228       6.96447       6.49439       5.42395       4.05006       3.16384       1.92459       1.34246      0.807221      0.418618      0.214673     0.0974476     0.0418346     0.0144494    0.00416357    0.00115687   0.000192902       0.00000       0.00000       0.00000       0.00000       0.00000       0.00000       0.00000       0.00000       0.00000       0.00000       0.00000       0.00000       0.00000       0.00000       0.00000       0.00000       0.00000       0.00000
   9  14 2539.5058    1.8325  0.9173 10.7677 -0.0071  0.0359   0.0615   0.0886    0.2136   0.0000   434.4897       9.20397       20.6363      -5.92344      -6.47886      -1.87226      -5.90854     0.0512010       1.59443     -0.528274      0.564698     0.0449109    -0.0544277    0.00849340  -0.000527582    0.00492710    0.00106626  -0.000428564       0.00000       0.00000       0.00000       0.00000       0.00000       0.00000       0.00000       0.00000       0.00000       0.00000       0.00000       0.00000       0.00000       0.00000       0.00000       0.00000       0.00000       0.00000       6.00622       7.48374       7.44444       6.62815       6.08180       4.24209       3.39960       2.31322       1.39338      0.818981      0.465934      0.230682      0.107777     0.0405884     0.0143305    0.00473372    0.00128089   0.000198657       0.00000       0.00000       0.00000       0.00000       0.00000       0.00000       0.00000       0.00000       0.00000       0.00000       0.00000       0.00000       0.00000       0.00000       0.00000       0.00000       0.00000       0.00000
   9  16 2815.1991    2.9400  0.8929 11.5036 -0.0020  0.0383   0.1021   0.0863    0.2534   0.0000   435.3583       17.2232       15.9968       6.90829      -3.48303      -2.69181       3.70798      -1.68221      0.554259     -0.948699     -0.213619     -0.174321    -0.0246866     0.0795928     0.0133606   -0.00734889   0.000286190  -7.30829e-05       0.00000       0.00000       0.00000       0.00000       0.00000       0.00000       0.00000       0.00000       0.00000       0.00000       0.00000       0.00000       0.00000       0.00000       0.00000       0.00000       0.00000       0.00000       6.63723       7.95003       8.40267       7.24676       6.69749       4.75613       3.29792       2.35348       1.64993      0.905104      0.524687      0.273575      0.105575     0.0445303     0.0179163    0.00551276    0.00132223   0.000191287       0.00000       0.00000       0.00000       0.00000       0.00000       0.00000       0.00000       0.00000       0.00000       0.00000       0.00000       0.00000       0.00000       0.00000       0.00000       0.00000       0.00000       0.00000
   9  17 2953.4860    3.8428  0.7782 12.0133 -0.0049  0.0319   0.1464   0.0796    0.2397   0.0000   441.5786       13.2357       12.3763       8.84626      -1.95234      -7.59052       1.92607      -2.97096      0.283529      -1.10306     -0.453992     -0.117096    -0.0289408     0.0384031     0.0251500    0.00644654  -7.11576e-06  -0.000244524       0.00000       0.00000       0.00000       0.00000       0.00000       0.00000       0.00000       0.00000       0.00000       0.00000       0.00000       0.00000       0.00000       0.00000       0.00000       0.00000       0.00000       0.00000       5.47825       6.50101       7.30468       6.08503       5.04881       4.05670       2.89068       2.07052       1.25125      0.681296      0.395182      0.217553     0.0892137     0.0401512     0.0151275    0.00453187    0.00102258   0.000161901       0.00000       0.00000       0.00000       0.00000       0.00000       0.00000       0.00000       0.00000       0.00000       0.00000       0.00000       0.00000       0.00000       0.00000       0.00000       0.00000       0.00000       0.00000
   9  19 3229.4999    3.9680  1.0102 12.3905 -0.0062  0.0367   0.1306   0.0939    0.2713   0.0000   443.7362      -1.42512       11.7832      -4.38525      0.589466       2.99030      -2.25188     -0.126786      -1.53297      0.424349     -0.816963      0.484164     -0.101925     0.0435008    -0.0242068    0.00287483    0.00143261  -0.000113599       0.00000       0.00000       0.00000       0.00000       0.00000       0.00000       0.00000       0.00000       0.00000       0.00000       0.00000       0.00000       0.00000       0.00000       0.00000       0.00000       0.00000       0.00000       6.08648       7.67275       7.35389       6.80596       6.09227       4.53341       3.48010       2.30801       1.52967      0.893311      0.480329      0.252975      0.101719     0.0448394     0.0154911    0.00482338    0.00131152   0.000214279       0.00000       0.00000       0.00000       0.00000       0.00000       0.00000       0.00000       0.00000       0.00000       0.00000       0.00000       0.00000       0.00000       0.00000       0.00000       0.00000       0.00000       0.00000
   9  20 3367.6875    3.4356  1.7023 12.0447 -0.0032  0.0507   0.0879   0.1272    0.1612   0.0000   434.5467       30.1644       5.87072       15.6493       14.3967       3.69647      -1.46990       2.65325       4.13881      0.550241      0.397743     -0.440660     0.0387385     0.0453657    -0.0135393  -0.000302279  -0.000210772  -0.000428556       0.00000       0.00000       0.00000       0.00000       0.00000       0.00000       0.00000       0.00000       0.00000       0.00000       0.00000       0.00000       0.00000       0.00000       0.00000       0.00000       0.00000       0.00000       8.70883       11.1239       10.4697       9.89552       8.14629       6.66618       4.85278       3.33524       2.09109       1.16577      0.660220      0.316495      0.150846     0.0579922     0.0220137    0.00666678    0.00168084   0.000315226       0.00000       0.00000       0.00000       0.00000       0.00000       0.00000       0.00000       0.00000       0.00000       0.00000       0.00000       0.00000       0.00000       0.00000       0.00000       0.00000       0.00000       0.00000
   9  21 3506.1792    2.8539  2.6055 11.2609 -0.0091  0.0615   0.0613   0.1569    0.1472   0.0000   438.9663      -15.2283       19.5083       21.8495       11.5021      -16.9461      -7.30085      -8.68088      -4.89606      -3.68557     -0.944250      0.352861   -0.00108070     0.0390365     0.0146167    0.00260067    0.00180497  -0.000563445       0.00000       0.00000       0.00000       0.00000       0.00000       0.00000       0.00000       0.00000       0.00000       0.00000       0.00000       0.00000       0.00000       0.00000       0.00000       0.00000       0.00000       0.00000       10.9390       13.1836       12.6382       12.2978       10.2195       7.84938       5.83197       4.19705       2.47243       1.50199      0.803936      0.420634      0.181491     0.0737478     0.0239264    0.00784820    0.00192289   0.000352349       0.00000       0.00000       0.00000       0.00000       0.00000       0.00000       0.00000       0.00000       0.00000       0.00000       0.00000       0.00000       0.00000       0.00000       0.00000       0.00000       0.00000       0.00000
   9  22 3645.1678    2.4276  4.0861 10.3055 -0.0009  0.0748   0.0405   0.2000    0.1504   0.0000   428.2870       1.08221      -1.75307       11.3518      -5.49116       7.93888       6.39599      -4.14927      -4.17422      -3.23591     -0.310006      0.481500     -0.417317    -0.0246117   -0.00722197   -0.00585397   0.000618513  -0.000439622       0.00000       0.00000       0.00000       0.00000       0.00000       0.00000       0.00000       0.00000       0.00000       0.00000       0.00000       0.00000       0.00000       0.00000       0.00000       0.00000       0.00000       0.00000       13.1570       15.2193       15.0167       14.4607       12.1615       9.62455       7.12069       4.99959       3.13431       1.81263       1.01895      0.509441      0.230501     0.0891352     0.0319549    0.00958175    0.00232521   0.000407032       0.00000       0.00000       0.00000       0.00000       0.00000       0.00000       0.00000       0.00000       0.00000       0.00000       0.00000       0.00000       0.00000       0.00000       0.00000       0.00000       0.00000       0.00000
   9  24 3923.4061    1.6641  7.0664  9.6775 -0.0005  0.1119   0.0221   0.3143    0.1070   0.0000   432.9656       7.52908       37.7375      0.798278      -31.1527       2.48383       6.30626     0.0822584       2.24552      -2.56834      0.389289     -0.325686      0.196311      0.242371     0.0490916    -0.0110199   0.000969860   0.000227390       0.00000       0.00000       0.00000       0.00000       0.00000       0.00000       0.00000       0.00000       0.00000       0.00000       0.00000       0.00000       0.00000       0.00000       0.00000       0.00000       0.00000       0.00000       18.0486       23.4764       22.6532       21.7503       17.7876       14.3120       10.5401       7.16966       4.62142       2.70846       1.51178      0.749458      0.350630      0.142699     0.0516825     0.0155025    0.00392314   0.000706605       0.00000       0.00000       0.00000       0.00000       0.00000       0.00000       0.00000       0.00000       0.00000       0.00000       0.00000       0.00000       0.00000       0.00000       0.00000       0.00000       0.00000       0.00000
   9  25 4063.0940    1.4156  8.7237  9.6535 -0.0037  0.1353   0.0187   0.3716    0.0847   0.0000   455.7656       4.31558       14.4243      -18.4510      -14.7482       18.9513       4.40571      -17.6125      -11.2692       3.55996       1.26558      -2.11919     -0.681162     -0.156596     0.0487058     0.0203350    0.00385228  -0.000679120       0.00000       0.00000       0.00000       0.00000       0.00000       0.00000       0.00000       0.00000       0.00000       0.00000       0.00000       0.00000       0.00000       0.00000       0.00000       0.00000       0.00000       0.00000       23.4958       28.3304       28.3885       25.7436       22.4348       17.8837       13.2847       9.27611       5.75666       3.37860       1.85174      0.938275      0.423975      0.172291     0.0613992     0.0191746    0.00464637   0.000756102       0.00000       0.00000       0.00000       0.00000       0.00000       0.00000       0.00000       0.00000       0.00000       0.00000       0.00000       0.00000       0.00000       0.00000       0.00000       0.00000       0.00000       0.00000
   9  26 4202.8190    1.2140 10.5570  9.5090 -0.0011  0.1597   0.0157   0.4467    0.0727   0.0000   424.7486       82.4359       68.7621      -8.45110       8.39907       17.4502       16.9274     -0.990005      -1.14551      -2.63932      -1.39109      0.539141      -1.52387     -0.163216    -0.0377378     0.0128240    -0.0111330   -0.00174095       0.00000       0.00000       0.00000       0.00000       0.00000       0.00000       0.00000       0.00000       0.00000       0.00000       0.00000       0.00000       0.00000       0.00000       0.00000       0.00000       0.00000       0.00000       27.9055       34.6874       34.1932       31.3749       27.4426       21.1326       15.5721       10.6349       6.85546       4.10631       2.19748       1.11170      0.492074      0.204827     0.0725592     0.0227567    0.00573006   0.000925730       0.00000       0.00000       0.00000       0.00000       0.00000       0.00000       0.00000       0.00000       0.00000       0.00000       0.00000       0.00000       0.00000       0.00000       0.00000       0.00000       0.00000       0.00000
   9  27 4342.8214    1.0088 12.3932  9.4156 -0.0074  0.1995   0.0137   0.5406    0.0686   0.0000   462.1763       47.7567       8.88305      -1.77466      -38.4525       1.62022      -19.0292      -42.9657       14.1942       2.54823     -0.194550      -3.66366       1.25950      0.192987     0.0417674    -0.0602223    0.00351663    0.00151308       0.00000       0.00000       0.00000       0.00000       0.00000       0.00000       0.00000       0.00000       0.00000       0.00000       0.00000       0.00000       0.00000       0.00000       0.00000       0.00000       0.00000       0.00000       33.6767       42.3681       42.6099       39.1268       33.3750       26.2035       19.0848       13.4294       8.42526       5.05654       2.78104       1.39883      0.644852      0.260207     0.0939767     0.0298373    0.00720311    0.00118753       0.00000       0.00000       0.00000       0.00000       0.00000       0.00000       0.00000       0.00000       0.00000       0.00000       0.00000       0.00000       0.00000       0.00000       0.00000       0.00000       0.00000       0.00000
   9  28 4483.0763    0.8157 15.5233  9.4355 -0.0027  0.2733   0.0114   0.7454    0.0563   0.0000   475.1396       47.0243      -55.1907       31.4346       48.0645       22.5976      -36.0543      -27.9066       5.77826      -1.42601      -8.01594      -2.39045     -0.101648    -0.0195919    -0.0124518     0.0510642    -0.0100217   -0.00137455       0.00000       0.00000       0.00000       0.00000       0.00000       0.00000       0.00000       0.00000       0.00000       0.00000       0.00000       0.00000       0.00000       0.00000       0.00000       0.00000       0.00000       0.00000       45.2252       57.1805       58.5309       53.4300       44.8166       36.4978       26.8151       18.7669       11.6685       7.04713       3.82546       1.95923      0.904428      0.379176      0.134519     0.0424821    0.00998484    0.00163863       0.00000       0.00000       0.00000       0.00000       0.00000       0.00000       0.00000       0.00000       0.00000       0.00000       0.00000       0.00000       0.00000       0.00000       0.00000       0.00000       0.00000       0.00000
  10  10 2021.4785    0.6216  0.5231  9.3322 -0.0113  0.0302   0.0268   0.0623    0.1072   0.0000   435.3674      0.188220       12.6964       2.37279      -2.03577     -0.940529      -2.97494      -1.00726       1.00069     -0.525655      0.259215     0.0292299    -0.0178812     0.0257070    0.00173002    0.00780056   -0.00761822  -0.000821811   1.03419e-06  -6.15127e-05       0.00000       0.00000       0.00000       0.00000       0.00000       0.00000       0.00000       0.00000       0.00000       0.00000       0.00000       0.00000       0.00000       0.00000       0.00000       0.00000       5.10186       5.59010       5.46306       5.71311       5.22448       3.53556       2.86686       2.14706       1.50039      0.821001      0.513523      0.320705      0.158667     0.0767025     0.0256911     0.0100553    0.00333939   0.000877727   0.000232720   3.56969e-05       0.00000       0.00000       0.00000       0.00000       0.00000       0.00000       0.00000       0.00000       0.00000       0.00000       0.00000       0.00000       0.00000       0.00000       0.00000       0.00000
  10  12 2302.8491    1.1497  0.7202 10.0497  0.0003  0.0320   0.0438   0.0858    0.1567   0.0000   440.4234     -0.854448       4.21503      -5.93464      -6.65262       1.68397       2.29704     -0.857482     -0.821165     -0.671281     -0.425328      0.199078    -0.0933587     0.0856802    -0.0196050   -0.00331970    0.00636483  -0.000792985  -0.000187649   2.10542e-05       0.00000       0.00000       0.00000       0.00000       0.00000       0.00000       0.00000       0.00000       0.00000       0.00000       0.00000       0.00000       0.00000       0.00000       0.00000       0.00000       5.63632       6.78565       7.01317       6.40993       5.15792       4.28001       3.25063       2.34489       1.42587      0.882519      0.494989      0.265651      0.135409     0.0686625     0.0288878     0.0107236    0.00349842    0.00102127   0.000205549   3.60284e-05       0.00000       0.00000       0.00000       0.00000       0.00000       0.00000       0.00000       0.00000       0.00000       0.00000       0.00000       0.00000       0.00000       0.00000       0.00000       0.00000
  10  13 2440.7503    1.5746  0.8508 10.5465 -0.0066  0.0380   0.0529   0.0789    0.1962   0.0000   430.7860      -4.24235     -0.517715       2.98402       4.84587       8.76484       1.18097      -2.23744    -0.0739074       1.02449     -0.678583     -0.222793     -0.196638     0.0318724     0.0236601    0.00843108  -6.28365e-05  -1.64141e-05   0.000294941  -3.23456e-05       0.00000       0.00000       0.00000       0.00000       0.00000       0.00000       0.00000       0.00000       0.00000       0.00000       0.00000       0.00000       0.00000       0.00000       0.00000       0.00000       5.69250       7.03629       6.60792       6.62006       5.83547       4.56810       3.64373       2.91523       1.85085       1.03426      0.679772      0.340151      0.207999     0.0862990     0.0392619     0.0114081    0.00480235    0.00131050   0.000314096   5.38836e-05       0.00000       0.00000       0.00000       0.00000       0.00000       0.00000       0.00000       0.00000       0.00000       0.00000       0.00000       0.00000       0.00000       0.00000       0.00000       0.00000
  10  14 2578.6409    1.9149  1.0426 10.8820  0.0054  0.0384   0.0591   0.0933    0.1954   0.0000   437.7244      -5.34077       7.91305       1.34711      -3.23655       5.66065       2.55310      -2.37087       2.69490       1.67594     -0.584622      0.134335    -0.0559118    -0.0976506     0.0414762   -0.00934260   0.000467626    0.00257375  -0.000241781   2.51075e-05       0.00000       0.00000       0.00000       0.00000       0.00000       0.00000       0.00000       0.00000       0.00000       0.00000       0.00000       0.00000       0.00000       0.00000       0.00000       0.00000       6.36989       7.92507       8.28316       7.41962       6.58640       5.15114       3.60612       2.50321       1.75113       1.11655      0.683426      0.361215      0.176247     0.0853230     0.0347291     0.0136581    0.00488376    0.00139291   0.000315219   4.81472e-05       0.00000       0.00000       0.00000       0.00000       0.00000       0.00000       0.00000       0.00000       0.00000       0.00000       0.00000       0.00000       0.00000       0.00000       0.00000       0.00000
  10  15 2716.9990    2.6664  0.8390 11.2040 -0.0006  0.0330   0.0865   0.0769    0.2286   0.0000   435.7946     0.0780479       13.7679       6.74393       3.52591      -2.08673      -2.96532      -1.27018       3.20358     -0.529259     -0.365185    -0.0871590     0.0208733    0.00515970    -0.0499229    0.00127958   -0.00206866  -0.000427492   7.28818e-05  -2.08687e-05       0.00000       0.00000       0.00000       0.00000       0.00000       0.00000       0.00000       0.00000       0.00000       0.00000       0.00000       0.00000       0.00000       0.00000       0.00000       0.00000       5.08499       6.33114       6.51794       5.92601       5.24406       4.52260       2.88904       2.39368       1.52578      0.942854      0.630227      0.300877      0.153200     0.0786034     0.0304970     0.0107186    0.00446739    0.00131392   0.000254209   4.65142e-05       0.00000       0.00000       0.00000       0.00000       0.00000       0.00000       0.00000       0.00000       0.00000       0.00000       0.00000       0.00000       0.00000       0.00000       0.00000       0.00000
  10  16 2855.6826    3.2564  0.8581 11.6655 -0.0037  0.0339   0.1032   0.0722    0.2299   0.0000   430.5616       3.19313       12.6297     -0.640667       9.13465     -0.779098       1.31886       1.03195       1.58309     -0.634552      0.257053      0.189036     0.0570512    -0.0113603     0.0295013     0.0116441    0.00286648   0.000295417  -0.000253563   8.63979e-05       0.00000       0.00000       0.00000       0.00000       0.00000       0.00000       0.00000       0.00000       0.00000       0.00000       0.00000       0.00000       0.00000       0.00000       0.00000       0.00000       5.39107       6.01562       6.37345       5.98107       5.15982       4.33243       3.43813       2.31882       1.57313       1.05994      0.628405      0.315958      0.159077     0.0764630     0.0347776     0.0128027    0.00411147    0.00113000   0.000263751   4.06613e-05       0.00000       0.00000       0.00000       0.00000       0.00000       0.00000       0.00000       0.00000       0.00000       0.00000       0.00000       0.00000       0.00000       0.00000       0.00000       0.00000
  10  18 3132.9363    3.9373  1.0093 11.9796 -0.0128  0.0356   0.1206   0.0826    0.3349   0.0000   431.2341       7.91487      -4.15307       17.8218      -3.54125      -5.28697       3.17734     0.0386483      -2.57190      -1.62741      0.180328      0.201249      0.157776     0.0701958     0.0371656   0.000957037   -0.00631758   0.000204605  -0.000259470   5.05039e-05       0.00000       0.00000       0.00000       0.00000       0.00000       0.00000       0.00000       0.00000       0.00000       0.00000       0.00000       0.00000       0.00000       0.00000       0.00000       0.00000       5.80721       6.76661       6.93718       6.76269       5.51984       4.63075       3.59084       2.57422       1.63207       1.13046      0.620404      0.339609      0.172283     0.0813026     0.0361993     0.0135220    0.00404594    0.00122222   0.000263011   4.63947e-05       0.00000       0.00000       0.00000       0.00000       0.00000       0.00000       0.00000       0.00000       0.00000       0.00000       0.00000       0.00000       0.00000       0.00000       0.00000       0.00000
  10  19 3271.3615    3.6914  1.3811 12.0160 -0.0055  0.0416   0.0983   0.1061    0.2016   0.0000   446.0384       5.46264       11.6025       4.02134       10.2415       8.62103      -4.62338      -1.95401       2.02290      0.820979      0.525060      0.422735      0.244367    -0.0251512     0.0249368    -0.0120893     0.0100744   0.000882979   0.000650164   1.72880e-05       0.00000       0.00000       0.00000       0.00000       0.00000       0.00000       0.00000       0.00000       0.00000       0.00000       0.00000       0.00000       0.00000       0.00000       0.00000       0.00000       6.71374       8.16670       8.39955       7.57657       6.86754       5.21280       4.12552       2.91031       1.96669       1.18763      0.700826      0.389738      0.210577     0.0909196     0.0403518     0.0146218    0.00515103    0.00147216   0.000370321   5.23813e-05       0.00000       0.00000       0.00000       0.00000       0.00000       0.00000       0.00000       0.00000       0.00000       0.00000       0.00000       0.00000       0.00000       0.00000       0.00000       0.00000
  10  20 3410.1089    3.1700  1.8741 11.8628 -0.0068  0.0511   0.0759   0.1323    0.1466   0.0000   448.6019       6.32556       33.2126      -3.14952      0.123781       2.23240       4.24334      -2.48739      -6.43565      -2.14451    -0.0394469     0.0529633   -0.00476091      0.120676    -0.0346322    -0.0114877   -0.00692524    0.00140090  -0.000342517  -1.16626e-06       0.00000       0.00000       0.00000       0.00000       0.00000       0.00000       0.00000       0.00000       0.00000       0.00000       0.00000       0.00000       0.00000       0.00000       0.00000       0.00000       8.04257       10.1910       10.0141       9.60161       7.80248       6.81565       5.02017       3.58497       2.41919       1.48937      0.865359      0.462154      0.234870      0.109871     0.0481359     0.0186827    0.00651136    0.00182394   0.000403357   7.42447e-05       0.00000       0.00000       0.00000       0.00000       0.00000       0.00000       0.00000       0.00000       0.00000       0.00000       0.00000       0.00000       0.00000       0.00000       0.00000       0.00000
  10  21 3549.0210    2.7195  2.9118 11.1648 -0.0016  0.0642   0.0505   0.1539    0.1108   0.0000   466.3657      -7.03623      -4.98656       18.2263      -12.0214      -2.43924      -9.16553      -2.09680     -0.988807      0.628394    -0.0907167      0.653504     -0.649646    -0.0434992    -0.0425974    -0.0362876   -0.00332425    0.00187741  -8.38120e-05  -7.04930e-05       0.00000       0.00000       0.00000       0.00000       0.00000       0.00000       0.00000       0.00000       0.00000       0.00000       0.00000       0.00000       0.00000       0.00000       0.00000       0.00000       9.57112       12.0447       11.9805       11.5887       9.77518       8.05323       6.13538       4.44961       3.03666       1.81045       1.11787      0.608857      0.320188      0.147869     0.0623788     0.0235993    0.00827463    0.00226381   0.000535217   9.19668e-05       0.00000       0.00000       0.00000       0.00000       0.00000       0.00000       0.00000       0.00000       0.00000       0.00000       0.00000       0.00000       0.00000       0.00000       0.00000       0.00000
  10  22 3688.3763    2.2845  4.0808 10.7071  0.0013  0.0767   0.0381   0.1934    0.1013   0.0000   439.1259       10.1715       24.4937       35.5999       11.9367       4.87430       1.29587       10.1849      -1.41649      -3.38153     -0.427980      -1.58177      0.444426      0.124997     0.0175787    -0.0386991    0.00213370   0.000997700   0.000265143   5.43220e-06       0.00000       0.00000       0.00000       0.00000       0.00000       0.00000       0.00000       0.00000       0.00000       0.00000       0.00000       0.00000       0.00000       0.00000       0.00000       0.00000       12.2555       14.6011       14.1933       13.8668       12.4559       10.0217       7.63167       5.45394       3.74732       2.36063       1.43315      0.756455      0.385664      0.174751     0.0739812     0.0270408    0.00945558    0.00264707   0.000645024   0.000103675       0.00000       0.00000       0.00000       0.00000       0.00000       0.00000       0.00000       0.00000       0.00000       0.00000       0.00000       0.00000       0.00000       0.00000       0.00000       0.00000
  10  23 3827.8323    1.9144  5.7793 10.0601  0.0002  0.0903   0.0265   0.2533    0.0981   0.0000   478.2414       51.3832       18.9227       15.4569       15.1278       31.7479      -23.5423      -1.98621       3.35449     -0.403474      -3.52486     -0.596264      0.989345    -0.0759898     -0.187742   -0.00371183     0.0178236   -0.00394019  -0.000337456   8.09216e-05       0.00000       0.00000       0.00000       0.00000       0.00000       0.00000       0.00000       0.00000       0.00000       0.00000       0.00000       0.00000       0.00000       0.00000       0.00000       0.00000       14.6628       18.0176       18.5112       16.8666       15.1796       11.8641       9.04816       6.25591       4.33229       2.71368       1.59925      0.881129      0.444347      0.201769     0.0859455     0.0333518     0.0112642    0.00324914   0.000791925   0.000117000       0.00000       0.00000       0.00000       0.00000       0.00000       0.00000       0.00000       0.00000       0.00000       0.00000       0.00000       0.00000       0.00000       0.00000       0.00000       0.00000
  10  24 3967.7571    1.5984  7.4043  9.7501 -0.0004  0.1134   0.0209   0.3023    0.0901   0.0000   440.7710      -50.4590       6.90092       47.8990      0.734824       9.88702       5.99577      -2.72933      -2.85848       1.23947      -2.11185       2.19041      -1.36288      0.360190      0.230657    -0.0503330    -0.0124541    0.00347689   -0.00162349  -0.000203873       0.00000       0.00000       0.00000       0.00000       0.00000       0.00000       0.00000       0.00000       0.00000       0.00000       0.00000       0.00000       0.00000       0.00000       0.00000       0.00000       17.2854       22.1770       21.9118       20.4017       18.2825       14.3466       11.5644       8.10798       5.47720       3.39396       1.96769       1.09101      0.561628      0.255183      0.111704     0.0427165     0.0143845    0.00420583    0.00104681   0.000161120       0.00000       0.00000       0.00000       0.00000       0.00000       0.00000       0.00000       0.00000       0.00000       0.00000       0.00000       0.00000       0.00000       0.00000       0.00000       0.00000
  10  25 4107.8470    1.3396  9.8764  9.4554 -0.0012  0.1418   0.0159   0.3848    0.0784   0.0000   422.9972       17.2095       5.87378       40.7686      -1.87498       9.35561       36.3930      0.388104       6.41666       5.79686      -2.95570      -1.90510     -0.813314     -0.237539     0.0120778     -0.119991     0.0106468     0.0109927   -0.00116069  -2.15755e-05       0.00000       0.00000       0.00000       0.00000       0.00000       0.00000       0.00000       0.00000       0.00000       0.00000       0.00000       0.00000       0.00000       0.00000       0.00000       0.00000       21.0961       27.8811       27.2247       26.0519       22.7867       18.0792       14.2269       10.2259       6.79152       4.44621       2.53298       1.48733      0.722458      0.360885      0.144939     0.0591680     0.0185794    0.00570186    0.00133286   0.000213478       0.00000       0.00000       0.00000       0.00000       0.00000       0.00000       0.00000       0.00000       0.00000       0.00000       0.00000       0.00000       0.00000       0.00000       0.00000       0.00000
  11  10 2057.9577    0.6326  0.5510  9.2573 -0.0070  0.0304   0.0277   0.0676    0.1071   0.0000   439.8870      0.844456       10.2004      -2.08766      0.947512       3.39337      -4.61428      0.163185     -0.856048      0.156393      0.741426     -0.105925      0.107379    -0.0346189   -0.00159050     0.0448433    0.00256155    0.00371798   0.000327311   0.000156717   2.00024e-05  -8.16138e-06       0.00000       0.00000       0.00000       0.00000       0.00000       0.00000       0.00000       0.00000       0.00000       0.00000       0.00000       0.00000       0.00000       0.00000       4.27614       5.07605       5.48255       5.03474       4.64116       3.62973       2.68417       2.33612       1.40113      0.986161      0.641063      0.327481      0.218661      0.112843     0.0460919     0.0263623    0.00869820    0.00285420    0.00104303   0.000298016   5.65075e-05   8.78363e-06       0.00000       0.00000       0.00000       0.00000       0.00000       0.00000       0.00000       0.00000       0.00000       0.00000       0.00000       0.00000       0.00000       0.00000
  11  11 2199.7764    0.8536  0.6862  9.6756 -0.0022  0.0276   0.0325   0.0779    0.1295   0.0000   442.6370      -4.50224       4.66690      -4.56124       4.33188       2.14668      -2.03417     -0.813669      -2.09297     -0.932939      -1.30903     -0.203373      0.120404     0.0441304   -0.00641600    -0.0184617     0.0106441    0.00103745   0.000196650   0.000284543   2.64593e-05   1.08123e-05       0.00000       0.00000       0.00000       0.00000       0.00000       0.00000       0.00000       0.00000       0.00000       0.00000       0.00000       0.00000       0.00000       0.00000       4.17577       4.95797       5.49597       4.85148       4.40434       3.59871       2.72408       2.08791       1.44305      0.920408      0.578630      0.341154      0.187000     0.0966357     0.0466549     0.0196592    0.00822080    0.00300048   0.000969352   0.000262230   5.47017e-05   7.46726e-06       0.00000       0.00000       0.00000       0.00000       0.00000       0.00000       0.00000       0.00000       0.00000       0.00000       0.00000       0.00000       0.00000       0.00000
  11  12 2339.9935    1.2477  0.9780  9.5452 -0.0021  0.0437   0.0383   0.0800    0.2603   0.0000   432.1448      0.976205       17.5735       9.50389       7.22237       5.86676       2.74384      -4.25100     -0.789807      -1.94950       1.27229     -0.128558      0.312271      0.224753    -0.0445264     0.0146037   -0.00782528  -0.000869908   0.000573751  -1.08864e-05  -1.63051e-05  -1.25963e-05       0.00000       0.00000       0.00000       0.00000       0.00000       0.00000       0.00000       0.00000       0.00000       0.00000       0.00000       0.00000       0.00000       0.00000       7.00136       6.39186       7.09626       8.55898       7.12723       4.77021       4.17494       3.63489       2.39824       1.49584      0.915891      0.574651      0.349154      0.196038     0.0949930     0.0386384     0.0137337    0.00412701    0.00117366   0.000317319   6.76478e-05   1.03924e-05       0.00000       0.00000       0.00000       0.00000       0.00000       0.00000       0.00000       0.00000       0.00000       0.00000       0.00000       0.00000       0.00000       0.00000
  11  13 2478.4544    1.6502  0.9818 10.0954 -0.0020  0.0345   0.0495   0.0807    0.2778   0.0000   433.6545      -3.89318       16.3407      -2.74896       11.8578       9.08205     -0.337212       1.95566       2.68998       1.16112      -2.71097     -0.980068      0.429856     0.0685070    -0.0834788   -0.00848044    0.00441706    0.00579674  -0.000629255   0.000325300   9.33557e-06  -1.30759e-05       0.00000       0.00000       0.00000       0.00000       0.00000       0.00000       0.00000       0.00000       0.00000       0.00000       0.00000       0.00000       0.00000       0.00000       4.87099       6.09485       6.17098       5.85188       5.32860       4.58932       3.37270       2.43152       1.82001       1.15529      0.819085      0.465188      0.241428      0.122040     0.0612226     0.0251910     0.0100717    0.00387217    0.00128875   0.000329479   7.46193e-05   1.16371e-05       0.00000       0.00000       0.00000       0.00000       0.00000       0.00000       0.00000       0.00000       0.00000       0.00000       0.00000       0.00000       0.00000       0.00000
  11  14 2616.9171    2.0926  0.9211 11.2634 -0.0104  0.0345   0.0661   0.0811    0.1882   0.0000   436.5972       1.56258       12.8832       13.2054      -2.44697      -1.85732       2.69437      0.481029     -0.849898      -1.22406     -0.511085     -0.658522     -0.262577     0.0669186    -0.0450680    -0.0288908    0.00692266   -0.00275152   -0.00126133   0.000382778  -1.35948e-05   4.55140e-07       0.00000       0.00000       0.00000       0.00000       0.00000       0.00000       0.00000       0.00000       0.00000       0.00000       0.00000       0.00000       0.00000       0.00000       5.35598       6.11395       6.54230       5.87397       5.18226       4.64533       3.84589       2.64168       1.97398       1.30615      0.748579      0.453048      0.246722      0.119965     0.0583000     0.0245097     0.0109527    0.00400760    0.00116971   0.000306769   6.55806e-05   9.44035e-06       0.00000       0.00000       0.00000       0.00000       0.00000       0.00000       0.00000       0.00000       0.00000       0.00000       0.00000       0.00000       0.00000       0.00000
  11  15 2756.1929    2.6461  0.8665 11.7592  0.0026  0.0375   0.0837   0.0795    0.1634   0.0000   436.5286       7.65196       7.65210       4.70995       2.86019      -3.14071      -5.91192       1.91491       2.96101      0.109327      -1.43044      0.343991      0.250879     0.0553074    -0.0574919    -0.0237892    -0.0103373    0.00475357    0.00116875  -5.16098e-06   3.62628e-05   2.68463e-06       0.00000       0.00000       0.00000       0.00000       0.00000       0.00000       0.00000       0.00000       0.00000       0.00000       0.00000       0.00000       0.00000       0.00000       4.65647       6.81585       6.21838       5.87409       5.87397       4.17834       3.97920       2.49454       2.04881       1.20976      0.790892      0.447428      0.248378      0.123630     0.0602269     0.0250643     0.0106478    0.00381690    0.00129316   0.000344587   0.000102440   1.41957e-05       0.00000       0.00000       0.00000       0.00000       0.00000       0.00000       0.00000       0.00000       0.00000       0.00000       0.00000       0.00000       0.00000       0.00000
  11  16 2895.3728    3.4622  0.7432 11.7155 -0.0093  0.0333   0.1153   0.0672    0.2039   0.0000   430.9416       5.78735       25.4100       12.0905      -1.95019      -3.17956      -1.65698      0.269678     -0.578748     -0.654175     -0.517319     -0.100656    -0.0578376      0.382809    -0.0137906     0.0261730    -0.0138180   -0.00176453   0.000239318  -0.000152142   2.37363e-05   1.23682e-05       0.00000       0.00000       0.00000       0.00000       0.00000       0.00000       0.00000       0.00000       0.00000       0.00000       0.00000       0.00000       0.00000       0.00000       5.15841       5.57021       5.02638       5.71344       5.31686       4.38145       3.13415       2.58831       1.82888       1.26770      0.707132      0.481805      0.251711      0.140869     0.0573942     0.0244739    0.00830196    0.00342305   0.000871946   0.000297462   5.55663e-05   1.00649e-05       0.00000       0.00000       0.00000       0.00000       0.00000       0.00000       0.00000       0.00000       0.00000       0.00000       0.00000       0.00000       0.00000       0.00000
  11  17 3034.5407    4.0208  0.9285 11.9562  0.0035  0.0339   0.1215   0.0761    0.2292   0.0000   440.9496       3.08368       7.31359       5.64885      -5.49526       6.29975   -0.00387609      -1.72407      -4.08758     -0.440423      0.605374     -0.240950      0.383223    -0.0621650    -0.0365275   -0.00350828   -0.00659985    0.00569477   -0.00132540  -7.18062e-05  -6.49648e-06   2.50510e-05       0.00000       0.00000       0.00000       0.00000       0.00000       0.00000       0.00000       0.00000       0.00000       0.00000       0.00000       0.00000       0.00000       0.00000       4.90077       5.64743       6.35595       5.38477       4.97864       4.62011       3.29117       2.52630       1.97576       1.15531      0.735823      0.441900      0.236996      0.125256     0.0576054     0.0243941    0.00967557    0.00412414    0.00138047   0.000334262   6.82482e-05   1.00121e-05       0.00000       0.00000       0.00000       0.00000       0.00000       0.00000       0.00000       0.00000       0.00000       0.00000       0.00000       0.00000       0.00000       0.00000
  11  18 3173.4793    4.0932  0.9346 12.3031 -0.0003  0.0319   0.1229   0.0825    0.2179   0.0000   433.7661       4.46018       2.87441      -1.75410     -0.319020     -0.534752      0.944920      -1.23932      0.971682      0.339892     -0.371342      0.352336      0.119925   -0.00714947    -0.0242919    0.00625411   -0.00143581  -0.000271385   -0.00114485  -0.000427677   9.02222e-06  -6.76250e-06       0.00000       0.00000       0.00000       0.00000       0.00000       0.00000       0.00000       0.00000       0.00000       0.00000       0.00000       0.00000       0.00000       0.00000       4.72843       5.85630       6.09445       5.92920       4.86223       4.19756       3.17944       2.49314       1.65653       1.09585      0.629767      0.397737      0.207782      0.117056     0.0524059     0.0248473    0.00925660    0.00362634    0.00106798   0.000313389   5.95640e-05   1.08087e-05       0.00000       0.00000       0.00000       0.00000       0.00000       0.00000       0.00000       0.00000       0.00000       0.00000       0.00000       0.00000       0.00000       0.00000
  11  19 3312.3583    3.5873  1.5893 11.8916 -0.0082  0.0450   0.0874   0.1074    0.1652   0.0000   442.5694       9.65799       10.9582    -0.0897346       4.48686       6.07450      -2.98038      -7.77685       2.25255      -1.43138      -2.11215      0.656250     -0.385237    -0.0521989    -0.0385604     0.0344301    0.00832401  -0.000393397  -0.000102880  -0.000159193  -2.01573e-05  -2.88279e-07       0.00000       0.00000       0.00000       0.00000       0.00000       0.00000       0.00000       0.00000       0.00000       0.00000       0.00000       0.00000       0.00000       0.00000       6.56818       7.70457       7.90104       7.88937       6.61039       5.77915       4.70923       3.47043       2.48623       1.54803       1.06149      0.574295      0.323326      0.157629     0.0829151     0.0341022     0.0146005    0.00490542    0.00164682   0.000386889   9.28095e-05   1.45583e-05       0.00000       0.00000       0.00000       0.00000       0.00000       0.00000       0.00000       0.00000       0.00000       0.00000       0.00000       0.00000       0.00000       0.00000
  11  20 3451.6499    3.0254  2.0931 11.6203  0.0011  0.0513   0.0656   0.1319    0.1247   0.0000   448.3364       19.5128       13.7734      -10.3598      -3.34385       2.49732    -0.0465248      -6.24566      -5.78435     -0.202237      -1.85219     -0.929912      0.650114      0.214822    -0.0254614     0.0274286    -0.0119461    0.00138082   -0.00347089   0.000610866   0.000223766   8.35904e-06       0.00000       0.00000       0.00000       0.00000       0.00000       0.00000       0.00000       0.00000       0.00000       0.00000       0.00000       0.00000       0.00000       0.00000       6.80786       9.08559       8.92971       8.55545       7.71523       6.27223       5.26523       3.72596       2.75055       1.68035       1.15561      0.634487      0.346728      0.185078     0.0847246     0.0410484     0.0151602    0.00568478    0.00194144   0.000493668   0.000126117   1.87271e-05       0.00000       0.00000       0.00000       0.00000       0.00000       0.00000       0.00000       0.00000       0.00000       0.00000       0.00000       0.00000       0.00000       0.00000
  11  21 3591.1654    2.5985  3.1179 10.9940 -0.0031  0.0627   0.0450   0.1572    0.1009   0.0000   423.6660       18.2323       12.3629      -1.85143       10.4911       10.3817       6.38505      -7.50919      -3.82488      -1.72386      -1.24730      0.710285      0.176319     -0.185845     0.0551736    -0.0401704    -0.0236890     0.0102232   -0.00231571   0.000497446  -4.00534e-05  -5.61657e-06       0.00000       0.00000       0.00000       0.00000       0.00000       0.00000       0.00000       0.00000       0.00000       0.00000       0.00000       0.00000       0.00000       0.00000       9.17033       10.9585       11.3038       11.1134       9.77978       8.18165       6.29284       4.50164       3.16443       2.16729       1.44182      0.814558      0.442447      0.217881      0.108123     0.0467186     0.0191102    0.00659759    0.00217295   0.000572263   0.000127900   1.98211e-05       0.00000       0.00000       0.00000       0.00000       0.00000       0.00000       0.00000       0.00000       0.00000       0.00000       0.00000       0.00000       0.00000       0.00000
  11  22 3730.9060    2.1405  4.8670 10.3924 -0.0024  0.0792   0.0307   0.2105    0.0855   0.0000   424.7847       3.49731       8.75000       26.0910      -2.39684      -14.2877      -2.22618       3.04115       2.10669      -7.69637       2.31959      0.489962      0.184580     -0.230566     0.0664292    -0.0790210    -0.0132989   -0.00229079    0.00104112  -0.000409276  -0.000129155  -4.88251e-06       0.00000       0.00000       0.00000       0.00000       0.00000       0.00000       0.00000       0.00000       0.00000       0.00000       0.00000       0.00000       0.00000       0.00000       10.9365       14.1337       14.4988       13.5196       12.2209       9.94983       8.10729       5.82427       4.19662       2.70534       1.74708      0.986051      0.556182      0.286014      0.135269     0.0616149     0.0245515    0.00886554    0.00292721   0.000776969   0.000185650   2.70594e-05       0.00000       0.00000       0.00000       0.00000       0.00000       0.00000       0.00000       0.00000       0.00000       0.00000       0.00000       0.00000       0.00000       0.00000
  11  23 3870.6896    1.7996  6.0957 10.0398 -0.0035  0.0935   0.0242   0.2507    0.0852   0.0000   449.9259       39.0795      -21.6173       11.0999      -5.40098      -5.06590      -15.6970       4.05446     -0.339554       4.13098     -0.760540       1.67492     -0.386678     -0.189914     0.0651688     0.0311404    0.00444159    -0.0245529    0.00309001   0.000644824  -0.000191055  -6.10660e-05       0.00000       0.00000       0.00000       0.00000       0.00000       0.00000       0.00000       0.00000       0.00000       0.00000       0.00000       0.00000       0.00000       0.00000       12.9463       16.1849       16.7608       16.1000       14.3007       11.6545       9.55518       7.01166       4.99282       3.24320       2.01392       1.20750      0.659395      0.345444      0.168355     0.0728370     0.0295079     0.0108075    0.00338018   0.000937406   0.000216714   3.19014e-05       0.00000       0.00000       0.00000       0.00000       0.00000       0.00000       0.00000       0.00000       0.00000       0.00000       0.00000       0.00000       0.00000       0.00000
  11  25 4151.2420    1.2591 10.1383  9.5087 -0.0000  0.1422   0.0147   0.3783    0.0669   0.0000   428.0851       19.7082       26.4751       21.4452       1.50695      -2.47401      -2.81093      -11.7392      -16.7396       6.13619      0.166813       2.22561     -0.355143     -0.361908      0.126664      0.126271    -0.0655005   -0.00985168    0.00469874   -0.00112504  -0.000279951  -4.49532e-05       0.00000       0.00000       0.00000       0.00000       0.00000       0.00000       0.00000       0.00000       0.00000       0.00000       0.00000       0.00000       0.00000       0.00000       19.3120       25.1727       24.9434       24.3586       21.8815       18.2198       14.7387       10.7342       7.81824       5.01251       3.30041       1.91027       1.02695      0.548201      0.255602      0.118519     0.0450687     0.0169465    0.00554498    0.00146190   0.000343724   5.18545e-05       0.00000       0.00000       0.00000       0.00000       0.00000       0.00000       0.00000       0.00000       0.00000       0.00000       0.00000       0.00000       0.00000       0.00000
  11  26 4291.9009    1.0639 12.1952  9.4324 -0.0014  0.1759   0.0127   0.4711    0.0605   0.0000   421.7416       8.81497       37.3976      -35.1038      -10.8069      -3.41853      0.165258       3.09010       7.61356       1.35677      -6.57583      0.175824      0.442139     -0.723620      0.190724      0.126928    -0.0432479    -0.0103208   -0.00526698    0.00239221  -0.000745965  -2.39883e-05       0.00000       0.00000       0.00000       0.00000       0.00000       0.00000       0.00000       0.00000       0.00000       0.00000       0.00000       0.00000       0.00000       0.00000       24.2156       31.2470       32.0495       30.3517       27.5152       22.1526       18.8153       13.3547       9.63395       6.36172       4.07197       2.36275       1.31839      0.672418      0.335640      0.146733     0.0607656     0.0214935    0.00688935    0.00184474   0.000435165   6.08446e-05       0.00000       0.00000       0.00000       0.00000       0.00000       0.00000       0.00000       0.00000       0.00000       0.00000       0.00000       0.00000       0.00000       0.00000
  11  27 4432.4289    0.8738 14.6878  9.4132 -0.0027  0.2193   0.0106   0.6299    0.0507   0.0000   439.8801       37.9358       5.68182       2.13500      -17.0752      -5.77062       12.3805       9.26251      -31.3766     -0.147431      -3.82293       2.01215     -0.542799     -0.128857      0.546742      0.203062    -0.0441045    -0.0254207  -0.000991461    0.00431494   0.000340134  -0.000130332       0.00000       0.00000       0.00000       0.00000       0.00000       0.00000       0.00000       0.00000       0.00000       0.00000       0.00000       0.00000       0.00000       0.00000       30.2158       38.6242       39.2206       37.4326       34.5154       27.8552       23.3552       16.6500       12.2206       8.16049       5.18648       3.08142       1.71588      0.889542      0.427275      0.191435     0.0774242     0.0280188    0.00875193    0.00235175   0.000540684   7.52080e-05       0.00000       0.00000       0.00000       0.00000       0.00000       0.00000       0.00000       0.00000       0.00000       0.00000       0.00000       0.00000       0.00000       0.00000
  12   9 1949.9186    0.5123  0.4366  9.1831 -0.0161  0.0302   0.0252   0.0579    0.0865   0.0000   437.0220      -13.2638       11.1981      -2.49693       3.41664     -0.465809      -1.73732      0.866796     -0.625944     -0.631119      0.871701      0.182698      0.896179    -0.0718126      0.208564    0.00805229     0.0395953    0.00692770   -0.00287773   0.000132944   0.000416497   4.51143e-05  -1.65711e-05   5.65091e-07       0.00000       0.00000       0.00000       0.00000       0.00000       0.00000       0.00000       0.00000       0.00000       0.00000       0.00000       0.00000       4.80768       6.72226       7.01880       6.87959       5.81047       4.39264       3.24293       2.23501       1.50991       1.05528      0.603913      0.427345      0.240251      0.137083     0.0775600     0.0300932     0.0174794    0.00548252    0.00251150   0.000861389   0.000249592   7.34991e-05   1.59951e-05   2.26615e-06       0.00000       0.00000       0.00000       0.00000       0.00000       0.00000       0.00000       0.00000       0.00000       0.00000       0.00000       0.00000
  12  11 2235.8570    0.9956  0.6093  9.8025 -0.0177  0.0313   0.0387   0.0632    0.1377   0.0000   435.4502      -5.69095       14.3639      0.194333      -4.96062     -0.971712       3.83128       1.29935       1.57922      -2.38204     -0.529368     -0.552518     -0.134081      0.289901    -0.0940307   -0.00641445    -0.0250015    0.00141862   -0.00261831  -0.000579531   0.000195051  -2.61484e-05   1.08274e-05   1.98385e-08       0.00000       0.00000       0.00000       0.00000       0.00000       0.00000       0.00000       0.00000       0.00000       0.00000       0.00000       0.00000       4.34043       6.01267       6.17268       5.83512       5.27086       4.30567       3.28944       2.22774       1.94030       1.03653      0.802533      0.458480      0.274058      0.162542     0.0806280     0.0405581     0.0166412    0.00739931    0.00245288    0.00104602   0.000334333   6.66743e-05   1.94127e-05   2.48554e-06       0.00000       0.00000       0.00000       0.00000       0.00000       0.00000       0.00000       0.00000       0.00000       0.00000       0.00000       0.00000
  12  12 2376.2890    1.2646  0.9989 10.0310 -0.0014  0.0364   0.0378   0.0848    0.1983   0.0000   437.8484       1.79404       26.4939      -10.7200      -11.6339     -0.380843      -1.30181     -0.360976     -0.172474      -1.68037     -0.212646      0.537417      0.671682   -0.00202632    -0.0219614    -0.0416577    -0.0247890   0.000189150    0.00434229   0.000343425  -3.11375e-05   0.000127855  -2.68605e-05  -1.38240e-06       0.00000       0.00000       0.00000       0.00000       0.00000       0.00000       0.00000       0.00000       0.00000       0.00000       0.00000       0.00000       4.96521       6.28364       6.51685       6.43605       5.79160       4.50478       3.84568       2.88256       2.05363       1.33738      0.940981      0.608696      0.315570      0.178285     0.0971047     0.0476731     0.0242163    0.00861748    0.00319660    0.00114005   0.000331235   8.99236e-05   2.05688e-05   2.85424e-06       0.00000       0.00000       0.00000       0.00000       0.00000       0.00000       0.00000       0.00000       0.00000       0.00000       0.00000       0.00000
  12  14 2654.5553    2.2927  0.8606 11.0833 -0.0009  0.0333   0.0703   0.0726    0.2163   0.0000   437.5803       2.42897       14.0534       6.25618      -5.01665      0.283826      -1.14263       2.99706      -1.36514      0.876150      -1.44356     -0.848372    -0.0875231      0.260079     0.0811534    -0.0474467    0.00520858    0.00939502   -0.00244130  -0.000634302  -8.46159e-05  -0.000225166   2.35636e-05  -2.25246e-06       0.00000       0.00000       0.00000       0.00000       0.00000       0.00000       0.00000       0.00000       0.00000       0.00000       0.00000       0.00000       4.25783       5.54986       5.92083       5.18999       5.04582       3.97655       3.37721       2.53994       1.89774       1.22714      0.812644      0.493630      0.269748      0.167400     0.0815759     0.0379238     0.0193774    0.00755925    0.00282200    0.00107001   0.000331182   9.24381e-05   1.97658e-05   2.48459e-06       0.00000       0.00000       0.00000       0.00000       0.00000       0.00000       0.00000       0.00000       0.00000       0.00000       0.00000       0.00000
  12  15 2794.5041    2.9067  0.9549 11.0495  0.0049  0.0289   0.0830   0.0798    0.2647   0.0000   435.7577       1.11173       10.1365       8.71384     -0.221981       3.29303     -0.299614      -9.81060       3.57331      0.971543      0.347547     -0.247457      0.119499    -0.0423045   -0.00802395    -0.0463512   -0.00664695    0.00743015  -0.000119367  -0.000419490   0.000174302   2.32863e-05   2.92155e-06   1.91366e-06       0.00000       0.00000       0.00000       0.00000       0.00000       0.00000       0.00000       0.00000       0.00000       0.00000       0.00000       0.00000       3.65920       4.26683       4.74487       4.62673       3.96952       3.48298       3.00147       2.26501       1.65165       1.16198      0.719245      0.444729      0.262625      0.156858     0.0769207     0.0373054     0.0176297    0.00776136    0.00288938    0.00100538   0.000280301   7.21788e-05   1.56381e-05   2.21617e-06       0.00000       0.00000       0.00000       0.00000       0.00000       0.00000       0.00000       0.00000       0.00000       0.00000       0.00000       0.00000
  12  16 2934.3687    3.8042  0.7988 11.9944 -0.0016  0.0294   0.1196   0.0690    0.1902   0.0000   439.1516      0.122312       13.0003       3.25185     -0.200639       6.58185     -0.888536     -0.922901     -0.557483      -1.09940      0.291007     -0.753354      0.282027    -0.0783593    -0.0235464     0.0156093    -0.0325877    0.00315641    0.00175970   0.000194347   0.000115817  -0.000127807   9.23015e-06   1.20782e-06       0.00000       0.00000       0.00000       0.00000       0.00000       0.00000       0.00000       0.00000       0.00000       0.00000       0.00000       0.00000       4.07971       4.82451       5.13696       5.64947       4.27148       3.74542       2.99214       2.44699       1.56467       1.12511      0.740056      0.466936      0.258837      0.149247     0.0788607     0.0401471     0.0197211    0.00788399    0.00285262   0.000922547   0.000258895   7.03925e-05   1.25380e-05   2.49159e-06       0.00000       0.00000       0.00000       0.00000       0.00000       0.00000       0.00000       0.00000       0.00000       0.00000       0.00000       0.00000
  12  17 3073.9136    4.0416  0.8270 12.5501 -0.0006  0.0300   0.1294   0.0686    0.1764   0.0000   433.1179       2.25700       7.57278       2.14224      -5.67207       3.86824       1.83348    -0.0218557       6.43753      -1.02505     -0.378034      0.185271     -0.153389    -0.0672862   0.000831723    -0.0195726    0.00738819    -0.0113325   0.000833450   0.000124022   0.000147263   4.79907e-05   1.31237e-05  -1.22444e-06       0.00000       0.00000       0.00000       0.00000       0.00000       0.00000       0.00000       0.00000       0.00000       0.00000       0.00000       0.00000       4.22708       5.14881       5.22074       5.25726       4.61730       4.08722       3.01860       2.46821       1.91088       1.22463      0.766303      0.471554      0.288136      0.164819     0.0852850     0.0397686     0.0175923    0.00714384    0.00275444   0.000959533   0.000294294   7.53903e-05   1.43144e-05   2.38956e-06       0.00000       0.00000       0.00000       0.00000       0.00000       0.00000       0.00000       0.00000       0.00000       0.00000       0.00000       0.00000
  12  18 3213.2138    3.9632  1.1069 12.5320 -0.0031  0.0384   0.1134   0.0869    0.1912   0.0000   437.2659      -2.12478       9.94391       8.40380      -4.29191      -3.43858      -1.87280       3.99935       6.60184     -0.217597      -1.56172       1.33378      0.233864      0.188664     0.0152817     0.0112535    -0.0137547  -1.82073e-05  -0.000750705   -0.00105587  -0.000621271  -0.000149866   1.79623e-05   2.04513e-06       0.00000       0.00000       0.00000       0.00000       0.00000       0.00000       0.00000       0.00000       0.00000       0.00000       0.00000       0.00000       5.62952       7.57155       7.79364       7.57750       6.48404       5.37146       4.00501       3.02687       2.10381       1.41149      0.968390      0.583677      0.344372      0.171850     0.0975989     0.0431491     0.0221950    0.00821580    0.00352166    0.00109849   0.000376007   9.74056e-05   1.98779e-05   3.21913e-06       0.00000       0.00000       0.00000       0.00000       0.00000       0.00000       0.00000       0.00000       0.00000       0.00000       0.00000       0.00000
  12  19 3352.5926    3.4553  1.5112 12.0942 -0.0062  0.0429   0.0826   0.1021    0.1422   0.0000   439.0007       10.3704      0.226920       17.4762       3.64164      0.350737       1.21475      -5.64906      0.484454     -0.881688     -0.122746     -0.744516     -0.301927     -0.204687      0.144781     -0.105399    0.00958747     0.0125754   -0.00457134   0.000283691   2.31485e-05  -0.000176699   1.39779e-05   5.71130e-06       0.00000       0.00000       0.00000       0.00000       0.00000       0.00000       0.00000       0.00000       0.00000       0.00000       0.00000       0.00000       5.26231       7.09386       6.58547       7.00776       6.30919       5.39173       4.27959       3.26256       2.39085       1.73550       1.06511      0.732319      0.396500      0.244657      0.115590     0.0599139     0.0244558     0.0111362    0.00386064    0.00149875   0.000396097   0.000121294   2.56653e-05   4.08512e-06       0.00000       0.00000       0.00000       0.00000       0.00000       0.00000       0.00000       0.00000       0.00000       0.00000       0.00000       0.00000
  12  20 3492.3749    2.8534  2.3152 11.4445 -0.0030  0.0527   0.0550   0.1248    0.1108   0.0000   432.5352       10.9648      0.943153      -4.53536       4.66283     -0.703159     -0.296545      -7.45492      0.608661      -2.24195      0.883478     -0.362927     -0.430708    -0.0394615    -0.0976462    -0.0473415    -0.0244791    0.00357711   -0.00659065   0.000193910  -0.000146971   0.000190650   7.36148e-06   1.57076e-06       0.00000       0.00000       0.00000       0.00000       0.00000       0.00000       0.00000       0.00000       0.00000       0.00000       0.00000       0.00000       7.16579       9.21943       9.39223       9.45725       8.09965       6.86111       5.49736       4.05695       3.00459       2.05762       1.34666      0.801176      0.495108      0.280299      0.141526     0.0691893     0.0305211     0.0134931    0.00502365    0.00170392   0.000510901   0.000128663   2.88968e-05   4.42398e-06       0.00000       0.00000       0.00000       0.00000       0.00000       0.00000       0.00000       0.00000       0.00000       0.00000       0.00000       0.00000
  12  21 3632.4370    2.4582  3.7986 10.5982 -0.0019  0.0651   0.0371   0.1688    0.0932   0.0000   440.4262      -1.09089       23.0164       31.2053      -7.51814      -6.19604       9.28281     -0.295400       2.08955       1.80767     0.0794715      0.179943       1.28009      0.227766     -0.210544    -0.0974119    -0.0917897    0.00120745   0.000197078    0.00128253   8.26630e-05  -0.000105324   2.37755e-05  -5.48737e-06       0.00000       0.00000       0.00000       0.00000       0.00000       0.00000       0.00000       0.00000       0.00000       0.00000       0.00000       0.00000       8.66557       10.5516       10.7855       10.9371       9.63620       8.18517       6.54658       5.23416       3.76571       2.53691       1.70953       1.05116      0.604128      0.354317      0.178818     0.0877843     0.0409148     0.0165714    0.00589720    0.00211427   0.000639887   0.000165195   3.46438e-05   5.39272e-06       0.00000       0.00000       0.00000       0.00000       0.00000       0.00000       0.00000       0.00000       0.00000       0.00000       0.00000       0.00000
  12  22 3772.5283    2.0056  4.8914 10.5086 -0.0007  0.0786   0.0283   0.2054    0.0742   0.0000   432.3402       4.94914       35.4494       35.5175      -12.3692      -20.3462       16.0353       1.23020       2.84995       3.78258     -0.847597      -3.61748      0.196903     0.0388398     -0.107716     0.0371696     0.0140505     0.0117319   -0.00451176   -0.00114452  -0.000176191  -0.000115954   2.78305e-07  -3.24769e-06       0.00000       0.00000       0.00000       0.00000       0.00000       0.00000       0.00000       0.00000       0.00000       0.00000       0.00000       0.00000       10.5966       12.9349       13.7468       13.2262       11.6150       10.2539       8.30655       6.15508       4.49754       3.19226       2.07044       1.25114      0.753294      0.417943      0.211486     0.0997257     0.0467354     0.0202186    0.00777889    0.00262406   0.000800753   0.000202126   4.18494e-05   6.14326e-06       0.00000       0.00000       0.00000       0.00000       0.00000       0.00000       0.00000       0.00000       0.00000       0.00000       0.00000       0.00000
  12  24 4053.4915    1.3945  8.5705  9.8084 -0.0017  0.1192   0.0166   0.3280    0.0649   0.0000   441.7501       48.7378       15.7032       45.0731       19.2297       7.02333       16.0994       2.03212       3.21481      -5.04524      -3.00030     -0.708497     0.0168991      0.142100      0.176919     0.0482491    -0.0954614    0.00653416    0.00821858   -0.00517904  -0.000420317  -0.000101520   6.08582e-06   1.66121e-05       0.00000       0.00000       0.00000       0.00000       0.00000       0.00000       0.00000       0.00000       0.00000       0.00000       0.00000       0.00000       14.9751       19.1713       19.6226       19.2099       17.5045       14.7937       12.2311       9.68988       6.84784       4.81505       3.16850       1.94768       1.15686      0.638927      0.336406      0.166674     0.0756556     0.0319443     0.0119788    0.00405996    0.00127027   0.000339452   7.03647e-05   1.02889e-05       0.00000       0.00000       0.00000       0.00000       0.00000       0.00000       0.00000       0.00000       0.00000       0.00000       0.00000       0.00000
  12  25 4194.2271    1.1638 10.5950  9.6390 -0.0022  0.1469   0.0139   0.4075    0.0587   0.0000   444.4714      -26.3755       8.12051       42.5299      -6.66007       19.7527       23.2554      -13.8067       4.73096      -1.14718      -2.94956       2.92477      -1.56322     -0.125548     -0.742930     -0.226415      0.174515    -0.0117133   -0.00451020   -0.00866143    0.00254208    0.00132072  -1.68429e-05  -1.50401e-05       0.00000       0.00000       0.00000       0.00000       0.00000       0.00000       0.00000       0.00000       0.00000       0.00000       0.00000       0.00000       18.5172       23.9120       24.8209       24.4757       21.9360       18.4222       15.3389       11.5705       8.53707       6.00337       3.81484       2.40048       1.42351      0.815481      0.416931      0.206360     0.0920660     0.0401167     0.0150986    0.00527663    0.00155750   0.000420695   8.97429e-05   1.27174e-05       0.00000       0.00000       0.00000       0.00000       0.00000       0.00000       0.00000       0.00000       0.00000       0.00000       0.00000       0.00000
  12  26 4334.9610    1.0335 13.3767  9.4582  0.0011  0.1818   0.0117   0.4949    0.0544   0.0000   414.7286       25.4008       32.6396       49.2430       11.8901      -9.90328      -15.3222       17.0582       3.35861      -9.28051      -1.45559      -2.53417       1.51767      0.422641     0.0675116     -0.172186      0.200379    -0.0197371    -0.0130755   -0.00304240    0.00107611  -0.000739668  -2.64772e-05   1.08769e-06       0.00000       0.00000       0.00000       0.00000       0.00000       0.00000       0.00000       0.00000       0.00000       0.00000       0.00000       0.00000       22.9477       28.9754       31.0320       29.1997       26.7277       23.0475       18.9036       14.5633       10.9460       7.32905       4.85480       3.06042       1.77864       1.00048      0.525013      0.264197      0.117254     0.0498124     0.0189762    0.00680192    0.00205075   0.000517216   0.000109003   1.50197e-05       0.00000       0.00000       0.00000       0.00000       0.00000       0.00000       0.00000       0.00000       0.00000       0.00000       0.00000       0.00000
  13  11 2271.1541    1.0568  0.7802  9.6456 -0.0020  0.0301   0.0335   0.0696    0.1513   0.0000   434.8164      -5.43021       18.7858       3.61551     -0.504286      -5.35650     -0.896450      -2.55115     -0.850536       1.58220      0.459654     -0.653361      0.434146     -0.171558    -0.0388864    0.00377743  -0.000273529    -0.0229896   -0.00691080   0.000913816   0.000564262   9.16148e-05   4.73178e-05  -4.19260e-06   6.30210e-07  -1.33301e-06       0.00000       0.00000       0.00000       0.00000       0.00000       0.00000       0.00000       0.00000       0.00000       0.00000       3.61199       4.67359       5.21336       5.08618       4.31120       3.99060       2.98772       2.29274       1.67717       1.26481      0.817001      0.563848      0.324490      0.214287      0.104307     0.0617456     0.0277604     0.0137111    0.00587010    0.00260323   0.000856242   0.000327489   8.26584e-05   2.08308e-05   3.80738e-06   6.19787e-07       0.00000       0.00000       0.00000       0.00000       0.00000       0.00000       0.00000       0.00000       0.00000       0.00000
  13  12 2411.8433    1.4320  0.9582 10.3724 -0.0102  0.0338   0.0418   0.0779    0.1667   0.0000   435.7229       12.5717       8.94690       6.21355      -4.52347      -1.98715      -4.78595     0.0694202       2.88690      -3.30927     -0.520250      0.360047     -0.624152     -0.194576     0.0282327    -0.0213319    -0.0109963    -0.0177333  -0.000131287   -0.00276777   -0.00117928   0.000244653  -3.94214e-05   1.12221e-05  -1.83702e-06   4.28354e-07       0.00000       0.00000       0.00000       0.00000       0.00000       0.00000       0.00000       0.00000       0.00000       0.00000       4.10140       5.20533       4.89689       4.88068       4.58632       4.31787       3.47115       2.74825       2.11721       1.52854       1.04311      0.662533      0.416118      0.250520      0.125942     0.0702723     0.0330916     0.0142700    0.00638911    0.00265069   0.000885859   0.000314751   9.05572e-05   2.25508e-05   4.57074e-06   7.06023e-07       0.00000       0.00000       0.00000       0.00000       0.00000       0.00000       0.00000       0.00000       0.00000       0.00000
  13  13 2551.6770    1.8675  0.9579 10.9930  0.0018  0.0336   0.0577   0.0796    0.1712   0.0000   435.8720       4.80251       9.25191       3.98515       10.3149       1.20775      -4.95526       3.59042       5.13548       1.93083      -2.21878       1.05536    -0.0571091     0.0475369      0.157871     -0.132825     0.0160739    0.00784452    0.00366014   -0.00623951   0.000928661   0.000179572  -0.000200140  -1.98346e-05   2.91731e-06   2.56319e-07       0.00000       0.00000       0.00000       0.00000       0.00000       0.00000       0.00000       0.00000       0.00000       0.00000       4.20541       5.12540       5.33346       5.42020       5.10894       4.20597       3.42756       2.58745       1.95477       1.48456      0.970334      0.610360      0.385011      0.241600      0.139689     0.0707218     0.0323356     0.0155215    0.00638771    0.00266084   0.000920476   0.000293564   8.53689e-05   2.22483e-05   4.51402e-06   6.14901e-07       0.00000       0.00000       0.00000       0.00000       0.00000       0.00000       0.00000       0.00000       0.00000       0.00000
  13  16 2972.5863    3.8183  0.7891 12.0757 -0.0093  0.0298   0.1173   0.0624    0.2051   0.0000   443.0429       5.41068       6.15111       13.2827     -0.348300       2.73211      -3.62189      0.602825       2.21786     -0.263717     -0.401995     -0.308397      0.269404     -0.169331      0.217844      0.124825    -0.0343691     0.0233384   -0.00862151  -0.000416451   0.000368545   8.93230e-05   4.67133e-05  -2.82621e-05  -2.37404e-06   6.41684e-07       0.00000       0.00000       0.00000       0.00000       0.00000       0.00000       0.00000       0.00000       0.00000       0.00000       3.72583       4.24246       4.45124       4.32846       4.34927       3.64414       3.15842       2.29781       1.78827       1.26063      0.882504      0.626740      0.374185      0.217791      0.113987     0.0632371     0.0310968     0.0134325    0.00582500    0.00220901   0.000805912   0.000278182   7.35095e-05   1.95539e-05   4.13108e-06   4.89620e-07       0.00000       0.00000       0.00000       0.00000       0.00000       0.00000       0.00000       0.00000       0.00000       0.00000
  13  17 3112.4462    4.0253  0.9327 12.3750 -0.0026  0.0310   0.1102   0.0745    0.1894   0.0000   443.7130       13.6825       12.8760       7.03684      -4.15856      -1.05377       3.29133      0.631334      0.430744     -0.873296     0.0860370     -0.277867    -0.0514151      0.280981    -0.0226550    -0.0643632   -0.00625192     0.0265465   -0.00618818   -0.00230835  -0.000315687  -3.45903e-05   0.000121460  -1.19401e-05  -1.63457e-06  -1.74090e-07       0.00000       0.00000       0.00000       0.00000       0.00000       0.00000       0.00000       0.00000       0.00000       0.00000       3.95586       4.82509       5.09050       5.08811       4.75179       3.74779       3.27647       2.61143       1.85881       1.34816      0.918079      0.579821      0.374320      0.206594      0.121581     0.0626360     0.0306091     0.0152945    0.00591711    0.00238802   0.000843227   0.000250338   8.29289e-05   2.15168e-05   4.27103e-06   5.62685e-07       0.00000       0.00000       0.00000       0.00000       0.00000       0.00000       0.00000       0.00000       0.00000       0.00000
  13  18 3252.3299    3.8341  1.2153 12.2805 -0.0038  0.0410   0.1000   0.0914    0.1724   0.0000   438.4648       5.04874       10.4871       8.67298       4.35022      -4.29593     -0.536039       5.92863       3.57912      -4.39850      0.812403     -0.234175     -0.159095    0.00187625     -0.162572      0.112398    0.00773304    0.00319786   -0.00240426    0.00967852   0.000784655  -0.000529148   9.58105e-05   5.26805e-05   5.13792e-06   1.11196e-06       0.00000       0.00000       0.00000       0.00000       0.00000       0.00000       0.00000       0.00000       0.00000       0.00000       5.21109       5.40874       5.84473       7.01402       5.83194       4.29977       3.96686       3.83359       2.53345       1.58432       1.15105      0.909456      0.511768      0.259169      0.138349     0.0937236     0.0512754     0.0238401    0.00939706    0.00343128    0.00104714   0.000346970   9.37868e-05   2.52449e-05   4.72692e-06   7.61788e-07       0.00000       0.00000       0.00000       0.00000       0.00000       0.00000       0.00000       0.00000       0.00000       0.00000
  13  19 3392.3044    3.2699  1.6946 12.1389 -0.0013  0.0490   0.0733   0.1041    0.1218   0.0000   443.4978       12.5015       12.7791       3.58142     -0.159049      -4.71427      0.646282      -3.00579       2.74659       1.58361      0.145153      0.888355     -0.722980   -0.00102871     0.0985269    -0.0307702    -0.0205215     0.0291270    0.00349482    0.00134632   0.000554397  -7.97410e-05  -9.09955e-05   2.25446e-05   3.00494e-06   7.88985e-07       0.00000       0.00000       0.00000       0.00000       0.00000       0.00000       0.00000       0.00000       0.00000       0.00000       5.41078       7.57219       6.89675       7.66158       6.50638       6.27292       4.65857       4.08048       2.79359       2.23702       1.40835      0.953528      0.571845      0.364564      0.183455      0.107040     0.0483213     0.0230194    0.00960979    0.00420495    0.00135017   0.000492982   0.000135317   3.84709e-05   6.78850e-06   1.23928e-06       0.00000       0.00000       0.00000       0.00000       0.00000       0.00000       0.00000       0.00000       0.00000       0.00000
  13  20 3532.6564    2.7665  2.7300 11.1400 -0.0022  0.0539   0.0465   0.1341    0.0974   0.0000   431.5946       17.1159       10.7415      -7.62882       13.4978      -14.1353      -12.1546       3.17488       2.39729      -2.41166       2.64962      0.329701      0.177776     0.0555062     -0.319763     -0.114355     0.0771414    0.00295888    -0.0118884   -0.00167251    0.00278109   5.91385e-05  -9.49080e-05  -3.10507e-05  -2.50922e-06   5.73928e-07       0.00000       0.00000       0.00000       0.00000       0.00000       0.00000       0.00000       0.00000       0.00000       0.00000       6.56058       7.87204       8.33424       8.69254       7.64985       6.68959       5.29917       4.41693       3.26208       2.40896       1.52989       1.03273      0.619628      0.382736      0.214111      0.116609     0.0551346     0.0269111     0.0105963    0.00441283    0.00154673   0.000520939   0.000143216   3.78231e-05   6.86970e-06   1.07975e-06       0.00000       0.00000       0.00000       0.00000       0.00000       0.00000       0.00000       0.00000       0.00000       0.00000
  13  21 3673.0935    2.3217  4.1822 10.4621 -0.0009  0.0633   0.0323   0.1777    0.0840   0.0000   430.4134       13.2629       28.8041      0.663551      -6.77199       14.1927       1.98136       6.52008       1.38192      -4.70842       3.23466       2.38855     -0.204144      0.149576      0.239762     -0.184687   -0.00920241    -0.0180949    0.00139414    0.00984292   5.43703e-05   0.000267224  -0.000129945   1.21681e-05   1.40262e-05  -3.41148e-07       0.00000       0.00000       0.00000       0.00000       0.00000       0.00000       0.00000       0.00000       0.00000       0.00000       7.94250       9.79284       10.1649       10.1246       9.12697       7.95135       6.59009       5.22507       3.97732       2.84232       1.84799       1.23485      0.738131      0.446708      0.244396      0.131824     0.0645906     0.0295372     0.0126245    0.00505580    0.00181888   0.000609984   0.000165796   4.33662e-05   8.66660e-06   1.23027e-06       0.00000       0.00000       0.00000       0.00000       0.00000       0.00000       0.00000       0.00000       0.00000       0.00000
  13  22 3813.5622    1.8500  5.6969 10.4155 -0.0020  0.0832   0.0236   0.2300    0.0626   0.0000   440.7254       12.1617       7.64653       8.99790       5.23325      -10.6924      -5.12736       3.33039     -0.844438     -0.776942       2.30123      -3.44421      -1.13285     -0.628996      0.219337      0.292383     -0.154482     -0.123609    0.00552214    0.00636387   -0.00127204  -0.000783461  -0.000557451   3.72495e-05   2.70490e-06   3.43801e-06       0.00000       0.00000       0.00000       0.00000       0.00000       0.00000       0.00000       0.00000       0.00000       0.00000       10.0614       12.9438       13.1617       13.0833       11.9887       10.4431       8.66459       6.89344       5.26045       3.71131       2.50966       1.61907      0.988215      0.595164      0.323930      0.176181     0.0835498     0.0402311     0.0164788    0.00686070    0.00238322   0.000819502   0.000236955   5.98358e-05   1.23531e-05   1.74737e-06       0.00000       0.00000       0.00000       0.00000       0.00000       0.00000       0.00000       0.00000       0.00000       0.00000
  13  23 3954.2259    1.6036  7.3276  9.9708 -0.0037  0.0989   0.0186   0.2692    0.0658   0.0000   453.8466       15.3258     -0.570771       20.4823       5.74509       15.0376       5.63429      -9.06610      -7.13901      -3.99591       3.34430      0.854841      -1.55004     -0.715653      0.706543      0.281025    0.00304130    -0.0293431     0.0168395    0.00941672    0.00360286   -0.00245248  -0.000125360  -4.40048e-06   2.04807e-05   5.07089e-06       0.00000       0.00000       0.00000       0.00000       0.00000       0.00000       0.00000       0.00000       0.00000       0.00000       12.0021       15.1927       15.8658       15.8038       14.6612       12.3018       10.1893       8.31596       6.01370       4.23819       3.01072       1.94919       1.20949      0.698087      0.384808      0.206445      0.104428     0.0480001     0.0208701    0.00803733    0.00286603   0.000955874   0.000291590   7.32124e-05   1.45477e-05   2.00418e-06       0.00000       0.00000       0.00000       0.00000       0.00000       0.00000       0.00000       0.00000       0.00000       0.00000
  13  24 4095.4410    1.3340  9.9026  9.7254 -0.0014  0.1262   0.0148   0.3510    0.0598   0.0000   420.7501       10.4225       24.5012      -15.7794      -7.87021      -3.45565       20.7579      0.343055      -7.27016      -1.58086      0.399784       1.33495     -0.391460     -0.275165     0.0663628    -0.0569542     -0.139028     -0.150376   -0.00728959     0.0171612    0.00143143  -0.000127690   5.72314e-05   7.34827e-05   4.38227e-05  -4.72617e-06       0.00000       0.00000       0.00000       0.00000       0.00000       0.00000       0.00000       0.00000       0.00000       0.00000       15.2389       19.0058       20.3882       20.2752       18.1496       15.6487       13.3410       10.2682       7.85944       5.55565       3.81569       2.50046       1.53958      0.910384      0.519595      0.268754      0.137593     0.0633989     0.0281781     0.0108687    0.00407197    0.00130579   0.000370319   9.05512e-05   1.86739e-05   2.52370e-06       0.00000       0.00000       0.00000       0.00000       0.00000       0.00000       0.00000       0.00000       0.00000       0.00000
  13  25 4236.4760    1.0982 11.1471  9.6161 -0.0015  0.1488   0.0127   0.4236    0.0544   0.0000   451.5190       35.7819       19.9945      -12.8884       31.9898      -2.70898      -16.2577       7.49641       19.0392      -1.68842      -1.92601      -1.09109       1.07110       1.15805     -0.604693     -0.280506      0.233406      0.132050    -0.0122143   -0.00847455    0.00687115   -0.00177303  -0.000357291   3.52175e-05   2.56125e-05   4.55539e-06       0.00000       0.00000       0.00000       0.00000       0.00000       0.00000       0.00000       0.00000       0.00000       0.00000       17.7111       23.0414       23.7578       23.8143       21.6047       19.0721       15.2521       12.4245       9.01797       6.62016       4.53196       2.92972       1.85302       1.07721      0.603980      0.317869      0.158604     0.0722935     0.0317786     0.0126646    0.00464396    0.00150505   0.000453358   0.000113777   2.18402e-05   3.19282e-06       0.00000       0.00000       0.00000       0.00000       0.00000       0.00000       0.00000       0.00000       0.00000       0.00000
  13  26 4377.7544    0.9495 13.5907  9.4653 -0.0021  0.1869   0.0106   0.5107    0.0506   0.0000   462.0574      -39.3350      -31.9081       41.1173       11.3986      -5.17107      -7.71200      -20.2284      -3.06682      -14.7311      -4.54340      -1.01869       1.17784      -1.48505     -0.482853     -0.179810      0.231570     -0.111209    -0.0662160    -0.0223711    0.00290440   -0.00261313  -0.000502839  -3.77971e-05   3.47918e-05  -1.82492e-06       0.00000       0.00000       0.00000       0.00000       0.00000       0.00000       0.00000       0.00000       0.00000       0.00000       22.3101       28.5111       29.9822       28.6547       27.0012       23.6954       19.8071       15.4048       11.8446       8.47648       5.87023       3.76471       2.37023       1.37279      0.786164      0.393945      0.199882     0.0904460     0.0406397     0.0157697    0.00610134    0.00195958   0.000587893   0.000142012   2.87121e-05   3.78369e-06       0.00000       0.00000       0.00000       0.00000       0.00000       0.00000       0.00000       0.00000       0.00000       0.00000
  13  28 4660.8521    0.6459 18.7303  9.3770  0.0001  0.3151   0.0074   0.7991    0.0364   0.0000   378.5598       33.6724       31.0895       49.8309       67.9515      -19.4508      -27.9060      0.221165       30.7072       2.27761      -13.2519     -0.437511       11.4364     -0.485799      -1.60369      0.863861      0.255598     -0.371102   -0.00387038   -0.00871559     0.0242363     0.0115688   -0.00267855  -0.000100537   5.33099e-05   1.56764e-05       0.00000       0.00000       0.00000       0.00000       0.00000       0.00000       0.00000       0.00000       0.00000       0.00000       35.7833       46.5717       48.7502       48.5862       44.7182       39.2751       32.2877       26.3567       19.5344       14.4167       9.96489       6.55689       4.08999       2.46603       1.41391      0.736131      0.364194      0.177126     0.0748799     0.0300796     0.0109469    0.00357624    0.00103590   0.000255534   4.86638e-05   6.82341e-06       0.00000       0.00000       0.00000       0.00000       0.00000       0.00000       0.00000       0.00000       0.00000       0.00000
  14  11 2305.6863    1.0983  0.9545  9.9509 -0.0181  0.0466   0.0325   0.0794    0.1562   0.0000   439.1986      -6.05495       10.9027     -0.406227      -4.04030       2.98296       1.86793       2.66133      -1.43029      -1.24367       1.91049      -1.15769     -0.267154    -0.0644329      0.154004      0.145946     0.0488539     0.0268961    -0.0118218   -0.00343765   -0.00206448    0.00133999  -0.000564606   6.01331e-05  -6.56455e-06  -3.27232e-06   1.45416e-06   5.56499e-08       0.00000       0.00000       0.00000       0.00000       0.00000       0.00000       0.00000       0.00000       3.71457       6.49278       6.25721       5.46266       6.73077       3.70609       5.17934       2.68333       2.89691       1.88930       1.24368       1.02285      0.444337      0.426523      0.159117      0.128603     0.0625974     0.0267116     0.0178908    0.00462223    0.00319013    0.00100110   0.000357746   0.000150690   2.43170e-05   1.02450e-05   2.62396e-06   2.43401e-07       0.00000       0.00000       0.00000       0.00000       0.00000       0.00000       0.00000       0.00000
  14  13 2587.3095    1.9108  0.9987 11.0694 -0.0056  0.0376   0.0520   0.0809    0.1520   0.0000   434.4913      -4.87306       16.5590       17.1015       1.71123      -1.82143      -4.87207       2.65895      0.514352    -0.0639904      -3.06133      -1.61355       1.05377      0.197352     -0.190028     -0.201879    -0.0101187     0.0333003    -0.0103716   -0.00200618   -0.00205999    0.00116006  -0.000110141   5.41447e-05  -1.79356e-05   5.66279e-06   1.45583e-06   8.99028e-09       0.00000       0.00000       0.00000       0.00000       0.00000       0.00000       0.00000       0.00000       4.35704       5.33785       5.44160       5.96308       5.63428       4.23999       3.74481       3.22122       2.53872       1.58447       1.20026      0.844811      0.600950      0.309584      0.180446      0.107323     0.0593507     0.0351677     0.0142307    0.00683749    0.00208723   0.000946117   0.000292520   9.17310e-05   2.82220e-05   6.36033e-06   1.42757e-06   1.78041e-07       0.00000       0.00000       0.00000       0.00000       0.00000       0.00000       0.00000       0.00000
  14  14 2728.2221    2.7229  0.8975 11.2315 -0.0047  0.0307   0.0747   0.0666    0.2139   0.0000   435.4205       1.87703       18.6716     -0.347057      0.306590       3.81866      -4.91307      -1.20758     -0.950882     -0.703524      0.518654     -0.676903      0.657615     -0.172818    -0.0829570    -0.0698141     0.0150607   -0.00183180  -0.000878020    0.00220515  -0.000223250  -0.000319530   0.000319603   0.000143817  -4.23394e-06   1.68163e-06  -1.98024e-07  -3.42308e-08       0.00000       0.00000       0.00000       0.00000       0.00000       0.00000       0.00000       0.00000       3.25780       4.23631       4.26085       4.48850       4.15949       3.50712       3.29103       2.24765       2.00398       1.39618       1.03110      0.650485      0.425635      0.278335      0.156323     0.0925205     0.0476270     0.0227145     0.0112959    0.00453335    0.00214197   0.000785295   0.000264155   8.85960e-05   2.24552e-05   5.26085e-06   1.29748e-06   1.59824e-07       0.00000       0.00000       0.00000       0.00000       0.00000       0.00000       0.00000       0.00000
  14  15 2869.2748    3.4132  0.8015 11.8152 -0.0117  0.0358   0.1065   0.0637    0.2116   0.0000   438.8986       3.60979       10.2122       6.61274      -7.48695       3.35106       2.11000       1.76024     -0.532910       1.33138     -0.298301      -1.30443     -0.433138   -0.00804423     -0.133448      0.128874    -0.0483066    -0.0127245   -0.00487153   0.000513529   -0.00108807   -0.00137830   0.000355048  -1.96210e-05   2.29652e-05  -3.43133e-06  -4.81700e-07   7.87912e-09       0.00000       0.00000       0.00000       0.00000       0.00000       0.00000       0.00000       0.00000       4.09282       5.09075       5.81216       4.93836       4.97852       3.87870       3.99679       2.93311       2.13463       1.88783       1.06050      0.804120      0.482281      0.283509      0.186903     0.0797617     0.0549184     0.0256702    0.00896902    0.00601527    0.00224982   0.000884810   0.000358222   7.69241e-05   2.34081e-05   7.35984e-06   1.28872e-06   1.23297e-07       0.00000       0.00000       0.00000       0.00000       0.00000       0.00000       0.00000       0.00000
  14  16 3010.1311    3.8573  0.8722 11.9678 -0.0112  0.0293   0.1127   0.0680    0.2354   0.0000   439.8193       6.64139       12.6592       5.40990      0.774125     -0.895482     -0.988372       5.87166       2.73024     0.0753025      0.444140      0.744958    -0.0734766     -0.363377     -0.184886    -0.0550338    0.00304400    -0.0284340    -0.0114510   -0.00103650   0.000872185   0.000537876  -0.000447960   0.000112118   2.78073e-05   2.65066e-06  -2.66571e-06   1.46896e-07       0.00000       0.00000       0.00000       0.00000       0.00000       0.00000       0.00000       0.00000       3.75542       4.60749       4.79609       4.75323       4.36290       3.60918       3.15947       2.69213       2.00028       1.45583       1.01457      0.643217      0.404887      0.250698      0.145564     0.0817748     0.0431447     0.0213686     0.0105333    0.00454356    0.00188030   0.000659583   0.000219493   7.02819e-05   2.02496e-05   4.86582e-06   9.79389e-07   1.24386e-07       0.00000       0.00000       0.00000       0.00000       0.00000       0.00000       0.00000       0.00000
  14  17 3150.5653    3.9784  1.1014 12.5071 -0.0111  0.0416   0.1052   0.0846    0.2069   0.0000   441.7506       6.04615       12.5560       8.66884       11.6385      -1.08707       3.09347      0.846543      -2.00292      -1.30381       1.80340       1.45653      0.266929     -0.175493    -0.0792324    -0.0443578   -0.00909439    -0.0143843    -0.0116457   -0.00291106   -0.00449555  -0.000216142   0.000510108   0.000157914   2.43126e-06   9.12583e-07   4.94223e-08  -2.78317e-08       0.00000       0.00000       0.00000       0.00000       0.00000       0.00000       0.00000       0.00000       4.32010       5.30498       6.98914       5.07931       6.12585       5.02983       3.47605       3.82171       2.31332       1.82977       1.44531      0.747532      0.620274      0.343236      0.178045      0.127032     0.0555513     0.0313843     0.0160473    0.00576605    0.00275475    0.00114854   0.000303800   0.000124947   4.53412e-05   9.92080e-06   1.37479e-06   1.42362e-07       0.00000       0.00000       0.00000       0.00000       0.00000       0.00000       0.00000       0.00000
  14  18 3290.8009    3.5982  1.5118 11.9223 -0.0043  0.0373   0.0788   0.0951    0.1532   0.0000   433.5589       2.51550       17.3577       6.63488       5.88899      -3.47687      -1.85355       3.19438       2.62401      -4.04508      -2.75589     -0.470708     -0.773789     -0.377872     -0.249651     0.0139899    -0.0251167   0.000987818    0.00696172  -0.000389271  -0.000970914   0.000390867   0.000121272  -0.000193348  -1.27135e-05   6.35488e-06   2.42996e-07   2.01639e-08       0.00000       0.00000       0.00000       0.00000       0.00000       0.00000       0.00000       0.00000       4.13303       5.07597       5.52239       5.33915       5.02209       4.56521       3.77142       3.10133       2.44246       1.79075       1.28813      0.802485      0.537362      0.321526      0.202892      0.107566     0.0580207     0.0284518     0.0132109    0.00612623    0.00245426   0.000936157   0.000341036   0.000102528   3.11340e-05   6.88137e-06   1.34420e-06   1.78044e-07       0.00000       0.00000       0.00000       0.00000       0.00000       0.00000       0.00000       0.00000
  14  19 3431.3901    3.1347  2.2046 11.4103 -0.0048  0.0442   0.0570   0.1139    0.1107   0.0000   433.7094       3.02968       9.42556      -3.50784      -8.11595      -8.48325     -0.716751      -6.16012       4.00249       3.09285       1.17025     -0.423516     -0.433828      0.188473      0.136050    -0.0378499     -0.140997    -0.0306814     0.0143426     0.0147557    0.00473935   0.000889327   0.000151388   3.66413e-05  -9.00880e-05  -1.69948e-05   2.15015e-07   4.65499e-07       0.00000       0.00000       0.00000       0.00000       0.00000       0.00000       0.00000       0.00000       5.34773       6.54724       6.83236       6.56755       6.01156       5.33802       4.84151       3.98389       2.99144       2.21977       1.58285       1.00171      0.651926      0.387346      0.224125      0.123759     0.0647534     0.0319119     0.0156505    0.00685566    0.00292724    0.00108583   0.000364741   0.000112057   3.32697e-05   7.77837e-06   1.51269e-06   1.98057e-07       0.00000       0.00000       0.00000       0.00000       0.00000       0.00000       0.00000       0.00000
  14  20 3572.1840    2.6381  2.8076 11.3005 -0.0019  0.0531   0.0438   0.1355    0.0840   0.0000   442.5701     -0.240736      0.204420      -11.5028      -6.95716     -0.984166      0.404699       3.14617      -4.26620  -8.91094e-05      0.985222       1.04139       1.79501     -0.483093     -0.113674      0.147284    -0.0517487     0.0578635    -0.0132283    0.00174838   -0.00362159    0.00254328  -0.000525508   0.000208096  -7.06146e-05  -8.39278e-06   3.29162e-07  -1.50467e-07       0.00000       0.00000       0.00000       0.00000       0.00000       0.00000       0.00000       0.00000       6.10195       7.65634       7.94690       7.96044       7.66200       6.71253       5.43525       4.33123       3.39526       2.43476       1.78189       1.17544      0.784472      0.472641      0.281488      0.157485     0.0803326     0.0405200     0.0187240    0.00816202    0.00326440    0.00128875   0.000445697   0.000144232   4.19081e-05   9.62908e-06   1.93025e-06   2.55405e-07       0.00000       0.00000       0.00000       0.00000       0.00000       0.00000       0.00000       0.00000
  14  21 3712.9805    2.1167  4.6325 10.6161  0.0014  0.0722   0.0278   0.1808    0.0676   0.0000   433.8333     -0.844314       9.56672       14.4109       13.8141       9.81494      -8.61581      -4.89011       4.43243      -5.26252     -0.142179     -0.142690      0.475955     -0.318164    -0.0532310      0.330274     0.0489382     -0.109921    0.00961375    0.00677152    0.00160760   -0.00189693   5.95846e-05  -0.000513503  -6.94121e-05   4.19131e-05   3.61727e-07  -6.92417e-08       0.00000       0.00000       0.00000       0.00000       0.00000       0.00000       0.00000       0.00000       8.02602       10.0578       10.5318       10.7936       9.75883       8.46996       7.52613       6.01861       4.70771       3.52074       2.40049       1.63049       1.03766      0.640999      0.377206      0.215471      0.110986     0.0592020     0.0258803     0.0126061    0.00474235    0.00195081   0.000646365   0.000204732   5.51856e-05   1.38112e-05   2.70028e-06   3.59714e-07       0.00000       0.00000       0.00000       0.00000       0.00000       0.00000       0.00000       0.00000
  14  22 3853.9435    1.7905  6.3482 10.1803 -0.0029  0.0865   0.0206   0.2299    0.0629   0.0000   429.5059       29.4452       27.0818       2.28919      -11.2095       13.8569       2.48885      -11.6481       1.63432      -2.62441      0.604905       1.07851      -1.26293     -0.498466      0.121984      0.367424      0.290223     0.0224273    -0.0297666    0.00975853    0.00118533   -0.00616775   -0.00154705  -0.000168543  -6.83894e-05  -1.42786e-05   2.56553e-06  -3.16678e-07       0.00000       0.00000       0.00000       0.00000       0.00000       0.00000       0.00000       0.00000       9.75826       12.2697       13.0781       13.2280       12.0896       10.8544       8.93458       7.09695       5.49879       4.08440       2.91921       1.90326       1.26554      0.792052      0.462298      0.255718      0.141038     0.0684665     0.0309768     0.0143517    0.00599504    0.00227371   0.000794994   0.000248492   6.99806e-05   1.62503e-05   3.16426e-06   4.30336e-07       0.00000       0.00000       0.00000       0.00000       0.00000       0.00000       0.00000       0.00000
  14  23 3995.2788    1.5022  8.2845  9.8140 -0.0006  0.1047   0.0163   0.2877    0.0625   0.0000   454.8019      -13.5164       11.9286       7.32336       22.0830       7.24169       5.94299      -3.01976       7.25146       7.50913      -1.59241      -2.20606      -1.09175       1.52165     -0.487935    -0.0268846     -0.194308   -0.00323436     0.0253783    -0.0101492    0.00835937    0.00728692  -0.000461027  -0.000229365  -3.02942e-05   3.56063e-05   4.36788e-06   2.37062e-07       0.00000       0.00000       0.00000       0.00000       0.00000       0.00000       0.00000       0.00000       11.8653       15.2406       15.8621       16.2321       14.5346       13.1923       10.8189       8.82311       6.88077       4.93007       3.55319       2.34782       1.54053      0.945584      0.542580      0.313352      0.162699     0.0836163     0.0388666     0.0172220    0.00702324    0.00276541   0.000929855   0.000305402   8.51097e-05   1.94860e-05   3.83726e-06   5.42688e-07       0.00000       0.00000       0.00000       0.00000       0.00000       0.00000       0.00000       0.00000
  14  24 4136.7215    1.2578  9.6161  9.6712 -0.0024  0.1240   0.0136   0.3353    0.0570   0.0000   445.8651       17.9657       30.8980      -8.55092       5.83633      -3.09551       6.50637      -1.87640       20.5503      0.957067       4.38511      -1.88630     -0.537017       1.87867     -0.462678      0.347399     0.0862284    -0.0181765    -0.0408667   -0.00541855     0.0104177    0.00331677   -0.00191612  -0.000451829   4.57829e-05  -2.13022e-05   1.22155e-05   1.38095e-06       0.00000       0.00000       0.00000       0.00000       0.00000       0.00000       0.00000       0.00000       13.7134       17.7804       18.6521       18.3879       16.9886       15.2903       12.9350       10.5658       8.12086       6.02839       4.25555       2.86154       1.80363       1.13513      0.662271      0.372586      0.193293     0.0973049     0.0465322     0.0206624    0.00857699    0.00328386    0.00114455   0.000370722   0.000102855   2.49440e-05   4.72681e-06   6.38199e-07       0.00000       0.00000       0.00000       0.00000       0.00000       0.00000       0.00000       0.00000
  14  27 4561.6731    0.7586 17.3843  9.3812 -0.0017  0.2522   0.0077   0.6578    0.0382   0.0000   443.1281       63.4913      -15.7939      -35.5446       49.4540       48.0210       2.34194      -9.44073       30.0929       16.1749      -5.95316      -6.54631       3.70195       3.68573     -0.494382      0.186462      0.177731      0.442443      0.130021    -0.0215787    0.00490046     0.0221879    0.00201695  -0.000719958  -8.38523e-05   3.43974e-05   8.05259e-06   2.60295e-06       0.00000       0.00000       0.00000       0.00000       0.00000       0.00000       0.00000       0.00000       26.4081       35.2582       36.5910       36.8616       34.1128       30.9008       25.6440       21.3181       15.9749       12.3954       8.59018       5.90895       3.83554       2.40662       1.40441      0.799649      0.419573      0.217489     0.0977258     0.0464595     0.0183885    0.00739243    0.00251237   0.000802203   0.000223083   5.46501e-05   9.85399e-06   1.37864e-06       0.00000       0.00000       0.00000       0.00000       0.00000       0.00000       0.00000       0.00000
  15  11 2339.5561    1.1912  0.8824 10.0024 -0.0066  0.0290   0.0318   0.0663    0.1416   0.0000   439.9734     -0.188839       6.29713      0.998249     -0.106311       4.85657      -1.54042      -2.82526       1.07784     -0.332231      0.460139     -0.492697    -0.0524015     0.0384718     0.0586640    -0.0401916    -0.0666200     0.0352705    -0.0257398   -0.00684232    0.00361841  -0.000839263   0.000705203  -4.46786e-05   5.76880e-05  -1.04825e-05  -1.08604e-06  -3.05110e-06   1.23364e-08   6.08176e-09       0.00000       0.00000       0.00000       0.00000       0.00000       0.00000       3.31820       3.97365       4.43215       4.41777       4.08096       3.57430       3.06170       2.47165       1.93083       1.51487       1.06909      0.695135      0.465957      0.302573      0.184883      0.110731     0.0633826     0.0338234     0.0162676    0.00806946    0.00330278    0.00158839   0.000595407   0.000220303   6.84000e-05   2.06926e-05   5.62704e-06   1.32273e-06   2.33375e-07   2.97237e-08       0.00000       0.00000       0.00000       0.00000       0.00000       0.00000
  15  12 2480.9799    1.7407  0.9502 10.4894 -0.0049  0.0297   0.0473   0.0754    0.1674   0.0000   442.1535       3.76236       13.0723       1.47016       5.80206       1.08953       2.32728      0.924475       2.43825      -1.51840       2.08157      0.137580     -0.565916     -0.419752  -0.000711040    -0.0706507   -0.00379985     0.0267665     0.0175164   -0.00421343   -0.00556348    0.00148855   6.18930e-07   0.000495099   5.13496e-05   4.49392e-06  -1.74630e-06   2.33922e-06  -2.24657e-07   4.93417e-08       0.00000       0.00000       0.00000       0.00000       0.00000       0.00000       3.27955       4.26163       4.52770       4.42862       4.32843       3.62517       3.20887       2.55536       1.89436       1.49381      0.988999      0.761870      0.508448      0.307252      0.195554      0.104873     0.0618990     0.0306168     0.0161058    0.00827501    0.00319023    0.00153990   0.000564024   0.000216004   7.60789e-05   1.96847e-05   5.80378e-06   1.54431e-06   2.65764e-07   3.27484e-08       0.00000       0.00000       0.00000       0.00000       0.00000       0.00000
  15  14 2764.1582    2.7001  0.8905 11.6881 -0.0016  0.0285   0.0755   0.0723    0.1608   0.0000   438.3838       7.18917       10.4391       6.77580       1.71048       2.57096      -1.08881      -3.45160     -0.283605       1.74012      -1.20348      0.825215     -0.681102     -0.139989     -0.247356     0.0298126    0.00359626     0.0458293    -0.0233061    0.00661409    0.00551066   8.91834e-05  -6.88003e-05  -9.42617e-05   8.95498e-05   1.20224e-06   4.44179e-06   1.91842e-06   2.90238e-08  -2.80987e-09       0.00000       0.00000       0.00000       0.00000       0.00000       0.00000       3.34899       3.96618       4.05227       4.34369       3.87238       3.41528       3.04523       2.59458       1.96816       1.48252       1.11463      0.765021      0.467418      0.295110      0.192078      0.117656     0.0612029     0.0304407     0.0158025    0.00835386    0.00358038    0.00158181   0.000557440   0.000197050   6.30710e-05   1.93863e-05   5.02702e-06   1.18997e-06   2.23409e-07   3.15805e-08       0.00000       0.00000       0.00000       0.00000       0.00000       0.00000
  15  15 2905.7512    3.5539  0.7380 11.8514 -0.0036  0.0237   0.1041   0.0583    0.1870   0.0000   439.2002       2.03495       14.2868       8.74980      -3.22482      -3.09024      -4.33755       2.54888       1.75961     -0.803201      -1.02672     -0.823057      0.216284     -0.673657    -0.0959246     0.0218896    -0.0108480    0.00676278    -0.0217298    0.00336577    0.00255185    0.00101192   0.000290821  -0.000170735   1.53959e-05  -4.00945e-06   5.55115e-06   2.16884e-07  -1.80807e-07   3.49910e-09       0.00000       0.00000       0.00000       0.00000       0.00000       0.00000       2.52891       3.11082       3.37921       3.32929       3.21366       2.81065       2.40635       1.98156       1.54866       1.19399      0.858527      0.582634      0.381433      0.250778      0.160467     0.0853424     0.0531263     0.0275322     0.0134490    0.00662612    0.00277621    0.00134013   0.000480974   0.000173160   6.26675e-05   1.73941e-05   5.03308e-06   1.14079e-06   2.09604e-07   2.63888e-08       0.00000       0.00000       0.00000       0.00000       0.00000       0.00000
  15  16 3047.1102    4.0402  0.9266 11.3245 -0.0064  0.0275   0.1109   0.0683    0.4519   0.0000   435.3845       11.3888       9.51548       4.25180       1.73918      0.645055      -2.31955       2.49750       2.14828      -1.65043      0.592551      0.762161       1.11856      0.275202     -0.215967     0.0480268   -0.00168139    -0.0531480    -0.0133776    0.00835297   -0.00446410  -0.000409608   0.000100105   0.000241703   6.69939e-06  -1.93011e-05  -3.39983e-06   1.65749e-06  -1.36881e-08   5.35858e-08       0.00000       0.00000       0.00000       0.00000       0.00000       0.00000       3.19224       4.12440       4.20882       4.07580       3.83277       3.51721       3.07765       2.44957       1.88403       1.36034       1.04422      0.734954      0.479449      0.314520      0.177285      0.103818     0.0534888     0.0291299     0.0139456    0.00682427    0.00313442    0.00134822   0.000517587   0.000192031   6.15815e-05   2.08068e-05   5.30920e-06   1.24899e-06   2.40592e-07   3.08654e-08       0.00000       0.00000       0.00000       0.00000       0.00000       0.00000
  15  17 3188.0277    4.0751  0.9868 12.4016 -0.0161  0.0317   0.1062   0.0693    0.2164   0.0000   439.5512       7.90722       15.3459       8.35937    -0.0713576       1.21408       3.38293       4.73701       2.66811     -0.104711      0.480511     -0.113283      0.146466      0.597506     -0.123629    -0.0736196      0.131348    -0.0234758    -0.0130642    0.00477617  -1.02961e-05    0.00167756  -0.000121748  -0.000335246   0.000157815  -2.80219e-07  -4.46923e-06   5.68294e-08   2.49170e-07  -1.75089e-08       0.00000       0.00000       0.00000       0.00000       0.00000       0.00000       3.57398       3.96859       4.24094       4.58529       4.12934       3.85221       3.20852       2.65526       1.99649       1.53892       1.13963      0.832969      0.530019      0.339183      0.218100      0.138458     0.0705432     0.0358514     0.0182748    0.00994168    0.00401197    0.00176692   0.000633381   0.000251922   7.58750e-05   2.32135e-05   5.63470e-06   1.29287e-06   2.23133e-07   3.39995e-08       0.00000       0.00000       0.00000       0.00000       0.00000       0.00000
  15  18 3328.7907    3.5785  1.5609 12.0797 -0.0051  0.0382   0.0768   0.0941    0.1519   0.0000   442.1614       6.63028       16.4919       5.94470      -11.1592       8.62655     -0.422335      -7.49712       1.84316    -0.0272674      0.584818     -0.963159      0.517469      0.346137     -0.328446    -0.0665051     0.0265132    -0.0162537     0.0303158   0.000243489   -0.00162581  -0.000793661    0.00144388  -0.000145778  -3.27964e-05   6.92860e-05   1.22122e-05   7.12052e-07  -1.00904e-06   7.49210e-09       0.00000       0.00000       0.00000       0.00000       0.00000       0.00000       4.19946       5.37043       5.47695       5.54526       5.44504       4.77369       3.86110       3.23738       2.49673       1.92625       1.37880      0.937570      0.638731      0.415453      0.251555      0.150753     0.0840032     0.0448920     0.0220733     0.0102840    0.00443168    0.00190090   0.000747083   0.000276069   9.06037e-05   2.92888e-05   8.03290e-06   1.86410e-06   3.38337e-07   4.49963e-08       0.00000       0.00000       0.00000       0.00000       0.00000       0.00000
  15  19 3469.9404    3.0163  2.3894 11.5286 -0.0085  0.0509   0.0526   0.1175    0.1095   0.0000   438.6483       5.54836       14.9679       5.80766      -2.83403      -14.6415      -1.55250       1.47314       1.42730      -2.41698      -1.25304     -0.332460      -1.16811     -0.425539     -0.120163    -0.0755793    -0.0286797     0.0250934    -0.0529380    -0.0144911    0.00703737    0.00279248   -0.00186342   0.000219765   7.49075e-05   4.67699e-05  -1.04020e-05  -2.63616e-06   1.65922e-07  -4.00978e-08       0.00000       0.00000       0.00000       0.00000       0.00000       0.00000       5.48244       6.45827       7.15984       7.52267       6.92911       5.69945       5.32806       4.45298       3.23532       2.31781       1.93696       1.33198      0.805381      0.512722      0.347173      0.214911      0.105916     0.0542421     0.0281789     0.0155735    0.00716974    0.00299177    0.00107123   0.000381188   0.000119111   3.85735e-05   1.04554e-05   2.39067e-06   4.66653e-07   5.59448e-08       0.00000       0.00000       0.00000       0.00000       0.00000       0.00000
  15  20 3611.1871    2.4593  3.5698 10.9607 -0.0025  0.0591   0.0355   0.1519    0.0812   0.0000   435.9463       4.40319       7.86055       1.14301       3.13180      -14.4633      0.708361      -4.35498    -0.0934171       4.97089       4.69091      -1.06409      0.929799      0.152503    0.00141247    -0.0176319      0.134515   -0.00203073    0.00155151     0.0383947    0.00566647   -0.00421697  -6.91221e-06   0.000231503   2.86932e-05   1.81742e-05  -2.17354e-06   3.70684e-06  -9.64776e-07   5.56264e-08       0.00000       0.00000       0.00000       0.00000       0.00000       0.00000       6.27720       7.68868       8.40516       8.58843       7.45311       7.13284       6.16121       4.92115       3.96607       3.01575       2.12438       1.50566       1.01385      0.637153      0.375695      0.234638      0.125310     0.0657259     0.0349322     0.0171161    0.00745709    0.00314294    0.00132593   0.000492693   0.000158232   4.80180e-05   1.20339e-05   2.77422e-06   5.24870e-07   7.17228e-08       0.00000       0.00000       0.00000       0.00000       0.00000       0.00000
  15  21 3752.6241    2.0985  5.0438 10.3809 -0.0008  0.0699   0.0252   0.1872    0.0724   0.0000   442.8085      -24.0796       14.8926       23.0191       3.12419      -23.0634       6.36788       4.37088      -7.28668       1.16272       2.16297      -1.20518     -0.764252    -0.0719874      0.168054      0.161330   -0.00283138     -0.107644     0.0729341    -0.0221447    -0.0158928  -5.45412e-05    0.00260099  -0.000696229   0.000316421   2.43982e-05   2.60822e-05  -8.43014e-06  -2.92781e-07   9.99515e-08       0.00000       0.00000       0.00000       0.00000       0.00000       0.00000       7.36964       9.11799       9.71534       9.77070       9.27257       8.42936       6.95198       5.88936       4.70806       3.53629       2.54807       1.77214       1.18741      0.752244      0.466605      0.276816      0.155461     0.0827883     0.0425067     0.0200687    0.00909542    0.00371012    0.00149497   0.000544029   0.000185893   5.66127e-05   1.53132e-05   3.48227e-06   6.33019e-07   8.35308e-08       0.00000       0.00000       0.00000       0.00000       0.00000       0.00000
  15  22 3894.1199    1.7698  6.5375 10.1433  0.0003  0.0845   0.0196   0.2291    0.0610   0.0000   424.3394       14.6658       36.6486      -21.8119      -18.0299       21.8213      -2.55153      -17.0031    -0.0725950       1.87467      0.429371      -3.80023     -0.330888       2.25875      0.242673     -0.157125     -0.197498      0.117428    0.00697504   -0.00564757    -0.0128387    0.00465391  -0.000794031  -0.000464169  -4.88243e-05  -1.11028e-05   1.24748e-05   4.31220e-08  -4.88892e-07   2.62923e-07       0.00000       0.00000       0.00000       0.00000       0.00000       0.00000       8.95414       11.4781       11.8975       12.0862       11.4855       10.1472       8.82285       7.21233       5.61368       4.31005       3.07357       2.18235       1.48075      0.935583      0.581381      0.325935      0.191410     0.0988476     0.0512667     0.0242054     0.0108658    0.00463218    0.00185087   0.000658282   0.000231113   6.63808e-05   1.84724e-05   4.35897e-06   8.12182e-07   1.04261e-07       0.00000       0.00000       0.00000       0.00000       0.00000       0.00000
  15  23 4035.6887    1.4325  8.6011  9.9223 -0.0032  0.1085   0.0153   0.3002    0.0542   0.0000   413.2324       13.7638      -8.36570       25.8176      -22.8028      -10.9407       14.5622      -3.80056      -8.09103       9.04999      0.821617      -8.33465     -0.419974      0.104547      -1.08798     -0.391852    -0.0861941      0.247757     0.0629983    -0.0239634    -0.0168595   0.000260472  -0.000470627   9.05626e-05   0.000443935  -0.000120516   3.21076e-06  -5.14008e-06   1.22357e-06   6.19212e-09       0.00000       0.00000       0.00000       0.00000       0.00000       0.00000       10.7959       14.1887       14.6851       14.8952       14.0549       12.6327       11.1369       8.86649       7.38838       5.36673       4.01433       2.79293       1.82285       1.21208      0.717480      0.431134      0.238873      0.127221     0.0662458     0.0295887     0.0147572    0.00570982    0.00246274   0.000858479   0.000297069   9.44932e-05   2.41453e-05   5.61888e-06   1.12193e-06   1.39864e-07       0.00000       0.00000       0.00000       0.00000       0.00000       0.00000
  15  25 4319.3455    1.0513 13.9194  9.5534  0.0000  0.1673   0.0102   0.4759    0.0465   0.0000   459.0729       14.1849      -9.17905       17.7250      -7.06015       2.69069     -0.157187      -10.6204      -11.0598      -6.40267      -4.32706      -3.52511       5.06963       4.10720     -0.237172      -1.25480    -0.0302726     0.0526214     0.0378976   -0.00135745     0.0258312   -0.00336908   -0.00428037    0.00153424  -0.000295279   0.000165734  -2.78950e-05  -1.74676e-06   1.57876e-08  -2.91638e-07       0.00000       0.00000       0.00000       0.00000       0.00000       0.00000       17.4293       22.2823       23.4015       23.8270       22.1467       20.2521       16.9479       14.3545       11.4532       8.47998       6.27312       4.38147       2.91777       1.88256       1.15765      0.682268      0.385454      0.203940      0.105248     0.0504442     0.0228453    0.00959374    0.00381796    0.00138297   0.000474887   0.000145416   3.86038e-05   8.61727e-06   1.59473e-06   2.11699e-07       0.00000       0.00000       0.00000       0.00000       0.00000       0.00000
  15  26 4461.6321    0.8386 15.9161  9.4935 -0.0020  0.2156   0.0082   0.5755    0.0400   0.0000   447.4240      -60.4590      -17.0608       41.2139       5.26294      -33.1918      -16.5208       32.0761       28.1662       22.3528       3.81501       2.12645      -1.63862      -1.48402       2.43745      0.729440    -0.0575765     0.0447931     0.0160129    -0.0547077    -0.0546343     0.0126849    0.00248554    0.00205687   0.000179854  -0.000283518   9.59859e-05   7.68937e-06  -1.30851e-06   2.95737e-07       0.00000       0.00000       0.00000       0.00000       0.00000       0.00000       21.7865       28.3238       30.3688       30.2191       28.9870       25.3601       22.3471       17.8769       14.5746       10.8512       7.98248       5.69316       3.69947       2.42006       1.53330      0.895672      0.506590      0.273036      0.136859     0.0675848     0.0305060     0.0132135    0.00505321    0.00188141   0.000645378   0.000193275   5.02877e-05   1.16579e-05   2.20129e-06   2.64413e-07       0.00000       0.00000       0.00000       0.00000       0.00000       0.00000
  16   9 2081.6115    0.7122  0.6179  9.2752 -0.0047  0.0258   0.0236   0.0541    0.1038   0.0000   443.5161    -0.0279062       9.84755       6.99921      -4.74145       4.22221      -1.88168     -0.544845     -0.377104       1.74000      0.624718      0.751378      0.733386     -0.655008      0.221358    -0.0663377     0.0357009    -0.0208027    -0.0264704   1.37693e-05    0.00954278    0.00180211   0.000566296   5.02194e-05  -9.02506e-05   7.69290e-05  -8.79756e-06  -8.17086e-06   7.73345e-07   4.83857e-08  -1.36070e-08  -1.80083e-09       0.00000       0.00000       0.00000       0.00000       2.57679       3.20463       3.18639       3.46941       3.25474       3.17769       2.59565       1.99935       1.58132       1.36186      0.981653      0.710137      0.472211      0.310327      0.210568      0.132716     0.0829006     0.0409914     0.0232404     0.0103055    0.00546376    0.00223819    0.00104381   0.000398376   0.000175750   5.42015e-05   1.96838e-05   4.95838e-06   1.35702e-06   3.06045e-07   5.56226e-08   8.03467e-09       0.00000       0.00000       0.00000       0.00000
  16  10 2228.3885    0.9244  0.7980  9.9655 -0.0020  0.0319   0.0271   0.0698    0.1081   0.0000   433.7686       3.28333       10.0674      -3.18072      -1.61332     -0.983042       1.04123      -2.64745       3.04969       2.13323      0.340166    -0.0865188      0.454410      0.188316    -0.0662558     0.0798466     0.0199015    -0.0430923   -0.00595187    0.00355904   0.000160575  -0.000645282   0.000294557  -0.000335498   0.000250694   6.38087e-05   3.87676e-06  -4.54162e-06  -1.20038e-06  -3.80649e-07  -6.30193e-08   4.05591e-09       0.00000       0.00000       0.00000       0.00000       3.80648       4.89172       5.37794       5.44786       4.92836       4.52186       3.87916       3.00947       2.18468       1.59436       1.21203      0.907433      0.638439      0.412424      0.260925      0.161224     0.0855695     0.0462424     0.0233323     0.0126497    0.00579957    0.00325015    0.00117664   0.000555135   0.000195923   7.31493e-05   2.15124e-05   6.37485e-06   1.57539e-06   3.44400e-07   6.35652e-08   8.57944e-09       0.00000       0.00000       0.00000       0.00000
  16  11 2372.5470    1.2733  0.9936 10.3583 -0.0077  0.0343   0.0334   0.0725    0.1265   0.0000   436.3429       4.46741       11.9559      0.996680       1.14391       6.64260      -3.05690      -1.62106     -0.837674       1.09513      -2.75396       1.29093      0.144712      0.849673    -0.0249652      0.127593     0.0344078     0.0118441    0.00479329    0.00318961   -0.00554196    0.00771132  -0.000488434  -0.000635088   0.000217729   8.75926e-06  -1.19253e-06   6.29802e-06   2.84943e-06   1.00912e-07  -1.93731e-08  -5.60012e-09       0.00000       0.00000       0.00000       0.00000       3.18149       4.15295       4.31946       4.46195       4.37109       4.07401       3.17330       3.00240       2.17278       1.70927       1.26705      0.876399      0.700404      0.460975      0.257460      0.178409     0.0941247     0.0524809     0.0329022     0.0152659    0.00766372    0.00386863    0.00132495   0.000580174   0.000253739   7.78802e-05   2.37235e-05   8.23946e-06   2.18264e-06   4.67444e-07   7.52269e-08   1.09788e-08       0.00000       0.00000       0.00000       0.00000
  16  12 2514.7915    1.8547  0.9103 10.4515 -0.0032  0.0276   0.0466   0.0637    0.1653   0.0000   436.9714      0.701307       10.1091       2.78819      -2.87524      -4.10206      -3.17578     -0.271788       1.38195       2.14906    0.00618745     -0.347179      0.845684      0.278554     0.0961233    -0.0175442     -0.158109     0.0465605    -0.0322232     0.0159475   0.000531622    0.00323881    0.00118863  -0.000540859  -0.000202614   5.41683e-05  -4.78880e-05   4.57197e-06   2.58903e-08  -4.43612e-08   4.74530e-08  -6.96780e-09       0.00000       0.00000       0.00000       0.00000       2.71251       3.34808       3.81423       3.68175       3.34325       3.21109       2.79433       2.21871       1.99104       1.43523       1.05287      0.781532      0.517305      0.331752      0.217122      0.134466     0.0710943     0.0445762     0.0237207     0.0112339    0.00580327    0.00268472    0.00121818   0.000440504   0.000184096   7.06475e-05   2.22671e-05   6.47570e-06   1.50119e-06   3.26081e-07   6.34552e-08   7.64323e-09       0.00000       0.00000       0.00000       0.00000
  16  13 2656.9133    2.2622  0.9078 11.3000 -0.0029  0.0302   0.0596   0.0666    0.1427   0.0000   434.6391       2.91907       9.81089       6.82802       4.75383      -3.06318      -5.55006       1.26829     -0.876918       3.12769      0.474737     0.0492877     -0.161727     -0.685798     -0.376859     0.0259892     -0.124245    -0.0104614  -0.000979725    0.00736296   -0.00571767  -0.000241785   0.000352164   0.000521831  -0.000310717   9.66711e-06  -1.98409e-05   1.93408e-06  -2.09783e-07  -1.73134e-07  -2.68140e-08   9.32474e-09       0.00000       0.00000       0.00000       0.00000       3.32083       4.32370       4.74505       4.86138       4.55951       4.03119       3.31078       2.66287       1.92826       1.56982       1.14775      0.774358      0.544552      0.355696      0.241272      0.141617     0.0840423     0.0480514     0.0253172     0.0120438    0.00598846    0.00257975    0.00126389   0.000471884   0.000188491   6.45679e-05   2.07662e-05   5.90288e-06   1.71691e-06   3.74019e-07   6.18634e-08   8.41848e-09       0.00000       0.00000       0.00000       0.00000
  16  14 2799.5114    3.0371  0.8290 11.5465 -0.0045  0.0263   0.0811   0.0614    0.1616   0.0000   441.3647      -1.44549       10.0639       2.61121      -1.15753       1.40145       3.23087     -0.221789      0.927238     0.0918565     -0.570955     -0.338029     -0.733384      0.431582    -0.0506145    -0.0670512   0.000286215    -0.0498546   -0.00529838    0.00156225   -0.00482303   0.000338105   0.000420303  -0.000634924   0.000211440   3.56064e-05   2.38858e-05  -6.30823e-06   6.58348e-07  -1.68608e-08  -6.35643e-08  -2.71337e-09       0.00000       0.00000       0.00000       0.00000       2.44151       3.31726       3.15852       3.62991       3.17067       3.04333       2.56218       2.22075       1.75746       1.36608      0.973763      0.716473      0.507467      0.350451      0.197311      0.131591     0.0740810     0.0418411     0.0234880     0.0116287    0.00632808    0.00236756    0.00121543   0.000421620   0.000189773   5.98369e-05   1.94107e-05   6.16445e-06   1.46578e-06   3.49969e-07   6.15752e-08   9.49487e-09       0.00000       0.00000       0.00000       0.00000
  16  15 2941.8022    3.4511  0.8955 11.9781 -0.0053  0.0293   0.0901   0.0639    0.1784   0.0000   433.7638       3.68630       13.6932      0.796164      -8.17214       2.62007      0.389969      -3.47632     -0.600629     -0.940019       1.50266      0.115171     -0.369443      0.407808     -0.177825    -0.0897669    -0.0330438     0.0197320    0.00517980    0.00836538   -0.00108177   0.000443911    0.00153451   0.000395737   5.51468e-05  -0.000103269   7.11469e-06  -5.05505e-06   5.77130e-07  -1.83856e-07  -3.55907e-09   3.04938e-09       0.00000       0.00000       0.00000       0.00000       2.93436       3.74881       4.08738       4.07131       3.42508       3.59284       3.09772       2.42926       1.99921       1.57296       1.07906      0.808315      0.590128      0.378778      0.230265      0.139711     0.0821444     0.0413672     0.0249523     0.0115561    0.00622763    0.00252355    0.00121121   0.000457419   0.000220829   7.16710e-05   2.39583e-05   6.30847e-06   1.57352e-06   3.43724e-07   6.24631e-08   8.89114e-09       0.00000       0.00000       0.00000       0.00000
  16  16 3083.4831    3.9760  0.9155 12.2946 -0.0069  0.0262   0.1036   0.0717    0.1850   0.0000   437.5907       6.24880       12.1606       5.37988      -2.34758      -1.92955       1.27474      0.308313       1.26091      0.130988      0.470374     -0.213430      0.967223     -0.152150   -0.00536167     0.0776253     0.0522662     0.0165106   -0.00609072   0.000437690    0.00318910   0.000753531   -0.00124449   -0.00100476   0.000110054  -2.17120e-05  -8.04996e-06  -4.01876e-06  -1.11850e-06  -3.23886e-07   1.27753e-07   7.62673e-09       0.00000       0.00000       0.00000       0.00000       2.57526       3.36671       3.42235       3.43655       3.04195       3.05059       2.51337       2.34718       1.83194       1.43573       1.07059      0.735254      0.531721      0.327020      0.209595      0.122608     0.0715182     0.0392344     0.0227164     0.0106032    0.00532371    0.00249380    0.00106127   0.000423250   0.000174425   5.85227e-05   1.97003e-05   5.66656e-06   1.60867e-06   3.19427e-07   5.60169e-08   8.53161e-09       0.00000       0.00000       0.00000       0.00000
  16  17 3224.9857    4.0378  1.3365 11.5067  0.0026  0.0326   0.0879   0.0828    0.2651   0.0000   435.7684       6.88145       9.99854       7.86668       11.6034      -3.58790     -0.220016      0.712959       2.11678      -1.65191       1.65404     0.0372793     -0.759880      0.164329      0.145765     -0.156563    0.00419013     0.0581895    0.00125098    -0.0127032   -0.00313458   -0.00251776    0.00196744  -0.000905699  -0.000128154   7.84770e-05   1.15445e-05  -1.23246e-05  -1.04657e-06   2.82450e-07   1.41074e-07   3.07891e-09       0.00000       0.00000       0.00000       0.00000       3.24129       4.26550       4.54431       4.84455       4.33149       3.87910       3.43743       2.74514       2.15721       1.58729       1.24177      0.846746      0.613992      0.388696      0.255264      0.151736     0.0916596     0.0491296     0.0264954     0.0140618    0.00679952    0.00322303    0.00137512   0.000589309   0.000214956   7.43803e-05   2.39635e-05   6.71622e-06   1.84985e-06   3.86308e-07   7.93753e-08   1.02701e-08       0.00000       0.00000       0.00000       0.00000
  16  18 3366.3774    3.4091  1.7722 11.8867 -0.0082  0.0399   0.0696   0.0975    0.1485   0.0000   435.7506       8.48738       21.4922       18.1111     -0.978400      0.950987      -4.85259      -5.55361       4.06852       2.12036       4.15740      -1.90421     0.0825479     -0.151569     -0.263545     -0.270174     0.0945031     0.0101539     0.0112067   -0.00779794    0.00750639   -0.00904637  -0.000847820   -0.00108568   0.000402918  -4.24231e-05  -3.21381e-05  -2.40068e-06  -9.88408e-07   1.89556e-07   1.65899e-07  -5.24969e-09       0.00000       0.00000       0.00000       0.00000       4.28008       5.14981       5.75675       5.75411       5.35035       5.14291       4.18526       3.29575       2.77163       2.16425       1.61552       1.09601      0.742636      0.508576      0.321063      0.197730      0.123102     0.0661243     0.0347982     0.0180215    0.00829300    0.00373094    0.00159601   0.000707252   0.000266467   9.34590e-05   3.13247e-05   8.82723e-06   2.17600e-06   4.54405e-07   8.15929e-08   1.04002e-08       0.00000       0.00000       0.00000       0.00000
  16  19 3507.9198    2.9449  2.6683 11.1328 -0.0008  0.0491   0.0460   0.1208    0.1197   0.0000   438.0246       8.72362       10.8781       2.88537      -9.18494       7.25598      -4.19676      -3.30023      -3.88575      -1.84831      0.269270     -0.842264      0.327269      0.352640     0.0591452     -0.271927    -0.0295136    -0.0362973     0.0195273    0.00402059    0.00185405  -0.000419912    0.00102594   0.000690279   1.18945e-05   7.40019e-05  -5.05543e-07  -3.53500e-09   9.17704e-08  -1.06932e-06   2.31020e-07   3.12573e-08       0.00000       0.00000       0.00000       0.00000       4.97983       6.16670       6.51595       6.71801       6.31621       5.87772       5.07812       4.05764       3.31660       2.47932       1.89264       1.34560      0.963354      0.627763      0.402838      0.244272      0.147054     0.0793487     0.0410273     0.0222447     0.0107561    0.00461669    0.00209121   0.000863057   0.000321317   0.000114685   3.71841e-05   1.05321e-05   2.75832e-06   5.86595e-07   1.12742e-07   1.41577e-08       0.00000       0.00000       0.00000       0.00000
  16  20 3649.8129    2.3865  3.8552 10.6895 -0.0057  0.0602   0.0329   0.1579    0.0927   0.0000   431.8470       23.5105       5.87452      -3.27794       1.61234      -16.0511      -3.32509     -0.320250       2.63729      -6.76112       1.44502      0.916548      -2.57175      -1.15796      0.907339     0.0767046     0.0144057     -0.163289     0.0614493    -0.0287407    0.00451570     0.0139346  -0.000724226   0.000528810   0.000773994   0.000127223   1.93141e-06  -1.71195e-06   4.64081e-06   6.12655e-07  -1.70536e-07  -6.08996e-09       0.00000       0.00000       0.00000       0.00000       5.92550       7.93557       8.03952       8.30659       7.83283       7.12032       6.12325       5.05427       4.17524       3.20463       2.41272       1.64931       1.15034      0.761320      0.476984      0.293212      0.169913     0.0974576     0.0513618     0.0259447     0.0124162    0.00554597    0.00246553   0.000998276   0.000388210   0.000137602   4.41736e-05   1.35735e-05   3.54607e-06   7.86871e-07   1.49972e-07   1.90420e-08       0.00000       0.00000       0.00000       0.00000
  16  22 3933.4149    1.6238  7.1130  9.9938 -0.0007  0.0877   0.0171   0.2390    0.0574   0.0000   435.9354      -7.68543       14.9374       2.62823      -30.0414       11.8974       15.0719      -1.68462      -1.30979       3.95654      -2.10992       2.53855       2.19512      0.773322     -0.797255     -0.327046    -0.0396448    -0.0115240    -0.0134418    -0.0357384    0.00526565   -0.00191319   -0.00714737    0.00185360    0.00236885   0.000262127   3.39707e-05   1.11907e-05  -2.68457e-06  -2.41597e-07  -1.27038e-07  -2.12013e-08       0.00000       0.00000       0.00000       0.00000       8.84558       11.1805       12.0371       12.0613       11.5057       10.3327       9.06303       7.58819       6.10046       4.74900       3.45878       2.49974       1.72797       1.12157      0.719204      0.438516      0.255155      0.144301     0.0759231     0.0396528     0.0191774    0.00872787    0.00381552    0.00154901   0.000591101   0.000214687   6.83039e-05   1.98334e-05   5.24695e-06   1.18542e-06   2.09202e-07   2.54199e-08       0.00000       0.00000       0.00000       0.00000
  16  23 4075.5450    1.4181  9.2400  9.7208  0.0008  0.1077   0.0139   0.2964    0.0547   0.0000   451.1790       2.40788       23.0041      -10.0704       39.0707       10.5215     -0.330891    -0.0282057       4.05449     -0.271893     -0.756455       2.63300       1.43150      0.835575       1.39486     0.0390801      0.440990      0.340515    -0.0485728    -0.0472667    0.00479538     0.0257649  -0.000839946    0.00294717    0.00160714   0.000145248  -1.38118e-05  -2.48430e-05   2.49550e-06   3.46838e-07   1.11050e-07  -9.05093e-09       0.00000       0.00000       0.00000       0.00000       10.6017       13.2975       14.6295       14.3855       13.6309       12.6588       10.9988       9.16892       7.40774       5.67304       4.25087       3.07414       2.07215       1.40958      0.896367      0.533746      0.311477      0.178806     0.0955428     0.0481278     0.0231555     0.0109710    0.00479791    0.00197816   0.000742884   0.000265780   8.78121e-05   2.57020e-05   6.48719e-06   1.44447e-06   2.54670e-07   3.10865e-08       0.00000       0.00000       0.00000       0.00000
  16  24 4217.4526    1.1412 11.1365  9.6075 -0.0021  0.1344   0.0113   0.3727    0.0484   0.0000   441.3011       21.6503       10.2452      -18.4331       10.6864      -15.0059      -5.79632       17.9145      -2.86241      -8.02122       9.82936       3.52356       3.53371      -4.41401      0.550417      0.263142     0.0455307     -0.432605      0.223637      0.195126    -0.0713593    0.00255550   -0.00872875   -0.00119254    0.00185421  -0.000101006   0.000162670   5.19710e-05  -5.71261e-06   9.98041e-07  -1.97970e-07  -1.16268e-07       0.00000       0.00000       0.00000       0.00000       13.3438       16.4583       18.1581       17.8196       17.1340       15.9443       13.6419       11.4646       9.27692       7.27866       5.30716       3.89908       2.64525       1.78540       1.11128      0.698298      0.407441      0.224174      0.122937     0.0615718     0.0302200     0.0138984    0.00592756    0.00244212   0.000965709   0.000335526   0.000111157   3.27548e-05   8.16874e-06   1.84102e-06   3.10263e-07   3.81997e-08       0.00000       0.00000       0.00000       0.00000
  16  25 4360.1814    0.9524 14.4569  9.5617  0.0004  0.1868   0.0092   0.5008    0.0418   0.0000   424.6996       24.7275      -15.4008       49.8018       43.9164      -28.9380      -48.0667       10.3270       5.32048      0.322091       11.3130       12.1854      -5.31715      -1.83275       2.52796     -0.370443      0.607900      0.146255     -0.246661      0.108720    -0.0120012    -0.0275839   -0.00232420   0.000217757  -0.000716317  -0.000110759   0.000285572   3.52442e-05  -1.60625e-06   1.54858e-06   4.65705e-07  -4.61626e-08       0.00000       0.00000       0.00000       0.00000       17.9651       23.3106       24.4760       25.0201       24.2519       22.0668       19.0629       15.7440       12.6600       9.97761       7.36229       5.35154       3.69625       2.51421       1.60486      0.969416      0.579060      0.324541      0.176008     0.0877901     0.0430703     0.0191226    0.00867835    0.00346452    0.00136257   0.000473857   0.000157717   4.55262e-05   1.17792e-05   2.66820e-06   4.67843e-07   5.79519e-08       0.00000       0.00000       0.00000       0.00000
  17  10 2260.2435    1.0044  0.8727  9.7767 -0.0050  0.0305   0.0263   0.0671    0.1200   0.0000   435.2244      0.182853       8.16582      -1.16691      -1.14098      -3.14333       1.85513       3.35345     -0.530412      -1.72896     0.0385945     0.0779901     -0.237629     -0.208066      0.100492      0.168583    -0.0211887    -0.0290634    -0.0512705   -0.00825768     0.0105200  -0.000644330   -0.00119376   0.000250119   5.23613e-05  -6.62881e-05  -9.41098e-06   2.09123e-05   1.11090e-05  -1.41473e-06  -2.04032e-09  -2.44017e-08   2.70447e-08  -2.67506e-09       0.00000       0.00000       2.80533       3.74004       3.57006       3.85565       3.93710       3.46300       3.18779       2.44559       2.12627       1.50044       1.15904      0.812827      0.681810      0.475924      0.309602      0.185880      0.103929     0.0673666     0.0341065     0.0211347     0.0102875    0.00492835    0.00227603   0.000881860   0.000417992   0.000156109   5.49466e-05   2.12700e-05   5.72822e-06   1.81295e-06   4.66250e-07   9.83060e-08   2.11490e-08   2.31433e-09       0.00000       0.00000
  17  11 2405.0080    1.3843  0.8844 10.5142 -0.0113  0.0281   0.0369   0.0662    0.1346   0.0000   435.8513      -5.13709       10.6212     -0.207612       1.53152       2.98185      -1.35543      -3.26070       2.99528       2.95213      0.932479      -1.89850     -0.263993      0.708214      0.242554    -0.0339587    -0.0405179     0.0267411     0.0168650    0.00611422    0.00511914    0.00384386   0.000413492  -0.000100763   0.000529855  -3.64311e-05  -4.00939e-05   4.26555e-06   2.44517e-07   1.10592e-06   8.55163e-07   7.08203e-08   1.80042e-08   4.21268e-09       0.00000       0.00000       2.79241       3.40603       3.78237       3.86784       3.70273       3.09997       2.94322       2.41796       2.03823       1.57180       1.10101      0.905624      0.579672      0.404823      0.256718      0.162916      0.103880     0.0549889     0.0340136     0.0168641    0.00930741    0.00477572    0.00214554    0.00102850   0.000368021   0.000154118   5.67928e-05   1.77269e-05   6.26406e-06   1.52809e-06   3.71617e-07   9.55945e-08   1.61783e-08   1.75666e-09       0.00000       0.00000
  17  12 2548.0928    1.8395  1.0267 10.8506 -0.0035  0.0323   0.0444   0.0743    0.1426   0.0000   441.7183      -1.94802       13.2689       3.66946     -0.851752       3.57091       1.82101       1.97059      -1.03113       2.00012       2.35513      0.888320     -0.567006     -0.510426      0.170399      0.143249     0.0407678     -0.100780    0.00245369    0.00218794    0.00293993   -0.00182716   0.000371834  -0.000125743  -0.000978070   0.000137824  -4.93700e-05  -4.34079e-05   4.97154e-06   2.97634e-06   4.94034e-07   1.78228e-08   2.53618e-09   5.14867e-10       0.00000       0.00000       2.77398       3.48639       3.96559       4.21870       3.74096       3.33012       3.25951       2.56345       2.01323       1.74350       1.24709      0.940556      0.603842      0.485802      0.274297      0.184055      0.116731     0.0643667     0.0381175     0.0199663     0.0107961    0.00513251    0.00244843    0.00107732   0.000500201   0.000201209   7.40265e-05   2.22320e-05   7.32741e-06   2.03624e-06   4.41326e-07   1.19594e-07   1.93613e-08   2.41518e-09       0.00000       0.00000
  17  13 2691.0480    2.4195  0.9087 11.2975  0.0005  0.0277   0.0638   0.0688    0.1392   0.0000   438.2530     -0.115145       9.96348       1.19650       1.81797      -1.90130      -3.34906       3.46709       4.24915     -0.685687      -1.16321     -0.898543     -0.514916      0.298456      0.192454      0.312113      0.154498     0.0702815    -0.0153359     0.0366833   -0.00326894    -0.0116765    0.00135437   0.000811468  -0.000613713   7.89908e-05   9.48865e-05  -6.45037e-06   6.20441e-06   3.02386e-06   5.51346e-07  -3.25332e-08  -5.00804e-09  -1.48512e-09       0.00000       0.00000       2.93851       3.39808       3.48588       3.49787       3.68582       3.43546       2.97958       2.41571       2.06705       1.36926       1.08786      0.871225      0.637825      0.454632      0.303083      0.183966      0.104675     0.0636813     0.0327787     0.0183650    0.00956737    0.00440683    0.00199192   0.000859670   0.000366922   0.000123294   4.59897e-05   1.78180e-05   5.64333e-06   1.60817e-06   3.67592e-07   7.64053e-08   1.47571e-08   1.56873e-09       0.00000       0.00000
  17  14 2834.3421    3.0299  0.8625 11.7665 -0.0108  0.0270   0.0794   0.0624    0.1629   0.0000   435.6468       4.10131       5.28059       3.97635      -3.60230      -2.75123       4.30299     -0.967895      -4.13607      0.681922     -0.561712      -2.02428     -0.577496     -0.572978    -0.0812026     -0.148907    -0.0539830     0.0333217    0.00590706   -0.00911815    0.00991094   -0.00476135   -0.00203377  -0.000222119   9.06217e-05  -0.000169844   1.06630e-05   4.96488e-05  -6.03021e-06  -3.99657e-06   2.69618e-07   1.52420e-07  -1.86794e-08   1.65930e-09       0.00000       0.00000       2.45801       3.36361       3.48507       3.67975       3.44954       3.21536       2.79040       2.18439       1.84703       1.39352       1.10229      0.762215      0.561014      0.369113      0.243762      0.157952     0.0960197     0.0568840     0.0312028     0.0166982    0.00861330    0.00408406    0.00194979   0.000803650   0.000366427   0.000140356   5.42433e-05   1.89612e-05   5.74897e-06   1.67824e-06   4.24177e-07   8.69954e-08   1.68628e-08   2.13178e-09       0.00000       0.00000
  17  15 2977.1913    3.7333  0.8406 12.3590 -0.0046  0.0295   0.0990   0.0653    0.1366   0.0000   437.3888      0.463264       13.9439     -0.462695      -6.69685      -2.69063     -0.153754     -0.739962      -1.04511     -0.487204      -1.31934     -0.475952   -0.00625573     -0.288012     -0.117760     0.0731804     -0.161671    -0.0276827     0.0252402   -0.00649027    0.00282306  -0.000131999    0.00314287   0.000119351  -6.43208e-05  -7.42865e-06   3.55478e-05   8.61151e-08   2.51073e-07   2.99183e-06  -3.22226e-07   9.06700e-08  -1.53066e-08  -1.46271e-09       0.00000       0.00000       3.32797       4.67307       5.17939       5.29948       5.00957       4.34932       3.51295       2.66194       2.15639       1.50765       1.19998      0.738129      0.567917      0.355058      0.250373      0.150663     0.0951452     0.0561874     0.0314821     0.0177348    0.00819973    0.00428829    0.00178857   0.000856182   0.000317154   0.000142514   4.67511e-05   1.75475e-05   5.29811e-06   1.53946e-06   4.14290e-07   7.15503e-08   1.65679e-08   1.94184e-09       0.00000       0.00000
  17  16 3119.4033    3.7903  0.9923 12.5922 -0.0023  0.0297   0.0938   0.0726    0.1456   0.0000   438.5344       6.37912       7.06086      -4.29398    -0.0451542       3.84423      -5.33912       1.14335       1.09482     -0.642620      0.362828      0.808803      0.930439     -0.676116     -0.112577     0.0120863     0.0161614     0.0617034     0.0145486    -0.0199795    0.00840387    0.00492930    0.00431143    0.00111147  -0.000492668  -0.000125303   6.31508e-05   1.08039e-05   2.70124e-06   8.17250e-07  -4.17065e-07   1.63483e-08  -2.13158e-08  -7.55185e-10       0.00000       0.00000       2.79740       3.32570       3.84536       3.77071       3.52272       3.26361       2.89203       2.53316       2.08421       1.67779       1.24890      0.889469      0.618953      0.438971      0.286989      0.170525     0.0986901     0.0633815     0.0356558     0.0196574     0.0100670    0.00482711    0.00213640    0.00105762   0.000436693   0.000169877   6.11000e-05   2.17740e-05   6.55092e-06   1.86421e-06   4.51758e-07   9.70887e-08   1.53653e-08   1.89739e-09       0.00000       0.00000
  17  17 3261.3688    3.7665  1.3228 12.2592 -0.0095  0.0356   0.0807   0.0835    0.1644   0.0000   432.9526       8.79222       13.3078       3.32734     -0.260560       8.30626      -2.22380      -1.54496       4.97459      -2.34515      -2.97731       1.75177       1.86201     -0.216581     -0.425322     -0.219137    -0.0158388     0.0237108     0.0214757    0.00982053    -0.0110105  -0.000832544    0.00445905  -0.000272115   9.53471e-05   0.000109955  -1.89551e-05   1.55454e-05   9.01333e-06   2.13715e-06   1.20152e-07   5.07446e-08   1.89676e-08  -3.71822e-10       0.00000       0.00000       3.38273       4.72153       4.98422       4.93786       4.88037       4.21681       3.83289       2.98070       2.48096       1.87475       1.49862       1.03073      0.716402      0.506752      0.304617      0.217221      0.120548     0.0754197     0.0407633     0.0217478     0.0110478    0.00520305    0.00253877    0.00108454   0.000474803   0.000183031   7.03293e-05   2.31596e-05   6.89361e-06   2.31729e-06   5.26125e-07   1.22269e-07   2.33795e-08   2.61351e-09       0.00000       0.00000
  17  18 3403.3412    3.2489  1.8788 11.8883  0.0011  0.0402   0.0607   0.1036    0.1256   0.0000   433.9526       7.71221       14.5790       4.76028      -3.67458       2.54845      0.621909       1.89205       4.28046      -1.72739      -1.38214     -0.454490      0.919470    0.00766555     -0.474025      0.108512     0.0927580     -0.135253     0.0463761   -0.00448750    -0.0167312   -0.00218758    0.00548612    0.00120256  -0.000840116  -0.000271531  -5.50549e-05   7.45047e-05   1.54537e-05  -1.86780e-06   2.76277e-07   1.01539e-07  -5.03383e-09  -2.92164e-09       0.00000       0.00000       3.64346       4.71256       4.95016       4.99264       4.96719       4.45133       4.04874       3.38102       2.66620       2.08174       1.65665       1.15983      0.879674      0.584724      0.385982      0.248173      0.148979     0.0883432     0.0474861     0.0255392     0.0133720    0.00662616    0.00297820    0.00138431   0.000566071   0.000227851   8.27433e-05   2.80847e-05   8.39186e-06   2.55362e-06   6.71627e-07   1.38376e-07   2.51481e-08   2.92706e-09       0.00000       0.00000
  17  19 3545.5188    2.7265  3.0439 11.0165 -0.0063  0.0528   0.0402   0.1251    0.1090   0.0000   433.5835       10.6596       22.4783      -6.66544      -5.33884       5.25830      -4.33225     -0.300409       5.81100      -2.82339       3.39672      -2.80601     -0.494451       1.62366     0.0824426     -0.195643     0.0936727      0.213686     0.0908053    -0.0366495    0.00167130    -0.0139006    0.00416826   -0.00262405   0.000245522   0.000521236  -7.54819e-05   1.94677e-05   2.91066e-05   2.39633e-06  -1.48355e-06  -2.20362e-07  -3.60880e-08  -3.86608e-10       0.00000       0.00000       4.87766       6.33719       6.50922       6.65359       6.44459       5.82995       5.36536       4.42729       3.72964       2.94593       2.22409       1.61276       1.14731      0.793748      0.522859      0.317738      0.193922      0.112776     0.0655514     0.0345095     0.0180369    0.00827780    0.00413326    0.00169474   0.000776404   0.000286647   0.000111694   3.66066e-05   1.18985e-05   3.25018e-06   8.40308e-07   1.86871e-07   3.39763e-08   3.96840e-09       0.00000       0.00000
  17  20 3687.7182    2.2795  4.5835 10.2727 -0.0026  0.0624   0.0266   0.1599    0.0899   0.0000   445.2842      -2.20643       17.6791       20.8147      -13.9934      -1.42324       11.4349       1.01694      -5.23066       3.39377       1.00874      -1.55756      -1.52819     -0.182706     -0.283879     -0.271464      0.150666      0.306870    -0.0871095    -0.0198417     0.0396736   0.000677204    0.00181199   -0.00135419   0.000289298  -0.000176636  -9.92821e-05   8.39798e-05  -1.63023e-05  -6.49726e-07  -5.27571e-07  -3.12448e-08   2.13701e-08   6.45936e-09       0.00000       0.00000       5.85289       7.51556       8.07026       8.21398       7.90470       7.25672       6.32920       5.33209       4.33284       3.39418       2.61136       1.87727       1.35617      0.878298      0.598797      0.378953      0.230374      0.133054     0.0764425     0.0399090     0.0204043    0.00993586    0.00482182    0.00207778   0.000871067   0.000339010   0.000129066   4.34805e-05   1.37274e-05   3.85730e-06   1.02963e-06   2.14312e-07   3.80803e-08   4.58914e-09       0.00000       0.00000
  17  21 3829.9173    1.8545  6.1125 10.1471 -0.0002  0.0762   0.0201   0.2130    0.0634   0.0000   429.4305       27.2151      -10.0392       8.79667       21.5452       14.0271      -19.4068      -2.72506       3.18999       1.35441     -0.407005     -0.911655    -0.0657583      -1.17770     -0.307124     0.0304389      0.964071     -0.251628    -0.0227676      0.102608    -0.0174530    -0.0129614   -0.00342527  -0.000342055    0.00115466  -0.000644880  -0.000146112   3.66337e-05  -1.36556e-05   2.75921e-06   6.27873e-07   4.60056e-09  -1.19221e-08  -5.13063e-09       0.00000       0.00000       7.16500       9.08559       9.64131       9.81063       9.38499       8.59732       7.80516       6.53133       5.36319       4.23094       3.15225       2.35809       1.67220       1.14920      0.748981      0.465294      0.285411      0.163895     0.0923740     0.0497628     0.0259194     0.0126379    0.00588673    0.00260151    0.00109409   0.000431287   0.000159508   5.40770e-05   1.72210e-05   4.75334e-06   1.20391e-06   2.67083e-07   4.63073e-08   5.57440e-09       0.00000       0.00000
  17  22 3972.4647    1.6061  7.7016  9.9163 -0.0018  0.0910   0.0160   0.2481    0.0558   0.0000   438.6460       3.79759       17.8033       10.3731       7.60055       9.17282      -12.2742      -7.63127       1.58244      -6.65949      -2.25236     -0.532412      -1.75970      -2.28626     -0.956205     0.0914177     -0.318823     -0.395849    -0.0143791     0.0931877     0.0346568   -0.00649746   -0.00146551  -0.000991744   0.000515986   0.000225690  -5.34266e-06  -0.000141293  -1.53137e-05  -9.23848e-06   3.83124e-06  -4.62468e-08   7.45299e-08   5.82238e-10       0.00000       0.00000       8.42432       10.5071       11.5390       11.6689       11.2445       10.2475       9.02360       7.70531       6.30609       4.99468       3.73034       2.79219       1.98939       1.30019      0.865931      0.562525      0.346232      0.196512      0.112979     0.0602574     0.0310414     0.0155900    0.00753587    0.00317988    0.00133025   0.000525275   0.000198078   6.65411e-05   2.09554e-05   5.79524e-06   1.49101e-06   3.19200e-07   5.43917e-08   6.47780e-09       0.00000       0.00000
  17  23 4114.8150    1.2851 10.3254  9.7101 -0.0023  0.1173   0.0121   0.3276    0.0486   0.0000   446.4006      -10.3461       34.8485      -5.94216      -29.6242       2.90060       3.61487       4.14624       8.97622      -7.29155      -6.94908      -6.07337      -1.85368      -1.86014      0.725866    -0.0180843     -0.653388    -0.0455863     0.0649436     0.0658868     0.0348049     0.0141908     0.0110868    0.00453031   -0.00157838  -2.17819e-05  -3.24127e-05   5.19555e-05   1.77703e-05   1.10276e-05  -8.10967e-07   4.22425e-07  -3.23807e-08   6.80015e-09       0.00000       0.00000       10.7588       13.8918       14.7056       15.1721       14.6547       13.1349       11.7778       9.87581       8.25995       6.42600       5.00708       3.56691       2.54961       1.70596       1.13081      0.728415      0.438360      0.262019      0.147129     0.0788201     0.0412134     0.0197926    0.00958534    0.00411190    0.00178149   0.000671597   0.000255041   8.59543e-05   2.65009e-05   7.70494e-06   1.94519e-06   4.12874e-07   7.55636e-08   8.79938e-09       0.00000       0.00000
  17  25 4400.2361    0.9206 14.5102  9.5653 -0.0009  0.1824   0.0087   0.4945    0.0393   0.0000   412.2860      -24.1523       26.6556       53.2232       36.2159      -52.3066      -10.5766       37.5081     -0.891306      -15.5439      -7.62864      -1.66229       1.44176      0.378361       1.07572  -0.000845810     -0.682414      0.640704      0.116859    -0.0137235    -0.0303560   -0.00503934     0.0212962   0.000373122   -0.00325654  -0.000649120   0.000474921  -7.25416e-05  -0.000108922   4.21591e-06   2.16642e-06   5.39014e-08   1.33300e-07   4.81486e-09       0.00000       0.00000       16.1698       21.0116       22.8015       22.4489       22.1980       20.4284       18.2721       15.4304       12.5269       10.0531       7.67779       5.65744       4.05338       2.76247       1.82104       1.16263      0.724787      0.410707      0.235906      0.124428     0.0648438     0.0317530     0.0151240    0.00659787    0.00281777    0.00112219   0.000422824   0.000140767   4.55703e-05   1.27474e-05   3.26097e-06   6.92660e-07   1.17011e-07   1.35519e-08       0.00000       0.00000
  17  26 4542.3687    0.7481 17.3431  9.4970 -0.0027  0.2404   0.0070   0.6165    0.0327   0.0000   413.9134       29.3536       15.3082      -93.6091       15.0118       48.0728       16.4103      -48.9704       37.3600       7.20220      -1.97243      -7.20804       1.66171       4.43885      0.492056      -2.22684      0.367570     -0.654664     -0.460098    -0.0773147     0.0892240     0.0590095    -0.0209756    0.00279751    0.00540588  -8.62464e-05  -0.000153435  -0.000310359   8.18168e-05   1.63644e-05   4.32815e-06   5.10900e-09  -1.06410e-07   7.74623e-09       0.00000       0.00000       21.7142       27.4196       30.1395       30.7224       29.4704       27.1620       23.8162       20.1586       16.8199       13.1610       9.90058       7.45226       5.30367       3.63839       2.44318       1.53449      0.958088      0.569181      0.321279      0.175569     0.0934064     0.0457168     0.0214096    0.00953896    0.00403513    0.00155885   0.000578785   0.000197744   6.14214e-05   1.66931e-05   4.13068e-06   8.70490e-07   1.47912e-07   1.76277e-08       0.00000       0.00000
  18   7 1839.9235    0.4169  0.4039  9.1306 -0.0120  0.0284   0.0185   0.0448    0.0623   0.0000   442.3105     -0.502062       15.3480       3.69829      -1.30368      -2.08341      -4.22296      0.438662     -0.123611       1.60225       1.28746     -0.293394    -0.0602306     -0.540466      0.176481     0.0307869      0.175168    0.00926059    0.00328762    -0.0126046     0.0128772   -0.00706221  -0.000922701    0.00310964   0.000354362  -0.000374358  -0.000173731   2.89940e-05  -4.55600e-06  -3.48645e-06   4.49397e-07  -1.23423e-07  -1.31260e-07  -2.37675e-08   2.65319e-09  -4.93231e-10       2.98357       3.43975       2.89010       3.07315       3.26907       3.63200       3.33537       2.41549       1.90273       1.54657       1.36684       1.00284      0.767652      0.518880      0.356154      0.235675      0.171242     0.0977319     0.0534746     0.0269224     0.0137726    0.00674566    0.00305261    0.00147415   0.000571568   0.000268533   0.000102020   4.26356e-05   1.41311e-05   4.51608e-06   1.42024e-06   3.35513e-07   9.83846e-08   1.57723e-08   3.59337e-09   4.65381e-10
  18   9 2143.6940    0.7794  0.7276  9.4211 -0.0078  0.0264   0.0219   0.0577    0.1049   0.0000   445.5847      0.965210       10.7327       3.59037       1.60550       1.79488     -0.522295       2.45694       1.61579     -0.511608      -1.12907     -0.741031     0.0413585      0.127764     -0.188810     -0.198132     -0.114651     0.0223168    -0.0346099     0.0155454    0.00513348    0.00611258   -0.00347771  -0.000717265   0.000119075   0.000229541   3.50238e-05   8.42691e-06  -1.54616e-05   2.33761e-06  -1.00791e-06   3.30875e-07  -1.20215e-07  -2.44438e-08  -6.72863e-09   5.09190e-10       2.26047       2.93984       3.25206       3.03529       3.14350       2.87061       2.63589       2.15948       1.89702       1.43637       1.08976      0.845686      0.595875      0.442737      0.285556      0.183153      0.122507     0.0686309     0.0392693     0.0237541     0.0118951    0.00633780    0.00327487    0.00154278   0.000641809   0.000275002   0.000119478   4.72380e-05   1.55253e-05   5.63522e-06   1.75540e-06   4.61231e-07   1.10395e-07   2.46032e-08   4.17192e-09   4.24456e-10
  18  10 2291.5940    1.1289  0.8539 10.0333 -0.0069  0.0272   0.0297   0.0640    0.1377   0.0000   444.1028      -1.01687       16.4113      -3.36979      -3.88532       3.48346       1.67653     -0.301939       1.25599     -0.118906      -1.00785     -0.635763      0.399935    -0.0100245      0.209667      0.119021     0.0484847     -0.184669     0.0519663     0.0360004     0.0126755   -0.00501374    0.00798899  -0.000238398  -0.000115956  -8.47293e-05   5.45990e-05   2.33751e-05  -2.09741e-06  -4.26859e-06  -8.04060e-07  -1.47543e-07   1.47771e-07   2.93319e-08  -6.05873e-09  -2.96093e-10       2.36987       3.04990       3.13374       3.11177       3.02219       2.84507       2.61119       2.32978       1.84825       1.54324       1.15866      0.914133      0.629871      0.452582      0.308760      0.189963      0.124017     0.0747436     0.0412535     0.0242151     0.0123083    0.00664554    0.00321937    0.00152900   0.000686405   0.000300811   0.000123258   4.65898e-05   1.52873e-05   5.60302e-06   1.69901e-06   4.46522e-07   1.13658e-07   2.50609e-08   3.89288e-09   4.89550e-10
  18  11 2436.8528    1.5505  1.0002 10.3652 -0.0005  0.0309   0.0377   0.0710    0.1521   0.0000   436.2018      -3.28460       12.1304       9.84908      -4.50150      -1.37969      -4.78556       2.65355       3.10127     -0.433928      0.512481      0.842346      0.284748      0.743774      0.297952   -0.00449722     -0.144350     0.0579205    0.00776648     0.0210865   -0.00310546  -0.000408408    0.00370701   0.000138759   0.000222262   3.47761e-05  -5.30162e-05  -8.95547e-08   3.55110e-06   5.88909e-06  -1.71654e-07  -3.34074e-07  -6.73362e-08  -3.02412e-08  -4.30527e-09   1.41410e-11       2.63686       3.40479       3.58511       3.95570       3.86133       3.41396       2.76799       2.59806       2.11297       1.65260       1.13808      0.948902      0.658487      0.489988      0.316978      0.211438      0.126384     0.0815900     0.0458743     0.0263821     0.0157548    0.00767880    0.00410848    0.00187437   0.000786767   0.000339314   0.000133824   4.54875e-05   1.83909e-05   6.00812e-06   1.81312e-06   5.18362e-07   1.18800e-07   2.77364e-08   4.21251e-09   5.69573e-10
  18  12 2580.8234    2.0143  0.9455 10.8705 -0.0047  0.0299   0.0492   0.0652    0.1627   0.0000   437.2253       3.08727       21.7832       3.21190       2.09017      0.710406      -1.84407     -0.559467       2.64918       1.09411     -0.362141     -0.281920       1.79571     0.0591010     -0.335759  -0.000172774    -0.0766594      0.153374   -0.00785938     0.0135510   -0.00750135   0.000263284    0.00393710   0.000444388   0.000125087   0.000391379  -7.99916e-05  -4.98186e-06   1.73704e-06   1.33522e-05  -8.82456e-07  -2.10990e-07   9.06270e-08   1.52353e-08   1.40606e-09  -1.24950e-10       2.74363       3.67020       3.83531       3.70895       3.52534       3.25388       3.21215       2.50453       2.32695       1.68571       1.35836      0.990296      0.769383      0.507251      0.329487      0.228673      0.125201     0.0804401     0.0426826     0.0253294     0.0127435    0.00661785    0.00342807    0.00153033   0.000772583   0.000282189   0.000128634   4.82150e-05   1.82158e-05   6.20727e-06   1.63006e-06   5.18627e-07   1.11905e-07   2.42467e-08   5.06091e-09   4.91156e-10
  18  13 2724.7763    2.5273  0.8314 11.8269 -0.0046  0.0273   0.0662   0.0634    0.1185   0.0000   436.1723      -3.05408       15.1795       4.42245      -2.44050     -0.707866      -1.14397       2.28346      -1.54873     -0.715053     -0.389036      -1.33142      0.183633     -0.339606     -0.503238     0.0704002    -0.0826096    -0.0406560     0.0243022   -0.00401455   -0.00224693   -0.00972623    0.00118274   0.000880595  -0.000290099   0.000153344   8.44891e-05   6.88891e-06  -1.73136e-05   1.61475e-06  -1.80065e-06  -1.40371e-07   4.32022e-08  -2.24747e-09   4.43850e-09   4.25232e-10       2.44952       3.17956       3.56051       3.22120       3.41665       2.92021       2.65512       2.46765       1.89203       1.64804       1.16612      0.879476      0.700398      0.425182      0.301237      0.198513      0.117552     0.0782370     0.0387673     0.0231462     0.0134827    0.00590024    0.00354326    0.00166793   0.000624705   0.000309587   0.000125633   4.19135e-05   1.80170e-05   5.95742e-06   1.50412e-06   4.84293e-07   1.32936e-07   2.58862e-08   3.74069e-09   4.15632e-10
  18  14 2868.6712    3.1833  0.8042 12.1252 -0.0105  0.0344   0.0845   0.0564    0.1247   0.0000   436.8892       6.46134       14.3073       1.57636       2.23187       5.09602      0.471185      -2.09321      0.750484      -1.16922      -1.81060     -0.466566     -0.738897     -0.493180     -0.172553    -0.0171970     -0.122998     0.0267603     0.0326737     0.0261515     0.0221337    0.00433883  -9.13473e-05   -0.00127222   -0.00120939   0.000103848   4.71001e-05  -1.74512e-05  -1.14017e-05  -1.89906e-06  -8.85381e-07   5.11201e-07   3.45690e-08  -3.16228e-08   8.65302e-09   7.84776e-11       2.36338       3.88153       3.78396       3.70085       4.11479       3.15995       3.34088       2.85866       2.11772       2.09151       1.19914       1.26909      0.679027      0.530325      0.374810      0.205068      0.157833     0.0794519     0.0516517     0.0299668     0.0143524    0.00791963    0.00431792    0.00153291    0.00112211   0.000272757   0.000177407   5.60858e-05   1.93611e-05   7.08957e-06   2.42576e-06   5.01818e-07   1.58860e-07   4.65017e-08   6.60464e-09   7.41262e-10
  18  16 3154.8506    3.9426  1.0302 12.6706 -0.0096  0.0341   0.0965   0.0708    0.1414   0.0000   433.5259       2.28544       12.0460       2.99632      -9.35862       1.62112      -6.99173       2.59546      0.740224      0.204626     -0.747909      0.799394      0.626388      0.198105     0.0508778     -0.229311      0.101556      0.242799     0.0232106    0.00277383     0.0110693    0.00267623    0.00384772    0.00122133  -0.000226791  -0.000530920   1.43932e-05  -4.96582e-05  -2.79434e-05   2.72392e-06  -1.47422e-06   5.66154e-07  -7.25579e-08  -1.03690e-08   1.33127e-10   7.28112e-10       3.26861       3.62885       4.05434       4.51732       3.88633       3.61973       3.65311       3.17970       2.28114       1.76815       1.40350       1.18033      0.809616      0.554156      0.417478      0.278914      0.158586     0.0852444     0.0560708     0.0339709     0.0156840    0.00711622    0.00413268    0.00234296    0.00105262   0.000435381   0.000165247   6.15331e-05   2.05423e-05   6.42562e-06   1.89273e-06   4.65225e-07   1.18723e-07   2.51062e-08   3.96282e-09   5.38590e-10
  18  17 3297.3640    3.6328  1.4992 12.1266 -0.0026  0.0343   0.0732   0.0884    0.1324   0.0000   436.9026       2.32198       10.9677       10.9363       1.58273      -3.84250    -0.0355734       3.25381      -2.04370      -3.64824      0.377588      -1.07431      0.721186     -0.126313     0.0635378     -0.565990     -0.150122      0.245262     0.0524186     0.0194828   -0.00386651   -0.00501301     0.0115309   0.000400109   0.000934706   0.000381895   2.48844e-05   3.19826e-05   2.86510e-05  -9.19433e-06  -2.07919e-06   6.27369e-07   9.39625e-08  -4.36798e-09  -2.52124e-09   1.14601e-09       3.04288       3.70660       4.10329       4.02914       4.04551       3.89139       3.18444       2.82130       2.52419       1.82004       1.46611       1.09373      0.769449      0.589665      0.386170      0.244472      0.153866     0.0974634     0.0518386     0.0322497     0.0170276    0.00892470    0.00443129    0.00206006   0.000868170   0.000382061   0.000157775   5.74838e-05   1.94980e-05   7.52287e-06   2.29100e-06   6.48358e-07   1.38415e-07   2.80278e-08   4.87430e-09   5.60450e-10
  18  18 3439.9790    3.0948  2.2213 11.6689 -0.0008  0.0418   0.0525   0.1103    0.1156   0.0000   438.1587      0.452672       13.7629       9.19406      -2.49985       1.41475       4.42737      0.575076      0.782886       5.73889      -1.63214      -2.53611      0.411925     -0.155139     -0.237495     0.0723441     -0.107295    -0.0645121     0.0659375     0.0370947    -0.0117052   0.000850295  -0.000940104    0.00433711   -0.00106803  -0.000496217   3.59271e-05  -0.000168436   3.09161e-07   3.95150e-06   3.65568e-06  -4.68695e-07   5.36665e-08  -3.44231e-09  -3.89333e-09   2.27893e-10       3.79799       4.92697       5.27700       5.53228       5.26648       4.83889       4.22858       3.56933       2.94347       2.36384       1.80512       1.38126      0.947881      0.661514      0.440997      0.296768      0.188872      0.112711     0.0686312     0.0374655     0.0204161     0.0102863    0.00525641    0.00244152    0.00115172   0.000462598   0.000193369   7.17721e-05   2.64234e-05   8.41097e-06   2.66011e-06   7.10637e-07   1.70685e-07   3.72736e-08   6.19122e-09   7.55252e-10
  18  19 3582.6379    2.5900  3.1992 11.1366 -0.0025  0.0521   0.0375   0.1355    0.0927   0.0000   441.9698       11.2066       20.3796       10.2344     -0.342374       7.95181      0.408943       1.70092      -3.90339      -1.42630       1.99205     -0.999536     -0.790045       1.10009      0.484453      0.291953    -0.0339276     -0.170661     -0.115948    -0.0399587     0.0386848    0.00356856    0.00387018    0.00287392   -0.00130983   0.000149449  -9.41092e-05   0.000118389  -7.11373e-06  -1.58937e-05  -2.06204e-06   2.41485e-08   4.54580e-07   7.96386e-08   1.44802e-09   9.10767e-11       4.67901       6.04351       6.27900       6.41566       6.16252       5.72353       5.10770       4.48037       3.86256       3.01200       2.43485       1.74214       1.24234      0.890919      0.590889      0.377372      0.235677      0.144360     0.0836801     0.0482038     0.0256784     0.0134091    0.00646475    0.00305989    0.00136847   0.000597698   0.000241285   9.14120e-05   3.12127e-05   1.07126e-05   3.32495e-06   9.36702e-07   2.21871e-07   4.57869e-08   8.27108e-09   9.46936e-10
  18  20 3725.3147    2.1833  4.7469 10.3464 -0.0006  0.0630   0.0248   0.1659    0.0791   0.0000   445.0803       5.82068      0.236440       2.64841      0.365829       6.48954      -8.80900       8.92469       2.02640      -4.92415      0.612213     -0.851034     -0.944214     -0.700048     -0.304162     -0.477407     -0.305064     -0.140416     0.0160379   -0.00535759     0.0123943  -0.000472361     0.0135262   -0.00775437   -0.00192202  -0.000156562   5.89451e-05  -0.000141677  -1.85646e-06   5.08873e-06   7.75777e-07  -1.21062e-06  -3.05177e-07  -1.55510e-08  -9.36347e-09  -2.09911e-09       5.54033       7.15888       7.39241       8.01578       7.40031       6.96207       6.32127       5.42165       4.40095       3.57891       2.74299       2.06096       1.51500       1.04486      0.696342      0.467088      0.287775      0.178255      0.100884     0.0578261     0.0306192     0.0161212    0.00804131    0.00383636    0.00173008   0.000734884   0.000299477   0.000114352   4.02768e-05   1.33420e-05   3.81417e-06   1.09353e-06   2.65626e-07   5.71257e-08   9.80307e-09   1.21842e-09
  18  21 3868.1554    1.7641  6.7381  9.9465 -0.0037  0.0804   0.0174   0.2109    0.0618   0.0000   440.4986       2.79396       16.2212       23.3611      -3.51402       8.99878      -14.6428       4.29396       4.35795       3.99377    0.00398620      -2.80248      -1.02639      0.465152     -0.588799    -0.0308217     -0.531208     0.0519689      0.139892     0.0528130    -0.0883120    -0.0245235    0.00718695  -9.34045e-05   -0.00359631  -0.000227125   0.000529569   0.000285269  -4.83528e-05   1.60912e-05  -8.90686e-06   1.00031e-06   2.98301e-07  -6.25699e-08  -2.70015e-08   3.54012e-10       7.28251       9.31446       10.1111       10.4155       10.0037       9.20698       8.17292       6.94548       5.71990       4.61424       3.44317       2.63918       1.88146       1.34797      0.888052      0.589751      0.365597      0.224259      0.127039     0.0759256     0.0390195     0.0208480     0.0103593    0.00480778    0.00223800   0.000898345   0.000384324   0.000146257   5.03768e-05   1.74649e-05   5.03869e-06   1.42860e-06   3.36526e-07   7.43325e-08   1.20712e-08   1.41908e-09
  18  22 4010.9538    1.4584  8.3076  9.8872 -0.0031  0.0971   0.0140   0.2676    0.0502   0.0000   457.7538       9.95332       10.8098      -7.67712      -5.65011       23.6797      -5.95351      -4.88795       6.40269       3.43198      -1.46850      -3.95615     -0.802265      0.415428       1.61906      -1.82977     -0.929408    -0.0999757    -0.0800816     -0.169073     -0.100225     0.0485940    -0.0125775    -0.0100479   -0.00253586    0.00154444   6.35123e-05   0.000195314   1.90970e-05   3.10126e-05  -1.33172e-05  -1.74943e-06   3.03259e-08  -1.84385e-08  -6.53669e-09  -2.73298e-09       8.35664       10.8682       11.6551       12.0487       11.6359       10.7997       9.51476       8.30680       6.81217       5.35561       4.13290       3.13479       2.30472       1.59074       1.10684      0.701958      0.449650      0.271084      0.156663     0.0890453     0.0480410     0.0252595     0.0127342    0.00584990    0.00277111    0.00112199   0.000473290   0.000174226   6.24904e-05   2.12173e-05   6.44873e-06   1.74376e-06   4.41603e-07   9.05444e-08   1.53871e-08   1.81343e-09
  18  23 4153.7869    1.2788 10.7218  9.5697 -0.0021  0.1176   0.0112   0.3234    0.0496   0.0000   426.4020       4.50821       4.18970      -10.1189       6.19907      -9.54587      -16.4297       11.9721       3.54467      -9.44929      -1.05193     -0.116166      -1.85450       2.70870      0.847013       1.13183      0.206857     0.0431246    -0.0242566     -0.296188    -0.0182148     0.0120566    0.00759610    0.00633672  -0.000536938   -0.00435675  -0.000194490   0.000565027  -7.54932e-05   3.91538e-06   6.70333e-06   1.44539e-06  -4.96450e-07   2.37894e-07   2.75988e-09  -5.30424e-10       9.91035       13.1715       14.0206       14.4422       13.9341       13.0053       11.4951       9.90159       8.27924       6.47954       5.17896       3.77487       2.82291       1.91438       1.33653      0.854287      0.550588      0.328706      0.195223      0.108700     0.0600267     0.0302240     0.0152080    0.00751560    0.00314175    0.00146067   0.000564473   0.000218904   7.88957e-05   2.59167e-05   8.11231e-06   2.19661e-06   5.56872e-07   1.09748e-07   1.93778e-08   2.23738e-09
  18  24 4296.8203    1.0265 12.6800  9.6226 -0.0018  0.1533   0.0095   0.4111    0.0421   0.0000   441.7036      -25.0541       23.6726       20.8757       19.4574       38.2766      -18.2460       1.34537       21.8755       6.08169      -3.01507       3.51997      0.630751      0.867140     -0.313771       1.04466      0.337653     -0.903296     0.0489927     0.0752890     0.0524136    -0.0774898     0.0266412    0.00214329   -0.00182236   -0.00159169   0.000247808  -8.97421e-05  -0.000137250   1.00395e-07   8.65006e-06  -1.53607e-06  -6.80166e-07   5.38320e-08   3.81440e-09   1.53904e-09       13.1111       17.1305       18.7222       19.0956       18.5787       16.8461       15.1876       13.1155       10.6877       8.54093       6.55728       5.01624       3.60907       2.52734       1.72321       1.12665      0.712530      0.430479      0.255710      0.142087     0.0793045     0.0401415     0.0207155    0.00985486    0.00445466    0.00192022   0.000777837   0.000288988   0.000106010   3.41362e-05   1.05473e-05   2.84808e-06   7.04458e-07   1.48468e-07   2.43165e-08   2.77931e-09
  19  10 2322.2407    1.1784  1.0166  9.9657 -0.0100  0.0289   0.0280   0.0731    0.1341   0.0000   435.6141       3.29318       15.6788      0.193245       6.10383       1.41941      -1.62718      -4.16990     -0.544241      -1.16685    -0.0133731    -0.0664127      0.205783     -0.404102    -0.0144813     0.0570878     -0.128108     0.0989869      0.118919     0.0639271    0.00385818   -0.00331751   -0.00250191   0.000153567  -0.000737003   0.000733756  -4.11299e-05   9.74342e-06  -3.74861e-05   1.20384e-05  -5.53043e-06   2.07658e-06   8.75820e-07   2.08830e-07  -8.71856e-09  -6.40014e-09       2.39035       2.96093       3.33917       3.53291       3.25371       3.23977       2.67461       2.43825       1.99488       1.55272       1.23332      0.947476      0.664904      0.532138      0.337062      0.231414      0.152519     0.0961246     0.0559870     0.0340952     0.0187414     0.0104699    0.00527389    0.00284751    0.00131365   0.000605336   0.000255977   0.000113167   4.28841e-05   1.62891e-05   5.23958e-06   1.81378e-06   5.42889e-07   1.46661e-07   2.96260e-08   6.30774e-09
  19  11 2468.1036    1.5680  0.9789 10.6795 -0.0058  0.0301   0.0386   0.0662    0.1309   0.0000   436.6482      -3.52852       11.2834      0.410889     -0.112445      -2.55968      -1.34995       1.15927       3.78970      0.534518     -0.140193      -2.49869      -1.35631     -0.341509     -0.173079     -0.155084      0.144991      0.190636    -0.0756639    -0.0444732    -0.0109468   -0.00372690  -0.000798001   -0.00248802   -0.00221929   0.000693423   0.000212940  -0.000210163  -3.56716e-05  -3.07475e-05  -7.79475e-06   3.39021e-06   1.20976e-07  -2.93123e-08  -2.26760e-08   2.98645e-09       2.68724       3.57023       4.10369       4.30686       3.84315       3.64566       3.23219       2.60544       2.24133       1.79609       1.37289       1.00314      0.767332      0.540211      0.336833      0.236696      0.160009     0.0949263     0.0554276     0.0344955     0.0201211    0.00967212    0.00542943    0.00277315    0.00144402   0.000569870   0.000262066   0.000108298   4.93936e-05   1.73164e-05   6.17769e-06   1.78562e-06   5.37010e-07   1.41676e-07   2.98373e-08   6.30273e-09
  19  12 2613.0844    2.1614  1.0187 11.0903 -0.0064  0.0286   0.0495   0.0657    0.1579   0.0000   437.9300      -3.51271       14.6595       4.80388      -3.69730      -1.26762      0.144249     -0.243961     -0.912537     -0.155572       2.78050     -0.246556     -0.749436     0.0453345     -0.511578     -0.493791      0.221663  -0.000166075    -0.0601145   4.36753e-05    0.00566496    0.00483946    0.00405686  -2.42520e-05   3.35450e-05  -0.000867895   0.000107607   8.96555e-05   7.11636e-06   4.42201e-06  -5.80040e-06   1.14206e-06   1.00972e-07  -4.26524e-08  -4.78922e-10  -6.15675e-10       2.52779       3.09200       3.37246       3.30266       3.46238       3.17222       2.97259       2.47545       1.97400       1.60013       1.18534      0.932196      0.735936      0.530280      0.377754      0.251118      0.163098      0.103053     0.0587017     0.0340791     0.0189444    0.00981172    0.00556207    0.00257864    0.00127374   0.000570797   0.000239865   0.000100809   4.18440e-05   1.41728e-05   5.32732e-06   1.64097e-06   4.54216e-07   1.24810e-07   3.10449e-08   6.52327e-09
  19  13 2757.9375    2.7178  0.8868 11.7180  0.0002  0.0240   0.0657   0.0669    0.1229   0.0000   438.7419      0.657281       14.0309       2.28178      0.274666      -1.06173      -1.97763      -2.18282       2.29073      0.843403     -0.313608     -0.757498     -0.148052      0.587480     -0.267796      0.348996      0.107796     -0.132934    -0.0507401     0.0162521    -0.0175576    -0.0147465    0.00464786   0.000244452   -0.00178788  -0.000304296  -1.67307e-05  -3.04539e-05   4.43542e-05  -4.33560e-06   5.34036e-06   9.09418e-07   2.48585e-07  -4.60652e-08   2.20054e-08  -1.59246e-09       1.94913       2.53594       2.65907       2.90592       2.80511       2.52431       2.28360       1.92011       1.64126       1.36360       1.05072      0.768726      0.573440      0.411049      0.289713      0.189772      0.124422     0.0731308     0.0486761     0.0271663     0.0166397    0.00876323    0.00452469    0.00228852    0.00104333   0.000498943   0.000204942   9.08272e-05   3.36928e-05   1.28877e-05   4.48190e-06   1.30387e-06   4.19328e-07   1.03370e-07   2.63622e-08   5.49083e-09
  19  14 2902.4444    3.4188  0.8527 12.0598 -0.0079  0.0261   0.0837   0.0576    0.1422   0.0000   438.0913       6.28360       6.12597       2.14740     -0.297071       2.73653    -0.0422379      -1.78719     -0.241683      -2.81285      0.126378     -0.225687      0.215664      0.468589     -0.579326    -0.0833922      0.133199      0.128693      0.105745    -0.0164092    -0.0125159  -0.000995098    0.00651783  -0.000936526   -0.00107437  -4.68449e-05   0.000293235   2.64928e-06   1.04032e-05  -5.31720e-06  -5.12752e-06   2.06252e-07   5.07791e-08   1.20436e-07   1.89444e-08  -3.59091e-11       2.36972       2.74453       3.09627       3.20381       2.82796       2.79077       2.59444       2.22010       1.81033       1.66012       1.32277      0.879804      0.682239      0.494448      0.329211      0.210737      0.140594     0.0859215     0.0546801     0.0301629     0.0178446    0.00958806    0.00501300    0.00240368    0.00112610   0.000473681   0.000236894   9.95411e-05   4.14932e-05   1.52508e-05   4.88052e-06   1.37957e-06   4.01049e-07   1.09124e-07   2.55156e-08   4.63046e-09
  19  15 3046.5144    4.0517  0.8847 12.2703 -0.0066  0.0258   0.0977   0.0610    0.1447   0.0000   436.0280       4.34725       14.5914       7.59965      -5.43087      -2.77660       2.14388       1.41268     -0.398487      -3.51943     0.0757502      0.642158     -0.927318     -0.858949      0.162527    -0.0688969      0.222527    -0.0646811    -0.0522355   0.000514261     0.0137364    -0.0137429   -0.00221114   0.000530817   0.000920181   0.000955461   0.000221848  -6.24514e-05   9.16017e-06  -6.36944e-06  -9.09623e-07   1.04318e-06   2.42181e-08  -2.03030e-07   1.84054e-08   1.02714e-08       2.08974       2.78181       3.05687       3.11344       2.84664       2.87722       2.38794       2.14640       1.77523       1.51069       1.12895      0.919084      0.607997      0.465020      0.305235      0.197153      0.128211     0.0886505     0.0472185     0.0293972     0.0166945    0.00915617    0.00408254    0.00255423    0.00108057   0.000471418   0.000221324   0.000102658   3.49834e-05   1.39523e-05   4.69613e-06   1.73410e-06   4.60861e-07   1.30046e-07   2.71147e-08   6.38406e-09
  19  17 3332.9518    3.5222  1.5048 12.4101 -0.0058  0.0339   0.0679   0.0856    0.1045   0.0000   438.5405     -0.279881       12.0058       3.28817       2.85332       1.37741      -2.57017      -2.52137       1.85629      0.591244       1.34812      0.121715      0.173383      0.776340    -0.0627788   -0.00262790      0.175760     -0.229546     0.0573824     0.0160448     0.0188362    -0.0112992    0.00136937    0.00201241   -0.00114677  -0.000880883   7.57257e-05   0.000261310   1.31758e-05  -2.57605e-05  -2.19722e-06   2.03241e-06   6.51950e-07   4.76593e-08  -4.11304e-08  -4.79558e-09       2.83842       3.70288       3.73436       4.12349       3.76578       3.81561       3.15959       2.89448       2.46082       1.92877       1.52693       1.15013      0.871319      0.626854      0.449467      0.279392      0.192848      0.117358     0.0711689     0.0400630     0.0248109     0.0122168    0.00705089    0.00325937    0.00173860   0.000653805   0.000340751   0.000124159   5.51383e-05   1.73214e-05   6.72245e-06   2.10398e-06   6.26071e-07   1.59059e-07   3.66820e-08   7.13808e-09
  19  18 3476.1625    2.8883  2.3776 11.6293 -0.0086  0.0427   0.0450   0.1148    0.0868   0.0000   441.3607     -0.567903       13.2563      -2.06196      -2.24074      -2.81975       5.15291      -4.61853     -0.851401     -0.997879       3.33576      0.612816     -0.495282     -0.295496      0.140797     -0.152021    -0.0276778     0.0677535     0.0874071    -0.0559968     0.0181910     0.0119834    0.00416542    0.00322296   -0.00325070    0.00203170    0.00109820  -1.29566e-05  -0.000206127   5.05703e-05   1.66755e-05   2.83171e-06  -1.09679e-06   1.29658e-07   7.48995e-08  -6.40769e-09       3.48500       4.62140       5.04838       5.33285       5.01152       4.65908       4.19735       3.56302       2.95554       2.38081       1.92769       1.41417       1.03724      0.749388      0.518968      0.324221      0.232050      0.141457     0.0873893     0.0502267     0.0277874     0.0158707    0.00847604    0.00411060    0.00204676   0.000892396   0.000424768   0.000168249   6.98534e-05   2.47506e-05   7.92247e-06   2.64958e-06   7.90128e-07   1.98634e-07   4.89452e-08   9.78613e-09
  19  19 3619.2284    2.4770  3.7295 10.6746 -0.0034  0.0528   0.0305   0.1392    0.0870   0.0000   440.8921       11.6033       16.0561      0.146729      -7.69935       4.52191       3.94762     -0.209272      -6.57375      -5.66067      0.613711      -4.81079       1.04593      -2.22497      0.337778     -0.716174     -0.980851     0.0854291     0.0763568    -0.0951874    -0.0564221     0.0383860   -0.00352227    0.00261209   0.000415853   0.000265040    0.00136525   8.53984e-05  -0.000151463   2.50300e-06   2.23367e-05   4.88588e-06  -1.12720e-06  -2.02311e-07   3.71863e-08  -7.77230e-09       4.41273       5.63517       6.14847       6.22433       6.19544       5.52751       5.23694       4.47993       3.71704       3.10074       2.37613       1.87641       1.33721      0.972802      0.665059      0.446695      0.282619      0.185179      0.110605     0.0621933     0.0356420     0.0196305     0.0101617    0.00514722    0.00235754    0.00113378   0.000490028   0.000212083   7.79032e-05   2.94910e-05   1.02805e-05   3.25023e-06   9.33778e-07   2.56275e-07   6.08219e-08   1.33144e-08
  19  20 3762.4527    2.0557  5.3394 10.2435 -0.0011  0.0670   0.0222   0.1799    0.0709   0.0000   430.5533       9.79228       24.0739       4.59559     -0.250451      -5.43877      -8.47476      -3.72210       2.00831      -2.98695      -5.52581      -5.91238      -3.00058      -2.15116      0.760585       1.07692     -0.924267     -0.494303     0.0524691     -0.177957    0.00308302    -0.0140631     0.0200717     0.0100854   -0.00326286   -0.00123112   0.000427779  -0.000410999  -1.12327e-05  -6.02674e-06   2.43704e-05  -9.20549e-07  -4.21312e-07  -1.80803e-07  -4.22842e-08   2.56900e-08       5.70949       7.23305       7.84822       7.90725       7.59717       7.37458       6.57562       5.77349       4.81703       3.92014       3.01077       2.32650       1.73268       1.25685      0.875819      0.579193      0.375599      0.222883      0.140698     0.0791238     0.0448542     0.0247986     0.0125989    0.00639965    0.00298152    0.00141014   0.000604609   0.000253690   9.69449e-05   3.81302e-05   1.28166e-05   4.09924e-06   1.25631e-06   3.18675e-07   7.72373e-08   1.54775e-08
  19  21 3905.7058    1.7457  6.6098 10.0572  0.0004  0.0787   0.0172   0.2100    0.0562   0.0000   441.4521      -9.35729      0.764155      -9.50954       7.88823     -0.796012      -1.84881       9.51616      -2.44748      0.366997      -3.19876     -0.445119     -0.929060       2.85009      0.746068     -0.300071     -0.800139      0.417553      0.244720    -0.0950790     0.0754483     0.0699149    -0.0267146   -0.00930341   0.000266350  -0.000622870   6.44298e-05  -0.000688995  -6.66072e-05   1.25628e-05   1.22156e-05   3.73284e-06   1.23762e-06  -9.52874e-07  -7.13097e-08   1.34239e-08       6.48931       8.62564       9.17133       9.63006       9.26729       8.63775       7.62706       6.73404       5.54425       4.57297       3.50426       2.76659       1.93848       1.42134      0.995214      0.661379      0.418020      0.268617      0.160592     0.0950697     0.0541370     0.0292833     0.0151733    0.00758142    0.00363728    0.00167027   0.000744980   0.000307623   0.000118390   4.27674e-05   1.52779e-05   4.97762e-06   1.45326e-06   3.88138e-07   9.14810e-08   1.93882e-08
  19  22 4048.9936    1.4099  9.2613  9.7928 -0.0042  0.1021   0.0126   0.2807    0.0470   0.0000   435.8281      -4.58226     -0.648794      -4.56395      0.469581      -2.54995      -17.5696      -5.49142      0.214755      -12.1532      -1.96576       3.96091       2.16539     -0.632259      -1.11563      0.219108     0.0789791     -0.179126     0.0873163      0.123454     -0.107302  -0.000935970    0.00722640    0.00656132    0.00364238    0.00191659  -0.000574667  -0.000767568   0.000140158   3.80071e-05  -3.22170e-05  -1.14326e-05   4.96564e-06   8.08908e-07  -4.48895e-08   6.92050e-09       8.56442       11.0078       12.0782       12.3091       11.9413       11.1046       9.95219       8.67261       7.36697       5.95926       4.67579       3.58773       2.61947       1.89980       1.27080      0.856263      0.564890      0.357057      0.213867      0.124128     0.0699921     0.0382907     0.0200610     0.0101653    0.00490046    0.00215963   0.000975425   0.000397974   0.000159301   5.85286e-05   2.02043e-05   6.53937e-06   1.94843e-06   5.19048e-07   1.19232e-07   2.46701e-08
  19  23 4192.2764    1.1898 11.3479  9.6948 -0.0050  0.1256   0.0104   0.3486    0.0422   0.0000   418.8733       20.1360       38.4850      -22.6982       3.57823      -4.51191      -1.84359       9.82861       6.83757      -24.7497      -9.58300       7.76738       1.07379       1.09268      -1.59405      -1.99400      0.960302       1.20395    -0.0680828     -0.296624     -0.275645     0.0337341     0.0488389    0.00343730    -0.0119949    0.00159987    0.00296111   0.000260046   1.30774e-05   2.47031e-05  -1.12552e-05  -4.10197e-06   4.58912e-06   3.25612e-07  -1.38041e-07   6.12203e-09       10.4444       13.5993       14.9070       15.0922       14.7786       13.6827       12.4986       10.7323       9.07437       7.30798       5.68828       4.37201       3.28340       2.31462       1.62889       1.08393      0.703619      0.439824      0.268541      0.153159     0.0869117     0.0474952     0.0250311     0.0125278    0.00595729    0.00280472    0.00120378   0.000504728   0.000195614   7.37513e-05   2.57768e-05   8.20225e-06   2.43074e-06   6.38079e-07   1.53645e-07   3.09308e-08
  19  24 4335.7597    1.0016 14.2330  9.6604 -0.0001  0.1645   0.0086   0.4455    0.0369   0.0000   433.6965      -15.6053      -7.33827       13.4223       10.6733       21.4436       32.3359      -22.5403      -5.40288      -4.72655      -16.5463      -5.72952     -0.186941      -4.91341      -5.16000      0.536451      0.730815     -0.362740    -0.0642325     -0.161336     -0.164647      0.121085     0.0632461    -0.0135318    -0.0113080    0.00339249   0.000975251  -0.000238408  -8.03798e-05   5.77358e-05  -3.22051e-05   4.35428e-06   1.15725e-06   3.91860e-07   1.45306e-07   1.03587e-07       13.4502       17.5405       19.2303       19.7797       19.2328       17.9773       16.1169       13.8841       11.8105       9.39526       7.43611       5.65057       4.29425       3.01071       2.11041       1.38535      0.940404      0.589729      0.354745      0.206750      0.117089     0.0641263     0.0335570     0.0174086    0.00819229    0.00377128    0.00161644   0.000691730   0.000267685   0.000100156   3.44662e-05   1.11996e-05   3.28776e-06   8.51107e-07   2.03849e-07   4.00553e-08
  20   8 2050.0564    0.6680  0.6277  9.3532 -0.0007  0.0273   0.0202   0.0567    0.0813   0.0000   437.4905      -4.91067       10.6296      -3.17383      -1.79557     -0.275070       3.18589       3.54610       2.03262     -0.168083       1.48096       1.07471       1.04100      0.314310      0.296114     -0.339818    -0.0994185      0.104940     0.0221914     0.0113469   -0.00849987     0.0153436    0.00664356  -0.000387112   0.000690863  -0.000248090   0.000431826  -0.000219862  -2.42403e-06   2.35109e-05  -4.83316e-06  -3.06869e-07   1.84000e-06   4.66450e-09   8.87686e-08   4.27188e-08       2.50348       2.88987       2.87179       2.61545       2.75611       2.88948       2.72273       2.55776       2.07851       1.59287       1.22976      0.877380      0.757636      0.616098      0.474836      0.340332      0.206640      0.116270     0.0709907     0.0398733     0.0250502     0.0142462    0.00712507    0.00371155    0.00176178   0.000809894   0.000380514   0.000165295   6.88677e-05   2.81140e-05   1.00638e-05   3.76293e-06   1.21800e-06   3.47186e-07   1.05121e-07   2.72827e-08
  20   9 2203.1348    0.9263  0.7685  9.7694 -0.0147  0.0282   0.0247   0.0570    0.1071   0.0000   436.4540      -1.67093       14.9327       2.06161      -4.29230       2.96245      0.572626      0.172040       2.33084      -1.50523       1.83505      -1.47529     -0.843268      0.155778     -0.753160     0.0943931    -0.0564230     0.0969707    -0.0638102    -0.0231001     0.0453256    -0.0177968    0.00407936   -0.00492978  -0.000413549   0.000682775   0.000256225  -0.000214848  -2.77567e-05   2.80469e-05   1.92125e-05   3.78832e-06   4.68795e-07  -3.20357e-07  -4.83166e-09   4.51639e-08       2.66354       3.61723       3.83085       3.65338       2.98700       2.94448       2.63579       2.62832       2.46378       2.14188       1.75058       1.33366      0.946859      0.624917      0.421772      0.267458      0.164439      0.103771     0.0654517     0.0343306     0.0238562     0.0115639    0.00709609    0.00313007    0.00202806   0.000787934   0.000438166   0.000166296   8.86991e-05   2.75962e-05   1.29012e-05   3.90806e-06   1.69049e-06   4.36090e-07   1.42713e-07   3.33266e-08
  20  11 2498.9848    1.7772  0.9584 10.5693 -0.0031  0.0299   0.0399   0.0605    0.1568   0.0000   435.4132      0.247582       8.45814      -1.27553      -2.27995      0.673670       3.88855       3.02045    -0.0746218       1.21739       1.45929    -0.0675377      0.107249     -0.911628      0.106219    -0.0261726    -0.0339619    -0.0659858    -0.0535211    -0.0415455    0.00383272    -0.0277398    0.00695309    0.00180964   -0.00108180  -0.000820879  -1.96624e-05   0.000151563  -4.99508e-05  -1.50864e-05   5.29774e-06  -1.54579e-06  -9.39119e-07   8.14173e-08  -1.04344e-08   2.95709e-08       2.96347       3.88694       3.87021       3.65276       3.22869       2.79787       2.66848       2.81135       2.66567       2.43269       1.93064       1.47574       1.06151      0.711597      0.457514      0.281819      0.180087      0.117358     0.0696784     0.0417397     0.0231149     0.0134678    0.00745517    0.00399116    0.00199402   0.000950583   0.000400558   0.000181334   7.12109e-05   2.97384e-05   1.12294e-05   3.99088e-06   1.33940e-06   4.22013e-07   1.12147e-07   3.12818e-08
  20  12 2644.8731    2.2658  1.0073 10.9681  0.0016  0.0252   0.0498   0.0639    0.1550   0.0000   440.5260       5.00264       14.8246       1.23881     -0.963293      -4.72799    -0.0412528       3.37517       3.16157      0.507833       1.26636     -0.968462     -0.645815     -0.322679     -0.192412     -0.100642      0.165386     0.0543686     0.0187145   -0.00437104  -0.000717538     0.0155694    0.00537131   0.000377156   0.000284167   0.000203196   0.000315081  -1.94061e-05  -2.39292e-05  -4.29540e-05   6.45370e-06   9.22683e-07   5.37542e-07  -2.95471e-08  -1.17527e-07   8.38165e-09       2.05699       2.69912       2.89867       3.06236       3.03884       2.76594       2.50999       2.08844       1.87342       1.43381       1.14036      0.872469      0.667506      0.472413      0.347568      0.239294      0.153512     0.0996891     0.0600029     0.0377990     0.0219007     0.0128890    0.00669341    0.00349885    0.00183816   0.000849527   0.000401753   0.000173185   7.45374e-05   2.76980e-05   1.10021e-05   3.99820e-06   1.35721e-06   4.43480e-07   1.16940e-07   3.13003e-08
  20  13 2790.6360    2.7750  0.9019 11.6838 -0.0050  0.0260   0.0642   0.0594    0.1396   0.0000   437.7303       6.83990       11.1308      0.383153       1.57314       1.94245       1.74637       1.81316      0.913504      -1.17493     -0.332517    -0.0770568     -0.583823      0.969947      0.435413     -0.345910     -0.150438   -0.00564734     0.0105275    0.00626121    -0.0376235    0.00508524  -0.000345426    0.00300876   -0.00205140   0.000789498   0.000122272   8.48840e-05  -9.19587e-05  -4.62996e-05  -4.50196e-06  -1.34552e-06   6.21732e-07   5.21101e-07   2.95891e-07   1.13803e-08       2.30035       2.78408       2.88212       2.93773       3.04526       3.08963       2.67775       2.20754       1.79173       1.49971       1.22670       1.01203      0.749891      0.501397      0.345300      0.237729      0.176837      0.118513     0.0767131     0.0464922     0.0250937     0.0135745    0.00730547    0.00355496    0.00185491   0.000857002   0.000394599   0.000178057   6.97617e-05   2.84743e-05   1.15593e-05   3.92454e-06   1.38154e-06   4.28204e-07   1.17957e-07   3.03621e-08
  20  14 2935.9959    3.7365  0.8154 12.1000  0.0002  0.0230   0.0908   0.0536    0.1402   0.0000   437.4485       1.27431       11.1204    0.00551524       2.26827       2.32192       2.31653      -3.97914      -2.90797    -0.0933639     -0.985412      -1.93689      0.602526      0.297426      0.326780    -0.0108043    -0.0974170    -0.0667602   -0.00122799    -0.0150088   -0.00518272   -0.00777211   -0.00882249  -0.000319249    0.00415207   0.000255469  -0.000337590  -0.000103156  -1.52140e-05  -2.44552e-05   3.01128e-05   7.54926e-06  -1.12088e-06  -4.51078e-07   8.06802e-08   1.96942e-08       1.87964       2.40728       2.44530       2.64798       2.58032       2.52690       2.21112       1.92727       1.66889       1.36844       1.03585      0.760529      0.604340      0.458430      0.335215      0.231956      0.146329     0.0942146     0.0554174     0.0343981     0.0211055     0.0120971    0.00634143    0.00339642    0.00167223   0.000805974   0.000337113   0.000156549   6.32453e-05   2.68626e-05   1.00412e-05   3.79324e-06   1.25261e-06   3.76345e-07   1.05351e-07   2.89832e-08
  20  15 3080.4556    3.9513  0.9330 12.2760 -0.0110  0.0371   0.0980   0.0619    0.1525   0.0000   436.7454    -0.0290377       17.7335      -1.32986       1.43187       5.89776      -2.04880       5.28219      -3.00817      -1.93362       1.39479      0.926838      0.569282      0.502893    -0.0758291     -0.445015     -0.345741      0.108637     0.0776476    -0.0309070   -0.00725434     0.0201001    -0.0151546   -0.00596983   0.000655553   0.000200326  -0.000362037   0.000232804   0.000111727  -5.47526e-05  -1.83138e-05   9.31957e-08   1.44016e-06  -4.58386e-07  -7.20170e-08  -1.21889e-08       2.97823       2.83366       4.56243       4.65735       2.98196       4.26933       3.79318       2.29852       2.68956       2.44729       1.28254       1.15746       1.15914      0.615030      0.387438      0.401379      0.241314     0.0935364      0.100841     0.0641215     0.0253257     0.0150406     0.0127807    0.00543416    0.00183183    0.00129501   0.000756159   0.000303532   7.49950e-05   4.25729e-05   2.36974e-05   9.09567e-06   2.82850e-06   7.56208e-07   1.72827e-07   3.42594e-08
  20  16 3224.3648    3.8087  1.2792 12.4114 -0.0024  0.0311   0.0752   0.0782    0.1149   0.0000   443.0474       4.54523       11.5872       3.73020      -2.78273      0.205694      0.298861      -3.33496       1.71661      0.622777       1.14494    -0.0522239      -1.24424      0.158041      0.547461      0.156955    -0.0946722    -0.0604221    -0.0322082    -0.0196629     0.0400835     0.0338549   -0.00767146  -0.000387343    0.00219944  -0.000374544   0.000332916   0.000142582  -6.50871e-05   7.84546e-06   9.80829e-07   6.78490e-06   2.34774e-06  -3.00802e-07  -1.89076e-07  -1.39448e-08       2.61457       3.34640       3.42769       3.56175       3.43121       3.24398       2.95143       2.69011       2.24180       1.93612       1.52932       1.13544      0.873964      0.617176      0.471113      0.313712      0.192990      0.125148     0.0782968     0.0454433     0.0281401     0.0158801    0.00866729    0.00465110    0.00209543    0.00109536   0.000463465   0.000230961   9.06056e-05   3.90578e-05   1.27604e-05   5.15573e-06   1.69442e-06   4.90559e-07   1.38577e-07   3.84547e-08
  20  17 3368.0951    3.2719  1.8672 11.9787 -0.0056  0.0357   0.0543   0.0927    0.0846   0.0000   434.3045       5.69715       12.1765       10.4534      0.980598       6.38603     -0.234654      0.264384      0.246610       1.90345      -3.04670     -0.989705    -0.0442318     -0.153438     -0.358059      0.239199     -0.322253      0.161199    -0.0176915    0.00351831    -0.0853432   -0.00195783     0.0119182   0.000658300    -0.0102630  -0.000601466   0.000307283  -0.000314144   3.27470e-05   8.17747e-05  -6.19491e-06  -3.42241e-06   1.21143e-06  -1.91164e-07  -2.98470e-12   3.73063e-08       2.83965       3.59403       3.91638       4.16237       4.02582       3.72085       3.38181       3.07205       2.52694       2.01670       1.58043       1.29113      0.938336      0.696318      0.495392      0.341231      0.233067      0.142468     0.0892234     0.0542079     0.0325337     0.0178747    0.00960453    0.00512165    0.00266548    0.00133328   0.000617272   0.000275688   0.000112437   4.59116e-05   1.66557e-05   6.00770e-06   1.97710e-06   6.26871e-07   1.82573e-07   4.55372e-08
  20  18 3511.8640    2.7756  2.6364 11.5071 -0.0007  0.0453   0.0406   0.1145    0.0801   0.0000   441.3599       9.50713       6.76253      -6.57628      -4.19511       6.88320       1.42922       5.33570       3.46921       3.58580       5.47698    -0.0532153      0.676174      -1.28109       1.13323    0.00854125      0.185313     0.0599134      0.232055    -0.0401091    -0.0739004    -0.0198274    0.00291935   -0.00662996   -0.00205396    0.00127378   -0.00102339  -8.94990e-05   4.07828e-05   2.08434e-05   4.16063e-05  -1.36517e-06  -1.04468e-06  -8.21217e-07   1.16473e-07   1.06540e-07       3.60211       4.64352       5.24769       5.18945       5.37466       4.87658       4.46118       3.77602       3.13138       2.63252       2.10247       1.64653       1.19677      0.877051      0.605875      0.400548      0.287473      0.185900      0.114488     0.0713301     0.0415006     0.0223640     0.0124306    0.00643027    0.00321094    0.00159805   0.000718099   0.000322861   0.000131148   5.82932e-05   2.14729e-05   7.40380e-06   2.55731e-06   8.16909e-07   2.33138e-07   5.99845e-08
  20  19 3655.5798    2.4163  4.0055 10.6774 -0.0008  0.0554   0.0275   0.1390    0.0756   0.0000   440.2308       4.57746      0.142466      -5.30631      -8.57015      -2.02257      -10.3171      -1.77655     -0.613475      -5.81048       1.88406      0.639793      -1.93683      0.890031      0.304547      0.500410     -0.346185     -0.366767    -0.0225170     0.0558321    -0.0113995    -0.0262437   -0.00862953    0.00877049   -0.00185340    0.00103766   0.000584226   8.37517e-05   8.16227e-05   1.93505e-05   1.22863e-05   8.75463e-06   5.35170e-06   6.20539e-07  -6.05373e-07  -3.79903e-08       4.50197       5.78705       6.21368       6.43256       6.22404       5.90730       5.41726       4.64393       3.95557       3.40964       2.66011       2.10588       1.54165       1.10954      0.773027      0.531786      0.358281      0.225486      0.143585     0.0870545     0.0502157     0.0292389     0.0148381    0.00793994    0.00399215    0.00193668   0.000872712   0.000401868   0.000166948   6.77174e-05   2.58223e-05   9.74644e-06   3.05945e-06   9.88192e-07   2.74626e-07   7.05362e-08
  20  20 3799.2109    1.9903  5.8207 10.0518 -0.0018  0.0678   0.0194   0.1821    0.0684   0.0000   448.3091       11.3196       29.1016       16.1513       6.64425      -6.88857       1.82009     -0.795254       1.07056      -7.22790       4.07742      -2.02599      0.280712      0.906569     -0.993886     -0.809011      0.543692     -0.241524     -0.163063      0.109754    -0.0376745    -0.0272677   -0.00217915   -0.00531365   -0.00619170   0.000469221   -0.00113106   0.000299200   0.000113813  -4.40212e-05  -4.45596e-05   1.32421e-05   1.76609e-06  -1.40338e-06  -5.06101e-07  -4.59899e-08       5.49987       6.87318       7.52562       7.80850       7.65113       7.08668       6.46353       5.87233       4.89972       3.95144       3.25010       2.41110       1.86346       1.38847      0.967946      0.662863      0.434684      0.282454      0.179194      0.104196     0.0592321     0.0344781     0.0190826     0.0100951    0.00511485    0.00241205    0.00114162   0.000510380   0.000218403   8.50548e-05   3.25825e-05   1.15315e-05   3.73392e-06   1.16823e-06   3.46251e-07   9.23971e-08
  20  21 3942.8691    1.6511  8.3663  9.7181 -0.0017  0.0876   0.0139   0.2385    0.0538   0.0000   443.0540      -9.69714       4.48126       11.2445      -12.2084     -0.632032      -3.90992      -3.57301     -0.805528       1.31649      -5.35441     -0.865400       2.66694      -2.80561     -0.630597      0.327553      0.441989    0.00402533      0.186729      0.311561      0.120879     -0.115492   0.000673182     0.0183880    0.00659330    0.00270895    0.00147806   0.000799658  -0.000281141  -0.000178421   3.58716e-05  -4.85932e-05  -6.67984e-06  -9.78321e-07  -6.07319e-07  -1.21991e-07       6.93579       9.04408       9.76354       10.2714       9.78146       9.38467       8.39880       7.44565       6.25662       5.21233       4.17002       3.20194       2.42542       1.73999       1.21842      0.858021      0.554635      0.360668      0.227421      0.136374     0.0796615     0.0450769     0.0243291     0.0127412    0.00644341    0.00306953    0.00148603   0.000634405   0.000279591   0.000107905   4.21773e-05   1.53439e-05   5.13509e-06   1.56010e-06   4.48540e-07   1.19012e-07
  20  22 4086.6125    1.3937  9.4494  9.6648 -0.0013  0.0980   0.0116   0.2770    0.0470   0.0000   447.9331       4.47513      -5.53288      -12.1108       18.0084       23.7051       2.55221      -12.6296      -1.36975      -2.76417       2.57169      -3.77080       2.12499      0.165266      -1.49626       1.13271      0.107920   -0.00618216     0.0433347      0.255230     0.0377193    -0.0167075     0.0117213    0.00175156   -0.00173589   -0.00130565  -0.000982569  -0.000541512   0.000231514   0.000180129  -0.000101098   1.99198e-05  -3.03352e-06  -1.20527e-06   3.26807e-07   9.98426e-08       7.79256       10.1922       11.1154       11.4189       11.2831       10.5784       9.52390       8.33800       7.03013       5.81844       4.57276       3.54854       2.65546       1.96059       1.39093      0.949658      0.634027      0.407919      0.251632      0.154178     0.0903899     0.0509040     0.0278776     0.0145439    0.00745214    0.00350778    0.00170196   0.000707947   0.000319970   0.000123815   4.88628e-05   1.70090e-05   5.82510e-06   1.82030e-06   5.13203e-07   1.34795e-07
  20  23 4230.1038    1.1223 11.1027  9.6874 -0.0003  0.1248   0.0100   0.3410    0.0411   0.0000   419.3650       32.1770       17.4043       17.9072       9.66720      -5.93212      -6.33041      -3.31279       4.22172       8.80295      -3.44316     0.0330898       2.12735       2.00324       1.70962     -0.143046     -0.237498      0.665213     -0.386012    -0.0898105     -0.145346     0.0460605   -0.00877432     0.0374693   -0.00207691   -0.00204059    0.00134071  -0.000486686   0.000201340   5.37341e-05  -3.82913e-05   1.49206e-05  -4.44000e-06   2.05994e-06   2.85753e-07  -1.42781e-09       9.86045       12.8760       13.7801       14.2742       13.9151       13.0030       12.0441       10.6341       8.98591       7.49218       5.91019       4.64892       3.48378       2.52943       1.79096       1.24293      0.808808      0.531297      0.327012      0.198980      0.114963     0.0653187     0.0353916     0.0188223    0.00932619    0.00463310    0.00212879   0.000967481   0.000400109   0.000164489   6.10500e-05   2.23748e-05   7.47754e-06   2.34185e-06   6.38605e-07   1.72128e-07
  20  24 4374.1281    0.9169 14.3693  9.6854 -0.0025  0.1729   0.0079   0.4656    0.0342   0.0000   427.3088      -19.9834       11.6003       25.0512      -36.7874      -4.48685       37.9873      -7.28829      -1.24925       17.1782       11.2197      -2.25087      -3.31894      -6.42905       1.09167       2.64771       2.25064      0.363436     -0.292042      0.158174     0.0180713     -0.117204    -0.0178741   -0.00913657    0.00557930    0.00101565   0.000866319    0.00101882   0.000263904  -0.000184287  -0.000157490   2.03964e-06   8.41427e-06   4.60850e-06   1.74212e-06  -3.07313e-07       13.3194       17.4553       19.0014       19.9556       19.4268       18.0030       16.5434       14.4871       12.4851       10.1199       8.18590       6.21692       4.85315       3.44952       2.49741       1.66016       1.15140      0.725875      0.467207      0.276414      0.162813     0.0920695     0.0508492     0.0271473     0.0136447    0.00661991    0.00313843    0.00135048   0.000587485   0.000233362   8.97405e-05   3.21847e-05   1.07018e-05   3.32593e-06   9.41828e-07   2.40811e-07
  21   7 1919.7534    0.5137  0.4760  9.1227 -0.0103  0.0243   0.0183   0.0432    0.0664   0.0000   439.3142     -0.645403       20.4888      -6.12142       1.62753      -2.69882     -0.493318       1.48503      0.520077      -1.77680       1.79809     0.0147955     0.0924966     -0.694851      0.251088     -0.174904    -0.0168516    0.00447264   -0.00860344     0.0127435     0.0345549   0.000333639    0.00786658    0.00402598    0.00277976  -2.84018e-06  -0.000467182   7.19373e-05  -0.000128937   2.39758e-05   2.19836e-05  -1.41406e-05  -2.36220e-06   2.15395e-06   3.50674e-07   9.00424e-08       1.79599       2.37784       2.78562       2.57378       2.83050       2.68908       2.19721       2.03070       1.61519       1.35447       1.11862      0.854733      0.662346      0.472946      0.334352      0.237420      0.148065      0.118866     0.0711346     0.0428631     0.0292874     0.0155451    0.00834447    0.00513644    0.00246120    0.00127325   0.000639593   0.000303107   0.000129733   5.41570e-05   2.66631e-05   9.94046e-06   2.87092e-06   1.31496e-06   4.64208e-07   1.17931e-07
  21   8 2077.7117    0.6986  0.6708  9.4466  0.0021  0.0324   0.0202   0.0616    0.0826   0.0000   438.3202      -1.14929       13.3124      0.400622     -0.136649      0.936976      0.964473      0.728864      -2.30133      -1.16055     -0.734703      0.531785      0.472525      -1.17637      0.361801     0.0188053    -0.0431259    -0.0899630     0.0337008     -0.123268     0.0300018     0.0181988   0.000427510    0.00184957  -0.000399644   -0.00189824   0.000507612   0.000171093  -0.000145142  -6.96162e-05  -1.63993e-05   1.01653e-05  -4.70126e-07   1.51656e-07  -7.79674e-08  -1.62347e-07       2.43967       2.34918       2.99271       3.85273       3.18739       2.59375       2.90187       2.76967       2.08496       1.40496       1.50510       1.26991      0.660654      0.566908      0.565777      0.350301      0.195830      0.134353     0.0977138     0.0650221     0.0308412     0.0155538     0.0118801    0.00772133    0.00335473    0.00123086   0.000695410   0.000432107   0.000231254   0.000102948   4.22289e-05   1.36643e-05   3.96004e-06   1.21402e-06   4.38521e-07   1.43576e-07
  21   9 2231.8549    0.9860  0.8216  9.7152 -0.0089  0.0242   0.0242   0.0567    0.1205   0.0000   440.8421      0.588608       12.3960      -3.42962      0.790150     -0.562865       2.16048      0.629291      -1.71358     -0.448140       1.53245      0.924494      0.324168      0.149427     -0.327368     -0.384850     -0.228943     0.0298021      0.101227     0.0147674    -0.0561637   -0.00497814    0.00544761   -0.00437596   -0.00415151   0.000679813  -0.000267270   0.000158295  -9.42736e-05   2.24294e-05  -1.37491e-06  -1.46521e-06  -1.31282e-06   1.64658e-06  -3.74455e-07  -2.74494e-07       2.01344       2.63836       2.79221       2.89905       2.70319       2.61472       2.43469       2.11878       1.84184       1.53994       1.20928      0.987786      0.730894      0.545815      0.374393      0.269060      0.177722      0.116912     0.0743695     0.0446666     0.0273771     0.0158261    0.00878113    0.00443200    0.00242312    0.00133004   0.000597130   0.000279446   0.000132178   5.61299e-05   2.22337e-05   8.91226e-06   3.33479e-06   1.15373e-06   3.83007e-07   1.13481e-07
  21  10 2381.8980    1.4184  0.9646 10.0177 -0.0011  0.0249   0.0309   0.0610    0.1351   0.0000   441.1082     -0.805402       15.2632      -1.41977      -3.33249      -1.40970      -2.26047     -0.472718       2.83321      -1.18224      -1.06053      0.330446     -0.271444      0.207244      0.488353      0.137797    0.00409258     0.0502335     0.0460045      0.103889    0.00157981    -0.0225782   -0.00278552   -0.00281917  -0.000657354   -0.00107723  -0.000175293   0.000306013  -6.79709e-05  -2.66929e-06   2.11827e-05   6.57036e-06  -6.38056e-07   2.16793e-07   2.96271e-07   2.62685e-08       1.87901       2.33918       2.48138       2.67194       2.59049       2.57264       2.28672       2.07090       1.62293       1.38467       1.18832      0.939915      0.695422      0.506480      0.375376      0.260014      0.171115      0.119240     0.0809261     0.0514334     0.0284857     0.0168812    0.00953206    0.00518879    0.00272648    0.00127164   0.000623458   0.000311024   0.000139514   6.42061e-05   2.50278e-05   9.35019e-06   3.55841e-06   1.19977e-06   3.84501e-07   1.17298e-07
  21  11 2529.2951    1.8406  0.9900 10.8650 -0.0019  0.0265   0.0401   0.0610    0.1248   0.0000   437.0878       1.80268       11.3795       3.96535      0.639924       6.14225      -1.37012      -2.66576       5.26358      -1.07725     -0.980927     -0.239492     -0.312079     -0.495791     0.0428583      0.213742     -0.166115      0.136272     0.0472787    0.00100744     0.0272940    -0.0136579    0.00415852  -2.63975e-05   -0.00225302   0.000949768   0.000113154   0.000278403  -2.70140e-05   6.14837e-05   1.18190e-05   2.18387e-07  -4.87754e-06   2.25532e-07  -1.44718e-07   3.63810e-10       1.97817       2.47281       2.85443       2.80401       2.68891       2.80881       2.31214       2.14368       2.00287       1.58133       1.26415       1.06196      0.744814      0.561896      0.414693      0.275687      0.192308      0.128053     0.0772771     0.0481961     0.0308433     0.0180127    0.00940519    0.00567065    0.00283390    0.00143987   0.000737092   0.000345409   0.000151553   6.07272e-05   2.86448e-05   1.09192e-05   3.56645e-06   1.42960e-06   5.11893e-07   1.59774e-07
  21  12 2676.1896    2.3949  0.8892 11.5454 -0.0044  0.0262   0.0564   0.0591    0.1129   0.0000   439.5809      0.971326       13.6583      -3.33708      -2.62896       2.84374       1.30735      0.308175       1.12092     -0.179463     -0.131227     -0.135265    -0.0747968     -0.107101      0.311307     -0.267645   -0.00390949     0.0540777    -0.0750915    -0.0802130    -0.0406624    -0.0341488   -0.00593792   -0.00400977   -0.00267644   3.46352e-05  -0.000559265  -0.000258347  -0.000127250  -1.02657e-05  -1.49857e-05   3.13618e-06   7.91548e-07   1.06251e-06   1.58253e-07   1.17048e-07       1.99610       2.66768       2.53158       3.01929       2.87225       2.88233       2.43538       2.07359       1.73426       1.57618       1.28370      0.945653      0.688382      0.533352      0.391099      0.282612      0.185581      0.124317     0.0712841     0.0518506     0.0295185     0.0205283     0.0102293    0.00598617    0.00279560    0.00149986   0.000639060   0.000315117   0.000130338   5.97180e-05   2.44526e-05   9.65498e-06   3.60052e-06   1.22447e-06   3.54366e-07   1.24738e-07
  21  13 2822.9706    3.0430  0.8305 11.8059 -0.0086  0.0236   0.0720   0.0519    0.1346   0.0000   438.4935       6.45910       14.9057      -2.36905      -2.84403       1.13264      -2.49099     -0.210596      0.116347      -1.26410     -0.949566      0.336171      0.158198     -0.407850      0.130682      0.262412      0.120600     -0.178153     0.0558547    -0.0144352   -0.00293091    0.00568468     0.0295205    0.00118747   -0.00335482  -0.000423940  -0.000461386   0.000573052   2.43770e-06   4.55008e-05   6.13370e-05  -5.04001e-06  -3.60179e-06  -2.61744e-07   4.93670e-07   8.80849e-08       1.81766       2.29917       2.58727       2.54789       2.35514       2.46809       2.19887       1.86868       1.73633       1.46183       1.11111      0.914458      0.686228      0.489895      0.370607      0.263268      0.164261      0.113002     0.0720564     0.0421474     0.0270447     0.0155650    0.00903651    0.00474054    0.00252136    0.00128127   0.000594289   0.000286645   0.000126264   5.70391e-05   2.26889e-05   9.06156e-06   3.29500e-06   1.29409e-06   4.34972e-07   1.20126e-07
  21  14 2968.8957    3.7667  0.7986 12.0620 -0.0022  0.0229   0.0859   0.0514    0.1295   0.0000   436.1268       1.15821       14.0766       1.04951       1.00623      0.247818      -2.67281       3.15511     -0.421763      0.101122       1.56720     -0.764069     -0.575846      0.552723     -0.533773    -0.0488442      0.162685    -0.0758949    -0.0832321   -0.00407684     0.0190658   -0.00765307   -0.00442868    0.00545395  -0.000202206  -0.000999118  -0.000405234  -0.000230019   7.31960e-05   7.81768e-05  -1.17207e-05   9.01717e-06  -9.20711e-07   3.74772e-07   1.00423e-08  -1.46273e-07       1.86290       2.50064       2.57276       2.53002       2.37900       2.09338       2.13401       1.89293       1.80443       1.54528       1.28561      0.972747      0.742354      0.530128      0.369820      0.258419      0.159661      0.106371     0.0639639     0.0391988     0.0245518     0.0141235    0.00825896    0.00427249    0.00228040    0.00117817   0.000566418   0.000251873   0.000122713   5.04283e-05   2.08744e-05   8.33326e-06   3.02519e-06   1.07449e-06   3.51855e-07   9.64715e-08
  21  15 3113.9327    4.0205  1.0579 12.0174 -0.0051  0.0270   0.0828   0.0625    0.1716   0.0000   436.6371      -1.25171       14.0281      0.382779      -5.77714      -5.87517     -0.448120      -2.33665     -0.818618      0.588929      0.202528      0.540395       1.57698     -0.537094      0.516789     -0.305309     -0.161683     -0.237028   -0.00405897     0.0134732    0.00754383   -0.00545469    -0.0110417  -0.000906671    0.00243948   0.000908093   0.000298452   1.16652e-05   4.69093e-06  -7.15418e-05  -2.10083e-05   1.63281e-05   4.55551e-06   1.39917e-06  -2.45968e-08   1.78972e-07       2.22609       2.53510       2.63717       3.07082       3.09091       2.73496       2.42906       2.31451       1.97689       1.58738       1.21855       1.08013      0.775014      0.557460      0.413485      0.302422      0.217592      0.131514     0.0766804     0.0503665     0.0344849     0.0207801     0.0107880    0.00548402    0.00293018    0.00160025   0.000832911   0.000380937   0.000165713   6.73999e-05   2.65131e-05   9.79109e-06   3.45756e-06   1.16863e-06   3.95485e-07   1.21834e-07
  21  16 3258.4326    3.8067  1.3340 12.1143 -0.0027  0.0296   0.0707   0.0719    0.1293   0.0000   435.4704       6.20056       16.7082       5.38918     -0.935790       6.86917      -1.13588       1.31171       2.08182       3.36306      -2.34133     -0.250268       1.04067      -1.11434      0.119278     0.0368439      0.124626      0.202566    -0.0844513   -0.00720378    -0.0187335    -0.0520398   -0.00713328    0.00409171  -0.000594132  -2.44100e-05  -0.000819967   5.98110e-05   9.61750e-05  -1.66114e-05  -2.05222e-05  -7.05407e-06  -2.06626e-06   4.90436e-08  -1.44313e-07  -1.47027e-08       2.41104       3.05661       3.36127       3.34410       3.13143       3.11071       2.86466       2.53291       2.26078       1.87200       1.46521       1.21161      0.914206      0.648169      0.480539      0.332942      0.223007      0.145104     0.0939191     0.0548153     0.0346701     0.0204047     0.0111290    0.00566775    0.00312257    0.00165016   0.000790480   0.000363189   0.000173863   7.28501e-05   2.89265e-05   1.12092e-05   4.22075e-06   1.55439e-06   5.20078e-07   1.50019e-07
  21  17 3402.8018    3.2785  1.9505 11.7211 -0.0053  0.0359   0.0510   0.0871    0.0858   0.0000   433.2482      0.867261       9.92704       2.67606      -6.32597     -0.233831       2.84697       1.25397       3.03882       8.51217       3.22449       2.71568      -1.16697     -0.990619      0.473369      0.566475      0.216705     -0.189970     0.0741004    -0.0367790    -0.0128977   -0.00670049   -0.00937240   -0.00739644    0.00228377    0.00138472    0.00141395  -4.16943e-05  -0.000122886  -6.93443e-05   1.53610e-05  -6.23187e-06  -7.76958e-06   2.80432e-06   8.14551e-07   1.06194e-07       2.73822       3.50582       3.87492       3.99916       3.78772       3.68405       3.29515       3.02877       2.55989       2.21102       1.79535       1.36119       1.05312      0.771320      0.547962      0.380725      0.264877      0.167722      0.109634     0.0663252     0.0419553     0.0237155     0.0135858    0.00757351    0.00387281    0.00206128   0.000971753   0.000495642   0.000200871   9.63107e-05   3.62534e-05   1.57378e-05   5.39688e-06   1.93139e-06   6.01231e-07   1.82213e-07
  21  18 3547.1319    2.7405  2.8282 11.2947 -0.0041  0.0441   0.0365   0.1126    0.0707   0.0000   439.5731       6.08975       14.6788      -8.49510      -7.76688       2.79774      -1.17797      -1.40769       1.46743      -3.12328       2.63780       1.90341     -0.474776      0.960559      0.688080     -0.395593     -0.397713     0.0893615     0.0506713    -0.0105466    -0.0864451    -0.0163739     0.0147684    0.00803104    0.00284851  -0.000520421    0.00192713   0.000435513  -0.000399162  -9.20352e-05  -2.24601e-05   3.18970e-05  -1.84628e-06  -2.33384e-06   1.19721e-06   8.08715e-08       3.37077       4.41149       4.68618       4.88747       4.68909       4.33819       4.03142       3.62515       3.20760       2.73196       2.25203       1.75984       1.32723      0.963585      0.681493      0.467282      0.328057      0.203368      0.135231     0.0802955     0.0520147     0.0299665     0.0167233    0.00905854    0.00474420    0.00249451    0.00120263   0.000580685   0.000248656   0.000112960   4.42511e-05   1.80667e-05   6.40205e-06   2.31786e-06   7.06300e-07   2.18783e-07
  21  19 3691.5025    2.2504  4.3869 10.5728 -0.0016  0.0571   0.0248   0.1476    0.0679   0.0000   438.3109       11.7613       21.4167       2.36710      -1.35204      0.529978       1.64653      -3.09187       2.03041      -5.69429      -2.87683      -1.89913      0.327825      -1.72496      0.446558       1.51156     -0.149818     -0.628351      0.143480     0.0737710     0.0122260     0.0183853    -0.0143833     0.0300656   0.000374541    0.00659924   -0.00113653  -0.000370831  -0.000201845  -8.63543e-05  -0.000128483  -4.04017e-05   1.73608e-05  -2.37563e-06  -1.56085e-06  -4.10393e-08       4.34463       5.60738       6.12222       6.36814       6.30831       5.95663       5.38361       4.67596       4.15831       3.43890       2.77651       2.14677       1.69290       1.18327      0.890068      0.614933      0.425584      0.269655      0.175525      0.110352     0.0665273     0.0393099     0.0223305     0.0121181    0.00637182    0.00318770    0.00158675   0.000740673   0.000335616   0.000140118   5.73945e-05   2.22164e-05   8.56389e-06   2.95679e-06   9.76651e-07   2.92422e-07
  21  20 3835.5388    1.8430  6.2215 10.1244 -0.0023  0.0709   0.0175   0.1931    0.0543   0.0000   428.4301       23.2611      0.656816       2.03141       11.9103       14.4017       13.4885       2.23526       6.32787      -2.98083      -1.51733      -1.86814      -1.94823      -4.94377     -0.855364      0.582693      0.682463     -0.719212     0.0106285    -0.0619030     0.0140729     0.0563631    -0.0615640    -0.0320930   -0.00935890    0.00387528   3.19883e-05  -0.000114206   0.000608928  -3.70328e-05   8.83741e-05   1.95417e-05  -1.99269e-05  -4.49480e-06   1.64708e-06   2.26709e-07       5.43904       6.99858       7.51940       7.88363       7.98059       7.36211       6.86199       5.82937       5.08649       4.20652       3.37399       2.76229       2.02703       1.51918       1.08121      0.754795      0.530608      0.343651      0.226848      0.136945     0.0870743     0.0498709     0.0278161     0.0151781    0.00786652    0.00407314    0.00199186   0.000930647   0.000418645   0.000178478   7.40417e-05   2.86502e-05   1.03311e-05   3.68731e-06   1.18379e-06   3.59695e-07
  21  21 3979.8682    1.5831  8.2932  9.7761 -0.0005  0.0877   0.0133   0.2384    0.0487   0.0000   444.5082       5.74452       17.6084      -9.82892      -2.67787       11.3342     -0.598488      -10.2786       15.2561     -0.971482      -8.03104      0.978989       1.33911       1.36082      -1.75240     -0.498599      0.346229      0.456469     -0.185716    -0.0504570      0.101463     0.0901092    -0.0521807    0.00123874    0.00302195    0.00570524   -0.00243986   4.11353e-05   0.000278076   0.000154474   0.000190854  -5.89808e-05  -6.30514e-06   8.60816e-06   3.99445e-06   1.38071e-07       6.52612       8.59739       9.27820       9.82803       9.48515       8.85220       8.31607       7.30026       6.32999       5.26690       4.21754       3.34202       2.53098       1.89975       1.37191      0.936665      0.652108      0.422804      0.275286      0.167453      0.102093     0.0588356     0.0336011     0.0182786    0.00981834    0.00495778    0.00245748    0.00114764   0.000517603   0.000225150   9.31090e-05   3.63624e-05   1.34231e-05   4.60270e-06   1.49401e-06   4.50094e-07
  21  22 4123.9917    1.3189 11.0577  9.5833 -0.0012  0.1130   0.0101   0.3025    0.0430   0.0000   434.2212   -0.00621975      -11.2737       4.14697       15.1790      -4.08186       3.82820      -4.11868      -1.35754      -7.99202      -1.33129      -1.01417      -5.08678       2.82865     0.0536261      -1.25193      0.632362      0.627271     -0.150615     -0.234802   -0.00782632     0.0984814    0.00931533    -0.0264927    0.00508313    0.00112181   -0.00688826  -0.000401345    0.00103998  -0.000138005  -2.39708e-05  -2.02882e-05   8.15086e-06   1.80167e-05  -2.41738e-06  -2.60359e-08       8.50694       10.8628       11.8317       12.2672       12.0570       11.6942       10.7142       9.45481       8.12317       6.65444       5.28418       4.21017       3.27861       2.44282       1.79590       1.25284      0.859249      0.571753      0.367382      0.224331      0.135480     0.0788025     0.0449545     0.0238767     0.0130515    0.00667732    0.00324307    0.00149458   0.000693957   0.000294753   0.000121850   4.71366e-05   1.77866e-05   6.13104e-06   2.03153e-06   6.02055e-07
  21  23 4268.0229    1.1093 13.4726  9.5780 -0.0012  0.1387   0.0084   0.3872    0.0379   0.0000   447.1946       6.92258       11.1120       25.4077       40.2410       3.14859       14.1896      -1.23385      -11.4096      -7.80656       3.30885       6.57262      0.590376     -0.584046       1.36481      0.452021       1.18633     -0.389161    -0.0237770     -0.133142      0.202612    -0.0318594    -0.0919479    -0.0472252    0.00441229    -0.0105219   -0.00303615   0.000859869  -0.000134702   0.000203140   0.000155134  -2.43190e-06   1.17416e-05   4.89061e-06   2.48252e-06  -1.24973e-06       10.3687       13.4003       14.6627       15.2111       15.0345       14.3891       12.9422       11.6051       9.96372       8.22655       6.63900       5.34176       3.94616       3.03909       2.18821       1.52610       1.06060      0.688425      0.452619      0.276002      0.170652     0.0993245     0.0565509     0.0307093     0.0165187    0.00822353    0.00414941    0.00188459   0.000880586   0.000369400   0.000158106   5.90338e-05   2.25834e-05   7.67669e-06   2.50958e-06   7.72020e-07
  21  25 4556.2625    0.7428 16.8022  9.4630 -0.0019  0.2066   0.0061   0.5559    0.0296   0.0000   430.7489       5.04116       58.6733      -21.4231       30.3478      -5.58806      0.755964       4.36741       8.18134      -15.6912       8.01581       5.76808      -11.3287      0.113049     -0.174228      -1.30719      -1.14977      0.875493     -0.723606      0.279025      0.205941     -0.156815     -0.136661     -0.167615     0.0211638     0.0161989    0.00224012   0.000438059   0.000252294    0.00127006   0.000369279  -0.000246278  -9.24905e-06   1.29651e-05   1.12689e-05   1.47737e-06       15.3041       19.7282       21.9503       22.6729       22.1410       21.0778       19.4397       17.1455       14.4726       12.5058       9.97392       7.96104       6.05386       4.48142       3.25368       2.27614       1.56431       1.04261      0.679007      0.420826      0.260908      0.150616     0.0860593     0.0478243     0.0250846     0.0127830    0.00635225    0.00300410    0.00135481   0.000589453   0.000246325   9.63109e-05   3.49954e-05   1.23335e-05   3.90131e-06   1.15752e-06
  22   8 2104.7231    0.7685  0.6802  9.4832 -0.0049  0.0234   0.0198   0.0494    0.0860   0.0000   440.0247      -1.71217       12.1709     -0.725315      -1.68752      -2.84508      0.522932      -1.39222      0.439488      -1.49324     -0.800217     -0.189262       1.22163     -0.824147     -0.317314     -0.153714     -0.276481     -0.103094     0.0187648     0.0422954    -0.0364417    -0.0352871    -0.0107328    0.00525195    0.00326257   -0.00110960  -0.000577189  -0.000851185  -0.000298564   3.29996e-05  -3.55203e-05   1.42332e-05   2.67948e-06  -5.45016e-06   7.03988e-07   2.77619e-07       1.93951       2.32009       2.32171       2.31571       2.36515       2.46670       2.40221       2.07767       1.73286       1.38895       1.13863      0.836418      0.703219      0.570219      0.441456      0.328656      0.222728      0.153708     0.0968874     0.0601447     0.0354794     0.0220599     0.0121153    0.00680724    0.00364557    0.00191753   0.000943690   0.000453285   0.000200017   9.38189e-05   4.15834e-05   1.79650e-05   6.73409e-06   2.63973e-06   9.37577e-07   3.17728e-07
  22   9 2260.0005    1.0699  0.7486 10.0843 -0.0056  0.0253   0.0262   0.0519    0.0909   0.0000   437.9664     -0.599622       16.0086      -1.62582     0.0284263     -0.594616      -1.18265     -0.327103      -1.23873      0.202857     -0.313474      0.729999     -0.332798     0.0112027     -0.329142     -0.323801    -0.0113877     -0.147661   -0.00102170   -0.00179308     0.0596327    -0.0185881    0.00643795    0.00492508    0.00277719    0.00186923  -5.12660e-05   1.37627e-05   5.74324e-06   0.000153918   3.13024e-05   2.17913e-05   1.03275e-06  -2.75332e-06  -7.06513e-07   2.54541e-07       1.66314       2.37829       2.55008       2.50252       2.72742       2.19421       2.46845       1.85778       1.78339       1.50188       1.14501      0.987575      0.685756      0.559552      0.374177      0.295498      0.198281      0.120576     0.0880079     0.0499246     0.0351488     0.0185720     0.0121502    0.00674640    0.00350601    0.00194912   0.000930451   0.000470440   0.000222721   0.000106626   4.52694e-05   1.77639e-05   7.75526e-06   2.78166e-06   1.10215e-06   4.02072e-07
  22  10 2410.8039    1.4294  1.0008 10.3702 -0.0017  0.0296   0.0309   0.0638    0.1267   0.0000   438.5152      0.890063       12.9732      0.772273      -1.15397       2.40376      0.898907     -0.287644      -1.31297       2.60003      0.381997     -0.170363       1.15927     -0.297998      0.348812      0.307824    -0.0484611      0.111999    -0.0222919    -0.0121991    0.00297745   -0.00316714    -0.0123238   -0.00312317    0.00107157  -0.000257645   0.000454440   -0.00100150  -0.000192929   0.000150292   9.34664e-06  -2.73446e-05  -3.39135e-06   2.66290e-06   1.98873e-06  -4.26999e-07       2.40090       2.89336       2.97584       3.38506       3.24124       2.52593       2.33335       2.52282       2.40786       1.91448       1.51992       1.32134       1.07415      0.731392      0.466737      0.348871      0.253972      0.168474     0.0904281     0.0587116     0.0398695     0.0263272     0.0147657    0.00709914    0.00384133    0.00222390    0.00134388   0.000712114   0.000340624   0.000145152   5.75758e-05   2.17549e-05   8.12514e-06   3.05130e-06   1.06338e-06   3.47963e-07
  22  12 2707.0967    2.5282  1.0270 11.3020 -0.0021  0.0242   0.0532   0.0624    0.1392   0.0000   438.2706       1.04287       14.5031       1.87439      -4.42934       1.67314       1.77260      -3.74233      0.308656       1.92323     0.0591184     -0.604274      0.213432      0.663416      0.124998      0.249153     -0.227685    -0.0651219      0.126616   -0.00554001    0.00964446   -0.00298163    0.00689332    0.00378756  -0.000407550    0.00113897   0.000363132  -0.000389082   0.000429369  -1.12733e-05   1.68565e-05  -4.32771e-06  -2.85816e-06   5.73849e-06   9.34422e-07  -4.40077e-07       1.80599       2.26814       2.49997       2.64175       2.62460       2.39895       2.32294       2.00736       1.74321       1.46781       1.16028      0.975709      0.716067      0.565326      0.382460      0.281332      0.203553      0.131794     0.0857866     0.0546407     0.0353883     0.0208178     0.0120192    0.00683956    0.00370396    0.00190335   0.000977425   0.000517728   0.000240890   0.000108633   4.50375e-05   1.96443e-05   7.67778e-06   3.08979e-06   1.05177e-06   3.51894e-07
  22  14 3001.3991    3.8313  0.8287 12.4688 -0.0049  0.0219   0.0902   0.0537    0.1184   0.0000   440.0463       1.98899       21.1179       4.93468     -0.346899      0.284465      0.364938       1.01088       1.20863     -0.617749      -1.75178      -1.49516      0.549604     -0.884660     -0.911871      0.237978     -0.186182    -0.0302605    -0.0175674     0.0305739    -0.0158624    -0.0422628    -0.0144071    0.00553253  -0.000138717    0.00467894   0.000948610  -0.000489396  -0.000286964  -3.91934e-05   2.71306e-05   1.10138e-05   5.43797e-06  -4.45085e-06  -1.23756e-06   1.35198e-07       1.71998       2.02542       2.31472       2.45485       2.29713       2.18570       2.05763       1.79012       1.59912       1.38669       1.13627      0.859200      0.658738      0.541507      0.373689      0.253483      0.184889      0.119547     0.0775962     0.0497900     0.0309098     0.0177184     0.0109161    0.00603295    0.00345125    0.00186166   0.000912863   0.000463186   0.000212702   9.22029e-05   4.09305e-05   1.75989e-05   7.34695e-06   2.92885e-06   9.76570e-07   3.10573e-07
  22  15 3147.0123    4.0987  1.0071 12.6017  0.0005  0.0262   0.0861   0.0609    0.1239   0.0000   439.1392       1.19184       11.2632       5.57171      -2.40627     -0.754234       1.15242       2.64583       3.96556     -0.702325      0.662355       1.44800      0.248527    -0.0372836     -0.209126      0.150250      0.404687    -0.0493134    -0.0286320     0.0472131    -0.0199384    -0.0351941    0.00975967   -0.00279931    0.00102421  -0.000622486    0.00138904  -0.000456773  -0.000156562   7.80891e-05   3.24856e-05   2.89065e-06   9.90729e-06   4.58871e-07   1.56948e-06   1.74719e-07       1.98677       2.26877       2.55268       2.86925       2.74682       2.44379       2.44219       2.16444       1.74629       1.57832       1.32035       1.01540      0.726707      0.596354      0.458034      0.309367      0.209020      0.143743     0.0973238     0.0604553     0.0361975     0.0227821     0.0137868    0.00771334    0.00417889    0.00238332    0.00116023   0.000544936   0.000249676   0.000122952   5.71833e-05   2.38150e-05   9.51257e-06   3.54227e-06   1.12877e-06   3.89403e-07
  22  16 3292.1610    3.6600  1.4822 12.1176 -0.0051  0.0307   0.0628   0.0768    0.0986   0.0000   443.3966       1.79269       11.0639       2.41459       5.44118       5.46523      -1.60932      -1.41402      -1.62494      0.889928      0.781333      -1.74266     -0.724256      0.154112      0.296479     -0.546418     -0.109101     -0.157129    -0.0701438     0.0303931     0.0507224    -0.0523955    -0.0214580   -0.00130260    0.00583197    0.00333864   -0.00168675  -0.000411135   0.000194510   0.000141932   3.36489e-05   1.86300e-06   5.85969e-06  -1.89149e-06   1.49067e-06   3.89424e-07       2.17122       2.75281       3.03981       3.32867       3.05772       3.05760       2.76083       2.49622       2.10441       1.79069       1.50042       1.14353      0.900995      0.666093      0.514681      0.346579      0.247048      0.162702      0.112258     0.0682702     0.0431933     0.0262619     0.0155761    0.00855855    0.00477705    0.00260442    0.00130614   0.000642920   0.000302616   0.000134804   6.41894e-05   2.63946e-05   1.07047e-05   3.93557e-06   1.42571e-06   4.78609e-07
  22  17 3437.2324    3.1408  2.1404 11.6334 -0.0032  0.0359   0.0457   0.0924    0.0782   0.0000   438.8184       5.56776       8.81025      0.634912       3.79145       3.60880      -2.76750      -6.14529     -0.961636      -2.01108       2.36305       1.38759     -0.582653      -1.03753      0.314887     -0.239935    -0.0169198    -0.0479232     0.0716594     0.0665364    -0.0177872    -0.0203756    -0.0148259   -0.00713972    0.00585315   -0.00279512    0.00176954  -0.000676061  -0.000440086  -7.21872e-05   9.43168e-06   3.24995e-05  -3.35346e-06   2.67289e-06  -1.12690e-06   6.63974e-07       2.69270       3.45705       3.76712       3.82323       3.78464       3.64724       3.45649       3.04478       2.65751       2.17575       1.70782       1.33641       1.07875      0.818734      0.623854      0.451113      0.315581      0.207343      0.134084     0.0839447     0.0509935     0.0310000     0.0175229     0.0102253    0.00539200    0.00292890    0.00148752   0.000734821   0.000345296   0.000161283   6.69969e-05   2.90441e-05   1.14652e-05   4.43489e-06   1.61935e-06   5.63870e-07
  22  18 3582.1021    2.5518  3.4551 11.0044 -0.0012  0.0478   0.0294   0.1220    0.0592   0.0000   439.3092       4.63457       14.9044      -2.49904     -0.712703      -9.63500      -1.05319       6.07954       7.92899       1.73686     -0.171876       1.04218      -1.61766       1.40031     0.0757739      0.957052      0.120706     -0.675450     -0.251573      0.120979    -0.0148657    -0.0253658    0.00938949   -0.00192070   0.000542973    0.00616780   0.000159529   -0.00184737   1.74260e-05   5.97323e-05   4.65785e-05   1.90695e-05   2.72905e-05   3.14061e-07  -3.52603e-06  -1.74033e-07       3.36525       4.36561       4.80213       5.02582       4.99831       4.70680       4.39803       3.85690       3.31190       2.89017       2.30599       1.81460       1.40435       1.08158      0.802740      0.558048      0.397739      0.269500      0.173451      0.112135     0.0691622     0.0417128     0.0251801     0.0136398    0.00778246    0.00408448    0.00207753    0.00103510   0.000471968   0.000217494   9.60079e-05   4.07988e-05   1.62882e-05   6.44455e-06   2.21872e-06   7.40041e-07
  22  19 3727.0174    2.1157  4.8094 10.5316 -0.0001  0.0606   0.0219   0.1535    0.0573   0.0000   440.3222       4.88878       15.0352       7.07917     -0.367693      -7.23777       1.00790      -13.5166       1.90364       3.94665      -4.40304      -2.16596      0.442323      -2.84564      -1.36135     -0.798290     -0.710119     -0.321315      0.509277     -0.114674     -0.148808    -0.0444521    0.00788487    0.00262197   -0.00368214   -0.00496555    0.00157148  -0.000377274   0.000866760   0.000335159  -0.000154543  -1.29237e-05   4.14415e-06  -5.54845e-07  -5.18438e-06  -1.34364e-06       4.42888       5.93330       6.29589       6.47312       6.44204       6.33419       5.74548       5.27872       4.35356       3.75460       2.88661       2.31092       1.81353       1.39131       1.05041      0.767368      0.524566      0.355611      0.226434      0.144164     0.0881005     0.0521090     0.0310637     0.0172357    0.00941485    0.00498540    0.00258188    0.00122211   0.000591483   0.000270338   0.000117746   4.83597e-05   1.98490e-05   7.54300e-06   2.69110e-06   9.22048e-07
  22  20 3871.6087    1.7711  6.5934 10.1640 -0.0014  0.0734   0.0163   0.1963    0.0489   0.0000   442.7888       3.10730       2.73154      -1.87034       13.2036     -0.629101      -8.99610       4.33324       4.61550      -2.54018      -10.7166       2.03066      -2.10247      -1.23884      -1.87261      -1.83986     -0.232788     -0.246163     0.0743612    -0.0917831     0.0433430     0.0374969     0.0105133     0.0336593     0.0135062   -0.00921762    0.00182758  -5.30379e-05  -0.000702142   0.000284452   8.20877e-06   4.55139e-05   2.15691e-05   3.88741e-06  -1.68621e-06  -4.00409e-07       5.31290       6.92600       7.53390       7.91667       7.62674       7.26970       6.73968       6.12183       5.30573       4.42864       3.70066       2.90205       2.25057       1.70245       1.24611      0.898372      0.612816      0.412982      0.268980      0.174296      0.106871     0.0630388     0.0369000     0.0213503     0.0118488    0.00612476    0.00309316    0.00157899   0.000742964   0.000348971   0.000147712   6.42862e-05   2.47639e-05   9.65173e-06   3.34303e-06   1.13466e-06
  22  21 4016.0309    1.4988  8.3257  9.8916 -0.0022  0.0901   0.0129   0.2399    0.0449   0.0000   432.8035    -0.0576211      -5.55977       4.90107      -5.16595       3.98955      -13.1560      -14.6161      -2.06157      -5.49499      -6.60580      -1.94676     -0.753744    -0.0903498      -2.41198     -0.221224     -0.693719     0.0715481     -0.564148    0.00964849      0.151387     0.0789295    -0.0305612    -0.0572392   0.000164103    0.00520389   -0.00697556  -0.000160932   -0.00135724  -0.000464227   0.000249846  -9.37196e-05   2.86786e-06   5.72651e-06   2.34636e-06  -1.56693e-06       6.29418       8.45039       9.10645       9.59202       9.34900       9.05365       8.25577       7.29060       6.44264       5.41893       4.47948       3.56606       2.74671       2.05315       1.52540       1.08114      0.743289      0.503352      0.335384      0.209613      0.131566     0.0799811     0.0463320     0.0264115     0.0141651    0.00764313    0.00389019    0.00188208   0.000893787   0.000411446   0.000181653   7.59580e-05   3.07211e-05   1.14914e-05   4.13961e-06   1.44821e-06
  22  22 4160.9008    1.2481 11.3947  9.6616 -0.0015  0.1168   0.0095   0.3221    0.0393   0.0000   427.8781       15.7832       20.1559       8.62869      -9.53584      0.105432       8.81926     -0.575102     -0.303498       2.97580       4.15151       1.55527      -3.48629      0.463067      0.973748     -0.621354      0.812250   -0.00344373      0.230504      0.350587      0.155741     0.0190245     0.0226611    0.00415719   -0.00714984    0.00803496    0.00274039   0.000505412  -0.000718997  -0.000432617  -0.000272003   6.92710e-05  -6.58226e-05  -4.43129e-07  -1.35057e-06   7.17766e-07       8.32136       11.1420       12.0597       12.7182       12.4005       11.9518       10.8765       9.74667       8.31392       7.12733       5.74984       4.60062       3.52877       2.72357       1.92989       1.41762      0.969104      0.664076      0.433739      0.276318      0.173103      0.104347     0.0603246     0.0343774     0.0190649    0.00987222    0.00518045    0.00253979    0.00120357   0.000557052   0.000235559   0.000103662   4.06654e-05   1.54683e-05   5.55581e-06   1.85790e-06
  23   7 1969.5756    0.5569  0.6046  9.2151 -0.0113  0.0226   0.0159   0.0474    0.0709   0.0000   438.9409      -2.68836       14.8312      -2.77696      0.572440      0.651841      0.153133       1.45354      0.798880     -0.221976     -0.356436     0.0483430     -0.705413     -0.574168      0.677697     -0.105720     -0.163093    -0.0749079      0.159032  -0.000295487     0.0190860   -0.00815389    0.00786083  -0.000999994  -0.000693728  -0.000538338    0.00130299  -0.000205978   9.33144e-05  -9.66835e-05  -4.01884e-05  -9.00188e-05   2.18086e-05   5.53500e-06  -4.88748e-06  -9.04234e-07       1.60137       1.91340       2.16467       2.20412       2.22305       2.09830       2.03747       1.67251       1.60285       1.35960       1.05969      0.923961      0.695916      0.542684      0.389620      0.285337      0.201335      0.133030     0.0944354     0.0608400     0.0393152     0.0236639     0.0137728    0.00819771    0.00480859    0.00256311    0.00133039   0.000675842   0.000344311   0.000166421   7.47349e-05   3.41868e-05   1.31846e-05   5.49420e-06   2.21080e-06   8.07160e-07
  23   8 2131.0612    0.7820  0.6692  9.5456 -0.0131  0.0229   0.0205   0.0482    0.0840   0.0000   440.1919      -2.73111       17.5420      0.880415      -7.54375      -1.02258      -1.41708       1.53411     0.0231911      -2.26148      -1.31206     -0.113410     -0.829147     -0.190446     -0.634936      0.212394    -0.0335530     0.0945455    -0.0377816     0.0437954    -0.0643014    -0.0123801    0.00321036   -0.00141932   -0.00422706    0.00107648   -0.00273639   0.000201958  -0.000217585   0.000229402   9.19786e-05   3.77706e-05   4.79312e-06  -1.97713e-06   7.70114e-07   2.57090e-06       1.72487       2.04041       2.27512       2.54071       2.15041       2.02575       2.00023       1.98644       1.65546       1.44812       1.21766       1.01549      0.753550      0.567430      0.436452      0.322386      0.219759      0.142400     0.0935330     0.0632291     0.0417435     0.0223360     0.0125995    0.00831710    0.00510802    0.00257880    0.00135007   0.000643745   0.000338622   0.000183630   9.02087e-05   3.78382e-05   1.61154e-05   6.56985e-06   2.46345e-06   8.54257e-07
  23  10 2439.1996    1.5721  0.9871 10.4966 -0.0124  0.0254   0.0333   0.0587    0.1321   0.0000   442.5988       2.77003       19.7302       2.48867      -2.29591       1.14378      -1.62926    0.00554587      -2.74996      -1.75509      -1.91639     -0.742360      0.337738     -0.413191     -0.260920     -0.137277     -0.117850     0.0627060     0.0775007     0.0591494     0.0323891    -0.0100952    -0.0274692    0.00365548   -0.00169468    0.00411309    0.00103045  -0.000745105   0.000115036   3.12067e-05   0.000236207   6.41549e-06   2.08948e-05  -2.32671e-06   7.30959e-07   1.49755e-06       1.80176       2.25226       2.31287       2.49160       2.40201       2.44413       2.42721       2.10968       1.72337       1.44360       1.24799       1.02696      0.826325      0.630497      0.450376      0.329569      0.235094      0.164844      0.117636     0.0765004     0.0504194     0.0293645     0.0174618     0.0102161    0.00534494    0.00294074    0.00157083   0.000801823   0.000381190   0.000191549   9.12924e-05   4.02873e-05   1.68593e-05   6.95574e-06   2.78101e-06   1.00938e-06
  23  11 2588.6038    2.0156  0.9629 10.9742 -0.0047  0.0236   0.0424   0.0583    0.1167   0.0000   437.6703       1.70356       15.7975       4.33152      -1.81217      -1.46245       1.84778       2.97469      -2.62902      0.969005       1.03776      0.753550     0.0448784     -0.804468     0.0891526      0.339230      0.253395     -0.110290     0.0152731    -0.0210784     0.0644115    -0.0299898   0.000539700    0.00623866   -0.00976574    0.00128040   -0.00120051  -0.000793623   0.000434604   0.000307862  -5.21678e-06  -4.90401e-05   1.06048e-05   3.23336e-06  -2.19360e-06  -9.37639e-08       1.62192       2.11712       2.34100       2.38406       2.33715       2.21008       2.09472       1.91590       1.64703       1.39631       1.20718      0.958867      0.753007      0.580400      0.422583      0.303571      0.207714      0.145149      0.101340     0.0678256     0.0400443     0.0263522     0.0149843    0.00871916    0.00503694    0.00267009    0.00150090   0.000739216   0.000371694   0.000175500   8.19494e-05   3.79587e-05   1.65508e-05   6.52227e-06   2.54511e-06   9.17786e-07
  23  12 2737.6088    2.7089  0.9149 11.6603 -0.0004  0.0236   0.0586   0.0560    0.1202   0.0000   441.0959      -1.91186       13.5531       3.16152      -2.74873      0.215836     -0.984689     -0.837416       3.81759    -0.0293690      0.446532      0.133698     -0.184365      0.116845      0.685591      0.447875    -0.0968071     -0.239392     0.0580018   -0.00300906    -0.0356278     0.0118805    -0.0175673    0.00832683   0.000185247  -0.000788576   -0.00292990   7.95066e-05   0.000286551  -2.27688e-05  -0.000144737  -5.14441e-05   2.00552e-06   1.33327e-05  -1.14588e-06  -1.98913e-06       1.81438       2.42696       2.65952       2.78357       2.58837       2.29452       2.19433       2.02452       1.80352       1.61128       1.35954       1.08409      0.820739      0.629806      0.445075      0.307762      0.210060      0.138966     0.0952179     0.0582730     0.0378711     0.0232338     0.0137858    0.00810720    0.00462699    0.00259359    0.00135676   0.000739725   0.000346707   0.000169490   8.03893e-05   3.37644e-05   1.54195e-05   6.29847e-06   2.35874e-06   9.11629e-07
  23  13 2886.0630    3.3658  0.7954 12.2417 -0.0047  0.0211   0.0788   0.0511    0.1095   0.0000   440.6418       1.08813       8.50630       7.62296     -0.526543       4.36686      -1.49717       1.04296       2.44882      0.347263      0.762561      0.782114      -1.21503     -0.470246     -0.421417      0.203001      0.212893      0.150509     0.0933257     0.0499270    -0.0190202     0.0162083    -0.0165643     0.0135290   -0.00290979    0.00208590    0.00192798  -0.000200246   0.000128061  -3.65649e-05   7.20946e-05  -9.82585e-06  -3.33223e-05   2.73938e-06   7.93169e-07   4.12090e-07       1.46183       1.98978       2.11793       2.40378       2.22884       2.17644       1.98038       1.75156       1.52287       1.23808       1.08854      0.816364      0.679139      0.471188      0.376889      0.254415      0.190108      0.127571     0.0865040     0.0565516     0.0340779     0.0236415     0.0130278    0.00838901    0.00419563    0.00258094    0.00125288   0.000712497   0.000323371   0.000169940   7.10469e-05   3.50125e-05   1.39401e-05   5.93381e-06   2.19254e-06   8.09872e-07
  23  14 3033.4305    4.0897  0.8755 12.1971 -0.0024  0.0225   0.0912   0.0518    0.1524   0.0000   438.8353       3.27102       10.2069       3.40026      -4.55022     -0.394152      -1.16431      -1.29676       1.77543      0.138967      -2.39182     -0.313418     0.0110876    -0.0629659     -0.110598     -0.237402     0.0434019     -0.276986    -0.0564190    -0.0514779     0.0494302    -0.0260299  -0.000781828    0.00124080   -0.00519114   -0.00131658  -0.000543132   -0.00143758   0.000241206   0.000371531  -9.79264e-05   3.31161e-05  -1.69757e-05  -6.53582e-06  -2.17127e-06  -5.24029e-07       1.65457       1.93752       2.22108       2.32877       2.32491       2.16414       1.98385       1.78851       1.70615       1.37936       1.10750      0.889476      0.707241      0.575389      0.386878      0.287720      0.215022      0.149934     0.0919967     0.0577839     0.0395648     0.0236633     0.0148929    0.00833296    0.00468429    0.00253870    0.00139916   0.000766068   0.000393986   0.000189667   7.83745e-05   3.59674e-05   1.40614e-05   5.80279e-06   2.43372e-06   8.89256e-07
  23  16 3325.5045    3.6471  1.5076 12.0368 -0.0027  0.0297   0.0628   0.0757    0.1036   0.0000   439.4491       6.86892       17.0204       6.65181       1.83408      -2.81367      0.540347     -0.873332      -1.62432      0.510215      -1.06827      -1.85947      0.358851      0.128422    -0.0994605      0.535686     -0.424489    -0.0535738    -0.0273589     0.0428046     -0.160714     0.0248939     0.0272339   -0.00227520    0.00350028   -0.00244262   0.000117790   -0.00175864  -0.000808706  -3.62868e-05   0.000185861  -0.000108175  -9.95636e-06   9.79913e-07   4.25319e-09  -6.38149e-07       2.17698       2.76472       2.89912       3.15991       2.96786       2.86749       2.79669       2.52492       2.17987       1.78841       1.51885       1.20011      0.935061      0.744090      0.550588      0.407757      0.290926      0.199930      0.132443     0.0832529     0.0555579     0.0321705     0.0199597     0.0109330    0.00654007    0.00345068    0.00179922   0.000960796   0.000468929   0.000229123   0.000104342   4.61618e-05   2.01205e-05   8.19301e-06   3.14818e-06   1.16693e-06
  23  17 3471.2325    2.9688  2.3791 11.5236 -0.0063  0.0377   0.0400   0.0963    0.0675   0.0000   436.1533     -0.975149       16.7484       5.65771       7.21482      -6.27028      -2.67848     -0.873453       1.18314      -5.25571       2.04549      -1.78309      0.345202     -0.805838      0.380975     -0.469241   -0.00242501      0.714419    -0.0428112     -0.187231     0.0336847     0.0499574   -0.00631566   0.000910859     0.0210191    0.00699289  -0.000879912    0.00166396  -6.55861e-05  -0.000618772  -6.68101e-05   6.01923e-05   4.90906e-05   2.01563e-08  -4.47543e-06   2.14711e-07       2.66469       3.39683       3.69895       3.96689       3.85920       3.69780       3.45290       3.09266       2.75334       2.26412       1.84947       1.50772       1.18631      0.898905      0.676026      0.499802      0.357868      0.242626      0.164182      0.102207     0.0663238     0.0409250     0.0249927     0.0144576    0.00791488    0.00441316    0.00235026    0.00125035   0.000601086   0.000300324   0.000135077   6.19467e-05   2.50596e-05   1.05537e-05   3.88538e-06   1.48265e-06
  23  18 3616.6865    2.4029  3.6920 10.9814 -0.0025  0.0496   0.0268   0.1235    0.0526   0.0000   435.3415       6.84156       8.74233       1.70872      -1.47970       3.15727      -10.0254      -2.53482      -1.78837      -1.22321      0.417936      -2.69839     -0.722431      -1.14299      0.600122    -0.0634069     -0.404076    -0.0921402     -0.273359     -0.191132     0.0378720     0.0624216    -0.0312714    -0.0115246     0.0119640   -0.00524457   -0.00440356   0.000798176   -0.00145598   0.000121779  -0.000351984  -7.24234e-05   7.10717e-06  -1.00102e-05  -2.94764e-06  -3.65772e-06       3.48711       4.50653       4.84005       5.04854       5.02067       4.99804       4.45407       4.07685       3.51579       3.00789       2.57191       2.03034       1.59132       1.24935      0.891767      0.660591      0.459022      0.319678      0.215382      0.146079     0.0902646     0.0564384     0.0334647     0.0192224     0.0113794    0.00605730    0.00322663    0.00159607   0.000822346   0.000377196   0.000176480   7.78681e-05   3.33861e-05   1.36432e-05   5.30697e-06   1.97756e-06
  23  19 3761.9220    2.0420  5.2881 10.4552 -0.0020  0.0609   0.0195   0.1620    0.0514   0.0000   445.1739       3.66917       3.18643       13.8623      0.226192       3.70890      -3.56870       2.76453      -2.33633      -1.51603      -3.93137      -2.93251       1.31888      0.573062     -0.203805      0.487066     -0.413771     -0.699541     -0.331079      0.168773      0.166333     0.0309030    -0.0181917    -0.0270544    -0.0148425   -0.00499269   -0.00283891   0.000661081   -0.00121817  -0.000419421   0.000191400   3.08504e-05  -7.20705e-05  -2.66159e-05   2.51201e-06  -1.23944e-06       4.34275       5.60069       6.17289       6.26970       6.31822       5.99192       5.65035       5.13372       4.47096       3.75643       3.09277       2.43661       1.92755       1.52262       1.12705      0.818674      0.596472      0.396441      0.270042      0.173009      0.108871     0.0665681     0.0398091     0.0230630     0.0130160    0.00725020    0.00379063    0.00196488   0.000988338   0.000466723   0.000211503   9.73062e-05   3.99489e-05   1.65230e-05   6.53477e-06   2.43402e-06
  23  20 3907.2692    1.6783  6.8818 10.0721 -0.0015  0.0776   0.0146   0.1973    0.0463   0.0000   447.9082       2.67561       17.6883       7.23692       4.80003       1.61401      -5.33478       7.25091       4.93812      -2.86569      0.717632       8.79207      -4.28598     0.0532673     -0.884541      0.233911      0.739605      0.533056    -0.0783603     -0.222300     -0.118704     0.0709862    -0.0343596     0.0246690    0.00246245    -0.0153896    0.00490519    0.00575315  -0.000694596  -0.000967955   0.000139928   6.12143e-06  -3.59076e-05  -8.68970e-07  -4.41469e-06   2.53745e-06       5.13551       7.08028       7.71115       8.21782       7.99921       7.66475       7.06768       6.36601       5.59992       4.58390       3.94060       3.06719       2.46905       1.85668       1.39061       1.00161      0.717636      0.485033      0.336069      0.211036      0.135644     0.0858956     0.0497156     0.0299949     0.0162142    0.00939269    0.00475880    0.00256198    0.00126470   0.000613363   0.000273531   0.000128503   5.31224e-05   2.22229e-05   8.24694e-06   3.11169e-06
  23  21 4052.6247    1.4103  9.5567  9.7790 -0.0012  0.0999   0.0112   0.2613    0.0416   0.0000   443.7932       15.7370      -2.74348       1.86966       11.0705       10.2483      -2.01487      -5.20783      -5.70874       10.8558       4.86060     -0.105741      0.179073      -4.85624       2.68527     -0.141957     -0.198799     -0.386203      0.461542    -0.0415235      0.237014      0.179332     0.0509579    0.00625418   0.000356781   -0.00988128   -0.00617670    0.00134238   -0.00267551    0.00121427   0.000506641   0.000161314  -8.21427e-05   7.91579e-06  -8.43958e-07   3.54062e-06       6.91747       9.10846       9.66816       10.0789       9.85872       9.78238       9.01208       8.26639       7.24943       6.06631       5.05143       4.05649       3.24314       2.44298       1.86632       1.35506      0.970443      0.656383      0.449255      0.281539      0.183226      0.111335     0.0677792     0.0382447     0.0220851     0.0119088    0.00627558    0.00323865    0.00164164   0.000765474   0.000365442   0.000155757   7.05007e-05   2.70623e-05   1.05268e-05   3.90986e-06
  23  22 4197.4057    1.1981 11.6988  9.6599 -0.0018  0.1202   0.0090   0.3251    0.0377   0.0000   445.9838       8.67947       1.06510       11.2215       2.80813      -11.2521      -1.48531      -1.43404      -11.5898       6.48582       2.64532       10.3700      -3.54156       1.75137       1.89508      0.309295      -1.16415      0.603316     0.0257545      0.601419      0.294753      0.243608     0.0345962     0.0313074   -0.00577355    -0.0121294     0.0116847   0.000427036   -0.00173420    0.00114851   0.000635797  -0.000481827  -6.68175e-05   3.99138e-06  -1.71360e-05   3.21279e-06       8.15884       10.6813       11.5895       12.2210       11.9841       11.7467       10.6643       9.85823       8.49780       7.35773       6.03466       4.90194       3.84653       2.99081       2.19040       1.60927       1.12643      0.784648      0.527093      0.349247      0.218364      0.136400     0.0810414     0.0470545     0.0271346     0.0146757    0.00789533    0.00408874    0.00200261   0.000963772   0.000453966   0.000193786   8.59469e-05   3.45161e-05   1.31655e-05   4.98350e-06
  23  23 4342.4457    0.9539 14.3246  9.6764 -0.0007  0.1579   0.0072   0.4268    0.0317   0.0000   453.8067      -9.56519      -9.57759       30.7425       5.38785      0.780187      -10.1413       21.7864       2.00907       2.53761      -4.10410      0.239543      -5.64393       5.71735      0.530397     -0.564874     -0.614816       1.08052      0.598371     -0.349895     -0.567670     -0.175476    -0.0577176     0.0536066    -0.0915875    -0.0369946    0.00885815   -0.00421788   -0.00215613  -0.000770396    0.00108946   0.000146857  -4.94089e-05  -2.16610e-05  -1.78757e-05  -5.33698e-06       10.7519       14.1401       15.4604       15.8076       16.1517       15.0815       14.2428       12.7173       11.3832       9.56476       8.13898       6.48929       5.11472       3.91376       2.93602       2.12881       1.50037       1.04256      0.693647      0.461901      0.291103      0.181077      0.108799     0.0643107     0.0362035     0.0201814     0.0106874    0.00542560    0.00277127    0.00128146   0.000620994   0.000264552   0.000117831   4.58496e-05   1.79999e-05   6.49038e-06
  23  24 4487.7646    0.8241 16.5788  9.4711 -0.0004  0.1871   0.0060   0.5023    0.0300   0.0000   461.0379       19.1746      -32.3194      -24.8444       11.4251       6.85579       26.6797       5.79173      -24.2158       9.02956      -3.75127       3.11600      -12.7358      -7.80971       2.33048       1.75403     0.0990120      -1.42490      0.990026     -0.892968    -0.0954528     -0.314975    -0.0953126     0.0704661    -0.0542619    -0.0111940    -0.0120623   0.000406817   -0.00161485    0.00210220   7.53151e-05  -0.000224249  -9.79504e-06  -8.46119e-05   2.14139e-05  -3.65825e-06       12.5431       16.5448       17.9739       19.1942       19.1116       18.0081       16.8625       15.0009       13.3229       11.4323       9.36734       7.52853       5.87502       4.61892       3.43809       2.49778       1.76022       1.22594      0.826986      0.542452      0.345014      0.214197      0.127483     0.0769071     0.0429721     0.0243565     0.0128694    0.00673704    0.00328098    0.00158909   0.000734686   0.000324613   0.000138236   5.69649e-05   2.15756e-05   7.97181e-06
  24   6 1826.2966    0.3711  0.4314  9.1852 -0.0177  0.0213   0.0130   0.0439    0.0508   0.0000   437.9016      -1.81262       18.7731     -0.366486     -0.527719      -2.07682      -1.49023      0.149889      0.959695     -0.673460      0.637444       2.85342     -0.357813      0.470461      0.138254      0.226588     0.0571508    -0.0178272    -0.0765690     0.0265536     0.0297813    0.00758741    0.00863589   -0.00389248   0.000867740    0.00115453   0.000156499  -0.000243346  -0.000883054  -0.000159591   5.63983e-05  -5.64054e-07   1.15041e-05  -6.52468e-06  -1.80267e-06   2.64701e-06       1.50434       1.79487       2.02124       2.25250       2.33071       2.04092       1.89012       1.68602       1.65078       1.31107      0.983808      0.857111      0.727044      0.572056      0.372031      0.296445      0.210722      0.162008      0.108645     0.0636314     0.0380782     0.0286129     0.0193116    0.00998826    0.00601255    0.00289593    0.00172672    0.00105740   0.000599687   0.000307098   0.000134875   6.62207e-05   2.51138e-05   1.19619e-05   4.18106e-06   1.64264e-06
  24   8 2156.7440    0.8736  0.7371  9.5564  0.0004  0.0261   0.0204   0.0507    0.0902   0.0000   438.8122      -1.39808       18.0990     -0.207643       3.14804      0.452676      0.780849    -0.0417570       1.26317      0.738580      -1.53895      0.300229      0.749701      -1.21463      0.508788     -0.145761      0.226579     -0.274699      0.180352    -0.0680708     0.0578174    -0.0344894     0.0147231   -0.00113160    0.00457480   0.000815342   -0.00244660  -0.000870569  -0.000134017  -0.000218965   6.15139e-05  -8.63050e-06  -2.45837e-07   2.10044e-06   1.83507e-06   1.77361e-06       1.85402       2.46675       2.73145       3.09292       2.84868       2.76284       2.67043       2.30733       1.89458       1.63128       1.32713      0.900175      0.742645      0.644234      0.487098      0.321792      0.255800      0.182259      0.112087     0.0753785     0.0501268     0.0325510     0.0170440     0.0101900    0.00664591    0.00380583    0.00194507    0.00103914   0.000526110   0.000306941   0.000123746   5.74441e-05   2.26253e-05   1.14132e-05   5.21804e-06   2.54589e-06
  24   9 2314.2920    1.1820  0.9341 10.1745 -0.0086  0.0266   0.0257   0.0550    0.1080   0.0000   438.0903       2.56294       12.1792       2.38129      0.871833      0.567971      0.309619       1.38614      0.672643      -1.68434      -1.77785      0.340096     -0.182719     -0.157308      0.693756      0.373490      0.173225     -0.140724     0.0454454    -0.0649128    -0.0665047    -0.0201172    0.00789469     0.0131551     0.0133267    0.00392940   -0.00436041  -0.000653420   0.000990637  -5.14236e-05  -0.000180922   1.10742e-05  -1.94709e-05  -4.75411e-06  -3.37699e-06   2.04008e-06       1.74646       2.24140       2.34077       2.43608       2.49970       2.45923       2.43188       2.05052       1.73182       1.56159       1.31153       1.03021      0.853987      0.640618      0.497615      0.364383      0.262011      0.191272      0.127759     0.0848273     0.0578553     0.0360007     0.0223358     0.0129686    0.00773633    0.00446250    0.00228456    0.00119944   0.000602442   0.000326104   0.000141627   6.72213e-05   2.95636e-05   1.35877e-05   5.51538e-06   2.32163e-06
  24  10 2466.9934    1.6963  1.1148 10.4702 -0.0089  0.0267   0.0341   0.0598    0.1591   0.0000   439.1489      0.387926       17.3117     -0.323487     -0.672640     -0.344112      -2.02649     -0.951494      -1.34482     -0.490137      -2.25690    -0.0522071     -0.422011     -0.591319      0.643074      0.127304    -0.0626099      0.300177     0.0495886    -0.0411517     0.0121292     0.0282175   -0.00974979    0.00379129     0.0166674    0.00373499    0.00195659   0.000855858  -0.000156690   4.73389e-05   0.000193531   9.16633e-05  -5.99798e-05   8.23382e-06   5.03861e-06   2.22638e-06       1.83000       2.35299       2.66572       2.72408       2.80458       2.62727       2.33838       2.15115       2.00852       1.63083       1.38620       1.18485      0.880797      0.716647      0.519714      0.362238      0.276727      0.184472      0.125962     0.0872546     0.0556979     0.0347296     0.0221666     0.0124605    0.00746302    0.00444802    0.00227984    0.00124124   0.000656920   0.000335439   0.000157693   7.61171e-05   3.32956e-05   1.43277e-05   5.68459e-06   2.23816e-06
  24  11 2617.6538    2.2340  0.9588 10.9986 -0.0025  0.0226   0.0451   0.0557    0.1344   0.0000   436.6744    -0.0162485       14.2990       2.63552       1.27811       2.46936      -2.58665      -4.15282       1.53527      -1.22398       1.11744     -0.653542      0.403699     -0.790273      0.286135      0.133407     -0.317463     -0.231915    -0.0342755     0.0133989   -0.00715174    0.00354354   -0.00218198     0.0139633    0.00195408    0.00171027   0.000261827   0.000483595  -0.000224707  -7.96573e-05  -4.97710e-05  -6.44334e-05  -4.14497e-05  -3.78277e-06   8.91820e-07  -1.27392e-06       1.51169       1.98053       2.22464       2.22206       2.12950       2.09777       1.90676       1.74839       1.64709       1.41145       1.21652       1.03615      0.777325      0.617624      0.455572      0.319901      0.230609      0.159789      0.106178     0.0720689     0.0469248     0.0280606     0.0189810     0.0109234    0.00618205    0.00366492    0.00193615    0.00105939   0.000553959   0.000265414   0.000131236   6.02411e-05   2.80636e-05   1.18228e-05   5.01469e-06   1.86667e-06
  24  12 2767.6837    2.9160  0.8526 11.8054 -0.0045  0.0237   0.0649   0.0540    0.1199   0.0000   437.8804      -2.55539       11.3085       1.27207      0.277661      0.920569     0.0130800      -1.24585       1.10676      -1.25938     -0.704361       2.09216     -0.401525     -0.721430    -0.0120015     -0.608412      0.481010    -0.0679105     0.0849955      0.102508    -0.0212715    -0.0116177     0.0189837     0.0117376   0.000675555   -0.00524573  -3.20457e-05   8.97338e-05   0.000551299   0.000481271   4.07144e-05   5.54357e-05   1.23281e-05  -7.37688e-06  -2.95951e-08   8.92991e-07       1.82981       2.20630       2.40115       2.54991       2.34395       2.30172       2.07954       1.85772       1.85270       1.68548       1.38123       1.15039      0.951190      0.685644      0.496145      0.359680      0.269977      0.183188      0.115605     0.0747442     0.0470077     0.0316992     0.0194955     0.0128783    0.00670689    0.00366425    0.00205374    0.00119103   0.000571616   0.000289368   0.000143873   6.84921e-05   2.77097e-05   1.09879e-05   4.53981e-06   1.96856e-06
  24  13 2916.9522    3.6039  0.8805 11.7930 -0.0048  0.0239   0.0764   0.0506    0.1518   0.0000   439.6630       3.35390       15.2608     -0.267627      -3.01118     -0.274708       1.33751     -0.545993      0.159658      0.365158      0.180460    -0.0170917     -0.741707      0.597146      0.153958     -0.113630     -0.288871     0.0524687     0.0924071    -0.0484284    -0.0169709    -0.0455535     0.0122350    0.00492944   -0.00845905   -0.00540635    0.00197218   0.000297453   0.000103498   0.000512952  -0.000225026  -3.31236e-06   2.96908e-05   2.45437e-06  -4.99760e-06  -2.56316e-06       1.97990       2.49102       2.77259       2.85141       2.56895       2.27875       2.18580       2.15206       1.94039       1.74780       1.53085       1.26920      0.962909      0.736443      0.555040      0.382147      0.247788      0.168325      0.121050     0.0748555     0.0463254     0.0295888     0.0182906     0.0107224    0.00602598    0.00335521    0.00192731    0.00108743   0.000543229   0.000269443   0.000119876   5.94102e-05   2.79810e-05   1.23674e-05   5.17766e-06   1.91152e-06
  24  14 3065.0287    3.9559  0.9865 12.2086 -0.0047  0.0233   0.0796   0.0562    0.1408   0.0000   438.9386       3.35709       13.0969       3.53017      -3.70857      -1.69704     -0.809442       3.45471      0.378355      -3.20398    -0.0846984     -0.515513      -1.06682    -0.0836549      0.143470     0.0200660     -0.143065     -0.230465     0.0212649    0.00534156    -0.0580345     0.0431871     0.0183029    0.00120342    0.00822930    0.00429381  -0.000679570    0.00270130   0.000855511   0.000266039  -2.16666e-05  -9.15476e-05   5.35979e-05   1.64846e-05   7.39087e-06  -1.13949e-06       1.68875       2.11457       2.30685       2.40590       2.21483       2.20072       2.17165       1.95519       1.76116       1.51412       1.21333      0.950883      0.828662      0.610655      0.468928      0.360696      0.256787      0.174673      0.121730     0.0787957     0.0499671     0.0300119     0.0193018     0.0115793    0.00608458    0.00354459    0.00192906    0.00114542   0.000539326   0.000277710   0.000134000   6.42530e-05   2.80854e-05   1.18775e-05   5.12251e-06   1.95437e-06
  24  15 3211.9703    3.9243  1.1768 12.4241 -0.0034  0.0271   0.0746   0.0646    0.1293   0.0000   443.7262       8.10604       11.6474       6.91572       4.48710       3.73813     -0.645357      0.180540     -0.213386      0.123684       1.22469      0.470194       1.11445     -0.534811      0.803962     -0.293801    -0.0138318      0.211601     0.0564300    -0.0175181    0.00206464    0.00615397  -0.000699380    0.00276994    0.00912082   0.000759774    0.00129192   -0.00128634   -0.00103690  -8.98198e-05  -8.58535e-05   6.28232e-05  -3.73793e-05   3.63202e-06  -1.55789e-05  -2.57971e-07       1.87489       2.44213       2.55351       2.71309       2.79036       2.48073       2.44104       2.17009       2.05981       1.70116       1.31349       1.09108      0.879805      0.718150      0.534384      0.383024      0.286268      0.195617      0.142286     0.0868982     0.0565377     0.0353006     0.0221086     0.0132690    0.00691860    0.00410415    0.00232962    0.00125880   0.000706710   0.000338238   0.000161649   7.18497e-05   3.27745e-05   1.42260e-05   5.30284e-06   2.19102e-06
  24  16 3358.4200    3.3465  1.8528 11.8349 -0.0034  0.0334   0.0490   0.0802    0.0811   0.0000   441.4008      -1.38934       11.2124       2.05375       1.26921       4.28603      -1.89260      -1.59474      -1.15227     -0.674226     -0.498015     -0.912973     -0.504089      0.445231       1.21773     -0.481095     -0.264785    -0.0771100     0.0141680    -0.0816575      0.103074    0.00613100    -0.0134699  -0.000164510    0.00256060    0.00362239    0.00107261   -0.00216046  -0.000493347   0.000185937  -0.000318649  -0.000242373   1.64995e-05   1.83157e-05  -1.70828e-06  -3.38827e-06       2.07978       2.91164       3.05709       3.22895       3.18419       3.10767       2.86639       2.70377       2.27509       2.00234       1.59496       1.36415       1.05936      0.829584      0.631472      0.455075      0.338346      0.226920      0.163133      0.106774     0.0688109     0.0448693     0.0259510     0.0161573    0.00932554    0.00511878    0.00299194    0.00151189   0.000793733   0.000417365   0.000190174   9.41309e-05   4.19502e-05   1.77727e-05   7.25641e-06   2.90412e-06
  24  17 3504.8173    2.8673  2.7365 11.2740 -0.0013  0.0391   0.0349   0.1012    0.0623   0.0000   435.8508       6.19915       6.07775       4.38879       1.19778      0.209755      -1.23432     -0.353052     0.0924899      -4.46853      -4.15976       1.09333     0.0340745       2.45236     -0.871108      0.163149      0.292572     -0.567137     -0.407460   -0.00679316   -0.00515419  -0.000953680    -0.0180549    0.00298193    0.00451542    0.00312705   -0.00176308   -0.00148318   0.000127545  -0.000127049   3.20258e-05   7.92094e-05  -5.81958e-05   5.47053e-06   1.49793e-06  -5.46591e-06       2.54076       3.45293       3.64195       3.91845       3.95917       3.79907       3.57825       3.13509       2.75554       2.32309       1.93687       1.59283       1.25447       1.00585      0.719638      0.543816      0.379045      0.275808      0.189669      0.127946     0.0844834     0.0538302     0.0320903     0.0192375     0.0113605    0.00637601    0.00349249    0.00188333   0.000947550   0.000497030   0.000232809   0.000110794   4.72942e-05   2.09920e-05   8.54451e-06   3.47645e-06
  24  18 3650.9011    2.3371  4.0494 10.7795 -0.0001  0.0498   0.0237   0.1300    0.0506   0.0000   441.6941       10.2427       13.1978       10.7346       4.62275      -3.92257      -6.96552      -1.03318       1.16453      -2.86169       1.99691      -1.13649       3.01837       1.22095       2.04468      0.646067     -0.428968     -0.245104    -0.0895469     -0.141031     -0.138999     0.0908488     0.0778182    -0.0117648    0.00521396    -0.0218573   -0.00560256   -0.00191967   -0.00134012  -0.000241984   0.000151080   9.40517e-05  -0.000103766  -1.06605e-05   1.26768e-05  -2.20122e-06       3.25817       4.21573       4.53507       4.85779       4.84042       4.72453       4.33154       3.98260       3.47036       3.01601       2.48377       2.02454       1.62636       1.25676      0.953824      0.724671      0.500533      0.365573      0.248033      0.164682      0.106663     0.0687593     0.0417939     0.0250554     0.0144267    0.00858808    0.00449436    0.00243253    0.00125936   0.000638196   0.000301866   0.000139940   6.24914e-05   2.78541e-05   1.11789e-05   4.36276e-06
  24  19 3796.6678    1.9686  5.9373 10.2631 -0.0017  0.0650   0.0171   0.1684    0.0483   0.0000   441.3761       23.9746       15.5746       3.18413       3.85137      -1.48721       3.65510       13.5515      -3.35995      -1.16127      -3.79473      0.508085      -2.08050      -3.52335       2.24728       1.31932     -0.453216     -0.476904      0.322054      0.268374     -0.123333    -0.0674055     0.0168213    -0.0639218    -0.0298772     0.0135736    0.00935407   0.000598538   0.000209154   0.000336062   4.11555e-05   0.000151280  -1.67986e-05  -2.30102e-05  -6.25420e-06   2.65209e-07       4.26408       5.68818       6.23142       6.62063       6.56146       6.27996       5.90303       5.24151       4.67460       3.90847       3.27541       2.68508       2.12400       1.65555       1.23479      0.911552      0.664394      0.457534      0.316417      0.211616      0.139719     0.0877441     0.0530093     0.0323224     0.0186394     0.0108502    0.00586205    0.00309636    0.00160508   0.000818156   0.000399461   0.000183710   8.33986e-05   3.55685e-05   1.46633e-05   5.81579e-06
  24  20 3942.5936    1.6344  8.1021  9.9594 -0.0011  0.0801   0.0129   0.2184    0.0425   0.0000   445.2432       7.61433       20.1161       3.10039      -8.99667      -6.09508       20.8635      -5.21868      -2.69260       4.65059       2.20726      0.102839       6.15926      0.847092     -0.180370      0.521516      -1.06530      0.244382      0.219608     -0.313798     0.0948457     0.0201229    -0.0306784    -0.0573857     0.0296919     0.0230699    -0.0146401    0.00125722   -0.00321168  -0.000442081  -0.000510655   0.000316200   1.87340e-06   4.43326e-05  -8.79022e-06  -2.83462e-07       5.27579       6.85297       7.40484       7.89942       7.98069       7.58831       7.11568       6.39585       5.70544       4.90113       4.01345       3.29450       2.63643       2.06630       1.54589       1.13034      0.828461      0.582684      0.401002      0.261295      0.174596      0.107143     0.0687516     0.0405287     0.0235197     0.0131379    0.00738695    0.00395217    0.00207350    0.00102901   0.000496310   0.000230234   0.000102497   4.38438e-05   1.78397e-05   7.22089e-06
  24  21 4088.2100    1.3647 10.2374  9.8604 -0.0007  0.1018   0.0103   0.2772    0.0372   0.0000   430.8560      -7.38926       13.2548       2.29506       8.79094     -0.884095       7.62767     -0.318010       4.79837      -5.01260      -3.95112       3.27992       2.99984      -3.14337       2.14715      -2.53530      0.668064      0.363305     -0.694235     -0.178274     0.0681468    -0.0363530     -0.153912     0.0103111     0.0201524    -0.0257006    0.00525566     0.0107745    0.00365925   -0.00100855   0.000328446  -0.000120356   6.59495e-05   3.41954e-05  -3.40667e-05   4.35784e-06       6.79587       8.72835       9.57959       10.3026       10.0066       9.77282       8.99563       8.21620       7.25259       6.27288       5.24042       4.33368       3.39550       2.64777       1.98423       1.46872       1.04854      0.741731      0.500785      0.338682      0.220336      0.138637     0.0861095     0.0520319     0.0300064     0.0172839    0.00942458    0.00505692    0.00260564    0.00130791   0.000632721   0.000296430   0.000133716   5.75925e-05   2.35312e-05   9.39487e-06
  24  22 4233.9532    1.1521 12.9191  9.6800 -0.0009  0.1302   0.0080   0.3522    0.0346   0.0000   431.9444       6.11402       20.3501       4.18245      -14.3937      -7.68959      0.343411       16.8346       12.7503      0.542430      -6.39787       8.46092      -2.58711      -1.27929      -4.91858       1.30071      -1.08380      -1.32986     -0.807557      0.243432     -0.453913     -0.206382     0.0816578      0.102350    -0.0402432   -0.00904039    0.00354211    -0.0107860   0.000512893    0.00224830   0.000191975  -0.000726991  -0.000194907   3.45128e-05  -1.75450e-05  -9.11782e-06       8.36976       11.0187       12.0520       12.6218       12.8207       12.1441       11.4386       10.3852       9.13661       7.88435       6.58628       5.45389       4.23788       3.37676       2.51127       1.87343       1.35456      0.928229      0.661460      0.429983      0.286568      0.177773      0.111575     0.0672963     0.0388551     0.0221885     0.0122378    0.00661513    0.00340293    0.00167174   0.000830813   0.000377939   0.000177097   7.32467e-05   3.08596e-05   1.19510e-05
  24  23 4379.1877    0.9476 15.2902  9.6504 -0.0022  0.1618   0.0066   0.4401    0.0299   0.0000   439.0761       1.81051       22.0655      -6.62543       18.4356       4.14790      -19.6381       6.80259      -1.67554     -0.386329      -1.01523       8.05311       17.3871      -2.30235      -6.94984       1.44159       1.26353     -0.938225     -0.152398       1.72089     0.0161568     -0.586907     0.0100102     0.0678335     0.0130455    0.00636705    -0.0380222     0.0146015  -0.000676455    0.00179227  -0.000842124  -0.000755446  -0.000241485   0.000114993   2.68019e-05  -1.88253e-05       10.4926       13.8327       15.1330       16.0806       16.1579       15.5257       14.2741       12.8628       11.6203       9.76531       8.32378       6.57813       5.44217       4.12931       3.15803       2.32539       1.66435       1.17703      0.815785      0.547458      0.357593      0.227346      0.140364     0.0847745     0.0496257     0.0285498     0.0156813    0.00852289    0.00443890    0.00216456    0.00108038   0.000498354   0.000219496   9.71233e-05   3.81460e-05   1.51300e-05
  25   8 2181.7125    0.8967  0.7240  9.7177 -0.0130  0.0212   0.0214   0.0505    0.0910   0.0000   438.8925      0.739914       16.0312      -3.13685      -2.26336     -0.546475      -1.31826      0.587080       2.10944      -1.41642      -1.77657      -1.09702     -0.420186     -0.353608     -0.179648      0.449737      0.190021     -0.212525     -0.203259     0.0514319   -0.00353836     0.0221942     0.0319266    -0.0179002    0.00438058    0.00447370   -0.00221516   -0.00148662   5.26079e-05   8.33555e-05   8.24617e-05  -8.24367e-05   8.28887e-06   3.52510e-05   2.56335e-05  -6.71695e-07       1.46884       1.83519       2.02397       2.33329       2.26663       2.13174       1.99061       1.73032       1.53049       1.39407       1.13245      0.869632      0.668245      0.551047      0.424900      0.329754      0.224472      0.149755      0.112208     0.0783755     0.0533960     0.0315946     0.0197064     0.0121224    0.00742361    0.00449083    0.00259548    0.00153039   0.000836243   0.000406056   0.000185722   9.48758e-05   4.44162e-05   2.00120e-05   9.19797e-06   3.82182e-06
  25   9 2340.5435    1.2761  0.9475 10.1359 -0.0069  0.0237   0.0263   0.0570    0.1083   0.0000   442.3576       1.31513       13.9797       1.44662     -0.987314      -4.27729      -1.64856     -0.929093       1.01543     -0.733930      0.119875     -0.344947     -0.760994     0.0325609     -0.283213      0.267641     0.0540793      0.122241     0.0817640     0.0239322    -0.0270905    0.00650469     0.0235315    -0.0100554   -0.00603157    0.00549528   -0.00108578   0.000757613  -0.000931827  -8.86048e-05  -8.06714e-06   0.000248019   2.65187e-05   1.42214e-05   1.35415e-05  -5.39387e-06       1.68364       2.06588       2.20157       2.14573       2.23954       2.23900       2.18003       2.06797       1.82926       1.45736       1.18592      0.931748      0.775206      0.619475      0.493142      0.394796      0.299059      0.213755      0.145848     0.0969423     0.0643526     0.0399616     0.0244855     0.0150138    0.00876263    0.00511838    0.00283461    0.00150539   0.000824547   0.000410700   0.000209087   0.000108312   4.87450e-05   2.27232e-05   9.18414e-06   4.04776e-06
  25  10 2494.3253    1.7357  0.9738 10.5259 -0.0041  0.0223   0.0351   0.0591    0.1266   0.0000   438.8217       2.06802       18.1702     -0.487420     -0.502270     -0.329835       3.13047      -4.03211      0.965555       1.73024       1.84563     -0.469508      0.220773      0.786462    -0.0311951     -0.249441      0.190187    -0.0491531    -0.0879315     0.0340554    -0.0615982    -0.0286098     0.0378468     0.0235377  -0.000272834    0.00141665  -0.000798627  -0.000771764  -0.000295108  -0.000537433   0.000356087   6.29753e-06  -2.55192e-06   1.11711e-05   2.41018e-06  -1.23678e-06       1.54493       1.99359       2.30148       2.44020       2.40258       2.25730       2.10865       1.89442       1.67884       1.38853       1.25637      0.960692      0.753167      0.605787      0.458854      0.319370      0.239513      0.173888      0.113954     0.0786604     0.0516193     0.0332470     0.0210318     0.0130309    0.00763017    0.00454302    0.00260210    0.00137307   0.000801413   0.000397438   0.000204748   9.62056e-05   4.62915e-05   2.07250e-05   8.99310e-06   3.93057e-06
  25  11 2646.2071    2.2725  0.9816 10.9922 -0.0059  0.0256   0.0449   0.0539    0.1404   0.0000   438.6847     -0.480338       16.1260      -1.27088     -0.960646      -4.53568       2.02975     -0.513256     -0.883569      0.327883       1.74203      0.114275      0.397807      0.156066     -0.106507     -0.390931     -0.461391      0.175595   -0.00386450     0.0456585    -0.0201020     0.0689931    -0.0240451     0.0198688   -0.00324759  -0.000902182   0.000885687   -0.00143831   -0.00126097   0.000232019   0.000393456   0.000191728   1.28376e-05   4.46319e-06  -9.21857e-06   2.90724e-06       1.83693       2.25909       2.50896       2.67970       2.68333       2.39377       2.26888       2.04379       1.86760       1.70726       1.45898       1.19674      0.938720      0.759285      0.563554      0.388803      0.289810      0.198626      0.146116     0.0923931     0.0571782     0.0410470     0.0248700     0.0167215    0.00922874    0.00558034    0.00301770    0.00171456    0.00102911   0.000485110   0.000250385   0.000120474   5.42009e-05   2.35636e-05   1.10219e-05   4.46750e-06
  25  13 2947.4017    3.7013  0.8625 12.2158  0.0001  0.0210   0.0773   0.0530    0.1131   0.0000   438.2333       5.38786       18.7124       1.43271       1.39550       1.32467      -3.58150       1.23207       3.08291      -1.12758       1.81990      -1.39694     -0.274348      0.448677       1.16896     -0.384711     -0.184040      0.115741     0.0264016     0.0689442     0.0538944     0.0223843   -0.00327823  -0.000990746   0.000469802    0.00571675    0.00349490    0.00222522  -1.06322e-05  -0.000159889  -0.000185077  -9.02292e-05  -4.79459e-05  -1.70803e-05   1.86848e-06   1.38472e-06       1.33474       1.77862       1.88051       2.10321       1.99119       1.99340       1.82207       1.64808       1.47664       1.29577       1.07939      0.835080      0.721856      0.550464      0.413563      0.303439      0.231257      0.160841      0.116025     0.0715468     0.0490724     0.0314657     0.0204606     0.0129181    0.00756192    0.00429254    0.00242394    0.00135417   0.000726207   0.000396929   0.000194299   9.56363e-05   4.40210e-05   1.97303e-05   8.04443e-06   3.50045e-06
  25  14 3096.1226    4.0504  1.0154 12.3141 -0.0067  0.0243   0.0819   0.0563    0.1434   0.0000   438.5619       7.06740       13.7797       2.79380      -6.17631       2.08400       1.24645       2.77060       1.14797      0.185357       2.69695      -2.03360     -0.274423     -0.326151    -0.0456513      0.289505      0.198435      0.101988     -0.112744     -0.211518      0.105424   -0.00811668   -0.00314304    0.00702300    -0.0118494    0.00262312    0.00513132    0.00296834   -0.00102321   0.000668199   0.000186079   0.000168252  -2.06197e-07  -2.49157e-05   2.01480e-05  -5.34746e-06       1.69331       2.17234       2.45879       2.56211       2.64922       2.50360       2.35969       2.12203       1.83660       1.51464       1.27805       1.08012      0.816951      0.648712      0.489298      0.364625      0.270675      0.183497      0.136449     0.0886681     0.0602420     0.0412530     0.0233234     0.0147729    0.00908009    0.00511261    0.00298383    0.00165746   0.000791017   0.000437490   0.000234848   0.000109010   5.07597e-05   2.55099e-05   9.68125e-06   4.69291e-06
  25  15 3243.8634    3.8277  1.2898 12.5892 -0.0055  0.0273   0.0701   0.0669    0.0972   0.0000   438.1107       1.76952       12.4722       7.29503      -7.09250       2.79241       3.88197      -2.44112      0.344233       1.24656      0.895179      0.757582     -0.480779     -0.688658      0.896315     -0.101517     -0.228818     0.0218465      0.248861     -0.197151   -0.00281791     0.0177701    -0.0738585     0.0306575    0.00601796     0.0124022    0.00326137    0.00219615  -0.000998384   0.000357904   0.000166944   4.06371e-06   1.99402e-06  -5.28194e-06   1.39629e-05   3.13951e-06       1.81843       2.29107       2.45910       2.55403       2.45020       2.51561       2.39619       2.22483       1.97652       1.70619       1.44631       1.13582      0.903971      0.748642      0.571140      0.435334      0.335103      0.232445      0.162713      0.109436     0.0696594     0.0447035     0.0292192     0.0173456     0.0103879    0.00618962    0.00329536    0.00193074   0.000971897   0.000528749   0.000257823   0.000127701   5.96062e-05   2.58017e-05   1.21700e-05   4.85462e-06
  25  16 3391.0598    3.1549  1.9207 12.0723 -0.0056  0.0338   0.0478   0.0844    0.0688   0.0000   439.0286     0.0176803       13.9580       8.95688     -0.287811       6.54459      -7.51132      -2.67836      0.294707     -0.221268      -2.72512      -1.23750     -0.584546      0.175380     -0.114883      0.959207     -0.362060      0.545899     -0.245604    -0.0875789      0.126874     0.0285305    -0.0198773    -0.0336086    -0.0143354  -0.000113862   -0.00761866   -0.00242961   -0.00271202   0.000323259  -0.000128063  -0.000265784  -7.11118e-05  -2.06927e-05   3.10275e-05   9.74466e-07       2.17762       2.73784       2.95073       3.20222       3.22773       3.01144       2.97361       2.58418       2.39930       2.01644       1.74337       1.42362       1.10265      0.888939      0.675508      0.529786      0.376196      0.280654      0.190816      0.123613     0.0840778     0.0540183     0.0343157     0.0210777     0.0128962    0.00750286    0.00425926    0.00232638    0.00123648   0.000646685   0.000326896   0.000159963   7.35980e-05   3.40716e-05   1.45922e-05   6.46846e-06
  25  17 3538.1010    2.7349  2.8940 11.2669 -0.0016  0.0419   0.0319   0.1003    0.0566   0.0000   441.0976      -4.22092       12.4714      0.970907       2.97422      -1.10403       2.88932      -4.48649     -0.700115      -1.09611      -2.45553      -2.13811      -1.00856      -1.07750      0.435574      0.367904      0.677660      0.272071      0.288605     -0.278260     -0.166762    0.00471609     0.0336511    -0.0144568   -0.00713130   -0.00215887    0.00275549    0.00423445    0.00234533  -0.000347758   0.000630786   0.000205380  -1.55313e-05  -4.16900e-05   5.99254e-06   6.19303e-07       2.57170       3.47821       3.63490       3.99917       3.95328       3.65170       3.69741       3.24236       2.94635       2.43134       2.15458       1.73944       1.36609       1.10215      0.837273      0.649766      0.452879      0.332191      0.230898      0.160685      0.103656     0.0671912     0.0423637     0.0261884     0.0154055    0.00911149    0.00517216    0.00285750    0.00156979   0.000793960   0.000396176   0.000195629   9.07206e-05   4.23419e-05   1.87491e-05   8.08126e-06
  25  18 3684.8065    2.2759  4.4442 10.6072 -0.0009  0.0506   0.0215   0.1353    0.0485   0.0000   433.0103       5.27915       19.9797       8.58414       6.24830       4.51705       2.59953      -2.80047       2.52519      -2.45619      -1.36332     -0.699989      -1.45392     -0.650873      -1.16140      0.272785      0.150080      0.140884      0.474048      0.135700      0.128884     0.0943683      0.113151    -0.0111034    -0.0174324     0.0119694    0.00772263   -0.00738150  -0.000388440  -0.000152606  -0.000380906  -4.65334e-05   1.05325e-05   2.37584e-05  -2.25691e-05   1.71019e-05       3.26378       4.20589       4.77531       4.97226       5.11135       4.85750       4.52105       4.10696       3.60001       3.08153       2.55961       2.12905       1.71527       1.32504       1.00280      0.761887      0.556564      0.398799      0.275121      0.187310      0.126418     0.0807115     0.0517629     0.0316314     0.0189574     0.0111073    0.00629190    0.00340728    0.00183906   0.000947295   0.000486662   0.000237863   0.000111542   5.14928e-05   2.18042e-05   9.25882e-06
  25  19 3831.2753    1.8607  6.0562 10.3446 -0.0003  0.0640   0.0161   0.1735    0.0417   0.0000   436.4528       9.77030       6.85323      -2.33281      -8.09223      -4.62580       4.85493      -3.14138     -0.886044      -2.45523      -5.95705       2.89198      -3.98475     -0.458776     -0.279152      -1.03678      0.492782     -0.609590      0.904152      0.132762     -0.139767      0.373541     0.0793043     0.0416604   -0.00440535    0.00691327    0.00501358   -0.00544325  -0.000482197    0.00150078   0.000783769   0.000290688  -7.56728e-05   2.19135e-05  -2.27235e-05  -2.13300e-05       4.18647       5.33208       5.86700       6.28830       6.28440       6.05815       5.65839       5.16030       4.53122       3.93804       3.28129       2.81834       2.16632       1.75083       1.29957      0.992026      0.704975      0.508070      0.356844      0.245206      0.159266      0.106033     0.0664099     0.0413590     0.0242740     0.0142939    0.00816319    0.00441844    0.00239676    0.00125240   0.000625871   0.000304457   0.000140942   6.61076e-05   2.88226e-05   1.21133e-05
  25  20 3977.5585    1.5421  8.4846  9.9224 -0.0015  0.0826   0.0118   0.2301    0.0395   0.0000   440.8416       10.3182      0.908162       10.4329      -2.86746      -2.03520      -12.6714       2.48330      -2.32120       4.23281       1.40989      -1.46507      -2.66238       1.83301     -0.488957      0.478779     -0.619884     0.0210957      0.391384     -0.177946     -0.193585      0.132843     -0.104143    -0.0956710    -0.0207715    -0.0181639    0.00731130   0.000580498   -0.00391690    0.00147594   0.000497327  -0.000327761  -4.55868e-05   0.000204481  -6.71135e-06  -3.27930e-05       5.29177       6.96861       7.64037       7.95193       8.13399       7.78328       7.36581       6.57424       5.93051       5.07001       4.28736       3.55890       2.81668       2.20359       1.68437       1.28463      0.925162      0.681130      0.456726      0.316583      0.201957      0.133864     0.0845981     0.0536304     0.0314288     0.0183839     0.0101803    0.00572309    0.00307321    0.00157694   0.000796254   0.000385746   0.000183262   8.29559e-05   3.57682e-05   1.50907e-05
  25  21 4123.5659    1.2993 10.8653  9.7461 -0.0017  0.1055   0.0093   0.2888    0.0358   0.0000   430.9981       11.6070       12.6338      -16.4386      -8.03259       9.62200      0.891472       4.08977       10.4290       11.2727       5.94890      -1.67718       6.71118       3.40699      -1.13622      -1.31550     -0.163389      -1.53114     -0.328987     0.0762201      0.234919      0.155465     0.0232930    -0.0268175   -0.00600516    0.00627880     0.0299337   0.000250498   -0.00289188   -0.00506364    0.00182064   0.000370289   0.000163078  -0.000250095   2.76877e-05  -1.00349e-05       6.65072       8.66577       9.43523       10.1779       9.96021       9.74487       9.12572       8.41626       7.49516       6.40808       5.44769       4.43675       3.54290       2.78077       2.19767       1.63868       1.18767      0.863957      0.600456      0.401399      0.270287      0.173913      0.109042     0.0670268     0.0404462     0.0235943     0.0135566    0.00743020    0.00400872    0.00207378    0.00105115   0.000512276   0.000238649   0.000109448   4.71791e-05   2.06037e-05
  25  22 4269.6788    1.0888 13.3600  9.6613 -0.0011  0.1344   0.0074   0.3691    0.0320   0.0000   436.1603       19.2947       33.9481       1.03985      -18.9698      -8.78659      0.937756      -6.80512      -7.63188       1.53800      -2.49388     -0.857286       14.5108      -1.56997      -3.01742       1.93843       1.82158     -0.626663     -0.318473      0.114158      0.850066      0.131425    -0.0380469     0.0852265     0.0318001    0.00418581    0.00558072     0.0139570   -0.00198810   -0.00309889    0.00111490   -0.00131186  -0.000118843  -0.000173153  -2.05179e-06   5.58875e-06       8.36814       11.2465       12.3130       13.0327       13.0117       12.4118       11.6782       10.7294       9.49614       8.33881       6.90981       5.85621       4.56721       3.64766       2.78629       2.07366       1.53759       1.08720      0.762461      0.512078      0.338773      0.220681      0.139987     0.0873595     0.0516896     0.0305066     0.0172263    0.00947043    0.00520213    0.00265009    0.00136719   0.000658384   0.000310213   0.000141402   6.04259e-05   2.57878e-05
  25  23 4415.3529    0.9008 16.1951  9.5652 -0.0016  0.1752   0.0060   0.4579    0.0284   0.0000   416.1341       19.4642       26.9831      -11.2095      -12.7546       13.1379      -12.6234      -5.12704       8.09027       4.67415       17.4083      -8.82146      -5.09212       4.65015       3.21371      -1.37587      -2.68883      0.269970     0.0430975     -0.779146    -0.0431016       1.10122      0.184004     -0.265242   0.000952161      0.101850     0.0612205   -0.00980138   -0.00685126    0.00503122   -0.00169217   -0.00128291   9.44633e-05  -0.000116685  -6.90387e-05   2.38899e-05       10.7189       14.0736       15.7518       16.0094       16.3727       15.9628       14.7242       13.9030       12.1770       10.7313       8.87573       7.34317       5.92517       4.67712       3.63100       2.72094       2.01758       1.43110       1.00965      0.676870      0.455590      0.295632      0.183088      0.114496     0.0688368     0.0397813     0.0232707     0.0126329    0.00680009    0.00360791    0.00178265   0.000895379   0.000414293   0.000190258   7.95450e-05   3.36848e-05
  26   6 1869.0101    0.4590  0.4199  9.2699 -0.0060  0.0250   0.0151   0.0359    0.0511   0.0000   440.3945      0.247158       19.9440      0.315035      -3.38779       1.44542      0.514931      0.246830     -0.471917     -0.415654      -1.49827     -0.445577      0.654310      0.365613     -0.160884      0.153110     0.0790935      0.108556      0.112553     0.0562177    -0.0330285    -0.0337088     0.0177717  -0.000759473   -0.00161996    0.00182292    0.00219134  -0.000410326  -0.000613576   0.000191469  -1.45604e-05  -4.37194e-05  -0.000114233  -1.98246e-05  -3.73709e-06   2.22427e-06       1.36258       1.71069       1.66883       2.15377       1.84787       1.92349       2.14713       1.55511       1.30297       1.30840       1.19476      0.843298      0.649909      0.590442      0.401837      0.329136      0.263162      0.204244      0.120417     0.0879794     0.0708823     0.0377039     0.0245817     0.0173358     0.0113040    0.00677864    0.00357341    0.00249325    0.00129101   0.000671083   0.000276274   0.000178164   9.93996e-05   4.39204e-05   1.45630e-05   6.96275e-06
  26   7 2039.6928    0.6970  0.6094  9.2488 -0.0052  0.0196   0.0176   0.0436    0.0797   0.0000   439.0153      -2.60701       16.2643       1.56670      -3.75308     -0.124993     -0.496682      -1.87652     -0.902912      -1.67081     -0.689476      -1.04747     0.0802341     -0.391736    -0.0637311    -0.0975571     0.0185526      0.207511     -0.213759    -0.0666334    -0.0172817     0.0327756     0.0279272   -0.00741939   -0.00607623    0.00246984   -0.00478566  -0.000522749   0.000618211   0.000293161   0.000142937  -0.000117560   8.69077e-05   1.81923e-05  -3.35005e-06  -4.79668e-06       1.18579       1.44154       1.57715       1.77854       1.79945       1.66835       1.55405       1.52904       1.29623       1.09668      0.979685      0.821862      0.609411      0.488462      0.414985      0.319067      0.219525      0.153388      0.115458     0.0848725     0.0544991     0.0344858     0.0230119     0.0145269    0.00908658    0.00487497    0.00304453    0.00183456    0.00104745   0.000540623   0.000277728   0.000127121   6.48508e-05   3.15393e-05   1.54736e-05   6.87414e-06
  26   8 2205.9956    0.9562  0.8578  9.8054 -0.0098  0.0252   0.0219   0.0559    0.0946   0.0000   439.8079      -1.84477       16.0944      -3.59829      0.364279    -0.0304691      -1.75926      -5.25361       1.70742     -0.696797       1.22155       1.62179       1.32607      0.724695      0.689607      0.251837      0.267339     0.0661656    -0.0173964      0.191698    -0.0308351   -0.00656970     0.0151292    -0.0210334    0.00924188   -0.00987890  -0.000939644    0.00203077   0.000771910  -0.000979635  -0.000612289  -1.89513e-05  -0.000113147  -5.15207e-05  -1.52687e-05   8.77454e-06       1.82287       2.59608       2.78588       2.85531       2.52900       2.21486       1.99093       1.90481       1.94119       1.87799       1.74008       1.51358       1.22370      0.926031      0.702826      0.477304      0.349444      0.217495      0.151373     0.0971656     0.0636958     0.0426226     0.0259183     0.0166357    0.00952991    0.00655654    0.00345998    0.00215061    0.00107144   0.000622286   0.000298850   0.000159229   7.78656e-05   3.60042e-05   1.54463e-05   7.07767e-06
  26   9 2366.0203    1.3464  0.9951 10.3613 -0.0075  0.0243   0.0264   0.0565    0.1014   0.0000   438.9462     -0.229690       14.6894      -2.30866      -7.11878       1.49669      0.552349      0.761958       1.94892      -1.46141       1.96295     -0.159653     -0.102335     0.0174791      0.301918      0.692477     0.0283072     -0.276331    -0.0258136     0.0926353    -0.0602462    0.00670699     0.0509064    -0.0146625   -0.00811579    0.00138408   -0.00327899  -0.000809888  -0.000945497   0.000738708  -4.20899e-05  -1.71977e-05   0.000121350  -3.68391e-05  -3.92524e-05   3.33088e-06       1.48791       1.80957       2.20048       2.23916       2.14314       2.32354       2.06395       1.87438       1.70037       1.41627       1.19592       1.06872      0.790985      0.656770      0.512308      0.359569      0.289886      0.207935      0.142646     0.0998099     0.0697870     0.0432626     0.0297878     0.0189095     0.0109142    0.00694237    0.00396568    0.00214673    0.00118191   0.000660062   0.000325093   0.000168091   8.67409e-05   3.96277e-05   1.79238e-05   8.25920e-06
  26  10 2521.1931    1.8551  0.9744 10.8758 -0.0082  0.0231   0.0366   0.0561    0.1122   0.0000   436.3132      0.735156       15.5333      -1.28627     -0.814525      -1.48930       2.28935      -5.76731     -0.228340     -0.911630      -1.20516     -0.252328     -0.311124     -0.563280     -0.166274     -0.203937      0.498025     0.0723151     -0.304632     -0.172046     0.0112862   -0.00424772     0.0111824    0.00803554   -0.00114786    0.00942701    0.00435399  -0.000476741    0.00125889   0.000466231  -0.000271553   5.74675e-05   0.000134203   3.26413e-05  -3.34678e-06  -5.90979e-06       1.60554       1.97951       2.22273       2.38398       2.42031       2.24906       2.10253       1.95083       1.76315       1.45999       1.26291       1.06814      0.864923      0.694679      0.507159      0.376311      0.274416      0.202767      0.140182     0.0946030     0.0671141     0.0425620     0.0277310     0.0174100     0.0109557    0.00619377    0.00359060    0.00212811    0.00113820   0.000624175   0.000338183   0.000162565   8.62084e-05   4.01235e-05   1.91564e-05   7.85154e-06
  26  11 2674.3448    2.4366  1.0801 11.0082 -0.0004  0.0238   0.0450   0.0586    0.1590   0.0000   440.6082     0.0113187       11.7014       2.41414      -2.11249      0.579806      -3.18440    -0.0681290      -1.07029     -0.814082     -0.627810      0.856930     -0.466833     -0.561037     -0.520815      0.639092      0.147176     -0.230763     0.0165520      0.160845     -0.124268    -0.0535805     0.0360230    0.00527111   -0.00960131    0.00325331    0.00230731  -0.000280833   0.000507077   0.000405470  -8.72710e-05  -3.42212e-05  -1.56723e-05  -3.31411e-05  -7.15204e-06  -1.27875e-06       1.54869       1.96038       2.07742       2.20836       2.31886       2.30572       2.05001       1.90486       1.71516       1.50145       1.26460       1.00622      0.789795      0.666899      0.523867      0.406607      0.290671      0.205052      0.137133      0.108643     0.0740887     0.0481655     0.0298659     0.0170932     0.0102878    0.00671818    0.00397075    0.00235940    0.00133153   0.000666220   0.000345143   0.000170762   8.34678e-05   3.91595e-05   1.74108e-05   7.81620e-06
  26  12 2826.5547    3.1109  0.8864 11.8966 -0.0045  0.0213   0.0637   0.0502    0.1167   0.0000   437.9027    -0.0988293       9.93673       3.33323      0.802475       2.60801      -2.32623      0.140668       1.14283     -0.579536      -1.54225     -0.247677     -0.880517      0.641311      0.604488     -0.579420     -0.124913    -0.0340245     -0.230643     0.0353085    -0.0145761    -0.0603338     0.0476330   -0.00648328    -0.0137778   -0.00814151    0.00289412    0.00170650   -0.00183114   0.000517791  -0.000382743  -0.000117722  -4.86380e-05   3.24874e-05  -1.28168e-06  -1.31833e-06       1.43784       1.72734       1.84975       2.04798       2.01459       1.88193       1.86631       1.76000       1.53026       1.27092       1.18427      0.952118      0.735945      0.576501      0.488178      0.369896      0.262070      0.186778      0.133937     0.0961239     0.0628710     0.0408093     0.0259719     0.0167237     0.0100651    0.00578249    0.00341368    0.00200801    0.00112486   0.000595597   0.000287989   0.000141148   7.09221e-05   3.41531e-05   1.62818e-05   7.29700e-06
  26  13 2977.4097    3.6786  0.9116 12.4965 -0.0080  0.0230   0.0753   0.0534    0.1012   0.0000   438.0939       1.87722       16.3050       2.90926     -0.797791       1.31732       1.11921       1.55750      -1.48928      0.800045       1.23396     0.0491068     -0.626038     -0.311852     -0.170080      0.518592      0.252083     -0.301611    -0.0668494    0.00282977     0.0397998     0.0159782    -0.0491764     0.0171955     0.0211832   0.000745532   -0.00335731    0.00370409    0.00130924    0.00115990   5.77841e-05  -0.000216524  -5.72910e-05   8.12227e-05  -2.37843e-05   6.36917e-06       1.69506       2.32271       2.60149       2.66518       2.63184       2.39482       2.24317       1.99088       1.86815       1.67155       1.41201       1.21485      0.953027      0.743835      0.548980      0.413101      0.294732      0.196261      0.135593     0.0914135     0.0630416     0.0403685     0.0250823     0.0152672    0.00930468    0.00577798    0.00341570    0.00194437    0.00105955   0.000544232   0.000287190   0.000143062   6.92512e-05   3.40785e-05   1.56955e-05   6.68126e-06
  26  14 3126.9003    3.9322  1.0678 12.5465 -0.0073  0.0242   0.0756   0.0596    0.1214   0.0000   435.0530       1.94837       13.8871       4.65013      -1.06406      -5.04474       1.77161      -3.33042       1.49508      -5.72189       1.58216     -0.801703      -1.66559      -1.13639    -0.0374278     -0.761218     -0.242204     0.0967557     -0.148182      0.158863    -0.0375198    0.00932533     0.0336924     0.0135672    -0.0126138    -0.0120971    0.00553568    0.00112912   0.000387509   0.000193909   0.000662323   0.000110342   1.54103e-05   4.37400e-06  -1.57069e-05   9.67845e-06       1.59081       2.08376       2.19775       2.44342       2.47232       2.45923       2.17464       2.00849       1.80721       1.53561       1.25885       1.02028      0.817582      0.664158      0.517584      0.388454      0.283148      0.208440      0.146462      0.100810     0.0718320     0.0473512     0.0288432     0.0182171     0.0110811    0.00671606    0.00390433    0.00233099    0.00121872   0.000670711   0.000348790   0.000173783   8.22420e-05   3.99963e-05   1.81272e-05   7.23450e-06
  26  15 3275.3516    3.7631  1.4704 12.2982 -0.0025  0.0289   0.0614   0.0682    0.0972   0.0000   438.6187       1.72530       15.2782       4.71997      -4.47717      -5.91020      -2.78713       2.12893      0.192182      0.322597     -0.775854       1.46488       1.50400      0.101673   -0.00395971      0.268053     -0.688653     -0.277358     -0.106510    -0.0757737    -0.0107711     0.0543029    -0.0144598    -0.0349302     0.0209767   -0.00272015   -0.00433587   -0.00315708  -0.000957478  -8.86111e-05   0.000206362   0.000457926   3.99171e-05  -7.63492e-06   1.15072e-05   8.58341e-06       1.82989       2.53664       2.66024       2.85281       2.65646       2.65623       2.39645       2.29244       2.04286       1.83907       1.63072       1.35751       1.14391      0.876112      0.667436      0.484032      0.357464      0.251774      0.174477      0.120108     0.0833272     0.0541652     0.0350474     0.0217188     0.0133415    0.00797800    0.00458813    0.00263464    0.00139417   0.000765868   0.000390076   0.000206427   9.69887e-05   4.86384e-05   2.06575e-05   9.39984e-06
[truncated: 1,536,480 more chars]
