# Supplementary material for: Global-Mode Analysis of Full-Disk Data from the Michelson Doppler Imager and the Helioseismic and Magnetic Imager
Source: Sol Phys. 2018 Jan 31;293(2):29. doi: 10.1007/s11207-017-1201-5 (PMC6566312; doi:10.1007/s11207-017-1201-5)
Supplement: Supplementary file 3 — (TAR 230.0 MB) [file 11207_2017_1201_MOESM3_ESM.tar › MDI/mdivwcomm.5540]

   0  12 1822.1562    0.4366  0.4182  9.4896  0.0000  0.1339   0.1041   0.3282    0.3321   0.0000     0.0000       0.00000       0.00000       0.00000       0.00000       0.00000       0.00000       0.00000       0.00000       0.00000       0.00000       0.00000
   0  16 2362.7936    1.4943  0.6825 10.8283  0.0000  0.2293   0.3076   0.3241    0.8822   0.0000     0.0000       0.00000       0.00000       0.00000       0.00000       0.00000       0.00000       0.00000       0.00000       0.00000       0.00000       0.00000
   1  12 1885.0436    0.5399  0.4202  9.9638  0.0000  0.0959   0.0774   0.1961    0.2311   0.0000   399.0483       14.6519       0.00000       0.00000       0.00000       0.00000       109.084       52.3849       0.00000       0.00000       0.00000       0.00000
   1  13 2020.8344    0.6408  0.9392  9.6860  0.0000  0.1557   0.0649   0.2467    0.3740   0.0000   417.3876       5.20583       0.00000       0.00000       0.00000       0.00000       216.690       93.7166       0.00000       0.00000       0.00000       0.00000
   1  14 2156.4950    0.9517  2.4400  8.8161  0.1098  0.1993   0.0762   0.4885    0.4722   0.0000   354.5765      -35.8637       0.00000       0.00000       0.00000       0.00000       268.036       122.182       0.00000       0.00000       0.00000       0.00000
   1  15 2291.7062    1.3465  1.5702 -3.2224  0.0000  0.1529   0.0995   0.3393 1000.0000   0.0000   395.7668      -51.8448       0.00000       0.00000       0.00000       0.00000       172.993       82.1668       0.00000       0.00000       0.00000       0.00000
   1  20 2963.2720    4.1104  0.9222  0.7608  0.0000  0.0903   0.3031   0.2281 1000.0000   0.0000   521.9129      -27.8680       0.00000       0.00000       0.00000       0.00000       104.588       67.2893       0.00000       0.00000       0.00000       0.00000
   1  23 3368.3854    3.8170  1.5643  9.9324  0.0000  0.1524   0.2527   0.3335    6.7582   0.0000   371.7443      -62.0255       0.00000       0.00000       0.00000       0.00000       190.280       98.9440       0.00000       0.00000       0.00000       0.00000
   2  13 2081.9821    0.8870  1.0479  8.1778  0.0000  0.1136   0.0505   0.1954    1.1367   0.0000   422.1903      -3.62686      -10.2598     -0.998176       0.00000       0.00000       98.5786       74.6835       33.4372       8.63814       0.00000       0.00000
   2  14 2217.5084    1.0876  0.8418  8.1533  0.0000  0.1058   0.0745   0.1572    1.8355   0.0000   371.4412      -41.8021      0.906848       5.63974       0.00000       0.00000       73.4750       60.2650       34.7087       9.87235       0.00000       0.00000
   2  15 2352.2255    1.5061  1.1374  5.1805  0.0000  0.0934   0.0938   0.2397   89.2253   0.0000   437.8220       32.2170       29.5015       2.42994       0.00000       0.00000       80.2372       59.6423       28.4980       8.74524       0.00000       0.00000
   2  16 2485.8235    1.7314  1.6138  9.1799  0.0003  0.1091   0.0864   0.2526    1.3623   0.0000   440.7339       60.0434       3.93354       5.70903       0.00000       0.00000       89.9089       70.2174       34.2760       11.2485       0.00000       0.00000
   2  20 3024.6681    4.3220  1.0079  0.9807  0.0000  0.0835   0.2493   0.1788 1000.0000   0.0000   429.6854       4.05918      0.237643       5.68729       0.00000       0.00000       68.4147       59.1939       25.6140       9.61701       0.00000       0.00000
   2  22 3294.8949    4.3487  1.8092 -0.1938  0.0000  0.0998   0.1959   0.2330 1000.0000   0.0000   428.6860       82.4517      -15.3448      -5.76057       0.00000       0.00000       68.4899       54.3462       38.0489       12.5438       0.00000       0.00000
   2  23 3430.6009    3.5909  2.3499 10.3327  0.0144  0.1168   0.1459   0.2712    4.5149   0.0000   310.0062      -27.9554      -46.4785       17.4476       0.00000       0.00000       88.3759       70.0617       42.6049       14.3291       0.00000       0.00000
   3  13 2137.5772    0.7043  0.7542 10.1678 -0.0135  0.0892   0.0551   0.1792    0.2539   0.0000   494.1731       34.2104      -53.7484       2.91947       3.79552      -2.42547       53.6268       50.6449       33.5870       15.7203       6.92017       1.96101
   3  14 2273.3063    1.0392  0.9595 10.4680  0.0000  0.0777   0.0669   0.1792    0.2780   0.0000   414.3525      -11.6519       6.06154      -9.51727       6.50313      0.301624       31.4968       39.0074       23.9629       16.3320       6.46594       2.80723
   3  15 2407.6436    1.4226  0.9261 10.6614  0.0000  0.0836   0.0930   0.1571    0.4498   0.0000   368.2838      -61.3066       37.6225       6.61143      -14.7906       1.75991       51.1999       49.0050       31.5164       14.3586       7.03323       2.06811
   3  17 2675.9930    2.2656  1.0628 10.9563 -0.0104  0.0799   0.1362   0.1913    1.1399   0.0000   412.8569       7.31402       56.6921       10.1120      -9.63866      0.238977       41.4492       42.6075       27.5144       14.4309       6.51772       2.07607
   3  18 2811.3147    3.3413  0.6484 11.6301  0.0000  0.0441   0.2382   0.1478    0.5556   0.0000   466.4763      -19.9016      -12.1112       33.3719       1.23907      0.745742       22.5526       23.3918       16.5433       9.01768       4.69324       1.19954
   3  19 2946.8825    3.5979  1.0646 12.0342  0.0000  0.0802   0.1922   0.1943    0.6354   0.0000   456.3117       12.0433       8.72932      -2.68325       4.57229     -0.433269       33.3328       37.9347       30.5807       11.5333       9.74139       2.66069
   3  20 3082.3202    4.4134  0.9797 12.0508  0.0000  0.0623   0.2532   0.1621    0.7916   0.0000   363.0513      -7.12753      -6.33201       14.0634      -4.26868      0.241712       36.7169       34.8786       23.0217       12.6886       4.96785       1.51816
   3  21 3217.5643    4.2740  1.3116 11.7101  0.0222  0.0643   0.2212   0.2286    0.7508   0.0000   474.9836       11.0310       6.65621   -0.00906498      -8.33981      -3.31312       35.7184       31.5774       23.5612       13.4842       6.13856       1.67300
   3  22 3353.4708    3.5530  0.8322 13.2124 -0.0009  0.0674   0.2454   0.1798    0.2688   0.0000   410.9023       29.3379       37.4031       6.83108      0.165192     -0.626249       37.9530       38.4024       23.9028       11.9050       5.45228       1.49216
   3  23 3489.3798    2.9975  2.0344 12.2344  0.0000  0.1137   0.1416   0.2639    0.2820   0.0000   557.8202       53.2087      -34.9380      -27.3895       11.5337      0.142777       67.5553       64.5563       39.6624       22.8527       8.19607       3.11705
   3  25 3762.5799    1.9168  4.6053 11.4063  0.0000  0.1890   0.0748   0.5018    0.1820   0.0000   696.4188       47.8649      -157.842      -17.0467      0.143360       6.33969       97.3316       92.7514       67.5223       40.9818       17.4418       5.44789
   4  12 2051.5648    0.5485  0.7503  9.5298  0.0000  0.0636   0.0346   0.1447    0.1542   0.0000   428.1292      -12.7576      -27.3758      -2.34370      -3.57531       3.67678       21.5863       26.7200       20.8371       14.6296       8.30062       4.29695
   4  13 2188.2809    0.7606  0.6390  9.8607  0.0000  0.0557   0.0448   0.1100    0.2012   0.0000   413.6477      -2.67126       27.0595       10.3269       12.7341       2.00446       18.6180       22.3963       18.1592       12.6292       7.16534       3.57980
   4  15 2458.5291    1.6747  1.2603  4.3551  0.0000  0.0852   0.0798   0.2065  260.1309   0.0000   401.8053      -59.6422       5.26386       25.7419      -6.71426      -2.57992       34.2196       36.4255       31.4941       20.3083       12.0561       6.01319
   4  18 2864.1089    3.3513  0.9739 11.3478  0.0000  0.0593   0.1650   0.1555    0.7288   0.0000   419.7604     -0.153268       41.8749      -1.53165      -9.79622      -2.84750       21.3807       19.3965       22.3500       11.7873       7.86489       4.44693
   4  19 3000.1417    4.0652  0.6374 12.5891  0.0000  0.0450   0.2460   0.1135    0.3214   0.0000   420.5073       26.6175      -10.7264       11.7275       11.0191      -2.18996       14.2934       18.4136       13.8906       10.7287       6.14680       3.04060
   4  21 3271.7254    3.7245  1.3426 12.0015 -0.0014  0.0705   0.1849   0.1903    0.6389   0.0000   433.0417      -11.6290       17.3812      -12.0589       2.19892      -2.17616       28.7368       26.1549       23.7913       17.9967       10.7969       5.55315
   4  22 3407.9334    3.5242  1.8980 11.2700  0.0055  0.0808   0.1416   0.2366    0.6242   0.0000   440.3079      -1.23130       55.2459      -16.9362       2.75902      -10.8072       32.5596       32.9434       28.0101       19.1186       12.4908       5.32026
   4  23 3544.6099    2.6756  2.4579 11.9798  0.0000  0.1076   0.1106   0.3132    0.2171   0.0000   515.0565      -28.2000       52.1207      -19.0154       1.50601       3.93136       40.0005       42.4968       32.0003       27.8831       17.6978       7.13737
   5  10 1823.3668    0.3750  0.3252  9.3090  0.0000  0.0457   0.0303   0.0840    0.0833   0.0000   432.3458      -21.7647       8.81524      -4.00663       2.35647      0.658731       14.9027       17.9511       11.5198       11.3285       6.76247       3.64889
   5  11 1960.5143    0.5418  0.4451  9.4413 -0.0011  0.0772   0.0343   0.0909    0.1141   0.0000   435.0080       1.94307       13.5464      -1.78343       17.0938       4.84202       36.9855       38.0724       28.9864       17.6970       9.71748       4.83761
   5  12 2098.4086    0.6660  0.4770  9.6082  0.0000  0.0421   0.0425   0.0890    0.1155   0.0000   427.0469      -25.2316       1.91786       6.11721       8.69008      -6.39234       16.8037       18.1386       17.4742       10.4412       6.11763       3.26519
   5  13 2235.3594    0.8891  0.5447 10.3234  0.0000  0.0511   0.0559   0.1056    0.1186   0.0000   435.3149      -17.0258       20.9578      0.864987      0.807468     -0.159260       23.9204       14.9648       13.6378       13.5701       12.1286       7.74366
   5  14 2371.0201    1.3414  0.7460 10.6768  0.0000  0.0552   0.0694   0.1160    0.1660   0.0000   415.5775      -10.4263       3.83116      -23.8798      -5.21386       2.14780       21.6780       24.8520       20.3649       13.8092       8.08380       3.84897
   5  15 2505.9754    1.8251  0.7096 11.3792  0.0000  0.0456   0.0941   0.0979    0.1705   0.0000   445.5831       38.6903      -15.9202      -8.39431       11.9437     -0.643476       13.7132       16.0389       13.0710       12.1834       6.52654       4.48151
   5  16 2641.0671    2.1759  0.9622 11.2620  0.0000  0.0516   0.1023   0.1303    0.3508   0.0000   458.6830      -2.70561       6.17460      -23.2706       4.35334      0.917919       17.5160       19.9019       15.9780       12.7143       8.25348       4.89684
   5  18 2913.7008    3.6556  1.0639 -3.9159 -0.0001  0.0557   0.1479   0.1453 1000.0000   0.0000   415.9989      -11.0323       9.13471     -0.165609       4.99053     -0.343338       14.9632       18.9119       16.7101       13.1400       8.12812       5.36348
   5  19 3049.9302    4.5283  0.8414 11.0864  0.0000  0.0650   0.2313   0.1521    2.3028   0.0000   438.4815      -26.7892       27.0608       6.30685      -3.33100       3.97731       15.5228       23.5276       14.9363       15.0687       8.90388       5.39866
   5  23 3596.4467    2.8347  2.9286 11.2719  0.0000  0.1140   0.0852   0.2855    0.3419   0.0000   489.0803      -25.0699       35.4139      -17.7671       3.72551       20.6727       30.2263       38.1640       32.9924       24.8369       17.8670       10.1707
   5  26 4009.0228    1.5830  7.9913  9.9104  0.0000  0.2112   0.0305   0.5797    0.1480   0.0000   501.7036      -9.88289      -17.8770      -23.2239       27.1067      -14.3513       61.1279       74.6393       65.3527       52.6265       31.3787       20.2541
   6  10 1866.1142    0.3816  0.2806  9.2223  0.0000  0.0365   0.0310   0.0864    0.0827   0.0000   447.4480      -21.1655       22.3688       9.84050       7.33098     -0.575531       8.39856       9.47917       8.11395       7.28344       5.34260       3.19698
   6  13 2279.7399    1.0737  0.7977 10.0535  0.0000  0.0421   0.0499   0.1176    0.1509   0.0000   426.1019      -4.56495       32.5006      -4.20977      0.527821      -4.46375       11.4730       13.7115       11.9166       9.13947       7.52437       4.72001
   6  14 2415.4864    1.3296  0.7092 10.5966 -0.0006  0.0505   0.0651   0.1155    0.1608   0.0000   448.5280       29.8969       16.7862      -5.83896      -14.2555       3.07821       15.5494       17.1309       14.4363       10.1553       7.36070       5.28711
   6  15 2551.0501    1.8832  0.8394 11.5421  0.0000  0.0475   0.0869   0.1105    0.1442   0.0000   437.7892       6.76710     -0.460801      -11.5559       4.25722      -5.47521       12.9968       15.8663       13.1759       10.5529       8.38508       4.77953
   6  16 2687.0540    2.3283  0.8434 11.8384  0.0000  0.0457   0.1044   0.1071    0.1586   0.0000   449.9614      -5.50302       12.1924       13.2474       1.82921       5.28821       11.0306       12.2279       11.9621       10.4917       6.80322       5.02378
   6  17 2823.6705    3.0576  0.5985 12.2508  0.0000  0.0481   0.1560   0.0870    0.1570   0.0000   438.2513      -14.8874       9.46378       10.9479       5.98311      -3.85702       17.1714       20.4873       17.1882       12.3767       7.61265       4.31884
   6  18 2960.6280    3.9310  0.7140 12.3065  0.0000  0.0375   0.1805   0.0873    0.2212   0.0000   435.2715      -9.21904       10.3532      -2.24026      -5.48151      -1.06507       10.0633       11.6003       10.9105       8.95909       6.17481       3.90584
   6  19 3097.1117    4.1932  0.7664 12.8993  0.0000  0.0412   0.1860   0.1032    0.1928   0.0000   440.1874       14.4509       25.5239       10.7279       15.4671       6.77904       9.97844       12.2762       11.1497       8.83324       6.48813       4.04349
   6  20 3233.9434    4.0480  0.8916 12.5454  0.0000  0.0476   0.1855   0.1230    0.3212   0.0000   418.8305      -6.39358       31.9551      -5.84259      -21.4159      0.257183       14.4979       17.8295       15.0651       12.1092       8.14434       5.13366
   6  21 3370.8540    3.5406  1.5564 12.0193 -0.0022  0.0647   0.1315   0.1755    0.4085   0.0000   433.6170      -10.4182       40.8811       14.7771      -30.2360       3.63672       18.1627       19.6533       18.0100       14.8120       11.9324       8.14514
   6  22 3508.3438    2.9930  2.1670 11.5728  0.0000  0.0853   0.0951   0.2381    0.3424   0.0000   413.3186      -40.5427      -14.0457       24.7489      -15.3184       6.59040       21.8054       25.4192       24.7816       19.9023       14.0759       9.63314
   6  23 3645.9286    2.3865  3.2838 11.2906  0.0000  0.1067   0.0656   0.3120    0.1936   0.0000   438.7124      -35.5209      -20.2037       21.6693       12.5936      -8.24252       26.5638       32.0495       31.1972       24.4658       18.3419       11.6600
   6  24 3783.6575    2.0208  4.8896 10.6491  0.0000  0.1433   0.0501   0.4085    0.1890   0.0000   435.4576       61.1923       36.0416      -41.9026       25.4100       11.7783       35.4915       42.5095       39.3700       32.7792       25.0120       16.0249
   6  25 3921.8584    1.5878  6.0325 10.4876  0.0000  0.1724   0.0384   0.4954    0.1331   0.0000   418.0573       4.15874       4.71892      -1.65657      -14.0729       14.7756       41.4422       51.8555       45.9678       41.1037       29.6206       20.0950
   7  10 1906.7914    0.4177  0.4263  9.1166  0.0000  0.0486   0.0243   0.0812    0.0825   0.0000   433.1860      -8.57445       1.51620      -7.01558      -1.87144      0.219385       7.10500       11.4174       10.2885       7.17256       6.28469       3.45839
   7  11 2045.8164    0.5532  0.4248  9.6412  0.0000  0.0301   0.0315   0.0748    0.0819   0.0000   437.9390       23.6540       14.7670      -1.41101      0.816792       4.42597       6.62253       8.11501       7.89322       6.57273       4.84225       3.48434
   7  12 2184.5524    0.8533  0.5824  9.9134  0.0000  0.0358   0.0393   0.0767    0.1118   0.0000   442.8889      0.356537       10.2468      -3.93578       2.47709       4.61432       8.23064       9.52817       7.82419       7.30923       6.52872       5.07117
   7  13 2322.1171    1.1413  0.6730 10.4266  0.0000  0.0426   0.0492   0.0890    0.1290   0.0000   410.7889      -7.13157       28.4533      -5.84593      -7.44644      -7.23212       11.0667       13.6962       12.9405       10.4486       7.75829       4.79045
   7  14 2458.1216    1.5597  0.9527 10.6201  0.0000  0.0446   0.0609   0.1156    0.1691   0.0000   433.8177       6.91725       15.7277      -9.81260      -9.03554      0.663612       10.4622       11.7913       12.0576       10.1547       7.97318       5.54015
   7  15 2594.2433    2.0802  0.7334 11.3024  0.0000  0.0370   0.0890   0.1017    0.1420   0.0000   431.0611      -6.85964       13.2285      -6.49121       7.01868       8.89621       7.99501       9.59870       8.51370       7.55661       5.84619       5.32299
   7  16 2731.1042    2.8364  0.7281 11.7570  0.0000  0.0374   0.1173   0.0931    0.1582   0.0000   444.9451       12.9847       2.75472      -11.6718      -1.27741      -4.17672       9.74229       10.9839       10.4203       8.35225       6.56537       4.49842
   7  17 2868.3014    3.1559  0.7466 12.5534  0.0000  0.0388   0.1363   0.1009    0.1219   0.0000   438.1923      -5.88672       19.0677      -6.62308      -14.2429       6.49100       8.54912       11.3598       9.61998       8.24418       6.17284       4.77318
   7  18 3005.5784    3.9883  0.6460 12.7711  0.0000  0.0331   0.1847   0.0892    0.1280   0.0000   451.1206      -3.14676       8.80930      -17.3878      -4.08480     -0.543702       7.68435       8.68890       7.69149       7.23137       5.85176       3.91529
   7  19 3142.6581    4.2225  0.7520 12.7916  0.0000  0.0373   0.1777   0.0851    0.1620   0.0000   442.2480      -10.7407       26.5207      -20.5932       4.41423       4.78394       8.85757       10.8921       9.94686       8.59400       6.31131       4.52869
   7  20 3279.7421    3.7865  1.2723 12.5826  0.0000  0.0512   0.1322   0.1401    0.1740   0.0000   425.1954       17.9994       4.92649      -12.5489       9.53423      -3.89908       10.8550       13.5645       12.4609       10.7045       8.23471       6.20333
   7  21 3417.4869    3.2102  2.0491 11.8040  0.0000  0.0662   0.0916   0.1864    0.1638   0.0000   431.8865      -18.4859      -4.61891      -19.7465       8.31270       3.35644       13.4626       16.9694       15.3648       14.1562       10.6932       7.69023
   7  22 3555.1639    2.6772  2.5204 11.5373  0.0000  0.0804   0.0764   0.2114    0.1807   0.0000   427.9692       36.8567      -4.73568       7.91775      -3.79051       11.1177       17.3120       19.8085       18.9853       17.8252       13.3105       10.2094
   7  23 3693.1175    2.2206  3.9690 10.8532  0.0000  0.1025   0.0487   0.3046    0.1467   0.0000   421.0302      -27.3303      -33.3617     -0.222676       17.8800       11.4973       24.0246       27.4579       27.7105       23.3868       18.1372       12.9742
   7  24 3831.7178    1.9505  4.8034 10.5182  0.0000  0.1240   0.0415   0.3539    0.1438   0.0000   429.4669      -15.9408       18.2535       7.66004      -18.9498       18.8861       28.4593       33.6958       33.0473       28.5183       21.4431       16.0121
   7  25 3970.6190    1.4926  6.1425 10.4249  0.0000  0.1526   0.0317   0.4538    0.0995   0.0000   402.7397       31.1860       28.3606      -21.1239      -38.5363       9.43431       33.8056       41.2638       40.8422       36.7727       25.6751       19.0137
   8   9 1806.1977    0.3553  0.2370  9.3738  0.0000  0.0262   0.0252   0.0528    0.0668   0.0000   426.1768     -0.958902       12.0182      -7.27882       1.07738       2.03681       5.68032       6.33954       6.12412       6.15864       5.06018       3.78943
   8  10 1946.0224    0.4874  0.5143  9.3476  0.0000  0.0354   0.0259   0.0896    0.0900   0.0000   436.2389      -4.06472       21.5265      -1.02185       1.84401       2.66216       7.71670       7.04966       6.49524       7.35678       6.08877       4.44535
   8  11 2086.1562    0.6547  0.4476  9.6948  0.0000  0.0360   0.0329   0.0637    0.0845   0.0000   437.2789      -1.45396       11.6382      -3.13737       5.70153      -5.57837       6.12131       9.80387       7.49686       7.74113       5.45976       3.86960
   8  12 2225.1360    0.9560  0.6195 10.1653  0.0000  0.0306   0.0428   0.0868    0.0999   0.0000   429.5848       20.0315       22.8701      0.118112      -6.67544       4.04435       6.13431       7.74925       7.41109       6.58148       5.01556       3.92520
   8  13 2362.8185    1.2037  0.8358 10.4725  0.0000  0.0403   0.0477   0.1012    0.1284   0.0000   446.6953      -8.30048       18.0051       5.81949       4.31775     -0.213696       6.86881       9.43865       7.60283       8.05189       6.04405       5.13719
   8  14 2499.5459    1.8474  0.7258 11.0841  0.0000  0.0350   0.0768   0.0893    0.1260   0.0000   420.0583       2.72364       16.0743      -7.27006       2.95698       4.87082       6.24159       7.88761       7.12964       6.87594       5.27110       4.13755
   8  15 2636.1769    2.3590  0.8342 11.4182  0.0000  0.0403   0.0864   0.0878    0.1513   0.0000   425.8611      -15.7085       16.4051      -1.02002       2.99410      -1.33410       7.48639       9.91282       8.58449       7.39332       6.19522       5.56076
   8  16 2773.7059    2.7106  0.7700 11.8491  0.0000  0.0368   0.1009   0.0878    0.1396   0.0000   432.5758      -4.47189       17.2376      -7.94899      -4.54993      -5.00570       6.77841       9.21114       8.21336       7.68613       5.94201       4.22332
   8  17 2911.5304    3.5646  0.7821 12.5847  0.0000  0.0373   0.1365   0.0884    0.1355   0.0000   430.0236       2.91310       13.0694       14.0866      -1.04501      0.732371       6.65567       8.64361       8.41057       7.54148       5.82351       4.48056
   8  18 3049.0535    3.9616  0.6920 13.0366  0.0000  0.0352   0.1605   0.0821    0.1252   0.0000   443.6079       11.1655       13.2835       12.6215       10.0967      -2.24021       6.80181       8.34985       8.61694       7.57437       5.69180       4.15190
   8  19 3186.7401    3.9973  1.0132 12.9932  0.0000  0.0436   0.1471   0.1227    0.1497   0.0000   430.7258       9.60471       5.58306      -5.45598      -3.90307      -5.28063       8.87478       11.5727       10.5574       9.72175       7.49443       5.43245
   8  20 3324.0978    3.2979  1.3970 12.9387  0.0000  0.0541   0.1156   0.1791    0.1188   0.0000   422.0358       17.6632       11.0241      -10.3758       16.3424      -9.75081       10.2815       13.5093       12.0219       11.7230       9.11608       6.42464
   8  21 3462.2962    2.7855  1.8817 12.2411  0.0000  0.0706   0.0806   0.1799    0.1086   0.0000   418.8139       23.5077       32.8653      -1.03230     -0.904899       3.60112       12.0692       16.4790       14.6701       13.6417       10.9525       8.67358
   8  22 3600.8301    2.2951  2.6936 11.8934  0.0000  0.0851   0.0611   0.2345    0.0926   0.0000   430.0339       1.34611       36.3424      -16.2609       18.1507      -8.80770       15.8425       20.6202       18.9711       17.7309       13.8880       11.1154
   8  23 3739.0613    2.0254  4.3433 11.0034  0.0000  0.1099   0.0408   0.3068    0.0992   0.0000   449.3324      -31.3105       3.21909       47.0524       24.4302      -16.0988       20.5373       25.5461       24.2332       22.3276       18.4630       14.1505
   8  24 3877.9844    1.7346  5.5095 10.6328  0.0000  0.1310   0.0326   0.3578    0.0905   0.0000   404.0036      -69.4230       25.8754     -0.835072      -25.4078       16.0939       24.3475       29.2886       30.3791       26.5388       21.4222       17.0534
   8  26 4156.3497    1.1594  8.8067 10.0496 -0.0012  0.2027   0.0204   0.5763    0.0652   0.0000   445.3017      -93.7397       90.5662      -1.79102      -21.2334       5.70983       37.4961       45.0568       45.6343       42.4958       33.2551       25.8326
   9   8 1702.4029    0.2454  0.2691  9.0487  0.0000  0.0286   0.0169   0.0639    0.0547   0.0000   437.5234    0.00485344       12.2005      -2.91321      -6.53011      -2.86413       6.15307       6.89711       6.59688       5.74348       4.77316       2.90842
   9   9 1843.6493    0.3491  0.3643  9.1703  0.0000  0.0282   0.0192   0.0595    0.0664   0.0000   434.6905      0.291533       11.7467      -3.06650      -1.20785       1.99529       4.60177       5.78118       6.49241       5.25314       4.24685       3.50058
   9  10 1984.1512    0.5205  0.5008  9.2373  0.0000  0.0315   0.0248   0.0710    0.1066   0.0000   441.9237      -2.10470       14.7704       8.57356      -4.10230    -0.0219928       5.76006       7.00266       7.17723       5.95733       4.80064       4.20836
   9  11 2125.0910    0.7592  0.6916  9.4737  0.0000  0.0342   0.0320   0.0865    0.1334   0.0000   434.7382      -13.4338       19.3720       5.72498      -5.83383      -2.78041       5.76021       8.00204       7.98836       7.33801       5.72086       4.30008
   9  12 2264.5641    0.9630  0.7481 10.0844  0.0000  0.0377   0.0373   0.0862    0.1154   0.0000   451.5150       3.83985     0.0364913      -3.94512     -0.746800       6.23776       6.35411       7.59121       8.20133       7.34236       5.71641       4.49053
   9  13 2402.3357    1.3967  0.7345 10.5872  0.0000  0.0355   0.0515   0.0787    0.1180   0.0000   438.0838      -4.79747       13.1588      -5.60719      -1.16478      -1.31087       6.06676       7.14366       7.68969       7.65428       5.33503       4.34547
   9  14 2539.5469    1.8003  0.9767 10.9582  0.0000  0.0398   0.0609   0.0976    0.1380   0.0000   444.7984      -2.96840       7.29053       5.15087       1.47946       6.09767       7.42027       9.07264       9.37388       8.32993       6.54061       5.09470
   9  15 2677.0240    2.4666  0.8173 11.6358  0.0000  0.0352   0.0890   0.0855    0.1275   0.0000   432.6630      -5.78187       13.8807       2.24050      -4.11136       1.17786       5.59366       7.17367       6.56291       6.76428       5.45610       4.22333
   9  16 2815.1536    2.9403  0.7552 12.3453  0.0000  0.0365   0.1143   0.0892    0.1145   0.0000   438.5813       8.14210       16.2834      -15.3084      -5.37845      -1.22202       8.04445       9.98105       9.69067       8.40965       6.36309       5.02830
   9  17 2953.4793    3.7741  0.7993 12.1913  0.0000  0.0354   0.1337   0.0796    0.1546   0.0000   431.2074      -3.40017       7.87388       5.97672       1.22039     -0.954346       5.87949       7.01882       7.07270       6.01925       5.59993       4.59192
   9  18 3091.3373    3.8820  0.8520 12.7204  0.0000  0.0350   0.1387   0.0933    0.1299   0.0000   437.9996       17.7940       9.06965       1.20266       11.5511       6.33242       5.99499       7.88757       7.07098       6.74120       5.50050       4.40399
   9  19 3229.5053    3.8960  1.1849 12.8688  0.0000  0.0462   0.1249   0.1281    0.1366   0.0000   426.9980       7.55593       9.35012      -4.51290      -1.17797       2.97611       7.95805       9.33072       8.42784       8.56045       8.06973       5.67207
   9  20 3367.7167    3.2383  1.5312 12.7876  0.0000  0.0577   0.0958   0.1466    0.0982   0.0000   434.1785     -0.612871       14.1305       11.8630       8.87445      -2.44252       9.59742       11.9634       12.2449       10.3981       9.36491       7.23552
   9  21 3506.1002    2.7107  2.2495 12.1125  0.0000  0.0715   0.0696   0.1786    0.0857   0.0000   422.9992       3.71940       45.2323      -15.2882       16.7162      -5.45308       12.5394       15.7819       15.2741       13.8657       12.1705       9.28135
   9  22 3644.9887    2.2023  3.3747 11.5590  0.0000  0.0903   0.0501   0.2415    0.0736   0.0000   442.3583      -26.5316      -3.02599       23.5308      -3.90958       3.23331       15.0311       18.1020       18.9232       17.1027       14.6887       11.1891
   9  23 3784.0425    1.8744  4.5831 11.1425  0.0000  0.1101   0.0383   0.3090    0.0728   0.0000   469.7930      -6.64564      -3.35603       28.4691      -12.7935      -16.8284       18.7580       23.1423       23.7348       21.4976       18.5020       14.1418
   9  24 3923.1215    1.5502  5.4572 10.8887  0.0000  0.1308   0.0316   0.3720    0.0678   0.0000   438.8680       4.75757       18.5059      -29.1643       2.98228      -7.12049       21.9492       28.7799       27.6294       25.5955       22.0326       16.5291
   9  25 4063.2081    1.2793  6.6710 10.4755  0.0000  0.1536   0.0245   0.4282    0.0618   0.0000   452.3281       25.6740      -17.9488      -13.7525       22.4438       15.9836       25.8934       32.1950       30.2844       30.6305       25.3454       20.0207
   9  27 4342.3149    0.8678 10.2420 10.0004 -0.0019  0.2416   0.0180   0.7083    0.0507   0.0000   426.6080       37.0517      -6.62012      -44.6740     -0.223962      -5.98221       39.6311       48.2535       49.6037       47.1589       38.6784       31.1151
  10   8 1737.8083    0.3074  0.2619  9.0616  0.0000  0.0275   0.0193   0.0500    0.0573   0.0000   435.8924       1.49611       9.64922       7.43836      -6.24646      -4.24689       5.61119       8.56006       8.98751       7.83782       5.73967       4.28232
  10  10 2021.5008    0.6056  0.4724  9.3401  0.0000  0.0268   0.0266   0.0575    0.0931   0.0000   436.6647      -3.16724       12.5618      -2.70761      -2.53479      -2.02204       4.50509       5.89149       5.79959       4.94668       4.56269       3.59197
  10  11 2162.8980    0.8498  0.6475  9.5370  0.0000  0.0286   0.0343   0.0762    0.1517   0.0000   434.2407       1.59486       14.1383       1.75697       5.69750       3.05786       4.70930       5.75531       5.50500       5.37692       4.55582       3.58931
  10  12 2302.7769    1.0307  0.8050 10.2505  0.0000  0.0346   0.0381   0.0894    0.1389   0.0000   432.7619       7.21057       12.1571       7.09401      -5.30882      0.909010       5.48160       6.32037       6.82504       6.55884       5.36991       4.39729
  10  13 2440.7699    1.5662  0.8077 10.6996  0.0000  0.0330   0.0550   0.0814    0.1305   0.0000   432.1547       8.10307       25.2825       5.48405       4.26194      0.414049       5.59934       6.63754       6.31449       5.96016       5.21104       4.55510
  10  14 2578.5504    1.9578  0.8297 11.2880  0.0000  0.0332   0.0681   0.0864    0.1154   0.0000   443.5224       1.69219       4.95656      -5.09426       9.08837      -7.19296       5.15780       6.88880       6.55244       6.27188       5.43870       4.50472
  10  15 2716.8356    2.6355  0.8551 11.5344  0.0000  0.0324   0.0890   0.0811    0.1373   0.0000   429.6028      -5.02550       8.77327      -1.88938       5.48480     -0.423457       5.09963       6.48780       6.10653       5.90945       5.17475       3.97686
  10  16 2855.6125    3.3257  0.7184 11.8970  0.0000  0.0290   0.1185   0.0729    0.1323   0.0000   436.1385       7.57259       5.76208       2.64534      -2.52594      -12.4366       4.39726       5.16029       5.19967       5.41382       4.12945       3.69534
  10  17 2994.4981    3.9574  0.6760 12.5140  0.0000  0.0277   0.1454   0.0698    0.1149   0.0000   430.0827      -1.38715       9.58314       4.18837      -4.17870      0.981047       4.39531       5.37648       4.91251       5.00797       4.47510       3.34993
  10  18 3132.8027    3.8419  0.9137 12.7192  0.0000  0.0350   0.1267   0.0971    0.1216   0.0000   449.0673      -1.69524       8.33571      -2.37194       14.0107       2.57075       5.08244       6.57881       6.28421       5.66829       5.46658       4.69834
  10  19 3271.1918    3.4841  1.1970 12.8187  0.0000  0.0446   0.1124   0.1145    0.1236   0.0000   426.7949      -5.08203       28.4914       10.2295      -9.41797      -8.95475       6.69030       8.52139       8.51146       8.51103       6.73337       5.83935
  10  20 3409.8816    3.2273  1.7406 12.3450 -0.0059  0.0510   0.0854   0.1459    0.0968   0.0000   431.1332       12.0067       23.1885      -8.42469      -11.0811       5.41612       7.99377       9.85291       9.72726       9.58299       8.10044       6.46941
  10  21 3549.0357    2.4677  2.4592 11.8233  0.0000  0.0678   0.0571   0.1774    0.0788   0.0000   439.6532       10.9133       17.1720       6.33467      -7.64618       7.30990       10.0250       12.6597       12.4261       11.9214       10.3304       8.94699
  10  22 3688.1659    2.0037  3.9623 11.4648  0.0009  0.0937   0.0414   0.2818    0.0584   0.0000   425.9271       19.2041       51.2707       9.17739       3.38809      -10.3668       14.5574       18.2718       18.2205       17.1975       15.4599       12.1811
  10  23 3827.7290    1.7315  4.8013 11.0200  0.0000  0.1174   0.0333   0.2932    0.0616   0.0000   425.1189       22.6163       20.8594      -22.8534      -5.91221      -7.50847       16.1582       21.6340       21.9645       20.3180       17.1742       14.4553
  10  24 3967.5871    1.4313  6.1741 10.6734  0.0000  0.1341   0.0268   0.3759    0.0581   0.0000   416.3023      -55.4787       88.7842      -34.8064      -10.9439      -18.6599       20.1954       24.5278       26.1614       25.2373       20.8807       17.0382
  11   8 1772.1766    0.3004  0.3451  8.9958  0.0000  0.0255   0.0163   0.0651    0.0555   0.0000   443.0323       2.72363       6.43504      -3.75911      -3.81450      -2.23088       3.70350       5.87337       5.52116       5.62583       5.17032       3.98480
  11   9 1915.4206    0.4737  0.3410  9.2400  0.0000  0.0225   0.0232   0.0463    0.0607   0.0000   433.5879      -8.26246       14.3217      -6.05043      0.783880     -0.262436       3.56067       4.88955       4.61870       4.71435       4.17743       3.00016
  11  10 2058.0053    0.6459  0.5597  9.4335  0.0000  0.0309   0.0253   0.0640    0.0834   0.0000   432.5030      -3.46452       13.2818      -2.89871      -7.04078       2.11255       4.11275       5.56133       5.47332       4.98918       4.53023       3.50920
  11  11 2199.7091    0.8796  0.7312  9.6663  0.0000  0.0317   0.0309   0.0734    0.1308   0.0000   438.6296       7.39345       10.1590       3.46729      -3.95745      -1.38207       4.18510       5.43473       5.73192       5.14020       4.72585       3.96824
  11  12 2340.0022    1.2959  0.6662 10.4856  0.0000  0.0320   0.0521   0.0726    0.1479   0.0000   438.8566      -1.30059       3.59786     -0.489606       1.80980      -4.30544       4.96046       5.44113       5.06946       4.91580       5.22845       4.46465
  11  13 2478.4752    1.7020  0.7927 10.7057  0.0000  0.0315   0.0605   0.0806    0.1800   0.0000   440.0210       10.4743       8.29249      -6.29608       2.14258       3.18353       4.46966       6.10075       5.87200       5.44326       4.46045       4.04143
  11  14 2616.8314    1.9796  0.7713 11.7540  0.0000  0.0309   0.0715   0.0860    0.1072   0.0000   440.9065       1.74138       11.2086       6.95201       2.90343       3.21839       4.89943       5.96265       6.21748       5.46611       4.70113       3.98715
  11  15 2756.0442    2.6831  0.9243 11.9693  0.0000  0.0350   0.0872   0.0897    0.1155   0.0000   437.0971       8.97272       2.44283      -15.6466       7.41261       5.16899       4.39090       6.27932       5.87899       6.03402       4.77464       4.23961
  11  16 2895.3709    3.4291  0.7504 12.3236  0.0000  0.0285   0.1170   0.0727    0.1095   0.0000   446.7539       6.33447       9.76312     -0.713734       5.63189       6.84631       4.12693       5.51808       5.68336       5.81598       4.39004       3.67594
  11  17 3034.3910    4.0852  0.7597 12.6942  0.0000  0.0295   0.1353   0.0701    0.1142   0.0000   434.5194     -0.712537       17.7390     -0.137597       6.59364       6.32254       4.10739       5.17223       4.86233       5.00285       4.49018       3.72541
  11  18 3173.3968    3.9455  0.9950 12.9612  0.0000  0.0371   0.1257   0.0942    0.1130   0.0000   434.7136       10.8334      -1.34014       3.23654      -12.9346       14.3147       5.13196       6.53840       6.86873       6.46059       5.59828       4.50969
  11  19 3312.2037    3.4905  1.2161 12.5781  0.0000  0.0433   0.1018   0.1083    0.1322   0.0000   437.0111       16.7398       17.4179      -18.0921       13.4364      -7.84940       5.76679       8.03433       7.62416       7.82418       6.28052       5.32249
  11  20 3451.4341    2.9435  2.1193 12.0261 -0.0040  0.0598   0.0685   0.1468    0.0877   0.0000   441.3260      -1.39498      -12.8389      -3.53645       14.9310      -1.15877       7.57031       10.6878       10.2357       10.3586       8.44554       7.35916
  11  21 3591.0471    2.4030  2.9676 11.6436  0.0000  0.0747   0.0496   0.1915    0.0671   0.0000   433.3967       2.24788      -1.79049       7.35227       17.2019       3.43996       9.49620       13.1303       12.5964       12.2312       10.8651       9.00212
  11  22 3730.8484    2.0278  4.0866 11.2189  0.0000  0.0897   0.0374   0.2336    0.0608   0.0000   462.5243       4.05836      -15.5890       6.95834      -1.88389       7.15121       12.4582       15.5124       16.0318       15.6123       13.3355       11.4996
  11  23 3870.8718    1.6629  5.4708 10.8267  0.0000  0.1051   0.0284   0.3210    0.0553   0.0000   428.3272       1.14027       45.6913      -14.1144      -20.7949      -6.97155       14.8090       17.9013       19.1566       18.4296       16.3589       13.3242
  11  24 4010.8450    1.3177  6.2264 10.5889  0.0000  0.1310   0.0237   0.3622    0.0537   0.0000   427.3379       6.80944       13.9031      -26.3647      -8.61582      -5.76657       18.0654       22.2792       23.4692       22.7354       20.2995       16.5631
  11  25 4151.0143    1.1161  8.1976 10.2490  0.0000  0.1683   0.0196   0.4730    0.0508   0.0000   415.8267       20.9815       60.7253       24.6492       17.5507       14.6744       21.9846       28.7051       28.6831       28.0472       25.0662       20.3411
  11  27 4432.3210    0.7867 11.6291  9.8687  0.0000  0.2536   0.0161   0.7230    0.0449   0.0000   383.8459      -2.66810       5.92244       19.6541      -6.56246      -21.9030       33.9688       42.5495       44.1430       44.3279       36.9031       31.6049
  11  28 4571.9743    0.6796 16.8776  9.6999  0.0000  0.3985   0.0127   1.0527    0.0381   0.0000   499.0011       25.3361       30.2174       8.64481     -0.542360       34.5003       51.0554       66.7320       67.5363       67.5793       57.7692       49.0246
  12   7 1660.2336    0.2579  0.2520  8.9497  0.0000  0.0232   0.0151   0.0431    0.0486   0.0000   434.5418      -1.31316       8.66583      -1.09898      -3.23320       3.52721       3.76767       4.75378       4.86467       3.90091       3.24485       2.80305
  12   9 1950.0133    0.4749  0.4476  9.2033  0.0000  0.0235   0.0207   0.0618    0.0650   0.0000   439.2597      -13.4661       12.1052      0.857239      -1.90077      0.377419       2.77145       3.87324       3.85783       3.60504       3.30670       2.75328
  12  10 2093.6236    0.7158  0.5201  9.5496  0.0000  0.0261   0.0280   0.0615    0.0762   0.0000   438.0538      0.571353       9.48244     -0.619105       2.81132       4.95352       2.99022       4.43713       3.97385       4.31868       3.46474       3.10129
  12  11 2235.8246    0.8682  0.7457 10.2124  0.0000  0.0371   0.0311   0.0774    0.0852   0.0000   436.5058      -2.88624       18.2203      -4.69868      -5.24852       3.49721       5.10265       6.68479       5.91668       5.73955       5.25545       4.25277
  12  12 2376.2759    1.3062  0.8372 10.3551  0.0000  0.0318   0.0425   0.0783    0.1499   0.0000   440.2051       10.2906       9.71765      -2.27374      0.968028      0.904118       4.10425       5.20770       5.36235       5.57205       4.99621       4.05991
  12  13 2515.4009    1.7461  1.1573 10.1492  0.0000  0.0380   0.0548   0.0966    0.4041   0.0000   436.2900      -3.99541       17.2942      -2.88660     0.0988276      -1.25443       5.08856       6.35420       6.77120       6.17564       5.78260       4.96271
  12  14 2654.5824    2.3263  0.8190 11.5958 -0.0007  0.0375   0.0772   0.0774    0.1595   0.0000   433.2198       9.06810       13.7911      -2.36251       7.39623       2.00464       3.62385       6.08375       5.30013       5.60855       4.41971       3.69264
  12  15 2794.4471    2.7188  0.7957 12.2489  0.0000  0.0319   0.0880   0.0720    0.1175   0.0000   438.5050       7.50557       7.37984       4.93496    -0.0465677      -3.15112       3.85053       5.08514       4.87711       5.01428       4.87920       3.76813
  12  16 2934.1902    3.5997  0.8290 12.3975  0.0000  0.0299   0.1127   0.0769    0.1121   0.0000   438.0780       4.21395       12.5019      -6.54503      -9.84491       6.77855       4.05181       5.11938       4.80413       4.97050       4.30120       3.92304
  12  17 3073.7382    3.8335  0.7596 12.8917  0.0000  0.0303   0.1242   0.0702    0.1000   0.0000   434.5693      -5.84083       12.7985       4.11125       7.44621      -1.65470       4.32640       5.51299       5.48809       5.20793       4.46683       3.73579
  12  18 3213.1290    3.8160  1.0051 12.6933  0.0000  0.0347   0.1140   0.0883    0.1172   0.0000   438.5274      -4.51978       6.16396       6.89041      -7.13624      -2.81010       4.47383       5.78735       5.20139       5.36404       5.21417       4.33027
  12  19 3352.4078    3.3205  1.6416 12.4008  0.0000  0.0466   0.0828   0.1233    0.0914   0.0000   436.7629       19.7322       12.7418      -11.0889      -2.82956      -3.24124       6.00790       7.59822       7.83980       7.49259       7.06581       5.59656
  12  20 3492.2677    2.9384  2.1502 11.7942  0.0000  0.0524   0.0642   0.1442    0.0857   0.0000   437.1776      -19.0290       16.3607      -1.20530      0.110859       11.4063       6.75032       8.52730       8.79434       8.91517       7.57785       6.64554
  12  21 3632.1007    2.3062  3.3153 11.4684  0.0000  0.0722   0.0443   0.1939    0.0625   0.0000   420.4797      0.292487       21.0941       9.62993       6.55941       3.59595       9.03333       11.5627       11.9800       11.7207       10.3094       9.17426
  12  22 3772.5917    1.8525  4.4126 11.2255  0.0000  0.0957   0.0336   0.2411    0.0541   0.0000   425.9913      -4.99184       6.27342      -17.9451       1.24950      -4.96437       11.7443       15.0363       15.7126       15.3173       13.6158       11.8169
  12  23 3912.7359    1.5115  5.8832 10.8353  0.0000  0.1134   0.0260   0.3223    0.0495   0.0000   443.5097      -27.4930      -8.39522       6.90814       27.9408      -15.3396       13.9468       18.1980       18.9625       17.8346       16.5615       14.2285
  12  24 4053.2719    1.2217  7.3372 10.4919  0.0000  0.1445   0.0214   0.3995    0.0500   0.0000   458.7148       33.6161       37.7461       12.9271      -52.3046      -10.1452       17.9236       23.5451       24.4979       23.8740       20.6260       17.9585
  12  26 4335.3419    0.8289 10.3271 10.1275  0.0000  0.2162   0.0175   0.6441    0.0431   0.0000   456.5031       7.48506       52.8471       39.5764       25.4600      0.946355       28.1058       34.7277       37.7950       35.2969       32.3444       27.6337
  13   6 1541.1163    0.1666  0.1497  8.8271  0.0000  0.0239   0.0137   0.0475    0.0408   0.0000   436.1991      -1.93871       11.1599       1.28011      0.444096      -2.32801       2.18718       3.19549       3.69249       2.57912       2.75252       2.39982
  13   7 1692.3471    0.2515  0.2386  8.9571  0.0000  0.0194   0.0143   0.0405    0.0441   0.0000   439.1550    -0.0556787       13.1290      -1.45979      -1.16930      0.719892       2.32000       3.30588       3.11190       3.33640       3.00364       2.37942
  13   8 1838.6168    0.4200  0.3458  9.2031  0.0000  0.0187   0.0203   0.0557    0.0567   0.0000   434.1781      -5.71945       15.3783       10.4904      0.844201     -0.384979       2.33942       2.62995       2.81801       3.25534       2.36977       2.18750
  13  10 2128.4684    0.7697  0.5727  9.6358  0.0000  0.0274   0.0279   0.0611    0.0792   0.0000   441.0336      -1.60151       10.8834       2.26247      -2.00468      -3.78373       3.47476       3.75301       4.11561       4.08082       3.95896       3.13239
  13  11 2271.1017    1.0057  0.9174  9.9429  0.0000  0.0335   0.0303   0.0861    0.0953   0.0000   437.0899       1.05823       16.3602      -1.60616      -1.28325       7.31393       3.41604       5.03923       4.46285       4.91513       3.99196       3.80905
  13  12 2411.8554    1.4107  0.7603 10.6479 -0.0003  0.0277   0.0451   0.0736    0.0977   0.0000   439.5082      -1.21573       17.5450      -1.42263       5.94423      -3.25271       3.41327       4.39688       4.27657       4.19572       3.98251       3.59968
  13  13 2551.6534    1.8360  0.9346 11.2538  0.0000  0.0326   0.0567   0.0847    0.1369   0.0000   434.8803      -4.43887       6.38374      -1.36660     0.0226137      0.704758       3.73308       5.10635       4.97569       4.81527       4.51329       3.63856
  13  14 2691.6426    2.4944  0.7819 11.8099  0.0000  0.0317   0.0858   0.0739    0.1448   0.0000   432.2749       4.50873       14.7692      0.511334     0.0985891      -1.22810       3.34631       4.82502       4.44710       4.81467       4.58466       3.67544
  13  15 2832.1548    3.0917  0.7160 12.0526  0.0000  0.0291   0.1040   0.0706    0.1670   0.0000   436.6288      -3.78191       10.1427       7.83299      -5.32042      0.305749       3.48172       4.60564       4.52909       4.68759       4.48171       3.70911
  13  16 2972.5265    3.6243  0.7469 12.5947  0.0000  0.0262   0.1156   0.0696    0.1188   0.0000   439.0430      -12.6788       13.7959      0.502108      -4.74244      -1.88078       3.20197       4.00171       4.62128       4.73815       4.52884       3.57494
  13  17 3112.3966    4.0834  0.9685 12.5594  0.0000  0.0317   0.1140   0.0792    0.1287   0.0000   438.2564     0.0302945       10.9713       4.84051      -1.06119      -1.19762       3.72508       4.84602       4.95945       4.92803       4.17261       4.02293
  13  18 3252.2233    3.6018  1.0948 13.0395  0.0000  0.0390   0.1059   0.0962    0.1007   0.0000   439.8196       8.53627       10.2868       9.95404      -4.64244       3.45382       4.98693       6.81407       7.19195       7.55801       6.95533       5.64769
  13  19 3392.2350    3.2230  1.7791 12.2623  0.0000  0.0482   0.0741   0.1224    0.0871   0.0000   428.0569      -18.8899       12.4137      -7.18269      -5.21044       9.87007       5.49400       7.02820       7.06849       7.66391       6.44260       5.57962
  13  20 3532.4647    2.6063  2.4608 11.7812  0.0000  0.0597   0.0533   0.1507    0.0702   0.0000   422.9489       9.67223       19.0960       9.11599      0.903825       4.04017       6.90514       9.05702       8.67258       9.71024       8.33800       7.27761
  13  21 3672.9663    2.1619  3.8477 11.0967  0.0000  0.0780   0.0365   0.1980    0.0619   0.0000   433.8969       1.48731       19.9048      -8.49811      -25.7154       8.42925       8.55446       11.5494       11.7586       12.1929       10.4417       8.98478
  13  22 3813.6068    1.7613  5.1002 10.8440  0.0000  0.0927   0.0278   0.2533    0.0527   0.0000   454.8892       27.4188       22.9035      -1.74249      -5.47476       9.96634       10.7226       13.4152       14.3542       14.1287       12.8102       11.1499
  13  23 3954.2084    1.4567  6.6823 10.5403  0.0000  0.1183   0.0232   0.3226    0.0525   0.0000   415.1932      -19.6673       9.87601       43.6712      -1.77599      -5.17467       13.5290       17.1891       18.8275       18.0614       16.2844       14.4366
  13  24 4095.2166    1.1953  8.0114 10.3819  0.0000  0.1389   0.0197   0.4160    0.0470   0.0000   416.0170       38.4537       97.8953      -22.7307      -6.66954       23.3103       16.4994       20.8529       22.1679       21.8017       19.6450       17.3956
  13  25 4236.6274    0.9527  9.6049 10.1381  0.0000  0.1750   0.0171   0.5291    0.0448   0.0000   463.1213       10.5950      -22.0955       32.7470       26.2953      -28.8159       20.8176       26.7831       27.8899       27.9082       24.9642       21.9076
  13  26 4377.0574    0.7941 11.2737 10.0006  0.0000  0.2264   0.0162   0.6692    0.0423   0.0000   443.8676       71.4718      -24.0515      -27.4198       38.3233       36.6868       25.7549       32.7327       35.5320       34.8857       31.6911       27.5927
  14   7 1723.5279    0.2703  0.2329  8.9539  0.0000  0.0201   0.0155   0.0443    0.0459   0.0000   439.0132      -3.70894       12.0134      0.960199     -0.906710      0.569412       2.27231       2.64186       3.12734       3.06756       3.23578       2.41140
  14   9 2017.0005    0.5636  0.5452  9.2997  0.0018  0.0238   0.0202   0.0605    0.0738   0.0000   435.7943      -6.52184       19.5059       1.70614      -2.50782      -6.49739       2.56996       3.20156       3.53703       3.40119       2.94412       2.81549
  14  10 2162.5345    0.7980  0.6153  9.7241  0.0000  0.0234   0.0275   0.0666    0.0731   0.0000   440.1267      -1.00656       17.0919       2.12047       3.67266      0.309486       2.72235       3.32134       3.57845       3.50922       3.44454       2.83496
  14  11 2305.6678    1.1210  0.8295 10.0232  0.0000  0.0297   0.0327   0.0705    0.0987   0.0000   435.2361     -0.131074      -3.47816       3.46802       4.22433      0.587243       3.62574       4.41656       4.74629       4.63836       4.12747       3.68932
  14  12 2446.7406    1.5223  0.8240 10.7282  0.0000  0.0306   0.0449   0.0739    0.0983   0.0000   441.3128      0.223387       10.9425      -1.90200     -0.735213       1.82559       3.34218       4.54207       4.75939       4.41700       4.14228       3.37736
  14  13 2587.2013    1.9387  0.8811 11.2704  0.0000  0.0297   0.0560   0.0753    0.1034   0.0000   444.0481      -15.9998       19.1617      -3.95132     -0.974759     -0.286237       3.64711       4.51757       4.57649       4.69766       4.63182       3.76584
  14  14 2728.0874    2.5517  0.9832 11.5830  0.0000  0.0323   0.0722   0.0804    0.1647   0.0000   434.4454      -2.68008       11.0495       3.49597      -6.05337       1.58669       3.32823       4.83190       4.49957       4.65519       4.47598       3.63343
  14  15 2869.1397    3.2029  0.7919 12.1093  0.0000  0.0286   0.1046   0.0739    0.1686   0.0000   435.8911      0.842058       4.48699       2.37844       3.17520      -5.85304       3.13057       4.18942       4.56318       4.12204       3.84777       3.53726
  14  16 3010.0197    4.2178  0.6413 12.5588  0.0000  0.0250   0.1458   0.0588    0.1553   0.0000   445.7321       5.65245       9.99613      -3.35738      -3.57152       5.42520       2.82641       3.36317       3.42560       3.68046       3.27525       2.73765
  14  17 3150.4800    3.8413  1.0562 12.9927  0.0000  0.0357   0.1128   0.0887    0.1308   0.0000   433.8727      -3.58576       13.4911      0.190322       3.25987      -2.90507       3.73017       5.21783       5.07154       5.24613       4.87778       4.03253
  14  18 3290.7008    3.6144  1.2920 12.7052  0.0000  0.0385   0.0948   0.1011    0.1159   0.0000   451.8601      -1.10573       2.88691       16.9923       2.11989      -5.26364       4.25648       5.38228       5.34794       5.60680       5.23115       4.52133
  14  19 3431.3074    2.9280  1.8473 12.2738  0.0000  0.0502   0.0670   0.1259    0.0827   0.0000   433.6450       5.89438       20.1528       6.63694      -4.53599      0.143472       5.25233       6.99763       7.57195       7.18698       6.74493       5.92777
  14  20 3572.0263    2.4911  2.9969 11.6750  0.0000  0.0638   0.0465   0.1682    0.0642   0.0000   446.2871      -5.34980       18.8992      -6.59842      -6.13614      -1.12076       6.90349       8.50940       9.62768       8.94714       8.74266       7.30437
  14  21 3712.8672    1.9904  3.9804 11.3159  0.0035  0.0790   0.0356   0.2140    0.0554   0.0000   441.8745      -15.3165       19.7304       15.2895      -15.5969       11.6192       8.65173       11.4009       11.8329       11.3396       10.9841       9.56343
  14  22 3854.0998    1.6499  6.0346 10.6456  0.0000  0.1002   0.0245   0.2783    0.0536   0.0000   431.9250      -33.3643      -33.1220       2.35713      -10.3453      -1.38539       10.6652       13.7830       14.8422       14.4983       13.4274       12.0496
  14  23 3995.0914    1.3506  7.5236 10.5222  0.0000  0.1279   0.0213   0.3643    0.0479   0.0000   425.8269       16.1394       9.60751      -10.1021       6.00072      -23.3469       13.5150       18.2675       18.2845       18.6620       17.5366       14.7890
  14  24 4136.7166    1.1021  8.5084 10.3008  0.0000  0.1443   0.0184   0.4305    0.0462   0.0000   435.7779       31.8989       12.2636      -16.5099       27.3972       15.6331       15.8188       19.8240       21.4943       21.4148       19.6767       17.3134
  14  27 4560.9384    0.6554 14.7587  9.7516  0.0041  0.2971   0.0130   0.8617    0.0359   0.0000   471.9241      -34.0189       14.8557       57.7392       35.8083      -13.3864       32.3910       40.0483       44.4656       42.4473       39.6963       35.4831
  15   4 1268.6202    0.0727  0.0577  8.8889  0.0005  0.0258   0.0138   0.0403    0.0334   0.0000   434.1628      -1.86022       18.5347      0.814753      0.193288       4.46477       2.31459       2.46799       3.40543       3.08448       2.64500       2.43774
  15   6 1601.0007    0.2172  0.1762  8.8700  0.0000  0.0310   0.0138   0.0353    0.0387   0.0000   436.7136      0.859795       13.4776      -1.11211      -2.21932       1.91934       2.81123       2.37638       4.35113       2.98898       2.58314       2.59662
  15   7 1753.8099    0.3090  0.3503  8.8208  0.0000  0.0210   0.0138   0.0487    0.0514   0.0000   435.4724      -7.20777       13.5972      0.397032      -5.67805      -1.54126       1.92342       2.66940       2.82988       2.66657       2.70193       2.13527
  15   8 1902.2971    0.4200  0.4028  9.1686  0.0000  0.0217   0.0171   0.0498    0.0549   0.0000   438.2976     -0.896048       7.75225       1.74927       4.18877      -1.50168       2.62529       3.40577       3.20476       3.25377       3.18812       2.81201
  15   9 2049.5951    0.6495  0.4651  9.5244  0.0000  0.0212   0.0257   0.0556    0.0673   0.0000   435.1135      -6.56264       16.5467      -2.25138     -0.444442     -0.362047       2.13905       2.83844       2.69304       2.99767       2.50396       2.33421
  15  10 2195.7743    0.9044  0.6555  9.9357  0.0000  0.0246   0.0292   0.0630    0.0783   0.0000   437.0353      -4.55131       12.1066       1.38244      -2.58744       3.66947       2.53485       3.48458       3.48061       3.53353       3.52170       2.87103
  15  11 2339.4830    1.2053  0.7742 10.6049  0.0000  0.0289   0.0364   0.0683    0.0787   0.0000   437.7216       5.02097       8.49006      -2.65032      -16.4334      -3.24868       2.73591       3.76871       3.58879       3.97464       3.66920       3.32141
  15  12 2481.0692    1.5690  0.9776 10.7817  0.0000  0.0307   0.0421   0.0797    0.1006   0.0000   437.5062      -1.07300       12.1103       2.63138      0.781054      -8.27115       3.33332       4.09662       4.51426       4.34166       4.29587       3.81755
  15  13 2622.2447    2.0775  0.9118 11.3442  0.0000  0.0303   0.0563   0.0697    0.0971   0.0000   429.5402      -5.61894       8.33673       4.02799       4.98561      0.783953       3.20923       3.90155       4.55213       4.50970       4.29852       3.96765
  15  14 2764.0859    2.7456  0.6862 12.0071  0.0000  0.0256   0.0820   0.0558    0.0950   0.0000   437.9979      -9.43966       13.2675       1.15797       9.63221       4.00893       2.58355       3.60279       3.49388       3.75415       3.39496       3.12426
  15  15 2905.7148    3.4068  0.7227 12.3031 -0.0008  0.0258   0.1013   0.0616    0.1361   0.0000   438.0563      -2.66192       11.7887      -3.72368       4.89711      -3.77595       2.79177       3.36826       3.46238       3.60760       3.34905       2.83148
  15  16 3046.9357    3.9271  0.7689 12.7839  0.0000  0.0277   0.1246   0.0686    0.1446   0.0000   435.9786     -0.306491       8.96733       8.74623      -6.04956       6.21079       3.12610       3.73414       4.18048       4.23344       3.69786       3.15616
  15  17 3187.8810    3.8816  1.0118 12.9032  0.0000  0.0331   0.1178   0.0877    0.1504   0.0000   443.4356       2.06650       20.5185      -7.64393      -2.02609      -7.76775       3.52698       4.67562       4.82905       4.97896       4.60211       4.25493
  15  18 3328.6659    3.4082  1.3725 12.7040  0.0000  0.0396   0.0896   0.1089    0.1336   0.0000   435.8437       3.81921     -0.512939      -7.53756     -0.643172       1.91348       3.93439       5.24179       5.23774       5.53829       5.30870       4.40330
  15  19 3469.8984    2.6899  2.1551 12.2980  0.0000  0.0529   0.0606   0.1474    0.0774   0.0000   440.7576      -5.41346       6.12735       16.0609       1.72268      -1.47522       5.67049       7.42162       8.20723       7.45153       7.02432       6.47376
  15  20 3611.1152    2.3214  3.1069 11.5298  0.0006  0.0628   0.0417   0.1676    0.0682   0.0000   444.9635      -3.19985       21.9331       12.4691      -19.9225      -6.99021       6.41309       8.48622       8.87149       9.00617       8.14115       7.45771
  15  21 3752.4378    2.0033  4.7549 10.9001  0.0000  0.0794   0.0295   0.2183    0.0590   0.0000   445.1100      -6.90472       28.7712       3.58201      -7.73825      -5.21361       8.23370       10.0408       10.9518       11.0716       10.2450       9.03616
  15  22 3894.0217    1.6242  6.1849 10.6707  0.0000  0.1015   0.0241   0.2842    0.0519   0.0000   418.9183      -17.4811       5.16934       3.91129      -7.52260      -14.7298       10.0190       13.4675       14.1123       13.9984       13.4053       11.6878
  15  23 4035.3191    1.3402  7.8985 10.3390  0.0000  0.1225   0.0197   0.3473    0.0498   0.0000   446.1897      -18.5850       9.81829       7.77434      -26.5219      -4.79501       12.3785       16.0387       17.2832       16.9241       16.0126       14.7653
  15  24 4177.3357    1.0540  9.7366 10.1882  0.0000  0.1587   0.0171   0.4611    0.0444   0.0000   464.3944      -22.4433      -36.8824      -7.59737       30.6803      -9.26557       15.7961       20.2313       21.7375       22.1235       20.4383       18.3467
  15  25 4319.0445    0.8376 10.9003 10.1371 -0.0021  0.2041   0.0162   0.5917    0.0401   0.0000   446.4864      -5.13625       52.5400      -88.8955       38.1096      -17.9658       20.2063       26.3016       29.0760       28.1983       26.7045       23.5663
  16   4 1293.7734    0.0981  0.0594  8.7990  0.0000  0.0195   0.0135   0.0240    0.0325   0.0000   438.6812      -4.49927       13.1480       2.92340      -2.58091     -0.696797       1.59283       2.25443       2.68362       2.36603       2.21574       1.71875
  16   5 1467.2818    0.1356  0.1032  8.8188  0.0000  0.0186   0.0125   0.0283    0.0347   0.0000   440.1334      -1.59089       18.4893      0.696177      0.338353     -0.504384       2.21955       2.34742       2.25811       2.85351       2.58140       2.12716
  16   6 1629.5235    0.2188  0.1365  8.9259  0.0000  0.0174   0.0144   0.0242    0.0377   0.0000   435.9066      -4.41827       10.3079      -1.14592      -1.01763       2.22214       2.20150       2.91882       3.07858       3.20126       2.76800       2.63897
  16   7 1783.2673    0.3339  0.2568  9.0390  0.0000  0.0161   0.0162   0.0393    0.0455   0.0000   437.7844      -2.70102       15.6381       4.33960      -3.34509       1.84558       1.86595       2.65786       2.67234       3.06796       2.82536       2.52947
  16   8 1933.1335    0.4643  0.3771  9.3313  0.0000  0.0190   0.0190   0.0459    0.0525   0.0000   439.4912      -2.90465       18.3685       2.31916      -2.40479      -1.07729       1.80294       2.64224       2.55819       3.15431       3.04211       2.77319
  16   9 2081.6176    0.6474  0.6212  9.4231  0.0000  0.0249   0.0216   0.0649    0.0748   0.0000   436.1119      -4.73235       14.2371      -1.62304      -13.9651      -1.84374       2.30296       2.72089       3.13137       3.34413       2.92756       2.61927
  16  10 2228.3866    0.8534  0.6600 10.2991  0.0000  0.0275   0.0276   0.0659    0.0737   0.0000   440.3722      -3.92180       14.0246      -3.16271       1.14853       3.80296       2.61567       3.91707       3.90873       4.10702       3.75494       3.49544
  16  11 2372.4944    1.2399  0.7835 10.6168  0.0000  0.0269   0.0363   0.0719    0.0759   0.0000   440.3375       2.91232       19.3626      -8.31458      -1.29193       2.64872       2.59291       3.23592       3.24799       3.47135       3.23357       2.84422
  16  12 2514.7865    1.7613  1.0411 10.9888  0.0000  0.0311   0.0449   0.0799    0.0959   0.0000   438.6808      -2.53637       13.6941     0.0275191      -3.18728      -3.08224       3.00989       4.19696       4.17576       4.44456       4.12812       3.46898
  16  13 2656.8504    2.2510  0.8769 11.5104  0.0000  0.0285   0.0599   0.0709    0.0904   0.0000   439.6467     -0.273514       18.5841     -0.899601       6.39238      -3.43626       2.54324       3.49878       3.68163       3.70672       3.69079       3.04779
  16  14 2799.3899    2.8529  0.8473 11.9252  0.0000  0.0274   0.0753   0.0651    0.0983   0.0000   435.9269       5.39173       17.1693     -0.473731       2.37092      0.615812       2.68279       3.16582       3.55585       3.51744       3.39129       2.94920
  16  15 2941.7163    3.4992  0.7133 12.6758  0.0000  0.0236   0.1040   0.0622    0.0881   0.0000   436.7389      -1.61700       12.2181       8.19109      -4.16117      -1.21442       2.35258       3.03416       3.07720       3.37516       3.25166       2.80682
  16  16 3083.3629    4.1008  0.8317 12.7245  0.0000  0.0290   0.1157   0.0676    0.1455   0.0000   438.2734      -1.54250       9.08314       2.25185      -8.04173      -3.02885       2.53598       3.45382       3.76807       3.65908       3.57754       3.14964
  16  17 3224.8298    3.7213  1.1619 12.7991  0.0000  0.0361   0.1076   0.0912    0.1651   0.0000   437.5198      -10.1158       4.36858       1.72909      0.393923      -4.20434       3.40488       4.56014       4.74706       4.77379       4.24886       4.17272
  16  18 3366.2244    3.2546  1.3705 12.8562  0.0158  0.0409   0.0931   0.1115    0.1172   0.0000   440.7672       2.08635       8.70475       2.16394      -2.34838      -1.41582       4.38395       5.45888       5.69809       5.43562       5.56832       4.73627
  16  19 3507.7497    2.6634  2.2684 12.0197  0.0000  0.0526   0.0549   0.1398    0.0862   0.0000   433.2694       7.24083       17.4728       3.02668      -3.10015       1.30232       4.84695       6.48637       6.61241       7.06760       6.61263       5.79891
  16  20 3649.6758    2.2174  3.6924 11.3042  0.0000  0.0674   0.0358   0.1849    0.0653   0.0000   437.2143      -15.6519     -0.857895      -5.91731       3.14850      -3.94275       6.27989       8.03883       8.97966       8.39497       8.29817       7.46964
  16  21 3791.5116    1.8442  4.8282 10.9789  0.0000  0.0854   0.0287   0.2306    0.0569   0.0000   455.7730       23.7520       4.51188       18.8706       2.57517     -0.136680       7.92748       10.5223       10.9264       11.2487       10.2847       9.53048
  16  22 3933.4123    1.4926  6.4931 10.6161  0.0000  0.1042   0.0224   0.3002    0.0500   0.0000   429.4393      -7.74730       34.2158       1.73888      -16.2829       12.4178       9.82239       12.8765       14.0274       14.0119       13.1640       11.9112
  16  23 4075.5123    1.1965  8.1302 10.3462  0.0000  0.1328   0.0185   0.3692    0.0465   0.0000   421.8897       3.37058       1.88400      -19.4402      -30.3172       9.57862       12.2416       15.8207       16.8475       17.1431       16.2316       14.4881
  16  25 4359.7445    0.8373 12.1043  9.9977 -0.0011  0.2053   0.0147   0.6057    0.0398   0.0000   482.1753      -23.1600      -59.5246      -20.8867       40.0089       14.8664       19.0432       25.5622       26.7065       27.4850       25.0346       23.0229
  17   6 1657.0549    0.2382  0.1848  8.9346 -0.0026  0.0197   0.0132   0.0290    0.0382   0.0000   438.6332     -0.262481       13.1183      -4.90498      -1.23634     -0.141180       1.89796       2.47337       2.00252       2.23406       2.41035       3.32832
  17   7 1811.9854    0.4084  0.3034  8.9135  0.0000  0.0177   0.0171   0.0368    0.0499   0.0000   436.9452     -0.506906       12.7110       1.78341     -0.396472      0.420775       1.46049       1.87766       2.15152       2.04870       2.01799       2.00211
  17   8 1963.2752    0.5114  0.5323  9.2200  0.0000  0.0223   0.0171   0.0530    0.0577   0.0000   441.8564      -6.96804       13.1405       2.83387       1.09868     -0.270501       2.03223       2.66921       2.72384       3.07706       3.05349       2.59487
  17   9 2112.9108    0.6482  0.8044  9.6263  0.0000  0.0287   0.0191   0.0763    0.0668   0.0000   439.5152      0.766780       11.5418      -4.09079      -1.06290      0.332483       2.50934       3.16000       3.27476       3.51305       3.17747       2.91389
  17  10 2260.2775    0.9498  0.7901  9.9642  0.0000  0.0290   0.0265   0.0677    0.0923   0.0000   436.5794       1.93876       14.8346      0.371251      -3.33573     -0.711502       2.39237       3.66071       3.62778       3.74424       3.66974       3.32060
  17  11 2404.9580    1.4266  0.9061 10.5224  0.0000  0.0289   0.0360   0.0685    0.0918   0.0000   439.8527     -0.149747       14.5871      0.304323      0.141659     -0.872965       2.50696       3.28890       3.79085       3.51665       3.53515       3.32609
  17  12 2548.0372    1.9187  0.8151 11.2542  0.0000  0.0255   0.0513   0.0670    0.0813   0.0000   435.1433       3.93447       13.7479       3.24800      0.482371       2.71618       2.34628       3.23976       3.16005       3.34112       3.28410       3.10554
  17  13 2690.9757    2.3493  0.8405 11.7450  0.0000  0.0264   0.0628   0.0709    0.0875   0.0000   443.3113      -5.70674       8.93613      -6.79896       2.93081      -2.53403       2.37341       3.05700       3.23558       3.26252       3.18462       2.80692
  17  14 2834.2970    3.1133  0.7798 12.1804  0.0000  0.0239   0.0848   0.0626    0.0859   0.0000   437.0689       3.97034       14.8486       4.53005      -4.44746      -1.16126       2.23038       2.88821       3.14032       3.18443       3.23274       2.77512
  17  15 2977.1352    3.6693  0.7162 12.6093  0.0000  0.0236   0.1033   0.0571    0.0844   0.0000   439.5335       5.90517       14.8328     -0.935890      -3.40425       3.56064       2.09407       3.02485       2.98944       3.15136       2.99130       2.67486
  17  16 3119.2860    4.0275  0.8750 12.8146  0.0000  0.0265   0.1029   0.0666    0.1033   0.0000   438.5296       5.09656       9.17790       1.31104     -0.577498       4.15207       2.27733       3.18626       3.27699       3.43691       3.01402       2.89447
  17  17 3261.2175    3.7734  1.3675 12.2893  0.0000  0.0366   0.0889   0.0922    0.1851   0.0000   440.4885       5.04219       7.76795       5.43010       2.58566       6.51581       3.10941       4.26675       4.18681       4.48114       4.07311       3.73483
  17  18 3403.2771    3.0570  1.9698 12.3119  0.0000  0.0470   0.0717   0.1364    0.1097   0.0000   437.9084      -6.88631       24.0927       1.80111      -5.27348     -0.657535       4.24646       5.31257       5.95640       5.75434       5.56882       5.20911
  17  19 3545.3068    2.6056  2.9050 11.4203  0.0000  0.0588   0.0461   0.1517    0.1020   0.0000   427.7212      -4.80468       13.8353       3.96620       10.8187      -5.68351       4.83569       6.90290       7.16268       7.25431       6.96195       6.19094
  17  20 3687.7900    2.1630  3.9397 11.2158  0.0000  0.0725   0.0362   0.1916    0.0719   0.0000   425.5214      -5.83711       21.8931      -2.70113      -3.16210       8.24731       6.29951       8.41208       9.23396       8.99340       8.66010       7.99222
  17  21 3829.7935    1.7702  5.6137 10.7896  0.0000  0.0875   0.0251   0.2465    0.0534   0.0000   448.2178       3.85371       1.03787       4.60251      -15.5519       2.26674       7.81042       10.2463       10.8799       11.3044       10.5481       9.61259
  17  22 3972.2359    1.4338  7.5797 10.4268 -0.0000  0.1123   0.0195   0.3207    0.0464   0.0000   443.5515    -0.0753734       1.81588       15.6677       54.2532      -16.1345       9.85828       13.2261       14.2323       14.7119       13.3270       12.4491
  17  23 4114.7415    1.1919  9.3838 10.2457  0.0000  0.1400   0.0172   0.4001    0.0430   0.0000   455.4487       54.0798       29.9770      -11.7961      -7.51533      -8.77635       12.2831       16.2586       17.7288       17.5181       16.9865       15.6879
  17  24 4257.4362    0.9814 10.1026 10.0695  0.0000  0.1603   0.0156   0.4596    0.0412   0.0000   463.6211       44.5882      -11.0385       2.33791       11.7741     -0.654275       13.8805       18.3199       19.9383       20.2417       18.2542       17.1757
  17  25 4399.8141    0.7812 13.3344  9.9238 -0.0014  0.2338   0.0134   0.6625    0.0374   0.0000   453.3535      -51.2066       4.91633       20.2415      -20.8025      -18.2210       19.8552       26.3161       28.7512       28.8927       27.1202       24.5991
  18   5 1518.7184    0.1525  0.1873  8.8324  0.0000  0.0210   0.0097   0.0415    0.0344   0.0000   439.5481     -0.953637       17.2470     -0.281576      -3.61881      -1.99361       1.40881       2.18874       1.99058       2.38747       1.96074       2.10933
  18   6 1683.6736    0.2663  0.2587  8.8693  0.0000  0.0153   0.0129   0.0413    0.0410   0.0000   438.1171      -3.50377       14.0133       3.43960      -7.13303       2.89075       1.40032       1.90296       2.19645       2.29983       2.19031       1.84172
  18   7 1839.9485    0.4101  0.4024  9.0609  0.0000  0.0207   0.0156   0.0485    0.0509   0.0000   437.3033      -4.39103       12.8789       1.60075     -0.273310       3.68836       2.23893       2.63675       3.28895       3.27036       3.03458       2.67868
  18   8 1992.8155    0.5619  0.4569  9.3102  0.0000  0.0201   0.0190   0.0449    0.0585   0.0000   436.4749      -3.27419       14.2536       1.97719      -5.15329      0.639322       1.78806       2.27367       2.47863       2.49513       2.40192       2.29186
  18   9 2143.6749    0.7908  0.6865  9.6193  0.0000  0.0252   0.0219   0.0547    0.0709   0.0000   437.0913      -1.35126       15.7264       1.35604     -0.684982      0.316638       2.22501       3.12102       3.25178       3.36042       3.32608       3.08386
  18  10 2291.6701    1.0793  0.7148 10.2935  0.0000  0.0263   0.0302   0.0565    0.0840   0.0000   434.6245       2.49503       17.1266      0.422890      -5.23910      -3.40986       2.16644       2.69482       2.95685       2.94855       3.01379       2.60656
  18  11 2436.8141    1.4546  0.9855 10.6785  0.0000  0.0299   0.0367   0.0726    0.1065   0.0000   434.7024      0.382639       11.3422      -3.63939      -5.37123     -0.248946       2.43500       3.17429       3.46023       3.56310       3.44250       3.16083
  18  12 2580.8124    1.9274  0.8680 11.4093  0.0000  0.0258   0.0503   0.0705    0.0811   0.0000   433.3432      -10.0901       9.97427      -2.56156      -4.60586       2.60581       2.28836       3.03974       3.18661       3.27270       3.19925       2.95387
  18  13 2724.6422    2.5312  0.7373 11.9120  0.0000  0.0226   0.0686   0.0603    0.0766   0.0000   436.7892     -0.938847       13.9919      -2.02269      -2.89944     -0.391239       1.90937       2.53576       2.65095       2.70157       2.73097       2.51702
  18  14 2868.6106    3.2532  0.6814 12.4385  0.0000  0.0210   0.0907   0.0564    0.0741   0.0000   437.2454      -2.78338       14.7948       2.38842      -4.40651     -0.522273       1.81059       2.34121       2.48911       2.44580       2.46185       2.22042
  18  15 3012.0605    3.8085  0.8186 12.7226  0.0000  0.0242   0.0998   0.0659    0.0879   0.0000   440.5978      -2.38414       10.1030       4.74764      -1.03096       2.04023       2.06776       2.86766       2.86060       3.21677       2.92406       2.70653
  18  16 3154.7355    3.7896  0.8793 13.0859  0.0000  0.0281   0.1004   0.0714    0.0825   0.0000   432.1807      -2.01682       14.3714       5.80937     -0.794090      -2.63377       2.25108       3.25345       3.08968       3.43023       3.22928       3.00227
  18  17 3297.3267    3.4775  1.3212 12.7514  0.0000  0.0364   0.0834   0.0904    0.1074   0.0000   438.2802      -5.64178       15.8858       4.92805       2.19378       1.89203       2.94405       4.09981       4.12581       4.60963       3.93477       3.86965
  18  18 3439.9154    3.0120  1.8766 12.2850  0.0068  0.0433   0.0658   0.1216    0.1008   0.0000   435.7287      -5.02687       9.77338      -5.13333       1.46912       11.7266       3.63559       4.84133       5.16568       5.39407       5.03829       4.62394
  18  19 3582.4005    2.5225  2.9973 11.4471  0.0000  0.0566   0.0456   0.1574    0.1059   0.0000   436.7973      -6.16824       9.01535      0.213651       2.56231       6.63143       4.88845       6.36868       6.61022       7.07992       6.36632       6.03943
  18  20 3725.0811    2.0262  3.9809 11.1182  0.0000  0.0679   0.0324   0.1968    0.0710   0.0000   431.8393       3.76686       17.4388       13.8088     -0.370974       13.2763       5.68346       7.69733       8.19748       8.45395       8.14675       7.45440
  18  21 3867.9896    1.7461  6.0506 10.6188  0.0000  0.0870   0.0234   0.2501    0.0566   0.0000   431.9866      -17.8463       19.9337      -5.26507       14.5054       7.05293       7.63068       9.80263       10.6419       10.9050       10.5725       10.0902
  18  23 4153.4313    1.1293  9.4368 10.1337  0.0000  0.1365   0.0154   0.3999    0.0423   0.0000   441.9241      -22.1167      -3.48849      -21.3342       11.9776      -4.67647       11.1718       14.4498       16.1264       16.5480       15.3797       14.3460
  18  26 4582.4442    0.5892 16.9431  9.7827  0.0032  0.3420   0.0092   0.8869    0.0279   0.0000   476.2790       58.6382      -12.6995      -31.8617       44.3349      -8.62766       27.4713       36.3231       40.2151       40.2733       38.2279       35.3617
  19   6 1709.3519    0.2912  0.2624  8.9793  0.0000  0.0162   0.0135   0.0401    0.0397   0.0000   437.4411     -0.794663       20.1279     -0.783858       2.23504     -0.655753       1.36504       1.96761       2.61480       2.82170       2.94025       2.55496
  19   7 1867.2980    0.4342  0.3880  9.1100  0.0000  0.0191   0.0154   0.0398    0.0497   0.0000   439.4715     -0.477621       15.8470      0.983967      0.118326       1.94980       1.66564       1.91086       2.05987       2.19694       2.14297       2.10940
  19   8 2021.7441    0.5880  0.6640  9.4033  0.0000  0.0281   0.0173   0.0595    0.0656   0.0000   440.0113      -4.03549       16.3458      0.678879      -2.31713       7.41826       2.49513       3.72193       3.59407       3.77050       3.46443       3.02716
  19   9 2173.6969    0.8576  0.7091  9.8037  0.0000  0.0231   0.0234   0.0566    0.0684   0.0000   437.1047      -4.76172       16.5284      0.826980      -5.73791       2.80560       1.89753       2.36303       2.72772       2.79351       2.76147       2.53289
  19  10 2322.3084    1.1728  0.8328 10.4385 -0.0009  0.0269   0.0303   0.0628    0.0757   0.0000   441.9367     -0.535316       13.1697      -2.78562      -2.76376      -3.96931       2.18898       2.89673       3.09546       3.05154       2.97903       2.75525
  19  11 2468.0729    1.5645  1.0230 10.8297  0.0000  0.0280   0.0383   0.0809    0.1014   0.0000   439.2792      -1.58273       13.2191       4.17317      -1.12380    -0.0286693       2.25452       2.89240       3.11580       3.18952       3.01471       2.76118
  19  12 2613.0623    2.1399  0.8794 11.4212  0.0000  0.0256   0.0526   0.0636    0.0952   0.0000   436.6705      -2.13963       10.4456      -1.57504       1.48346      -1.09285       2.06590       2.78083       2.91193       2.96452       2.82877       2.61511
  19  13 2757.8909    2.6927  0.8387 12.0230  0.0000  0.0251   0.0685   0.0646    0.0818   0.0000   435.5390       2.95885       12.8589      -3.49852     -0.913791       3.39714       2.02790       2.93017       2.87252       3.26593       3.11732       2.96320
  19  14 2902.4390    3.3528  0.6967 12.5565  0.0000  0.0227   0.0893   0.0536    0.0735   0.0000   437.0751      0.963175       9.64647       4.24071      -2.09479     -0.870375       2.00051       2.81445       2.87470       3.02472       2.95797       2.65268
  19  15 3046.4487    3.9023  0.7670 12.6975  0.0002  0.0232   0.1001   0.0562    0.0844   0.0000   438.1341      -3.39232       13.7529      0.384857      -5.56406       1.61608       1.87927       2.58007       2.71507       2.86909       2.89919       2.56528
  19  16 3189.7667    3.8879  0.9833 12.8294 -0.0002  0.0282   0.0934   0.0701    0.0883   0.0000   439.1432      -5.26645       15.2746      0.319740      -5.65917      -5.00532       2.34727       2.90936       3.39348       3.36380       3.46783       3.19167
  19  17 3332.7724    3.4895  1.3026 12.5973  0.0000  0.0332   0.0766   0.0907    0.0927   0.0000   436.5141     -0.117386       11.0835       2.07432      -9.91656      -2.59344       2.61685       3.65458       3.84420       3.83773       3.80921       3.57696
  19  18 3476.0864    2.8386  2.3191 11.9587 -0.0028  0.0471   0.0510   0.1255    0.0826   0.0000   436.2806       3.79638       7.52421      -1.85080       3.46379     -0.120579       3.47587       4.90450       4.85371       5.21936       5.05026       4.62435
  19  19 3619.1162    2.3549  3.5737 11.2611  0.0000  0.0609   0.0364   0.1656    0.0782   0.0000   432.6270       5.80305       1.27102      -1.28611      -5.56036       4.64984       4.78244       6.35393       6.58713       7.02149       6.57566       6.13144
  19  20 3762.2310    1.9443  5.0149 10.8438  0.0000  0.0771   0.0270   0.2090    0.0614   0.0000   437.4813      -16.5091       45.2009       5.88304       3.70579     0.0588847       6.09232       8.29747       9.01189       8.78366       8.88385       8.07225
  19  21 3905.4654    1.6428  6.9243 10.4212  0.0000  0.0926   0.0200   0.2717    0.0505   0.0000   440.8546      -14.8923       19.8410      -2.02027      -4.30822       12.6796       7.88646       9.78080       10.6125       11.2996       11.2082       10.3561
  19  22 4048.7961    1.3547  9.0855 10.0719  0.0002  0.1179   0.0157   0.3376    0.0455   0.0000   440.4676      -38.6020       21.2791       33.7713      -4.78823      0.665887       9.27154       12.3472       13.5816       13.6772       13.1543       12.1003
  19  24 4335.3947    0.8715 12.4352 10.0273  0.0042  0.1947   0.0137   0.5673    0.0366   0.0000   411.1748      -3.39764       35.3720      0.616559      -8.62243       7.58340       15.1640       20.3207       21.5726       22.3081       21.4604       20.2623
  20   6 1734.2034    0.3012  0.2570  8.9812  0.0000  0.0151   0.0132   0.0341    0.0394   0.0000   440.0590      -2.37789       16.7041      -1.55436      -4.22850      0.961936       1.35623       1.44536       1.67526       2.05928       1.57668       1.91247
  20   7 1893.9035    0.4244  0.3771  9.2464  0.0000  0.0178   0.0152   0.0404    0.0448   0.0000   437.8156      -1.84783       13.8855       2.59975      -3.12070     -0.651790       1.24282       1.80386       1.79835       1.82524       1.95139       1.65463
  20   8 2049.9884    0.6220  0.5938  9.4216  0.0000  0.0212   0.0179   0.0536    0.0595   0.0000   440.4760     -0.499418       11.5768      0.166440     -0.201786      -2.37855       1.55503       2.12342       2.28600       2.28338       2.24600       1.95248
  20   9 2203.1285    0.8869  0.7110  9.9894  0.0000  0.0241   0.0237   0.0567    0.0718   0.0000   437.3227      -4.25899       13.5046     -0.341410      -7.19633      -2.09620       1.93990       2.62011       2.62696       2.62739       2.71438       2.47337
  20  10 2352.4291    1.2308  0.8683 10.4358  0.0000  0.0266   0.0302   0.0647    0.0763   0.0000   436.3020      -2.15784       16.8426       3.25159      -4.31873       1.04860       1.87009       2.68734       2.67913       3.02700       3.02227       2.52134
  20  11 2498.8894    1.7113  0.9362 10.9923  0.0000  0.0265   0.0407   0.0681    0.0909   0.0000   438.3761       2.89767       13.8241       1.74188      -1.98735      -2.90895       1.93669       2.75892       2.80537       2.90708       2.77232       2.53731
  20  12 2644.7582    2.1061  0.9760 11.6722  0.0000  0.0284   0.0519   0.0711    0.0954   0.0000   442.0281       3.93935       10.9589      -3.32338    0.00228790      0.246636       2.24871       3.04265       3.27041       3.46188       3.32873       2.89566
  20  13 2790.6458    2.6634  0.8862 12.1346  0.0000  0.0267   0.0644   0.0617    0.0791   0.0000   441.3447     -0.951118       11.1498     -0.790817      -1.16812      -3.61582       2.03221       2.66971       2.78832       2.91780       2.84381       2.63142
  20  14 2935.8174    3.5664  0.7903 12.5074  0.0002  0.0251   0.0888   0.0576    0.0791   0.0000   438.0017     -0.507367       9.03293      0.526790       1.83007     -0.889569       1.80410       2.75267       2.68481       2.76150       2.65574       2.39068
  20  15 3080.3390    4.0958  0.8616 12.7591  0.0000  0.0244   0.0981   0.0604    0.0852   0.0000   435.7115      -1.02136       10.8150      -1.54008      -1.29779      -2.32101       1.91863       2.46875       2.57529       2.72956       2.77432       2.52786
  20  16 3224.2850    3.7626  1.1686 12.6809 -0.0012  0.0325   0.0815   0.0776    0.0955   0.0000   441.6611       1.86604       11.4452      0.467910      -2.01736       3.99396       2.28426       3.45801       3.41054       3.70221       3.62764       3.34476
  20  17 3367.9142    3.2230  1.4083 12.8116  0.0000  0.0359   0.0709   0.1006    0.0722   0.0000   438.6477       5.06965       19.1136      -2.21075       2.84571       2.39504       2.70985       3.74251       3.77631       4.22890       3.88252       3.55528
  20  18 3511.6891    2.5902  2.5301 11.9943  0.0000  0.0500   0.0456   0.1338    0.0674   0.0000   442.4641     -0.625138       7.49414      -1.84998      -9.82012       11.3766       3.74546       4.92297       5.43697       5.40563       5.37843       4.93281
  20  19 3655.5537    2.1404  3.8464 11.2197  0.0000  0.0623   0.0315   0.1733    0.0637   0.0000   419.0973       1.28743       18.0360       10.3575     -0.895257       5.02908       4.92757       6.32556       7.00158       7.29124       6.96475       6.78438
  20  20 3799.0477    1.8015  5.5081 10.8003 -0.0002  0.0818   0.0241   0.2267    0.0540   0.0000   435.8265       13.7577       2.42566       15.5203       8.32117       4.54936       6.13165       8.30475       8.91258       9.36501       8.76254       8.64512
  20  21 3942.8071    1.5077  7.7057 10.3911  0.0000  0.1017   0.0181   0.2979    0.0453   0.0000   434.9075       4.12931       15.8791       10.9686      -17.8972      -12.3184       7.66761       10.1110       11.0498       11.4825       11.2282       10.4632
  20  22 4086.5180    1.2615  9.0255 10.0612  0.0000  0.1160   0.0147   0.3324    0.0439   0.0000   442.4961       3.08399       39.9946       7.82985      -18.9453       10.9978       8.91454       11.6387       12.7355       13.1362       12.5008       11.8795
  20  23 4230.0901    0.9859 11.2852 10.1309  0.0000  0.1639   0.0139   0.4798    0.0363   0.0000   421.3134       9.97082      -13.4604      -14.1765       38.3102       19.0324       11.9556       15.9997       17.4209       17.7448       17.1252       16.2330
  20  24 4373.7024    0.8172 13.0988  9.9850  0.0056  0.2047   0.0122   0.5921    0.0342   0.0000   413.1835      -12.6906       23.6472       55.5649      -2.85997      0.996864       15.5930       19.5091       22.4945       23.2238       21.9228       21.0635
  20  25 4518.0472    0.6520 14.1787  9.8375  0.0000  0.2560   0.0105   0.6843    0.0313   0.0000   420.9857      -20.4200      -10.1662      -61.6358       56.9206      -6.35142       18.7910       25.0114       27.3686       28.5054       26.8929       26.0559
  21   5 1589.2518    0.2052  0.2141  8.8530  0.0000  0.0175   0.0105   0.0356    0.0342   0.0000   438.7790       1.13693       17.4476      0.959651      -3.69631      0.393962       1.31957       1.60589       1.80768       1.64147       1.83361       1.70817
  21   6 1758.2139    0.3225  0.3232  8.9489  0.0000  0.0176   0.0126   0.0380    0.0415   0.0000   439.7013      -2.67887       17.8158       2.03318      -2.07025      -2.92212       1.34483       1.71898       1.96443       1.86066       2.13737       1.96628
  21   7 1919.7843    0.4760  0.5128  9.0943  0.0000  0.0211   0.0143   0.0458    0.0513   0.0000   440.5632      -1.80659       17.0290      0.310760      -4.82604      -1.69043       1.32459       1.99072       1.96513       2.29611       1.86286       2.03354
  21   8 2077.6944    0.6709  0.7053  9.5177  0.0000  0.0237   0.0177   0.0557    0.0639   0.0000   438.3502      -2.74374       13.5997      0.995516      -3.67952      0.242110       1.68376       2.34615       2.42284       2.60301       2.52229       2.48314
  21   9 2231.8598    0.9612  0.7922  9.9673  0.0000  0.0236   0.0241   0.0611    0.0774   0.0000   439.2393       2.78168       10.0916      -1.51889       2.78927       1.20255       1.76612       2.35054       2.53519       2.55204       2.43510       2.19788
  21  10 2381.8655    1.2933  0.8604 10.6439  0.0000  0.0245   0.0317   0.0626    0.0689   0.0000   435.6576      -5.70518       14.7671      -1.23445      -1.86327       4.21744       1.82881       2.36920       2.50258       2.65758       2.48931       2.36798
  21  11 2529.2389    1.6785  0.9111 11.1361  0.0000  0.0265   0.0395   0.0664    0.0772   0.0000   440.4911      0.828123       10.3627     0.0582211      -3.35625      -1.55140       1.92432       2.53204       2.92965       2.80462       2.75449       2.74495
  21  12 2676.0811    2.3335  0.8098 11.6580  0.0000  0.0238   0.0590   0.0584    0.0959   0.0000   437.3024       4.17165       12.6528      -4.87578   -0.00179277       1.47831       1.83616       2.35300       2.40449       2.52207       2.48598       2.36316
  21  13 2822.8618    2.9753  0.8962 12.1323  0.0000  0.0249   0.0697   0.0633    0.0964   0.0000   434.8051      -2.22979       15.3236      -2.67147      -7.72465      -2.65518       1.83031       2.50057       2.72177       2.84873       2.85713       2.39379
  21  14 2968.8312    3.7201  0.8068 12.5621  0.0000  0.0228   0.0892   0.0564    0.0777   0.0000   439.2781      -1.81751       10.8459       4.43887     -0.867134      0.198566       1.59552       2.20009       2.33722       2.32638       2.31088       2.18470
  21  15 3113.8182    4.0866  0.9363 12.7913 -0.0001  0.0248   0.0931   0.0639    0.0861   0.0000   437.0376      -1.04034       13.4878       5.66794       2.59361      0.530046       1.90900       2.60533       2.65460       2.73727       2.84168       2.61716
  21  16 3258.3709    3.6805  1.3483 12.3798  0.0000  0.0315   0.0725   0.0831    0.0911   0.0000   435.5178      -2.15637       17.3705       1.16709      -2.56964      0.349375       2.28880       3.00146       3.44486       3.49312       3.42112       3.34590
  21  17 3402.6749    3.0550  1.7054 12.4569  0.0000  0.0392   0.0585   0.0995    0.0655   0.0000   442.2433      -2.27273       7.44899       2.43275       2.91190      0.834313       2.87248       3.75924       3.99943       4.35168       4.04778       3.81520
  21  18 3547.0209    2.5015  2.6824 11.8246  0.0000  0.0512   0.0394   0.1312    0.0558   0.0000   439.6973       4.50575       1.23020       8.06844       4.19809       3.74210       3.49437       4.81217       5.23356       5.28678       5.24663       4.94123
  21  19 3691.3535    2.0298  4.3042 11.0861  0.0000  0.0652   0.0276   0.1813    0.0557   0.0000   444.8984       6.91348      0.808431       2.61831      -15.0036       7.36235       4.68663       6.22096       6.80162       6.95035       6.81852       6.39547
  21  20 3835.5141    1.7536  5.6825 10.7163  0.0000  0.0820   0.0225   0.2206    0.0518   0.0000   427.8639       5.12225       17.6121       4.34359       10.3604       6.04300       5.81864       7.78033       8.61921       8.60848       8.70581       8.12048
  21  21 3979.5571    1.4180  7.7113 10.4239  0.0000  0.1032   0.0171   0.2955    0.0406   0.0000   434.7749      -18.4848      -11.5248       26.5780      -8.17024       3.81970       7.40604       9.57130       10.8016       11.0820       10.6241       10.3264
  21  22 4123.8840    1.1720  9.4625 10.1569  0.0000  0.1301   0.0147   0.3662    0.0394   0.0000   454.6080      -3.80204       1.49130       14.2235      -20.8196      -18.1868       9.19972       12.4676       13.5797       13.8532       13.9883       13.1951
  21  23 4267.6716    0.9195 11.3327 10.0564  0.0000  0.1690   0.0131   0.4768    0.0359   0.0000   470.1845       21.0152       1.79002      -21.4556      -7.09536       15.4112       12.0323       15.7078       17.5612       17.9576       17.0520       16.6104
  21  25 4555.9865    0.6127 15.7388  9.8433  0.0032  0.2855   0.0094   0.7694    0.0272   0.0000   416.1566       33.8547       19.6835       56.8935       34.9033      -26.7803       19.9052       26.3005       28.8634       30.2410       29.1742       27.6847
  22   3 1233.1027    0.0874  0.0467  8.8224  0.0000  0.0226   0.0131   0.0221    0.0277   0.0000   438.3654    -0.0111035       20.0709       1.99915      -3.66200      -1.37696       1.69517       2.30255       2.80295       2.09920       2.06247       1.86598
  22   4 1429.1147    0.1071  0.1032  8.8066  0.0000  0.0169   0.0089   0.0351    0.0293   0.0000   439.1658      0.979672       19.9438      -1.83767      -1.57127      0.720839       1.17203       1.74920       1.47560       1.63793       1.93284       1.72760
  22   5 1611.3371    0.1971  0.1975  8.8944  0.0000  0.0152   0.0102   0.0339    0.0319   0.0000   440.1968     -0.981290       19.2454      0.820973      -3.71365      -1.71701      0.973684       1.43478       1.60207       1.69681       1.37613       1.42629
  22   6 1781.5259    0.3590  0.3187  9.0267  0.0000  0.0165   0.0135   0.0375    0.0408   0.0000   439.4749      -2.81409       16.3840       2.04952      -3.07754       1.02986       1.08088       1.39531       1.66007       1.56386       1.57120       1.43771
  22   7 1945.0495    0.5298  0.5703  9.1572  0.0000  0.0196   0.0151   0.0483    0.0553   0.0000   439.1224      -2.74541       15.1726       3.97621      -3.58340      -1.26450       1.50671       1.89696       2.12563       2.27227       2.27963       2.06117
  22   8 2104.7472    0.7193  0.6503  9.5291  0.0000  0.0211   0.0196   0.0560    0.0614   0.0000   440.5258      -2.30324       14.9300      -1.92914      -3.34591      -2.08516       1.62562       2.22857       2.44085       2.34433       2.21389       2.14859
  22   9 2259.9564    1.0117  0.9033 10.1399  0.0000  0.0259   0.0234   0.0638    0.0709   0.0000   439.7274      -1.94306       10.7666      -1.86150      -3.05189       4.57870       1.82272       2.36630       2.47607       2.62166       2.69493       2.47653
  22  10 2410.7728    1.4381  0.8896 10.8187  0.0000  0.0252   0.0335   0.0617    0.0772   0.0000   438.4927      -3.71735       17.1287      -2.92848      -5.10149      -1.58376       1.63459       2.31125       2.35697       2.64821       2.57168       2.28652
  22  11 2559.1203    1.8850  0.9520 11.2079  0.0000  0.0277   0.0423   0.0635    0.0809   0.0000   437.5163      -2.85520       11.9350       1.11667       2.28055       2.27712       1.76574       2.55696       2.69349       2.83067       2.68924       2.44167
  22  12 2707.0232    2.5057  0.8626 11.7842  0.0000  0.0232   0.0574   0.0580    0.0819   0.0000   438.8159      0.670728       10.0997       6.11027      -2.66731       2.87565       1.68167       2.24323       2.50972       2.47095       2.54843       2.46884
  22  13 2854.6401    3.1986  0.8450 12.3900  0.0000  0.0234   0.0755   0.0583    0.0913   0.0000   438.5396       3.43253       14.1059       4.14227      -4.30616      -1.47296       1.77294       2.23662       2.41685       2.51749       2.58541       2.46658
  22  14 3001.2656    3.7190  0.8470 12.5974 -0.0003  0.0224   0.0865   0.0587    0.0852   0.0000   441.2367      -1.23913       14.3456     -0.726730     -0.343343      -4.05363       1.76401       2.45400       2.66075       3.00965       2.78913       2.95785
  22  15 3146.8956    3.8689  0.9075 12.9221  0.0000  0.0260   0.0883   0.0615    0.0768   0.0000   439.8923     -0.460883       17.4053       4.09806       1.72159       1.45666       1.69573       2.51400       2.55277       2.66881       2.43946       2.46724
  22  16 3292.0851    3.5560  1.3820 12.6144  0.0000  0.0313   0.0713   0.0881    0.0756   0.0000   436.4007     -0.576978       15.7236       7.10473      0.391983      -5.46474       2.16890       3.03135       3.05757       3.37572       3.21748       3.14757
  22  17 3437.1075    2.9055  2.0600 12.0893  0.0000  0.0425   0.0479   0.1055    0.0610   0.0000   438.9268      0.147295       20.2040       1.10771      -2.38323      -1.77998       2.76566       3.96029       4.15740       4.27367       4.10002       3.95928
  22  18 3582.0056    2.4159  3.0783 11.7310  0.0007  0.0519   0.0355   0.1428    0.0492   0.0000   440.9983       2.89165       1.53048      -2.52058     -0.940918       2.11879       3.60366       4.75587       5.16959       5.52233       5.35727       5.15152
  22  19 3726.7458    1.9377  4.4068 11.2201  0.0000  0.0672   0.0263   0.1890    0.0474   0.0000   442.1659      -10.3604       20.4342      -2.19917       3.88862      -3.53409       4.58006       5.97130       6.71243       6.83118       6.63276       6.33529
  22  20 3871.5976    1.6506  6.4638 10.6198  0.0000  0.0843   0.0193   0.2384    0.0438   0.0000   445.8925      -4.09157       6.96633       18.2641      -3.34482      -1.69061       5.92879       7.67501       8.58410       8.71476       8.51737       8.29237
  22  21 4016.0415    1.2997  8.3758 10.3503  0.0000  0.1115   0.0156   0.3204    0.0388   0.0000   428.4003     -0.361861       13.4873       14.3291      -15.7995       9.20912       7.71368       9.71732       11.1678       11.6395       11.0599       10.8881
  22  22 4160.4815    1.0982 10.6086 10.1798  0.0000  0.1420   0.0136   0.4037    0.0350   0.0000   434.3132      -12.4855       15.1523       1.10632      -5.87998      -6.19832       9.72651       12.8124       14.2769       14.5806       14.3935       13.8141
  22  23 4305.0698    0.9318 12.4457 10.0485  0.0000  0.1701   0.0119   0.4920    0.0323   0.0000   431.4920       28.9200       21.5340      -23.1873       22.4416       11.9539       12.0864       15.6423       17.3706       18.0748       17.8252       16.7382
  23   3 1252.2596    0.0800  0.0940  8.8096  0.0000  0.0422   0.0093   0.0286    0.0276   0.0000   439.6226     -0.460784       18.2870      -1.05827      -1.62864       2.36065       2.94513       2.23425       3.61810       3.53391       2.69590       2.21891
  23   4 1449.7036    0.1297  0.0948  8.8226  0.0000  0.0144   0.0100   0.0243    0.0287   0.0000   440.1082     -0.415542       18.3451     -0.413144      -3.50401     -0.823757       1.02228       1.39519       1.59382       1.35909       1.55316       1.48535
  23   5 1632.7942    0.2290  0.2161  8.8423  0.0000  0.0139   0.0106   0.0316    0.0330   0.0000   438.5674      0.400584       19.2832       1.11435      -4.44026      0.220487      0.978933       1.18007       1.28617       1.37943       1.52937       1.31857
  23   6 1804.1722    0.3702  0.3779  9.0970  0.0000  0.0173   0.0127   0.0399    0.0413   0.0000   440.7616      -4.44169       17.5937       3.18605      -2.55639       2.01783       1.17207       1.58756       1.80946       1.72211       1.90500       1.80374
  23   7 1969.6110    0.5341  0.5061  9.3276  0.0000  0.0177   0.0157   0.0449    0.0496   0.0000   439.2870      0.638605       16.0553     -0.901656      -1.38870     -0.143521       1.25256       1.62337       1.77724       1.86329       1.88068       1.76284
  23   8 2131.0624    0.7454  0.7055  9.7640  0.0000  0.0228   0.0191   0.0538    0.0594   0.0000   438.1037      0.829907       19.5629     -0.901971      -3.08073       3.74933       1.51854       2.02664       2.17018       2.45674       2.28293       2.20029
  23   9 2287.4076    1.1384  0.7687 10.2693  0.0000  0.0218   0.0266   0.0541    0.0681   0.0000   437.6368      -2.18396       16.6052       3.03669     -0.876059      -3.94134       1.54776       1.90630       2.21125       2.23979       2.21265       2.20569
  23  10 2439.1728    1.5177  0.8474 10.9750  0.0000  0.0272   0.0353   0.0614    0.0741   0.0000   439.2980     -0.840418       12.4280       1.30083      -3.54379      -1.00011       2.14530       3.09008       3.16066       3.38250       3.20198       2.82514
  23  11 2588.5786    1.9724  0.9467 11.3816  0.0000  0.0241   0.0435   0.0652    0.0740   0.0000   440.9019    -0.0734438       17.2302       5.01283      -4.33474      -1.31310       1.74646       2.21654       2.40296       2.44328       2.45248       2.47379
  23  12 2737.4820    2.6063  0.7887 12.1110  0.0000  0.0221   0.0615   0.0548    0.0660   0.0000   439.3492       3.03652       13.5268      -1.15281     -0.730345      -3.29606       1.59940       2.07920       2.15080       2.39804       2.17313       2.15326
  23  13 2886.0102    3.5242  0.6642 12.5721  0.0000  0.0194   0.0937   0.0517    0.0776   0.0000   438.9014      -3.46105       14.2988       3.41477      -4.74699      -2.95515       1.29818       1.63442       1.79471       1.95275       1.93220       1.76997
  23  14 3033.3483    3.7330  0.8699 12.6912  0.0000  0.0231   0.0841   0.0592    0.0864   0.0000   437.4762      -4.60870       16.1019       3.38956      -4.75967     -0.971695       1.49978       2.08010       2.14536       2.32524       2.39800       2.14496
  23  15 3179.5978    3.7618  1.0305 12.7594  0.0000  0.0262   0.0798   0.0682    0.0788   0.0000   438.5314       1.81081       14.6984      -1.18136      -3.75664      0.226516       1.68706       2.37247       2.44778       2.57617       2.56220       2.41124
  23  16 3325.3691    3.4712  1.4177 12.4369 -0.0002  0.0314   0.0655   0.0817    0.0792   0.0000   438.1990       1.60424       9.14364       2.11777       4.37139      -2.60246       2.13385       2.85851       3.12282       3.11548       3.26229       2.98883
  23  17 3471.0894    2.6492  2.2345 12.1735 -0.0053  0.0440   0.0435   0.1152    0.0500   0.0000   438.4059      -1.69838       13.9399       4.53418      -1.36233       1.46095       2.95879       3.75165       4.31980       4.54899       4.31072       4.06676
  23  18 3616.5805    2.2449  3.3557 11.4664  0.0000  0.0533   0.0301   0.1432    0.0451   0.0000   441.1287      0.520422       10.5899       4.72743      -5.75833       3.96085       3.52794       4.46403       5.06241       5.09607       5.07451       4.84364
  23  19 3761.7584    1.8711  4.9565 11.0088  0.0000  0.0685   0.0234   0.1929    0.0441   0.0000   433.8685      -1.98137       25.3156       1.23077     -0.255868      -9.32521       4.66639       6.09290       6.92486       6.98349       7.01194       6.76357
  23  20 3907.1142    1.5360  6.6754 10.5981  0.0000  0.0872   0.0181   0.2465    0.0400   0.0000   436.5222      -20.1526       20.6032       14.9990       2.39415      -15.7855       5.88484       7.64248       8.66431       8.95289       8.86860       8.39995
  23  21 4052.3094    1.3075  9.5726 10.1895  0.0000  0.1167   0.0142   0.3309    0.0368   0.0000   406.4213      -3.90952       22.7612      -3.82259      0.694608       11.7333       7.74563       9.99820       11.2068       11.5185       11.4038       10.9288
  23  22 4197.2699    1.0370 10.8220 10.1250 -0.0008  0.1465   0.0130   0.4185    0.0341   0.0000   447.1499     -0.967760      -17.4827       14.4518       28.8313      -14.2615       9.53396       12.6173       14.1227       14.3335       14.2719       13.3868
  23  23 4342.1511    0.8604 13.1318 10.0032  0.0000  0.1930   0.0108   0.5247    0.0303   0.0000   450.0489       37.3225      -11.9320       18.1632       13.7930      -14.9123       12.4867       16.6532       18.3387       19.1556       18.2056       18.1529
  23  25 4632.4774    0.5388 17.1911  9.7194  0.0030  0.3210   0.0080   0.8353    0.0244   0.0000   453.7687       42.7377       2.32627      -84.4132       7.07590       43.2192       21.0124       27.5053       30.9506       31.9153       31.3589       30.0339
  24   4 1469.7726    0.1375  0.1371  8.7779  0.0000  0.0140   0.0086   0.0277    0.0288   0.0000   439.4230      0.729268       20.0470     -0.834039      -4.72959       1.00412      0.802361       1.17274       1.19377       1.22369       1.42568       1.18642
  24   5 1653.6876    0.2510  0.2309  8.9015  0.0000  0.0139   0.0109   0.0308    0.0333   0.0000   439.4718    -0.0992200       19.1027     -0.883777     -0.982001     -0.796641      0.881954       1.23194       1.47187       1.23692       1.43461       1.16195
  24   6 1826.2746    0.3974  0.4166  9.0840  0.0000  0.0170   0.0130   0.0436    0.0418   0.0000   438.7208       1.33426       17.0070      -2.25069      -1.32281       2.76477       1.13571       1.39593       1.38418       1.66674       1.59741       1.38817
  24   7 1993.5673    0.5737  0.5583  9.3247  0.0000  0.0201   0.0159   0.0460    0.0544   0.0000   439.1344      0.122838       20.2607       1.69799      -4.13097      -1.10347       1.33078       1.67717       1.76492       2.00027       2.12481       1.93789
  24   8 2156.7284    0.8481  0.7493  9.7095  0.0000  0.0218   0.0201   0.0533    0.0652   0.0000   440.7368      -2.23084       16.0871      -1.89241    0.00337919       1.17982       1.41685       1.97653       2.02307       2.11040       2.02565       1.97456
  24   9 2314.3047    1.1612  0.8761 10.3442  0.0000  0.0240   0.0259   0.0593    0.0661   0.0000   441.8027       2.12391       12.5129       5.37390      0.156820      -1.96168       1.61638       2.24398       2.49854       2.48868       2.33533       2.23304
  24  10 2466.9972    1.5744  0.8841 11.0508  0.0000  0.0236   0.0357   0.0614    0.0760   0.0000   440.0934      -1.48865       15.2816     -0.728692       1.68009       4.19395       1.54498       2.03706       2.25548       2.44240       2.55595       2.38052
  24  11 2617.5913    2.1174  0.9891 11.3377  0.0000  0.0249   0.0449   0.0645    0.0868   0.0000   437.4038     -0.761648       16.6717       3.17643      -1.54355      -2.06889       1.56315       2.29013       2.30422       2.58637       2.69863       2.55024
  24  12 2767.6225    2.7464  0.8907 11.9679  0.0000  0.0233   0.0602   0.0579    0.0761   0.0000   436.9355      0.533584       15.3063      0.286854      0.583052       2.41290       1.48411       2.02161       2.03377       2.27024       2.19582       2.20246
  24  13 2916.8669    3.2976  0.8079 12.5769 -0.0006  0.0234   0.0756   0.0527    0.0716   0.0000   438.9217     -0.404460       15.5524       2.12229      -1.00430      0.397609       1.54905       2.30111       2.21092       2.36224       2.35912       2.15283
  24  14 3064.9877    3.8419  0.9205 12.8376  0.0000  0.0242   0.0842   0.0615    0.0847   0.0000   438.0155     -0.542668       14.6121       2.65413      -3.07495    -0.0530089       1.55903       2.14438       2.16605       2.28058       2.28671       2.20269
  24  15 3211.8341    3.7385  1.0863 13.0299  0.0000  0.0298   0.0806   0.0694    0.0790   0.0000   435.5243       2.42181       17.8015      -1.58539      -4.03606       1.98497       1.82999       2.70143       2.60491       2.82398       2.80085       2.68859
  24  16 3358.3619    3.2655  1.4775 12.6115  0.0000  0.0330   0.0616   0.0862    0.0676   0.0000   439.6977      -2.39022       15.3703     0.0187938       3.60715      0.809915       2.19123       2.73931       2.96873       3.44897       3.10314       3.01922
  24  17 3504.8251    2.6285  2.7872 11.7964  0.0000  0.0452   0.0363   0.1236    0.0480   0.0000   439.7194       5.13623       9.90205     -0.766086      0.636260       3.40730       2.91599       3.86682       4.26316       4.37078       4.43510       4.05596
  24  18 3650.7320    2.1630  3.8227 11.3981  0.0000  0.0569   0.0272   0.1533    0.0413   0.0000   434.6523       8.68830       12.1475       7.68077      -7.62504      0.610002       3.57184       4.83686       5.36583       5.62574       5.27980       5.08937
  24  19 3796.5336    1.7908  5.3213 10.9645  0.0000  0.0732   0.0212   0.1936    0.0397   0.0000   437.0912      -2.88353       3.94465      -3.38220       17.3812       8.50841       4.51157       6.17991       6.57943       7.03648       7.01723       6.69957
  24  20 3942.3889    1.4811  7.8102 10.4250  0.0000  0.0933   0.0160   0.2669    0.0383   0.0000   437.3512       3.01108       7.38924       33.2717      -2.93294      -19.9069       6.00725       7.66730       8.70782       8.92376       8.94589       8.69983
  24  21 4087.9789    1.2093  9.5980 10.2536  0.0000  0.1198   0.0138   0.3471    0.0352   0.0000   448.2840       11.0484       4.45867      -4.02193       6.63359       14.4002       7.49898       9.97563       11.0796       11.4747       11.2534       10.9760
  24  22 4233.6435    0.9959 12.3657 10.0738 -0.0020  0.1669   0.0114   0.4539    0.0322   0.0000   421.9803      -16.7396      0.628082      0.522965      -5.13963     -0.673560       10.1859       13.9008       15.5352       15.5550       15.5303       15.0511
  24  23 4379.0322    0.8134 13.7835  9.9827 -0.0000  0.2006   0.0097   0.5488    0.0280   0.0000   464.3154       4.98893       12.2419       1.20623      -4.61136      -16.7815       12.3935       16.3323       18.4737       19.2779       18.5701       18.1837
  25   4 1489.4448    0.1515  0.1495  8.7983  0.0000  0.0328   0.0098   0.0347    0.0287   0.0000   440.0437       2.08901       21.8640      -1.57284      -5.33180     -0.677872       1.00632       2.72929       3.07591       1.14401       3.02021       2.16053
  25   5 1674.0693    0.2728  0.2830  8.9289  0.0000  0.0156   0.0106   0.0326    0.0350   0.0000   439.7588      -1.81298       19.3117      -1.22809      -1.46193      0.844927      0.930167       1.27426       1.26708       1.41225       1.34931       1.47845
  25   6 1847.8471    0.4125  0.4758  9.0641  0.0000  0.0197   0.0124   0.0449    0.0441   0.0000   437.7534      -1.12023       21.8125       2.04932      -8.18360       3.65841       1.66733       2.21920       2.61911       2.60905       2.65134       2.43450
  25   7 2016.9037    0.6113  0.5553  9.4801  0.0000  0.0196   0.0165   0.0462    0.0501   0.0000   437.3411      -1.17298       18.0206       2.54063      -3.85955     -0.236744       1.41616       1.84752       2.06357       2.06286       1.97046       1.77530
  25   8 2181.6884    0.9070  0.7575  9.8109  0.0000  0.0231   0.0208   0.0521    0.0652   0.0000   439.5498     0.0720616       18.8951       2.00063      -2.88064      -3.74579       1.27451       1.93579       1.90372       2.13215       2.00030       1.99833
  25   9 2340.4991    1.2333  0.8402 10.5184  0.0000  0.0229   0.0276   0.0570    0.0657   0.0000   439.3317     -0.673343       18.0804       4.47630      -3.71449       3.44015       1.35476       1.84167       1.94716       2.03933       2.07952       1.89465
  25  10 2494.3212    1.6893  0.9728 10.9425  0.0000  0.0246   0.0349   0.0604    0.0799   0.0000   439.3394      -4.32213       15.5682       5.44072      -1.01120       5.56341       1.47533       1.87274       2.16668       2.19046       2.28418       2.13444
  25  11 2646.2107    2.2611  0.8879 11.6164 -0.0030  0.0227   0.0482   0.0589    0.0763   0.0000   439.3204       2.54934       15.7908      -4.34988     -0.748660       4.25440       1.50073       1.97711       2.13839       2.19542       2.29720       2.15189
  25  12 2797.3286    2.9649  0.8358 12.1787  0.0001  0.0219   0.0648   0.0534    0.0701   0.0000   438.7980      -2.63152       15.8591      -3.24718      0.638096       1.00190       1.39238       1.95880       1.98132       2.16733       2.14688       2.07689
  25  13 2947.3281    3.7863  0.7328 12.5965  0.0000  0.0199   0.0870   0.0499    0.0700   0.0000   438.0075       1.35018       17.2945      -1.49714     0.0822092       2.44982       1.15729       1.71842       1.66820       1.88955       1.78649       1.75162
  25  14 3096.0580    3.8818  0.8421 12.9488  0.0000  0.0215   0.0856   0.0566    0.0768   0.0000   438.0806     -0.369985       11.2676      -6.07396      -4.51639      -4.07623       1.40948       1.85764       2.05731       2.14088       2.11296       1.97580
  25  15 3243.7741    3.7610  1.1603 12.9194  0.0000  0.0289   0.0787   0.0774    0.0885   0.0000   440.1212      -1.42318       15.6527       2.91189      -1.84838       1.07970       1.59545       2.38131       2.38160       2.62459       2.59015       2.44253
  25  16 3390.9352    3.1792  1.7454 12.3874  0.0000  0.0340   0.0537   0.0923    0.0627   0.0000   436.8282       2.77012       19.4993      -8.97254      -1.18208       2.10592       2.12753       2.79597       3.11211       3.20470       3.19367       3.08821
  25  17 3537.9344    2.4831  2.7144 11.8125 -0.0006  0.0463   0.0348   0.1209    0.0474   0.0000   439.8668       2.82148       8.84266      -2.82107      -6.44145       3.77528       2.68650       3.71424       4.04261       4.23492       4.23452       4.06314
  25  18 3684.7311    1.9724  4.3529 11.3707  0.0000  0.0616   0.0246   0.1745    0.0372   0.0000   439.5051      -12.8702       7.28014      0.188322       7.79223       1.01806       3.85214       4.99735       5.57828       5.81626       5.85448       5.68196
  25  19 3831.0979    1.6894  5.9617 10.8814  0.0000  0.0755   0.0189   0.2137    0.0362   0.0000   437.2964      -3.38762       3.73640       1.67163       4.36078       3.71284       4.61129       6.01113       6.67374       7.18300       6.92984       6.75653
  25  20 3977.3463    1.3402  7.8959 10.5383  0.0000  0.1007   0.0157   0.2872    0.0354   0.0000   444.2785       6.17407       36.9534       5.27591       2.74127      -13.4261       6.11162       8.08469       9.14765       9.55139       9.27496       9.07791
  25  21 4123.6106    1.1472 10.0004 10.2654  0.0000  0.1242   0.0133   0.3588    0.0337   0.0000   429.3933      -6.77978       19.9793      -7.34453       17.8061      -7.59400       7.63289       9.78980       11.4831       11.4996       11.8012       11.3467
  25  22 4269.2517    0.9306 12.4340 10.0849 -0.0014  0.1697   0.0107   0.4602    0.0304   0.0000   413.8005      -12.1679       27.7282      -1.40128      -24.8457      -5.80931       10.1687       13.3480       15.3685       15.7580       15.7027       15.4333
  25  24 4561.1625    0.6098 16.5705  9.8240  0.0069  0.2731   0.0079   0.7224    0.0242   0.0000   445.0673      -13.9788       65.2445       14.0035      -1.78665      -43.5120       16.8060       21.8096       24.8114       25.2308       25.2988       24.6052
  26   3 1307.4849    0.0792  0.0420  8.7374  0.0000  0.0231   0.0104   0.0166    0.0255   0.0000   439.5839      -2.89418       18.0723      -1.23802      -1.04670     0.0793454       1.70461       2.70642       2.50517       2.34403       1.77647       2.62279
  26   4 1508.7048    0.1526  0.1911  8.7553  0.0000  0.0151   0.0082   0.0303    0.0290   0.0000   439.9523      -1.23799       18.1522     -0.863432      -1.33297      0.607048      0.906954       1.11167       1.44234       1.31647       1.29461       1.41285
  26   5 1694.0318    0.2817  0.2914  8.8232  0.0000  0.0151   0.0104   0.0321    0.0348   0.0000   438.7105      -3.08967       19.7462     -0.664360      -3.26051    -0.0395822      0.873446       1.11592       1.40769       1.43079       1.55716       1.46122
  26   6 1869.0328    0.4479  0.4265  9.0840 -0.0000  0.0163   0.0131   0.0365    0.0419   0.0000   438.3707      -1.21348       20.4629      0.333565      -4.43024       1.90318       1.12162       1.35024       1.63433       1.59570       1.71954       1.73417
  26   7 2039.7731    0.6453  0.6092  9.4552  0.0000  0.0190   0.0163   0.0468    0.0506   0.0000   441.0873      -2.62680       19.8845       3.27400      -3.21415      -2.57772       1.34141       1.73922       1.95829       2.09754       2.12358       1.95315
  26   8 2206.0498    0.9345  0.8430  9.8872  0.0000  0.0234   0.0201   0.0542    0.0613   0.0000   439.9370       4.07086       17.4117      -4.66378    -0.0402745      -1.25468       1.27931       1.80641       1.84520       2.07237       1.88519       1.77905
  26   9 2365.9856    1.3212  0.8378 10.6783  0.0000  0.0218   0.0292   0.0571    0.0637   0.0000   439.8827       1.00280       17.4486       3.20302      -2.38940       2.63013       1.33255       1.71971       1.89595       1.95865       1.99798       1.89827
  26  10 2521.1429    1.8486  1.0057 11.0882  0.0000  0.0258   0.0369   0.0609    0.0728   0.0000   439.7986     -0.717418       14.6652     -0.333910       1.69290       2.34692       1.39391       2.14308       2.08264       2.41396       2.25181       2.23952
  26  11 2674.3033    2.3880  0.9646 11.6267 -0.0008  0.0246   0.0485   0.0583    0.0825   0.0000   440.6186      -2.12999       12.8413     -0.441556      0.822424       2.44949       1.42988       2.06970       2.09269       2.32132       2.30273       2.16399
  26  12 2826.4949    3.1996  0.8022 12.2427  0.0000  0.0202   0.0684   0.0506    0.0702   0.0000   439.5002     -0.560471       13.6157       1.17656      -1.24693     -0.859218       1.20136       1.56607       1.68259       1.77183       1.70208       1.67643
  26  13 2977.3528    3.6746  0.7995 12.5645  0.0000  0.0214   0.0799   0.0498    0.0719   0.0000   438.1386      -1.42701       14.7585     -0.770141      -2.78669      -3.08699       1.27178       1.70996       1.87700       1.88616       1.96039       1.83053
  26  14 3126.8395    3.9303  0.9031 13.1092  0.0000  0.0235   0.0855   0.0590    0.0682   0.0000   441.9980      -2.17212       15.1028       2.39029      -3.10617      -4.53861       1.37009       1.95193       1.98132       2.12528       2.17200       2.04679
  26  15 3275.1987    3.7917  1.2629 12.7662  0.0000  0.0285   0.0732   0.0762    0.0868   0.0000   440.6630       3.39178       12.7978     0.0734152      0.890427      -3.18354       1.69248       2.35831       2.54273       2.64975       2.76315       2.71477
  26  16 3423.2704    2.9521  1.9266 12.2900  0.0000  0.0374   0.0493   0.1014    0.0625   0.0000   440.5437      -2.66611       11.4275     -0.849804      -2.33477       8.01105       2.16780       3.05609       3.19340       3.47892       3.38620       3.23856
  26  17 3570.8485    2.4471  3.1379 11.6268  0.0001  0.0465   0.0317   0.1356    0.0447   0.0000   439.7814      -5.88428       5.27082       11.1197       5.77186       4.47074       2.68318       3.65531       3.94220       4.18655       4.25808       4.09082
  26  18 3718.0886    1.9521  4.7464 11.1608  0.0000  0.0644   0.0230   0.1733    0.0382   0.0000   427.5999      -6.05589       22.4671       2.05311      -10.8516      -3.58289       3.90490       5.10840       5.71220       5.88967       5.79681       5.80047
  26  19 3865.0706    1.6039  6.6420 10.6549  0.0000  0.0812   0.0172   0.2271    0.0362   0.0000   437.9301      -1.68411      0.657028      -9.36993       12.6575       13.6467       4.71981       6.19487       6.91323       7.12430       7.13731       6.75791
  26  20 4011.8280    1.3381  8.2651 10.3853  0.0000  0.0974   0.0144   0.2800    0.0336   0.0000   440.4420      -1.80257      -2.08372       20.2170       3.48639      -7.17572       5.64104       7.49455       8.32947       8.64936       8.49443       8.23580
  26  21 4158.4632    1.0837 10.5314 10.1764  0.0000  0.1330   0.0123   0.3751    0.0316   0.0000   436.8752       14.3489       13.6162       3.11979       2.19171       22.8877       7.53776       10.1183       11.3832       11.9355       11.6048       11.4936
  27   3 1325.2256    0.0734  0.0615  8.7695  0.0000  0.0168   0.0084   0.0263    0.0252   0.0000   442.6809      0.498515       20.5153      -3.09527     -0.792276     -0.188992      0.893948       1.20572       1.37149       1.22548       1.43123       1.38272
  27   4 1527.5522    0.1836  0.1657  8.7673  0.0000  0.0131   0.0091   0.0247    0.0285   0.0000   439.9129     -0.722597       19.5145      -1.19355      -1.35568       1.42616      0.766571       1.05991       1.06354       1.22905       1.00190       1.02473
  27   5 1713.5547    0.2952  0.3300  8.8680  0.0000  0.0156   0.0103   0.0341    0.0358   0.0000   439.8606      -2.36237       20.7316      -1.19071      -1.12929     -0.141753       1.00553       1.28259       1.38233       1.43416       1.34403       1.37135
  27   6 1889.7466    0.4849  0.4346  9.1761  0.0000  0.0151   0.0140   0.0384    0.0433   0.0000   439.4798     -0.472261       18.6001     -0.339502      -3.88788   0.000363877      0.848222       1.08383       1.25703       1.32860       1.37456       1.22726
  27   7 2062.0231    0.6780  0.6798  9.5139  0.0000  0.0203   0.0160   0.0484    0.0531   0.0000   438.6112      -3.99181       16.1458       3.07188      -1.01497     -0.987470       1.12141       1.46799       1.63938       1.69299       1.78725       1.71882
  27   8 2229.7338    1.0208  0.7906 10.1271  0.0000  0.0204   0.0227   0.0560    0.0600   0.0000   439.6040      -3.28827       19.6918       2.09946     -0.907124     -0.310313       1.17626       1.57249       1.58373       1.80625       1.72641       1.73373
  27   9 2390.9370    1.4164  0.8931 10.6026  0.0000  0.0226   0.0289   0.0554    0.0647   0.0000   439.9621      -3.19539       13.8522      -1.71814      -2.84219       2.00094       1.21239       1.74602       1.84096       2.04713       1.92806       1.89339
  27  10 2547.5000    1.9364  0.9465 11.2112  0.0000  0.0227   0.0389   0.0587    0.0679   0.0000   439.5065      -1.66131       15.1226       2.23805      -2.51391       3.53748       1.21056       1.71447       1.79828       1.87416       1.98817       1.89322
  27  11 2701.9724    2.4526  0.9333 11.5802  0.0000  0.0218   0.0489   0.0548    0.0789   0.0000   437.1944     -0.169422       12.6946      -2.35524      -2.07622     -0.733224       1.33774       1.75159       1.86297       2.04810       2.17055       2.03643
  27  12 2855.2735    3.2860  0.8222 12.4397  0.0000  0.0206   0.0701   0.0561    0.0731   0.0000   439.5854      0.107429       14.8927     -0.538872      -3.14694      -1.54299       1.21516       1.76163       1.78589       1.90365       1.95598       1.96421
  27  13 3006.8708    3.8625  0.8672 12.6034  0.0000  0.0204   0.0792   0.0540    0.0703   0.0000   439.3402       2.41337       14.3766    0.00601705      -2.94934      -1.72091       1.15092       1.57651       1.73545       1.80451       1.76529       1.67579
  27  14 3157.1543    3.9426  0.8901 12.9844  0.0000  0.0220   0.0820   0.0583    0.0649   0.0000   438.9729    0.00501379       11.5854     0.0946983       2.44116      -3.37675       1.18587       1.73856       1.74161       1.95226       2.04218       1.90407
  27  15 3306.4163    3.5234  1.4743 12.6119  0.0000  0.0318   0.0633   0.0800    0.0785   0.0000   438.7678      0.710993       16.7700       1.88395      -2.09793      -1.87000       1.71136       2.28351       2.50689       2.69127       2.67115       2.51653
  27  16 3455.1173    2.8414  2.1253 12.2569 -0.0007  0.0398   0.0466   0.1071    0.0602   0.0000   436.6011      -1.18588       14.8019      -4.03498       1.36185      -2.19807       2.21221       2.90577       3.16005       3.40513       3.38728       3.35924
  27  17 3603.3456    2.2049  3.2189 11.7720  0.0000  0.0512   0.0302   0.1403    0.0415   0.0000   442.4303       1.37630       1.22462       7.02796       1.43740      -11.5225       2.85184       3.82334       4.22320       4.35721       4.47213       4.27264
  27  18 3751.4375    1.8613  5.0220 11.0920  0.0000  0.0660   0.0208   0.1758    0.0362   0.0000   437.7433      -7.05470       20.9395      -6.91305      -3.98209      0.585720       3.74493       5.04747       5.57427       5.81580       5.84376       5.69621
  27  19 3898.8833    1.5052  6.7929 10.7964  0.0000  0.0832   0.0167   0.2405    0.0321   0.0000   440.9434       8.73287       8.61710       8.47898       3.02607      -2.69658       4.72690       6.33014       7.06879       7.36794       7.62474       7.36490
  27  20 4046.3083    1.2286  8.6329 10.4302  0.0000  0.1084   0.0141   0.2966    0.0327   0.0000   441.8940      -7.32129       1.38127       13.3667      -1.26580      -10.8100       6.00275       8.05613       9.01685       9.35378       9.44613       9.03115
  27  21 4193.2515    1.0360 11.0043 10.2182  0.0000  0.1397   0.0119   0.3888    0.0303   0.0000   436.4163      -9.45364       13.2661      -16.3125      -7.03600      -5.55806       7.83093       10.3463       11.7195       12.1042       12.0262       11.9493
  28   3 1342.6499    0.0993  0.0979  8.7754 -0.0005  0.0321   0.0080   0.0288    0.0255   0.0000   439.6349       1.14694       21.2170      0.348272      -1.01342      -1.48010       1.47401       1.95620       1.92376       2.50722       2.82000       1.60826
  28   4 1546.0295    0.1756  0.1772  8.7665  0.0000  0.0141   0.0085   0.0244    0.0281   0.0000   440.2301      0.175893       19.6851    -0.0575305      -1.32548      0.383771      0.669468       1.00094       1.01593       1.15917      0.989210       1.01180
  28   5 1732.7428    0.3283  0.2715  8.9638  0.0000  0.0132   0.0116   0.0277    0.0339   0.0000   439.3450      -1.01593       20.8822       1.19956      -1.60116      -1.23030      0.649934      0.995394      0.970221       1.18711      0.975257      0.992268
  28   6 1910.1421    0.5016  0.5506  9.1564  0.0000  0.0185   0.0129   0.0432    0.0453   0.0000   439.6469     -0.422962       22.5489      0.853998      -2.04443       1.65988       1.03962       1.44615       1.51974       1.56679       1.53941       1.51884
  28   7 2083.8560    0.7167  0.7054  9.6214  0.0000  0.0201   0.0167   0.0500    0.0552   0.0000   443.6855       1.27129       18.2498    0.00514419      -2.23327     -0.471025       1.10574       1.36785       1.58256       1.69639       1.69257       1.65885
  28   8 2252.7260    1.0666  0.7451 10.2651  0.0000  0.0199   0.0235   0.0492    0.0572   0.0000   439.9558       4.58901       17.9504     -0.664231      -5.15098      -2.47412       1.04852       1.45515       1.48728       1.66436       1.57634       1.54036
  28   9 2415.3001    1.4688  0.8896 10.7870  0.0000  0.0222   0.0301   0.0557    0.0660   0.0000   442.3357      0.670975       16.5633     -0.390980     -0.558464      0.696777       1.19915       1.64534       1.84785       1.82683       1.87858       1.80132
  28  10 2573.2808    1.9849  0.9951 11.4420  0.0000  0.0236   0.0398   0.0620    0.0674   0.0000   442.1328     -0.395628       12.9711    -0.0160081      0.556613      -5.09190       1.28166       1.75180       1.83878       1.96052       2.02153       1.94745
  28  11 2729.2793    2.6159  1.0052 11.8020 -0.0000  0.0243   0.0499   0.0574    0.0737   0.0000   441.1189      0.325786       14.4444      0.854600      -1.13876      0.549050       1.22407       1.75659       1.82585       2.00788       1.99606       1.97817
  28  12 2883.6333    3.3112  0.8371 12.4656  0.0000  0.0212   0.0675   0.0520    0.0708   0.0000   438.7329      -2.32295       14.8426      0.641908      -2.48322       2.17335       1.09295       1.55184       1.59457       1.73615       1.70959       1.68993
  28  13 3036.1327    3.8367  0.8740 12.8771  0.0000  0.0206   0.0781   0.0558    0.0633   0.0000   438.7557     -0.791762       15.0555       2.35385      -3.41073      0.425797       1.17018       1.64937       1.74759       1.90343       1.95155       1.89293
  28  14 3187.0749    4.0188  1.0119 12.9007  0.0000  0.0230   0.0772   0.0598    0.0694   0.0000   438.3139      -2.49788       13.2170      -1.79325      -1.37073     -0.741456       1.28598       1.66702       1.84505       1.92836       1.86886       1.91593
  28  15 3337.0911    3.3710  1.5016 12.6301  0.0000  0.0304   0.0594   0.0850    0.0668   0.0000   437.1890       4.15458       16.3184      -4.84277      -1.25633       4.50988       1.57782       2.22852       2.32644       2.53499       2.64195       2.53022
  28  16 3486.5326    2.6895  2.5834 12.0717  0.0000  0.0432   0.0395   0.1185    0.0526   0.0000   440.0106       1.33556       14.8015     -0.813554      -4.19297      0.308344       2.30992       3.19054       3.44988       3.59994       3.62066       3.58912
  28  17 3635.5795    2.2331  3.7548 11.4572  0.0000  0.0509   0.0269   0.1471    0.0427   0.0000   438.9559      -2.38533       21.2146       8.95632       5.23460       1.44506       2.83047       3.75461       4.17653       4.42369       4.47481       4.26025
  28  18 3784.0909    1.8103  5.6764 10.8557  0.0000  0.0673   0.0184   0.1868    0.0360   0.0000   439.6894      -2.27277       19.4747       5.29620       5.52992     -0.969360       3.71603       4.77179       5.47863       5.64556       5.66220       5.52246
  28  19 3932.5106    1.4712  7.1096 10.6347  0.0000  0.0861   0.0156   0.2362    0.0330   0.0000   441.4005      0.441428     -0.408007      -8.49618      -6.74657       9.90223       4.64656       6.08283       6.96166       7.29588       7.30342       7.20249
  28  20 4080.0193    1.2097  9.8917 10.3889  0.0000  0.1187   0.0135   0.3360    0.0317   0.0000   442.2471       7.66721       9.08320       11.0881       2.26187       23.0497       6.33369       8.54645       9.53380       9.85927       10.0802       9.87378
  28  21 4227.7707    1.0011 12.0825 10.1876  0.0013  0.1534   0.0111   0.4193    0.0295   0.0000   442.6145       8.64526       37.6479      -23.0133      -12.8380       21.4164       8.20148       10.9851       12.4483       12.9297       13.0096       12.8979
  28  22 4375.2042    0.7543 13.4880 10.0656  0.0031  0.1972   0.0090   0.5324    0.0255   0.0000   437.5429       1.00008       40.3878      -17.0811      -12.7846      -1.21363       10.6867       13.7244       15.6313       16.4549       16.4055       16.0907
  29   4 1564.1300    0.1965  0.2306  8.8192  0.0000  0.0146   0.0084   0.0329    0.0288   0.0000   440.0691      -1.04632       19.7604     -0.574157      -1.61197       2.39687      0.694823      0.939002       1.13598       1.17910       1.05214       1.23717
  29   5 1751.5364    0.3555  0.3431  8.9639  0.0000  0.0151   0.0114   0.0351    0.0362   0.0000   438.2562     -0.572627       19.6422      0.885439      -2.16246      -1.09582      0.931209       1.64445       1.46535       2.00429       1.70711       2.03494
  29   6 1930.1840    0.5021  0.6328  9.1680  0.0000  0.0193   0.0123   0.0500    0.0474   0.0000   441.8409      0.272366       19.4129       1.90416      -3.59214      0.538348      0.984642       1.31504       1.45753       1.50416       1.72436       1.54720
  29   7 2105.2908    0.7676  0.6788  9.7391  0.0000  0.0195   0.0173   0.0458    0.0512   0.0000   439.1501      -1.18474       18.8585       1.33407      -5.34859     -0.159378      0.954872       1.31060       1.45938       1.53006       1.54367       1.54191
  29   8 2275.2869    1.1005  0.9638 10.1416  0.0000  0.0224   0.0216   0.0609    0.0630   0.0000   440.2303      -1.42834       16.2974       1.80206       2.34574     -0.823866       1.24477       1.65936       1.91247       1.90797       1.98877       1.92442
  29   9 2439.0054    1.5324  1.0253 10.8692  0.0000  0.0240   0.0294   0.0606    0.0675   0.0000   441.4796       1.85209       16.8854      -1.57921      -1.01106       1.18114       1.33225       1.76416       1.86999       2.06105       2.05922       2.00538
  29  10 2598.5730    2.0972  0.9834 11.5106 -0.0000  0.0227   0.0404   0.0598    0.0658   0.0000   440.2079      -2.24730       17.5317       1.47198      -2.63897       2.16605       1.15530       1.55546       1.70851       1.88800       1.93454       1.74838
  29  11 2756.0982    2.6222  0.8969 12.0714  0.0000  0.0208   0.0525   0.0545    0.0616   0.0000   438.5725     -0.330507       16.9082      0.421934      -2.72081       1.16480       1.15316       1.52064       1.68468       1.79413       1.81614       1.71625
  29  12 2911.4867    3.4614  0.8892 12.4423  0.0000  0.0205   0.0669   0.0515    0.0741   0.0000   437.6505      0.169397       15.9148       4.83213      -4.96071      -2.64648       1.16921       1.62350       1.74905       1.81902       1.84203       1.84377
  29  13 3064.8821    4.0053  0.8998 12.8510  0.0000  0.0211   0.0788   0.0544    0.0760   0.0000   438.0797      0.905364       14.4212     -0.249408       1.70778      -1.75697       1.13950       1.52506       1.68102       1.75869       1.69890       1.84627
  29  14 3216.6618    3.7963  1.1573 12.8721  0.0000  0.0250   0.0707   0.0678    0.0741   0.0000   437.1698      0.312791       16.1311       2.33612      -3.19767       1.87790       1.39261       1.73354       1.99932       2.07411       2.12558       1.99533
  29  15 3367.4584    3.2599  1.5886 12.6216 -0.0008  0.0320   0.0554   0.0831    0.0602   0.0000   440.1811      0.969336       7.79503      -4.84811      -5.02954       2.27354       1.69386       2.32759       2.58158       2.75280       2.79177       2.71637
  29  16 3517.8198    2.5547  2.6893 12.0244  0.0000  0.0443   0.0362   0.1158    0.0471   0.0000   438.1867     -0.272604       5.97625       1.87293       2.16406      -1.25600       2.30351       3.11682       3.43064       3.73155       3.72470       3.64794
  29  17 3667.4054    2.1611  3.9879 11.2917  0.0000  0.0533   0.0249   0.1465    0.0426   0.0000   436.7996       1.84875       14.8100       4.78712     -0.234235      -6.18728       2.79971       3.68336       4.28727       4.36918       4.57150       4.44140
  29  18 3816.5092    1.7414  6.0518 10.8134  0.0000  0.0718   0.0179   0.2006    0.0353   0.0000   438.4795       5.20364       20.4768      -10.6480      0.968894       14.2084       3.73047       5.05751       5.59575       5.95604       5.83116       5.95664
  29  19 3965.3138    1.3855  7.7190 10.6179  0.0000  0.0938   0.0150   0.2604    0.0314   0.0000   438.4585      0.141246       26.6979       3.11115       6.97566      -16.0841       4.82928       6.48856       7.11060       7.73340       7.59389       7.53840
  29  20 4113.6907    1.1523 10.2297 10.3469  0.0000  0.1203   0.0127   0.3472    0.0309   0.0000   434.6185      -7.93121       17.7564    -0.0386786      -25.4703       1.43649       6.52378       8.26649       9.58082       9.86664       10.1560       9.98175
  29  21 4261.9631    0.9240 12.2243 10.1922 -0.0013  0.1588   0.0104   0.4414    0.0276   0.0000   455.9294      -6.67502       6.98056      -4.11273       11.3095       23.6364       8.15700       11.0213       12.4281       13.1430       12.8855       12.7414
  29  22 4409.7339    0.7550 14.2381 10.0164  0.0030  0.2040   0.0086   0.5357    0.0246   0.0000   408.7600       5.81290       14.6442      -32.6289       26.2204       1.94023       10.4493       14.0367       15.6868       16.8383       16.4329       16.2597
  29  23 4557.8704    0.6275 16.7027  9.8006  0.0036  0.2547   0.0073   0.6455    0.0220   0.0000   457.2726      -11.1051     -0.220073       14.1778       41.2479     -0.835015       13.0837       17.2292       19.6574       20.9632       20.5025       20.0453
  30   5 1770.0569    0.3674  0.3592  8.9221  0.0000  0.0133   0.0111   0.0337    0.0367   0.0000   440.8583      -1.61889       21.2503     -0.425346      -3.11337      -1.26132      0.673250      0.908625       1.02965       1.06863       1.19736       1.13106
  30   6 1949.9342    0.5539  0.5659  9.2582  0.0000  0.0177   0.0136   0.0411    0.0476   0.0000   442.2661      -2.03963       22.0056      0.378761      -2.50802      0.990126      0.999829       1.31029       1.44980       1.38603       1.52992       1.51517
  30   7 2126.3509    0.8188  0.7455  9.7488  0.0000  0.0200   0.0175   0.0477    0.0544   0.0000   441.4922      -2.85289       19.4653     -0.677512      0.112197      0.957052       1.00267       1.34235       1.51836       1.67030       1.56209       1.60157
  30   8 2297.3376    1.1803  0.9022 10.3144  0.0000  0.0215   0.0233   0.0540    0.0639   0.0000   439.1146      0.794833       15.6782       1.34384      -1.19501       5.31374       1.16409       1.57080       1.77595       1.88286       1.94350       1.87137
  30   9 2462.2174    1.6044  0.9804 11.0296  0.0007  0.0233   0.0309   0.0609    0.0630   0.0000   440.5629       1.05017       15.8060      -1.71698     -0.540091     -0.662252       1.11628       1.59247       1.66672       1.83642       1.79944       1.80870
  30  10 2623.4146    2.2224  0.9707 11.5899  0.0000  0.0224   0.0422   0.0569    0.0660   0.0000   440.8797      0.809817       19.8359     -0.478882      -1.52391       1.75624       1.15901       1.71220       1.73359       1.93186       1.90369       1.75555
  30  11 2782.3938    2.9553  0.8770 12.2065  0.0000  0.0202   0.0583   0.0529    0.0626   0.0000   439.5443       1.39985       16.1921       1.82198      -5.10567     -0.331634       1.04135       1.42358       1.50595       1.62052       1.62520       1.59508
  30  12 2938.9743    3.6712  0.8023 12.5793  0.0000  0.0189   0.0742   0.0485    0.0638   0.0000   440.4826       1.06430       13.7477     -0.956147      -1.51343       3.98513      0.917503       1.31140       1.35533       1.52791       1.41728       1.46182
  30  13 3093.2698    4.0244  0.9274 12.8448  0.0000  0.0210   0.0763   0.0542    0.0730   0.0000   439.8086       1.14462       14.8188      -1.12704      -5.49549       4.12292       1.09072       1.48296       1.59484       1.70843       1.75643       1.67553
  30  14 3245.8336    3.8249  1.2646 12.7900  0.0000  0.0260   0.0673   0.0722    0.0717   0.0000   439.1561     -0.355590       18.3797       2.45853      -2.36827       1.88807       1.31734       1.80731       1.95600       2.12757       2.09089       2.13627
  30  15 3397.5081    3.1153  1.9092 12.3081  0.0000  0.0331   0.0460   0.0898    0.0524   0.0000   439.8132      0.588826       11.2549      -2.63165      -5.00122       5.19093       1.69794       2.33341       2.53490       2.66881       2.82117       2.81188
  30  16 3548.6065    2.4617  2.8013 11.8999  0.0000  0.0441   0.0325   0.1164    0.0447   0.0000   444.8943      -4.97799       6.23492       4.30793       4.70235      -1.96455       2.22184       3.11360       3.40193       3.59899       3.78663       3.60865
  30  17 3698.9218    2.0601  4.7548 11.1220  0.0000  0.0575   0.0216   0.1639    0.0388   0.0000   433.2375       1.97686       21.4802      -7.75060      -4.83382      -4.55534       2.92931       3.90597       4.35747       4.61911       4.66172       4.53680
  30  18 3848.9281    1.6501  6.1857 10.8155  0.0000  0.0729   0.0170   0.2043    0.0334   0.0000   441.3296      -11.4104       19.8989      -16.4567       20.6109       17.3295       3.78399       4.90229       5.70841       5.71161       6.07566       5.84262
  30  19 3998.1725    1.3616  8.1119 10.4523  0.0000  0.0924   0.0135   0.2546    0.0313   0.0000   446.7078       1.91213       9.17266       6.40301      -3.36869       2.60267       4.66246       6.30061       7.17248       7.28968       7.60991       7.25664
  30  20 4147.1109    1.0839 10.4908 10.3535  0.0000  0.1260   0.0119   0.3615    0.0290   0.0000   452.0250       6.83353       10.1516       6.30315      -7.72698     -0.374436       6.40751       8.57705       9.62195       10.1640       10.0464       9.94781
  30  21 4295.8448    0.8807 12.7973 10.1648  0.0029  0.1722   0.0095   0.4567    0.0261   0.0000   440.0373      -3.98107       25.7816       4.94295      -4.52864      -16.9246       8.38955       11.0956       12.7067       13.6604       13.2449       12.8796
  30  22 4444.0078    0.7324 15.7008  9.9975  0.0000  0.2198   0.0077   0.5818    0.0227   0.0000   443.8407       5.04092       21.1841      -1.45333     -0.819121       3.85371       10.7985       14.7080       16.3264       17.7181       17.0222       17.0814
  31   3 1393.1407    0.1106  0.1338  8.7754  0.0000  0.0153   0.0071   0.0287    0.0247   0.0000   440.1337     -0.914746       20.2666       1.19599     -0.642879     -0.805343      0.679745       1.04429       1.10318       1.21543       1.17960       1.11303
  31   4 1599.3116    0.2303  0.1805  8.7906  0.0000  0.0100   0.0098   0.0236    0.0277   0.0000   440.2795      -1.36328       20.6890      0.279411      -2.67062     -0.817875      0.534100      0.597482      0.684632      0.782436      0.775140      0.758766
  31   5 1788.2149    0.3789  0.3496  9.0050  0.0000  0.0132   0.0116   0.0328    0.0364   0.0000   441.2247      -2.46614       20.7266       2.40300      -3.72705     -0.108265      0.702495      0.881857       1.06120       1.06483      0.987420      0.990767
  31   6 1969.3998    0.5560  0.5453  9.3459  0.0000  0.0174   0.0135   0.0386    0.0455   0.0000   440.6914      0.439732       18.8200     -0.700449      -3.06610       1.99601      0.889795       1.19557       1.37559       1.45004       1.41099       1.44094
  31   7 2147.0261    0.8886  0.7428  9.7338  0.0007  0.0188   0.0185   0.0474    0.0587   0.0000   439.8411      0.102059       19.1763       1.42945      -2.66532      -2.23050      0.904390       1.22320       1.36493       1.37941       1.41214       1.35377
  31   8 2318.8598    1.2595  0.9108 10.4919  0.0000  0.0217   0.0245   0.0546    0.0601   0.0000   438.3254     -0.558564       14.9230       2.18848      -5.35967      -1.87056       1.03418       1.42287       1.47217       1.72676       1.65084       1.64262
  31   9 2484.9527    1.6933  0.9295 11.1814  0.0000  0.0219   0.0328   0.0563    0.0609   0.0000   441.6479      -1.48528       12.5164      0.290338      -1.01355      -2.34173       1.14133       1.60833       1.65316       1.77590       1.82154       1.72552
  31  10 2647.6844    2.2998  0.9868 11.6936  0.0000  0.0230   0.0430   0.0559    0.0655   0.0000   441.6723     -0.597097       17.4257      -1.32511      -5.00604      -1.87784       1.05264       1.51260       1.55365       1.74453       1.73470       1.67594
  31  11 2808.1973    3.1006  0.8437 12.2629  0.0000  0.0198   0.0597   0.0471    0.0623   0.0000   441.6421       1.92925       12.6707      -1.71686     -0.497512    -0.0938042      0.991537       1.31679       1.45685       1.53370       1.60398       1.54406
  31  12 2966.0016    3.7959  0.8203 12.5998  0.0000  0.0190   0.0737   0.0470    0.0663   0.0000   439.3212      0.383602       13.2472     -0.667219      -3.28334      -3.10314      0.984753       1.33222       1.43206       1.52262       1.66797       1.50749
  31  13 3121.2266    4.0125  0.9738 12.9251  0.0000  0.0214   0.0750   0.0554    0.0696   0.0000   439.1875      -1.31477       15.3018       3.85828      -3.06192       2.79907       1.05908       1.37731       1.59351       1.70307       1.75516       1.67749
  31  14 3274.7077    3.4513  1.2580 13.0236  0.0000  0.0264   0.0627   0.0767    0.0618   0.0000   438.8385      -1.63514       16.4130       1.20993      -4.18018      0.563985       1.38270       1.72859       1.95608       2.12448       2.36911       2.28495
  31  15 3427.1688    3.0394  2.1355 12.0762  0.0000  0.0343   0.0405   0.0920    0.0497   0.0000   441.0341       5.38409       15.5095      -3.84855       5.04188       3.87226       1.64207       2.27721       2.46277       2.63536       2.71117       2.68789
  31  16 3579.0266    2.3665  3.2849 11.7090  0.0000  0.0458   0.0280   0.1269    0.0399   0.0000   441.5745    -0.0945623       18.2309       3.35564      -7.18040       1.19443       2.29095       3.11897       3.39855       3.68907       3.68129       3.67985
  31  17 3730.1801    1.9383  4.7776 11.2004  0.0000  0.0604   0.0207   0.1632    0.0351   0.0000   437.8209      -5.88796       17.7505      -2.73939      -9.39618       8.82136       2.91096       3.97408       4.44652       4.70923       4.81318       4.78081
  31  18 3880.6490    1.6161  6.8449 10.6334  0.0000  0.0759   0.0152   0.2108    0.0328   0.0000   446.3267       4.51870      0.101966       10.8696       5.91405       3.81387       3.75360       4.98673       5.72226       5.92526       6.09111       6.00077
  31  19 4030.4458    1.2451  8.6771 10.5007  0.0000  0.1026   0.0128   0.2868    0.0289   0.0000   447.4655       5.98672       22.3600      -3.35337       13.0762       19.1113       4.91457       6.68800       7.44937       7.96752       7.84773       7.81302
  31  20 4179.7473    1.0320 11.8848 10.3281  0.0033  0.1461   0.0107   0.4067    0.0273   0.0000   437.7900      -9.54997       5.14308      -2.87105       2.62191       8.57710       7.22782       9.54052       10.8065       11.2485       11.6430       11.3697
  31  21 4329.2432    0.8597 14.1511 10.1023  0.0015  0.1806   0.0083   0.4830    0.0242   0.0000   429.7592      -19.7966       1.32437       4.89850       10.8853       27.8273       8.87540       11.6160       13.1591       14.0678       13.9698       13.8406
  32   3 1409.3956    0.1273  0.1494  8.7091  0.0008  0.0183   0.0073   0.0256    0.0250   0.0000   441.4602     -0.635084       19.7531       1.03169      -4.33173     -0.369045       1.16395       1.21276       1.50434       1.66260       1.85359       1.55763
  32   4 1616.4212    0.2149  0.2272  8.8544  0.0000  0.0119   0.0086   0.0285    0.0286   0.0000   440.5710      -1.33454       21.0858     -0.418418      -1.64943     -0.469589      0.596469      0.771692      0.933129      0.970720      0.973441      0.968712
  32   5 1806.1658    0.4010  0.4525  8.9768 -0.0004  0.0168   0.0107   0.0381    0.0393   0.0000   440.3657    -0.0483299       20.7354     0.0313002      -2.07453      0.352531       1.02500       1.48322       1.65110       2.04731       2.30466       2.27366
  32   6 1988.6254    0.6200  0.5727  9.3720 -0.0002  0.0169   0.0145   0.0403    0.0465   0.0000   439.2054     -0.953265       18.5019      0.106497      -2.81722       2.59244      0.891018       1.27772       1.31827       1.44150       1.52007       1.38918
  32   7 2167.3100    0.9002  0.8010  9.8412  0.0000  0.0193   0.0180   0.0498    0.0566   0.0000   440.7705     -0.712386       20.5382      -4.32628      -2.19739      0.514867      0.916243       1.20534       1.36915       1.42288       1.55151       1.48662
  32   8 2340.0156    1.3150  0.9145 10.4462  0.0000  0.0213   0.0245   0.0533    0.0615   0.0000   440.5813      -1.74125       23.0314    -0.0586131      -6.26356      -1.55756      0.930171       1.37917       1.40747       1.59531       1.52080       1.55933
  32   9 2507.1936    1.7739  1.1418 11.1682  0.0000  0.0244   0.0318   0.0639    0.0665   0.0000   437.3134      -2.25900       21.8985     -0.971068      -4.09348      0.621373       1.19352       1.60626       1.73433       1.84471       1.85943       1.96609
  32  10 2671.5575    2.4629  0.9780 11.7651  0.0000  0.0213   0.0451   0.0553    0.0653   0.0000   439.6883      -1.79966       16.7863       1.73063      -3.78196       3.68599       1.04283       1.33188       1.45640       1.58993       1.56000       1.54427
  32  11 2833.5943    3.1418  0.9324 12.3452  0.0000  0.0206   0.0587   0.0548    0.0621   0.0000   439.3637     -0.725111       14.7897      0.149127      -3.86912      -1.11979      0.956410       1.37679       1.45748       1.66901       1.71765       1.65324
  32  12 2992.6003    3.8078  0.8968 12.7708  0.0000  0.0201   0.0720   0.0513    0.0617   0.0000   440.0301      -2.44972       17.1328       5.30246      -4.27597      0.874774      0.980777       1.34623       1.39411       1.60908       1.60026       1.62739
  32  13 3148.7233    3.9845  0.9999 12.9517  0.0003  0.0219   0.0731   0.0557    0.0655   0.0000   440.6278      -2.18402       16.7776    -0.0994015     -0.521010      -4.10852       1.05842       1.45784       1.60161       1.69975       1.79000       1.80763
  32  14 3303.1286    3.5244  1.5058 12.6488  0.0000  0.0289   0.0564   0.0774    0.0648   0.0000   440.5545      -2.47895       15.1023       4.65132      -2.50442      -3.52121       1.32703       1.89892       2.02034       2.20665       2.34716       2.14517
  32  15 3456.6349    2.9299  2.1981 12.1245  0.0000  0.0346   0.0389   0.0969    0.0470   0.0000   440.0348       1.63590       10.1031      0.527559      -2.40382       5.66803       1.65200       2.17472       2.48274       2.62398       2.68768       2.59434
  32  16 3609.0825    2.3293  3.5613 11.5492  0.0000  0.0454   0.0249   0.1301    0.0363   0.0000   439.4411       4.73190       17.4760     -0.957704      -1.97801      -1.66805       2.17207       2.96810       3.30529       3.46497       3.52582       3.53078
  32  17 3761.0286    1.8470  5.2546 11.0472 -0.0000  0.0624   0.0188   0.1784    0.0341   0.0000   438.5962      0.592851       18.3059      -6.36490      0.409840       5.40612       2.95464       4.00484       4.47875       4.75025       4.91815       4.89313
  32  18 3912.1779    1.5329  7.2524 10.6834  0.0004  0.0802   0.0146   0.2286    0.0297   0.0000   432.9565      0.543716       24.2851       4.79115      -17.6557      0.400957       3.87256       5.06485       5.75604       6.04531       6.20062       6.10401
  32  19 4062.4865    1.2223  9.8080 10.4415  0.0000  0.1126   0.0121   0.3129    0.0276   0.0000   441.1262      0.448604       17.9786       5.74570       15.2143       5.88652       5.37599       7.12142       7.84929       8.50517       8.58072       8.48901
  32  20 4212.8958    1.0286 12.6837 10.2170  0.0046  0.1503   0.0096   0.4073    0.0265   0.0000   453.4472      -13.0812       9.67500      -8.27598       16.0818      -4.05849       7.12325       9.23411       10.7181       11.2911       11.5117       11.3527
  32  21 4362.6271    0.8033 14.5701 10.0653 -0.0007  0.1973   0.0077   0.5066    0.0231   0.0000   452.4979       4.73228       5.40124      -1.78434      -8.87462       19.4109       9.21821       12.2876       13.8583       14.9117       14.6377       14.6474
  33   3 1425.4087    0.1273  0.1460  8.7262  0.0000  0.0128   0.0071   0.0290    0.0244   0.0000   440.8468      0.748630       19.9892      -1.65792      -1.93997     -0.586292      0.622516      0.737201      0.916555      0.981277      0.892785      0.959756
  33   4 1633.2054    0.2343  0.2671  8.8156  0.0000  0.0130   0.0085   0.0322    0.0292   0.0000   440.4515      0.206161       21.7007     -0.159477      -3.08334       1.73380      0.596923      0.852161      0.948310      0.946261       1.05504       1.04380
  33   5 1823.8145    0.3996  0.4244  9.0301  0.0000  0.0156   0.0108   0.0343    0.0379   0.0000   439.3848      -1.15001       19.4526       1.45781      -3.84313      -1.56132      0.793461       1.05909       1.11603       1.26093       1.30326       1.26574
  33   6 2007.6117    0.6349  0.6399  9.3751  0.0000  0.0171   0.0140   0.0445    0.0470   0.0000   440.7641     -0.245574       20.4863     -0.996620      -2.97524     -0.140527      0.800684       1.09228       1.18897       1.24590       1.29357       1.26157
  33   7 2187.2896    0.9353  0.7884 10.0090  0.0000  0.0193   0.0190   0.0501    0.0532   0.0000   442.2462       1.21482       19.4234      0.384967      -2.59964       1.64883      0.866890       1.19435       1.25149       1.39840       1.44878       1.39594
  33   8 2360.7455    1.4121  0.9006 10.7133  0.0000  0.0211   0.0269   0.0521    0.0581   0.0000   440.6238     -0.827158       22.5560      0.796695      -5.40695      0.384275      0.980303       1.45566       1.48243       1.70267       1.69187       1.68150
  33   9 2529.0962    1.9021  1.0941 11.1743  0.0000  0.0224   0.0332   0.0605    0.0644   0.0000   440.5692       1.01553       17.8525       2.46755      -2.16758     -0.164612       1.02230       1.43753       1.56022       1.75663       1.78115       1.77625
  33  10 2694.9165    2.5712  0.9618 11.7153  0.0000  0.0204   0.0458   0.0529    0.0663   0.0000   440.2972       2.91899       17.7303      -1.42717      -2.28687      0.334424      0.962105       1.28823       1.45196       1.51352       1.56479       1.54203
  33  11 2858.4663    3.2963  0.8638 12.2821  0.0000  0.0186   0.0610   0.0488    0.0640   0.0000   439.1998     -0.643945       15.9081       2.14623    -0.0384814       1.93866      0.903101       1.19054       1.29691       1.38459       1.48283       1.44639
  33  12 3018.6801    4.1266  0.8313 12.6854  0.0000  0.0182   0.0763   0.0448    0.0636   0.0000   438.3681      0.910884       14.2803      -1.57325      -2.47671       1.73566      0.901980       1.25068       1.35702       1.48883       1.50120       1.53089
  33  13 3175.9254    4.0181  1.1276 12.7299  0.0000  0.0233   0.0685   0.0588    0.0727   0.0000   438.9608      -2.26684       13.4909       3.86631      -1.68249      -3.01714       1.03413       1.43337       1.57060       1.65243       1.72687       1.63560
  33  14 3331.3030    3.4502  1.5627 12.6414  0.0000  0.0287   0.0534   0.0768    0.0587   0.0000   439.3394      -1.10295       17.1390      0.420978      -2.12287       1.68976       1.32333       1.74742       2.01934       2.11432       2.13916       2.12696
  33  15 3485.5638    2.7536  2.3693 12.2220 -0.0003  0.0384   0.0368   0.1012    0.0431   0.0000   441.0063     -0.602973       11.7592    -0.0121212      0.545471     -0.970257       1.74090       2.33043       2.68852       2.81125       2.80412       2.85491
  33  16 3638.9315    2.2041  3.9166 11.3451  0.0000  0.0483   0.0225   0.1331    0.0357   0.0000   438.3395       3.86626       17.2672      -5.63875      -4.41868      0.351001       2.22357       2.96727       3.42689       3.52614       3.58821       3.50024
  33  17 3791.6009    1.8075  6.0205 10.8366  0.0000  0.0646   0.0165   0.1857    0.0320   0.0000   428.2509      -4.81439       14.3573      -1.14973      -8.12128      -2.01797       3.07979       3.99917       4.57653       4.90426       5.00566       4.99926
  33  18 3943.3051    1.4530  7.7117 10.5953  0.0000  0.0853   0.0135   0.2346    0.0285   0.0000   434.9623       2.94194       17.4130       3.10864      -7.50539       6.61420       3.98875       5.19370       5.96525       6.22789       6.32367       6.31923
  33  19 4094.6291    1.1995 10.3375 10.3544  0.0006  0.1166   0.0110   0.3169    0.0268   0.0000   438.1242      -15.6318       33.8255       9.21496      -16.9249       13.7429       5.36034       7.05777       8.08504       8.51800       8.58129       8.61069
  33  21 4395.7304    0.7900 14.9850  9.9926  0.0003  0.1969   0.0074   0.5029    0.0226   0.0000   452.8429       24.0211       9.56435       13.5827      -8.70027      -16.4573       8.81715       12.0613       13.2952       14.5358       14.6564       14.7075
  34   2 1207.9820    0.0623  0.0672  8.7740  0.0000  0.0182   0.0080   0.0277    0.0223   0.0000   440.3408     0.0154784       21.4711      -1.57852      -2.99774      -4.25898      0.733950       1.11275       1.14367       1.12595       1.17966       1.33770
  34   4 1649.7414    0.2482  0.2155  8.8832  0.0000  0.0115   0.0092   0.0235    0.0279   0.0000   439.9749     -0.973116       22.1540      0.127115      -3.61104      0.308761      0.537051      0.649012      0.804560      0.792004      0.951080      0.856209
  34   5 1841.2049    0.4478  0.5016  8.9209  0.0000  0.0157   0.0109   0.0375    0.0415   0.0000   440.2319     -0.108843       21.0703      -2.20350      -2.12112      0.175921      0.736452      0.934529       1.14139       1.16784       1.15033       1.18020
  34   6 2026.2859    0.6403  0.6879  9.4442 -0.0000  0.0193   0.0136   0.0446    0.0486   0.0000   440.9915      0.728965       20.2018     -0.348717      -3.03566       1.09840      0.862438       1.20721       1.27460       1.39724       1.38387       1.37742
  34   7 2206.9747    0.9681  0.9237  9.9522  0.0000  0.0206   0.0182   0.0540    0.0573   0.0000   439.3364     -0.391461       19.9149       2.81174      -1.80475      0.691026       1.02266       1.41818       1.56625       1.75007       1.77474       1.76723
  34   8 2381.1739    1.4415  1.0949 10.4381  0.0000  0.0220   0.0244   0.0588    0.0704   0.0000   440.7144       1.27566       19.8807      -2.71879     -0.543036     -0.834122       1.01931       1.36360       1.47337       1.56916       1.62282       1.56226
  34   9 2550.5977    2.0043  1.0066 11.3164  0.0000  0.0212   0.0355   0.0559    0.0650   0.0000   439.9765      0.888456       19.8431       2.96601      -3.60376      0.516523      0.965340       1.35763       1.45279       1.59249       1.72052       1.60184
  34  10 2717.9016    2.7943  1.0276 11.6966  0.0000  0.0210   0.0474   0.0529    0.0723   0.0000   439.7302     -0.820470       18.5068     -0.821782      -3.34127       1.30898      0.973003       1.29313       1.42185       1.55788       1.64946       1.57802
  34  11 2882.8083    3.4702  0.8603 12.5667  0.0000  0.0209   0.0633   0.0469    0.0596   0.0000   440.9428      -1.53174       18.0496     -0.770039      0.435402      0.335656      0.861614       1.33039       1.33412       1.49681       1.47521       1.51830
  34  12 3044.3364    3.9522  0.9049 12.8552  0.0000  0.0201   0.0725   0.0504    0.0605   0.0000   439.8272      -4.31493       17.8327      0.291651      -2.74478       1.90045      0.868360       1.23969       1.33267       1.44560       1.46208       1.50046
  34  13 3202.6622    3.9036  1.0921 13.1608  0.0000  0.0240   0.0714   0.0612    0.0595   0.0000   438.3417     -0.954440       18.7749      -2.56452      -1.07172       4.50180       1.04321       1.50926       1.55516       1.73749       1.67565       1.68710
  34  14 3359.0863    3.2937  1.7228 12.6176  0.0000  0.0314   0.0501   0.0817    0.0541   0.0000   441.3396     -0.873682       16.2002       2.46814       3.20520     -0.246171       1.34487       1.94412       2.08625       2.21328       2.21071       2.24761
  34  15 3514.1944    2.5947  2.9025 11.8831  0.0000  0.0411   0.0302   0.1094    0.0406   0.0000   440.7574       2.47378       6.44571       3.40137      0.910962      -1.47096       1.80811       2.51549       2.72456       2.95070       3.06048       2.97971
  34  16 3668.4897    2.0914  4.2219 11.3881 -0.0002  0.0520   0.0213   0.1396    0.0321   0.0000   437.4957     -0.898295       3.53868     -0.757727      0.343539       1.61921       2.29977       3.16416       3.47775       3.68405       3.82209       3.72815
  34  17 3821.6036    1.7098  6.0782 10.9076 -0.0001  0.0680   0.0160   0.1881    0.0299   0.0000   433.4737       1.93917       20.2530      -4.12237       1.75315       1.94923       3.05321       4.10937       4.64008       4.92915       5.11081       5.06340
  34  18 3974.1040    1.4065  8.3268 10.5509 -0.0003  0.0905   0.0127   0.2482    0.0278   0.0000   437.6436       3.12276       14.5884       3.23879       2.40443       5.40917       4.04468       5.47015       6.10440       6.51190       6.55203       6.58690
  34  19 4125.8338    1.1408 10.2304 10.3601  0.0000  0.1160   0.0105   0.3201    0.0257   0.0000   435.9370       16.2817       9.54151      -12.2411      -12.3872       8.64829       5.24536       6.90190       7.90900       8.47135       8.53933       8.72078
  34  20 4277.7581    0.9042 12.6580 10.1880 -0.0009  0.1586   0.0084   0.4231    0.0237   0.0000   427.2523      -12.8583       33.5554       12.4820       8.97081      -4.59094       7.05149       9.36743       10.5604       11.2765       11.4265       11.3805
  35   3 1456.6198    0.1524  0.1717  8.6919  0.0000  0.0140   0.0072   0.0238    0.0246   0.0000   440.9808     -0.666816       22.0118   -0.00780480      -3.18703     -0.424302      0.834585      0.991709       1.04718       1.13934       1.52125       1.68793
  35   4 1665.9355    0.2858  0.3528  8.7171  0.0000  0.0148   0.0086   0.0311    0.0322   0.0000   440.9549     -0.422427       20.7506       1.26636     -0.435043     0.0350245      0.706735      0.888745      0.870882      0.998027      0.999472      0.989693
  35   5 1858.4094    0.4477  0.4943  9.0491  0.0000  0.0156   0.0111   0.0378    0.0397   0.0000   441.6315     -0.708491       21.6662     0.0509226      -4.70044     -0.427963      0.765603       1.07108       1.15570       1.19943       1.18499       1.23609
  35   6 2044.7851    0.7064  0.6706  9.4435  0.0000  0.0177   0.0147   0.0407    0.0490   0.0000   441.5392     -0.575872       21.8348     -0.739765      -3.58992       1.70727      0.744582       1.06036       1.06961       1.18656       1.23106       1.14404
  35   7 2226.3903    1.0362  0.8950  9.9939  0.0000  0.0195   0.0192   0.0534    0.0582   0.0000   440.3891     -0.875233       19.8719      -2.06073      -2.62591       1.80060      0.872887       1.19616       1.29269       1.41788       1.36914       1.44600
  35   8 2401.2689    1.5205  1.0479 10.6572  0.0000  0.0212   0.0262   0.0588    0.0634   0.0000   440.0227       2.25229       23.1649      -1.14951      -3.96019      -2.71850      0.950830       1.27313       1.44386       1.57558       1.60162       1.54182
  35   9 2571.7630    2.1327  1.0675 11.3666  0.0002  0.0219   0.0362   0.0552    0.0633   0.0000   440.8495      0.904026       20.3728       1.69369      -2.87318      0.113722      0.990292       1.37507       1.49738       1.59910       1.69223       1.65404
  35  10 2740.4057    2.8126  1.0267 11.8572  0.0000  0.0208   0.0476   0.0529    0.0656   0.0000   441.7295       1.34050       18.8130       1.62273      -2.79968     0.0843875      0.910856       1.22539       1.32728       1.40277       1.49313       1.42598
  35  11 2906.7328    3.5916  0.8930 12.5685  0.0000  0.0198   0.0647   0.0481    0.0613   0.0000   439.6498   -0.00832864       16.0022      0.924163      -2.61417      -1.19682      0.826368       1.18580       1.19150       1.35555       1.35325       1.34975
  35  12 3069.4286    4.1593  0.9220 12.7893  0.0000  0.0192   0.0736   0.0489    0.0647   0.0000   439.7474     -0.655660       15.2726       1.46096      -2.06239      0.527054      0.878937       1.14826       1.31588       1.35737       1.44491       1.44578
  35  13 3229.0165    4.0657  1.2741 12.7691  0.0000  0.0241   0.0643   0.0627    0.0641   0.0000   439.4478     -0.944622       17.7842      0.891833      -7.53248     -0.222784       1.04909       1.44258       1.56370       1.68249       1.73945       1.69801
  35  14 3386.4067    3.2401  1.7970 12.3875  0.0002  0.0306   0.0456   0.0783    0.0511   0.0000   438.3352     -0.340653       17.7409       1.93675       1.03800       2.08489       1.34228       1.82696       2.02709       2.18210       2.19025       2.11755
  35  15 3542.5500    2.6080  3.0130 11.7082  0.0000  0.0395   0.0287   0.1088    0.0414   0.0000   437.9902      -5.43398       9.99149       4.50626     -0.569372      -3.86853       1.71738       2.33308       2.67368       2.76256       2.85403       2.92625
  35  16 3697.4380    2.0789  4.6462 11.1571  0.0000  0.0532   0.0195   0.1427    0.0320   0.0000   439.9350       3.05168       17.8283      -7.30463      0.190881     -0.393445       2.32762       3.12581       3.59161       3.70752       3.91315       3.87227
  35  17 3851.5564    1.6571  6.5910 10.8146  0.0001  0.0712   0.0149   0.1948    0.0281   0.0000   443.0513       2.49175       20.3916       5.43962     -0.379245     -0.665684       3.13853       4.06887       4.77541       4.92792       5.17367       5.04340
  35  18 4004.9762    1.3739  8.9711 10.4562  0.0000  0.0949   0.0119   0.2611    0.0270   0.0000   442.3731      -5.64686       22.7695       7.01382       2.83381      -3.36091       4.11669       5.42278       6.33728       6.56004       6.81677       6.76112
  35  19 4157.3230    1.0883 11.3102 10.3092  0.0000  0.1294   0.0096   0.3555    0.0245   0.0000   440.2493       8.77403      0.790456      -14.0581      -12.5191       9.57965       5.62614       7.37597       8.49860       9.06212       9.04478       9.22593
  36   4 1681.8846    0.2736  0.3263  8.9081  0.0000  0.0145   0.0085   0.0310    0.0299   0.0000   440.1399      0.299390       19.7857     -0.376292      -2.32212       1.25198      0.623937      0.879334      0.925091      0.938088       1.00142       1.03849
  36   5 1875.3971    0.4690  0.4879  9.0968  0.0000  0.0162   0.0113   0.0351    0.0405   0.0000   442.3968      -2.05729       21.4865      0.198428      -1.58449      -3.01176      0.632946      0.943514      0.940341       1.07855       1.03470       1.04746
  36   6 2063.0479    0.6897  0.7743  9.5369 -0.0000  0.0193   0.0138   0.0470    0.0514   0.0000   442.7303      -1.06389       20.5729      0.471130      -2.97539      -2.25034      0.847085       1.09622       1.26470       1.37770       1.39775       1.38627
  36   7 2245.4689    1.0534  0.9156 10.1489  0.0000  0.0199   0.0192   0.0524    0.0578   0.0000   441.1698     -0.882336       20.6854      -1.87396      -3.40532     -0.141916      0.819713       1.14378       1.25226       1.32598       1.37406       1.35545
  36   8 2421.0877    1.5584  1.0998 10.8117  0.0000  0.0223   0.0266   0.0609    0.0644   0.0000   440.8499      -1.62729       23.2754       2.78053      -4.69309  -7.83192e-06      0.944072       1.31799       1.41782       1.48888       1.62863       1.57603
  36   9 2592.6575    2.0988  1.0386 11.6174  0.0000  0.0215   0.0366   0.0581    0.0575   0.0000   441.2115       1.70924       21.4261      -1.71747      -2.23297     -0.232110      0.901029       1.25211       1.37763       1.47261       1.49292       1.51588
  36  10 2762.6636    2.9422  0.9222 12.1040  0.0000  0.0191   0.0513   0.0492    0.0599   0.0000   441.6665     -0.111499       18.1419      -1.34232      -1.02423      -1.31536      0.820070       1.12291       1.20929       1.30272       1.35376       1.37014
  36  11 2930.1634    3.5479  0.8749 12.6789  0.0000  0.0193   0.0635   0.0479    0.0554   0.0000   441.1745      0.213020       20.2880       3.32020     -0.700555      0.549004      0.837174       1.19293       1.23093       1.34440       1.33810       1.34771
  36  12 3094.1295    4.1646  1.0122 12.7473  0.0000  0.0206   0.0690   0.0512    0.0669   0.0000   441.5428     -0.869014       13.1512       2.69244      -2.49217     -0.554556      0.852677       1.13327       1.27535       1.44181       1.42292       1.41155
  36  13 3254.9569    3.8290  1.3598 12.7909  0.0002  0.0248   0.0593   0.0686    0.0594   0.0000   439.8952      0.844889       15.0830      0.670475      -2.75836     0.0930788       1.05319       1.42757       1.59148       1.71674       1.84581       1.85461
  36  14 3413.5002    3.0514  2.1622 12.1996  0.0000  0.0326   0.0389   0.0887    0.0454   0.0000   438.9295      -3.93310       14.8819       2.27437      -1.26414       1.08260       1.38687       1.87437       2.12478       2.15105       2.35066       2.28570
  36  15 3570.6322    2.4409  3.2738 11.7333  0.0000  0.0425   0.0261   0.1138    0.0368   0.0000   442.8088      -2.53177       12.2666       3.22385       1.67599       3.72058       1.74284       2.38505       2.71560       2.82564       2.93386       2.93299
  36  16 3726.3753    1.9203  5.0567 11.1767  0.0000  0.0570   0.0178   0.1583    0.0296   0.0000   434.0031      -2.59554       26.9629     -0.734029      -6.16847       1.23740       2.37033       3.21055       3.69159       3.84855       3.95980       3.81174
  36  17 3881.1118    1.5551  6.9816 10.8209  0.0000  0.0745   0.0141   0.2113    0.0273   0.0000   435.5809     0.0728518       8.98069     -0.221161       6.60097       1.59281       3.21784       4.23648       4.79474       5.15261       5.26997       5.18435
  36  18 4034.9915    1.2814  9.3248 10.5393 -0.0006  0.1042   0.0115   0.2832    0.0259   0.0000   432.7988       19.8349       18.0390      -8.54774      -16.3241      -10.5532       4.28139       5.95381       6.75969       7.05910       7.28603       7.29811
  36  19 4188.2588    1.0618 12.3931 10.3000  0.0000  0.1418   0.0086   0.3761    0.0233   0.0000   439.5154       3.48720     -0.155169       7.58286       7.44652       15.2029       5.92688       7.93900       9.20823       9.53567       10.0325       9.86197
  36  20 4340.8296    0.8201 13.5455 10.1642 -0.0004  0.1766   0.0074   0.4527    0.0213   0.0000   426.2408      -5.93540       20.4174       13.5182      -5.33097      -10.8224       7.34223       9.78468       11.2578       12.1432       12.0836       12.1025
  37   3 1486.8065    0.1571  0.1506  8.7507  0.0000  0.0101   0.0076   0.0257    0.0238   0.0000   440.9551     -0.344764       22.1363     -0.791974      -4.50993     0.0978508      0.463198      0.509706      0.626692      0.678831      0.716921      0.674964
  37   4 1697.5915    0.3063  0.2890  8.8516  0.0000  0.0126   0.0095   0.0286    0.0300   0.0000   440.7866      -1.22971       20.8069       1.11224      -3.99047       1.71444      0.620905      0.857016      0.943691      0.950445      0.997293      0.918536
  37   5 1892.2058    0.5018  0.5332  9.1015  0.0000  0.0156   0.0114   0.0359    0.0406   0.0000   440.4719      -1.27972       19.8233     -0.232371      -3.19320       1.04514      0.608669      0.837300      0.929991       1.01737       1.06862      0.979768
  37   6 2081.1116    0.7557  0.7420  9.5297  0.0000  0.0171   0.0147   0.0449    0.0495   0.0000   440.1796     -0.525225       21.5968   -0.00124595      -1.93450     -0.760157      0.718429      0.939527       1.07592       1.16152       1.21136       1.17179
  37   7 2264.3279    1.1529  0.9095 10.1905  0.0000  0.0194   0.0205   0.0500    0.0593   0.0000   442.1418     -0.521850       19.7958      -3.11848      -2.65039       2.36430      0.873743       1.19226       1.27617       1.35249       1.49616       1.41431
  37   8 2440.6109    1.6570  1.0749 10.8870  0.0000  0.0210   0.0278   0.0564    0.0629   0.0000   439.2913     -0.587532       17.6800     -0.961157      -1.19877      -1.02047      0.882375       1.19244       1.29168       1.43580       1.47275       1.44581
  37   9 2613.2959    2.1980  0.9307 11.7855  0.0000  0.0202   0.0392   0.0520    0.0543   0.0000   439.9890      0.148888       20.9463     -0.145655      -2.27051      -1.06542      0.828475       1.11185       1.22034       1.37501       1.45154       1.43848
  37  10 2784.4653    3.1207  0.8970 12.3128  0.0000  0.0189   0.0547   0.0469    0.0564   0.0000   442.3478      0.804164       20.4163     -0.684826      0.571478       1.69504      0.817233       1.12115       1.19994       1.34336       1.40137       1.34871
  37  11 2953.1702    3.8993  0.8116 12.8273  0.0000  0.0182   0.0698   0.0434    0.0536   0.0000   441.3179     -0.772725       17.6312     -0.434809      -3.20619     -0.881366      0.707506       1.02529       1.08258       1.15510       1.24778       1.25093
  37  12 3118.3871    4.2093  1.0526 12.8167  0.0000  0.0202   0.0693   0.0536    0.0674   0.0000   441.1683     -0.395816       15.3700      0.807836      -1.05298      -3.23347      0.849281       1.14782       1.22781       1.37084       1.46313       1.40852
  37  13 3280.5142    3.6908  1.3453 12.7799  0.0000  0.0251   0.0574   0.0654    0.0585   0.0000   439.8586      -4.63705       16.2651       1.33196     -0.716533       1.03012       1.04562       1.48571       1.60289       1.71457       1.76537       1.74769
  37  14 3440.1246    2.9871  2.1503 12.2356  0.0000  0.0326   0.0377   0.0894    0.0425   0.0000   441.5776       4.75806       13.3646      -2.69118      -3.82569      -1.77362       1.29532       1.80467       1.95400       2.19453       2.31055       2.19078
  37  15 3598.2958    2.3933  3.8072 11.4489  0.0000  0.0443   0.0230   0.1184    0.0357   0.0000   438.1412      -1.51214       20.1712     -0.733433      0.723069      -2.56889       1.81826       2.48202       2.77567       2.88623       2.95741       3.00644
  37  16 3754.8697    1.8812  5.4792 11.0730  0.0000  0.0602   0.0169   0.1643    0.0290   0.0000   440.4609       5.71873       15.9499       3.19446     -0.481129      -4.20636       2.42787       3.35949       3.67677       3.86105       4.04300       3.95272
  37  17 3910.4483    1.5393  7.6276 10.7291  0.0000  0.0786   0.0132   0.2225    0.0264   0.0000   444.9655      -9.96639       9.63414      0.399892     -0.633667       2.92830       3.25295       4.33763       4.98235       5.09817       5.25604       5.26378
  37  18 4065.3027    1.2570  9.8997 10.4947  0.0009  0.1067   0.0109   0.2886    0.0247   0.0000   431.2457      -4.41637       22.8725      -14.1280       9.22047     -0.754173       4.41128       5.83094       6.71401       7.02805       7.51118       7.33742
  37  19 4219.0895    1.0021 12.3216 10.2931  0.0001  0.1431   0.0082   0.3838    0.0224   0.0000   444.7968      -4.19547       27.9435       13.0891      -15.6593       6.53823       5.80932       7.77121       8.95163       9.35220       9.82895       9.76010
  37  20 4371.8303    0.8067 14.4747 10.1005 -0.0003  0.1833   0.0070   0.4724    0.0207   0.0000   434.8496       4.77966       8.26687      -39.0481       19.5877       18.4534       7.44833       10.0183       11.5179       12.2038       12.3245       12.4858
  38   2 1262.5456    0.0921  0.1018  8.7585  0.0000  0.0135   0.0066   0.0240    0.0215   0.0000   440.5209     -0.249408       20.4802      0.308479      -1.53179     0.0722858      0.537611      0.742019      0.817737      0.980108      0.998914      0.906177
  38   3 1501.5377    0.1622  0.1554  8.7942  0.0000  0.0128   0.0074   0.0197    0.0239   0.0000   442.0047     -0.389621       21.0418      0.841471      -2.76545       1.03695      0.612171      0.867775      0.936072       1.00427      0.961414      0.879671
  38   4 1713.0184    0.3169  0.3372  8.8932  0.0000  0.0128   0.0090   0.0285    0.0305   0.0000   441.3720      0.248707       19.2384      0.153404      -2.22058     -0.117397      0.507300      0.738408      0.799077      0.957594      0.992613       1.03571
  38   5 1908.7747    0.5129  0.5353  9.2467  0.0000  0.0157   0.0116   0.0370    0.0395   0.0000   440.2438      -1.95239       21.0627      -1.19511      -4.72296      -1.11659      0.626575      0.863706       1.00878       1.04409       1.02552       1.01653
  38   6 2098.9419    0.7742  0.7894  9.6059 -0.0001  0.0181   0.0145   0.0466    0.0491   0.0000   440.3294      -1.60438       20.3657       1.68971      -1.80886       1.20071      0.677413      0.956179       1.04832       1.14353       1.10880       1.09956
  38   7 2282.8813    1.1442  0.9754 10.2222  0.0000  0.0205   0.0196   0.0529    0.0604   0.0000   441.7778      0.130278       23.3387      -1.51196      -5.30978       1.34583      0.831192       1.17126       1.29526       1.37165       1.45146       1.40884
  38   8 2459.8987    1.7018  1.1194 10.9563 -0.0000  0.0213   0.0278   0.0572    0.0636   0.0000   440.5055      0.232226       20.0117      -1.24290      -2.47447      0.168494      0.903124       1.16241       1.32744       1.41667       1.47775       1.48532
  38   9 2633.6622    2.3431  1.0488 11.6740  0.0000  0.0208   0.0388   0.0543    0.0607   0.0000   440.2854       1.04861       18.5335     -0.139989      -5.01630       2.97264      0.857350       1.20113       1.26999       1.42502       1.44301       1.43311
  38  10 2805.9916    3.1211  0.9990 12.2853  0.0000  0.0196   0.0524   0.0520    0.0617   0.0000   440.9688      0.868645       19.5194      0.196939      -2.42795     -0.727570      0.842855       1.10176       1.23193       1.29755       1.32050       1.34160
  38  11 2975.8410    3.9307  0.9499 12.6732  0.0000  0.0186   0.0669   0.0496    0.0618   0.0000   441.9782      0.147746       18.9975      0.197556      -3.70131       1.24254      0.780488       1.06562       1.12674       1.24803       1.29718       1.28343
  38  12 3142.1788    4.1968  1.1211 12.8097  0.0000  0.0208   0.0667   0.0558    0.0663   0.0000   439.9046      0.439466       17.5859     -0.310098      -1.56004      -2.23601      0.883239       1.18667       1.32595       1.43186       1.43486       1.43514
  38  13 3305.5597    3.7100  1.5484 12.6687 -0.0000  0.0266   0.0526   0.0695    0.0535   0.0000   440.5458       1.17554       15.6457      0.827730      -1.99552     -0.702769       1.07267       1.49899       1.61107       1.70909       1.87075       1.81261
  38  14 3466.5117    2.9864  2.3664 12.1564  0.0000  0.0341   0.0351   0.0872    0.0407   0.0000   440.5784      0.551278       12.6452       2.78947       2.79563       4.00796       1.36686       1.86340       2.02583       2.23259       2.28371       2.23148
  38  15 3625.5920    2.2468  3.9593 11.5048  0.0000  0.0455   0.0216   0.1261    0.0315   0.0000   437.1774      -3.17588       17.1896      -1.76829       4.24230      -2.52961       1.83747       2.46231       2.73661       2.90930       3.07972       2.99948
  38  16 3783.1748    1.8238  5.7863 10.9798 -0.0004  0.0604   0.0157   0.1671    0.0282   0.0000   439.0768      -6.06257       12.3008       10.0827      -3.37296       1.84052       2.46506       3.21389       3.77379       3.91141       4.13976       4.08374
  38  17 3939.5340    1.4836  8.2537 10.6593 -0.0002  0.0844   0.0124   0.2344    0.0262   0.0000   436.4304       2.67960       19.8240      -6.05684      -3.75124       4.15229       3.39851       4.56425       5.13795       5.49115       5.69939       5.71532
  38  18 4094.7720    1.1404 10.0421 10.5640 -0.0020  0.1165   0.0105   0.3165    0.0237   0.0000   442.2219      -2.15641       9.40391       15.3302       2.93155      -1.97627       4.61777       6.15637       7.00897       7.68151       7.56674       7.78345
  39   2 1275.7426    0.0832  0.1052  8.7507  0.0000  0.0183   0.0066   0.0261    0.0214   0.0000   441.5591      0.148765       21.2944      -1.95786      -4.15226       1.84211      0.679746      0.732658       1.05270       1.16778      0.861538       1.23051
  39   3 1516.0290    0.1670  0.2102  8.7706  0.0000  0.0130   0.0069   0.0278    0.0243   0.0000   441.6703    -0.0985059       21.8623     -0.836196      -4.26804       1.00645      0.571107      0.731251      0.723415      0.854146       1.04529       1.05018
  39   4 1728.2169    0.3301  0.4032  8.8551  0.0000  0.0132   0.0088   0.0339    0.0326   0.0000   441.2300      -1.91158       20.6360       1.01482      -4.29522      0.702739      0.565064      0.727679      0.865887      0.950445      0.951790      0.931333
  39   5 1925.1606    0.5481  0.5593  9.2161  0.0001  0.0150   0.0118   0.0360    0.0412   0.0000   440.4196      -1.32434       19.6506      0.695448      -2.75861      0.107426      0.605571      0.807625      0.888738      0.981596      0.989285      0.937735
  39   6 2116.5688    0.8426  0.7473  9.5470  0.0000  0.0168   0.0156   0.0422    0.0531   0.0000   441.5051      -1.74049       20.7383      0.141688      -4.28634      0.698593      0.650134      0.933202       1.00682       1.06937       1.17132       1.19859
  39   7 2301.1917    1.2226  0.9774 10.3186  0.0000  0.0201   0.0207   0.0537    0.0578   0.0000   440.8142       2.03826       20.1059       2.20486      -2.91037     -0.640461      0.760160       1.09450       1.19000       1.33199       1.32763       1.32916
  39   8 2478.9942    1.7788  1.0887 10.9567  0.0001  0.0218   0.0287   0.0530    0.0667   0.0000   439.5047      0.165287       20.9224      0.356094      -2.36996       1.98694      0.863160       1.23367       1.33020       1.41798       1.57038       1.45754
  39   9 2653.7944    2.4033  1.1329 11.7403  0.0000  0.0227   0.0388   0.0552    0.0623   0.0000   440.3903      -3.28431       21.0218      -2.19219      -2.67239       1.08056      0.875305       1.25046       1.29520       1.46928       1.47307       1.49477
  39  10 2827.1773    3.2472  0.9527 12.3893  0.0000  0.0190   0.0544   0.0479    0.0576   0.0000   440.6683     -0.963563       20.2943       2.85247      -1.34006      0.898633      0.786076       1.02522       1.13187       1.22735       1.29533       1.25496
  39  11 2998.0027    4.0199  0.9323 12.8390  0.0000  0.0187   0.0678   0.0473    0.0574   0.0000   440.2704      0.361803       17.6208       1.31788      0.594405      -1.01331      0.738694       1.03843       1.12509       1.23615       1.23745       1.26220
  39  12 3165.5748    4.2366  1.1529 12.9577  0.0001  0.0219   0.0671   0.0592    0.0624   0.0000   439.7753     -0.706645       18.7723      0.827121     -0.418943      -3.96205      0.847171       1.20831       1.32565       1.37149       1.47667       1.43674
  39  13 3330.2272    3.4957  1.7412 12.6076 -0.0012  0.0276   0.0465   0.0744    0.0465   0.0000   440.5415       3.44983       17.3586     0.0233122      -1.43893       1.49274       1.11827       1.48498       1.70562       1.82248       1.87313       1.86090
  39  14 3492.3563    2.8389  2.6135 11.9729  0.0000  0.0345   0.0313   0.0928    0.0391   0.0000   441.3477      -1.11907       10.7028      0.814723       5.15187       4.77145       1.38308       1.80325       2.09727       2.18035       2.37504       2.32721
  39  15 3652.4864    2.2007  4.4689 11.3642  0.0000  0.0483   0.0197   0.1340    0.0295   0.0000   438.8246       2.17721       14.5122      -4.11949      -5.65065       1.14887       1.87100       2.53375       2.86207       3.07455       3.09928       3.11309
  39  16 3811.0344    1.7456  6.1176 10.9612  0.0000  0.0636   0.0150   0.1746    0.0271   0.0000   433.0408       4.42342       24.3728      -4.83171      -8.34553       1.96989       2.49581       3.35416       3.78517       4.04811       4.22932       4.19827
  39  17 3968.0310    1.4287  8.4770 10.6457  0.0004  0.0890   0.0119   0.2400    0.0252   0.0000   440.2885      -1.19679       13.2502      -19.8420       10.4883       3.84899       3.41722       4.65527       5.25410       5.63712       5.82368       5.84654
  39  18 4124.2042    1.1147 10.2409 10.5023  0.0011  0.1190   0.0099   0.3159    0.0231   0.0000   426.8723      -6.29544       8.57859      -9.52718      -5.50501       9.94349       4.54219       6.14747       7.03893       7.45140       7.63987       7.65781
  39  19 4278.9900    0.9207 13.3042 10.2240  0.0000  0.1560   0.0074   0.4086    0.0212   0.0000   442.7124       18.5452       17.7223       15.2305       1.29765      -8.94598       6.06703       8.08171       9.29976       9.91828       10.3380       10.4807
  40   3 1530.2986    0.1922  0.2092  8.6593  0.0000  0.0103   0.0072   0.0247    0.0246   0.0000   441.6528     -0.335895       19.9010     -0.250955      -2.63747      0.394523      0.445371      0.587694      0.689501      0.766290      0.795742      0.826324
  40   4 1743.2710    0.3351  0.3476  8.9222  0.0000  0.0123   0.0092   0.0289    0.0312   0.0000   440.8150      -1.26417       20.9796       1.14318      -1.23478    -0.0212336      0.471266      0.637102      0.737488      0.749443      0.784467      0.798649
  40   5 1941.3886    0.5774  0.6126  9.1675  0.0000  0.0159   0.0118   0.0378    0.0435   0.0000   440.0995     0.0583240       20.8559      -1.69550      -5.47391       2.07988      0.571092      0.802885      0.895375      0.964358      0.934357      0.967131
  40   6 2133.9513    0.8730  0.7525  9.7061  0.0000  0.0175   0.0160   0.0410    0.0513   0.0000   441.7635     -0.772817       21.8248     -0.755930     -0.309721      -2.43160      0.649652      0.928962      0.935809       1.06828       1.12856       1.13124
  40   7 2319.2546    1.3027  1.0379 10.5038  0.0000  0.0210   0.0215   0.0536    0.0561   0.0000   440.8922      0.528903       20.6527       1.45853      -2.95188       1.05496      0.783148       1.11558       1.13667       1.26956       1.40099       1.35568
  40   8 2497.8621    1.7999  1.1901 11.1739  0.0000  0.0230   0.0287   0.0585    0.0610   0.0000   440.9654       1.11674       17.1795       1.22966      -3.59398     -0.152043      0.884837       1.22077       1.33152       1.48004       1.49469       1.52291
  40   9 2673.7182    2.5086  1.1082 11.7251  0.0000  0.0213   0.0396   0.0558    0.0625   0.0000   441.1622       1.01194       22.1504     -0.921288      -3.94905      0.929237      0.767615       1.11152       1.13699       1.28230       1.34453       1.30635
  40  10 2848.1288    3.3861  0.8770 12.4328  0.0000  0.0182   0.0575   0.0437    0.0570   0.0000   440.2950      -2.66629       20.8021      0.112216      -1.62099      0.763387      0.716796      0.990056       1.05210       1.14202       1.26280       1.23331
  40  11 3019.9442    4.1540  0.9763 12.7780  0.0001  0.0187   0.0672   0.0488    0.0595   0.0000   440.4970     -0.132577       19.7282     -0.800559      -3.52650     0.0202249      0.714267      0.971913       1.05151       1.18072       1.25285       1.23911
  40  12 3188.5397    3.9854  1.2063 13.0720  0.0000  0.0230   0.0640   0.0628    0.0589   0.0000   441.6268     0.0804543       19.4796     -0.344047      -5.26153       1.71290      0.896144       1.21848       1.38056       1.51322       1.57593       1.53451
  40  13 3354.5267    3.3810  1.6380 12.5796  0.0000  0.0284   0.0469   0.0708    0.0499   0.0000   441.0931       2.78163       13.9104       2.28702      0.318386      -1.03949       1.04685       1.50937       1.56536       1.74977       1.76219       1.75127
  40  14 3517.9699    2.6648  2.9238 11.9581  0.0000  0.0375   0.0282   0.1038    0.0336   0.0000   441.1383       1.01482       11.8179     -0.393355      0.896659       1.96912       1.42474       1.92925       2.22025       2.30916       2.43515       2.38443
  40  15 3679.1073    2.1170  4.7437 11.2553  0.0000  0.0496   0.0183   0.1392    0.0282   0.0000   447.8079       1.82303       15.7705      -3.84202      -5.37610       3.49213       1.94427       2.61081       2.96030       3.14049       3.32863       3.27617
  40  16 3838.5574    1.7067  6.9671 10.8308  0.0000  0.0692   0.0136   0.1891    0.0255   0.0000   437.5362      0.768947       14.8351      -7.46543       6.16348      -3.87188       2.61574       3.55833       4.00851       4.31985       4.44216       4.50554
  40  17 3996.3950    1.3451  8.4617 10.6355 -0.0007  0.0912   0.0114   0.2450    0.0242   0.0000   438.8314       2.19737       18.4705      -3.18125      -18.6798       14.3907       3.47087       4.62689       5.35087       5.61126       5.93713       5.92313
  40  18 4153.1277    1.1036 12.0137 10.3863  0.0004  0.1319   0.0083   0.3511    0.0214   0.0000   436.5461      -6.43993       20.6541      -5.31657       4.58372       11.5713       5.00445       6.67130       7.64092       8.02218       8.61517       8.46184
  40  19 4308.8873    0.8856 14.1705 10.1635  0.0000  0.1699   0.0069   0.4329    0.0197   0.0000   426.9380       10.2155       10.9438      -4.74330      -16.3268      -13.9614       6.27349       8.56686       9.68247       10.3150       10.5233       10.5688
  41   3 1544.3491    0.2021  0.2188  8.7293  0.0000  0.0113   0.0073   0.0241    0.0250   0.0000   441.4351     -0.297006       22.2647      0.823008      -4.37622     -0.570777      0.449882      0.608889      0.579436      0.734957      0.788970      0.694565
  41   4 1758.0322    0.3644  0.3587  8.9869  0.0000  0.0133   0.0095   0.0263    0.0314   0.0000   441.1699     -0.917535       20.7965     -0.477454      -4.97172       1.54501      0.515215      0.674258      0.750771      0.776540      0.901831      0.911018
  41   5 1957.4704    0.5885  0.5652  9.2634  0.0000  0.0146   0.0122   0.0358    0.0416   0.0000   441.3186      -1.78128       21.8558     -0.102165      -3.34690     0.0574253      0.532121      0.746912      0.785368      0.880043      0.835168      0.886421
  41   6 2151.0970    0.8826  0.7390  9.7947  0.0000  0.0165   0.0160   0.0395    0.0497   0.0000   441.1325      -2.49542       21.0976      0.502677      -2.92329     -0.187754      0.646033      0.842814      0.951576       1.03739       1.06755       1.08256
  41   7 2337.1512    1.3086  1.1017 10.6144  0.0000  0.0220   0.0214   0.0561    0.0569   0.0000   441.1383      0.253276       20.7549      0.965982      -2.79279      -1.02755      0.798938       1.13600       1.19686       1.29207       1.34511       1.31567
  41   8 2516.5176    1.8989  1.1303 11.1931 -0.0000  0.0217   0.0296   0.0539    0.0622   0.0000   439.4185     -0.560560       21.4252      0.670676      -1.00284       1.01655      0.806893       1.09996       1.20606       1.33617       1.40543       1.36129
  41   9 2693.3957    2.5710  1.0362 11.8462  0.0000  0.0197   0.0411   0.0518    0.0595   0.0000   442.1539     -0.430107       20.7292       1.85678      -2.51545      0.636308      0.767601       1.05592       1.13283       1.21575       1.28058       1.28833
  41  10 2868.8660    3.5047  0.9225 12.4022  0.0000  0.0180   0.0572   0.0461    0.0600   0.0000   440.2853      -1.22985       19.6896       2.62828      -1.60673     -0.979994      0.680729      0.934957       1.02598       1.16050       1.13541       1.19344
  41  11 3041.5262    4.1385  0.8797 13.1187  0.0000  0.0179   0.0709   0.0464    0.0516   0.0000   440.9374       2.81118       20.1039       2.39763      -2.57025      -1.86045      0.685770      0.979320       1.01306       1.13792       1.18570       1.18655
  41  12 3211.1898    4.1761  1.2818 12.8624  0.0000  0.0224   0.0619   0.0604    0.0615   0.0000   442.4480     -0.799220       17.7410      0.126945      -4.21709      -2.87625      0.872657       1.16944       1.32724       1.41870       1.51573       1.54037
  41  13 3378.3270    3.3499  1.8496 12.4670  0.0001  0.0287   0.0423   0.0751    0.0434   0.0000   442.6194      0.929909       17.3444       2.16489    -0.0440965      -1.12550       1.04925       1.44660       1.61956       1.74378       1.76487       1.82388
  41  14 3543.1652    2.5374  3.0710 11.8709  0.0002  0.0393   0.0261   0.1025    0.0325   0.0000   439.6581      0.277565       12.3042      -2.60995       5.57895      -3.55083       1.41766       1.95253       2.19145       2.32405       2.47207       2.46276
  41  15 3705.4605    2.0380  4.9929 11.2450  0.0000  0.0522   0.0173   0.1442    0.0266   0.0000   441.0235      -2.97109       10.2886       2.20883      -1.00748      -1.10440       1.96260       2.59862       3.00994       3.18446       3.32131       3.33644
  41  16 3865.6488    1.6188  7.1772 10.8496  0.0000  0.0721   0.0130   0.1972    0.0247   0.0000   436.4079     -0.961889       28.8862      -2.43679      -3.05912      -7.81458       2.66479       3.61739       4.12606       4.26763       4.60035       4.47906
  41  17 4024.4020    1.3137  9.7350 10.6159  0.0000  0.1035   0.0104   0.2763    0.0231   0.0000   441.7335      0.919925       17.4332       2.95580      0.198412       9.35816       3.81730       5.10741       5.82324       6.38039       6.38551       6.46806
  41  18 4182.2888    1.0416 12.3663 10.4117  0.0000  0.1422   0.0079   0.3716    0.0207   0.0000   438.9731      -12.8022       8.48827      -3.39324      -1.63800       14.2417       5.17911       7.05357       7.97687       8.71705       8.73666       9.00316
  41  19 4338.6857    0.8384 13.6938 10.1604  0.0000  0.1672   0.0068   0.4296    0.0195   0.0000   431.6338      -9.15653       23.4988      -9.88062       2.80784      -8.62380       6.06113       8.15147       9.41414       10.0357       10.3248       10.3765
  42   2 1314.2391    0.0923  0.1355  8.6686 -0.0004  0.0134   0.0059   0.0379    0.0211   0.0000   441.5445     -0.454742       22.1064      -1.19193      -4.00122      0.489881      0.536611      0.597069      0.606043      0.859777      0.722636      0.784386
  42   3 1558.1756    0.2021  0.2509  8.7096  0.0000  0.0119   0.0070   0.0266    0.0253   0.0000   442.1114     -0.509128       20.6901       1.20166      -4.79384     -0.467239      0.460304      0.598569      0.724388      0.818155      0.859662      0.925897
  42   4 1772.6130    0.3840  0.4461  8.8881  0.0002  0.0132   0.0091   0.0342    0.0340   0.0000   440.5797      0.127852       22.5563      0.188545      -4.05741     -0.276706      0.507785      0.652067      0.759564      0.806022      0.852480      0.826407
  42   5 1973.3310    0.6059  0.6273  9.3172  0.0000  0.0161   0.0120   0.0364    0.0424   0.0000   440.2171      0.732639       20.6040      0.948098      -3.02311      -2.22268      0.584419      0.787324      0.896061      0.983919       1.01255       1.06101
  42   6 2168.0477    0.9444  0.8685  9.7273 -0.0001  0.0185   0.0160   0.0437    0.0557   0.0000   441.6807       2.42258       18.8294     -0.258689      -4.20995       1.44987      0.658217      0.922050       1.02301       1.10436       1.17533       1.20989
  42   7 2354.7539    1.3415  1.0134 10.5962  0.0000  0.0208   0.0220   0.0506    0.0563   0.0000   441.2445      -1.19738       18.8000       1.95234      -4.23744      -1.79317      0.735834       1.05082       1.09614       1.27932       1.28916       1.27895
  42   8 2534.9586    2.0105  1.1281 11.1610  0.0000  0.0206   0.0310   0.0535    0.0637   0.0000   441.3879  -0.000184067       20.9784     -0.118668     -0.538107     -0.212465      0.769500       1.03474       1.14020       1.25559       1.31540       1.32888
  42   9 2712.9867    2.7533  0.9885 11.9400  0.0000  0.0186   0.0440   0.0492    0.0567   0.0000   441.2631      0.357454       20.5770     0.0202984      0.194466      0.871157      0.688512      0.927834       1.06494       1.13360       1.18691       1.15565
  42  10 2889.3141    3.6332  0.9516 12.4334  0.0000  0.0186   0.0578   0.0455    0.0584   0.0000   441.2582      -1.11348       20.9292     -0.690891      -3.38875      0.946380      0.647637      0.970119      0.985962       1.13494       1.23702       1.24124
  42  11 3062.7811    4.1814  0.9835 12.8292  0.0004  0.0185   0.0663   0.0482    0.0574   0.0000   441.0417      0.293338       21.9460      -1.38496      -2.04586      -2.23397      0.661231      0.906527      0.980515       1.11791       1.19499       1.13222
  42  12 3233.5132    4.0429  1.3513 12.7485 -0.0003  0.0242   0.0576   0.0597    0.0592   0.0000   441.5193      0.785108       19.2777       2.61342      -1.48085      0.573935      0.822235       1.18493       1.26914       1.38255       1.44908       1.45071
  42  13 3401.8223    3.3255  1.9773 12.2918  0.0000  0.0284   0.0405   0.0756    0.0445   0.0000   440.8045      -1.36508       17.1864     -0.359253     0.0612623       1.93730       1.08377       1.46061       1.59896       1.71629       1.79040       1.83267
  42  14 3567.9241    2.4667  3.4424 11.7358  0.0000  0.0401   0.0239   0.1117    0.0306   0.0000   443.2238     -0.164747       15.1426      0.630125       5.15382       3.36961       1.47221       1.97760       2.22541       2.37443       2.52358       2.49563
  42  15 3731.2688    2.0155  5.4774 11.0976  0.0000  0.0545   0.0162   0.1514    0.0263   0.0000   440.2491      0.355759       17.7560      -1.24001      -8.18806       2.05607       1.99952       2.67415       3.07529       3.24131       3.42768       3.39728
  42  16 3892.6622    1.5888  7.6804 10.8098  0.0007  0.0760   0.0126   0.2116    0.0240   0.0000   437.7314      -1.13366       14.0453       5.29479      0.545457       2.17346       2.72431       3.67858       4.21201       4.51562       4.66516       4.67267
  42  17 4052.1529    1.2728  9.9771 10.5133  0.0000  0.1039   0.0096   0.2787    0.0230   0.0000   442.7368       5.26797       24.0809      -5.15055      -10.6682       7.26776       3.76617       5.03824       5.74073       6.23441       6.46789       6.50834
  42  18 4210.4702    0.9920 12.0477 10.3547  0.0000  0.1406   0.0076   0.3643    0.0207   0.0000   429.4335      -5.74301       15.5721       3.62954      -4.14219       21.1802       4.98649       6.74096       7.62764       8.28877       8.33011       8.58664
  43   2 1326.7412    0.0932  0.1111  8.6766 -0.0026  0.0127   0.0061   0.0247    0.0206   0.0000   441.0528      -1.13023       21.8563       1.52191      -3.40201     -0.192871      0.456086      0.642495      0.778153      0.767523      0.724618      0.736697
  43   3 1571.7729    0.2169  0.2523  8.7496  0.0000  0.0124   0.0072   0.0252    0.0251   0.0000   442.2301      0.243080       20.9197      0.460628      -3.78125     -0.590582      0.436262      0.595031      0.671722      0.712207      0.825391      0.819576
  43   4 1787.0239    0.3961  0.4642  8.9068  0.0000  0.0140   0.0092   0.0331    0.0342   0.0000   441.4177      -2.36798       21.9356      0.286556      -1.60536     0.0965077      0.495403      0.672065      0.758085      0.798399      0.873310      0.836241
  43   5 1989.0458    0.6274  0.6330  9.3157  0.0001  0.0153   0.0122   0.0384    0.0431   0.0000   441.5315      -1.48621       20.8954      0.383175      -3.46944       1.34631      0.604112      0.850984      0.949711       1.08410       1.12292       1.13001
  43   6 2184.8290    0.9523  0.9349  9.8904  0.0000  0.0190   0.0159   0.0478    0.0538   0.0000   441.0146     -0.189554       20.3609     -0.104713      -3.69928       1.51026      0.701032      0.925528       1.09077       1.15919       1.21522       1.22115
  43   7 2372.1573    1.4735  1.1449 10.3736  0.0000  0.0204   0.0220   0.0536    0.0645   0.0000   442.1518       1.27919       18.9291     -0.436374      -3.42443     -0.722204      0.731377       1.03042       1.11069       1.22408       1.27353       1.28143
  43   8 2553.2926    2.1227  1.1072 11.1960 -0.0006  0.0201   0.0320   0.0521    0.0644   0.0000   441.5841     -0.520474       21.4928       1.38517      -3.83570      0.575688      0.721114      0.984044       1.11931       1.23152       1.27239       1.30864
  43   9 2732.3060    2.8826  1.0431 11.8500  0.0000  0.0191   0.0442   0.0488    0.0632   0.0000   441.7215      -1.06919       22.5741      0.444994      -5.02549       1.23302      0.686139      0.967781       1.03970       1.19134       1.26967       1.22226
  43  10 2909.5319    3.6454  0.9342 12.5271  0.0000  0.0182   0.0580   0.0442    0.0567   0.0000   440.4187    -0.0485232       20.7094       1.19724      -3.30322     -0.831241      0.647912      0.866456      0.987324       1.03515       1.09249       1.06953
  43  11 3083.8532    4.1706  1.1242 12.8044  0.0000  0.0199   0.0631   0.0537    0.0604   0.0000   441.2399    0.00878823       18.6955       2.07231      -4.06841     -0.350445      0.723934      0.981784       1.12411       1.21171       1.24697       1.26093
  43  12 3255.5081    3.9241  1.4127 12.7944  0.0000  0.0236   0.0549   0.0623    0.0525   0.0000   439.8243       2.34403       17.7083       3.10708      -4.78852      -1.84371      0.894608       1.22522       1.34833       1.47118       1.54368       1.52442
  43  13 3425.0075    3.1126  2.2238 12.1736  0.0000  0.0309   0.0353   0.0804    0.0402   0.0000   441.2041     -0.681473       19.6671       2.50004       1.38546     -0.975866       1.08083       1.48649       1.64827       1.80372       1.85595       1.87847
  43  14 3592.2078    2.4558  3.9363 11.5107  0.0000  0.0429   0.0212   0.1152    0.0291   0.0000   438.9150     -0.512739       18.5192       4.01700      -3.50740      -2.24234       1.48028       2.04534       2.33197       2.49140       2.63103       2.59347
  43  15 3756.7971    1.9619  5.8536 11.0376  0.0000  0.0591   0.0153   0.1552    0.0252   0.0000   439.7006       2.96601       18.0520     -0.245674      -9.00104      -4.51573       2.06953       2.83730       3.26753       3.41751       3.65533       3.76273
  43  16 3919.1306    1.5068  8.0631 10.7601 -0.0019  0.0816   0.0116   0.2204    0.0235   0.0000   436.5168       5.79290       27.2406     -0.125501      -10.0162       1.58542       2.89646       3.89517       4.39493       4.71413       4.99451       5.04845
  43  17 4079.6723    1.2511 11.1460 10.4411  0.0015  0.1155   0.0084   0.3024    0.0216   0.0000   437.2921      -9.74565       19.7465       9.17190      -14.3839       11.3605       4.04114       5.47590       6.19201       6.75659       6.93169       7.18460
  43  18 4238.7304    1.0149 13.6610 10.2668  0.0008  0.1513   0.0070   0.3877    0.0194   0.0000   441.7874      -1.32949       24.0755      -12.0348      -17.6353      -5.47664       5.22737       7.14622       8.05406       8.81105       8.96256       9.06430
  44   3 1585.1872    0.2188  0.2484  8.8086  0.0000  0.0116   0.0072   0.0241    0.0245   0.0000   441.6863      -1.24843       20.9903    -0.0842723      -2.92921      0.767004      0.421304      0.529076      0.625348      0.652639      0.748054      0.716215
  44   4 1801.2507    0.3889  0.4949  8.9690  0.0000  0.0150   0.0089   0.0355    0.0352   0.0000   440.8868     -0.454320       21.4473       1.07287     -0.938951      0.538781      0.515430      0.710957      0.765804      0.814148      0.883754      0.907359
  44   5 2004.5833    0.6596  0.6634  9.2906  0.0000  0.0150   0.0123   0.0388    0.0452   0.0000   442.0004     -0.106272       19.8258      0.562198      -2.63832      0.563531      0.523518      0.709316      0.776277      0.855490      0.876571      0.889648
  44   6 2201.4252    0.9925  0.9379  9.8436  0.0000  0.0180   0.0159   0.0472    0.0534   0.0000   441.5103      -1.06781       21.7888      0.761285      -1.43718     -0.209932      0.619305      0.851639      0.947800      0.994045       1.06874       1.02842
  44   7 2389.3575    1.4921  1.1845 10.6467  0.0000  0.0223   0.0224   0.0550    0.0616   0.0000   440.2015       1.02827       19.3229      -1.45220     -0.153174      0.304455      0.744813       1.05272       1.14484       1.28655       1.27616       1.30024
  44   8 2571.4107    2.1864  1.2067 11.0882  0.0000  0.0204   0.0312   0.0550    0.0698   0.0000   442.8755     -0.973841       20.9714       1.92768      -2.03613    0.00302620      0.712466       1.00051       1.08284       1.17542       1.25024       1.27165
  44   9 2751.4616    2.8763  1.0106 12.1281  0.0000  0.0190   0.0452   0.0484    0.0565   0.0000   441.1441     -0.320246       20.3382      0.378667      -3.25699       3.35399      0.703212      0.912623      0.993303       1.13138       1.11351       1.15699
  44  10 2929.5398    3.8553  0.9621 12.5951  0.0000  0.0181   0.0604   0.0460    0.0589   0.0000   440.3129     -0.786495       19.8171     -0.627814      -2.08277      0.899161      0.632012      0.910824      0.953209       1.05120       1.12105       1.08822
  44  11 3104.6298    4.2597  1.1364 12.8438  0.0000  0.0202   0.0631   0.0526    0.0603   0.0000   442.9420     -0.915575       21.2328      -1.90634      -4.03237     -0.408632      0.708084      0.989455       1.09827       1.20952       1.24772       1.26180
  44  12 3277.2408    3.9390  1.3824 12.8550 -0.0000  0.0231   0.0546   0.0609    0.0485   0.0000   440.1375     -0.110457       19.0997      -1.77150      0.143955    -0.0864814      0.786605       1.09897       1.20413       1.31537       1.32716       1.35394
  44  13 3447.8421    3.0679  2.3900 12.2034  0.0000  0.0309   0.0333   0.0865    0.0363   0.0000   438.7285     -0.655789       17.0075     -0.193977      0.744298       1.11160       1.07005       1.46477       1.63872       1.72137       1.86596       1.84863
  44  14 3616.2001    2.3830  4.2793 11.4314  0.0000  0.0446   0.0198   0.1197    0.0282   0.0000   443.2377      -3.14541       15.9221       5.00498     -0.943082      -1.33322       1.51913       2.06798       2.37081       2.48164       2.58664       2.62509
  44  15 3782.1172    1.8700  6.0870 11.0589  0.0000  0.0611   0.0147   0.1626    0.0245   0.0000   444.7926      -1.70444       17.5564       2.95981      -1.48689       8.18831       2.13230       2.87035       3.29793       3.43586       3.68519       3.67555
  44  16 3945.2132    1.5373  8.7794 10.7043  0.0013  0.0861   0.0108   0.2302    0.0229   0.0000   440.9786       3.25604       6.32721      -5.50400       3.48438      -1.43834       2.96680       4.03738       4.54917       4.94707       5.09277       5.17168
  44  17 4106.8339    1.1998 11.3862 10.4828  0.0015  0.1190   0.0081   0.3135    0.0207   0.0000   437.6104       5.68068       24.1234      -20.5975      -19.3076       12.7358       4.09743       5.43806       6.26628       6.71043       6.97120       7.06566
  45   2 1351.2527    0.1102  0.1373  8.6168  0.0000  0.0126   0.0058   0.0265    0.0206   0.0000   441.5123     -0.195067       20.7965    -0.0277584      -3.50148    -0.0407396      0.403635      0.631306      0.602516      0.695080      0.782474      0.828610
  45   4 1815.2893    0.4315  0.4727  9.0127  0.0000  0.0131   0.0096   0.0323    0.0339   0.0000   441.8436     -0.725262       21.0405      0.627135      -4.22209      0.252434      0.470713      0.646680      0.715570      0.807947      0.797052      0.845798
  45   5 2019.9770    0.6830  0.6516  9.4045  0.0000  0.0147   0.0127   0.0382    0.0406   0.0000   440.9815     -0.587566       21.5236      0.165154      -3.54085      0.500560      0.496814      0.694003      0.784249      0.801733      0.898884      0.904242
  45   6 2217.7716    1.0517  0.9403  9.9734  0.0005  0.0192   0.0167   0.0461    0.0521   0.0000   441.4888     -0.466299       21.7506       2.05386      -4.35681      0.403292      0.685628      0.986933       1.05932       1.21318       1.34409       1.35214
  45   7 2406.4180    1.5715  1.1569 10.6628  0.0000  0.0203   0.0235   0.0544    0.0622   0.0000   441.3188      0.892521       22.8209     0.0130708      -1.49506     -0.581589      0.719115       1.00242       1.09275       1.19764       1.29888       1.22635
  45   8 2589.3712    2.2294  1.1164 11.5309 -0.0000  0.0200   0.0333   0.0518    0.0561   0.0000   442.0876     0.0292684       19.2650     -0.963700      -2.88232      0.461681      0.696426      0.921249       1.02993       1.11452       1.16156       1.15736
  45   9 2770.4289    3.0713  1.0098 12.1137  0.0000  0.0185   0.0468   0.0477    0.0568   0.0000   441.0231     -0.771452       22.1872      -1.26000      -2.79499      0.581470      0.629261      0.907250      0.964276       1.07222       1.19270       1.13487
  45  10 2949.3354    3.8459  0.9687 12.7276 -0.0001  0.0174   0.0602   0.0498    0.0512   0.0000   441.0025      -1.82741       20.3393       1.23774      -3.22627       1.40000      0.589263      0.815973      0.869994      0.965940      0.994341      0.983274
  45  11 3125.2094    4.1647  1.1008 12.9133  0.0000  0.0197   0.0625   0.0518    0.0564   0.0000   441.2927     -0.111002       20.0477      0.499235     -0.871349      -1.91442      0.655874      0.938343      0.988384       1.11152       1.18005       1.18275
  45  12 3298.6877    3.8409  1.4900 12.7255  0.0000  0.0252   0.0513   0.0626    0.0498   0.0000   442.9075      0.400844       22.5286       4.55752      -4.22112      -1.38516      0.792073       1.18632       1.25940       1.37106       1.46496       1.40986
  45  13 3470.2658    2.9939  2.8091 11.9620 -0.0001  0.0346   0.0291   0.0896    0.0345   0.0000   440.7055      0.315438       16.8673      -1.57462     -0.129547       3.21637       1.10356       1.59782       1.75735       1.90568       1.97819       2.02138
  45  14 3639.8018    2.2507  4.2083 11.4375  0.0000  0.0448   0.0191   0.1222    0.0274   0.0000   447.0617      -4.36743       18.8809       1.50045      0.878199       1.91495       1.49526       2.08245       2.30567       2.51267       2.62779       2.61278
  45  15 3806.7411    1.7935  6.4880 11.0355  0.0000  0.0644   0.0140   0.1776    0.0233   0.0000   440.3972       2.21319       18.9297      0.370149      -1.13692      -3.27319       2.19605       2.99168       3.35279       3.70067       3.82035       3.89303
  45  16 3971.4152    1.4531  9.2600 10.6460  0.0000  0.0933   0.0099   0.2469    0.0224   0.0000   435.8457       2.58111       12.6175      -2.29746       7.15695      -18.4861       3.12421       4.27974       4.78587       5.31637       5.41931       5.49256
  45  17 4133.7087    1.1149 11.4649 10.4991 -0.0024  0.1260   0.0077   0.3334    0.0197   0.0000   444.0436     -0.563658       22.7444       5.02336      -14.5087      -5.48695       4.14734       5.71239       6.43997       6.96259       7.09867       7.35058
  46   2 1363.2831    0.1147  0.1256  8.6327  0.0000  0.0103   0.0060   0.0229    0.0203   0.0000   441.9528      0.313342       22.0798      0.247015      -3.66565     0.0270024      0.323061      0.427857      0.504412      0.555321      0.544439      0.523119
  46   3 1611.4067    0.2735  0.2644  8.7498  0.0000  0.0105   0.0081   0.0240    0.0261   0.0000   440.9063     -0.675304       20.8508      -1.14023      -3.81641     -0.615701      0.357293      0.530564      0.588540      0.673570      0.674725      0.656884
  46   4 1829.1800    0.4614  0.4820  8.9916  0.0000  0.0132   0.0099   0.0314    0.0356   0.0000   440.7631      0.102848       21.5878     -0.258474      -2.51770      0.980437      0.449950      0.639327      0.684471      0.750308      0.807757      0.809311
  46   5 2035.2025    0.6840  0.7098  9.4641 -0.0001  0.0160   0.0123   0.0393    0.0425   0.0000   440.9157      0.515623       18.9254     -0.532033      -2.97946      -1.58160      0.560971      0.771640      0.835834      0.883305      0.961793      0.974098
  46   6 2233.9501    1.0479  0.9785 10.0413  0.0000  0.0189   0.0166   0.0478    0.0525   0.0000   441.9756      0.433788       18.8079     -0.540675     -0.595315     -0.683394      0.619637      0.856362      0.946947       1.01648       1.09686       1.06585
  46   7 2423.3001    1.6259  1.0982 10.8209 -0.0000  0.0199   0.0243   0.0523    0.0583   0.0000   441.5034     -0.965337       22.5571       1.11502      -3.51888     -0.237023      0.660840      0.937732       1.03059       1.10835       1.11899       1.17335
  46   8 2607.1603    2.2749  1.0943 11.6618  0.0000  0.0194   0.0346   0.0536    0.0525   0.0000   442.6950      0.498426       20.9257      0.127632      -1.16211      -1.49643      0.640235      0.907540      0.977443       1.09611       1.12994       1.14409
  46   9 2789.2711    3.0930  0.9630 12.2959  0.0000  0.0181   0.0478   0.0461    0.0512   0.0000   441.8606      -1.56734       20.6040       1.32963      -3.13209      -1.41264      0.585741      0.827047      0.884158      0.981690       1.04448      0.992223
  46  10 2968.9687    3.9591  0.9560 12.5741  0.0000  0.0169   0.0599   0.0450    0.0549   0.0000   441.3924     -0.616698       19.8510       1.14335      -3.35453     -0.984612      0.564724      0.773040      0.830615      0.936142      0.970101      0.979007
  46  11 3145.5737    4.2227  1.0889 13.0360 -0.0005  0.0203   0.0646   0.0513    0.0568   0.0000   441.4192    0.00816227       19.5118     -0.876649      -4.24291      0.956425      0.643618      0.914894       1.00017       1.10879       1.13695       1.13368
  46  12 3319.8938    3.6547  1.6298 12.6315 -0.0001  0.0260   0.0468   0.0658    0.0465   0.0000   439.9292     -0.271532       20.6504      -1.23779      -5.12213       4.84519      0.849622       1.20368       1.33222       1.45348       1.51364       1.58491
  46  13 3492.4139    2.8485  2.8518 11.9979  0.0000  0.0356   0.0279   0.0918    0.0325   0.0000   442.4554       1.85451       17.9507     -0.665808       3.70594       2.57970       1.10969       1.60263       1.75546       1.89998       1.96800       1.96398
  46  14 3663.0855    2.1936  4.9895 11.3072  0.0000  0.0510   0.0174   0.1334    0.0258   0.0000   440.2373       1.07167       22.3582      -7.54257      -4.64191       4.71067       1.67063       2.31134       2.61837       2.83006       2.88189       2.97406
  46  15 3831.3914    1.7389  7.2805 10.9556  0.0009  0.0718   0.0129   0.1938    0.0230   0.0000   435.6110      -2.69187       25.7246       10.4809      -13.7808      -8.58113       2.35525       3.22088       3.69336       3.98977       4.10428       4.22126
  46  16 3996.8904    1.3995  9.6860 10.6431  0.0009  0.1005   0.0093   0.2588    0.0217   0.0000   438.3441     -0.405628       28.4829       3.15215      -2.72076      0.910665       3.27459       4.45461       5.06000       5.52025       5.67108       5.83855
  46  17 4159.9425    1.1016 11.9634 10.4210  0.0012  0.1321   0.0074   0.3324    0.0195   0.0000   437.9822       6.80571       23.9429      -4.25559       5.20004       9.92523       4.27413       5.74943       6.65089       7.13389       7.27937       7.41860
  47   3 1624.2299    0.2561  0.3235  8.7480  0.0000  0.0119   0.0071   0.0279    0.0263   0.0000   441.4682     -0.340825       21.3527      0.226801      -3.00072     -0.435777      0.424672      0.534414      0.616922      0.709277      0.730375      0.770936
  47   4 1842.8924    0.4573  0.5025  9.0024  0.0000  0.0137   0.0096   0.0330    0.0357   0.0000   441.1667      0.271115       21.4362    -0.0783046      -2.46964    -0.0681753      0.457341      0.618138      0.749702      0.757513      0.858553      0.892593
  47   5 2050.3282    0.7605  0.6868  9.4137  0.0000  0.0143   0.0135   0.0384    0.0454   0.0000   441.4094      -1.58870       21.0061      0.101454      -3.32689      0.629435      0.461165      0.630990      0.738089      0.798040      0.807647      0.825965
  47   6 2249.8837    1.1338  1.0211 10.0612  0.0000  0.0190   0.0172   0.0481    0.0548   0.0000   440.4223      -1.00775       19.7251    -0.0639233      -2.93481     -0.750382      0.621598      0.849168      0.953044      0.998221       1.08651       1.09540
  47   7 2439.8713    1.6832  1.1839 10.8575  0.0000  0.0206   0.0245   0.0552    0.0590   0.0000   441.9369      0.684643       21.5917     -0.564059      -4.69501     -0.146690      0.672330      0.946367       1.05078       1.15216       1.20810       1.20677
  47   8 2624.8241    2.3468  1.1140 11.6533  0.0000  0.0199   0.0346   0.0517    0.0558   0.0000   439.5718     -0.939879       19.9090      -1.89591     -0.969662    -0.0664525      0.652868      0.898020      0.943449       1.05701       1.12285       1.11895
  47   9 2807.9172    3.2661  1.0551 12.1625 -0.0001  0.0184   0.0479   0.0481    0.0589   0.0000   441.5749      0.862149       20.2543     0.0283847      -2.83734      0.499827      0.587063      0.841565      0.905592      0.999801       1.10282       1.10782
  47  10 2988.3263    4.0366  0.9560 12.7717 -0.0000  0.0177   0.0610   0.0430    0.0529   0.0000   441.6011      0.498598       20.0548       2.52708     -0.923030      -2.49976      0.580264      0.810825      0.874190      0.980110      0.985512      0.989398
  47  11 3165.6801    4.2002  1.2653 12.7927  0.0000  0.0209   0.0580   0.0554    0.0573   0.0000   441.5980     0.0796925       21.6249      0.143578      -1.43760     -0.698169      0.675231      0.913680       1.04893       1.15142       1.19670       1.22722
  47  12 3340.9053    3.5528  1.8308 12.4426  0.0000  0.0259   0.0419   0.0699    0.0422   0.0000   442.5726      -1.02399       17.2439     -0.143982      0.781016      -2.62086      0.844918       1.14721       1.33449       1.41138       1.49651       1.53003
  47  13 3514.4376    2.8291  3.2213 11.8578 -0.0000  0.0356   0.0256   0.0962    0.0310   0.0000   444.0217      0.710006       15.7377      -1.65893     -0.111054      -1.13358       1.17720       1.59052       1.80500       1.94324       1.96953       2.05279
  47  14 3685.9335    2.1755  5.0229 11.3247  0.0000  0.0507   0.0171   0.1337    0.0255   0.0000   437.5605       1.74778       16.7295       2.24656      -2.76664       2.05752       1.64666       2.23480       2.57488       2.69499       2.89626       2.86465
  47  15 3855.3055    1.6922  7.1981 10.9470 -0.0013  0.0714   0.0124   0.1932    0.0232   0.0000   441.2152       4.79867       16.7746      -4.63904      -6.24759       4.64587       2.29314       3.13859       3.55327       3.84135       3.95625       4.06605
  47  16 4021.8470    1.3783 10.4811 10.6458  0.0023  0.1057   0.0085   0.2748    0.0203   0.0000   444.3790       1.19342       11.3493       1.00095      -1.76802      -7.67317       3.39115       4.53254       5.20693       5.61922       5.69060       5.88194
  47  17 4186.4518    1.0991 12.9659 10.3696  0.0000  0.1351   0.0069   0.3471    0.0186   0.0000   434.9205      -1.42828       17.3462      -11.2662       3.27893      -3.30770       4.33354       5.88048       6.76666       7.29105       7.40581       7.58012
  48   2 1386.8915    0.1307  0.1115  8.6719  0.0000  0.0090   0.0063   0.0179    0.0200   0.0000   441.5973     -0.216947       21.1362     -0.753290      -3.96884     -0.878624      0.317140      0.451748      0.515617      0.597759      0.621259      0.572798
  48   3 1636.8564    0.2697  0.3061  8.7091  0.0000  0.0110   0.0074   0.0264    0.0263   0.0000   441.6794     -0.405394       21.2647      0.237141      -2.71884     -0.508378      0.352418      0.465823      0.563613      0.608878      0.609656      0.636642
  48   4 1856.5047    0.4871  0.5448  9.0117  0.0000  0.0146   0.0096   0.0323    0.0364   0.0000   441.2631     -0.362057       21.7616      0.246119      -3.99062     -0.619029      0.440985      0.647548      0.691756      0.735528      0.795369      0.753016
  48   5 2065.2306    0.7615  0.7793  9.5537  0.0000  0.0177   0.0128   0.0392    0.0453   0.0000   441.3186      -1.26159       22.1672    0.00286823      -2.82253       1.31263      0.519906      0.754926      0.803849      0.948509      0.948820      0.974214
  48   6 2265.6733    1.1488  0.9542 10.3862  0.0000  0.0182   0.0183   0.0493    0.0482   0.0000   442.2792      0.315469       20.5636     0.0784202      -1.50694      0.278269      0.569696      0.788776      0.857421      0.925157      0.956724      0.951753
  48   7 2456.4261    1.7487  1.1736 11.0617  0.0008  0.0213   0.0259   0.0528    0.0586   0.0000   440.3482      -1.50883       21.5697      0.994794      -3.31213     -0.522814      0.681318      0.942250       1.04728       1.10724       1.16943       1.17924
  48   8 2642.3535    2.4532  1.1524 11.6174  0.0000  0.0196   0.0348   0.0519    0.0578   0.0000   441.2445     -0.541034       20.1709      0.128830      -1.82717      0.609385      0.630374      0.887396      0.980445       1.06233       1.14704       1.12465
  48   9 2826.3688    3.2215  1.0195 12.3229  0.0000  0.0180   0.0481   0.0469    0.0545   0.0000   440.5567     0.0608811       20.2187       2.60573      -4.00004      -1.10624      0.594733      0.812838      0.892046      0.988192       1.01821       1.06689
  48  10 3007.5807    4.0884  1.0034 12.8186  0.0000  0.0179   0.0613   0.0469    0.0525   0.0000   441.5438      0.279191       20.8334      -1.26929      -3.04959      0.699635      0.551574      0.804284      0.824377      0.957309      0.978631       1.00747
  48  11 3185.6904    4.2139  1.2154 12.9926  0.0001  0.0200   0.0604   0.0567    0.0554   0.0000   442.3118      0.483380       21.1815       1.94980      -3.06795       1.24578      0.651418      0.897741       1.01007       1.07743       1.20286       1.19762
  48  12 3361.7192    3.5482  1.8441 12.5072  0.0000  0.0261   0.0418   0.0701    0.0421   0.0000   440.7048       1.37240       21.2174      0.146465      -1.03369     -0.527420      0.845308       1.15103       1.28050       1.40046       1.49186       1.53496
  48  13 3536.1204    2.6792  3.2942 11.8718  0.0000  0.0372   0.0242   0.1007    0.0292   0.0000   440.7209      -1.62884       14.0743      0.439523       3.81511     -0.547011       1.14789       1.60187       1.80057       1.95621       2.10303       2.13683
  48  14 3708.6361    2.1612  5.3341 11.1905  0.0000  0.0517   0.0160   0.1385    0.0257   0.0000   442.1467      -1.74157       19.5688       4.26627      0.464338      -4.01706       1.61844       2.23869       2.54784       2.78166       2.90627       2.95642
  48  15 3879.0792    1.7133  8.4592 10.8798  0.0025  0.0814   0.0111   0.2183    0.0222   0.0000   441.7644     -0.151536       20.6558       2.32288      -1.97327      -1.07136       2.52596       3.49678       3.97571       4.29268       4.50616       4.57261
  48  16 4046.6443    1.3202 11.2394 10.6221 -0.0013  0.1174   0.0078   0.2972    0.0192   0.0000   440.6728       2.60974       27.9317       2.16275       1.31325      -5.68961       3.62321       4.97857       5.55411       6.19380       6.32111       6.54406
  49   1 1101.2425    0.0551  0.0506  8.7485  0.0000  0.0161   0.0072   0.0242    0.0183   0.0000   440.2252   -0.00867827       20.8800     -0.613759      -2.21480     -0.441225      0.683511      0.822918      0.982218       1.04252      0.896110       1.02297
  49   2 1398.5228    0.1292  0.1667  8.6472  0.0000  0.0106   0.0058   0.0237    0.0206   0.0000   441.7222    -0.0535592       21.3344    -0.0658313      -3.37389   5.71220e-05      0.364640      0.449306      0.511793      0.534498      0.628426      0.583691
  49   3 1649.3264    0.2832  0.3572  8.7486  0.0000  0.0121   0.0072   0.0294    0.0271   0.0000   442.1476      -1.07418       20.7897       1.26768      -2.91492     -0.533444      0.382905      0.532804      0.544959      0.632139      0.622191      0.628997
  49   4 1869.9641    0.5072  0.4952  9.0790 -0.0001  0.0130   0.0101   0.0289    0.0351   0.0000   442.5326    -0.0717788       21.0345      -1.31503      -3.18035       1.40927      0.407210      0.532267      0.595756      0.686988      0.696971      0.736836
  49   5 2080.0203    0.7749  0.8220  9.5914 -0.0003  0.0165   0.0127   0.0432    0.0447   0.0000   441.2767      -1.04890       21.6110    -0.0794085      -1.55316      -1.20592      0.512629      0.700507      0.764575      0.860126      0.884187      0.907949
  49   6 2281.2607    1.2234  1.0726 10.2201 -0.0000  0.0191   0.0180   0.0505    0.0569   0.0000   442.2579      -1.13605       21.4806       1.88987      -3.51285     -0.908071      0.612813      0.858840      0.954858       1.02096       1.04292       1.07201
  49   7 2472.7292    1.7846  1.2149 11.0641 -0.0007  0.0216   0.0252   0.0538    0.0555   0.0000   441.0084     -0.641889       22.6619      0.210136      -2.18280     -0.500908      0.633326      0.933077      0.988371       1.10340       1.11159       1.12045
  49   8 2659.6967    2.5054  1.1799 11.6696 -0.0006  0.0200   0.0344   0.0517    0.0544   0.0000   440.6171      0.641923       21.3379      0.701691     -0.511242    -0.0756522      0.601085      0.824196      0.936826       1.04726       1.05666       1.07840
  49   9 2844.7048    3.3232  0.9834 12.4554  0.0000  0.0175   0.0498   0.0458    0.0512   0.0000   441.5618      0.202534       20.6050      0.622749      -4.01039      0.595372      0.568108      0.792637      0.876596      0.956674      0.995914      0.982695
  49  10 3026.6597    4.2199  1.0351 12.7603 -0.0001  0.0179   0.0609   0.0457    0.0571   0.0000   441.0369      -1.74020       20.9688       1.66795      -3.69035      0.251863      0.567634      0.773687      0.858681      0.928379       1.02274       1.03402
  49  11 3205.4678    4.0725  1.3073 12.8669  0.0000  0.0215   0.0552   0.0556    0.0506   0.0000   440.8401     -0.772048       20.8279     -0.784204     -0.411707       1.01824      0.679778      0.941675       1.03347       1.11779       1.19230       1.20714
  49  12 3382.2865    3.4110  2.0125 12.4187 -0.0002  0.0273   0.0384   0.0738    0.0394   0.0000   442.4379      0.851361       18.6531      -1.98672      0.584518      0.571275      0.839251       1.18013       1.33016       1.42032       1.47389       1.49166
  49  13 3557.5989    2.6278  3.7537 11.6644  0.0000  0.0387   0.0219   0.1053    0.0287   0.0000   441.9121       1.16777       20.7486      0.891177      0.181990      -1.07660       1.22931       1.63404       1.88116       2.04366       2.17654       2.20044
  49  14 3730.9787    2.0648  6.0069 11.1455  0.0000  0.0575   0.0149   0.1531    0.0247   0.0000   442.5465       2.28176       23.5660      0.513082      -3.35284       1.02075       1.77153       2.43783       2.77286       2.96146       3.11937       3.14353
  49  15 3902.4507    1.6265  8.3816 10.8680 -0.0019  0.0823   0.0105   0.2225    0.0222   0.0000   440.0672       2.10159       29.2907       3.31847      -10.0739       5.82151       2.53365       3.46057       3.95107       4.28070       4.41758       4.55496
  49  16 4071.1871    1.2890 11.2971 10.5447  0.0007  0.1153   0.0075   0.2953    0.0194   0.0000   437.4243       4.57288       21.3228      -4.50793      -2.57958     0.0147872       3.57189       4.84621       5.38148       6.01886       6.22688       6.41612
  50   2 1409.9681    0.1357  0.1338  8.6880  0.0000  0.0103   0.0062   0.0195    0.0200   0.0000   441.3991     -0.530578       21.5141      0.689351      -3.65459      0.182417      0.373142      0.429262      0.407685      0.522760      0.618241      0.585543
  50   3 1661.6097    0.2930  0.3145  8.7842  0.0000  0.0109   0.0076   0.0248    0.0265   0.0000   441.5495     -0.370455       21.1102     -0.313097      -3.02160      0.618458      0.341427      0.447363      0.495901      0.533745      0.587367      0.567187
  50   4 1883.2558    0.5171  0.6378  9.0521  0.0001  0.0147   0.0096   0.0368    0.0380   0.0000   441.6510      0.229194       21.9796     0.0485694      -4.15136      0.877483      0.502498      0.687363      0.768586      0.861997      0.916284      0.868961
  50   5 2094.6615    0.7980  0.8431  9.6811  0.0000  0.0173   0.0129   0.0414    0.0445   0.0000   441.2217      0.362517       22.0402      0.154434      -2.06748    -0.0564592      0.508984      0.724155      0.787018      0.902362      0.885557      0.919250
  50   6 2296.7428    1.2869  1.1503 10.2541  0.0000  0.0200   0.0182   0.0513    0.0581   0.0000   441.4320     -0.118659       22.0341      0.360471      -3.11214       1.61201      0.600439      0.828399      0.921825       1.01562       1.06372       1.07100
  50   7 2488.9889    1.8246  1.1684 11.1468  0.0000  0.0203   0.0261   0.0526    0.0557   0.0000   441.6524      0.166749       20.3045    -0.0799414      -3.23405       3.15622      0.613443      0.861282      0.940620       1.01343       1.03525       1.08156
  50   8 2676.9743    2.5503  1.1445 11.7927  0.0002  0.0191   0.0361   0.0519    0.0550   0.0000   442.3547      0.539111       21.3832     -0.920479      -3.88225       1.72930      0.575064      0.817387      0.861640      0.985622       1.02969       1.00813
  50   9 2862.8845    3.4877  1.0202 12.2626  0.0000  0.0176   0.0491   0.0450    0.0563   0.0000   440.8432       1.60109       21.5465     -0.333363      -2.35093       1.44833      0.514096      0.726344      0.819827      0.893356      0.934011      0.933605
  50  10 3045.5204    4.1618  1.0065 12.9470  0.0000  0.0175   0.0612   0.0466    0.0513   0.0000   441.9409      0.844577       22.3515      -1.45598      -2.28912       1.04986      0.542889      0.753810      0.835577      0.886910      0.943275      0.941683
  50  11 3225.0884    4.1066  1.3786 12.9060 -0.0014  0.0214   0.0539   0.0585    0.0494   0.0000   441.6707       1.34840       19.4736       1.22077      -3.23936      -1.26542      0.650332      0.922395      0.990287       1.10773       1.19006       1.17138
  50  12 3402.7452    3.3505  2.1187 12.3059  0.0000  0.0272   0.0353   0.0732    0.0377   0.0000   441.3627    -0.0159882       17.4538       2.29238      -2.61159       3.77863      0.821102       1.15083       1.26337       1.34760       1.44938       1.50423
  50  13 3578.8239    2.5791  4.0807 11.5520 -0.0000  0.0413   0.0205   0.1093    0.0285   0.0000   445.0753     -0.197299       17.0872       2.48846      -6.00794      -1.93749       1.24150       1.70462       1.92601       2.03863       2.16694       2.16546
  50  14 3753.2450    1.9785  6.2850 11.1825 -0.0006  0.0612   0.0140   0.1615    0.0235   0.0000   443.4461      0.172129       22.2762      0.538466       2.53871      0.525359       1.82672       2.50351       2.84795       3.09799       3.23788       3.32039
  50  15 3925.3697    1.5801  9.1626 10.8526  0.0000  0.0897   0.0096   0.2383    0.0214   0.0000   440.1352     -0.978381       13.7114      -7.21532      -6.39409      -3.17371       2.68020       3.66975       4.20782       4.54498       4.72930       4.88702
  50  16 4095.4324    1.2553 11.6002 10.5368  0.0000  0.1181   0.0073   0.3030    0.0190   0.0000   443.9403       8.03132       17.2620       2.92834       1.03929      -8.89734       3.56025       4.81627       5.51033       5.94780       6.32249       6.48439
  51   2 1421.2647    0.1383  0.1475  8.6440  0.0000  0.0101   0.0060   0.0186    0.0201   0.0000   441.1819      0.452863       21.1871      0.560082      -3.28906     -0.587867      0.355683      0.453246      0.574789      0.731878      0.760121      0.750358
  51   3 1673.7129    0.2960  0.3221  8.8052  0.0000  0.0111   0.0076   0.0260    0.0259   0.0000   442.4040     -0.177742       21.5316     -0.538526      -4.27146      0.957120      0.346872      0.444255      0.493334      0.505018      0.558683      0.587238
  51   4 1896.4592    0.5440  0.5929  9.0487  0.0000  0.0139   0.0101   0.0350    0.0390   0.0000   441.8398     -0.762790       21.3243     -0.889735      -2.70959      0.226724      0.398002      0.589907      0.603745      0.710081      0.745923      0.758381
  51   5 2109.1568    0.8432  0.8835  9.6438 -0.0003  0.0167   0.0132   0.0449    0.0469   0.0000   442.2776      -1.71603       21.1925      0.469140      -3.30477     0.0384383      0.500041      0.673810      0.775489      0.843236      0.893492      0.884995
  51   6 2311.9679    1.3030  1.1066 10.3258  0.0000  0.0194   0.0187   0.0486    0.0571   0.0000   442.7945     -0.318996       20.8135     0.0975187      -3.88865     -0.804173      0.577769      0.808632      0.882966      0.967295       1.03030       1.07029
  51   7 2504.9774    1.9299  1.2841 10.9762 -0.0000  0.0206   0.0254   0.0541    0.0569   0.0000   441.4758     -0.235579       20.8244      0.907067      -2.70676      0.481129      0.608009      0.858980      0.962106       1.04354       1.09758       1.09215
  51   8 2694.0204    2.6896  1.1599 11.7048 -0.0000  0.0193   0.0367   0.0486    0.0596   0.0000   441.5535       1.59458       22.2431     -0.318144      -3.00175     0.0994076      0.572237      0.807176      0.886957      0.970054      0.973352       1.01274
  51   9 2880.8363    3.5412  1.0626 12.5008  0.0000  0.0182   0.0497   0.0460    0.0519   0.0000   442.3500      -1.24253       20.4431      0.367074      -1.37910       1.83869      0.545915      0.757024      0.825906      0.912452      0.951824      0.980691
  51  10 3064.2159    4.2398  1.0759 12.7765  0.0000  0.0181   0.0589   0.0461    0.0560   0.0000   441.7901     -0.724055       19.7896      0.811389      -1.81990     -0.427130      0.540160      0.745717      0.796372      0.881975      0.935440      0.938989
  51  11 3244.5335    4.0928  1.4126 12.7937 -0.0001  0.0222   0.0519   0.0557    0.0485   0.0000   441.9577      0.978402       21.5494    0.00417754      0.535370      0.181108      0.648821      0.923406       1.02825       1.14507       1.18352       1.21846
  51  12 3422.9042    3.2062  2.4956 12.0841 -0.0001  0.0291   0.0307   0.0787    0.0358   0.0000   443.0393     -0.913168       19.0069      0.642874     -0.380790      0.747731      0.887703       1.19735       1.38437       1.47153       1.57257       1.59775
  51  13 3599.8418    2.4441  4.2594 11.5387  0.0000  0.0424   0.0191   0.1147    0.0266   0.0000   442.8565      -3.58020       18.6481       1.76735      -3.82788       1.39373       1.27920       1.75793       1.97109       2.15388       2.27847       2.31162
  51  14 3774.9830    1.9701  6.9606 11.0785  0.0000  0.0669   0.0131   0.1746    0.0236   0.0000   438.2111     -0.499281       19.8551       7.63779      -3.04483       2.04251       1.94303       2.70512       3.03162       3.34797       3.40459       3.52880
  51  15 3948.0546    1.5314  9.4341 10.8124 -0.0000  0.0933   0.0091   0.2471    0.0208   0.0000   436.8402       4.63242       20.7469      -1.21024      -4.84188      -6.93245       2.75791       3.77288       4.29129       4.63577       4.76980       4.97559
  52   2 1432.4238    0.1553  0.1821  8.6593  0.0000  0.0099   0.0059   0.0226    0.0204   0.0000   441.7412     -0.909396       21.5924     -0.242098      -2.58766      0.415239      0.292873      0.385973      0.435703      0.494235      0.533330      0.555569
  52   3 1685.6529    0.3109  0.3862  8.8497  0.0000  0.0123   0.0074   0.0280    0.0269   0.0000   441.4962     -0.621477       21.4530     -0.842053      -2.63309      0.298792      0.372732      0.480971      0.551896      0.654291      0.646470      0.640940
  52   4 1909.5306    0.5313  0.6760  9.1433  0.0000  0.0151   0.0094   0.0382    0.0379   0.0000   441.5743     -0.586786       21.5752       1.55674      -3.59633      0.726527      0.439887      0.622330      0.698927      0.746561      0.807775      0.834241
  52   5 2123.4966    0.8825  0.9173  9.5863  0.0000  0.0165   0.0132   0.0434    0.0497   0.0000   441.9984     0.0635199       21.6867     -0.321849      -2.23747      0.348758      0.505497      0.687501      0.787047      0.851699      0.916807      0.906224
  52   6 2327.0235    1.3491  1.1177 10.4221 -0.0000  0.0189   0.0189   0.0491    0.0544   0.0000   441.2007     -0.633193       21.0060      0.445610      -3.16282      -2.16670      0.576353      0.765913      0.903704      0.945741      0.995874       1.01617
  52   7 2520.8939    1.9165  1.2796 11.2106  0.0000  0.0209   0.0257   0.0557    0.0523   0.0000   441.9394      -1.22217       20.8737       1.61858      -2.33558     -0.126835      0.616131      0.854194      0.953213       1.05619       1.13386       1.13219
  52   8 2711.0021    2.7911  1.1659 11.8542  0.0000  0.0193   0.0378   0.0487    0.0584   0.0000   441.1538    -0.0941021       21.3365      0.513169      -3.87900      0.138933      0.569356      0.757915      0.856972      0.923752      0.961996      0.974185
  52   9 2898.6725    3.7267  1.0905 12.3496  0.0000  0.0178   0.0505   0.0457    0.0581   0.0000   441.7770      0.906388       22.9484       1.34006      -2.56125      0.495683      0.519565      0.709801      0.802530      0.869643      0.908683      0.897674
  52  10 3082.7966    4.4391  1.0693 12.7326 -0.0002  0.0180   0.0604   0.0451    0.0575   0.0000   441.4571     -0.760358       20.2293       1.35264      -3.09757      0.605861      0.500835      0.746801      0.790472      0.870191      0.901546      0.905350
  52  11 3263.8611    3.9678  1.5337 12.6895  0.0000  0.0224   0.0479   0.0595    0.0452   0.0000   440.2567    -0.0472314       19.4185     -0.572270      -3.77147     -0.242337      0.654457      0.907151       1.03594       1.12182       1.23715       1.23798
  52  12 3443.1082    3.1726  2.7236 12.0509  0.0000  0.0307   0.0288   0.0821    0.0336   0.0000   442.0490      0.571215       14.9285     -0.137228       3.33155     -0.420900      0.892119       1.23233       1.36670       1.52083       1.58211       1.63452
  52  13 3620.6892    2.4240  4.6465 11.4274  0.0003  0.0446   0.0179   0.1191    0.0262   0.0000   442.2436     -0.862047       21.5482      -3.28091      -1.29307       3.60419       1.29277       1.83428       2.02036       2.22831       2.31212       2.35969
  52  14 3796.7533    1.8899  7.3971 11.0738  0.0000  0.0708   0.0122   0.1919    0.0231   0.0000   442.8386      -2.51822       26.5027      -3.83016      -10.5697       9.89799       2.04689       2.82451       3.16197       3.42864       3.61864       3.66038
  52  15 3970.8262    1.5332  9.9209 10.7695  0.0011  0.0972   0.0086   0.2489    0.0202   0.0000   438.7935       1.24188       21.4875      -2.39404      -7.63896      -9.95283       2.78919       3.87004       4.39101       4.79490       4.94222       5.09562
  53   2 1443.4768    0.1481  0.1439  8.6262 -0.0016  0.0096   0.0061   0.0200    0.0199   0.0000   441.9226     -0.279598       22.0597     -0.440102      -3.83058    -0.0429168      0.301462      0.379275      0.411569      0.409829      0.485928      0.447360
  53   3 1697.4797    0.3244  0.3674  8.8281  0.0000  0.0123   0.0077   0.0246    0.0275   0.0000   442.1226      -1.02188       21.7058      0.453046      -4.37845      0.171660      0.366480      0.502870      0.540055      0.624121      0.661454      0.635185
  53   4 1922.4760    0.5751  0.6511  9.0827  0.0000  0.0143   0.0100   0.0349    0.0399   0.0000   441.7953      -1.13707       20.6022    0.00643918      -2.64556     -0.408555      0.403321      0.552071      0.622925      0.675484      0.711390      0.750897
  53   5 2137.7234    0.8978  0.8627  9.8274  0.0000  0.0166   0.0139   0.0423    0.0453   0.0000   441.0647     -0.971458       21.0939     -0.667220      -3.83073       1.27748      0.467298      0.653161      0.742266      0.816367      0.852224      0.865969
  53   6 2341.9427    1.3720  1.0854 10.6125  0.0000  0.0189   0.0198   0.0498    0.0509   0.0000   442.3379      0.406644       21.7947      -1.29698      -4.29278      -1.06239      0.558943      0.765289      0.829545      0.936253      0.998440       1.01729
  53   7 2536.6602    2.0144  1.1845 11.2111  0.0000  0.0191   0.0274   0.0511    0.0562   0.0000   441.6823     -0.435584       21.6803     -0.577691      -3.74576      0.359436      0.560552      0.784849      0.863816      0.941514       1.02838       1.05299
  53   8 2727.8331    2.8214  1.1399 11.9728  0.0000  0.0186   0.0387   0.0498    0.0527   0.0000   441.2041     -0.391130       22.3081      0.902591      -2.95235     -0.549901      0.521307      0.729502      0.806139      0.877884      0.932655      0.948282
  53   9 2916.3771    3.7314  1.0204 12.6017  0.0000  0.0179   0.0526   0.0439    0.0524   0.0000   441.4302     -0.963355       19.2284      0.890420      -3.03323     -0.205996      0.503462      0.709437      0.762394      0.872268      0.901809      0.936917
  53  10 3101.2206    4.2232  1.1775 13.0185  0.0000  0.0200   0.0578   0.0500    0.0512   0.0000   441.8253     -0.428277       20.3996      0.856780      -1.89132      -1.30705      0.558966      0.811085      0.855999      0.974555       1.01761       1.00748
  53  11 3283.0379    3.8440  1.5250 12.7843  0.0000  0.0226   0.0471   0.0596    0.0423   0.0000   440.7169      -2.00981       21.4374       1.15002      -1.35442      -1.78741      0.669666      0.929500       1.01846       1.11237       1.19021       1.18864
  53  12 3463.0284    3.0284  2.7554 11.9811  0.0000  0.0309   0.0272   0.0827    0.0325   0.0000   443.1873     -0.503855       18.4523      -3.78948      -2.99100       2.14832      0.881330       1.22458       1.37333       1.47682       1.60220       1.60190
  53  13 3641.4011    2.3337  4.9710 11.3949  0.0000  0.0473   0.0171   0.1284    0.0252   0.0000   438.9389       1.61157       20.6795      0.475150      -2.51536      -2.46752       1.33383       1.87711       2.06747       2.28173       2.41726       2.42933
  53  14 3818.1174    1.8151  7.4599 11.0774 -0.0011  0.0725   0.0117   0.1934    0.0224   0.0000   442.0651      0.672198       21.1285       3.57176      -10.6390      -1.93073       2.06157       2.84188       3.25537       3.50895       3.67828       3.70988
  53  15 3992.9626    1.4396 10.2558 10.7628 -0.0026  0.1046   0.0082   0.2671    0.0196   0.0000   437.6863      0.807342       20.1458       1.57288      -18.0545       6.54826       2.92108       4.06871       4.59374       4.98700       5.12099       5.26927
  54   1 1147.8866    0.0556  0.0557  8.6966  0.0000  0.0173   0.0063   0.0175    0.0175   0.0000   440.5645      0.350103       20.7109      0.613312      -3.96901      0.906491      0.711908      0.832007       1.20098      0.862713      0.988644       1.62715
  54   2 1454.3715    0.1504  0.1678  8.6285  0.0000  0.0092   0.0058   0.0210    0.0199   0.0000   442.2188     -0.366047       21.8890     0.0597259      -3.76260     -0.438703      0.312646      0.344750      0.412035      0.448598      0.504338      0.545904
  54   3 1709.1244    0.3233  0.3729  8.8580 -0.0005  0.0113   0.0075   0.0270    0.0266   0.0000   442.0121     0.0268582       21.7769      0.208170      -3.36129      0.856472      0.324464      0.448352      0.474266      0.521343      0.576731      0.591972
  54   4 1935.3183    0.6079  0.6369  9.1260  0.0000  0.0135   0.0105   0.0345    0.0383   0.0000   441.7418     0.0169368       21.3462     -0.616004      -4.45879     -0.583512      0.376657      0.510167      0.572952      0.589296      0.660371      0.659140
  54   5 2151.7610    0.9143  0.8926  9.8538  0.0000  0.0171   0.0137   0.0411    0.0449   0.0000   442.2422     -0.741584       21.3949      -1.45435      -3.47571      0.351505      0.479818      0.686635      0.739006      0.822650      0.883336      0.890512
  54   6 2356.7037    1.4002  1.1415 10.7394  0.0000  0.0197   0.0199   0.0521    0.0486   0.0000   441.7268     -0.624598       19.5414      0.863211      -3.02024       1.45075      0.561578      0.790905      0.870679      0.956785       1.03081      0.992204
  54   7 2552.3552    2.0816  1.1415 11.4862  0.0000  0.0193   0.0289   0.0493    0.0503   0.0000   441.1141     -0.162630       22.7046      0.377402      -4.46502     -0.205415      0.543601      0.767932      0.834933      0.964948       1.01709       1.00209
  54   8 2744.5112    2.8951  1.0981 12.0247  0.0000  0.0182   0.0397   0.0464    0.0527   0.0000   442.6945      -1.92810       21.1183     0.0373567      -2.84265      0.318438      0.514001      0.715980      0.800060      0.858727      0.924990      0.908622
  54   9 2933.9274    3.8480  1.1277 12.4724 -0.0001  0.0183   0.0510   0.0465    0.0568   0.0000   441.7790       1.12299       22.1920     -0.412203      -1.58171       1.79420      0.510591      0.739202      0.798527      0.898914      0.939830      0.951502
  54  10 3119.4320    4.3582  1.1680 12.9695 -0.0005  0.0187   0.0595   0.0499    0.0540   0.0000   441.6333     -0.678792       20.7583     -0.183574      -3.39887      -1.05015      0.530973      0.753011      0.812787      0.929543      0.945600      0.957877
  54  11 3301.9969    3.7888  1.8109 12.4111  0.0000  0.0239   0.0409   0.0640    0.0409   0.0000   441.9311      0.260982       18.9689       1.33060     -0.556933      -2.24289      0.646174      0.935289       1.01340       1.12237       1.15617       1.17500
  54  12 3482.8010    2.9405  3.1755 11.8032 -0.0000  0.0326   0.0245   0.0901    0.0312   0.0000   443.1990       2.03119       19.8241      0.944351       1.40077       3.10857      0.924505       1.24755       1.43200       1.55735       1.65365       1.65289
  54  13 3662.1172    2.2944  5.1012 11.3843  0.0003  0.0497   0.0166   0.1289    0.0248   0.0000   443.0695      -2.75617       19.0050      0.640001      0.606560       6.25698       1.35122       1.95279       2.11874       2.37662       2.45489       2.49764
  54  14 3839.3879    1.8067  7.9081 11.0555  0.0014  0.0770   0.0113   0.2043    0.0221   0.0000   437.6250       5.16669       18.8262       8.18760       3.95892      -1.99945       2.11259       2.98742       3.30475       3.68798       3.81766       3.91155
  54  15 4015.2433    1.4027 10.6291 10.7511  0.0016  0.1101   0.0080   0.2735    0.0190   0.0000   442.7482      -2.69086       18.8454       1.97823      -4.50211       5.90003       3.04190       4.23436       4.74231       5.22515       5.34975       5.54130
  55   1 1156.9754    0.0605  0.0507  8.6908 -0.0033  0.0162   0.0063   0.0148    0.0175   0.0000   439.8782      -1.65223       21.2451       2.73298      -4.21104      -1.30382      0.462321      0.693205      0.707102      0.700907      0.727493      0.765779
  55   2 1465.1446    0.1657  0.2055  8.6320  0.0000  0.0095   0.0058   0.0241    0.0204   0.0000   441.4888    -0.0948206       22.2667     -0.340589      -3.46346      0.668264      0.282316      0.348447      0.421236      0.444429      0.487513      0.536192
  55   3 1720.5914    0.3437  0.3953  8.7895 -0.0004  0.0112   0.0076   0.0267    0.0279   0.0000   442.1060     0.0698140       21.7099     -0.306673      -2.77509     -0.993729      0.322317      0.411288      0.482405      0.546617      0.573759      0.563402
  55   4 1948.0391    0.6032  0.6322  9.3413 -0.0000  0.0133   0.0106   0.0344    0.0364   0.0000   441.9801      0.322726       22.2632      -1.26927      -4.44260      0.945834      0.396626      0.519626      0.594230      0.672809      0.700942      0.691421
  55   5 2165.6126    0.9696  0.9483  9.8940  0.0000  0.0169   0.0143   0.0441    0.0474   0.0000   442.2644      0.908516       21.3904      0.182103      -4.17025      0.422124      0.474529      0.655758      0.738080      0.806736      0.890977      0.901508
  55   6 2371.3254    1.4772  1.1731 10.6764  0.0000  0.0194   0.0201   0.0511    0.0518   0.0000   441.2446      0.666354       23.0697      -1.06151      -2.50601       2.73060      0.533638      0.745976      0.840629      0.896852      0.965878      0.962888
  55   7 2567.8453    2.1302  1.2873 11.4935 -0.0001  0.0208   0.0279   0.0554    0.0480   0.0000   440.9104      0.247545       21.8088     -0.224461      -3.07930      0.734490      0.555953      0.797479      0.859120      0.969092      0.998890       1.01258
  55   8 2761.1303    2.9692  1.1120 12.1474 -0.0002  0.0190   0.0405   0.0468    0.0520   0.0000   441.5575     -0.602924       20.9305      0.278636      -1.53467     0.0723208      0.493310      0.720692      0.768447      0.862151      0.920372      0.891844
  55   9 2951.2784    3.9842  1.0987 12.5250 -0.0000  0.0181   0.0524   0.0439    0.0571   0.0000   442.2017     -0.309658       20.1386     0.0445087      -1.41568     -0.282704      0.491778      0.696058      0.762513      0.855259      0.915532      0.934301
  55  10 3137.5478    4.3655  1.1893 12.9774 -0.0000  0.0192   0.0581   0.0496    0.0536   0.0000   441.4338     -0.417195       22.5938     0.0293699      -2.65820      0.584672      0.524760      0.751676      0.798927      0.929244      0.937514      0.959054
  55  11 3320.8744    3.7388  1.8353 12.4055  0.0000  0.0237   0.0395   0.0628    0.0410   0.0000   439.9852      -1.37706       18.0086       2.29835      -1.14992      0.396769      0.651755      0.895402       1.02215       1.10520       1.17417       1.20403
  55  12 3502.4507    2.8795  3.1499 11.8554  0.0000  0.0334   0.0242   0.0896    0.0308   0.0000   443.1276      0.916028       18.9877      -1.06556       1.84445     -0.261678      0.908030       1.25472       1.44830       1.58511       1.61400       1.66419
  55  13 3682.3477    2.2124  5.5497 11.3408 -0.0002  0.0528   0.0157   0.1391    0.0247   0.0000   441.9252      0.293246       20.7596     -0.383204      -3.67171       2.08003       1.45101       1.97067       2.29545       2.44794       2.59015       2.63150
  55  14 3860.3761    1.7288  7.9157 11.0441 -0.0014  0.0771   0.0106   0.2054    0.0218   0.0000   439.5995      -2.94570       19.7924      -3.33972       3.47331      -2.14686       2.12488       2.95104       3.29101       3.64402       3.82284       3.92294
  56   1 1165.8702    0.0747  0.1288  8.6464  0.0000  0.0159   0.0054   0.0351    0.0178   0.0000   440.2777      0.462026       22.1206     -0.172932      -3.90819      0.508956      0.373298      0.552682      0.669254      0.666007      0.745788      0.695878
  56   2 1475.7793    0.1563  0.1897  8.6381  0.0000  0.0088   0.0057   0.0234    0.0201   0.0000   442.1489     -0.319263       21.5976      0.198463      -3.56800      0.296611      0.260868      0.305066      0.372958      0.410070      0.397244      0.418019
  56   3 1731.9711    0.3641  0.4299  8.8235  0.0000  0.0115   0.0077   0.0286    0.0283   0.0000   441.4571     -0.570046       21.0116     -0.417237      -2.87594     0.0773603      0.346180      0.447077      0.522975      0.558432      0.623189      0.630979
  56   4 1960.6217    0.6244  0.6632  9.2740  0.0000  0.0142   0.0104   0.0341    0.0385   0.0000   442.5912     -0.547203       22.9649      0.734289      -5.47376      0.186883      0.385289      0.549287      0.598482      0.633146      0.729328      0.733270
  56   5 2179.3894    0.9942  0.9927  9.9024  0.0000  0.0173   0.0140   0.0448    0.0467   0.0000   441.1587     -0.910988       20.9729     0.0175744      -2.35367       2.04387      0.462176      0.626129      0.732355      0.798847      0.834884      0.839018
  56   6 2385.7846    1.5548  1.1936 10.7068  0.0000  0.0190   0.0209   0.0510    0.0547   0.0000   441.2146     -0.972449       22.6260     -0.378829      -2.60374      0.585978      0.534500      0.716974      0.843248      0.863492      0.995543      0.984290
  56   7 2583.2241    2.2020  1.2586 11.4260  0.0000  0.0195   0.0283   0.0517    0.0514   0.0000   442.5295      0.643344       22.5615      0.558829      -3.13289      -1.29311      0.554433      0.746856      0.834575      0.928445      0.965992      0.999104
  56   8 2777.5736    3.0865  1.1254 12.0663  0.0000  0.0179   0.0409   0.0465    0.0547   0.0000   441.1390      -1.30541       20.7086     -0.719659      -2.53069      0.680147      0.484297      0.691470      0.749213      0.808662      0.898932      0.912058
  56   9 2968.5342    4.0661  1.0792 12.7036 -0.0000  0.0174   0.0541   0.0444    0.0519   0.0000   441.9597    -0.0831097       20.1469       1.29886      -2.78131       1.84981      0.471803      0.654017      0.717436      0.810575      0.834712      0.840104
  56  10 3155.5214    4.2021  1.2650 12.9232  0.0000  0.0198   0.0540   0.0517    0.0497   0.0000   442.7145     0.0418630       21.8264      0.390554      -3.67357     0.0647631      0.535692      0.768770      0.823744      0.917324      0.963909       1.01223
  56  11 3339.6150    3.6967  1.9229 12.4996  0.0000  0.0244   0.0382   0.0646    0.0369   0.0000   442.4134     -0.777710       19.6735       1.14356      -1.36226      -2.09373      0.673633      0.916177       1.03023       1.12830       1.20842       1.24063
  56  12 3521.8672    2.8088  3.5618 11.6949  0.0000  0.0364   0.0217   0.0927    0.0287   0.0000   442.4418      -2.23265       20.4964    -0.0618473    -0.0310903     -0.874324      0.948172       1.37421       1.52158       1.64096       1.80393       1.81826
  56  13 3702.5514    2.1885  5.8980 11.2672  0.0003  0.0560   0.0147   0.1448    0.0246   0.0000   441.8232      -2.31245       22.5878       1.71892      -3.27312      -1.66721       1.48179       2.06084       2.36057       2.54850       2.64949       2.73162
  56  14 3881.2663    1.7457  8.8451 10.9432  0.0020  0.0849   0.0096   0.2180    0.0213   0.0000   442.1149      -4.57926       27.7356      0.473603      -2.76605       3.47186       2.27177       3.10691       3.55372       3.81109       4.06330       4.16950
  57   2 1486.2956    0.1659  0.2159  8.6875  0.0000  0.0095   0.0057   0.0248    0.0204   0.0000   441.4680     -0.626408       21.6106     0.0368359      -3.46686    -0.0462556      0.279127      0.355661      0.429400      0.424951      0.434227      0.471584
  57   3 1743.2228    0.3822  0.4131  8.8777  0.0000  0.0117   0.0081   0.0266    0.0289   0.0000   441.8438     -0.817005       21.7420     0.0302365      -3.44646    -0.0386121      0.336746      0.471296      0.500748      0.563641      0.578151      0.607318
  57   4 1973.1408    0.6424  0.7468  9.2524  0.0000  0.0150   0.0102   0.0373    0.0411   0.0000   441.5897     -0.681963       22.5684      0.158053      -3.22822     -0.325262      0.407463      0.551880      0.610975      0.692950      0.725715      0.736262
  57   5 2193.0337    1.0284  0.9824 10.0075  0.0000  0.0178   0.0144   0.0438    0.0467   0.0000   442.2080     -0.994542       21.2050      0.314978      -2.26008      0.122874      0.452441      0.670529      0.696889      0.801992      0.834367      0.888141
  57   6 2400.0605    1.5670  1.2797 10.6806  0.0000  0.0196   0.0199   0.0528    0.0508   0.0000   442.0617       1.29756       21.4628     -0.743530      -3.86189       1.90434      0.525228      0.725414      0.827657      0.890231      0.970174      0.989204
  57   7 2598.5021    2.3241  1.2921 11.4667 -0.0000  0.0191   0.0292   0.0527    0.0518   0.0000   441.7514      0.511621       20.5918      0.246976      -2.86903      0.198343      0.535978      0.707885      0.828707      0.885080      0.977667      0.960013
  57   8 2793.8939    3.2280  1.0729 12.0851  0.0000  0.0170   0.0421   0.0432    0.0541   0.0000   442.1510     -0.661875       21.5020      0.292151      -2.29527      0.816519      0.470147      0.653462      0.739011      0.793525      0.832104      0.842780
  57   9 2985.6827    4.1412  1.0039 12.7012  0.0000  0.0164   0.0561   0.0425    0.0527   0.0000   441.1860     -0.849975       22.9564       1.19620      -3.28411    -0.0661546      0.429364      0.609169      0.651134      0.732901      0.788015      0.792791
  57  10 3173.3219    4.1644  1.2373 13.0266  0.0000  0.0192   0.0545   0.0526    0.0477   0.0000   442.0346      0.837674       22.3064      0.683494      -3.06644      0.222408      0.521449      0.721890      0.805312      0.901503      0.962097      0.969887
  57  11 3358.2602    3.5527  1.9950 12.4967 -0.0000  0.0248   0.0365   0.0683    0.0363   0.0000   441.8790     -0.110435       18.5861      -1.45802      -3.75546       1.25654      0.666542      0.926782       1.04554       1.13480       1.19522       1.23357
  57  12 3541.2646    2.7530  3.8547 11.6660  0.0000  0.0374   0.0206   0.0997    0.0277   0.0000   441.7960      -1.00554       19.8187       2.52612    -0.0863643     -0.389116      0.978286       1.35868       1.57675       1.68526       1.77466       1.82308
  57  13 3722.5337    2.1199  6.1338 11.2739  0.0000  0.0577   0.0140   0.1510    0.0240   0.0000   440.0068       3.72761       16.0153      -5.23298      -2.11530      -2.53453       1.52144       2.12665       2.39058       2.62747       2.76278       2.80000
  57  14 3901.9233    1.6884  9.2812 10.9129 -0.0008  0.0881   0.0088   0.2285    0.0206   0.0000   440.2666       1.61561       21.1716     -0.162326      -4.98842       9.31610       2.30587       3.19947       3.60675       4.00039       4.14725       4.27983
  58   1 1183.5407    0.0722  0.0713  8.6610  0.0000  0.0140   0.0056   0.0171    0.0172   0.0000   440.7488     -0.744975       21.1398    -0.0451782      -3.92470      0.794939      0.361392      0.517849      0.546002      0.677594      0.570351      0.642275
  58   2 1496.6922    0.1803  0.2270  8.6965  0.0000  0.0097   0.0058   0.0232    0.0204   0.0000   441.7591     0.0969233       22.0748     0.0930925      -3.95161     -0.467072      0.256053      0.361200      0.378368      0.442191      0.460455      0.482394
  58   3 1754.2945    0.3941  0.4978  8.8457  0.0000  0.0127   0.0077   0.0312    0.0316   0.0000   441.1980     -0.679844       21.9563     -0.108462      -3.59780      -1.08037      0.338995      0.467327      0.546928      0.586957      0.637054      0.636549
  58   4 1985.5306    0.6531  0.7708  9.3460  0.0000  0.0156   0.0103   0.0386    0.0399   0.0000   442.7231     -0.764746       21.5484       1.13753      -3.30047      -1.51383      0.395095      0.567862      0.631105      0.697485      0.727476      0.727649
  58   5 2206.4878    1.0550  1.0305 10.0332  0.0000  0.0176   0.0145   0.0449    0.0481   0.0000   442.7652      -1.10161       21.6926     -0.871267      -3.50341     -0.200080      0.463038      0.647720      0.706967      0.785696      0.848063      0.859181
  58   6 2414.2480    1.6318  1.3006 10.8084  0.0000  0.0197   0.0207   0.0542    0.0515   0.0000   442.5822       1.06211       19.7490       1.34967      -3.14789      -1.37042      0.524963      0.711818      0.826970      0.865473      0.968912      0.974305
  58   7 2613.6732    2.3350  1.3893 11.2921 -0.0000  0.0204   0.0270   0.0513    0.0490   0.0000   442.1395      0.979236       21.0502      0.338372      -3.54302      0.583059      0.507359      0.740439      0.795288      0.886433      0.931368      0.951875
  58   8 2810.0610    3.2834  1.1276 12.2923  0.0000  0.0180   0.0431   0.0463    0.0539   0.0000   441.1895       1.44570       21.5067      0.341874      -4.16340       1.56944      0.477739      0.658622      0.712268      0.811451      0.857097      0.890618
  58   9 3002.6032    4.1636  1.0591 12.8072  0.0000  0.0173   0.0552   0.0427    0.0515   0.0000   441.1645      0.565592       20.5694     -0.309532      -1.95887      0.474386      0.442396      0.633935      0.661697      0.765878      0.794277      0.769071
  58  10 3191.0391    4.2942  1.4218 12.6172  0.0003  0.0199   0.0497   0.0529    0.0522   0.0000   440.5120      0.142103       20.3102       1.66820      -4.01220     -0.131284      0.519102      0.702528      0.822378      0.884325      0.977229      0.971948
  58  11 3376.7071    3.5086  2.2086 12.2488  0.0000  0.0258   0.0332   0.0688    0.0373   0.0000   443.2274      0.188654       20.1733      -1.02072     -0.420997      -1.67970      0.661304      0.931037       1.03594       1.15937       1.21657       1.22673
  58  12 3560.5550    2.6510  4.2292 11.5563  0.0000  0.0400   0.0188   0.1034    0.0270   0.0000   441.8725      -1.21726       19.6589      0.187678    -0.0388689       1.09562       1.02762       1.44624       1.60907       1.76720       1.87873       1.89417
  58  13 3742.3976    2.0516  6.4375 11.2497 -0.0011  0.0602   0.0131   0.1600    0.0237   0.0000   439.9813       4.43338       22.5171      0.616737      0.619148       2.33739       1.57161       2.18605       2.44253       2.68830       2.81411       2.85167
  58  14 3922.7240    1.6366  9.5435 10.9189  0.0011  0.0928   0.0086   0.2354    0.0199   0.0000   437.5572     -0.121659       18.8511      -3.42014      -4.91997       1.95399       2.37457       3.30357       3.72760       4.09343       4.25570       4.35225
  59   2 1506.9527    0.1831  0.2138  8.6939  0.0000  0.0093   0.0059   0.0222    0.0202   0.0000   441.6132     -0.153359       21.6736     -0.226167      -2.54323     -0.657206      0.244609      0.320003      0.317149      0.406849      0.410748      0.401670
  59   3 1765.2672    0.4068  0.4630  8.8558 -0.0001  0.0116   0.0080   0.0280    0.0301   0.0000   442.0852     -0.531865       22.0014      -1.12155      -2.73933     -0.209303      0.312112      0.418347      0.475191      0.518196      0.596880      0.601777
  59   4 1997.8666    0.6874  0.7835  9.2922  0.0000  0.0153   0.0105   0.0376    0.0430   0.0000   441.4749      -1.44067       22.7196      0.809304      -5.17810      0.129512      0.382882      0.544475      0.597335      0.647229      0.679472      0.699606
  59   5 2219.8067    1.0881  1.1510  9.9225  0.0000  0.0188   0.0143   0.0474    0.0529   0.0000   441.8774      -1.17992       20.9779     -0.308717      -2.45934      0.466080      0.493058      0.661832      0.768901      0.843634      0.893710      0.920078
  59   6 2428.2798    1.6744  1.3164 10.8687  0.0000  0.0201   0.0207   0.0529    0.0470   0.0000   442.5465      -1.38282       21.5913     -0.516366      -2.52938       1.40737      0.509324      0.726346      0.792907      0.878514      0.950668      0.961363
  59   7 2628.7287    2.3641  1.3160 11.5281  0.0000  0.0203   0.0286   0.0500    0.0480   0.0000   442.2554     -0.623483       21.8287     -0.359382      -3.11632      0.256109      0.520343      0.737867      0.837755      0.895119      0.941961      0.980708
  59   8 2826.1036    3.4187  1.1456 12.2612 -0.0000  0.0178   0.0433   0.0457    0.0534   0.0000   441.9843     -0.373180       21.5639      0.942911      -3.02672       1.39608      0.450876      0.643116      0.701999      0.789602      0.820543      0.862552
  59   9 3019.4692    4.1995  1.1087 12.7920  0.0000  0.0170   0.0549   0.0468    0.0528   0.0000   441.6325      0.714277       21.1848      -1.47081      -2.21224      0.509586      0.438574      0.631242      0.665981      0.773044      0.810105      0.829299
  59  10 3208.6107    4.2197  1.3998 12.8941  0.0000  0.0205   0.0504   0.0537    0.0446   0.0000   442.6097     -0.351818       21.7683      0.507845      -2.23043      0.857130      0.511179      0.739446      0.809252      0.907811      0.949828      0.992216
  59  11 3395.0519    3.3517  2.1121 12.4074  0.0000  0.0253   0.0335   0.0703    0.0348   0.0000   441.8573     -0.302337       20.6767     -0.258765     -0.190660       1.26598      0.665785      0.908972       1.02251       1.11735       1.19419       1.20325
  59  12 3579.5570    2.6144  4.2888 11.5746 -0.0000  0.0402   0.0188   0.1067    0.0267   0.0000   440.3388       1.55362       22.9362       1.37804     -0.126443      -2.81761       1.02775       1.44523       1.60957       1.79028       1.86131       1.89792
  59  13 3762.2112    2.0900  6.8877 11.1246  0.0014  0.0621   0.0123   0.1641    0.0241   0.0000   440.6929      -1.57322       23.9645       2.17229      -6.79680      -1.09599       1.58927       2.23251       2.51729       2.71614       2.90233       2.96335
  60   2 1517.1019    0.1887  0.2471  8.6191  0.0000  0.0099   0.0057   0.0240    0.0208   0.0000   441.3436     -0.234998       21.9774      0.214089      -4.04417     -0.650057      0.278318      0.368083      0.431723      0.460959      0.470386      0.478228
  60   3 1776.1327    0.4321  0.5092  8.8173  0.0000  0.0122   0.0080   0.0291    0.0316   0.0000   442.1346     -0.616943       21.6471      0.453752      -3.29737     -0.650246      0.319168      0.431318      0.469678      0.534740      0.550121      0.558238
  60   4 2010.0208    0.6918  0.7531  9.3520 -0.0000  0.0147   0.0105   0.0355    0.0390   0.0000   442.5433    -0.0698797       22.0719     -0.176661      -3.96881      0.663603      0.365328      0.522030      0.569733      0.622306      0.680613      0.696977
  60   5 2233.0252    1.1001  1.1552 10.1367  0.0000  0.0192   0.0146   0.0485    0.0482   0.0000   442.7619    -0.0856990       19.6430     0.0401411     -0.448531      -1.39674      0.493848      0.670911      0.758236      0.858161      0.871404      0.918357
  60   6 2442.2090    1.7446  1.3013 10.9143  0.0000  0.0198   0.0219   0.0523    0.0508   0.0000   441.7195     -0.371435       20.3913      0.132487      -1.85502       1.62078      0.495350      0.676043      0.772238      0.841448      0.878892      0.882775
  60   7 2643.7015    2.5320  1.1663 11.6935  0.0000  0.0182   0.0324   0.0463    0.0527   0.0000   442.2930     -0.123621       21.5382      0.976406      -1.02572     -0.622598      0.462893      0.653343      0.730533      0.779738      0.834062      0.862426
  60   8 2842.0850    3.4264  1.0915 12.4473  0.0000  0.0174   0.0447   0.0441    0.0487   0.0000   440.9779     -0.254640       22.1416       1.14272      -2.26128      -1.74890      0.448653      0.615757      0.679862      0.758018      0.804923      0.807689
  60   9 3036.1442    4.1997  1.1643 12.7723  0.0000  0.0174   0.0533   0.0480    0.0517   0.0000   441.8241     -0.109146       21.7814       1.81078      -3.40188      0.369259      0.445516      0.612782      0.666950      0.737307      0.783480      0.800783
  60  10 3226.0272    4.1438  1.5261 12.7341 -0.0000  0.0209   0.0469   0.0561    0.0433   0.0000   441.5041     -0.252517       20.6212      0.805070      -2.35064      -1.13962      0.530912      0.730978      0.803882      0.880971      0.945878      0.957235
  60  11 3413.2233    3.3145  2.5240 12.2234  0.0000  0.0285   0.0298   0.0745    0.0325   0.0000   443.1674     -0.921236       16.6087       1.31852     0.0883673     -0.737188      0.700765      0.994920       1.11330       1.18749       1.29170       1.30641
  60  12 3598.5541    2.5513  4.4702 11.5012  0.0001  0.0419   0.0178   0.1101    0.0259   0.0000   442.4567     0.0432568       21.0627       1.43237     -0.432604       1.95024       1.02379       1.46090       1.65139       1.81206       1.87843       1.89317
  60  13 3781.8554    1.9872  7.3307 11.1366  0.0012  0.0683   0.0116   0.1783    0.0231   0.0000   438.4553      -3.71811       25.3139       2.23653      -7.38293     -0.409756       1.70100       2.38174       2.66382       2.96436       3.08283       3.18669
  61   1 1209.4147    0.0727  0.0809  8.6198  0.0000  0.0119   0.0053   0.0224    0.0169   0.0000   440.6079     -0.800426       21.2046      0.393367      -4.16297     -0.473429      0.328962      0.447316      0.694801      0.852220      0.828822      0.773773
  61   2 1527.0936    0.1967  0.2589  8.6396  0.0000  0.0097   0.0057   0.0248    0.0209   0.0000   442.1612      0.153983       21.4657    -0.0296207      -3.51829     -0.418239      0.256485      0.344140      0.387082      0.427324      0.476038      0.496992
  61   3 1786.8614    0.4222  0.4870  8.9144  0.0000  0.0121   0.0079   0.0281    0.0300   0.0000   441.7438      0.385756       21.2089      0.359180      -3.60290     -0.521779      0.304609      0.411547      0.473863      0.502871      0.572674      0.610689
  61   4 2022.1037    0.7164  0.8466  9.3614  0.0000  0.0159   0.0104   0.0385    0.0422   0.0000   441.9516      0.113459       22.4273      0.209402      -4.52429      -1.19295      0.399510      0.571021      0.629329      0.727151      0.755038      0.774867
  61   5 2246.0868    1.1799  1.0530 10.1564  0.0000  0.0173   0.0157   0.0447    0.0495   0.0000   442.6167      0.257780       21.4755     -0.354448      -2.83227      0.423426      0.436224      0.611604      0.664901      0.738191      0.813590      0.834228
  61   6 2455.9958    1.7670  1.3698 10.7542  0.0000  0.0200   0.0207   0.0516    0.0506   0.0000   442.0807      0.832216       21.9212       1.52326      -3.16765     -0.598536      0.500844      0.701878      0.767207      0.852778      0.948080      0.931458
  61   7 2658.5870    2.5942  1.2386 11.6763 -0.0001  0.0187   0.0319   0.0486    0.0499   0.0000   442.1118     -0.841244       21.1889     -0.613871      -2.31101       1.43078      0.460949      0.665609      0.704518      0.812925      0.834125      0.846723
  61   8 2857.8731    3.6014  1.0751 12.3350  0.0000  0.0170   0.0459   0.0425    0.0532   0.0000   441.9320      0.627082       23.0340   -0.00197289     -0.712102      0.390768      0.424948      0.621594      0.646397      0.744705      0.800585      0.821643
  61   9 3052.7372    4.2674  1.1608 12.8758  0.0000  0.0185   0.0541   0.0456    0.0508   0.0000   442.4411     -0.382614       19.8405     -0.125490      -2.28413      0.552484      0.436036      0.657623      0.673867      0.787251      0.821444      0.833048
  61  10 3243.3187    4.0971  1.5116 12.8303 -0.0002  0.0212   0.0469   0.0559    0.0425   0.0000   442.3800      0.108498       20.4303      0.368619      -1.39339      0.690650      0.522057      0.734124      0.821151      0.908069      0.972515       1.00000
  61  11 3431.3623    3.2223  2.8816 11.9686 -0.0000  0.0294   0.0262   0.0798    0.0319   0.0000   443.7077      -1.65591       20.0580       2.44920      0.277030    -0.0250672      0.724179       1.02368       1.14079       1.25734       1.33200       1.37601
  61  12 3617.4131    2.4588  4.5522 11.4808 -0.0014  0.0433   0.0173   0.1124    0.0259   0.0000   445.4014      0.678692       19.3245      -1.74251      -2.07149      -3.21324       1.03558       1.48516       1.64104       1.80995       1.90177       1.94821
  61  13 3801.4554    1.8449  6.9718 11.1652 -0.0034  0.0671   0.0114   0.1772    0.0231   0.0000   439.8491       2.19174       21.0652       9.00839      -4.13804      -7.29519       1.65333       2.26183       2.57895       2.83940       2.97892       3.09888
  62   1 1217.8453    0.0763  0.0743  8.5897  0.0000  0.0170   0.0055   0.0157    0.0167   0.0000   440.5665     -0.217237       22.8957     -0.187677      -4.75725      0.282726      0.662047      0.953239       1.06876       1.13653       1.11180      0.930676
  62   2 1537.0107    0.2086  0.2390  8.6433  0.0008  0.0089   0.0060   0.0210    0.0207   0.0000   441.4788     -0.392353       21.4347     -0.255633      -3.84132   -0.00746719      0.234461      0.301533      0.365060      0.370637      0.426173      0.456508
  62   3 1797.5081    0.4471  0.5011  8.9243  0.0000  0.0122   0.0082   0.0278    0.0310   0.0000   442.1859     0.0695145       21.3041    -0.0979084      -3.40230      0.790485      0.311229      0.411722      0.481547      0.510245      0.534625      0.548523
  62   4 2034.1255    0.7484  0.8144  9.3423  0.0000  0.0151   0.0109   0.0368    0.0434   0.0000   441.7525     -0.216063       21.0094     -0.482103      -3.36469      0.679095      0.360577      0.513711      0.579704      0.625740      0.643242      0.700478
  62   5 2259.0807    1.1850  1.1013 10.1975  0.0000  0.0184   0.0155   0.0448    0.0497   0.0000   442.6422     -0.122418       20.8946      -1.55631      -3.96306     -0.880521      0.436494      0.614105      0.687515      0.752431      0.803036      0.810509
  62   6 2469.6946    1.8659  1.2495 11.0823  0.0000  0.0193   0.0230   0.0492    0.0480   0.0000   441.8027      0.132375       22.2541      0.985541      -3.73825       1.01802      0.459170      0.658699      0.711884      0.794632      0.869421      0.885931
  62   7 2673.2866    2.7434  1.2463 11.6613  0.0000  0.0180   0.0327   0.0467    0.0514   0.0000   441.8845     -0.886867       21.5537     -0.777744      -2.54280     -0.221970      0.466766      0.644918      0.702573      0.796154      0.844063      0.856503
  62   8 2873.6060    3.6114  1.0678 12.4975 -0.0000  0.0167   0.0463   0.0428    0.0489   0.0000   441.7696     -0.486671       21.2219     -0.450853      -2.84386       1.08645      0.421244      0.589682      0.650438      0.734553      0.780309      0.800637
  62   9 3069.1359    4.2591  1.1561 12.9897  0.0000  0.0179   0.0546   0.0459    0.0482   0.0000   442.0185     -0.739962       21.2034     0.0103512      -1.53585      -1.86273      0.449658      0.638844      0.697741      0.807334      0.846173      0.878942
  62  10 3260.5256    4.0742  1.6265 12.5980  0.0000  0.0213   0.0429   0.0556    0.0404   0.0000   440.6182    -0.0318846       20.4536       1.62832     -0.731125    -0.0163973      0.511958      0.713494      0.804048      0.879867      0.914075      0.957276
  62  11 3449.3940    3.1676  2.9435 11.9067  0.0000  0.0293   0.0253   0.0797    0.0316   0.0000   442.9950      -2.00251       17.9946       2.50149      0.747387      -1.78884      0.726895       1.01374       1.14039       1.25310       1.34985       1.38475
  62  12 3636.1503    2.4704  5.1898 11.3881  0.0000  0.0457   0.0154   0.1215    0.0239   0.0000   444.9697      -3.18412       26.5661       1.19492      -3.87377      0.766354       1.13265       1.55516       1.78508       1.94884       2.06014       2.15613
  62  13 3820.6487    1.9854  8.5733 11.0642  0.0037  0.0756   0.0087   0.1992    0.0177   0.0000   445.2348      0.227505       22.1564      -2.67888      -6.05112     -0.921676       1.88379       2.56715       2.94653       3.17551       3.45484       3.48767
  63   1 1226.2159    0.0714  0.1101  8.5668  0.0000  0.0144   0.0054   0.0262    0.0171   0.0000   440.1664     -0.229295       20.3286     -0.695876      -4.35171     -0.947778      0.361933      0.508480      0.621451      0.703288      0.627932      0.639101
  63   2 1546.7838    0.2045  0.2700  8.6389  0.0000  0.0102   0.0057   0.0236    0.0209   0.0000   441.7380     -0.306571       21.9339    -0.0736199      -4.09813      0.363218      0.258374      0.360919      0.379802      0.429970      0.468352      0.483858
  63   3 1808.0201    0.4415  0.5865  8.8542  0.0000  0.0131   0.0077   0.0326    0.0329   0.0000   441.7568    -0.0847325       22.3314      0.243671      -4.51062      0.435974      0.336227      0.461086      0.516808      0.542708      0.586682      0.611958
  63   4 2046.0119    0.7452  0.8357  9.4944  0.0000  0.0152   0.0109   0.0398    0.0400   0.0000   442.3084     -0.607454       21.8274     -0.443001      -4.63255      0.122272      0.370630      0.509147      0.555451      0.630386      0.670276      0.670480
  63   5 2271.8621    1.2400  1.2446 10.0941 -0.0002  0.0185   0.0151   0.0489    0.0487   0.0000   441.6649      0.385562       20.5326      0.706943      -3.73449       1.20828      0.457731      0.630376      0.731774      0.784547      0.834706      0.886342
  63   6 2483.2720    1.8793  1.2706 11.0904  0.0000  0.0195   0.0230   0.0497    0.0467   0.0000   441.9015      0.467282       21.7328      0.441378      -3.36731       1.10225      0.448018      0.649613      0.713733      0.786936      0.832408      0.838994
  63   7 2687.9623    2.6811  1.2637 11.7665  0.0000  0.0186   0.0321   0.0487    0.0487   0.0000   442.1485     -0.227929       21.4003       1.34693      -3.64380      -1.65425      0.455893      0.649815      0.708113      0.782694      0.822875      0.825353
  63   8 2889.1438    3.6448  1.1046 12.6379 -0.0000  0.0172   0.0467   0.0452    0.0455   0.0000   442.7876     -0.317830       21.4731     -0.421366      -3.32457     -0.203275      0.404726      0.577758      0.636137      0.704788      0.734505      0.741845
  63   9 3085.4640    4.4220  1.2048 12.8551  0.0000  0.0176   0.0548   0.0472    0.0538   0.0000   442.3832     -0.446308       20.8586     -0.514634      -4.51689     -0.904974      0.442391      0.612272      0.683361      0.745108      0.840434      0.840975
  63  10 3277.6288    3.9737  1.6832 12.5790  0.0000  0.0210   0.0416   0.0586    0.0390   0.0000   442.9431      -1.14478       20.9902       1.63088      -2.65774      -3.74157      0.521521      0.722008      0.807373      0.886201      0.948390      0.983001
  63  11 3467.2104    3.0659  3.0975 11.8844  0.0000  0.0310   0.0241   0.0821    0.0300   0.0000   441.6056     -0.558428       21.4547      -1.25779      -1.55924     -0.458698      0.734361       1.02586       1.16650       1.28760       1.37427       1.38048
  63  12 3654.7287    2.3351  5.2798 11.3825 -0.0006  0.0484   0.0155   0.1282    0.0252   0.0000   443.0468      -1.77726       16.6853       1.02255      -3.47986       1.72332       1.15444       1.60559       1.80024       2.01730       2.09137       2.19085
  63  13 3840.1499    1.7765  7.9408 11.0425 -0.0019  0.0759   0.0097   0.2008    0.0218   0.0000   443.0202       1.79542       19.5898      -5.90347      -4.70600       4.55658       1.79675       2.48394       2.84255       3.12591       3.19670       3.28944
  64   1 1234.5218    0.0850  0.1131  8.5623  0.0000  0.0123   0.0051   0.0227    0.0169   0.0000   440.6032    -0.0825973       21.6723      0.576566      -4.11967     -0.744219      0.318902      0.454327      0.501173      0.546178      0.708212      0.836956
  64   2 1556.4576    0.2187  0.2781  8.6121  0.0000  0.0098   0.0058   0.0248    0.0212   0.0000   441.9828     -0.113319       21.6497     -0.364006      -3.92394      0.227805      0.273701      0.373814      0.440860      0.473742      0.480603      0.466190
  64   3 1818.4593    0.4592  0.5867  8.9165  0.0000  0.0131   0.0079   0.0321    0.0324   0.0000   441.7675     -0.351691       22.4965      0.558407      -3.68210      0.128278      0.315215      0.440042      0.463249      0.534901      0.571262      0.589410
  64   4 2057.8037    0.7580  0.9256  9.4468 -0.0000  0.0165   0.0106   0.0411    0.0427   0.0000   442.4418      -1.34060       21.5828      0.108051      -2.24444      0.178170      0.385484      0.552583      0.603716      0.683626      0.735826      0.761001
  64   5 2284.5125    1.2587  1.2235 10.1820  0.0000  0.0190   0.0156   0.0484    0.0526   0.0000   442.5502     -0.879482       22.2514       2.13052      -3.42760      0.523981      0.449755      0.620012      0.702753      0.778945      0.846013      0.847655
  64   6 2496.7168    1.8755  1.2866 11.2070  0.0000  0.0195   0.0232   0.0523    0.0466   0.0000   442.4328      0.582366       21.0796     -0.149158      -3.74210      0.438568      0.451320      0.629036      0.722076      0.806627      0.837089      0.878878
  64   7 2702.5105    2.7706  1.2210 11.8235 -0.0009  0.0180   0.0335   0.0468    0.0516   0.0000   442.3049     -0.679965       22.4869       1.95906      -3.93223     -0.260723      0.433949      0.581804      0.674364      0.740808      0.790945      0.840515
  64   8 2904.5915    3.8296  1.0748 12.5725  0.0000  0.0163   0.0480   0.0427    0.0482   0.0000   441.8519     -0.742148       22.2067      0.910416      -2.39701     -0.905301      0.394814      0.543291      0.617089      0.676922      0.738723      0.725029
  64   9 3101.6480    4.4306  1.2980 12.6923  0.0000  0.0184   0.0513   0.0471    0.0524   0.0000   441.0083      0.692871       20.5394      0.924292      -3.94009       1.72663      0.432615      0.599547      0.658970      0.740843      0.778611      0.793119
  64  10 3294.5795    3.9766  1.6441 12.6394  0.0000  0.0212   0.0422   0.0576    0.0401   0.0000   441.5640     -0.450997       20.5337      0.907614     -0.974476       1.75597      0.502660      0.712748      0.780706      0.863284      0.895062      0.944095
  64  11 3484.9622    3.0406  3.4142 11.7742  0.0000  0.0327   0.0224   0.0859    0.0289   0.0000   440.7310      0.492556       19.6149       1.85584      -1.71023      -4.17409      0.755916       1.09099       1.19016       1.32696       1.39681       1.44111
  64  12 3673.1557    2.2938  5.4988 11.4044 -0.0002  0.0513   0.0150   0.1319    0.0243   0.0000   442.7547       1.62343       23.1135      -3.64846      -4.85681     -0.960690       1.16889       1.66293       1.87294       2.04943       2.13083       2.19612
  64  13 3859.2526    1.8007  8.6859 11.0435  0.0041  0.0809   0.0094   0.2080    0.0204   0.0000   445.5770      -1.13480       17.9284      -4.64174       3.33575       8.48768       1.91415       2.64890       2.99085       3.33062       3.49064       3.59470
  65   1 1242.7607    0.0963  0.1452  8.6036  0.0022  0.0122   0.0052   0.0264    0.0171   0.0000   440.7102     -0.454636       22.2215      0.485967      -4.19082     -0.496715      0.269376      0.401685      0.435178      0.433823      0.523640      0.554893
  65   2 1566.0028    0.2276  0.2800  8.6280  0.0000  0.0098   0.0059   0.0225    0.0211   0.0000   441.4412     -0.311973       21.5069   -0.00153400      -4.67732     -0.306853      0.242843      0.314979      0.355582      0.393267      0.446394      0.465840
  65   3 1828.7506    0.4555  0.5413  9.0015  0.0000  0.0126   0.0080   0.0296    0.0307   0.0000   441.9758     -0.326418       22.3196    -0.0837287      -4.53463      0.252353      0.301189      0.410872      0.463296      0.517506      0.566403      0.580586
  65   4 2069.5467    0.8141  0.8355  9.5419  0.0000  0.0147   0.0114   0.0371    0.0403   0.0000   441.9072      0.368001       22.9104     -0.588771      -4.94523     -0.834114      0.335888      0.460323      0.528416      0.588558      0.598711      0.616152
  65   5 2297.0905    1.2775  1.2111 10.3960  0.0000  0.0187   0.0163   0.0505    0.0488   0.0000   442.3492      -1.09750       21.4969     -0.308132      -2.16477      0.104994      0.435343      0.586977      0.678604      0.745275      0.787811      0.824760
  65   6 2510.0456    2.0062  1.4223 10.9907  0.0000  0.0196   0.0223   0.0521    0.0460   0.0000   441.6664     0.0592163       21.4547      0.911222      -2.55997     -0.471059      0.455143      0.626227      0.723595      0.770027      0.830346      0.857441
  65   7 2716.9362    2.8566  1.2017 11.8797  0.0000  0.0183   0.0347   0.0456    0.0530   0.0000   441.9988      0.278226       23.3750      0.438853      -4.02507       1.31520      0.433235      0.612569      0.649183      0.731738      0.787840      0.797424
  65   8 2919.9229    3.8624  1.1546 12.5672  0.0000  0.0174   0.0470   0.0439    0.0497   0.0000   442.9571      0.304125       22.2092      0.434688      -3.40845      0.488451      0.401770      0.570326      0.603797      0.699765      0.730203      0.761624
  65   9 3117.7513    4.4205  1.2355 12.8359  0.0000  0.0176   0.0524   0.0469    0.0474   0.0000   441.2678      -1.07545       21.3587       1.41679      -2.56276     -0.562743      0.405868      0.565348      0.636966      0.703710      0.740229      0.736493
  65  10 3311.5236    3.8334  1.8928 12.3930  0.0000  0.0222   0.0369   0.0603    0.0375   0.0000   442.4836     -0.808537       18.5623       1.82543     -0.675378      0.447806      0.524558      0.717497      0.821593      0.888303      0.987822       1.00925
  65  11 3502.6309    2.9538  3.6286 11.7008  0.0000  0.0337   0.0211   0.0905    0.0283   0.0000   442.1592     0.0460887       19.8036      -2.39351      -1.15299     0.0494686      0.774246       1.09349       1.22626       1.34422       1.44030       1.50026
  65  12 3691.3709    2.1843  5.8021 11.2562 -0.0053  0.0528   0.0132   0.1411    0.0253   0.0000   440.9911    0.00219290       23.0554       1.06905      -1.02327       1.76158       1.23405       1.69093       1.92976       2.09792       2.23265       2.32081
  65  13 3878.2955    1.6840  8.5388 11.0343 -0.0038  0.0843   0.0084   0.2128    0.0192   0.0000   444.0879     -0.996626       22.2016      -1.13161      0.186390     -0.345493       1.88041       2.73039       3.02835       3.37850       3.54373       3.67147
  66   2 1575.4596    0.2462  0.2879  8.6457 -0.0003  0.0100   0.0060   0.0215    0.0215   0.0000   441.7496     -0.344306       21.7910     -0.209906      -3.05414     -0.140467      0.218864      0.321929      0.331279      0.388998      0.439209      0.404541
  66   3 1838.9940    0.4976  0.6076  8.9641  0.0007  0.0131   0.0082   0.0301    0.0332   0.0000   441.3613      -1.37304       22.5171     -0.427154      -3.83930      0.276689      0.301407      0.425964      0.468304      0.515538      0.555992      0.563328
  66   4 2081.1642    0.8281  0.9049  9.6169  0.0000  0.0157   0.0114   0.0396    0.0418   0.0000   442.2170     -0.214125       22.9614      0.649884      -2.75900      0.613013      0.363522      0.532118      0.561410      0.655089      0.700448      0.708226
  66   5 2309.5602    1.3301  1.2537 10.2602  0.0000  0.0185   0.0159   0.0487    0.0514   0.0000   442.3073      0.353474       20.9295     -0.615150      -3.66046      0.667598      0.439740      0.600266      0.670237      0.755466      0.822226      0.831769
  66   6 2523.3662    2.0492  1.3855 11.1304  0.0000  0.0195   0.0228   0.0503    0.0450   0.0000   442.9943      0.942658       20.7233       1.32917      -4.74124     -0.527552      0.449897      0.632743      0.705820      0.779135      0.838035      0.864023
  66   7 2731.3158    2.8799  1.2202 12.0442  0.0000  0.0179   0.0347   0.0473    0.0485   0.0000   441.6467     -0.344465       21.3561      0.557769      -3.55335      0.130417      0.424653      0.583476      0.652760      0.711813      0.771465      0.776788
  66   8 2935.2025    3.9612  1.1146 12.6393 -0.0000  0.0171   0.0485   0.0417    0.0506   0.0000   441.8599     -0.182540       21.8243     -0.133934      -2.86151      0.902241      0.402582      0.578296      0.624118      0.700247      0.741108      0.751219
  66   9 3133.7244    4.4120  1.3066 12.9280 -0.0009  0.0182   0.0508   0.0478    0.0464   0.0000   441.8716      0.570595       22.1003      0.851000      -3.52886     0.0858368      0.423187      0.584220      0.672576      0.729435      0.767576      0.781977
  66  10 3328.1952    3.7844  1.9306 12.4861  0.0000  0.0228   0.0364   0.0618    0.0373   0.0000   441.4060      0.205187       21.0184       2.54767      -2.74847     -0.445325      0.525393      0.733896      0.830294      0.908501      0.970107       1.01787
  66  11 3520.0447    2.8845  3.7236 11.7369  0.0000  0.0343   0.0204   0.0929    0.0275   0.0000   442.9241      0.747712       19.5864     -0.224741      -2.98103      -1.68096      0.782195       1.10171       1.21140       1.36114       1.44172       1.47618
  66  12 3709.7476    2.4363  7.6196 11.1443  0.0055  0.0641   0.0083   0.1624    0.0120   0.0000   443.0965       2.50139       25.7580      -5.54455      -12.8978       1.85917       1.49774       2.03231       2.36632       2.52626       2.71175       2.78510
  67   1 1259.0146    0.0901  0.1288  8.5146  0.0000  0.0108   0.0048   0.0248    0.0167   0.0000   440.7840     0.0888246       21.6613      0.538336      -3.00391     -0.356023      0.274653      0.382098      0.421460      0.452130      0.472478      0.514461
  67   2 1584.7963    0.2394  0.2941  8.6079  0.0000  0.0097   0.0058   0.0226    0.0212   0.0000   441.6293     -0.839531       21.7432     -0.369702      -4.40994      0.280569      0.226635      0.318347      0.364465      0.389404      0.421886      0.443488
  67   3 1849.1519    0.5118  0.6009  8.9851  0.0002  0.0123   0.0083   0.0313    0.0328   0.0000   442.4720     -0.871553       21.1196    -0.0544042      -2.64685       1.15916      0.283486      0.375908      0.426180      0.479885      0.524695      0.525555
  67   4 2092.6563    0.8531  1.0067  9.5150  0.0000  0.0165   0.0111   0.0434    0.0440   0.0000   441.4311     -0.189382       22.1542      0.574885      -3.96808     0.0624576      0.355633      0.514997      0.553175      0.634332      0.665374      0.683864
  67   5 2321.8024    1.3486  1.2929 10.3577  0.0000  0.0186   0.0160   0.0511    0.0479   0.0000   442.1829     0.0630416       21.6764      0.637862      -3.99671      -1.26292      0.449759      0.603798      0.697751      0.742487      0.793027      0.838574
  67   6 2536.5161    2.0976  1.3172 11.1892  0.0000  0.0186   0.0240   0.0488    0.0463   0.0000   441.6105      -1.17737       22.5381      0.915369      -2.08115      0.525986      0.428376      0.590837      0.678859      0.737564      0.801302      0.818373
  67   7 2745.5481    2.9791  1.2946 11.9510  0.0000  0.0184   0.0344   0.0476    0.0482   0.0000   442.4805     -0.830700       21.1993     -0.221917      -3.30401       1.01496      0.418161      0.586602      0.667532      0.727688      0.783711      0.784095
  67   8 2950.3198    4.1296  1.1237 12.5528  0.0000  0.0164   0.0496   0.0414    0.0525   0.0000   442.1508      0.335330       21.3356     -0.188395      -2.12239     -0.495646      0.379332      0.539620      0.584251      0.647085      0.710742      0.723330
  67   9 3149.5514    4.5224  1.3499 12.7789  0.0000  0.0184   0.0508   0.0479    0.0483   0.0000   441.9291     0.0916566       21.1652      0.181324     -0.411364       1.85067      0.420465      0.592380      0.651460      0.704260      0.778348      0.772219
  67  10 3344.8328    3.6386  1.9962 12.4677  0.0000  0.0234   0.0349   0.0643    0.0349   0.0000   443.0175     -0.976800       18.6901       1.46008      -4.16737       1.48915      0.526096      0.732257      0.814780      0.918771      0.939865      0.971015
  67  11 3537.5319    2.8234  3.9403 11.6593 -0.0003  0.0359   0.0194   0.0957    0.0265   0.0000   442.9006      0.361450       21.2235     -0.872637      -1.77774       3.36789      0.792756       1.12362       1.24976       1.39897       1.47460       1.51097
  67  12 3728.0084    2.0468  6.3458 11.2492 -0.0057  0.0581   0.0119   0.1560    0.0245   0.0000   439.2995     0.0667115       21.8386      0.355501      0.139810      -5.53815       1.32085       1.80633       2.08096       2.26264       2.34553       2.43672
  68   2 1594.0152    0.2522  0.3242  8.6683  0.0000  0.0103   0.0059   0.0232    0.0218   0.0000   441.8190    -0.0517806       22.2176      0.669451      -4.06459     -0.420097      0.252361      0.343350      0.396418      0.410790      0.430048      0.446765
  68   3 1859.1801    0.5301  0.6273  8.9988 -0.0000  0.0129   0.0083   0.0307    0.0335   0.0000   441.3824    -0.0427200       22.4948     -0.266278      -4.00477       1.11607      0.294032      0.421536      0.473653      0.514139      0.547488      0.543642
  68   4 2104.1025    0.8795  0.9738  9.6619  0.0000  0.0163   0.0116   0.0402    0.0437   0.0000   441.2683     -0.485104       20.9935      -1.09543      -4.59053      0.488757      0.374422      0.536675      0.590996      0.660920      0.713900      0.734334
  68   5 2334.0234    1.4094  1.3663 10.4416  0.0000  0.0195   0.0159   0.0501    0.0439   0.0000   442.8495     -0.290772       21.6319      0.574998      -3.54682     -0.764140      0.437568      0.611075      0.685752      0.774154      0.812713      0.838688
  68   6 2549.5690    2.1047  1.3662 11.3071 -0.0000  0.0192   0.0240   0.0515    0.0447   0.0000   442.1657     -0.657736       21.9341     -0.605759      -4.26002      0.721951      0.429503      0.606651      0.662144      0.742920      0.804252      0.829169
  68   7 2759.6955    3.0948  1.2213 12.0429  0.0000  0.0174   0.0365   0.0461    0.0503   0.0000   442.0995     -0.828818       22.3889     -0.331952      -2.33198     -0.520363      0.389372      0.538718      0.601258      0.671236      0.709270      0.723799
  68   8 2965.3192    4.1103  1.0864 12.6730  0.0000  0.0162   0.0494   0.0406    0.0494   0.0000   442.4704     -0.129060       21.2793     -0.165287      -2.66764      0.135436      0.364628      0.519059      0.575185      0.635633      0.688877      0.719242
  68   9 3165.3416    4.3503  1.4343 12.7563  0.0000  0.0185   0.0469   0.0507    0.0438   0.0000   442.1134     -0.445570       21.2915     -0.775126      -2.57337     -0.723055      0.422713      0.575327      0.673031      0.710040      0.781937      0.795437
  68  10 3361.3648    3.6703  2.2217 12.2140 -0.0000  0.0243   0.0315   0.0634    0.0361   0.0000   442.0373      0.832313       20.5682      0.247340      -1.65732       2.73947      0.530179      0.765594      0.835450      0.938715      0.997485       1.04761
  68  11 3554.9224    2.7418  4.3220 11.6196  0.0001  0.0386   0.0184   0.1018    0.0266   0.0000   442.0912      -2.20670       21.8234       1.75023      -1.61870      0.669503      0.866632       1.21480       1.35992       1.51487       1.57902       1.64672
  68  12 3745.7843    2.1263  7.0592 11.2415  0.0014  0.0645   0.0113   0.1650    0.0229   0.0000   442.3990       5.17129       20.5310       1.46269     -0.719564      -1.27059       1.38268       1.99138       2.18021       2.48437       2.54913       2.67181
  69   1 1275.0290    0.0940  0.1068  8.5523  0.0000  0.0111   0.0049   0.0180    0.0163   0.0000   440.4155     -0.359034       21.4249      0.914942      -3.07904     -0.464911      0.208342      0.337151      0.346262      0.389003      0.410443      0.469642
  69   2 1603.1374    0.2604  0.3179  8.6591  0.0000  0.0100   0.0060   0.0223    0.0218   0.0000   441.6029     -0.589719       21.9591      0.449480      -4.28202    0.00760011      0.239204      0.353891      0.380460      0.442443      0.491356      0.521239
  69   3 1869.1519    0.5327  0.6609  9.0422  0.0000  0.0129   0.0083   0.0330    0.0334   0.0000   441.6438      0.558694       22.2729     -0.940595      -4.30425      0.161319      0.282808      0.393446      0.441904      0.483437      0.515317      0.533900
  69   4 2115.4015    0.8948  0.9885  9.7134  0.0000  0.0163   0.0116   0.0418    0.0423   0.0000   441.6148     -0.845107       21.7466       2.05219      -5.27196      0.837734      0.349795      0.510554      0.552633      0.618647      0.647333      0.658380
  69   5 2346.0787    1.4586  1.3602 10.4125  0.0000  0.0190   0.0163   0.0497    0.0457   0.0000   441.4468     -0.530270       20.9397      0.622829      -2.31511      0.304758      0.423022      0.585075      0.650423      0.719953      0.757271      0.770587
  69   6 2562.5555    2.1753  1.3143 11.4279  0.0016  0.0185   0.0250   0.0502    0.0454   0.0000   442.0883     -0.324684       21.4857      -1.00205      -4.95316       1.72227      0.397246      0.564849      0.631882      0.701710      0.729983      0.751709
  69   7 2773.7807    3.1463  1.2391 12.2055  0.0020  0.0174   0.0370   0.0463    0.0476   0.0000   442.0134      0.748341       21.3003      0.387012      -5.51454     -0.467767      0.390317      0.533347      0.591764      0.674259      0.662416      0.719143
  69   8 2980.1908    4.1273  1.1954 12.7528  0.0000  0.0175   0.0490   0.0449    0.0489   0.0000   442.2429     0.0436807       21.8662      0.533244      -1.63821     -0.116670      0.373416      0.555249      0.592221      0.677414      0.710833      0.734689
  69   9 3180.9654    4.3817  1.4467 12.8548 -0.0025  0.0186   0.0473   0.0518    0.0416   0.0000   441.8635     -0.905554       23.7456     -0.480752      -2.77549     -0.511714      0.414864      0.592754      0.639611      0.708234      0.736070      0.762516
  69  10 3377.7932    3.5475  2.4163 12.2414  0.0000  0.0250   0.0295   0.0684    0.0320   0.0000   443.3533     -0.974899       19.0688       1.77670      0.190342     -0.858292      0.547812      0.755647      0.864629      0.934778       1.02884       1.02148
  69  11 3572.0443    2.6610  4.5376 11.5836  0.0000  0.0401   0.0174   0.1088    0.0259   0.0000   439.4192      -1.11647       21.0145      0.242218      -1.65941      -2.32850      0.868178       1.22094       1.37958       1.49635       1.59997       1.64628
  69  12 3763.7773    2.0754  7.0857 11.2383 -0.0011  0.0643   0.0110   0.1669    0.0226   0.0000   440.7911       3.30800       22.5747     -0.313170      -1.64859     -0.829780       1.39867       1.95465       2.23466       2.42142       2.54650       2.61856
  70   1 1282.9235    0.0983  0.1398  8.5130  0.0000  0.0106   0.0048   0.0226    0.0165   0.0000   440.4945     -0.275699       21.5306     0.0627304      -4.03314     0.0242286      0.251652      0.377455      0.395165      0.471113      0.456906      0.494344
  70   2 1612.1269    0.2688  0.4155  8.5693  0.0000  0.0116   0.0056   0.0271    0.0230   0.0000   441.4432     -0.864482       22.5357     -0.133606      -3.60755     0.0461405      0.255184      0.339815      0.412939      0.433737      0.465725      0.480161
  70   3 1879.0619    0.5369  0.6809  8.9898  0.0000  0.0134   0.0082   0.0324    0.0342   0.0000   441.8675     -0.240368       21.9673      0.855282      -3.13893     -0.830719      0.300642      0.419789      0.480442      0.535481      0.558366      0.593528
  70   4 2126.6310    0.9466  1.0589  9.5430  0.0000  0.0161   0.0116   0.0422    0.0471   0.0000   441.5387      0.667227       21.9110     -0.146781      -3.33109      0.755326      0.352088      0.498623      0.556488      0.585871      0.654775      0.656829
  70   5 2358.0724    1.4760  1.3593 10.3818  0.0000  0.0187   0.0163   0.0489    0.0459   0.0000   441.7445     -0.279699       22.5467      0.134530      -3.58818      0.124257      0.411052      0.564725      0.654317      0.710498      0.772119      0.784690
  70   6 2575.4344    2.2517  1.3513 11.3989  0.0000  0.0186   0.0252   0.0495    0.0433   0.0000   442.1964      0.113820       22.1577      0.980291      -3.40688     -0.549620      0.408982      0.569083      0.628394      0.680323      0.748050      0.738946
  70   7 2787.7578    3.2092  1.2201 12.1545  0.0000  0.0172   0.0378   0.0463    0.0498   0.0000   442.1498      0.420378       22.1450     -0.356225      -4.67696      0.486018      0.387243      0.519930      0.597277      0.651401      0.707006      0.718698
  70   8 2994.9728    4.2789  1.1633 12.7026  0.0000  0.0164   0.0505   0.0439    0.0498   0.0000   441.9346     -0.186780       22.1297     -0.817098      -2.58263       1.94456      0.361677      0.509246      0.587153      0.651912      0.702168      0.709531
  70   9 3196.4708    4.3449  1.5241 12.5329  0.0000  0.0187   0.0436   0.0500    0.0421   0.0000   442.3977     -0.314192       21.3074       1.54969      -3.07923     -0.663548      0.414275      0.564770      0.655643      0.714025      0.778156      0.808875
  70  10 3394.1631    3.4376  2.5878 12.1660  0.0000  0.0263   0.0278   0.0716    0.0308   0.0000   442.4277       1.07794       19.0505     -0.299509      -1.12560       1.65975      0.560242      0.791389      0.882436      0.983731       1.02614       1.09314
  70  11 3589.1500    2.6638  4.8782 11.5353  0.0000  0.0425   0.0171   0.1127    0.0256   0.0000   440.4538      0.477744       23.6942     -0.236311      -2.60345    -0.0629299      0.911794       1.27718       1.43214       1.56980       1.66340       1.72536
  70  12 3781.5234    2.0012  7.5143 11.2040  0.0006  0.0697   0.0104   0.1771    0.0218   0.0000   442.2134       2.91890       20.4859       1.74975      -6.46586      -4.32301       1.45972       2.09803       2.27498       2.59713       2.69492       2.79777
  71   1 1290.7270    0.0999  0.1249  8.5030  0.0000  0.0100   0.0048   0.0187    0.0164   0.0000   440.7464    -0.0701545       21.1635     -0.228665      -3.55595    0.00769295      0.228515      0.330331      0.354623      0.389937      0.406669      0.436610
  71   2 1621.0881    0.2600  0.3486  8.6860  0.0000  0.0105   0.0058   0.0250    0.0218   0.0000   441.6083     -0.549025       22.1374     -0.242470      -4.09318      0.534999      0.227106      0.302246      0.346892      0.375638      0.399024      0.417824
  71   3 1888.8588    0.5517  0.7139  9.0542  0.0000  0.0135   0.0082   0.0346    0.0341   0.0000   442.0380    -0.0767968       21.6220     -0.155101      -4.18899      0.521898      0.285285      0.405683      0.457677      0.496017      0.539163      0.547847
  71   4 2137.7503    0.9459  1.1192  9.6493 -0.0001  0.0174   0.0116   0.0438    0.0469   0.0000   441.7572     -0.546909       22.1681      0.722557      -3.57302     -0.628377      0.376333      0.532697      0.570413      0.635448      0.692371      0.691746
  71   5 2369.9435    1.5361  1.3723 10.4596  0.0000  0.0185   0.0167   0.0494    0.0455   0.0000   442.8684     -0.622270       22.2631      -1.94165      -4.56691      0.312800      0.408551      0.547255      0.643313      0.696875      0.732929      0.768708
  71   6 2588.2697    2.2428  1.4080 11.4384  0.0000  0.0191   0.0248   0.0511    0.0413   0.0000   442.4870     -0.102697       21.7555      0.267153      -2.43284      0.491039      0.422394      0.578062      0.663040      0.723344      0.767443      0.764209
  71   7 2801.6114    3.3393  1.2191 12.2025  0.0001  0.0175   0.0384   0.0448    0.0493   0.0000   442.1830      0.547491       22.3268      0.998621      -3.49496      0.266093      0.376901      0.539088      0.589943      0.644188      0.714252      0.724812
  71   8 3009.6876    4.3186  1.1736 12.8053  0.0000  0.0164   0.0502   0.0433    0.0465   0.0000   442.2398     -0.168815       21.9304       1.97199      -4.14815      -1.47068      0.361135      0.496527      0.562106      0.624146      0.640404      0.687500
  71   9 3211.9302    4.2677  1.5455 12.6914  0.0000  0.0199   0.0435   0.0507    0.0400   0.0000   442.6285    0.00663969       21.8558       1.71844      -3.72164     -0.661779      0.416289      0.601286      0.664851      0.737711      0.770718      0.804872
  71  10 3410.4269    3.3801  2.6465 12.1741  0.0000  0.0268   0.0272   0.0709    0.0300   0.0000   443.3497       1.40046       18.4490       2.09549      -2.50929      -1.57839      0.580368      0.795565      0.917306       1.01053       1.06713       1.09605
  71  11 3606.1364    2.3737  4.1908 11.5869  0.0013  0.0403   0.0160   0.1094    0.0266   0.0000   443.4927      -1.32355       21.2284      0.840309      -6.14019      -3.06602      0.845328       1.17875       1.33414       1.47002       1.58904       1.61653
  71  12 3798.8937    1.9195  7.5475 11.1281 -0.0015  0.0693   0.0091   0.1810    0.0207   0.0000   443.0307      -3.21605       26.3035      0.992255      -4.86912       7.96738       1.47278       2.02158       2.32138       2.55520       2.71811       2.81038
  72   1 1298.4811    0.0993  0.1399  8.4559  0.0000  0.0149   0.0046   0.0226    0.0163   0.0000   440.1581      0.594258       21.6935     -0.436888      -3.56539      0.492733      0.514730      0.764147      0.966995       1.07820       1.16803      0.960903
  72   2 1629.8854    0.2753  0.3049  8.6694  0.0000  0.0089   0.0062   0.0217    0.0214   0.0000   441.6993     -0.756344       21.3820     -0.632597      -4.18441     -0.263434      0.215391      0.287131      0.340128      0.368748      0.412139      0.431312
  72   3 1898.6214    0.5560  0.7148  9.0652  0.0000  0.0135   0.0083   0.0339    0.0341   0.0000   442.2854     -0.305184       21.3734     -0.430283      -3.20099     -0.176683      0.286610      0.386943      0.445674      0.501321      0.518775      0.531977
  72   4 2148.8249    0.9757  1.0053  9.7205  0.0001  0.0161   0.0121   0.0396    0.0437   0.0000   441.8481     0.0844911       21.6307     -0.130703      -3.69553     -0.227798      0.338083      0.478776      0.501864      0.561968      0.620952      0.666111
  72   5 2381.7140    1.5487  1.3342 10.5961  0.0000  0.0188   0.0172   0.0487    0.0427   0.0000   441.7742    -0.0219951       21.3844       1.48019      -3.20332      0.362552      0.390064      0.555889      0.617686      0.680651      0.713035      0.754552
  72   6 2600.9725    2.4141  1.4508 11.3010  0.0000  0.0186   0.0248   0.0492    0.0409   0.0000   442.9769      0.897950       21.6096     -0.653260      -2.78661     -0.412302      0.391070      0.538306      0.610566      0.687049      0.714392      0.726891
  72   7 2815.3760    3.4187  1.2327 12.2459  0.0047  0.0166   0.0389   0.0461    0.0462   0.0000   442.1378      0.393232       22.3326      0.231843      -2.91084       1.58995      0.347331      0.493372      0.540844      0.601448      0.629712      0.664759
  72   8 3024.2538    4.3772  1.2364 12.6513  0.0000  0.0169   0.0484   0.0436    0.0465   0.0000   442.2711     -0.489808       22.5213    -0.0588428      -3.40793      0.945634      0.355762      0.504630      0.567248      0.619780      0.653621      0.681647
  72   9 3227.2282    4.2347  1.5894 12.5927  0.0000  0.0196   0.0424   0.0522    0.0411   0.0000   441.6993     -0.188912       21.5298       1.75050      -3.35091      0.902735      0.414842      0.588033      0.644137      0.719694      0.780212      0.799727
  72  10 3426.5457    3.2874  2.9161 11.9699  0.0001  0.0279   0.0245   0.0751    0.0291   0.0000   443.6779      0.936369       21.3780     -0.378331      -1.26294       1.83222      0.581494      0.818616      0.917165       1.01298       1.08980       1.13202
  72  11 3622.9824    3.1329  7.4315 10.8702  0.0053  0.0563   0.0094   0.1455    0.0091   0.0000   436.6595      -4.98860       34.9372       5.47906      -19.9829      -3.14397       1.33065       1.64173       1.95333       2.06226       2.26724       2.32251
  73   1 1306.2115    0.1046  0.1267  8.4697  0.0000  0.0088   0.0046   0.0186    0.0161   0.0000   440.5032     -0.607874       21.6928    -0.0163346      -4.22678     -0.816906      0.207690      0.309614      0.338618      0.403019      0.427912      0.458423
  73   2 1638.6041    0.3069  0.3661  8.6022  0.0000  0.0095   0.0062   0.0238    0.0234   0.0000   441.5512     -0.155234       21.6687    -0.0576694      -3.55706     -0.291395      0.205647      0.266312      0.304535      0.361140      0.342246      0.360342
  73   3 1908.3053    0.6082  0.7161  9.0836  0.0000  0.0131   0.0087   0.0329    0.0353   0.0000   442.0546     -0.684270       22.1198       1.19178      -4.13526    -0.0453028      0.265786      0.386127      0.425083      0.460906      0.492417      0.506521
  73   4 2159.8035    0.9913  1.0545  9.8289  0.0000  0.0161   0.0123   0.0418    0.0429   0.0000   442.3494    -0.0561188       21.6551      0.712476      -3.69728      0.713813      0.345727      0.498391      0.538825      0.619264      0.659732      0.708357
  73   5 2393.3631    1.5794  1.4766 10.6091  0.0000  0.0195   0.0167   0.0524    0.0402   0.0000   441.8924      0.453948       21.6047     -0.169053      -2.64116       1.23650      0.406612      0.563728      0.637704      0.698765      0.744048      0.763564
  73   6 2613.6523    2.4260  1.4369 11.3979  0.0000  0.0191   0.0254   0.0487    0.0436   0.0000   441.6143      0.568892       22.5629     -0.397647      -3.48926       1.31599      0.403997      0.572498      0.645816      0.707276      0.756220      0.787612
  73   7 2829.0725    3.4469  1.2436 12.1827  0.0000  0.0174   0.0383   0.0434    0.0476   0.0000   443.0511      0.145857       22.2198      0.665842      -4.07544      0.198353      0.363335      0.516607      0.569676      0.633883      0.679257      0.700352
  73   8 3038.7295    4.4323  1.2511 12.6737 -0.0000  0.0164   0.0485   0.0450    0.0470   0.0000   442.4536     -0.698299       22.8198    -0.0254712      -1.74875     -0.333490      0.347615      0.485675      0.524821      0.594199      0.638802      0.650872
  73   9 3242.4852    4.2462  1.6394 12.6271  0.0000  0.0192   0.0418   0.0543    0.0390   0.0000   442.1176     -0.512683       21.1867      0.546084      -4.67538      0.139025      0.416377      0.567582      0.650730      0.701044      0.780632      0.780515
  73  10 3442.5835    3.2185  3.0713 11.9747 -0.0000  0.0291   0.0237   0.0775    0.0284   0.0000   442.7930      -1.27270       20.3193       2.13384      -1.53579      -3.10327      0.607458      0.841995      0.965232       1.04750       1.13280       1.18106
  73  11 3640.2559    2.6906  5.7846 11.0059 -0.0030  0.0483   0.0095   0.1216    0.0110   0.0000   439.3566      -3.57201       26.8447       2.90161      -10.5871      -2.50740       1.02987       1.37743       1.60498       1.71108       1.89783       1.92825
  74   1 1313.8624    0.1122  0.1416  8.4900  0.0000  0.0085   0.0047   0.0214    0.0162   0.0000   440.2845     -0.753451       22.1394      0.728546      -3.95171    -0.0822416      0.179242      0.222970      0.276469      0.319977      0.324779      0.316343
  74   2 1647.2183    0.3004  0.3644  8.6606 -0.0003  0.0098   0.0062   0.0233    0.0225   0.0000   441.3365     -0.527023       22.2711      0.365571      -4.34182     -0.231420      0.221020      0.297277      0.339682      0.388445      0.451176      0.416685
  74   3 1917.9199    0.6042  0.7313  9.1048  0.0000  0.0132   0.0086   0.0329    0.0355   0.0000   441.8141     -0.958769       21.8540     -0.305156      -3.78716     -0.291019      0.284287      0.382187      0.437346      0.492218      0.533409      0.535441
  74   4 2170.6543    1.0472  1.1059  9.7760  0.0000  0.0165   0.0125   0.0417    0.0462   0.0000   441.5602     -0.573293       21.6688    -0.0577299      -3.74417      -1.09820      0.342295      0.470286      0.528079      0.585321      0.651160      0.644366
  74   5 2404.8725    1.6643  1.4810 10.6249  0.0000  0.0189   0.0171   0.0515    0.0400   0.0000   441.9888       1.14629       21.2630     -0.972339      -3.20421      0.543895      0.394435      0.550869      0.611021      0.691962      0.749475      0.760187
  74   6 2626.2108    2.4785  1.4132 11.4403  0.0000  0.0189   0.0261   0.0479    0.0439   0.0000   442.3194     -0.288899       21.7324      0.457127      -3.15303       1.13017      0.381851      0.545248      0.583889      0.667964      0.698029      0.713947
  74   7 2842.6621    3.4716  1.2624 12.2571 -0.0000  0.0172   0.0383   0.0449    0.0448   0.0000   442.3995      0.546484       19.8506     -0.211645      -4.38453      0.167360      0.356919      0.507961      0.559895      0.628484      0.655946      0.677141
  74   8 3053.0795    4.4247  1.2506 12.7172 -0.0000  0.0165   0.0487   0.0451    0.0467   0.0000   442.7881     -0.125894       21.2502      0.198620      -3.50235    -0.0256633      0.345001      0.477203      0.533894      0.593940      0.626935      0.650368
  74   9 3257.6698    4.1506  1.6792 12.5660  0.0000  0.0195   0.0393   0.0532    0.0365   0.0000   441.5108     -0.949211       20.8390       1.17816      -3.64857       2.22026      0.407730      0.567247      0.641486      0.716201      0.747273      0.780705
  74  10 3458.5567    3.1084  3.3559 11.9229  0.0000  0.0305   0.0220   0.0844    0.0266   0.0000   443.3385       1.56327       21.4720      -1.65343      -3.02629      -1.07582      0.624724      0.867258      0.981280       1.08199       1.15868       1.19931
  74  11 3656.6288    2.2338  5.2084 11.5017  0.0003  0.0486   0.0141   0.1283    0.0249   0.0000   441.3072      0.644595       20.7344      0.290457      -2.06310      0.671538      0.965183       1.35434       1.53965       1.70213       1.76044       1.84067
  75   1 1321.4168    0.1035  0.1687  8.4979  0.0000  0.0108   0.0046   0.0238    0.0164   0.0000   440.3297     0.0565418       21.2373      0.374410      -5.29918     -0.377613      0.220079      0.326161      0.367696      0.380319      0.440223      0.496693
  75   2 1655.7568    0.3053  0.4037  8.6862  0.0000  0.0109   0.0060   0.0245    0.0232   0.0000   441.6072     -0.659195       21.5809      0.289524      -3.76061     -0.210400      0.215461      0.297882      0.330678      0.376131      0.398884      0.412524
  75   3 1927.4017    0.6287  0.8141  8.9929  0.0000  0.0140   0.0084   0.0346    0.0388   0.0000   442.0859     -0.316990       21.6814     -0.147465      -3.34415     -0.297245      0.294729      0.410130      0.474239      0.498690      0.559490      0.576758
  75   4 2181.4185    1.0156  1.1264  9.9378  0.0000  0.0166   0.0122   0.0450    0.0424   0.0000   442.1284     -0.591283       21.5983      0.120747      -3.55678     -0.481574      0.343629      0.473665      0.538684      0.576316      0.639240      0.657053
  75   5 2416.3945    1.6850  1.3955 10.7745  0.0000  0.0185   0.0179   0.0502    0.0406   0.0000   442.7681     -0.104285       21.8296      0.201146      -3.64595     -0.369314      0.380616      0.522681      0.592876      0.662552      0.709208      0.726771
  75   6 2638.7060    2.5684  1.3835 11.5100  0.0000  0.0179   0.0267   0.0476    0.0424   0.0000   442.5641      0.102439       21.5956       1.10421      -4.01871     -0.285796      0.365961      0.502477      0.586785      0.626676      0.699031      0.722782
  75   7 2856.1745    3.6550  1.2428 12.2890  0.0000  0.0167   0.0401   0.0447    0.0473   0.0000   442.8469     -0.264141       21.7519      0.222817      -3.94025      -1.06705      0.335276      0.469097      0.517233      0.580422      0.612973      0.650262
  75   8 3067.4029    4.4041  1.2945 12.8280  0.0000  0.0169   0.0485   0.0467    0.0445   0.0000   442.6254     -0.584133       22.5739       1.22122      -2.25740      0.379568      0.347192      0.485361      0.537484      0.612001      0.637656      0.646208
  75   9 3272.6774    4.0936  1.7166 12.5960  0.0000  0.0204   0.0392   0.0542    0.0377   0.0000   442.4529      0.278742       21.6303       1.35088      -3.36036     -0.177411      0.408196      0.579847      0.643135      0.702772      0.779197      0.793702
  75  10 3474.4474    3.0799  3.4783 11.8793  0.0000  0.0313   0.0213   0.0850    0.0268   0.0000   443.1243      -1.95646       18.2064      -1.71447     -0.644134       1.29241      0.630450      0.882053       1.00819       1.09831       1.15141       1.20849
  75  11 3672.9424    2.2732  5.6718 11.4015 -0.0012  0.0514   0.0100   0.1321    0.0167   0.0000   441.1989      -2.75162       21.6906       1.58430      -6.46191      0.268477       1.02825       1.41802       1.62674       1.80340       1.84488       1.94063
  76   1 1328.9344    0.1129  0.1444  8.4658  0.0000  0.0106   0.0046   0.0191    0.0162   0.0000   440.3136      0.140436       21.4304     -0.417909      -4.12140      0.304606      0.228658      0.239539      0.351042      0.364027      0.494061      0.467944
  76   2 1664.1811    0.3271  0.3405  8.6412  0.0000  0.0090   0.0066   0.0207    0.0231   0.0000   441.4004     -0.123211       21.7366     -0.319333      -3.83219     -0.691203      0.196938      0.247820      0.307417      0.303290      0.351356      0.379578
  76   3 1936.8855    0.6165  0.7269  9.1496  0.0000  0.0132   0.0087   0.0325    0.0352   0.0000   441.8327      -1.10196       22.3145   -0.00564843      -2.59619     0.0532921      0.264188      0.363296      0.412738      0.466035      0.495009      0.507120
  76   4 2192.1161    1.0523  1.1714  9.9329  0.0000  0.0176   0.0126   0.0455    0.0452   0.0000   442.5368      0.442041       22.5267     -0.595971      -4.14916      0.315806      0.347245      0.488750      0.561348      0.594257      0.639455      0.656913
  76   5 2427.8133    1.7283  1.4968 10.6651  0.0000  0.0193   0.0174   0.0501    0.0408   0.0000   441.9583     -0.581860       20.4759     0.0399631      -2.16046       1.06772      0.382603      0.535783      0.591278      0.664367      0.719329      0.730173
  76   6 2651.1473    2.5568  1.4409 11.4730 -0.0000  0.0185   0.0262   0.0492    0.0436   0.0000   441.8295     0.0442311       21.6245     -0.324973      -2.38301     -0.546615      0.365366      0.511483      0.582258      0.638319      0.691639      0.718550
  76   7 2869.5881    3.6370  1.2538 12.3844  0.0000  0.0169   0.0399   0.0453    0.0439   0.0000   442.3297      0.214140       22.1521      0.156416      -3.12305      0.419000      0.333760      0.467147      0.535952      0.572355      0.622533      0.630016
  76   8 3081.5615    4.4607  1.2692 12.7827  0.0000  0.0167   0.0485   0.0454    0.0452   0.0000   442.3234      0.390886       22.4912      0.730356      -3.21200    -0.0120423      0.332609      0.468349      0.528105      0.586930      0.621961      0.640541
  76   9 3287.6911    3.9807  1.8997 12.4260 -0.0000  0.0209   0.0356   0.0564    0.0356   0.0000   443.0851     -0.799729       20.8944       1.17962      -4.03567      0.439767      0.422888      0.584482      0.662775      0.722795      0.757158      0.807306
  76  10 3490.1215    3.0512  3.7284 11.8027  0.0000  0.0333   0.0205   0.0871    0.0267   0.0000   442.9941      0.608275       21.4077      0.832395      -4.66077      -2.21791      0.656668      0.932364       1.03343       1.15433       1.21273       1.25745
  77   1 1336.3842    0.1182  0.2107  8.4922 -0.0003  0.0106   0.0044   0.0277    0.0165   0.0000   440.5592     -0.214342       22.1474     0.0825071      -4.74176     -0.131455      0.201449      0.261253      0.333124      0.343155      0.391471      0.412513
  77   2 1672.5157    0.3349  0.4262  8.6855  0.0000  0.0104   0.0062   0.0248    0.0239   0.0000   441.2560      0.124374       22.1342      0.251404      -4.15898      0.219405      0.221900      0.297584      0.347018      0.376600      0.403471      0.409326
  77   3 1946.3004    0.6379  0.8450  9.1620 -0.0000  0.0141   0.0086   0.0369    0.0374   0.0000   442.3771     -0.671513       22.4232      0.139029      -4.65820      0.184938      0.284993      0.395327      0.443620      0.503223      0.539212      0.544481
  77   4 2202.6651    1.1339  1.2152  9.8335  0.0000  0.0166   0.0127   0.0448    0.0494   0.0000   442.2369     -0.453689       22.0526     -0.164129      -4.44721      -1.27452      0.337683      0.468307      0.521973      0.598014      0.625167      0.657349
  77   5 2439.0801    1.7494  1.3996 10.8898  0.0000  0.0185   0.0184   0.0497    0.0399   0.0000   442.9930     -0.101826       21.0993     -0.687116      -2.70692      0.363839      0.364583      0.497890      0.566428      0.623499      0.669632      0.693423
  77   6 2663.4908    2.6496  1.3522 11.7983 -0.0000  0.0183   0.0285   0.0475    0.0409   0.0000   442.0867     -0.784275       22.4801     -0.114503      -3.00094      0.511444      0.353328      0.504584      0.563377      0.613066      0.680476      0.682609
  77   7 2882.8936    3.7082  1.2461 12.4648  0.0000  0.0166   0.0404   0.0448    0.0427   0.0000   443.0379     0.0615095       21.4747       1.72890      -2.68083      -1.09457      0.328483      0.450327      0.516977      0.563846      0.611685      0.640113
  77   8 3095.6035    4.4447  1.3181 12.7185  0.0000  0.0167   0.0465   0.0446    0.0443   0.0000   442.2695     -0.543155       23.0835      0.384497      -3.27895     0.0595874      0.344370      0.460154      0.545436      0.577357      0.644631      0.664214
  77   9 3302.5607    3.9234  1.9861 12.5072  0.0000  0.0219   0.0344   0.0583    0.0333   0.0000   443.3569      -1.29010       19.7788       1.92275      -1.28822     -0.203917      0.428210      0.608959      0.677461      0.754420      0.815981      0.845291
  77  10 3505.8826    2.9722  3.9667 11.7680  0.0000  0.0342   0.0195   0.0923    0.0264   0.0000   444.7659      0.110444       20.1402      0.935322      -3.02004     0.0387949      0.680627      0.939498       1.06221       1.19717       1.24603       1.32007
  77  11 3706.0297    2.0149  5.2100 11.3935  0.0011  0.0511   0.0117   0.1338    0.0247   0.0000   440.2254     0.0537829       26.2998      -3.64762      -7.22070      0.891079      0.996123       1.40846       1.60399       1.76370       1.87139       1.92916
  78   1 1343.8088    0.1175  0.1711  8.4437  0.0000  0.0086   0.0045   0.0221    0.0163   0.0000   440.4578     -0.112909       22.2877     -0.678972      -4.22957      0.857600      0.181541      0.254475      0.293480      0.325822      0.345439      0.344012
  78   2 1680.7353    0.3377  0.4689  8.6526  0.0000  0.0113   0.0061   0.0264    0.0252   0.0000   440.9446     -0.123066       22.0902     -0.304554      -4.13006     0.0772051      0.240270      0.318385      0.383682      0.428287      0.482734      0.472237
  78   3 1955.6103    0.6473  0.8503  9.1491  0.0000  0.0141   0.0085   0.0359    0.0369   0.0000   441.9228      -1.12797       22.2395      0.597537      -4.45593       1.16232      0.283410      0.380152      0.450197      0.482648      0.546722      0.571963
  78   4 2213.1787    1.1190  1.2008 10.0341  0.0000  0.0174   0.0128   0.0449    0.0435   0.0000   441.4349     -0.307204       21.4481       1.36736      -3.75922     -0.732676      0.334696      0.480235      0.531844      0.596720      0.644567      0.662698
  78   5 2450.3023    1.8049  1.4833 10.7504 -0.0003  0.0186   0.0180   0.0497    0.0410   0.0000   442.7751     -0.503569       21.4895      0.272501      -3.04300      0.912304      0.369928      0.504612      0.567836      0.640493      0.679817      0.701855
  78   6 2675.7483    2.7248  1.4000 11.6228  0.0000  0.0178   0.0277   0.0474    0.0416   0.0000   442.3852      0.776519       22.6377      0.395112      -3.53646      0.290339      0.342642      0.484094      0.548128      0.607551      0.638197      0.658300
  78   7 2896.1998    3.8588  1.2170 12.4639 -0.0003  0.0165   0.0427   0.0429    0.0482   0.0000   442.4917     -0.365824       21.6386      0.132378      -2.50180      0.347634      0.316165      0.450516      0.489579      0.546746      0.589074      0.607704
  78   8 3109.6200    4.5151  1.3145 12.7950  0.0000  0.0170   0.0471   0.0444    0.0415   0.0000   442.6950      0.260680       21.2016       1.73632      -2.79486      -1.17364      0.323998      0.460578      0.523301      0.557239      0.598192      0.631267
  78   9 3317.3465    3.8674  1.9691 12.4532  0.0001  0.0218   0.0339   0.0565    0.0338   0.0000   442.6247     0.0867734       20.0407       2.25016      -1.83104     -0.147690      0.420404      0.592936      0.661333      0.738273      0.790627      0.835064
  78  10 3521.4988    2.8157  3.8938 11.7641 -0.0011  0.0353   0.0187   0.0931    0.0261   0.0000   442.5435      -1.34520       21.3959      0.938035      -3.11021      -1.80116      0.672336      0.959599       1.05192       1.20202       1.23604       1.28825
  79   1 1351.1532    0.1267  0.1804  8.4267  0.0000  0.0085   0.0045   0.0210    0.0163   0.0000   440.3115     -0.151024       21.8236    -0.0462486      -4.05515    -0.0968575      0.191535      0.227499      0.257763      0.289245      0.313329      0.314987
  79   2 1688.9422    0.3531  0.4449  8.6269  0.0000  0.0102   0.0063   0.0247    0.0247   0.0000   441.3718     -0.665430       22.1177      0.487874      -4.08596     -0.116447      0.200472      0.262726      0.305101      0.353113      0.369821      0.392399
  79   3 1964.9157    0.6773  0.7930  9.2133  0.0000  0.0136   0.0090   0.0330    0.0363   0.0000   442.1085     -0.650967       22.0749      0.307913      -3.85845      0.914534      0.264583      0.378832      0.413347      0.466977      0.533331      0.554402
  79   4 2223.6225    1.1244  1.1827 10.1516  0.0002  0.0175   0.0134   0.0455    0.0431   0.0000   441.4931      -1.28225       21.8213      0.879891      -3.35477    -0.0562080      0.333549      0.468924      0.533919      0.593836      0.653544      0.664435
  79   5 2461.4185    1.8596  1.5032 10.8246  0.0000  0.0190   0.0184   0.0495    0.0399   0.0000   442.1000     -0.676468       20.9653      0.302053      -3.09110       2.17154      0.366857      0.509966      0.576210      0.639156      0.682430      0.705607
  79   6 2687.9508    2.7411  1.4627 11.5440 -0.0000  0.0181   0.0266   0.0482    0.0402   0.0000   442.4237     -0.436939       22.7703      0.575797      -3.66865      -1.07147      0.340260      0.495507      0.541710      0.628917      0.619362      0.681867
  79   7 2909.3101    3.9099  1.2105 12.4770  0.0000  0.0166   0.0431   0.0425    0.0487   0.0000   442.8779     -0.607028       21.9730     0.0389557      -2.16071     -0.112985      0.313428      0.439831      0.498868      0.546048      0.588591      0.621580
  79   8 3123.5128    4.4462  1.3973 12.8174  0.0002  0.0172   0.0455   0.0480    0.0388   0.0000   441.9536    -0.0140479       22.1482     -0.138628      -3.38551      0.576985      0.333807      0.457164      0.517609      0.572162      0.607234      0.629336
  79   9 3332.0439    3.8306  2.3124 12.2582  0.0000  0.0230   0.0303   0.0618    0.0325   0.0000   443.1131    -0.0471461       20.3219       1.42620      -2.13405      -1.08591      0.444013      0.627074      0.698891      0.780800      0.828146      0.856930
  79  10 3536.8773    2.9819  4.4777 11.5101  0.0015  0.0370   0.0119   0.0941    0.0099   0.0000   442.6999      -1.27075       21.4958      -1.87209      -1.45859       2.05529      0.738183       1.00105       1.17636       1.26289       1.38574       1.43189
  80   1 1358.4541    0.1256  0.1918  8.4324  0.0000  0.0091   0.0044   0.0223    0.0163   0.0000   440.0102    -0.0710981       21.6255     -0.269440      -4.07668     0.0503482      0.163295      0.241297      0.254804      0.296645      0.311288      0.324479
  80   2 1697.0259    0.3589  0.4235  8.6553 -0.0001  0.0096   0.0064   0.0235    0.0242   0.0000   441.1846     0.0201552       21.7786     -0.408663      -3.74158     -0.366690      0.191454      0.257826      0.298645      0.321741      0.349889      0.365284
  80   3 1974.1372    0.6870  0.8575  9.2339 -0.0005  0.0142   0.0089   0.0365    0.0377   0.0000   442.0093     -0.787737       21.7639      0.645205      -5.04343     -0.634525      0.265957      0.384135      0.431095      0.462175      0.489269      0.519369
  80   4 2233.8851    1.1557  1.2312 10.1423 -0.0001  0.0176   0.0131   0.0456    0.0405   0.0000   442.0979     -0.131307       21.6589      0.503323      -3.56075     -0.137234      0.339233      0.482467      0.529567      0.592388      0.611051      0.667801
  80   5 2472.4433    1.8828  1.4638 10.8787  0.0000  0.0187   0.0189   0.0492    0.0396   0.0000   442.0593     0.0203720       22.5178     -0.810715      -3.79424     -0.159716      0.348260      0.493678      0.545302      0.616203      0.640448      0.672147
  80   6 2700.1072    2.8492  1.4160 11.7233  0.0000  0.0177   0.0286   0.0465    0.0406   0.0000   442.7238     -0.987069       22.3856     -0.307037      -3.65996      0.126115      0.344088      0.475572      0.537243      0.576578      0.652077      0.669392
  80   7 2922.3517    3.9056  1.2510 12.5490  0.0001  0.0164   0.0419   0.0436    0.0422   0.0000   442.4666      0.143837       21.9433       1.43460      -3.56429     -0.891389      0.316689      0.438528      0.497453      0.550858      0.602750      0.613661
  80   8 3137.3256    4.4128  1.4576 12.7171 -0.0001  0.0177   0.0434   0.0471    0.0381   0.0000   442.1847      0.396295       22.5048      0.146340      -3.63176      0.757333      0.337603      0.472781      0.528846      0.584163      0.647927      0.661763
  80   9 3346.6960    3.7371  2.3202 12.3009 -0.0004  0.0235   0.0295   0.0631    0.0301   0.0000   443.4468      0.234981       19.5400       2.46647     -0.566365      -1.58496      0.431210      0.620280      0.691042      0.758757      0.809611      0.839038
  81   1 1365.6962    0.1344  0.2107  8.4025  0.0000  0.0090   0.0045   0.0229    0.0166   0.0000   440.1344     -0.152556       21.4579    -0.0642663      -4.08851      0.381113      0.181243      0.233260      0.276129      0.319500      0.310561      0.349318
  81   2 1705.0065    0.3583  0.4747  8.6800  0.0000  0.0108   0.0063   0.0261    0.0250   0.0000   441.0824     -0.620885       22.4659    -0.0434375      -3.46187    -0.0937833      0.222133      0.285787      0.344369      0.363039      0.412974      0.416403
  81   3 1983.2775    0.7093  0.8868  9.1850  0.0000  0.0141   0.0089   0.0354    0.0382   0.0000   441.6400     -0.293014       22.3808     -0.961923      -5.23256       1.02807      0.270611      0.379235      0.429338      0.482579      0.514627      0.531977
  81   4 2244.1242    1.1982  1.3249 10.0317  0.0000  0.0175   0.0127   0.0474    0.0403   0.0000   442.6402     -0.261296       21.9279     0.0649162      -3.48439      0.465045      0.327906      0.462751      0.524207      0.564705      0.619308      0.633224
  81   5 2483.3855    1.9239  1.5706 10.8920  0.0000  0.0197   0.0187   0.0504    0.0387   0.0000   441.4074     -0.760513       21.7183     -0.313021      -2.93421      0.497966      0.361592      0.507017      0.581042      0.631358      0.680447      0.705998
  81   6 2712.1577    2.8630  1.4279 11.8357  0.0000  0.0178   0.0290   0.0482    0.0387   0.0000   442.5650     -0.128506       21.8987       1.05651      -2.24675      0.154998      0.337283      0.473125      0.522512      0.593729      0.640546      0.651443
  81   7 2935.3487    4.0368  1.2808 12.4355  0.0010  0.0162   0.0420   0.0441    0.0447   0.0000   442.6909     -0.194776       22.0725       1.14677      -2.79148      0.269367      0.302127      0.426263      0.470537      0.542315      0.562732      0.581166
  81   8 3151.0088    4.4701  1.4117 12.7560 -0.0001  0.0172   0.0447   0.0466    0.0400   0.0000   442.6125      0.882392       20.5724       1.19687      -2.66845     -0.829421      0.327516      0.454093      0.508067      0.577009      0.613390      0.635614
  81   9 3361.2314    3.6491  2.4448 12.2476  0.0002  0.0237   0.0280   0.0649    0.0292   0.0000   443.3871   -0.00507440       21.0930     -0.733809      -1.14099      0.179781      0.443182      0.612798      0.699885      0.757535      0.820778      0.853961
  81  10 3567.7612    2.7388  4.3856 11.6230 -0.0006  0.0385   0.0136   0.0982    0.0183   0.0000   443.3077      0.503014       20.8519       1.74881      -2.98886       1.90784      0.718081       1.01347       1.13421       1.25474       1.33590       1.37677
  82   1 1372.8951    0.1356  0.1729  8.4181  0.0000  0.0092   0.0047   0.0186    0.0162   0.0000   440.1925     -0.486687       21.7448      0.129002      -4.29093     -0.241956      0.202760      0.236856      0.256597      0.300087      0.355663      0.359922
  82   2 1712.9421    0.3672  0.5092  8.6655  0.0000  0.0111   0.0062   0.0270    0.0253   0.0000   441.3881     -0.317542       21.6173   -0.00936869      -4.30656      0.156387      0.209046      0.286425      0.316853      0.355634      0.394719      0.407389
  82   3 1992.3476    0.7237  0.9358  9.1931  0.0000  0.0147   0.0089   0.0374    0.0392   0.0000   441.3606     -0.746133       22.1657      -1.10723      -3.82417       1.03174      0.278294      0.398278      0.443537      0.490196      0.516533      0.547181
  82   4 2254.3114    1.1926  1.3120 10.0908  0.0000  0.0179   0.0127   0.0462    0.0393   0.0000   442.0456      0.308908       21.7762      0.120927      -3.66242     -0.392518      0.335424      0.461077      0.533948      0.580926      0.617922      0.616473
  82   5 2494.3235    1.9669  1.4809 11.0151  0.0000  0.0186   0.0196   0.0497    0.0384   0.0000   442.5852     0.0922927       21.5694      0.662784      -4.25025     -0.610290      0.344247      0.475951      0.549173      0.582131      0.647491      0.649497
  82   6 2724.1651    2.9212  1.3664 11.8041 -0.0002  0.0178   0.0299   0.0454    0.0430   0.0000   441.7582    -0.0999642       21.7756      0.786236      -2.90793    -0.0983772      0.325855      0.466641      0.519037      0.574211      0.620459      0.646890
  82   7 2948.2179    4.1069  1.3082 12.3758  0.0001  0.0163   0.0410   0.0424    0.0432   0.0000   442.9174      0.283817       21.3085      0.251486      -2.15423      0.605289      0.304742      0.427063      0.486777      0.526387      0.574750      0.591597
  82   8 3164.7097    4.5069  1.5128 12.5815 -0.0027  0.0176   0.0423   0.0473    0.0385   0.0000   442.6409      0.926305       21.8653     0.0901465      -2.68137      0.167921      0.331000      0.462162      0.514802      0.574871      0.626226      0.651928
  82   9 3375.6866    3.5093  2.5389 12.2940  0.0000  0.0247   0.0269   0.0678    0.0271   0.0000   443.7888     -0.384455       20.4697      0.961630      -1.31426      0.271554      0.462033      0.645123      0.745259      0.797937      0.860659      0.895437
  82  10 3582.9574    2.7142  4.9504 11.6331  0.0009  0.0438   0.0145   0.1115    0.0216   0.0000   442.8547       1.74353       21.4111       2.51913      -1.50754      -1.09852      0.775952       1.12839       1.26416       1.39404       1.48108       1.52391
  83   1 1379.9986    0.1409  0.1916  8.4404  0.0000  0.0082   0.0046   0.0196    0.0162   0.0000   440.5356     -0.307738       21.3335      0.273688      -4.52425     -0.294543      0.169827      0.211102      0.257423      0.285911      0.310163      0.312705
  83   2 1720.7991    0.3854  0.4839  8.6756  0.0000  0.0103   0.0064   0.0254    0.0257   0.0000   441.1651     -0.470684       21.6396    -0.0490681      -3.63989    -0.0423033      0.193551      0.254857      0.309128      0.324756      0.358573      0.367582
  83   3 2001.4383    0.7327  0.8432  9.3338  0.0000  0.0135   0.0094   0.0343    0.0368   0.0000   442.0414   -0.00166154       21.9531      0.708068      -4.00869      0.104985      0.251512      0.345717      0.395484      0.431935      0.474225      0.493045
  83   4 2264.3029    1.2688  1.3497 10.1256  0.0000  0.0179   0.0133   0.0468    0.0416   0.0000   442.3360     -0.366221       21.6438     -0.546801      -4.31860     -0.687222      0.321589      0.448734      0.509129      0.573859      0.596723      0.603071
  83   5 2505.1162    2.0080  1.5392 11.0004  0.0000  0.0192   0.0193   0.0488    0.0378   0.0000   442.8972      0.546292       21.1092    -0.0524536      -3.72294     -0.250393      0.352778      0.486278      0.555456      0.617957      0.655980      0.678107
  83   6 2736.0619    3.0259  1.4788 11.6718 -0.0000  0.0176   0.0286   0.0464    0.0405   0.0000   442.3436     -0.439275       21.4981      0.912282      -3.50953      0.483133      0.316764      0.448250      0.498023      0.553434      0.582476      0.604178
  83   7 2961.0245    4.1666  1.3037 12.5520  0.0004  0.0160   0.0424   0.0433    0.0430   0.0000   442.4561      0.641139       21.0842      0.741478      -2.77826      0.182989      0.299076      0.413922      0.468044      0.523621      0.570180      0.585302
  83   8 3178.2752    4.4766  1.5308 12.6929 -0.0006  0.0177   0.0423   0.0477    0.0373   0.0000   442.7030     -0.409161       20.3415      0.296491      -3.41050     0.0898340      0.336545      0.463537      0.516735      0.578352      0.625592      0.630741
  83   9 3390.0076    3.5179  2.8757 12.1105  0.0000  0.0262   0.0251   0.0710    0.0279   0.0000   443.3312    -0.0644232       21.3638     0.0837236      -3.56044      -1.23777      0.482363      0.667829      0.763816      0.844418      0.913368      0.923168
  83  10 3597.9849    2.4881  4.8222 11.5582  0.0000  0.0345   0.0086   0.0899    0.0072   0.0000   443.8774      0.856450       23.3520      -1.01483      -4.39898       2.09377      0.769767      0.827260       1.16628       1.14538       1.33110       1.36619
  84   1 1387.1013    0.1410  0.1824  8.3941  0.0000  0.0083   0.0045   0.0182    0.0161   0.0000   440.0527    -0.0140571       21.7900     -0.110305      -4.19849      0.675257      0.168968      0.238703      0.289724      0.319647      0.349843      0.337239
  84   2 1728.5633    0.3762  0.5340  8.6648  0.0000  0.0116   0.0062   0.0272    0.0263   0.0000   440.9090     -0.322277       22.0578     -0.807192      -4.21078      0.562822      0.209119      0.286897      0.330415      0.352921      0.380009      0.382395
  84   3 2010.4123    0.7483  0.9891  9.2278  0.0000  0.0150   0.0090   0.0384    0.0403   0.0000   441.7788      0.404094       22.2561     -0.146934      -4.28669     -0.370263      0.272341      0.372248      0.425122      0.461414      0.502125      0.521659
  84   4 2274.3089    1.2596  1.3524 10.2482  0.0000  0.0179   0.0134   0.0478    0.0389   0.0000   442.4921     -0.698394       22.0521      -1.16582      -4.39686     -0.149956      0.333425      0.450934      0.517363      0.576973      0.618650      0.626213
  84   5 2515.8495    2.0760  1.5069 11.0329  0.0000  0.0184   0.0201   0.0490    0.0389   0.0000   441.6852      0.406260       22.3101     -0.552583      -3.62248       1.19674      0.340929      0.463513      0.535243      0.586831      0.618225      0.637869
  84   6 2747.9710    3.1061  1.4041 11.8099  0.0000  0.0172   0.0300   0.0450    0.0397   0.0000   442.7954     -0.626936       22.1870    0.00824542      -2.90809      0.476838      0.315270      0.431513      0.486665      0.553397      0.602895      0.619379
  84   7 2973.7684    4.1309  1.2812 12.5596  0.0000  0.0162   0.0425   0.0435    0.0431   0.0000   441.7226     -0.147900       21.1125      0.313633      -4.15841     -0.846732      0.295599      0.416763      0.461312      0.508839      0.551208      0.565967
  84   8 3191.7407    4.4177  1.6527 12.4432 -0.0000  0.0181   0.0394   0.0491    0.0389   0.0000   443.0372     -0.276460       21.6001      0.478255      -2.55413       1.33899      0.339954      0.470209      0.541190      0.583904      0.627650      0.664671
  84   9 3404.3905    3.4523  2.8744 12.1167  0.0001  0.0265   0.0246   0.0709    0.0272   0.0000   443.7757      -1.79150       21.3637       2.35859      -2.54392      0.398257      0.483613      0.674446      0.770859      0.850823      0.916535      0.962292
  85   1 1394.1291    0.1428  0.1936  8.3907  0.0000  0.0078   0.0044   0.0190    0.0160   0.0000   440.1182     -0.334157       21.7068      0.413609      -4.12345    -0.0315276      0.152701      0.189027      0.228848      0.253440      0.275990      0.306168
  85   2 1736.2750    0.3885  0.5501  8.6679 -0.0001  0.0112   0.0062   0.0284    0.0268   0.0000   440.7737     -0.548319       22.4584     -0.212949      -4.01708    -0.0419393      0.207710      0.275552      0.331655      0.359866      0.366451      0.399941
  85   3 2019.3410    0.7629  0.9316  9.3214  0.0000  0.0144   0.0092   0.0370    0.0382   0.0000   442.0022     -0.690788       21.6123      0.517070      -3.09766      0.170164      0.247327      0.348643      0.398726      0.428193      0.466197      0.488561
  85   4 2284.1757    1.3145  1.4445 10.1624 -0.0001  0.0184   0.0132   0.0498    0.0395   0.0000   442.3176    -0.0446350       21.8726      0.245791      -3.75907       1.19155      0.325080      0.464423      0.522445      0.577998      0.606641      0.626602
  85   5 2526.5199    2.0866  1.5840 11.1420  0.0000  0.0192   0.0201   0.0516    0.0370   0.0000   441.9998     -0.313698       23.1443      0.961292      -3.56553      0.375921      0.343066      0.477720      0.545426      0.599104      0.643426      0.675341
  85   6 2759.7172    3.1795  1.4069 11.8307  0.0000  0.0170   0.0307   0.0442    0.0408   0.0000   442.4277      0.335268       21.8465    -0.0631213      -2.02298      0.319430      0.307896      0.427662      0.478566      0.548064      0.591108      0.602802
  85   7 2986.3858    4.2244  1.3340 12.5775  0.0000  0.0168   0.0423   0.0427    0.0408   0.0000   442.3022      0.127425       21.0527     -0.863836      -3.80026    -0.0190710      0.299381      0.416295      0.465533      0.519057      0.547278      0.578280
  85   8 3205.1754    4.3364  1.5511 12.6544 -0.0000  0.0178   0.0403   0.0483    0.0363   0.0000   442.8697      0.468760       21.3308       1.40596      -2.85196      0.296230      0.325680      0.447462      0.504528      0.549432      0.605252      0.614040
  85   9 3418.5318    3.3959  2.9300 12.0987  0.0000  0.0273   0.0240   0.0717    0.0268   0.0000   443.5510       1.49108       21.2573       1.41162      -2.95937      -1.76790      0.473997      0.676611      0.756226      0.844570      0.896933      0.922932
  86   1 1401.1075    0.1421  0.1985  8.3901  0.0000  0.0079   0.0044   0.0198    0.0161   0.0000   439.8861     -0.341103       21.2200     -0.192887      -4.29024      0.394704      0.158720      0.214410      0.239548      0.281323      0.280490      0.298340
  86   2 1743.8719    0.4021  0.5773  8.6876  0.0000  0.0114   0.0063   0.0285    0.0275   0.0000   441.2580     -0.628374       21.7777     -0.314883      -4.37294     0.0214450      0.215375      0.280022      0.317744      0.365892      0.386420      0.411230
  86   3 2028.2263    0.7703  0.9953  9.3473  0.0000  0.0151   0.0091   0.0378    0.0393   0.0000   442.0885      0.125990       22.3972     -0.462879      -3.78558      0.259148      0.270443      0.372442      0.413317      0.455560      0.506697      0.510834
  86   4 2293.9957    1.3305  1.4167 10.2846  0.0000  0.0180   0.0136   0.0490    0.0390   0.0000   442.1093     -0.142569       21.6620     0.0755012      -2.72896    -0.0700038      0.328191      0.454763      0.510302      0.569520      0.618095      0.642971
  86   5 2537.1579    2.1498  1.5683 11.0879  0.0000  0.0185   0.0202   0.0501    0.0382   0.0000   442.5297    -0.0848310       20.6119     -0.135156      -3.02261      0.605653      0.337041      0.459875      0.511111      0.575178      0.602136      0.636767
  86   6 2771.4396    3.2580  1.4412 11.9677  0.0000  0.0172   0.0312   0.0456    0.0398   0.0000   442.3816      0.987041       21.3310       1.29509      -2.62411     -0.860876      0.313731      0.428246      0.491423      0.538114      0.576457      0.594150
  86   7 2998.9871    4.3425  1.3647 12.5889  0.0000  0.0164   0.0428   0.0446    0.0416   0.0000   442.6851     -0.712286       22.5374       1.37555      -3.46029      0.210980      0.301751      0.410633      0.459252      0.509214      0.547487      0.561366
  86   8 3218.4858    4.3775  1.7035 12.5874  0.0000  0.0190   0.0382   0.0500    0.0346   0.0000   442.8663      0.365987       21.3141      -1.06737      -3.48334     -0.367878      0.324364      0.467011      0.514857      0.590445      0.615056      0.662184
  86   9 3432.7372    3.3042  3.2224 12.0527  0.0000  0.0289   0.0227   0.0771    0.0266   0.0000   442.8994      0.435551       20.7859      -1.08633       1.09653       1.81622      0.516357      0.720707      0.818049      0.899240      0.951328       1.00482
  87   1 1408.0228    0.1553  0.2148  8.3812  0.0000  0.0082   0.0044   0.0200    0.0163   0.0000   440.0753    -0.0173691       21.5399     -0.467630      -3.92739      0.115303      0.151278      0.205762      0.236699      0.273755      0.297906      0.299085
  87   2 1751.4380    0.4138  0.5685  8.7314  0.0000  0.0114   0.0063   0.0274    0.0266   0.0000   440.9904     -0.112986       22.0995      0.152592      -4.62325    -0.0324809      0.199971      0.287709      0.309701      0.367237      0.394886      0.393624
  87   3 2037.0010    0.7816  1.0703  9.3988 -0.0000  0.0158   0.0091   0.0412    0.0386   0.0000   441.3021     -0.212559       21.6765     -0.320437      -3.12672     -0.157584      0.264977      0.382034      0.432959      0.473131      0.513499      0.532038
  87   4 2303.6981    1.3710  1.3834 10.3471  0.0000  0.0176   0.0139   0.0475    0.0380   0.0000   442.4917     0.0702005       20.9797     0.0762314      -3.31858       1.05639      0.310206      0.427614      0.470007      0.528221      0.570858      0.589499
  87   5 2547.6532    2.2039  1.5171 11.2320 -0.0001  0.0185   0.0212   0.0487    0.0384   0.0000   442.4371      0.216402       21.9053      0.989230      -4.16603     -0.553457      0.326483      0.467036      0.519805      0.590978      0.627675      0.652351
  87   6 2783.1024    3.2932  1.3830 12.0141  0.0000  0.0168   0.0321   0.0443    0.0395   0.0000   442.5360      0.356611       22.4854     -0.107165      -3.94149      0.106230      0.293816      0.413436      0.462662      0.513666      0.551024      0.587328
  87   7 3011.4459    4.3674  1.2882 12.7376  0.0000  0.0162   0.0452   0.0433    0.0431   0.0000   443.1166    0.00946007       21.6196       1.07621      -3.29267     -0.226245      0.289368      0.405670      0.444478      0.501341      0.535300      0.557795
  87   8 3231.6953    4.2823  1.7478 12.6788 -0.0000  0.0192   0.0378   0.0521    0.0327   0.0000   442.3460      0.647846       20.9800     -0.941147      -2.89274      0.322975      0.336396      0.479330      0.519855      0.591733      0.621382      0.649103
  87   9 3446.8339    3.2899  3.6118 11.9157  0.0000  0.0312   0.0211   0.0820    0.0266   0.0000   442.7185      -1.82666       20.9844      0.921696      -1.00673      -1.24768      0.533727      0.762669      0.853125      0.952894       1.01146       1.06759
  87  10 3657.8511    2.5788  6.9009 11.4993 -0.0000  0.0613   0.0088   0.1459    0.0134   0.0000   440.8705      0.461874       21.2577       3.91027      -3.60634      -1.80034       1.02425       1.46929       1.64107       1.84652       1.91241       2.02750
  88   1 1414.9026    0.1509  0.2114  8.3804  0.0000  0.0085   0.0044   0.0191    0.0161   0.0000   440.3012     -0.158515       21.5027      0.132949      -4.02840    -0.0187702      0.146519      0.204836      0.233523      0.257150      0.278944      0.281164
  88   2 1758.8998    0.4315  0.5781  8.7411  0.0000  0.0111   0.0066   0.0280    0.0275   0.0000   440.5950     -0.394179       21.9774      0.583877      -3.95276    -0.0691535      0.198347      0.275733      0.311935      0.342256      0.385493      0.393626
  88   3 2045.8110    0.7903  1.0170  9.4788  0.0000  0.0154   0.0095   0.0391    0.0388   0.0000   441.8622    -0.0912242       21.9265      0.854682      -3.91202   -0.00126799      0.268473      0.368149      0.419291      0.469075      0.509724      0.522941
  88   4 2313.3553    1.4143  1.4930 10.2596  0.0000  0.0183   0.0136   0.0479    0.0388   0.0000   442.0830     -0.180598       20.9228     -0.189549      -3.46730      0.453250      0.333593      0.451979      0.516814      0.592441      0.632074      0.659327
  88   5 2558.2318    2.2460  1.5871 11.1459 -0.0036  0.0189   0.0207   0.0498    0.0376   0.0000   442.3755    -0.0677284       22.1397      0.471094      -3.88591     -0.385654      0.324967      0.465537      0.521794      0.577172      0.628546      0.669557
  88   6 2794.6943    3.3480  1.3567 12.1197  0.0000  0.0165   0.0329   0.0454    0.0386   0.0000   443.0348     -0.185916       22.1577      0.326469      -3.85631     -0.712701      0.280879      0.398647      0.443809      0.492592      0.535097      0.543140
  88   7 3023.8610    4.4052  1.3069 12.6496  0.0000  0.0161   0.0433   0.0415    0.0400   0.0000   442.8652    -0.0978185       21.7135      0.689535      -4.42067       1.37468      0.283368      0.393414      0.438451      0.490345      0.539575      0.557608
  88   8 3244.9287    4.2290  1.9048 12.4225  0.0000  0.0200   0.0351   0.0522    0.0345   0.0000   442.4458      0.267870       21.6178     0.0449615      -2.39259       1.57773      0.345161      0.496468      0.537009      0.607356      0.667816      0.686983
  88   9 3460.8492    3.1709  3.5449 11.9519 -0.0002  0.0311   0.0208   0.0831    0.0258   0.0000   443.4045     -0.944397       22.0274       1.02021      -2.05225      0.968256      0.528253      0.750862      0.843701      0.935340       1.00310       1.02889
  89   1 1421.7375    0.1568  0.2026  8.3607  0.0000  0.0077   0.0044   0.0185    0.0160   0.0000   440.2015     -0.261467       21.7471      0.430566      -4.20789     -0.572147      0.137013      0.190339      0.215392      0.223687      0.250892      0.243203
  89   2 1766.3186    0.4302  0.5628  8.6932  0.0000  0.0108   0.0065   0.0272    0.0277   0.0000   440.8455     -0.454274       22.2962   -0.00895315      -3.99412      0.309254      0.187840      0.255508      0.289653      0.322123      0.351413      0.361021
  89   3 2054.5042    0.8370  1.0183  9.4203  0.0000  0.0148   0.0096   0.0385    0.0390   0.0000   441.9250     -0.290415       21.9884      0.928691      -4.22356     -0.352483      0.246958      0.350927      0.392918      0.434714      0.465676      0.484900
  89   4 2322.9088    1.3983  1.4389 10.3398  0.0000  0.0184   0.0141   0.0487    0.0397   0.0000   441.9964      0.484837       21.5584     -0.128979      -2.71270      0.145070      0.313179      0.452759      0.495918      0.564231      0.596523      0.621684
  89   5 2568.5966    2.2960  1.6524 11.0892 -0.0000  0.0187   0.0204   0.0498    0.0377   0.0000   442.2436      0.248307       21.2543      0.330103      -3.10003      0.137876      0.323678      0.439129      0.521225      0.546615      0.602693      0.624651
  89   6 2806.1807    3.3632  1.4147 12.0063  0.0001  0.0170   0.0319   0.0448    0.0385   0.0000   443.1231     -0.194431       22.6341     -0.379138      -3.69823      0.184228      0.289972      0.409324      0.457114      0.507123      0.540870      0.553760
  89   7 3036.1934    4.3861  1.3431 12.6387  0.0000  0.0166   0.0431   0.0435    0.0399   0.0000   442.3762     -0.470525       21.5576     -0.219833      -2.79989     0.0676332      0.273532      0.398394      0.423141      0.492536      0.522083      0.534872
  89   8 3258.0527    4.1025  1.9563 12.4471  0.0000  0.0203   0.0337   0.0544    0.0320   0.0000   443.0786      0.665066       20.4530      0.843993      -2.70001      0.487786      0.347347      0.483141      0.550998      0.610676      0.628922      0.670097
  89   9 3474.8766    3.1375  3.6790 11.9253  0.0000  0.0317   0.0204   0.0863    0.0257   0.0000   442.2049     0.0845104       21.3960       2.61319     -0.477614      -2.08701      0.546691      0.770458      0.872154      0.959274       1.03138       1.06836
  90   1 1428.5114    0.1593  0.2079  8.3317  0.0000  0.0077   0.0044   0.0180    0.0162   0.0000   439.9635     -0.311305       21.5551      0.308323      -3.77286     -0.150942      0.152327      0.185475      0.213901      0.253466      0.263040      0.280137
  90   2 1773.6590    0.4405  0.6640  8.6713  0.0000  0.0118   0.0063   0.0314    0.0287   0.0000   440.7589     -0.278877       21.7077      0.409109      -3.94073    -0.0976780      0.204936      0.285276      0.325216      0.362174      0.385272      0.395803
  90   3 2063.1703    0.8350  1.0105  9.4891  0.0000  0.0147   0.0097   0.0382    0.0387   0.0000   441.7022     -0.320627       22.4050      0.376412      -3.91625      0.106994      0.254433      0.343388      0.389778      0.445765      0.476597      0.491541
  90   4 2332.4512    1.4576  1.5270 10.3113  0.0001  0.0186   0.0137   0.0480    0.0367   0.0000   442.2118      -1.28101       22.0258      0.297848      -3.93931      0.904630      0.310355      0.430342      0.481736      0.540412      0.573484      0.596852
  90   5 2578.9741    2.3302  1.5605 11.1837 -0.0000  0.0184   0.0211   0.0473    0.0377   0.0000   443.0513      0.435001       21.6067      0.319768      -2.49865      -1.19027      0.308333      0.426534      0.484226      0.533941      0.575243      0.600332
  90   6 2817.6172    3.3555  1.3791 12.1842  0.0013  0.0169   0.0327   0.0446    0.0378   0.0000   443.2900      0.409804       21.5496      0.201194      -3.28927     -0.466874      0.283356      0.400051      0.452852      0.504713      0.522547      0.551933
  90   7 3048.4368    4.3789  1.3764 12.7113  0.0000  0.0169   0.0424   0.0434    0.0370   0.0000   442.7055     0.0263185       21.4512      0.449384      -3.67566       1.21286      0.283147      0.406720      0.441834      0.496603      0.540201      0.559612
  90   8 3271.0788    4.1222  1.9958 12.4667  0.0001  0.0207   0.0335   0.0552    0.0318   0.0000   443.0484     -0.621296       21.5309       1.32870      -3.64013     -0.353550      0.343343      0.495979      0.549513      0.625096      0.651532      0.674759
  90   9 3488.6448    3.1112  3.9100 11.8398  0.0000  0.0333   0.0194   0.0900    0.0262   0.0000   443.3685     -0.213244       22.4765       1.38155      -2.45998     -0.559228      0.566395      0.794331      0.895429      0.991929       1.06162       1.10891
  91   1 1435.2489    0.1652  0.2391  8.3544 -0.0000  0.0086   0.0044   0.0205    0.0164   0.0000   439.8626     -0.148001       21.9059     -0.263020      -4.41660      0.130017      0.147608      0.185333      0.236142      0.265630      0.269653      0.301367
  91   2 1780.9444    0.4519  0.6398  8.6728  0.0000  0.0119   0.0064   0.0291    0.0291   0.0000   440.9925     -0.204999       21.5599     0.0297394      -4.01326      0.382287      0.195521      0.280017      0.319893      0.340970      0.373007      0.388932
  91   3 2071.7504    0.8955  1.0761  9.3117  0.0006  0.0148   0.0098   0.0377    0.0436   0.0000   442.1315     -0.596936       21.6664    -0.0181102      -4.57805     -0.282791      0.246886      0.350013      0.396945      0.428746      0.469246      0.478035
  91   4 2341.8539    1.4576  1.4771 10.3801 -0.0000  0.0179   0.0140   0.0487    0.0372   0.0000   442.2407     -0.157902       22.1732       1.59940      -4.16318      -1.36348      0.304629      0.427349      0.479668      0.537081      0.560953      0.584353
  91   5 2589.2752    2.3198  1.6100 11.2910  0.0000  0.0189   0.0208   0.0484    0.0342   0.0000   442.3304      0.620900       22.4709     0.0871953      -4.40437      0.517732      0.315445      0.434234      0.504520      0.541808      0.579584      0.611655
  91   6 2829.0066    3.5001  1.4255 12.0270  0.0000  0.0167   0.0328   0.0442    0.0398   0.0000   442.2443       1.04754       22.5486      0.465471      -3.51549      0.156875      0.280613      0.387506      0.444804      0.486267      0.520867      0.543103
  91   7 3060.6176    4.4662  1.3821 12.5618 -0.0002  0.0159   0.0420   0.0429    0.0396   0.0000   442.9155     -0.326723       21.4895     -0.350043      -4.96734     -0.373499      0.278291      0.375031      0.423389      0.470774      0.513511      0.528891
  91   8 3284.0675    4.0593  2.1257 12.3051  0.0000  0.0208   0.0310   0.0554    0.0319   0.0000   443.2005     -0.784137       22.7882       1.21316      -2.59664     -0.350030      0.349891      0.489434      0.552514      0.603530      0.653611      0.672960
  91   9 3502.4039    3.0234  3.9593 11.8618 -0.0007  0.0345   0.0190   0.0910    0.0257   0.0000   443.2553    -0.0995203       22.8965       1.65577      -2.58815      0.661431      0.562139      0.809917      0.905948       1.00771       1.07008       1.10589
  92   0  975.1401    0.0267  0.0047  8.4811 -0.0140  0.0221   0.0057   0.0043    0.0130   0.0000   437.2841     -0.104360       20.8025      0.888568      -3.17850     -0.482427      0.640869       1.03190       1.27535       1.17585      0.863962      0.539732
  92   1 1441.9134    0.1694  0.2160  8.3441  0.0000  0.0079   0.0044   0.0172    0.0161   0.0000   439.8064     -0.370269       21.8349      0.417096      -3.89854      0.359373      0.128795      0.172902      0.203684      0.232951      0.228515      0.250668
  92   2 1788.1898    0.4644  0.6411  8.7126  0.0000  0.0122   0.0066   0.0288    0.0297   0.0000   440.5914     -0.272042       21.7301      0.908733      -4.04730     -0.486120      0.195501      0.282148      0.302058      0.348286      0.377955      0.383305
  92   3 2080.3163    0.8712  1.1229  9.4528  0.0000  0.0157   0.0096   0.0403    0.0407   0.0000   441.8217     -0.489375       22.0725     0.0995858      -4.19131      0.458812      0.258065      0.360243      0.401670      0.446077      0.482743      0.504803
  92   4 2351.2075    1.5287  1.6099 10.2980  0.0000  0.0185   0.0138   0.0497    0.0372   0.0000   441.8754     -0.797665       21.7808      0.942097      -3.31467     0.0393665      0.307448      0.427029      0.484060      0.533497      0.574977      0.591908
  92   5 2599.5518    2.4478  1.5950 11.3088  0.0009  0.0180   0.0220   0.0487    0.0365   0.0000   442.0678     -0.609788       22.9260      0.652071      -3.34832    0.00585926      0.297391      0.425220      0.469902      0.512660      0.560912      0.578108
  92   6 2840.3817    3.5566  1.3456 12.1663 -0.0001  0.0161   0.0343   0.0431    0.0393   0.0000   442.6847     -0.325867       22.1236      0.819426      -3.73068      -1.44560      0.271828      0.369175      0.429169      0.460950      0.512191      0.512046
  92   7 3072.6990    4.4668  1.3845 12.7499  0.0016  0.0163   0.0430   0.0440    0.0383   0.0000   442.7375     -0.256602       22.2214      0.281101      -3.63298      0.259453      0.269952      0.380032      0.417190      0.479795      0.519637      0.539248
  92   8 3296.9651    3.9553  2.1913 12.4177  0.0000  0.0218   0.0307   0.0578    0.0295   0.0000   443.7889     -0.373986       21.0827       1.84530      -2.60921       1.17192      0.357381      0.501269      0.560621      0.640745      0.682278      0.717496
  92   9 3516.1742    3.0043  4.5175 11.8052  0.0061  0.0364   0.0104   0.0969    0.0072   0.0000   442.2027      0.253564       22.3147      0.906457      -1.97452       1.32895      0.623809      0.826660      0.983478       1.06003       1.20428       1.20382
  93   1 1448.5554    0.1672  0.2315  8.3258 -0.0003  0.0079   0.0044   0.0193    0.0163   0.0000   439.7219     -0.421940       22.1259     -0.144857      -4.24169     -0.151471      0.135278      0.175278      0.207922      0.255278      0.249737      0.252802
  93   2 1795.3364    0.4706  0.6399  8.7443  0.0000  0.0113   0.0066   0.0288    0.0292   0.0000   440.8294     -0.401176       21.6139     -0.399177      -4.17757      0.121311      0.188443      0.258909      0.292444      0.331914      0.356268      0.378296
  93   3 2088.7758    0.8893  1.1232  9.5711  0.0000  0.0159   0.0099   0.0407    0.0396   0.0000   441.7268      0.539077       21.3785      0.187166      -4.28134      0.435457      0.262322      0.349562      0.405437      0.456161      0.479009      0.493681
  93   4 2360.4564    1.5088  1.5480 10.4949  0.0000  0.0188   0.0142   0.0504    0.0357   0.0000   441.7526      0.105229       23.0174      0.346925      -2.69070      0.466797      0.301578      0.429909      0.473555      0.531432      0.585464      0.605804
  93   5 2609.7078    2.4264  1.6355 11.3546  0.0000  0.0185   0.0216   0.0497    0.0350   0.0000   442.5549      0.505240       22.0967      0.215280      -3.64366     0.0109149      0.307319      0.422722      0.482613      0.529923      0.570329      0.606437
  93   6 2851.6384    3.6348  1.4301 12.1771  0.0001  0.0167   0.0340   0.0441    0.0382   0.0000   442.4624      -1.02197       21.8482     0.0194358      -3.36362     -0.397237      0.283351      0.403466      0.451611      0.505138      0.538896      0.575626
  93   7 3084.7422    4.4701  1.4709 12.6470  0.0001  0.0169   0.0411   0.0450    0.0366   0.0000   443.1437     -0.337313       21.6189     0.0695161      -3.57869      -1.06176      0.276065      0.393559      0.439546      0.488799      0.520700      0.538854
  93   8 3309.7617    3.9376  2.2840 12.3814 -0.0000  0.0221   0.0296   0.0590    0.0290   0.0000   443.5678      0.286474       21.0263     -0.563153      -1.20052      -1.28329      0.359146      0.516071      0.575741      0.646324      0.685596      0.711417
  94   1 1455.1536    0.1821  0.2350  8.2857  0.0000  0.0081   0.0045   0.0190    0.0166   0.0000   440.0022    -0.0475064       21.5511      0.320081      -4.30731    0.00155861      0.143392      0.209848      0.245567      0.302660      0.312117      0.359979
  94   2 1802.4426    0.4839  0.6356  8.7865  0.0000  0.0115   0.0068   0.0278    0.0286   0.0000   440.4343      0.269044       22.0160     0.0945206      -3.75658      0.265465      0.184239      0.258238      0.295100      0.318264      0.347752      0.356906
  94   3 2097.2416    0.9214  1.1734  9.5115  0.0000  0.0162   0.0100   0.0416    0.0415   0.0000   441.8810      0.173593       21.3937    -0.0953930      -3.79830     -0.925515      0.249557      0.361838      0.399720      0.448464      0.459968      0.490459
  94   4 2369.6355    1.5826  1.6439 10.3521 -0.0000  0.0191   0.0141   0.0496    0.0377   0.0000   442.5784    -0.0410703       20.9018      0.645003      -2.91300     -0.147925      0.303646      0.433703      0.478151      0.527979      0.571258      0.605441
  94   5 2619.9224    2.4831  1.6111 11.3880  0.0000  0.0184   0.0222   0.0492    0.0343   0.0000   442.5621     -0.159817       21.3292       1.04411      -3.88525     0.0441725      0.298124      0.417105      0.483417      0.522415      0.548962      0.574249
  94   6 2862.7980    3.6383  1.3764 12.2712  0.0000  0.0165   0.0343   0.0434    0.0354   0.0000   442.8529    -0.0805318       22.8285     -0.894469      -4.26159      0.797898      0.262069      0.369936      0.414459      0.457462      0.493724      0.503750
  94   7 3096.6942    4.5131  1.5254 12.4615  0.0000  0.0170   0.0395   0.0443    0.0373   0.0000   442.2785      0.529970       21.5485      0.739913      -3.92411      -1.03248      0.272492      0.385344      0.430426      0.489532      0.520957      0.544914
  94   8 3322.5574    3.8477  2.4470 12.3115  0.0000  0.0231   0.0280   0.0618    0.0280   0.0000   443.3564     -0.297920       21.4444      0.428021      -1.47789       1.40656      0.368365      0.518055      0.588336      0.652061      0.699285      0.727111
  95   1 1461.6791    0.1816  0.2850  8.2974  0.0000  0.0088   0.0043   0.0223    0.0168   0.0000   439.6613     -0.329456       21.7349     0.0705989      -4.01927     -0.267290      0.139143      0.190358      0.222441      0.250700      0.254045      0.275122
  95   2 1809.4991    0.4852  0.7263  8.7605  0.0000  0.0124   0.0065   0.0312    0.0298   0.0000   440.9195      0.301603       21.9132     -0.189278      -3.86754     -0.172554      0.204702      0.273695      0.310775      0.338153      0.373382      0.387136
  95   3 2105.6288    0.9179  1.2179  9.5509  0.0000  0.0163   0.0099   0.0431    0.0414   0.0000   441.8615      0.802405       21.9483      0.166573      -4.80297       1.71921      0.264878      0.369254      0.420264      0.482196      0.517239      0.548751
  95   4 2378.7503    1.6005  1.6021 10.4940  0.0000  0.0185   0.0145   0.0499    0.0362   0.0000   442.1317      0.232342       21.6683     -0.744698      -3.26791      0.610839      0.298726      0.408723      0.467042      0.508889      0.553850      0.576449
  95   5 2630.0186    2.5155  1.6349 11.4013  0.0000  0.0185   0.0221   0.0496    0.0350   0.0000   443.2271     -0.416784       21.7575    0.00120059      -3.28184    -0.0462294      0.294413      0.418033      0.465613      0.517104      0.544453      0.563653
  95   6 2873.9480    3.7739  1.3836 12.2711  0.0000  0.0163   0.0355   0.0428    0.0379   0.0000   442.0651      0.172640       21.8791      0.221721      -4.22845     -0.157519      0.267333      0.369922      0.422423      0.459298      0.497062      0.524794
  95   7 3108.5827    4.5716  1.5599 12.5124  0.0000  0.0171   0.0397   0.0447    0.0370   0.0000   443.1450     -0.446328       21.6035       1.09268      -3.96546     -0.886982      0.272383      0.384600      0.433026      0.473823      0.502140      0.522699
  95   8 3335.2784    3.8311  2.4827 12.2347  0.0000  0.0230   0.0274   0.0609    0.0289   0.0000   443.7917     -0.407064       20.7257     0.0369678      -1.92079      -1.28613      0.368337      0.514970      0.586727      0.641870      0.701521      0.721595
  95   9 3556.9912    2.6882  4.4652 11.7552 -0.0064  0.0398   0.0160   0.1060    0.0261   0.0000   442.7939      0.409823       20.8378       1.90760      -5.10730      0.259128      0.638666      0.890507       1.01543       1.12893       1.20741       1.26641
  96   0  995.5749    0.0333  0.0133  8.3857  0.0000  0.0130   0.0062   0.0090    0.0128   0.0000   436.6808     -0.302923       21.3834     -0.326272      -4.16863     -0.522148      0.252643      0.319889      0.314531      0.359014      0.365093      0.382787
  96   1 1468.2000    0.1904  0.3141  8.2084  0.0000  0.0096   0.0043   0.0220    0.0174   0.0000   439.6809     -0.469265       22.2384      0.976926      -4.97215     -0.109300      0.148648      0.210246      0.242186      0.267181      0.299780      0.294728
  96   2 1816.5101    0.4949  0.6804  8.7559  0.0000  0.0116   0.0067   0.0302    0.0300   0.0000   440.7701     0.0810872       21.7615     0.0389395      -4.57286     -0.479954      0.193830      0.260679      0.305346      0.328338      0.360302      0.371282
  96   3 2113.9925    0.9461  1.2111  9.5617  0.0000  0.0164   0.0102   0.0423    0.0417   0.0000   441.3074     -0.380733       22.7769      0.272068      -3.59513      0.851916      0.255976      0.363272      0.405512      0.456234      0.485700      0.494957
  96   4 2387.8175    1.6148  1.6135 10.5380  0.0000  0.0190   0.0148   0.0499    0.0355   0.0000   441.7138      0.403620       21.8605      0.429121      -3.12335      -1.39214      0.304672      0.424594      0.480022      0.536072      0.570354      0.607535
  96   5 2640.0532    2.5701  1.7070 11.3498  0.0002  0.0188   0.0219   0.0501    0.0346   0.0000   443.0151      0.237017       21.4258      -1.16485      -3.99332      0.174299      0.294811      0.414049      0.461668      0.508993      0.544616      0.568390
  96   6 2885.0390    3.7611  1.4136 12.2183  0.0000  0.0167   0.0348   0.0438    0.0378   0.0000   442.2474    -0.0375966       21.6297      0.903867      -2.75661     -0.289447      0.262017      0.368177      0.416198      0.468085      0.496399      0.515792
  96   7 3120.4601    4.5404  1.5948 12.5136  0.0000  0.0176   0.0389   0.0456    0.0346   0.0000   442.7907     -0.338560       22.3323      0.596290      -2.91055      0.191573      0.267973      0.394912      0.428226      0.477280      0.510589      0.530364
  96   8 3347.9797    3.7499  2.3963 12.2763 -0.0001  0.0231   0.0275   0.0608    0.0282   0.0000   443.6092      -1.73672       21.1158       1.37298     -0.968013    -0.0832372      0.359223      0.515067      0.577958      0.640183      0.692392      0.721998
  96   9 3570.4252    2.8558  5.3158 11.6783  0.0041  0.0458   0.0150   0.1174    0.0246   0.0000   443.4812      0.396726       21.7252      -1.63063      -2.95907       1.37037      0.692625      0.998514       1.10909       1.25683       1.32078       1.37229
  97   0 1000.6019    0.0288  0.0073  8.3998  0.0000  0.0103   0.0065   0.0074    0.0127   0.0000   437.2422     -0.985952       21.5081      0.717732      -4.40579    -0.0415482      0.135071      0.204033      0.160374      0.246642      0.275534      0.270549
  97   1 1474.6192    0.1854  0.3096  8.2899  0.0000  0.0097   0.0043   0.0224    0.0171   0.0000   439.6852      0.172839       22.1565     0.0315904      -4.38829    -0.0358588      0.148796      0.213315      0.243576      0.262628      0.279754      0.291130
  97   2 1823.4486    0.4931  0.7487  8.8376 -0.0002  0.0126   0.0065   0.0320    0.0292   0.0000   440.2381     -0.201938       21.5328     -0.152815      -4.17862     -0.171000      0.200874      0.280966      0.315896      0.357625      0.380286      0.383826
  97   3 2122.2723    0.9380  1.2897  9.5228  0.0000  0.0171   0.0097   0.0439    0.0413   0.0000   442.1366     -0.177411       22.3243     -0.152990      -3.61128      0.141669      0.267329      0.374969      0.426179      0.479571      0.493377      0.523015
  97   4 2396.8436    1.6151  1.6570 10.6280  0.0000  0.0195   0.0148   0.0516    0.0347   0.0000   442.1521      0.531617       22.1081     0.0145738      -4.06110     -0.184002      0.305408      0.420870      0.481759      0.542746      0.563625      0.593437
  97   5 2650.0314    2.6167  1.5642 11.5418  0.0000  0.0177   0.0232   0.0483    0.0340   0.0000   442.0865     -0.173382       21.9877      0.517963      -3.44278      0.156430      0.278561      0.383681      0.436940      0.485104      0.511622      0.549746
  97   6 2896.0215    3.8426  1.3895 12.3589  0.0000  0.0165   0.0356   0.0418    0.0360   0.0000   442.5115     -0.387124       22.1582      0.814678      -3.00925      0.306758      0.256420      0.358741      0.415156      0.456556      0.495174      0.522616
  97   7 3132.2429    4.5303  1.5765 12.6533  0.0000  0.0175   0.0399   0.0461    0.0355   0.0000   442.1892      0.337903       22.2348      0.297662      -3.65916       1.66298      0.279684      0.395596      0.440254      0.489555      0.522535      0.552443
  97   8 3360.5157    3.7580  2.9435 12.1177  0.0005  0.0252   0.0250   0.0690    0.0281   0.0000   442.7473     -0.373578       20.8828      0.281333      -3.08333     -0.527258      0.398385      0.552698      0.632018      0.698742      0.757793      0.800924
  97   9 3583.8019    2.6364  4.9936 11.7221 -0.0026  0.0466   0.0121   0.1152    0.0193   0.0000   444.0700       1.86026       22.0690      0.407874    -0.0946849       1.35797      0.689554      0.999599       1.11036       1.25648       1.30257       1.36662
  98   0 1005.6067    0.0277  0.0144  8.3312 -0.1650  0.0148   0.0046   0.0071    0.0127   0.0000   436.7825     -0.501930       22.0207      0.891976      -4.85823     -0.118734      0.222303      0.248847      0.406040      0.392598      0.453153      0.365330
  98   1 1481.0499    0.1842  0.2723  8.2789  0.0000  0.0086   0.0043   0.0206    0.0165   0.0000   439.6221     -0.138004       21.7916     0.0645584      -4.24094    -0.0960121      0.129801      0.183279      0.210125      0.243383      0.241951      0.261562
  98   2 1830.3337    0.5145  0.7231  8.7813  0.0001  0.0122   0.0068   0.0305    0.0298   0.0000   440.3883     -0.155273       21.8454     -0.423406      -3.62486      0.683159      0.187061      0.259408      0.302240      0.334059      0.362090      0.371296
  98   3 2130.5130    0.9772  1.2876  9.4504 -0.0000  0.0166   0.0098   0.0427    0.0416   0.0000   441.5852     -0.148352       21.9900      0.199790      -3.49036     -0.348404      0.254625      0.359449      0.404425      0.445334      0.489338      0.512656
  98   4 2405.7363    1.6764  1.6651 10.5915  0.0000  0.0192   0.0149   0.0515    0.0339   0.0000   441.8581     0.0501983       22.0420      0.260746      -4.16008     -0.379493      0.296038      0.423778      0.473782      0.522001      0.567026      0.590468
  98   5 2660.0346    2.7297  1.6489 11.3946  0.0000  0.0182   0.0235   0.0484    0.0366   0.0000   442.6093     -0.129328       21.6306     -0.574087      -3.14835     0.0474932      0.280581      0.392261      0.450026      0.490541      0.537948      0.562602
  98   6 2906.9480    3.9406  1.3985 12.3557  0.0000  0.0160   0.0364   0.0435    0.0355   0.0000   442.0856     -0.272912       22.2409     0.0608292      -2.75617      0.418510      0.252623      0.353365      0.408819      0.434654      0.479555      0.492322
  98   7 3143.9434    4.4947  1.6288 12.4611 -0.0000  0.0171   0.0378   0.0462    0.0347   0.0000   442.3746     -0.784028       22.4644      0.727630      -2.96675     -0.640873      0.275834      0.377737      0.427819      0.476127      0.512354      0.536025
  98   8 3373.0365    3.6246  2.8747 12.1534  0.0000  0.0259   0.0246   0.0694    0.0267   0.0000   442.9759     -0.998043       21.7697     -0.653407      -1.07954       1.00925      0.399246      0.572485      0.634479      0.719874      0.748908      0.793064
  99   1 1487.4220    0.1820  0.2969  8.2949  0.0000  0.0091   0.0042   0.0231    0.0166   0.0000   439.9272     -0.296204       21.4076     -0.159079      -3.92683      0.755392      0.133242      0.184001      0.210100      0.238569      0.246166      0.257834
  99   2 1837.1589    0.5088  0.7028  8.8527  0.0000  0.0123   0.0067   0.0294    0.0294   0.0000   440.1807     -0.518401       22.3504      0.195643      -5.14542      0.628098      0.188575      0.251594      0.296381      0.320926      0.357424      0.377370
  99   3 2138.7001    0.9978  1.2789  9.6161  0.0000  0.0164   0.0101   0.0435    0.0398   0.0000   441.8922     -0.161463       21.9201     -0.244381      -4.09583     -0.748816      0.251352      0.350922      0.390038      0.442398      0.479292      0.492893
  99   4 2414.6100    1.7185  1.8071 10.5172  0.0005  0.0197   0.0143   0.0526    0.0355   0.0000   441.6669      0.341017       21.8639      0.699779      -3.84691    0.00778875      0.303379      0.419137      0.477432      0.532402      0.565914      0.596816
  99   5 2669.8880    2.7453  1.6033 11.5323  0.0000  0.0176   0.0236   0.0476    0.0343   0.0000   442.3626      0.466752       22.4915      0.511220      -3.99546     -0.667124      0.273427      0.384441      0.434774      0.480108      0.515942      0.539271
  99   6 2917.8251    3.9529  1.4015 12.4534  0.0000  0.0165   0.0367   0.0430    0.0350   0.0000   442.7328     -0.150192       21.4247     0.0614663      -4.40572     -0.261784      0.249945      0.355236      0.392889      0.439340      0.468465      0.485035
  99   7 3155.5378    4.4843  1.6404 12.6089  0.0000  0.0179   0.0382   0.0471    0.0338   0.0000   442.6040    -0.0427002       22.1995      0.282836      -2.63114      0.434859      0.276741      0.393404      0.443561      0.488850      0.530133      0.558851
  99   8 3385.4714    3.6299  3.0929 12.0565  0.0000  0.0266   0.0235   0.0714    0.0277   0.0000   443.1393     -0.292406       22.9983      0.229757      -2.31198    -0.0932544      0.405358      0.564504      0.640996      0.718015      0.751184      0.793612
  99   9 3610.5427    2.5922  5.2961 11.6859 -0.0033  0.0486   0.0100   0.1207    0.0147   0.0000   442.7250      -1.37582       19.7204       2.77880      -2.40600      0.252949      0.714716       1.01921       1.16118       1.29181       1.35491       1.39684
 100   0 1015.5352    0.0405  0.0419  8.2557  0.0000  0.0135   0.0050   0.0164    0.0128   0.0000   437.1463     -0.200675       21.3471      0.866190      -4.29304     -0.212189      0.208538      0.272753      0.293626      0.349730      0.361463      0.417318
 100   1 1493.7298    0.2003  0.2961  8.1784  0.0000  0.0084   0.0043   0.0213    0.0169   0.0000   439.4548     -0.113513       21.6401     0.0510830      -4.24518     -0.114424      0.130864      0.184955      0.213001      0.243203      0.255138      0.267750
 100   2 1843.9589    0.5356  0.7774  8.7127  0.0000  0.0122   0.0066   0.0309    0.0305   0.0000   440.3079    -0.0964658       21.7891     -0.468225      -3.50313    -0.0772470      0.189211      0.258743      0.290238      0.326956      0.352240      0.366443
 100   3 2146.8216    1.0006  1.3148  9.5486 -0.0000  0.0165   0.0099   0.0441    0.0376   0.0000   441.1195      0.280003       22.0644      0.575478      -4.79165      0.211484      0.255850      0.355614      0.411145      0.439598      0.483250      0.495284
 100   4 2423.4550    1.7643  1.7401 10.5475 -0.0000  0.0191   0.0148   0.0515    0.0338   0.0000   442.5380      0.215491       21.1937      0.274333      -3.66703     -0.183344      0.293190      0.404551      0.467362      0.506617      0.548486      0.567743
 100   5 2679.7458    2.8338  1.7108 11.2699  0.0000  0.0176   0.0229   0.0481    0.0365   0.0000   442.2165      0.804339       21.4398     0.0953755      -4.06532     -0.393122      0.272079      0.379384      0.437309      0.470617      0.517253      0.545453
 100   6 2928.6490    4.0329  1.4600 12.2521  0.0000  0.0162   0.0356   0.0437    0.0353   0.0000   442.6158      0.349537       22.3226     0.0140105      -2.72990      0.427507      0.249666      0.350027      0.392417      0.436236      0.476803      0.506231
 100   7 3167.1372    4.5400  1.6589 12.4558  0.0000  0.0175   0.0375   0.0461    0.0340   0.0000   442.7567     -0.100134       22.5004     -0.326746      -3.31305      0.525723      0.268355      0.378266      0.426154      0.480241      0.515612      0.542577
 100   8 3397.9034    3.5521  3.4174 11.9177  0.0004  0.0286   0.0218   0.0768    0.0269   0.0000   442.9178      0.607459       20.1561      0.292659      -3.43021      0.378815      0.433863      0.609885      0.683960      0.777303      0.820914      0.860349
 101   0 1020.5377    0.0339  0.0132  8.2850  0.0000  0.0106   0.0051   0.0073    0.0125   0.0000   436.1065     -0.635964       22.4990      0.542812      -4.19861      0.140988      0.132742      0.237485      0.234907      0.243537      0.280406      0.283164
 101   1 1500.0207    0.1998  0.3110  8.2062  0.0000  0.0089   0.0043   0.0207    0.0173   0.0000   439.6185     -0.193432       21.7293      0.357835      -4.33747     -0.295673      0.138337      0.184435      0.215808      0.232446      0.254092      0.273189
 101   2 1850.7466    0.5406  0.8146  8.7671  0.0000  0.0130   0.0067   0.0322    0.0324   0.0000   440.3382     -0.966081       22.0575      0.536485      -4.23702     -0.363432      0.198378      0.283489      0.310386      0.352735      0.380346      0.394249
 101   3 2154.8827    1.0124  1.3903  9.6183  0.0000  0.0172   0.0099   0.0459    0.0372   0.0000   440.9891      0.775432       21.7290     -0.423635      -4.33467       1.09899      0.262430      0.362395      0.421056      0.461940      0.494819      0.507580
 101   4 2432.1630    1.7738  1.6998 10.6844  0.0000  0.0193   0.0153   0.0517    0.0345   0.0000   441.3041      -1.19763       21.2897      0.670407      -3.83692      -1.04443      0.289067      0.408151      0.459296      0.521857      0.551763      0.585565
 101   5 2689.5628    2.7720  1.6546 11.5545 -0.0000  0.0179   0.0236   0.0492    0.0339   0.0000   442.0263      0.323833       22.5626      0.916151      -3.90086     -0.248917      0.274472      0.378999      0.435865      0.473279      0.514434      0.540443
 101   6 2939.4069    4.0704  1.5316 12.2739  0.0017  0.0162   0.0349   0.0450    0.0358   0.0000   443.3426     -0.134701       22.3857     -0.124294      -4.33051     -0.498783      0.245008      0.342407      0.382631      0.424680      0.470757      0.489103
 101   7 3178.6120    4.5413  1.6565 12.6538  0.0000  0.0178   0.0383   0.0477    0.0324   0.0000   442.5505     -0.390608       21.9211      0.982659      -3.99656     -0.208436      0.265620      0.381365      0.422070      0.472043      0.505359      0.521979
 101   8 3410.2029    3.4532  3.3417 12.0276  0.0000  0.0286   0.0216   0.0780    0.0257   0.0000   443.1676      0.162102       19.6910      0.533486      -1.23589     -0.650610      0.422489      0.599135      0.682061      0.750514      0.814900      0.850492
 102   0 1025.4184    0.0356  0.0220  8.2494 -0.0006  0.0138   0.0050   0.0104    0.0126   0.0000   435.5941     -0.202089       21.0776       2.03332      -3.66947      0.590480      0.160972      0.310778      0.267336      0.364254      0.333923      0.401457
 102   1 1506.2379    0.2016  0.3468  8.1834  0.0000  0.0092   0.0042   0.0241    0.0176   0.0000   439.4449      0.153892       22.0999      0.407819      -4.32129     -0.543568      0.140734      0.186257      0.209425      0.238950      0.262600      0.274027
 102   2 1857.3826    0.5567  0.8642  8.7113  0.0000  0.0132   0.0067   0.0340    0.0340   0.0000   440.3627      0.303748       21.2097    -0.0197059      -3.74246    -0.0790607      0.200515      0.279612      0.312796      0.350855      0.392519      0.407146
 102   3 2162.9241    1.0434  1.3708  9.6454  0.0000  0.0171   0.0102   0.0448    0.0377   0.0000   442.4084     -0.544612       21.0990      0.314282      -3.81718      0.954811      0.254831      0.362594      0.400612      0.453609      0.484474      0.511367
 102   4 2440.8336    1.8068  1.8798 10.6143  0.0000  0.0207   0.0149   0.0550    0.0347   0.0000   441.8931      0.516910       22.5370     -0.243365      -3.00710     -0.626288      0.301022      0.432845      0.484666      0.536487      0.574972      0.602362
 102   5 2699.3119    2.8153  1.7183 11.5474  0.0000  0.0181   0.0234   0.0502    0.0328   0.0000   442.7031      0.609105       21.6093      0.374996      -2.93927     -0.279521      0.277363      0.383564      0.431698      0.483868      0.528480      0.551802
 102   6 2950.1054    4.0553  1.4593 12.2949  0.0000  0.0162   0.0353   0.0434    0.0348   0.0000   442.6348     -0.495458       22.3593      0.893540      -4.39274      0.626483      0.241547      0.340726      0.391463      0.424198      0.468037      0.492047
 102   7 3190.0430    4.4229  1.8068 12.4217 -0.0039  0.0181   0.0352   0.0493    0.0320   0.0000   442.4955      0.298277       21.2520      0.146456      -2.52921      0.151287      0.275638      0.382009      0.435012      0.484226      0.524049      0.557561
 102   8 3422.5640    3.4186  3.5056 11.9849  0.0000  0.0303   0.0214   0.0803    0.0261   0.0000   442.8963       1.02162       20.9300      -1.51904     -0.787246     -0.100278      0.439608      0.629529      0.700744      0.774904      0.829272      0.871155
 103   0 1030.2717    0.0393  0.0292  8.2551  0.0000  0.0142   0.0050   0.0109    0.0125   0.0000   436.8141      0.269036       21.7528     -0.763198      -4.21944     -0.160866      0.222282      0.256479      0.374310      0.368022      0.363401      0.491107
 103   1 1512.4234    0.2092  0.3792  8.2306  0.0000  0.0105   0.0043   0.0255    0.0180   0.0000   439.7268    -0.0354279       22.2809      0.186959      -4.30940      0.174628      0.153854      0.227739      0.245749      0.282663      0.318399      0.331122
 103   2 1864.0595    0.5589  0.8438  8.7591  0.0000  0.0128   0.0067   0.0336    0.0330   0.0000   440.1051      0.301736       22.4680    -0.0677323      -3.93245      0.255913      0.189068      0.264602      0.297850      0.339870      0.359137      0.366841
 103   3 2170.9200    1.0587  1.3461  9.7039  0.0000  0.0169   0.0105   0.0452    0.0389   0.0000   441.0027     -0.210462       21.8704      0.106787      -4.41653     -0.129244      0.245897      0.353168      0.393680      0.441132      0.466824      0.487803
 103   4 2449.5077    1.8598  1.8140 10.6773  0.0000  0.0195   0.0153   0.0528    0.0341   0.0000   441.6573     -0.204045       21.5861     -0.243464      -3.34438      0.369606      0.289839      0.404296      0.461475      0.510538      0.553051      0.584084
 103   5 2709.0325    2.9348  1.6718 11.5345  0.0000  0.0176   0.0240   0.0469    0.0337   0.0000   442.4903      -1.00601       22.3800       1.61520      -3.76248    -0.0154252      0.265400      0.363435      0.419958      0.462093      0.497764      0.521837
 103   6 2960.7066    4.1347  1.5036 12.3452  0.0000  0.0166   0.0358   0.0441    0.0355   0.0000   442.9169    -0.0458216       22.6021      0.298609      -3.92714      0.273207      0.245106      0.348369      0.389039      0.431938      0.465696      0.490905
 103   7 3201.4945    4.3955  1.9452 12.3329 -0.0002  0.0190   0.0335   0.0506    0.0333   0.0000   442.6431     0.0232198       22.5423     -0.761202      -3.24582      0.349532      0.282412      0.387920      0.446224      0.496221      0.532509      0.548749
 103   8 3434.7777    3.3582  3.6231 12.0268  0.0000  0.0318   0.0211   0.0837    0.0259   0.0000   443.4072    -0.0826438       19.0219      0.120223      -1.45469    -0.0611670      0.459312      0.656957      0.737299      0.826668      0.880453      0.938845
 104   1 1518.5994    0.2168  0.3574  8.1812  0.0001  0.0094   0.0043   0.0227    0.0177   0.0000   439.3664     -0.444560       22.0980      0.490913      -4.21711     -0.223472      0.134532      0.188251      0.214817      0.237816      0.253792      0.274211
 104   2 1870.6737    0.5638  0.8354  8.7553 -0.0000  0.0131   0.0068   0.0322    0.0338   0.0000   440.1532      0.136360       22.1959      0.258929      -3.80454    -0.0500608      0.196385      0.265389      0.307809      0.349770      0.380704      0.393052
 104   3 2178.8406    1.0671  1.4017  9.6068 -0.0002  0.0171   0.0101   0.0451    0.0381   0.0000   441.0859     -0.133894       21.9310      0.578980      -5.00761     -0.426924      0.249827      0.343786      0.403797      0.439676      0.475392      0.511310
 104   4 2458.1098    1.8781  1.8167 10.7302  0.0000  0.0196   0.0156   0.0532    0.0334   0.0000   441.8740     -0.495594       21.4969      0.975317      -4.12077    -0.0363153      0.285942      0.390446      0.457378      0.499202      0.536192      0.556116
 104   5 2718.7474    2.9735  1.6624 11.5755  0.0000  0.0180   0.0246   0.0468    0.0344   0.0000   442.6493     -0.560791       22.1249    -0.0434776      -3.06261     -0.121229      0.260349      0.367142      0.409817      0.461246      0.487812      0.515817
 104   6 2971.2663    4.2255  1.4743 12.2903  0.0001  0.0160   0.0363   0.0425    0.0362   0.0000   442.5719      0.418031       22.1182     -0.551883      -4.15063      0.303323      0.238375      0.323660      0.378518      0.411675      0.453187      0.461346
 104   7 3212.8240    4.3166  1.8746 12.4197 -0.0001  0.0186   0.0340   0.0509    0.0315   0.0000   442.7938     -0.296970       21.6636     -0.831453      -2.30494     -0.744283      0.277670      0.386203      0.432467      0.485721      0.522908      0.556172
 104   8 3446.9774    3.3133  3.7842 11.9605 -0.0007  0.0325   0.0199   0.0872    0.0255   0.0000   443.1967      0.286818       20.9498      0.886192      -3.48237     -0.194230      0.466756      0.660482      0.747355      0.839742      0.898389      0.936335
 105   0 1039.9857    0.0363  0.0265  8.2071 -0.0141  0.0151   0.0050   0.0106    0.0125   0.0000   436.6926     -0.766541       23.4283    -0.0253866      -4.31978      -1.36681      0.250404      0.360035      0.417437      0.385901      0.454891      0.518474
 105   1 1524.7061    0.2201  0.3622  8.1673  0.0001  0.0093   0.0043   0.0236    0.0179   0.0000   439.5159     -0.463210       21.9173    -0.0400395      -4.42040     -0.178445      0.128451      0.189091      0.199957      0.236212      0.254980      0.264352
 105   2 1877.2369    0.5824  0.8550  8.7802  0.0000  0.0130   0.0069   0.0331    0.0334   0.0000   440.4039      0.145137       22.3812      0.378481      -3.66899      0.118115      0.190279      0.276202      0.307327      0.345731      0.369516      0.383823
 105   3 2186.6781    1.1079  1.4605  9.6242  0.0001  0.0175   0.0102   0.0452    0.0369   0.0000   441.2967      0.240977       20.9877      0.177388      -4.08222     -0.916058      0.249634      0.347187      0.394940      0.437347      0.477701      0.490039
 105   4 2466.6128    1.8847  1.7789 10.8278 -0.0000  0.0199   0.0161   0.0534    0.0325   0.0000   441.1242     -0.440649       21.4292      0.704526      -3.14693      0.261726      0.282517      0.386692      0.451872      0.495130      0.536537      0.554583
 105   5 2728.3597    2.9423  1.6715 11.6574 -0.0001  0.0184   0.0246   0.0479    0.0324   0.0000   442.4176      0.541046       22.3531      0.353410      -2.81492      0.368207      0.263370      0.377709      0.421127      0.472185      0.507850      0.529241
 105   6 2981.7930    4.2369  1.5110 12.3761  0.0000  0.0164   0.0364   0.0442    0.0344   0.0000   442.8702      0.188225       22.6469      0.636647      -4.25127     -0.342931      0.235645      0.332444      0.376271      0.421673      0.451365      0.464919
 105   7 3224.0925    4.3088  1.9058 12.4345 -0.0001  0.0191   0.0335   0.0512    0.0303   0.0000   442.4863    -0.0315190       21.9186      0.954416      -3.83826     -0.576764      0.272925      0.387907      0.425257      0.483631      0.515733      0.553093
 105   8 3459.0671    3.3080  4.0445 11.8988  0.0005  0.0353   0.0193   0.0907    0.0260   0.0000   443.5781    -0.0214549       20.2185      0.249959      -3.71292     -0.177479      0.494327      0.709983      0.791216      0.888747      0.930127       1.00574
 106   0 1044.8326    0.0369  0.0391  8.2031  0.0000  0.0182   0.0048   0.0175    0.0125   0.0000   436.9295     -0.562412       21.0685      0.112281      -3.74883      0.167779      0.321038      0.416800      0.481591      0.520127      0.437293      0.536508
 106   1 1530.7535    0.2222  0.3690  8.1639  0.0001  0.0091   0.0043   0.0237    0.0179   0.0000   439.4347     -0.363465       21.8722      0.340288      -4.62650      0.123147      0.134136      0.182367      0.205599      0.233158      0.240781      0.261453
 106   2 1883.7473    0.5905  0.8638  8.8611  0.0000  0.0132   0.0070   0.0333    0.0320   0.0000   440.2192     -0.323550       21.9725     -0.369736      -3.88797     -0.373191      0.186615      0.264280      0.287024      0.337404      0.355408      0.362553
 106   3 2194.5347    1.0834  1.4606  9.7595  0.0000  0.0178   0.0103   0.0468    0.0349   0.0000   441.2242    -0.0918605       21.7756    -0.0593744      -4.89120      0.745277      0.258380      0.357039      0.401679      0.459242      0.477212      0.509089
 106   4 2475.0776    1.9187  1.8246 10.8714  0.0000  0.0196   0.0161   0.0546    0.0312   0.0000   442.4677      0.453037       21.6156     -0.598529      -3.19070     -0.278186      0.282387      0.388830      0.456237      0.496569      0.528510      0.544267
 106   5 2737.8990    3.0607  1.7057 11.5960  0.0000  0.0179   0.0248   0.0481    0.0333   0.0000   442.0624     -0.490367       21.9194     -0.336020      -3.20440     -0.824469      0.252821      0.360661      0.402069      0.452922      0.478566      0.501353
 106   6 2992.2239    4.2523  1.4703 12.4018  0.0000  0.0163   0.0368   0.0432    0.0336   0.0000   442.2467    -0.0592916       21.7753      0.429407      -3.90203      0.142523      0.228296      0.332473      0.364225      0.415752      0.442455      0.465318
 106   7 3235.2978    4.3449  1.9221 12.3803 -0.0000  0.0191   0.0334   0.0504    0.0312   0.0000   442.9104     0.0683605       22.2879     -0.101746      -3.96044     -0.481706      0.268081      0.384677      0.428264      0.478820      0.524173      0.544556
 106   8 3471.1115    3.0959  4.0166 11.8750 -0.0005  0.0355   0.0179   0.0944    0.0258   0.0000   443.4555      0.390930       22.3927     -0.861792      -1.90796       1.00994      0.495055      0.711106      0.789079      0.889883      0.941096      0.993743
 107   1 1536.7977    0.2271  0.3970  8.1723  0.0000  0.0099   0.0043   0.0244    0.0184   0.0000   439.4944     0.0370945       21.3267      0.213541      -3.66624     -0.107681      0.136974      0.188953      0.213381      0.249425      0.254706      0.267263
 107   2 1890.2559    0.5844  0.8562  8.8414  0.0000  0.0132   0.0069   0.0328    0.0327   0.0000   440.3366     -0.166393       22.3715     -0.127564      -4.56587     -0.233787      0.181042      0.261497      0.293003      0.325532      0.359079      0.377264
 107   3 2202.3027    1.0999  1.5281  9.8083  0.0000  0.0182   0.0102   0.0483    0.0338   0.0000   441.4758   0.000312629       21.9413      0.316270      -4.18141    -0.0261791      0.263792      0.356515      0.412555      0.463880      0.494316      0.522709
 107   4 2483.5125    1.9600  1.7563 10.9015  0.0000  0.0196   0.0164   0.0526    0.0320   0.0000   442.1168     -0.608019       21.1866      0.774793      -2.43726      0.469751      0.270175      0.387136      0.436116      0.484495      0.516329      0.545776
 107   5 2747.4087    3.1373  1.6321 11.6778  0.0000  0.0177   0.0262   0.0458    0.0353   0.0000   442.4921      0.520681       22.0259     0.0917874      -2.86589      0.733964      0.250594      0.354418      0.401499      0.440959      0.481966      0.506226
 107   6 3002.6117    4.2995  1.4833 12.3818  0.0000  0.0160   0.0370   0.0432    0.0356   0.0000   442.5373      0.760197       21.5941     -0.673977      -3.00596      0.864488      0.229589      0.325157      0.358437      0.405924      0.424565      0.451772
 107   7 3246.4850    4.2638  2.1097 12.3328  0.0000  0.0195   0.0311   0.0535    0.0296   0.0000   442.8202      0.311744       21.7351      0.661842      -1.98050      0.770536      0.283255      0.392388      0.448347      0.491680      0.528589      0.558170
 108   1 1542.7578    0.2321  0.3493  8.1923  0.0000  0.0089   0.0044   0.0207    0.0177   0.0000   439.5069      0.171379       21.7616     -0.211936      -4.49586     -0.194205      0.132307      0.168803      0.188309      0.219593      0.230258      0.232144
 108   2 1896.6844    0.6033  0.9651  8.8222 -0.0000  0.0142   0.0069   0.0365    0.0351   0.0000   440.1626      0.114070       22.0067      0.635424      -4.33945     0.0957080      0.195313      0.281542      0.312501      0.351590      0.377072      0.388698
 108   3 2209.9915    1.1537  1.5770  9.7241  0.0000  0.0180   0.0103   0.0483    0.0362   0.0000   441.3005     -0.444169       21.7125     -0.926773      -4.28010      0.220994      0.259283      0.357469      0.407138      0.455880      0.514697      0.525522
 108   4 2491.8849    2.0089  1.8333 10.8973  0.0000  0.0198   0.0165   0.0535    0.0325   0.0000   441.3747      0.210272       21.6227       1.03887      -4.15719      -1.33235      0.274757      0.391049      0.438547      0.485736      0.525447      0.546324
 108   5 2756.8951    3.1838  1.7150 11.7179  0.0000  0.0181   0.0258   0.0476    0.0330   0.0000   442.5438      0.186247       21.9073      0.137549      -4.67032     0.0561020      0.254879      0.348928      0.405207      0.452448      0.483931      0.511212
 108   6 3012.9525    4.3640  1.5262 12.3369 -0.0000  0.0160   0.0360   0.0429    0.0339   0.0000   442.6216       1.02656       21.6065      0.381109      -3.18590      0.131118      0.228265      0.320284      0.358989      0.398323      0.443771      0.468576
 108   7 3257.5921    4.1549  2.1995 12.3013  0.0000  0.0205   0.0299   0.0555    0.0292   0.0000   442.9907       1.38190       20.6092      0.851708      -2.57887      0.143116      0.287143      0.405661      0.452003      0.518463      0.552327      0.576132
 108   8 3495.0491    2.9446  3.9283 11.7847 -0.0025  0.0355   0.0164   0.0936    0.0262   0.0000   443.5661      0.815098       20.1855       1.42549      -2.00842     -0.236244      0.489145      0.696452      0.784334      0.877066      0.931124      0.992643
 109   1 1548.7173    0.2385  0.3623  8.1698 -0.0007  0.0087   0.0044   0.0219    0.0181   0.0000   439.4622     -0.153590       22.0527    -0.0288609      -4.59231    -0.0699497      0.122154      0.167924      0.193426      0.215494      0.219030      0.237133
 109   2 1903.0970    0.6124  0.9435  8.7944  0.0000  0.0134   0.0069   0.0357    0.0354   0.0000   440.3084     -0.255805       22.0268    -0.0496424      -4.52526      0.338277      0.187339      0.261833      0.290731      0.331883      0.349068      0.367274
 109   3 2217.6996    1.1684  1.5446  9.7554  0.0000  0.0179   0.0104   0.0474    0.0356   0.0000   441.6074      0.222246       22.0666     0.0961084      -4.00809     -0.203266      0.250308      0.344254      0.400819      0.440855      0.475140      0.515735
 109   4 2500.1817    2.0383  1.8661 10.8446  0.0000  0.0200   0.0164   0.0536    0.0336   0.0000   441.7024     -0.432163       21.6602      0.595748      -3.61829     -0.309276      0.275702      0.395706      0.450592      0.490215      0.530610      0.556026
 109   5 2766.3613    3.2057  1.7190 11.6816  0.0000  0.0181   0.0258   0.0473    0.0338   0.0000   442.9945      0.184277       21.6522    0.00104896      -3.85760    0.00590719      0.247468      0.351169      0.395342      0.446430      0.472805      0.497710
 109   6 3023.2326    4.4343  1.6110 12.2309  0.0000  0.0162   0.0350   0.0437    0.0343   0.0000   442.9001      0.463534       22.1032     -0.157863      -3.67818      0.264751      0.227562      0.316033      0.357084      0.404222      0.432769      0.454232
 109   7 3268.7102    4.1929  2.2739 12.2779  0.0000  0.0206   0.0292   0.0557    0.0285   0.0000   443.0710     -0.395963       20.5774      0.258452      -2.71939     0.0703414      0.287482      0.401909      0.454421      0.505626      0.546879      0.574329
 110   0 1063.8691    0.0366  0.0242  8.1547  0.0000  0.0125   0.0047   0.0088    0.0121   0.0000   436.6051      0.391862       21.8989    -0.0483300      -3.91025      0.592319      0.168408      0.218021      0.233474      0.331720      0.334663      0.353072
 110   1 1554.6419    0.2451  0.3988  8.1449  0.0000  0.0093   0.0043   0.0227    0.0185   0.0000   439.5168     -0.219763       21.8114      0.173217      -3.82545   0.000531298      0.125846      0.182849      0.200257      0.237701      0.246383      0.262325
 110   2 1909.4646    0.6311  1.0450  8.7895  0.0001  0.0146   0.0070   0.0380    0.0370   0.0000   440.0919     -0.839984       21.5800      0.473254      -3.70147    -0.0775610      0.196877      0.281234      0.312403      0.353329      0.374422      0.398776
 110   3 2225.3260    1.1581  1.5229  9.8682 -0.0006  0.0181   0.0106   0.0484    0.0346   0.0000   441.2815     -0.684359       21.5788      0.767370      -2.83877     -0.493889      0.245017      0.345658      0.393163      0.427419      0.476421      0.480547
 110   4 2508.4762    2.0470  1.8703 10.8814  0.0000  0.0200   0.0165   0.0536    0.0339   0.0000   441.8452     -0.337914       21.3487      0.399083      -4.48469     -0.343299      0.276195      0.386151      0.450462      0.493143      0.542741      0.569996
 110   5 2775.7503    3.2639  1.5760 11.8145  0.0000  0.0173   0.0273   0.0448    0.0342   0.0000   442.0158      0.656650       22.7095      0.524546      -3.35226    -0.0405184      0.233677      0.338458      0.377568      0.421961      0.453467      0.480105
 110   6 3033.4853    4.3740  1.6074 12.3399  0.0000  0.0164   0.0350   0.0449    0.0328   0.0000   442.5106   -0.00498504       21.4200      0.144183      -4.36755     -0.148985      0.227902      0.320241      0.369495      0.403266      0.435013      0.454716
 110   7 3279.6809    4.1400  2.4381 12.2063  0.0000  0.0216   0.0279   0.0579    0.0290   0.0000   442.7070    -0.0116930       21.3560      0.530538      -2.90230     -0.575047      0.299308      0.426739      0.469552      0.530795      0.567880      0.601325
 111   0 1068.6276    0.0328  0.0096  8.1353  0.0005  0.0069   0.0042   0.0049    0.0119   0.0000   436.8405     -0.255060       22.1089     -0.115286      -4.30536      0.339808     0.0985730      0.144829      0.167070      0.147802      0.212960      0.163426
 111   1 1560.4881    0.2332  0.3821  8.1712  0.0000  0.0089   0.0043   0.0235    0.0185   0.0000   439.4837     -0.321412       21.9108      0.170586      -4.18245    -0.0476422      0.125939      0.168570      0.189839      0.218421      0.228957      0.244411
 111   2 1915.8099    0.6295  0.9085  8.8768  0.0000  0.0132   0.0071   0.0334    0.0342   0.0000   439.6501   -0.00732846       22.0086      0.544825      -4.36676     -0.424653      0.184242      0.255002      0.290369      0.315386      0.348054      0.352853
 111   3 2232.8629    1.2032  1.6419  9.8081  0.0000  0.0184   0.0106   0.0504    0.0356   0.0000   441.1962     -0.316717       22.7268      0.565781      -4.43268     -0.199372      0.251802      0.349898      0.398202      0.445780      0.479054      0.497787
 111   4 2516.6880    2.0784  1.9611 10.9152 -0.0003  0.0203   0.0163   0.0553    0.0328   0.0000   441.4613     -0.393115       21.0383      0.214258      -4.17483     -0.111083      0.286825      0.396095      0.455878      0.507396      0.541794      0.568798
 111   5 2785.0623    3.3259  1.6528 11.8301 -0.0000  0.0174   0.0271   0.0463    0.0327   0.0000   442.0669      0.411709       21.6361      0.130433      -3.35831      0.500393      0.237566      0.337048      0.373532      0.423217      0.457682      0.474618
 111   6 3043.6232    4.5098  1.6462 12.2834  0.0002  0.0168   0.0358   0.0438    0.0353   0.0000   442.5010      0.358513       21.6084     0.0880679      -3.96633     -0.162239      0.233331      0.327397      0.369193      0.417037      0.450626      0.478307
 111   7 3290.6397    3.9926  2.5134 12.2657  0.0000  0.0222   0.0272   0.0608    0.0274   0.0000   442.6950      0.111311       22.2350     0.0569385      -2.37246      0.327806      0.310874      0.427814      0.491262      0.541900      0.593241      0.620849
 112   0 1073.2851    0.0493  0.0658  8.1177  0.0000  0.0143   0.0045   0.0171    0.0123   0.0000   437.0393     -0.544885       21.9490      0.517249      -3.92531     -0.285231      0.227488      0.282363      0.327098      0.359346      0.330304      0.357621
 112   1 1566.3039    0.2497  0.4693  8.1238  0.0000  0.0105   0.0043   0.0263    0.0196   0.0000   439.6114     0.0945814       21.4077    0.00512158      -4.45123    0.00586523      0.141982      0.190860      0.228149      0.250121      0.262744      0.278687
 112   2 1922.0965    0.6314  0.9780  8.9546  0.0000  0.0140   0.0072   0.0370    0.0338   0.0000   440.2162      0.183518       22.4554     -0.192722      -4.54481     -0.695081      0.185578      0.258132      0.303272      0.334166      0.360435      0.379649
 112   3 2240.4032    1.1968  1.5236  9.9930  0.0047  0.0180   0.0111   0.0489    0.0345   0.0000   441.0817     -0.455136       22.8860     -0.493034      -3.99115      0.393876      0.240916      0.342158      0.386599      0.424186      0.463329      0.492307
 112   4 2524.8951    2.1679  1.9530 10.9029  0.0000  0.0201   0.0169   0.0538    0.0343   0.0000   442.0590     -0.515533       22.1201       1.03116      -3.07618     -0.288292      0.274179      0.376698      0.434832      0.481079      0.517324      0.542998
 112   5 2794.3879    3.3457  1.5784 11.9659  0.0000  0.0169   0.0280   0.0459    0.0316   0.0000   442.2165      0.212036       22.0354     -0.223238      -3.57593      0.423260      0.229798      0.320600      0.367733      0.406843      0.453826      0.455656
 112   6 3053.7562    4.4374  1.6140 12.4511  0.0000  0.0170   0.0361   0.0441    0.0324   0.0000   442.5399     0.0400761       21.9829     -0.415188      -4.06453    -0.0434683      0.232146      0.319628      0.369374      0.403005      0.445966      0.468162
 112   7 3301.6017    4.0433  2.6928 12.1800  0.0000  0.0233   0.0265   0.0628    0.0281   0.0000   443.3464      0.601952       21.5594    -0.0417761      -1.74500       1.43946      0.318735      0.443557      0.507709      0.564610      0.593341      0.621930
 112   8 3542.5662    3.0963  5.3521 11.5617 -0.0028  0.0455   0.0090   0.1155    0.0089   0.0000   443.2670     -0.703996       21.0004       1.66668      -3.82997      -3.02524      0.615628      0.869336      0.983275       1.09289       1.16853       1.22386
 113   0 1077.9847    0.0374  0.0136  8.1055  0.0000  0.0132   0.0049   0.0049    0.0120   0.0000   436.6798     -0.477934       21.1859      0.340784      -3.64557      0.684810      0.173183      0.251893      0.377649      0.388899      0.355919      0.336507
 113   1 1572.1252    0.2510  0.4244  8.1373  0.0000  0.0098   0.0044   0.0229    0.0193   0.0000   439.6181     -0.279008       21.6154      0.263296      -4.19666   -0.00490909      0.132125      0.179751      0.211650      0.238994      0.248464      0.260625
 113   2 1928.3884    0.6376  1.0151  8.9683  0.0000  0.0146   0.0072   0.0381    0.0343   0.0000   439.7160      0.194855       22.2143    -0.0939486      -4.13050     -0.202567      0.189802      0.268381      0.307226      0.341540      0.365960      0.376074
 113   3 2247.8234    1.2423  1.6301  9.9193  0.0000  0.0182   0.0109   0.0506    0.0345   0.0000   441.0209      0.171576       22.2267     -0.232468      -4.18164      0.630234      0.249000      0.346768      0.401162      0.437768      0.477269      0.506307
 113   4 2533.0379    2.1208  1.9225 11.0318 -0.0000  0.0207   0.0172   0.0547    0.0325   0.0000   441.3009      0.467792       21.4865      0.148955      -4.10673     -0.249691      0.279276      0.388558      0.443430      0.489309      0.544186      0.562177
 113   5 2803.6831    3.4294  1.6673 11.8783 -0.0001  0.0174   0.0276   0.0459    0.0316   0.0000   443.0070     -0.991845       22.0811      0.401530      -3.84642     -0.249196      0.231046      0.329376      0.368755      0.404147      0.438433      0.458060
 113   6 3063.8340    4.5570  1.6603 12.3994 -0.0000  0.0167   0.0361   0.0450    0.0333   0.0000   442.5274     -0.329331       22.2259      0.689041      -3.86071     -0.464073      0.226914      0.310721      0.353241      0.400616      0.428690      0.455794
 113   7 3312.4147    3.9546  2.7349 12.2056  0.0000  0.0239   0.0261   0.0650    0.0277   0.0000   443.2473     -0.393795       21.9485     -0.265422      -2.56147     -0.614810      0.320963      0.457569      0.512820      0.565659      0.613640      0.645837
 113   8 3554.2165    2.9523  5.2611 11.6676  0.0019  0.0460   0.0084   0.1137    0.0073   0.0000   443.7173      -1.47933       20.7064       1.24059     -0.479617      -2.37487      0.614070      0.865352      0.975217       1.11225       1.16248       1.24407
 114   0 1082.5876    0.0435  0.0593  8.0901  0.0000  0.0146   0.0043   0.0170    0.0122   0.0000   436.9116     -0.703574       21.4235      0.850854      -2.86878     -0.390006      0.195376      0.278069      0.324893      0.336781      0.435168      0.431958
 114   1 1577.8811    0.2616  0.4460  8.1277  0.0000  0.0094   0.0044   0.0247    0.0198   0.0000   439.1593     -0.425266       21.5877      0.203711      -4.15881      0.345077      0.134179      0.175901      0.210334      0.230645      0.254343      0.267421
 114   2 1934.6518    0.6418  1.0011  9.0137  0.0000  0.0144   0.0073   0.0381    0.0340   0.0000   440.1256     0.0664803       22.0858     -0.306013      -4.19379       1.01111      0.186573      0.272741      0.305153      0.341610      0.358161      0.389100
 114   3 2255.2720    1.2358  1.6105  9.9734 -0.0001  0.0183   0.0108   0.0504    0.0339   0.0000   440.9119     -0.562290       22.3580     -0.113415      -4.46932       1.00364      0.246617      0.342869      0.396371      0.435581      0.471157      0.486234
[truncated: 142,810 more chars]
