# Supplementary material for: Global-Mode Analysis of Full-Disk Data from the Michelson Doppler Imager and the Helioseismic and Magnetic Imager
Source: Sol Phys. 2018 Jan 31;293(2):29. doi: 10.1007/s11207-017-1201-5 (PMC6566312; doi:10.1007/s11207-017-1201-5)
Supplement: Supplementary file 3 — (TAR 230.0 MB) [file 11207_2017_1201_MOESM3_ESM.tar › MDI/mdivwcomm.5981.36]

   0  16 2362.8712    1.1525  0.3577 11.3490  0.0000  0.1238   0.2851   0.3259    0.3694   0.0000    -0.0000       0.00000       0.00000       0.00000       0.00000       0.00000       0.00000       0.00000       0.00000       0.00000       0.00000       0.00000       0.00000       0.00000       0.00000       0.00000       0.00000       0.00000       0.00000       0.00000       0.00000       0.00000       0.00000       0.00000       0.00000       0.00000       0.00000       0.00000       0.00000       0.00000       0.00000       0.00000       0.00000       0.00000       0.00000       0.00000       0.00000       0.00000       0.00000       0.00000       0.00000       0.00000       0.00000       0.00000       0.00000       0.00000       0.00000       0.00000       0.00000       0.00000       0.00000       0.00000       0.00000       0.00000       0.00000       0.00000       0.00000       0.00000       0.00000       0.00000       0.00000       0.00000       0.00000       0.00000       0.00000       0.00000       0.00000       0.00000       0.00000       0.00000       0.00000       0.00000
   0  19 2764.1132    2.8198  0.9212  3.5676  0.0000  0.2101   0.4487   1.0842 1000.0000   0.0000    -0.0000       0.00000       0.00000       0.00000       0.00000       0.00000       0.00000       0.00000       0.00000       0.00000       0.00000       0.00000       0.00000       0.00000       0.00000       0.00000       0.00000       0.00000       0.00000       0.00000       0.00000       0.00000       0.00000       0.00000       0.00000       0.00000       0.00000       0.00000       0.00000       0.00000       0.00000       0.00000       0.00000       0.00000       0.00000       0.00000       0.00000       0.00000       0.00000       0.00000       0.00000       0.00000       0.00000       0.00000       0.00000       0.00000       0.00000       0.00000       0.00000       0.00000       0.00000       0.00000       0.00000       0.00000       0.00000       0.00000       0.00000       0.00000       0.00000       0.00000       0.00000       0.00000       0.00000       0.00000       0.00000       0.00000       0.00000       0.00000       0.00000       0.00000       0.00000       0.00000
   1  14 2156.7004    0.8746  1.1231  5.9189  0.0000  0.1086   0.0624   0.2744   15.1722   0.0000   180.7339      -69.2697       0.00000       0.00000       0.00000       0.00000       0.00000       0.00000       0.00000       0.00000       0.00000       0.00000       0.00000       0.00000       0.00000       0.00000       0.00000       0.00000       0.00000       0.00000       0.00000       0.00000       0.00000       0.00000       0.00000       0.00000       0.00000       0.00000       0.00000       0.00000       0.00000       0.00000       0.00000       0.00000       0.00000       0.00000       147.738       73.2773       0.00000       0.00000       0.00000       0.00000       0.00000       0.00000       0.00000       0.00000       0.00000       0.00000       0.00000       0.00000       0.00000       0.00000       0.00000       0.00000       0.00000       0.00000       0.00000       0.00000       0.00000       0.00000       0.00000       0.00000       0.00000       0.00000       0.00000       0.00000       0.00000       0.00000       0.00000       0.00000       0.00000       0.00000
   1  16 2425.5209    1.7521  0.4159 10.6893  0.0000  0.0693   0.1837   0.1528    0.4633   0.0000   517.3318      -31.2990       0.00000       0.00000       0.00000       0.00000       0.00000       0.00000       0.00000       0.00000       0.00000       0.00000       0.00000       0.00000       0.00000       0.00000       0.00000       0.00000       0.00000       0.00000       0.00000       0.00000       0.00000       0.00000       0.00000       0.00000       0.00000       0.00000       0.00000       0.00000       0.00000       0.00000       0.00000       0.00000       0.00000       0.00000       91.9960       36.8666       0.00000       0.00000       0.00000       0.00000       0.00000       0.00000       0.00000       0.00000       0.00000       0.00000       0.00000       0.00000       0.00000       0.00000       0.00000       0.00000       0.00000       0.00000       0.00000       0.00000       0.00000       0.00000       0.00000       0.00000       0.00000       0.00000       0.00000       0.00000       0.00000       0.00000       0.00000       0.00000       0.00000       0.00000
   1  17 2559.1698    2.4286  0.6611 10.2939  0.0000  0.2736   0.2494   0.1750    1.7381   0.0000   621.5020       83.1563       0.00000       0.00000       0.00000       0.00000       0.00000       0.00000       0.00000       0.00000       0.00000       0.00000       0.00000       0.00000       0.00000       0.00000       0.00000       0.00000       0.00000       0.00000       0.00000       0.00000       0.00000       0.00000       0.00000       0.00000       0.00000       0.00000       0.00000       0.00000       0.00000       0.00000       0.00000       0.00000       0.00000       0.00000       421.856       139.178       0.00000       0.00000       0.00000       0.00000       0.00000       0.00000       0.00000       0.00000       0.00000       0.00000       0.00000       0.00000       0.00000       0.00000       0.00000       0.00000       0.00000       0.00000       0.00000       0.00000       0.00000       0.00000       0.00000       0.00000       0.00000       0.00000       0.00000       0.00000       0.00000       0.00000       0.00000       0.00000       0.00000       0.00000
   1  19 2828.0506    2.8967  0.7610 11.4337  0.0000  0.1042   0.2327   0.2488    0.9200   0.0000   390.7355       57.6105       0.00000       0.00000       0.00000       0.00000       0.00000       0.00000       0.00000       0.00000       0.00000       0.00000       0.00000       0.00000       0.00000       0.00000       0.00000       0.00000       0.00000       0.00000       0.00000       0.00000       0.00000       0.00000       0.00000       0.00000       0.00000       0.00000       0.00000       0.00000       0.00000       0.00000       0.00000       0.00000       0.00000       0.00000       116.367       86.7380       0.00000       0.00000       0.00000       0.00000       0.00000       0.00000       0.00000       0.00000       0.00000       0.00000       0.00000       0.00000       0.00000       0.00000       0.00000       0.00000       0.00000       0.00000       0.00000       0.00000       0.00000       0.00000       0.00000       0.00000       0.00000       0.00000       0.00000       0.00000       0.00000       0.00000       0.00000       0.00000       0.00000       0.00000
   1  20 2963.2460    3.5545  1.0635 10.8481  0.0000  0.1060   0.2606   0.3144    3.1836   0.0000   529.4961      -31.8254       0.00000       0.00000       0.00000       0.00000       0.00000       0.00000       0.00000       0.00000       0.00000       0.00000       0.00000       0.00000       0.00000       0.00000       0.00000       0.00000       0.00000       0.00000       0.00000       0.00000       0.00000       0.00000       0.00000       0.00000       0.00000       0.00000       0.00000       0.00000       0.00000       0.00000       0.00000       0.00000       0.00000       0.00000       109.308       88.4182       0.00000       0.00000       0.00000       0.00000       0.00000       0.00000       0.00000       0.00000       0.00000       0.00000       0.00000       0.00000       0.00000       0.00000       0.00000       0.00000       0.00000       0.00000       0.00000       0.00000       0.00000       0.00000       0.00000       0.00000       0.00000       0.00000       0.00000       0.00000       0.00000       0.00000       0.00000       0.00000       0.00000       0.00000
   1  23 3368.3776    3.5451  1.9147  4.3065  0.0000  0.1445   0.1883   0.4339 1000.0000   0.0000   366.8442       16.0156       0.00000       0.00000       0.00000       0.00000       0.00000       0.00000       0.00000       0.00000       0.00000       0.00000       0.00000       0.00000       0.00000       0.00000       0.00000       0.00000       0.00000       0.00000       0.00000       0.00000       0.00000       0.00000       0.00000       0.00000       0.00000       0.00000       0.00000       0.00000       0.00000       0.00000       0.00000       0.00000       0.00000       0.00000       160.843       104.195       0.00000       0.00000       0.00000       0.00000       0.00000       0.00000       0.00000       0.00000       0.00000       0.00000       0.00000       0.00000       0.00000       0.00000       0.00000       0.00000       0.00000       0.00000       0.00000       0.00000       0.00000       0.00000       0.00000       0.00000       0.00000       0.00000       0.00000       0.00000       0.00000       0.00000       0.00000       0.00000       0.00000       0.00000
   1  26 3775.9942    2.3420  6.5911  7.0287  0.0038  0.3263   0.0629   0.9074    6.4028   0.0000   505.7171      -305.741       0.00000       0.00000       0.00000       0.00000       0.00000       0.00000       0.00000       0.00000       0.00000       0.00000       0.00000       0.00000       0.00000       0.00000       0.00000       0.00000       0.00000       0.00000       0.00000       0.00000       0.00000       0.00000       0.00000       0.00000       0.00000       0.00000       0.00000       0.00000       0.00000       0.00000       0.00000       0.00000       0.00000       0.00000       401.825       247.680       0.00000       0.00000       0.00000       0.00000       0.00000       0.00000       0.00000       0.00000       0.00000       0.00000       0.00000       0.00000       0.00000       0.00000       0.00000       0.00000       0.00000       0.00000       0.00000       0.00000       0.00000       0.00000       0.00000       0.00000       0.00000       0.00000       0.00000       0.00000       0.00000       0.00000       0.00000       0.00000       0.00000       0.00000
   2  13 2081.9876    0.7244  1.0509  8.5171  0.0000  0.1186   0.0410   0.2087    0.7517   0.0000   341.7728     -0.841317       20.1160      -5.42573       0.00000       0.00000       0.00000       0.00000       0.00000       0.00000       0.00000       0.00000       0.00000       0.00000       0.00000       0.00000       0.00000       0.00000       0.00000       0.00000       0.00000       0.00000       0.00000       0.00000       0.00000       0.00000       0.00000       0.00000       0.00000       0.00000       0.00000       0.00000       0.00000       0.00000       0.00000       0.00000       74.4331       79.8789       30.3229       18.5800       0.00000       0.00000       0.00000       0.00000       0.00000       0.00000       0.00000       0.00000       0.00000       0.00000       0.00000       0.00000       0.00000       0.00000       0.00000       0.00000       0.00000       0.00000       0.00000       0.00000       0.00000       0.00000       0.00000       0.00000       0.00000       0.00000       0.00000       0.00000       0.00000       0.00000       0.00000       0.00000
   2  14 2217.5808    0.9817  0.9027  9.4961  0.0000  0.0751   0.0615   0.2087    0.5801   0.0000   412.6032       2.55306       22.3187       20.9987       0.00000       0.00000       0.00000       0.00000       0.00000       0.00000       0.00000       0.00000       0.00000       0.00000       0.00000       0.00000       0.00000       0.00000       0.00000       0.00000       0.00000       0.00000       0.00000       0.00000       0.00000       0.00000       0.00000       0.00000       0.00000       0.00000       0.00000       0.00000       0.00000       0.00000       0.00000       0.00000       44.8384       43.6470       27.7926       11.5522       0.00000       0.00000       0.00000       0.00000       0.00000       0.00000       0.00000       0.00000       0.00000       0.00000       0.00000       0.00000       0.00000       0.00000       0.00000       0.00000       0.00000       0.00000       0.00000       0.00000       0.00000       0.00000       0.00000       0.00000       0.00000       0.00000       0.00000       0.00000       0.00000       0.00000       0.00000       0.00000
   2  16 2485.8656    2.0265  0.6839  9.9519  0.0000  0.0738   0.1372   0.1552    1.1390   0.0000   390.4491      -45.7718      -3.88353      -2.79384       0.00000       0.00000       0.00000       0.00000       0.00000       0.00000       0.00000       0.00000       0.00000       0.00000       0.00000       0.00000       0.00000       0.00000       0.00000       0.00000       0.00000       0.00000       0.00000       0.00000       0.00000       0.00000       0.00000       0.00000       0.00000       0.00000       0.00000       0.00000       0.00000       0.00000       0.00000       0.00000       41.0241       46.0533       23.6821       12.2756       0.00000       0.00000       0.00000       0.00000       0.00000       0.00000       0.00000       0.00000       0.00000       0.00000       0.00000       0.00000       0.00000       0.00000       0.00000       0.00000       0.00000       0.00000       0.00000       0.00000       0.00000       0.00000       0.00000       0.00000       0.00000       0.00000       0.00000       0.00000       0.00000       0.00000       0.00000       0.00000
   2  17 2619.4950    2.2658  0.8372 10.8243  0.0000  0.0625   0.1403   0.1851    0.6890   0.0000   417.0032       47.0157      -9.36593       12.5233       0.00000       0.00000       0.00000       0.00000       0.00000       0.00000       0.00000       0.00000       0.00000       0.00000       0.00000       0.00000       0.00000       0.00000       0.00000       0.00000       0.00000       0.00000       0.00000       0.00000       0.00000       0.00000       0.00000       0.00000       0.00000       0.00000       0.00000       0.00000       0.00000       0.00000       0.00000       0.00000       46.0452       36.1422       22.6725       7.75660       0.00000       0.00000       0.00000       0.00000       0.00000       0.00000       0.00000       0.00000       0.00000       0.00000       0.00000       0.00000       0.00000       0.00000       0.00000       0.00000       0.00000       0.00000       0.00000       0.00000       0.00000       0.00000       0.00000       0.00000       0.00000       0.00000       0.00000       0.00000       0.00000       0.00000       0.00000       0.00000
   2  19 2889.4486    3.4198  1.1015  5.6899  0.0000  0.0865   0.1862   0.2219  329.9562   0.0000   438.4196      -83.3167       14.1095      0.515084       0.00000       0.00000       0.00000       0.00000       0.00000       0.00000       0.00000       0.00000       0.00000       0.00000       0.00000       0.00000       0.00000       0.00000       0.00000       0.00000       0.00000       0.00000       0.00000       0.00000       0.00000       0.00000       0.00000       0.00000       0.00000       0.00000       0.00000       0.00000       0.00000       0.00000       0.00000       0.00000       68.2177       55.6611       26.3211       10.5168       0.00000       0.00000       0.00000       0.00000       0.00000       0.00000       0.00000       0.00000       0.00000       0.00000       0.00000       0.00000       0.00000       0.00000       0.00000       0.00000       0.00000       0.00000       0.00000       0.00000       0.00000       0.00000       0.00000       0.00000       0.00000       0.00000       0.00000       0.00000       0.00000       0.00000       0.00000       0.00000
   2  20 3024.5949    4.8410  0.8189  5.7908  0.0000  0.0646   0.3003   0.1878  431.6219   0.0000   434.8954       8.75379       17.3731      -6.96984       0.00000       0.00000       0.00000       0.00000       0.00000       0.00000       0.00000       0.00000       0.00000       0.00000       0.00000       0.00000       0.00000       0.00000       0.00000       0.00000       0.00000       0.00000       0.00000       0.00000       0.00000       0.00000       0.00000       0.00000       0.00000       0.00000       0.00000       0.00000       0.00000       0.00000       0.00000       0.00000       50.6818       41.8524       19.7831       7.41756       0.00000       0.00000       0.00000       0.00000       0.00000       0.00000       0.00000       0.00000       0.00000       0.00000       0.00000       0.00000       0.00000       0.00000       0.00000       0.00000       0.00000       0.00000       0.00000       0.00000       0.00000       0.00000       0.00000       0.00000       0.00000       0.00000       0.00000       0.00000       0.00000       0.00000       0.00000       0.00000
   2  23 3430.7632    3.5588  1.9628 10.7195  0.0000  0.1098   0.1479   0.2849    1.3483   0.0000   494.4021      -29.6100      -56.0502      -18.0305       0.00000       0.00000       0.00000       0.00000       0.00000       0.00000       0.00000       0.00000       0.00000       0.00000       0.00000       0.00000       0.00000       0.00000       0.00000       0.00000       0.00000       0.00000       0.00000       0.00000       0.00000       0.00000       0.00000       0.00000       0.00000       0.00000       0.00000       0.00000       0.00000       0.00000       0.00000       0.00000       74.6055       64.9518       37.6053       14.5253       0.00000       0.00000       0.00000       0.00000       0.00000       0.00000       0.00000       0.00000       0.00000       0.00000       0.00000       0.00000       0.00000       0.00000       0.00000       0.00000       0.00000       0.00000       0.00000       0.00000       0.00000       0.00000       0.00000       0.00000       0.00000       0.00000       0.00000       0.00000       0.00000       0.00000       0.00000       0.00000
   3  13 2137.6513    0.7942  0.5328  9.8848  0.0000  0.0560   0.0562   0.1305    0.2368   0.0000   432.6648       23.5195      -20.6888       2.51016       2.44317       2.29792       0.00000       0.00000       0.00000       0.00000       0.00000       0.00000       0.00000       0.00000       0.00000       0.00000       0.00000       0.00000       0.00000       0.00000       0.00000       0.00000       0.00000       0.00000       0.00000       0.00000       0.00000       0.00000       0.00000       0.00000       0.00000       0.00000       0.00000       0.00000       0.00000       0.00000       27.4149       30.7774       19.1021       9.99102       4.78374       1.68528       0.00000       0.00000       0.00000       0.00000       0.00000       0.00000       0.00000       0.00000       0.00000       0.00000       0.00000       0.00000       0.00000       0.00000       0.00000       0.00000       0.00000       0.00000       0.00000       0.00000       0.00000       0.00000       0.00000       0.00000       0.00000       0.00000       0.00000       0.00000       0.00000       0.00000
   3  14 2273.5519    0.9724  0.9791  9.8072  0.0000  0.0791   0.0626   0.1857    0.4761   0.0000   427.0018      -126.685       34.4396      -9.24160      -13.2298       5.14004       0.00000       0.00000       0.00000       0.00000       0.00000       0.00000       0.00000       0.00000       0.00000       0.00000       0.00000       0.00000       0.00000       0.00000       0.00000       0.00000       0.00000       0.00000       0.00000       0.00000       0.00000       0.00000       0.00000       0.00000       0.00000       0.00000       0.00000       0.00000       0.00000       0.00000       35.1730       38.4102       28.0634       15.0895       8.12092       2.54374       0.00000       0.00000       0.00000       0.00000       0.00000       0.00000       0.00000       0.00000       0.00000       0.00000       0.00000       0.00000       0.00000       0.00000       0.00000       0.00000       0.00000       0.00000       0.00000       0.00000       0.00000       0.00000       0.00000       0.00000       0.00000       0.00000       0.00000       0.00000       0.00000       0.00000
   3  15 2407.5729    1.4901  0.7881 10.0724  0.0000  0.0601   0.0909   0.1596    0.6944   0.0000   465.5312       49.4572      -2.58224      -8.70400      -1.95787      -2.07896       0.00000       0.00000       0.00000       0.00000       0.00000       0.00000       0.00000       0.00000       0.00000       0.00000       0.00000       0.00000       0.00000       0.00000       0.00000       0.00000       0.00000       0.00000       0.00000       0.00000       0.00000       0.00000       0.00000       0.00000       0.00000       0.00000       0.00000       0.00000       0.00000       0.00000       31.3345       29.9289       22.0785       12.5891       5.89073       1.76716       0.00000       0.00000       0.00000       0.00000       0.00000       0.00000       0.00000       0.00000       0.00000       0.00000       0.00000       0.00000       0.00000       0.00000       0.00000       0.00000       0.00000       0.00000       0.00000       0.00000       0.00000       0.00000       0.00000       0.00000       0.00000       0.00000       0.00000       0.00000       0.00000       0.00000
   3  16 2541.6340    1.7007  1.1498 10.4273  0.0000  0.0819   0.1003   0.2198    0.8638   0.0000   423.9740       21.1740       23.4664      -12.5441      -1.76909     -0.722017       0.00000       0.00000       0.00000       0.00000       0.00000       0.00000       0.00000       0.00000       0.00000       0.00000       0.00000       0.00000       0.00000       0.00000       0.00000       0.00000       0.00000       0.00000       0.00000       0.00000       0.00000       0.00000       0.00000       0.00000       0.00000       0.00000       0.00000       0.00000       0.00000       0.00000       35.9425       39.5049       30.4618       16.3438       9.01393       2.67960       0.00000       0.00000       0.00000       0.00000       0.00000       0.00000       0.00000       0.00000       0.00000       0.00000       0.00000       0.00000       0.00000       0.00000       0.00000       0.00000       0.00000       0.00000       0.00000       0.00000       0.00000       0.00000       0.00000       0.00000       0.00000       0.00000       0.00000       0.00000       0.00000       0.00000
   3  17 2676.1664    2.4267  0.9586  8.9104  0.0000  0.0751   0.1400   0.1725    6.9503   0.0000   401.4559      -2.79739      -12.5913       5.02839      -3.30516      -1.81392       0.00000       0.00000       0.00000       0.00000       0.00000       0.00000       0.00000       0.00000       0.00000       0.00000       0.00000       0.00000       0.00000       0.00000       0.00000       0.00000       0.00000       0.00000       0.00000       0.00000       0.00000       0.00000       0.00000       0.00000       0.00000       0.00000       0.00000       0.00000       0.00000       0.00000       43.3255       41.6665       26.9809       14.2915       5.81151       1.76920       0.00000       0.00000       0.00000       0.00000       0.00000       0.00000       0.00000       0.00000       0.00000       0.00000       0.00000       0.00000       0.00000       0.00000       0.00000       0.00000       0.00000       0.00000       0.00000       0.00000       0.00000       0.00000       0.00000       0.00000       0.00000       0.00000       0.00000       0.00000       0.00000       0.00000
   3  18 2811.4137    3.0656  0.7423 -0.5019  0.0000  0.0570   0.1717   0.1541 1000.0000   0.0000   430.6701      -1.58218      -14.3568     0.0525055       4.27577      -2.13522       0.00000       0.00000       0.00000       0.00000       0.00000       0.00000       0.00000       0.00000       0.00000       0.00000       0.00000       0.00000       0.00000       0.00000       0.00000       0.00000       0.00000       0.00000       0.00000       0.00000       0.00000       0.00000       0.00000       0.00000       0.00000       0.00000       0.00000       0.00000       0.00000       0.00000       29.5432       25.0825       20.7255       13.5298       5.36561       1.45832       0.00000       0.00000       0.00000       0.00000       0.00000       0.00000       0.00000       0.00000       0.00000       0.00000       0.00000       0.00000       0.00000       0.00000       0.00000       0.00000       0.00000       0.00000       0.00000       0.00000       0.00000       0.00000       0.00000       0.00000       0.00000       0.00000       0.00000       0.00000       0.00000       0.00000
   3  19 2946.8640    3.5789  0.9301  9.9704 -0.0006  0.0586   0.2012   0.1844    3.8866   0.0000   450.2164      -19.4953       64.0167      -11.7455       4.70644      -2.21954       0.00000       0.00000       0.00000       0.00000       0.00000       0.00000       0.00000       0.00000       0.00000       0.00000       0.00000       0.00000       0.00000       0.00000       0.00000       0.00000       0.00000       0.00000       0.00000       0.00000       0.00000       0.00000       0.00000       0.00000       0.00000       0.00000       0.00000       0.00000       0.00000       0.00000       27.2559       23.3709       21.6608       14.2787       6.16357       1.79659       0.00000       0.00000       0.00000       0.00000       0.00000       0.00000       0.00000       0.00000       0.00000       0.00000       0.00000       0.00000       0.00000       0.00000       0.00000       0.00000       0.00000       0.00000       0.00000       0.00000       0.00000       0.00000       0.00000       0.00000       0.00000       0.00000       0.00000       0.00000       0.00000       0.00000
   3  20 3082.2211    3.8910  1.0674 11.1181  0.0000  0.0711   0.1959   0.1738    1.6387   0.0000   437.4456       23.6107     -0.621362       1.18504      -8.99425      -1.73716       0.00000       0.00000       0.00000       0.00000       0.00000       0.00000       0.00000       0.00000       0.00000       0.00000       0.00000       0.00000       0.00000       0.00000       0.00000       0.00000       0.00000       0.00000       0.00000       0.00000       0.00000       0.00000       0.00000       0.00000       0.00000       0.00000       0.00000       0.00000       0.00000       0.00000       41.2374       39.6421       26.2033       14.7943       5.95367       1.83264       0.00000       0.00000       0.00000       0.00000       0.00000       0.00000       0.00000       0.00000       0.00000       0.00000       0.00000       0.00000       0.00000       0.00000       0.00000       0.00000       0.00000       0.00000       0.00000       0.00000       0.00000       0.00000       0.00000       0.00000       0.00000       0.00000       0.00000       0.00000       0.00000       0.00000
   3  21 3217.5915    4.1390  1.3852 10.5931  0.0000  0.0734   0.1916   0.2074    2.6039   0.0000   442.3314      -16.5411      -31.4454      -38.2712       1.15657      0.700340       0.00000       0.00000       0.00000       0.00000       0.00000       0.00000       0.00000       0.00000       0.00000       0.00000       0.00000       0.00000       0.00000       0.00000       0.00000       0.00000       0.00000       0.00000       0.00000       0.00000       0.00000       0.00000       0.00000       0.00000       0.00000       0.00000       0.00000       0.00000       0.00000       0.00000       39.8020       38.0300       26.5813       15.4809       6.46047       1.97914       0.00000       0.00000       0.00000       0.00000       0.00000       0.00000       0.00000       0.00000       0.00000       0.00000       0.00000       0.00000       0.00000       0.00000       0.00000       0.00000       0.00000       0.00000       0.00000       0.00000       0.00000       0.00000       0.00000       0.00000       0.00000       0.00000       0.00000       0.00000       0.00000       0.00000
   3  22 3353.1713    3.4773  1.7020 11.7443  0.0000  0.1055   0.1698   0.2519    0.6760   0.0000   441.4368       11.7922       12.8960       18.2194       9.94233       5.46677       0.00000       0.00000       0.00000       0.00000       0.00000       0.00000       0.00000       0.00000       0.00000       0.00000       0.00000       0.00000       0.00000       0.00000       0.00000       0.00000       0.00000       0.00000       0.00000       0.00000       0.00000       0.00000       0.00000       0.00000       0.00000       0.00000       0.00000       0.00000       0.00000       0.00000       44.2734       48.8516       32.2945       24.7077       8.81162       3.63797       0.00000       0.00000       0.00000       0.00000       0.00000       0.00000       0.00000       0.00000       0.00000       0.00000       0.00000       0.00000       0.00000       0.00000       0.00000       0.00000       0.00000       0.00000       0.00000       0.00000       0.00000       0.00000       0.00000       0.00000       0.00000       0.00000       0.00000       0.00000       0.00000       0.00000
   4  13 2188.4096    0.8866  0.8487  8.3378 -0.0068  0.0670   0.0459   0.1967    0.9507   0.0000   453.5009      -7.47182       11.8066       14.2380       5.24173       4.12157      0.392553      0.174708       0.00000       0.00000       0.00000       0.00000       0.00000       0.00000       0.00000       0.00000       0.00000       0.00000       0.00000       0.00000       0.00000       0.00000       0.00000       0.00000       0.00000       0.00000       0.00000       0.00000       0.00000       0.00000       0.00000       0.00000       0.00000       0.00000       0.00000       0.00000       21.4672       28.0345       19.1373       15.9884       6.82681       4.86834       1.45823      0.571595       0.00000       0.00000       0.00000       0.00000       0.00000       0.00000       0.00000       0.00000       0.00000       0.00000       0.00000       0.00000       0.00000       0.00000       0.00000       0.00000       0.00000       0.00000       0.00000       0.00000       0.00000       0.00000       0.00000       0.00000       0.00000       0.00000       0.00000       0.00000
   4  14 2323.9911    1.0280  1.1885  8.7951 -0.0240  0.0829   0.0450   0.1983    1.9635   0.0000   417.0268       60.4000      -29.6877      -50.7923       18.7914       4.52941      -6.61723      0.640998       0.00000       0.00000       0.00000       0.00000       0.00000       0.00000       0.00000       0.00000       0.00000       0.00000       0.00000       0.00000       0.00000       0.00000       0.00000       0.00000       0.00000       0.00000       0.00000       0.00000       0.00000       0.00000       0.00000       0.00000       0.00000       0.00000       0.00000       0.00000       29.1748       30.5869       28.1696       23.5825       13.3028       8.14141       2.62121      0.627097       0.00000       0.00000       0.00000       0.00000       0.00000       0.00000       0.00000       0.00000       0.00000       0.00000       0.00000       0.00000       0.00000       0.00000       0.00000       0.00000       0.00000       0.00000       0.00000       0.00000       0.00000       0.00000       0.00000       0.00000       0.00000       0.00000       0.00000       0.00000
   4  17 2728.3719    2.9530  0.8076 10.8800  0.0029  0.0897   0.1522   0.1634    0.9748   0.0000   444.1142       35.6139      -21.8909      -3.93776       15.8542      -6.26063      -3.03725      0.778869       0.00000       0.00000       0.00000       0.00000       0.00000       0.00000       0.00000       0.00000       0.00000       0.00000       0.00000       0.00000       0.00000       0.00000       0.00000       0.00000       0.00000       0.00000       0.00000       0.00000       0.00000       0.00000       0.00000       0.00000       0.00000       0.00000       0.00000       0.00000       25.6540       35.8689       30.3024       18.7776       13.4744       6.02223       3.04047      0.747365       0.00000       0.00000       0.00000       0.00000       0.00000       0.00000       0.00000       0.00000       0.00000       0.00000       0.00000       0.00000       0.00000       0.00000       0.00000       0.00000       0.00000       0.00000       0.00000       0.00000       0.00000       0.00000       0.00000       0.00000       0.00000       0.00000       0.00000       0.00000
   4  20 3135.8392    3.9098  0.9371 11.6967 -0.0007  0.0682   0.2006   0.1618    0.9686   0.0000   470.5649       15.5593      -10.6024       10.1511      0.768679      -1.29681      -2.02796    -0.0127462       0.00000       0.00000       0.00000       0.00000       0.00000       0.00000       0.00000       0.00000       0.00000       0.00000       0.00000       0.00000       0.00000       0.00000       0.00000       0.00000       0.00000       0.00000       0.00000       0.00000       0.00000       0.00000       0.00000       0.00000       0.00000       0.00000       0.00000       0.00000       29.0931       29.0538       23.2750       16.9214       11.1087       4.18986       1.87769      0.427003       0.00000       0.00000       0.00000       0.00000       0.00000       0.00000       0.00000       0.00000       0.00000       0.00000       0.00000       0.00000       0.00000       0.00000       0.00000       0.00000       0.00000       0.00000       0.00000       0.00000       0.00000       0.00000       0.00000       0.00000       0.00000       0.00000       0.00000       0.00000
   4  22 3407.9020    3.4864  2.0441  8.7803  0.0010  0.0956   0.1243   0.2191    5.9302   0.0000   436.6765      -35.6497      -23.9686      -9.56107       11.7606       6.24863     -0.704498     -0.150651       0.00000       0.00000       0.00000       0.00000       0.00000       0.00000       0.00000       0.00000       0.00000       0.00000       0.00000       0.00000       0.00000       0.00000       0.00000       0.00000       0.00000       0.00000       0.00000       0.00000       0.00000       0.00000       0.00000       0.00000       0.00000       0.00000       0.00000       0.00000       32.2464       34.2631       31.9023       22.5695       11.6288       7.99244       2.65318      0.683967       0.00000       0.00000       0.00000       0.00000       0.00000       0.00000       0.00000       0.00000       0.00000       0.00000       0.00000       0.00000       0.00000       0.00000       0.00000       0.00000       0.00000       0.00000       0.00000       0.00000       0.00000       0.00000       0.00000       0.00000       0.00000       0.00000       0.00000       0.00000
   4  23 3544.3350    2.7535  2.5564 11.2201  0.0051  0.1189   0.0947   0.2970    0.3329   0.0000   429.0292       88.3898      -11.3396      -6.56122     -0.843580       14.8897      -3.64085      -1.74402       0.00000       0.00000       0.00000       0.00000       0.00000       0.00000       0.00000       0.00000       0.00000       0.00000       0.00000       0.00000       0.00000       0.00000       0.00000       0.00000       0.00000       0.00000       0.00000       0.00000       0.00000       0.00000       0.00000       0.00000       0.00000       0.00000       0.00000       0.00000       37.8947       43.4297       37.8573       26.5594       15.1705       8.81615       3.31407      0.908961       0.00000       0.00000       0.00000       0.00000       0.00000       0.00000       0.00000       0.00000       0.00000       0.00000       0.00000       0.00000       0.00000       0.00000       0.00000       0.00000       0.00000       0.00000       0.00000       0.00000       0.00000       0.00000       0.00000       0.00000       0.00000       0.00000       0.00000       0.00000
   5  12 2098.3437    0.6834  0.5369  9.3785  0.0083  0.0459   0.0398   0.1123    0.1531   0.0000   439.7789       42.0067      -11.0036      -19.0790       3.11420       16.9975      -6.02378      0.173676      0.261042     -0.186913       0.00000       0.00000       0.00000       0.00000       0.00000       0.00000       0.00000       0.00000       0.00000       0.00000       0.00000       0.00000       0.00000       0.00000       0.00000       0.00000       0.00000       0.00000       0.00000       0.00000       0.00000       0.00000       0.00000       0.00000       0.00000       0.00000       13.0165       16.0968       13.1097       10.4745       8.21686       3.92119       2.63188      0.712487      0.355659     0.0837389       0.00000       0.00000       0.00000       0.00000       0.00000       0.00000       0.00000       0.00000       0.00000       0.00000       0.00000       0.00000       0.00000       0.00000       0.00000       0.00000       0.00000       0.00000       0.00000       0.00000       0.00000       0.00000       0.00000       0.00000       0.00000       0.00000
   5  13 2235.4351    0.9159  0.6810  9.9025 -0.0173  0.0497   0.0541   0.1325    0.2094   0.0000   432.4105      -21.8410       17.8526       1.87260      -14.3221       7.26088      -1.00291      -1.08473      0.629339    -0.0964590       0.00000       0.00000       0.00000       0.00000       0.00000       0.00000       0.00000       0.00000       0.00000       0.00000       0.00000       0.00000       0.00000       0.00000       0.00000       0.00000       0.00000       0.00000       0.00000       0.00000       0.00000       0.00000       0.00000       0.00000       0.00000       0.00000       13.7340       15.0080       14.9857       9.74964       7.82159       4.64249       2.06011       1.08924      0.393484     0.0822545       0.00000       0.00000       0.00000       0.00000       0.00000       0.00000       0.00000       0.00000       0.00000       0.00000       0.00000       0.00000       0.00000       0.00000       0.00000       0.00000       0.00000       0.00000       0.00000       0.00000       0.00000       0.00000       0.00000       0.00000       0.00000       0.00000
   5  15 2506.0897    1.7784  0.8386  9.9052  0.0080  0.0608   0.0799   0.1212    0.5085   0.0000   477.8720       6.27235      -36.4815      0.861043       5.77514       4.42473       4.41863    -0.0358655     -0.328419    -0.0572474       0.00000       0.00000       0.00000       0.00000       0.00000       0.00000       0.00000       0.00000       0.00000       0.00000       0.00000       0.00000       0.00000       0.00000       0.00000       0.00000       0.00000       0.00000       0.00000       0.00000       0.00000       0.00000       0.00000       0.00000       0.00000       0.00000       21.5338       21.3480       18.0305       14.1536       10.8531       6.00224       2.56995       1.07106      0.362893     0.0719816       0.00000       0.00000       0.00000       0.00000       0.00000       0.00000       0.00000       0.00000       0.00000       0.00000       0.00000       0.00000       0.00000       0.00000       0.00000       0.00000       0.00000       0.00000       0.00000       0.00000       0.00000       0.00000       0.00000       0.00000       0.00000       0.00000
   5  16 2641.1381    2.3295  0.7078 10.6941 -0.0137  0.0708   0.1228   0.1150    0.6776   0.0000   450.8937    -0.0421875       5.01224      -4.21536      -3.20128       1.69370     -0.696795      -1.40277     -0.173619     0.0255352       0.00000       0.00000       0.00000       0.00000       0.00000       0.00000       0.00000       0.00000       0.00000       0.00000       0.00000       0.00000       0.00000       0.00000       0.00000       0.00000       0.00000       0.00000       0.00000       0.00000       0.00000       0.00000       0.00000       0.00000       0.00000       0.00000       24.3986       24.5559       18.4807       17.1787       14.0534       7.12215       3.55653       1.10492      0.415888      0.103440       0.00000       0.00000       0.00000       0.00000       0.00000       0.00000       0.00000       0.00000       0.00000       0.00000       0.00000       0.00000       0.00000       0.00000       0.00000       0.00000       0.00000       0.00000       0.00000       0.00000       0.00000       0.00000       0.00000       0.00000       0.00000       0.00000
   5  17 2777.2992    2.9183  0.9703  4.9571  0.0000  0.0547   0.1178   0.1409  299.3483   0.0000   432.5013       23.5555       37.2004      -19.9405     -0.278362      -2.01426       0.00000       0.00000       0.00000       0.00000       0.00000       0.00000       0.00000       0.00000       0.00000       0.00000       0.00000       0.00000       0.00000       0.00000       0.00000       0.00000       0.00000       0.00000       0.00000       0.00000       0.00000       0.00000       0.00000       0.00000       0.00000       0.00000       0.00000       0.00000       0.00000       0.00000       16.3974       17.0961       16.6017       12.0719       9.60200       5.52159       2.66676       1.25841      0.428702     0.0845283       0.00000       0.00000       0.00000       0.00000       0.00000       0.00000       0.00000       0.00000       0.00000       0.00000       0.00000       0.00000       0.00000       0.00000       0.00000       0.00000       0.00000       0.00000       0.00000       0.00000       0.00000       0.00000       0.00000       0.00000       0.00000       0.00000
   5  23 3596.4997    2.6872  3.2321  6.0683  0.0014  0.1149   0.0647   0.2587   11.2608   0.0000   425.4311       36.7291      -10.6737      -43.7078      -3.07826      -1.25367       2.52387      -3.04603      0.305888    -0.0422189       0.00000       0.00000       0.00000       0.00000       0.00000       0.00000       0.00000       0.00000       0.00000       0.00000       0.00000       0.00000       0.00000       0.00000       0.00000       0.00000       0.00000       0.00000       0.00000       0.00000       0.00000       0.00000       0.00000       0.00000       0.00000       0.00000       35.1495       38.7321       37.2891       26.8896       19.9809       11.7013       5.83414       2.64302      0.941580      0.180321       0.00000       0.00000       0.00000       0.00000       0.00000       0.00000       0.00000       0.00000       0.00000       0.00000       0.00000       0.00000       0.00000       0.00000       0.00000       0.00000       0.00000       0.00000       0.00000       0.00000       0.00000       0.00000       0.00000       0.00000       0.00000       0.00000
   6  12 2142.4412    0.7590  0.6471  9.2704  0.0004  0.0525   0.0366   0.1114    0.1724   0.0000   442.1035       11.1775     -0.207198       23.6177      -5.77758      -3.65493       4.70662     -0.648472      0.208290     -0.204394     0.0774873    0.00888932       0.00000       0.00000       0.00000       0.00000       0.00000       0.00000       0.00000       0.00000       0.00000       0.00000       0.00000       0.00000       0.00000       0.00000       0.00000       0.00000       0.00000       0.00000       0.00000       0.00000       0.00000       0.00000       0.00000       0.00000       9.92224       15.4870       11.5374       12.4683       7.52934       5.90705       3.23061       2.14804      0.803659      0.368208     0.0966077     0.0289140       0.00000       0.00000       0.00000       0.00000       0.00000       0.00000       0.00000       0.00000       0.00000       0.00000       0.00000       0.00000       0.00000       0.00000       0.00000       0.00000       0.00000       0.00000       0.00000       0.00000       0.00000       0.00000       0.00000       0.00000
   6  14 2415.3863    1.4836  0.9403  9.8341 -0.0069  0.0656   0.0626   0.1364    0.3233   0.0000   421.3478       23.1244       10.4368       15.2021      0.663399       2.08578       7.18243     -0.250570      -1.94445      0.376894     0.0883215     0.0197904       0.00000       0.00000       0.00000       0.00000       0.00000       0.00000       0.00000       0.00000       0.00000       0.00000       0.00000       0.00000       0.00000       0.00000       0.00000       0.00000       0.00000       0.00000       0.00000       0.00000       0.00000       0.00000       0.00000       0.00000       13.1755       19.5105       15.1771       13.7066       9.88673       5.48835       4.24443       1.59971       1.11632      0.295923      0.125616     0.0305767       0.00000       0.00000       0.00000       0.00000       0.00000       0.00000       0.00000       0.00000       0.00000       0.00000       0.00000       0.00000       0.00000       0.00000       0.00000       0.00000       0.00000       0.00000       0.00000       0.00000       0.00000       0.00000       0.00000       0.00000
   6  18 2960.5525    3.6163  0.8486 11.1803  0.0007  0.0505   0.1394   0.1102    0.5383   0.0000   430.0264       12.3179       14.4677      -5.95182      0.685138      -2.75030     -0.527990    -0.0240955      0.469674      0.343260    -0.0165896    -0.0217338       0.00000       0.00000       0.00000       0.00000       0.00000       0.00000       0.00000       0.00000       0.00000       0.00000       0.00000       0.00000       0.00000       0.00000       0.00000       0.00000       0.00000       0.00000       0.00000       0.00000       0.00000       0.00000       0.00000       0.00000       13.9925       16.3309       14.8244       12.0535       7.94048       5.89716       2.91668       1.74015      0.677955      0.318401     0.0763525     0.0194837       0.00000       0.00000       0.00000       0.00000       0.00000       0.00000       0.00000       0.00000       0.00000       0.00000       0.00000       0.00000       0.00000       0.00000       0.00000       0.00000       0.00000       0.00000       0.00000       0.00000       0.00000       0.00000       0.00000       0.00000
   6  19 3097.1760    3.9365  1.1686 10.1587 -0.0054  0.0553   0.1517   0.1382    3.5743   0.0000   438.7814       3.90633      -2.00431       10.9984      -4.26809      -3.73296     -0.422112     -0.939145      0.236394      0.292388     0.0382879     0.0125381       0.00000       0.00000       0.00000       0.00000       0.00000       0.00000       0.00000       0.00000       0.00000       0.00000       0.00000       0.00000       0.00000       0.00000       0.00000       0.00000       0.00000       0.00000       0.00000       0.00000       0.00000       0.00000       0.00000       0.00000       13.9751       16.1530       14.3370       12.9606       9.21752       6.73463       3.62340       2.08083      0.830027      0.371943     0.0975557     0.0234668       0.00000       0.00000       0.00000       0.00000       0.00000       0.00000       0.00000       0.00000       0.00000       0.00000       0.00000       0.00000       0.00000       0.00000       0.00000       0.00000       0.00000       0.00000       0.00000       0.00000       0.00000       0.00000       0.00000       0.00000
   6  20 3233.8974    3.4714  0.9644 12.4839 -0.0069  0.1102   0.1600   0.1543    0.3849   0.0000   457.1234      -2.77409     -0.816577      -2.79850      -9.00192      -1.92188       2.31135       1.09278     0.0780081     -0.156731    -0.0192663   -0.00366326       0.00000       0.00000       0.00000       0.00000       0.00000       0.00000       0.00000       0.00000       0.00000       0.00000       0.00000       0.00000       0.00000       0.00000       0.00000       0.00000       0.00000       0.00000       0.00000       0.00000       0.00000       0.00000       0.00000       0.00000       15.6557       34.2958       20.8034       24.7365       16.3808       9.66027       7.96643       2.17092       2.07729      0.457456      0.233703     0.0659927       0.00000       0.00000       0.00000       0.00000       0.00000       0.00000       0.00000       0.00000       0.00000       0.00000       0.00000       0.00000       0.00000       0.00000       0.00000       0.00000       0.00000       0.00000       0.00000       0.00000       0.00000       0.00000       0.00000       0.00000
   6  21 3370.8492    3.3675  1.9613 10.7552 -0.0006  0.0828   0.0968   0.2096    0.8356   0.0000   436.1284      -26.3994       8.85572       10.4207      -23.3095      -16.8763       8.34393       4.21639      -1.23619      -1.12180     -0.207326    -0.0531903       0.00000       0.00000       0.00000       0.00000       0.00000       0.00000       0.00000       0.00000       0.00000       0.00000       0.00000       0.00000       0.00000       0.00000       0.00000       0.00000       0.00000       0.00000       0.00000       0.00000       0.00000       0.00000       0.00000       0.00000       20.6037       23.4360       22.1400       17.8345       15.4020       9.26534       5.93366       3.30837       1.35939      0.509062      0.177026     0.0323037       0.00000       0.00000       0.00000       0.00000       0.00000       0.00000       0.00000       0.00000       0.00000       0.00000       0.00000       0.00000       0.00000       0.00000       0.00000       0.00000       0.00000       0.00000       0.00000       0.00000       0.00000       0.00000       0.00000       0.00000
   6  22 3508.1024    2.8318  2.6874 10.7537  0.0015  0.0956   0.0764   0.2554    0.4760   0.0000   413.2962       24.6302      -1.86542      -10.8743       2.92130       26.6174      -6.01306     0.0319309      0.526596     -0.375950      0.436893    -0.0479280       0.00000       0.00000       0.00000       0.00000       0.00000       0.00000       0.00000       0.00000       0.00000       0.00000       0.00000       0.00000       0.00000       0.00000       0.00000       0.00000       0.00000       0.00000       0.00000       0.00000       0.00000       0.00000       0.00000       0.00000       24.3180       28.8321       27.5474       22.7424       17.7728       12.1541       7.27019       3.93244       1.81806      0.702834      0.211937     0.0404960       0.00000       0.00000       0.00000       0.00000       0.00000       0.00000       0.00000       0.00000       0.00000       0.00000       0.00000       0.00000       0.00000       0.00000       0.00000       0.00000       0.00000       0.00000       0.00000       0.00000       0.00000       0.00000       0.00000       0.00000
   6  23 3645.7404    2.3117  3.4342 10.8643 -0.0070  0.1173   0.0596   0.2877    0.2516   0.0000   395.0942      -16.6735       67.3166      -69.4873      -29.6560       2.66710       12.1536      -4.55359      -2.43726      0.565212     -0.270020    -0.0300751       0.00000       0.00000       0.00000       0.00000       0.00000       0.00000       0.00000       0.00000       0.00000       0.00000       0.00000       0.00000       0.00000       0.00000       0.00000       0.00000       0.00000       0.00000       0.00000       0.00000       0.00000       0.00000       0.00000       0.00000       29.7425       37.9717       35.2591       29.1778       21.1320       14.3275       8.87759       4.65905       2.31409      0.875208      0.261424     0.0530063       0.00000       0.00000       0.00000       0.00000       0.00000       0.00000       0.00000       0.00000       0.00000       0.00000       0.00000       0.00000       0.00000       0.00000       0.00000       0.00000       0.00000       0.00000       0.00000       0.00000       0.00000       0.00000       0.00000       0.00000
   6  24 3784.1165    1.9632  5.1388 10.1502 -0.0025  0.1517   0.0445   0.4145    0.2500   0.0000   398.6080      -81.0238      -28.1203      0.435549      0.329942       2.89081      -9.17689       7.67408       2.83036    -0.0401265    -0.0134694    -0.0106804       0.00000       0.00000       0.00000       0.00000       0.00000       0.00000       0.00000       0.00000       0.00000       0.00000       0.00000       0.00000       0.00000       0.00000       0.00000       0.00000       0.00000       0.00000       0.00000       0.00000       0.00000       0.00000       0.00000       0.00000       34.0310       43.3380       41.5728       34.8183       27.3584       17.7884       11.7690       5.66558       3.02193       1.07562      0.361443     0.0696352       0.00000       0.00000       0.00000       0.00000       0.00000       0.00000       0.00000       0.00000       0.00000       0.00000       0.00000       0.00000       0.00000       0.00000       0.00000       0.00000       0.00000       0.00000       0.00000       0.00000       0.00000       0.00000       0.00000       0.00000
   7  12 2184.4942    0.8378  0.6469  9.6212 -0.0071  0.0578   0.0360   0.0905    0.1489   0.0000   431.7808      -13.8922       8.29802       3.63202    -0.0112966      -3.97804      0.973218      0.215994       1.36059      -1.02847     0.0714603     0.0391912    -0.0176758   -0.00502001       0.00000       0.00000       0.00000       0.00000       0.00000       0.00000       0.00000       0.00000       0.00000       0.00000       0.00000       0.00000       0.00000       0.00000       0.00000       0.00000       0.00000       0.00000       0.00000       0.00000       0.00000       0.00000       12.4104       11.7609       15.5602       12.8455       6.87659       7.12893       4.91912       2.11102       1.04985      0.834778      0.346552      0.110778     0.0241684    0.00451653       0.00000       0.00000       0.00000       0.00000       0.00000       0.00000       0.00000       0.00000       0.00000       0.00000       0.00000       0.00000       0.00000       0.00000       0.00000       0.00000       0.00000       0.00000       0.00000       0.00000       0.00000       0.00000
   7  13 2322.1327    1.1107  0.9315  9.8194  0.0086  0.0818   0.0429   0.1229    0.2204   0.0000   454.7513      -16.6881      0.125282      -2.03532      -5.93792       10.1333      -2.93929       5.60055     -0.729347     -0.401222     -0.333847      0.125956     0.0192899    0.00107666       0.00000       0.00000       0.00000       0.00000       0.00000       0.00000       0.00000       0.00000       0.00000       0.00000       0.00000       0.00000       0.00000       0.00000       0.00000       0.00000       0.00000       0.00000       0.00000       0.00000       0.00000       0.00000       22.1046       20.2932       12.7935       14.7057       16.5945       13.9726       8.83765       4.57925       1.94631      0.782578      0.281158     0.0934914     0.0255911    0.00461387       0.00000       0.00000       0.00000       0.00000       0.00000       0.00000       0.00000       0.00000       0.00000       0.00000       0.00000       0.00000       0.00000       0.00000       0.00000       0.00000       0.00000       0.00000       0.00000       0.00000       0.00000       0.00000
   7  14 2458.0599    1.5596  0.8659 10.2046 -0.0078  0.0591   0.0597   0.1162    0.2314   0.0000   423.4472      0.484268       1.24266       15.6083      -3.04083       14.1760       12.1308      0.285336      0.125571     -0.687293      0.280706     0.0622779    -0.0212544   -0.00396194       0.00000       0.00000       0.00000       0.00000       0.00000       0.00000       0.00000       0.00000       0.00000       0.00000       0.00000       0.00000       0.00000       0.00000       0.00000       0.00000       0.00000       0.00000       0.00000       0.00000       0.00000       0.00000       10.4734       14.7394       13.3603       12.4328       8.78604       7.83080       4.84599       2.57241       1.75885      0.543969      0.371224      0.116702     0.0304419    0.00678397       0.00000       0.00000       0.00000       0.00000       0.00000       0.00000       0.00000       0.00000       0.00000       0.00000       0.00000       0.00000       0.00000       0.00000       0.00000       0.00000       0.00000       0.00000       0.00000       0.00000       0.00000       0.00000
   7  16 2731.0794    2.5612  0.7898 11.5743 -0.0059  0.0435   0.1024   0.1146    0.1784   0.0000   423.3523      -1.26813       15.3521       4.80682       1.25503      -1.35639      -4.89600       3.18754     -0.425965     -0.459487   -0.00890200    -0.0631615    -0.0342813    0.00404407       0.00000       0.00000       0.00000       0.00000       0.00000       0.00000       0.00000       0.00000       0.00000       0.00000       0.00000       0.00000       0.00000       0.00000       0.00000       0.00000       0.00000       0.00000       0.00000       0.00000       0.00000       0.00000       9.16870       11.8900       10.0648       9.53185       7.07548       5.70673       3.12253       2.24763       1.00661      0.527858      0.180384     0.0860971     0.0200162    0.00497112       0.00000       0.00000       0.00000       0.00000       0.00000       0.00000       0.00000       0.00000       0.00000       0.00000       0.00000       0.00000       0.00000       0.00000       0.00000       0.00000       0.00000       0.00000       0.00000       0.00000       0.00000       0.00000
   7  17 2868.2981    3.1081  0.8101 11.9314  0.0051  0.0439   0.1227   0.1142    0.1957   0.0000   431.5025      -9.02653       19.3862      -16.2102       2.91821       1.80062      -1.47557      -1.66435      -2.56809      0.693242      0.125452     0.0425809     0.0133235   0.000548529       0.00000       0.00000       0.00000       0.00000       0.00000       0.00000       0.00000       0.00000       0.00000       0.00000       0.00000       0.00000       0.00000       0.00000       0.00000       0.00000       0.00000       0.00000       0.00000       0.00000       0.00000       0.00000       11.0189       13.9120       12.6449       11.2997       7.30514       5.21825       2.98896       1.95499      0.997486      0.494586      0.191847     0.0722561     0.0169518    0.00427010       0.00000       0.00000       0.00000       0.00000       0.00000       0.00000       0.00000       0.00000       0.00000       0.00000       0.00000       0.00000       0.00000       0.00000       0.00000       0.00000       0.00000       0.00000       0.00000       0.00000       0.00000       0.00000
   7  18 3005.5974    3.7865  0.6503 12.1176  0.0046  0.0380   0.1570   0.0874    0.2063   0.0000   424.7654       8.62952       8.49110      -7.44012      -6.69128       2.31263      -2.62991      -4.74264      0.142581     0.0447499    -0.0389122    -0.0595596    -0.0156438    0.00767108       0.00000       0.00000       0.00000       0.00000       0.00000       0.00000       0.00000       0.00000       0.00000       0.00000       0.00000       0.00000       0.00000       0.00000       0.00000       0.00000       0.00000       0.00000       0.00000       0.00000       0.00000       0.00000       8.17953       8.77416       10.0025       7.86232       5.83379       4.50363       2.85326       1.74875      0.891267      0.470746      0.197805     0.0709807     0.0179387    0.00318861       0.00000       0.00000       0.00000       0.00000       0.00000       0.00000       0.00000       0.00000       0.00000       0.00000       0.00000       0.00000       0.00000       0.00000       0.00000       0.00000       0.00000       0.00000       0.00000       0.00000       0.00000       0.00000
   7  19 3142.6401    4.1242  0.9829 11.3338 -0.0078  0.0495   0.1470   0.1123    0.5279   0.0000   438.2463      -9.74609       1.63008       12.9112      -3.99032    -0.0578320      -3.12368     -0.712273     -0.783634      0.450000      0.144420     0.0266569    -0.0192651    0.00494409       0.00000       0.00000       0.00000       0.00000       0.00000       0.00000       0.00000       0.00000       0.00000       0.00000       0.00000       0.00000       0.00000       0.00000       0.00000       0.00000       0.00000       0.00000       0.00000       0.00000       0.00000       0.00000       9.57128       12.8172       11.1991       10.3134       8.05291       5.25629       3.67638       2.15326       1.23702      0.559839      0.234912     0.0786284     0.0251575    0.00520038       0.00000       0.00000       0.00000       0.00000       0.00000       0.00000       0.00000       0.00000       0.00000       0.00000       0.00000       0.00000       0.00000       0.00000       0.00000       0.00000       0.00000       0.00000       0.00000       0.00000       0.00000       0.00000
   7  20 3279.7784    3.5334  1.5285 10.9690 -0.0019  0.0550   0.1048   0.1533    0.4810   0.0000   444.7976      -12.1026       11.3826       18.7256     -0.500107       4.63927      -1.03013      -3.08380       1.44677     -0.355932     -0.330517     0.0560485     0.0299608   -0.00539031       0.00000       0.00000       0.00000       0.00000       0.00000       0.00000       0.00000       0.00000       0.00000       0.00000       0.00000       0.00000       0.00000       0.00000       0.00000       0.00000       0.00000       0.00000       0.00000       0.00000       0.00000       0.00000       12.6143       14.8489       14.6674       12.4176       9.46068       6.60694       4.36243       2.53461       1.48744      0.631837      0.296884     0.0963303     0.0272873    0.00506688       0.00000       0.00000       0.00000       0.00000       0.00000       0.00000       0.00000       0.00000       0.00000       0.00000       0.00000       0.00000       0.00000       0.00000       0.00000       0.00000       0.00000       0.00000       0.00000       0.00000       0.00000       0.00000
   7  21 3417.2997    3.1912  1.9012 10.9133 -0.0047  0.0673   0.0872   0.1595    0.4108   0.0000   432.3923       1.46104       16.1635      -19.8754       1.39109      -4.54973      0.334176      0.594062      -1.80755      0.458933      0.402754    -0.0100674    -0.0818867   -0.00279833       0.00000       0.00000       0.00000       0.00000       0.00000       0.00000       0.00000       0.00000       0.00000       0.00000       0.00000       0.00000       0.00000       0.00000       0.00000       0.00000       0.00000       0.00000       0.00000       0.00000       0.00000       0.00000       14.6020       17.2771       16.9457       14.8032       11.7392       8.18415       5.49065       3.34715       1.66908      0.910182      0.337857      0.124697     0.0352724    0.00651585       0.00000       0.00000       0.00000       0.00000       0.00000       0.00000       0.00000       0.00000       0.00000       0.00000       0.00000       0.00000       0.00000       0.00000       0.00000       0.00000       0.00000       0.00000       0.00000       0.00000       0.00000       0.00000
   7  22 3555.0847    2.5072  3.0572 10.8461 -0.0079  0.0914   0.0576   0.2264    0.2445   0.0000   456.2287       9.00580       2.48497     -0.516171       2.74983      -1.40096      -1.91277      -3.47995       5.03021      -1.55594     -0.493499     -0.121562     0.0843194     0.0255821       0.00000       0.00000       0.00000       0.00000       0.00000       0.00000       0.00000       0.00000       0.00000       0.00000       0.00000       0.00000       0.00000       0.00000       0.00000       0.00000       0.00000       0.00000       0.00000       0.00000       0.00000       0.00000       19.1513       23.1859       22.2250       19.8755       16.0426       11.8508       7.75223       4.99164       2.61238       1.32132      0.512718      0.188895     0.0496815    0.00927946       0.00000       0.00000       0.00000       0.00000       0.00000       0.00000       0.00000       0.00000       0.00000       0.00000       0.00000       0.00000       0.00000       0.00000       0.00000       0.00000       0.00000       0.00000       0.00000       0.00000       0.00000       0.00000
   7  23 3693.1945    2.1756  3.9930 10.3542  0.0016  0.1091   0.0455   0.3018    0.2359   0.0000   414.3141       9.26681       72.0747       3.99428       13.8826       3.00190      -3.64509      -7.18842       3.15454     -0.423645      0.257145      0.223010     0.0279916    -0.0158012       0.00000       0.00000       0.00000       0.00000       0.00000       0.00000       0.00000       0.00000       0.00000       0.00000       0.00000       0.00000       0.00000       0.00000       0.00000       0.00000       0.00000       0.00000       0.00000       0.00000       0.00000       0.00000       22.4695       27.0924       26.2198       24.6392       18.9085       13.9829       9.72178       5.57020       3.27037       1.46994      0.667940      0.216376     0.0601663     0.0115542       0.00000       0.00000       0.00000       0.00000       0.00000       0.00000       0.00000       0.00000       0.00000       0.00000       0.00000       0.00000       0.00000       0.00000       0.00000       0.00000       0.00000       0.00000       0.00000       0.00000       0.00000       0.00000
   7  24 3831.7971    1.8156  5.6901 10.0873 -0.0040  0.1416   0.0326   0.3725    0.1506   0.0000   449.7070      -16.3168       36.8493       4.76907      -32.7993       21.9194      -12.3478       8.11509       1.64068       2.69647     -0.540877     -0.136187    -0.0181360     0.0327296       0.00000       0.00000       0.00000       0.00000       0.00000       0.00000       0.00000       0.00000       0.00000       0.00000       0.00000       0.00000       0.00000       0.00000       0.00000       0.00000       0.00000       0.00000       0.00000       0.00000       0.00000       0.00000       28.3654       35.8640       35.2372       31.0030       25.6665       18.0441       12.2448       7.48155       4.14210       1.96738      0.840724      0.296831     0.0847954     0.0152838       0.00000       0.00000       0.00000       0.00000       0.00000       0.00000       0.00000       0.00000       0.00000       0.00000       0.00000       0.00000       0.00000       0.00000       0.00000       0.00000       0.00000       0.00000       0.00000       0.00000       0.00000       0.00000
   7  25 3970.4871    1.5098  7.2957  9.6439 -0.0034  0.1654   0.0256   0.4595    0.1490   0.0000   414.8190      -69.8890       17.2985       7.16209      -21.8619       3.72194      -28.8634      -1.09468       6.96379      0.703765       1.74751      0.430867     0.0407242    -0.0299763       0.00000       0.00000       0.00000       0.00000       0.00000       0.00000       0.00000       0.00000       0.00000       0.00000       0.00000       0.00000       0.00000       0.00000       0.00000       0.00000       0.00000       0.00000       0.00000       0.00000       0.00000       0.00000       34.0719       41.8794       41.4254       37.2219       29.6703       21.7820       14.6292       9.00313       5.03770       2.38552       1.04280      0.360745     0.0964807     0.0173721       0.00000       0.00000       0.00000       0.00000       0.00000       0.00000       0.00000       0.00000       0.00000       0.00000       0.00000       0.00000       0.00000       0.00000       0.00000       0.00000       0.00000       0.00000       0.00000       0.00000       0.00000       0.00000
   7  27 4248.2770    1.0407 10.6511  9.5532 -0.0059  0.2502   0.0190   0.7041    0.0935   0.0000   459.2189      -147.125      -1.25893       8.49131       2.86180       27.5276      -13.3892      -8.03631       14.0275       4.71372      -1.07380      0.303758    -0.0552798    -0.0333290       0.00000       0.00000       0.00000       0.00000       0.00000       0.00000       0.00000       0.00000       0.00000       0.00000       0.00000       0.00000       0.00000       0.00000       0.00000       0.00000       0.00000       0.00000       0.00000       0.00000       0.00000       0.00000       51.8421       67.0653       64.6744       56.3265       45.3351       33.6941       22.2274       13.5389       7.85650       3.51805       1.59755      0.543068      0.148333     0.0273273       0.00000       0.00000       0.00000       0.00000       0.00000       0.00000       0.00000       0.00000       0.00000       0.00000       0.00000       0.00000       0.00000       0.00000       0.00000       0.00000       0.00000       0.00000       0.00000       0.00000       0.00000       0.00000
   8  12 2225.0867    0.8442  0.9436  9.4252 -0.0110  0.0804   0.0337   0.1309    0.1683   0.0000   449.6208      -14.7643       7.09704       1.84889       12.9261       5.95296     -0.463910      -1.12634       3.11464       1.08786     0.0825374    -0.0693924     0.0658987     0.0446632   -0.00716297   4.18670e-05       0.00000       0.00000       0.00000       0.00000       0.00000       0.00000       0.00000       0.00000       0.00000       0.00000       0.00000       0.00000       0.00000       0.00000       0.00000       0.00000       0.00000       0.00000       0.00000       0.00000       21.2525       27.5133       27.6714       23.1447       15.7531       10.6695       5.96670       3.32246       2.00160       1.03001      0.474945      0.226044     0.0913528     0.0294741    0.00791286    0.00160226       0.00000       0.00000       0.00000       0.00000       0.00000       0.00000       0.00000       0.00000       0.00000       0.00000       0.00000       0.00000       0.00000       0.00000       0.00000       0.00000       0.00000       0.00000       0.00000       0.00000
   8  15 2636.1359    2.1204  1.0017 10.6454 -0.0038  0.0503   0.0689   0.1072    0.2438   0.0000   434.0962       9.46337       16.5868      -5.59604      -4.92250       7.62860       4.05954      -1.65062      -4.01045      0.185928      0.157767     0.0158838    -0.0918914    -0.0118843   -0.00182617   0.000863863       0.00000       0.00000       0.00000       0.00000       0.00000       0.00000       0.00000       0.00000       0.00000       0.00000       0.00000       0.00000       0.00000       0.00000       0.00000       0.00000       0.00000       0.00000       0.00000       0.00000       7.89435       11.7592       10.0096       9.81394       8.23887       5.82836       4.86599       2.63212       1.84994      0.811733      0.510261      0.184065     0.0891091     0.0229688    0.00779824    0.00144812       0.00000       0.00000       0.00000       0.00000       0.00000       0.00000       0.00000       0.00000       0.00000       0.00000       0.00000       0.00000       0.00000       0.00000       0.00000       0.00000       0.00000       0.00000       0.00000       0.00000
   8  16 2773.7469    2.7721  0.8955 11.2148 -0.0035  0.0737   0.1021   0.1030    0.2754   0.0000   429.0421      -5.15705      -4.35352     -0.141875       5.19483       1.18374       1.15572       4.63011       2.07999      0.545831     0.0803242    -0.0501232    0.00795942     0.0100870    0.00267835  -0.000461098       0.00000       0.00000       0.00000       0.00000       0.00000       0.00000       0.00000       0.00000       0.00000       0.00000       0.00000       0.00000       0.00000       0.00000       0.00000       0.00000       0.00000       0.00000       0.00000       0.00000       22.0434       29.2093       28.2261       22.9394       15.6584       9.50568       5.25621       2.77522       1.45851      0.698223      0.374110      0.141252     0.0608439     0.0183014    0.00505843   0.000944493       0.00000       0.00000       0.00000       0.00000       0.00000       0.00000       0.00000       0.00000       0.00000       0.00000       0.00000       0.00000       0.00000       0.00000       0.00000       0.00000       0.00000       0.00000       0.00000       0.00000
   8  17 2911.5307    3.5893  0.7808 11.8124 -0.0034  0.0509   0.1254   0.0921    0.2679   0.0000   430.6534       3.75129      -5.31695       6.30039      -10.2118       4.76858       3.26400      -1.26960      -1.03062      0.452611      0.289454     -0.131849    0.00697047    0.00920893    0.00194097   2.26319e-05       0.00000       0.00000       0.00000       0.00000       0.00000       0.00000       0.00000       0.00000       0.00000       0.00000       0.00000       0.00000       0.00000       0.00000       0.00000       0.00000       0.00000       0.00000       0.00000       0.00000       10.8087       9.80504       12.6063       12.0073       7.05416       6.09791       5.37237       2.87260       1.38289      0.862443      0.516696      0.245845     0.0871260     0.0221467    0.00473127   0.000822139       0.00000       0.00000       0.00000       0.00000       0.00000       0.00000       0.00000       0.00000       0.00000       0.00000       0.00000       0.00000       0.00000       0.00000       0.00000       0.00000       0.00000       0.00000       0.00000       0.00000
   8  18 3049.0788    3.7500  0.9969 12.2374 -0.0038  0.0475   0.1278   0.1202    0.2228   0.0000   441.8028      -15.2721       4.00171       22.1208      -11.8626      -3.52004      -3.89009      -1.81776     -0.348640      0.351808      0.129966     -0.180812     -0.132137     0.0246281   -0.00570775    0.00117828       0.00000       0.00000       0.00000       0.00000       0.00000       0.00000       0.00000       0.00000       0.00000       0.00000       0.00000       0.00000       0.00000       0.00000       0.00000       0.00000       0.00000       0.00000       0.00000       0.00000       9.18110       11.5301       10.8350       9.92465       7.79044       6.01518       4.17317       2.59368       1.54710      0.856587      0.373263      0.191097     0.0690957     0.0226366    0.00573342    0.00114712       0.00000       0.00000       0.00000       0.00000       0.00000       0.00000       0.00000       0.00000       0.00000       0.00000       0.00000       0.00000       0.00000       0.00000       0.00000       0.00000       0.00000       0.00000       0.00000       0.00000
   8  19 3186.6614    3.8606  0.8735 12.9517  0.0018  0.0452   0.1461   0.1226    0.1463   0.0000   434.6477       2.49588       9.85357      -6.70299       6.69422      -10.9708      -1.20984      -2.39785       2.55136      0.520675     -0.197431     0.0590264    -0.0143974    -0.0159579    0.00903046  -0.000547760       0.00000       0.00000       0.00000       0.00000       0.00000       0.00000       0.00000       0.00000       0.00000       0.00000       0.00000       0.00000       0.00000       0.00000       0.00000       0.00000       0.00000       0.00000       0.00000       0.00000       8.85520       10.3720       11.3395       9.22435       6.91188       6.29808       3.99553       2.32539       1.66072      0.748538      0.359247      0.166174     0.0817385     0.0239019    0.00550203   0.000986558       0.00000       0.00000       0.00000       0.00000       0.00000       0.00000       0.00000       0.00000       0.00000       0.00000       0.00000       0.00000       0.00000       0.00000       0.00000       0.00000       0.00000       0.00000       0.00000       0.00000
   8  20 3324.1731    3.4376  1.4073 12.0716 -0.0034  0.0649   0.1037   0.1429    0.1941   0.0000   436.7248       10.9085      -17.7210      -3.55764       12.3121      -10.0984      0.566453      -2.08344       1.88572      0.504008     -0.405046    -0.0841320     0.0398562    -0.0287319   -0.00392791    0.00473637       0.00000       0.00000       0.00000       0.00000       0.00000       0.00000       0.00000       0.00000       0.00000       0.00000       0.00000       0.00000       0.00000       0.00000       0.00000       0.00000       0.00000       0.00000       0.00000       0.00000       12.6528       13.9746       12.5217       14.3613       11.2292       7.85271       5.15502       3.84875       2.53281       1.41602      0.669767      0.253796     0.0937629     0.0294197    0.00733255    0.00160647       0.00000       0.00000       0.00000       0.00000       0.00000       0.00000       0.00000       0.00000       0.00000       0.00000       0.00000       0.00000       0.00000       0.00000       0.00000       0.00000       0.00000       0.00000       0.00000       0.00000
   8  21 3462.2212    2.9687  2.1225 11.1163  0.0068  0.0666   0.0733   0.1745    0.1955   0.0000   410.7034      -4.51189       32.9779      -7.91511      -5.04407       5.95849       2.45912      -3.59255     -0.989710       1.91961     -0.576863     -0.439690     0.0748586      0.121609     0.0173950   -0.00162416       0.00000       0.00000       0.00000       0.00000       0.00000       0.00000       0.00000       0.00000       0.00000       0.00000       0.00000       0.00000       0.00000       0.00000       0.00000       0.00000       0.00000       0.00000       0.00000       0.00000       13.1022       16.2509       14.9379       13.6843       11.5170       9.13634       6.45545       4.05931       2.28193       1.18461      0.606727      0.253878      0.102300     0.0343964    0.00912313    0.00166705       0.00000       0.00000       0.00000       0.00000       0.00000       0.00000       0.00000       0.00000       0.00000       0.00000       0.00000       0.00000       0.00000       0.00000       0.00000       0.00000       0.00000       0.00000       0.00000       0.00000
   8  22 3600.7154    2.4486  3.0806 11.0062  0.0051  0.0859   0.0524   0.2402    0.1454   0.0000   454.1598      -38.3481       20.7884      -1.47472      -23.5896      -22.3022       6.14597       1.61655     -0.342113     -0.826093     -0.108409     0.0901608      0.360121    -0.0300553    -0.0191996    0.00184366       0.00000       0.00000       0.00000       0.00000       0.00000       0.00000       0.00000       0.00000       0.00000       0.00000       0.00000       0.00000       0.00000       0.00000       0.00000       0.00000       0.00000       0.00000       0.00000       0.00000       15.9255       18.7224       19.1605       16.5422       15.1313       10.9269       8.06527       5.36082       3.03451       1.72789      0.855169      0.373861      0.135629     0.0469992     0.0125992    0.00196095       0.00000       0.00000       0.00000       0.00000       0.00000       0.00000       0.00000       0.00000       0.00000       0.00000       0.00000       0.00000       0.00000       0.00000       0.00000       0.00000       0.00000       0.00000       0.00000       0.00000
   8  25 4017.3437    1.4338  7.4056  9.7809 -0.0012  0.1623   0.0228   0.4531    0.1074   0.0000   467.1781       26.8515      -5.44506       65.0475       52.8874      -31.7064      -12.2160       26.4743       3.40223      -2.77555      -1.58635      0.483508     -0.615805     -0.137096   -0.00823026   0.000154216       0.00000       0.00000       0.00000       0.00000       0.00000       0.00000       0.00000       0.00000       0.00000       0.00000       0.00000       0.00000       0.00000       0.00000       0.00000       0.00000       0.00000       0.00000       0.00000       0.00000       30.6210       36.1227       38.8304       32.8144       28.7893       21.1101       15.3079       10.2899       6.08543       3.25816       1.81659      0.723320      0.290852     0.0940866     0.0239187    0.00356582       0.00000       0.00000       0.00000       0.00000       0.00000       0.00000       0.00000       0.00000       0.00000       0.00000       0.00000       0.00000       0.00000       0.00000       0.00000       0.00000       0.00000       0.00000       0.00000       0.00000
   8  26 4156.8571    1.1727  8.9050  9.6128 -0.0031  0.2140   0.0199   0.5473    0.0991   0.0000   455.9737      -85.2976      -26.0183       25.0461       26.9440      -28.9612      -18.4533      -13.6631       8.25659      -2.27237      0.624826      0.239537      0.329299     -0.137430    -0.0573621   -0.00270252       0.00000       0.00000       0.00000       0.00000       0.00000       0.00000       0.00000       0.00000       0.00000       0.00000       0.00000       0.00000       0.00000       0.00000       0.00000       0.00000       0.00000       0.00000       0.00000       0.00000       35.6539       49.1967       46.1263       43.0087       37.5908       26.5064       20.7357       12.8518       8.17628       4.68982       2.09908       1.03861      0.379648      0.119704     0.0341375    0.00582816       0.00000       0.00000       0.00000       0.00000       0.00000       0.00000       0.00000       0.00000       0.00000       0.00000       0.00000       0.00000       0.00000       0.00000       0.00000       0.00000       0.00000       0.00000       0.00000       0.00000
   9  11 2125.0590    0.7173  0.6209  9.5483 -0.0319  0.0521   0.0336   0.0812    0.1884   0.0000   443.2271      0.153192      -1.06576       14.7239      -2.42978      -1.35484      -2.93181      -1.23438       1.83097      -2.16827      0.223782      0.298824    -0.0759658    -0.0345021     0.0360216    0.00624299  -0.000130423   0.000116051       0.00000       0.00000       0.00000       0.00000       0.00000       0.00000       0.00000       0.00000       0.00000       0.00000       0.00000       0.00000       0.00000       0.00000       0.00000       0.00000       0.00000       0.00000       7.12337       10.3270       10.5474       9.16241       9.35365       5.11270       6.02574       2.90350       2.68318       1.42050      0.727941      0.507057      0.146304     0.0884302     0.0312129    0.00712093    0.00255338   0.000317898       0.00000       0.00000       0.00000       0.00000       0.00000       0.00000       0.00000       0.00000       0.00000       0.00000       0.00000       0.00000       0.00000       0.00000       0.00000       0.00000       0.00000       0.00000
   9  14 2539.4950    1.7763  0.8588 10.7142 -0.0011  0.0456   0.0632   0.1018    0.1754   0.0000   432.1594      -14.5883       14.1864      -5.25492      -5.41939       6.58086      -4.40025     -0.152738      -1.06028      -1.28420      0.547748      0.555664      0.185099     0.0518116    -0.0155558    -0.0108429   0.000315559   0.000358192       0.00000       0.00000       0.00000       0.00000       0.00000       0.00000       0.00000       0.00000       0.00000       0.00000       0.00000       0.00000       0.00000       0.00000       0.00000       0.00000       0.00000       0.00000       6.19833       9.82942       8.24962       9.08542       6.74793       5.86207       4.39257       2.74609       2.11345      0.950697      0.717878      0.250100      0.171918     0.0467227     0.0259074    0.00603614    0.00177606   0.000360695       0.00000       0.00000       0.00000       0.00000       0.00000       0.00000       0.00000       0.00000       0.00000       0.00000       0.00000       0.00000       0.00000       0.00000       0.00000       0.00000       0.00000       0.00000
   9  15 2676.9816    2.4438  1.0008 10.2475  0.0110  0.0380   0.0757   0.1045    0.3172   0.0000   429.1696      -12.7405       10.5488      -4.17462       10.5659      -10.4533      -8.45083       3.79449       1.35052     -0.473540     -0.346048     -0.100520     -0.132582    -0.0452408     0.0217479   -0.00312875   -0.00255250   0.000231533       0.00000       0.00000       0.00000       0.00000       0.00000       0.00000       0.00000       0.00000       0.00000       0.00000       0.00000       0.00000       0.00000       0.00000       0.00000       0.00000       0.00000       0.00000       6.78125       8.40431       8.22881       7.44112       6.38173       5.17419       3.86135       2.49806       1.61704      0.892419      0.503738      0.243828      0.114540     0.0448071     0.0167573    0.00488259    0.00130099   0.000212924       0.00000       0.00000       0.00000       0.00000       0.00000       0.00000       0.00000       0.00000       0.00000       0.00000       0.00000       0.00000       0.00000       0.00000       0.00000       0.00000       0.00000       0.00000
   9  16 2815.0872    3.0426  0.8920 11.2456 -0.0026  0.0434   0.1012   0.0965    0.2329   0.0000   430.9311      -2.24094       15.8622      -5.02947       4.50537      0.559633     -0.867380      -3.71627      -2.66870       2.88034      0.137522     -0.310795    -0.0732796     0.0266785     0.0184467    -0.0120726   -0.00215629   0.000271469       0.00000       0.00000       0.00000       0.00000       0.00000       0.00000       0.00000       0.00000       0.00000       0.00000       0.00000       0.00000       0.00000       0.00000       0.00000       0.00000       0.00000       0.00000       8.63077       10.6924       10.3998       9.84409       7.44006       5.93344       4.13202       2.90189       1.64350       1.07206      0.498099      0.292526      0.114694     0.0538289     0.0156775    0.00557135    0.00117592   0.000241329       0.00000       0.00000       0.00000       0.00000       0.00000       0.00000       0.00000       0.00000       0.00000       0.00000       0.00000       0.00000       0.00000       0.00000       0.00000       0.00000       0.00000       0.00000
   9  17 2953.4540    3.6198  0.9568 11.1410  0.0033  0.0404   0.1126   0.1000    0.3190   0.0000   436.9123      -7.47979       14.1936       18.3670      -17.4414       1.68762       3.12565      0.817257     -0.459640      -1.58025      0.550278     -0.498028     0.0572533     0.0121116    0.00457376    0.00815692    0.00112562  -0.000121428       0.00000       0.00000       0.00000       0.00000       0.00000       0.00000       0.00000       0.00000       0.00000       0.00000       0.00000       0.00000       0.00000       0.00000       0.00000       0.00000       0.00000       0.00000       7.39006       7.90968       7.71942       7.83508       6.90801       5.10811       3.83018       2.67023       1.76134       1.05420      0.579468      0.278947      0.123601     0.0467544     0.0167716    0.00501929    0.00130709   0.000211476       0.00000       0.00000       0.00000       0.00000       0.00000       0.00000       0.00000       0.00000       0.00000       0.00000       0.00000       0.00000       0.00000       0.00000       0.00000       0.00000       0.00000       0.00000
   9  19 3229.3883    3.5526  1.2033 12.4115  0.0024  0.0475   0.1142   0.1304    0.1795   0.0000   433.7801      0.801398       18.0767      -5.02004       13.9770      -16.3943      -2.75571      -1.02499       3.04965       1.04400     -0.117266    -0.0467094      0.110679    -0.0728061    -0.0190178    -0.0125128  -0.000351472  -0.000106148       0.00000       0.00000       0.00000       0.00000       0.00000       0.00000       0.00000       0.00000       0.00000       0.00000       0.00000       0.00000       0.00000       0.00000       0.00000       0.00000       0.00000       0.00000       8.12439       10.0653       9.84465       9.07457       7.76974       6.21234       4.75057       3.15646       2.05209       1.26189      0.650856      0.334110      0.149543     0.0654727     0.0221081    0.00683863    0.00167124   0.000273208       0.00000       0.00000       0.00000       0.00000       0.00000       0.00000       0.00000       0.00000       0.00000       0.00000       0.00000       0.00000       0.00000       0.00000       0.00000       0.00000       0.00000       0.00000
   9  20 3367.7193    3.2765  1.4263 12.0730 -0.0090  0.0567   0.0902   0.1368    0.1538   0.0000   439.6039      -14.3636      0.302331       11.9843       1.03831       2.94396       7.33569      -7.97781       3.71002    -0.0759313     -0.111240      0.118000     -0.263682     -0.184017     0.0558015   -0.00104019   0.000549458  -2.72761e-05       0.00000       0.00000       0.00000       0.00000       0.00000       0.00000       0.00000       0.00000       0.00000       0.00000       0.00000       0.00000       0.00000       0.00000       0.00000       0.00000       0.00000       0.00000       8.40696       11.8731       10.7324       10.7568       8.72257       7.10880       5.00527       3.65852       2.19546       1.45765      0.686345      0.411697      0.153431     0.0784416     0.0237502    0.00831808    0.00194186   0.000386439       0.00000       0.00000       0.00000       0.00000       0.00000       0.00000       0.00000       0.00000       0.00000       0.00000       0.00000       0.00000       0.00000       0.00000       0.00000       0.00000       0.00000       0.00000
   9  21 3506.1010    2.6874  2.4711 11.5805 -0.0013  0.0756   0.0625   0.1928    0.1120   0.0000   447.5394       11.8609       24.4476       18.2497       11.4434      -10.1522       4.29347      -2.10067       3.57389     -0.755948     -0.536778     -0.595473     0.0470972    0.00635334    -0.0352354    0.00664591  -0.000303287   1.84846e-05       0.00000       0.00000       0.00000       0.00000       0.00000       0.00000       0.00000       0.00000       0.00000       0.00000       0.00000       0.00000       0.00000       0.00000       0.00000       0.00000       0.00000       0.00000       12.4592       15.7601       15.6542       14.2880       12.7135       9.80962       7.31956       5.06674       3.31124       2.05963       1.07260      0.584364      0.239568      0.109619     0.0367618     0.0114776    0.00278973   0.000446401       0.00000       0.00000       0.00000       0.00000       0.00000       0.00000       0.00000       0.00000       0.00000       0.00000       0.00000       0.00000       0.00000       0.00000       0.00000       0.00000       0.00000       0.00000
   9  22 3644.9636    2.0817  3.2659 11.3062 -0.0070  0.0935   0.0478   0.2357    0.0943   0.0000   444.5561      -13.9533      0.839476       14.6517     -0.573459       24.3833      -10.1925       11.5990       12.0833     0.0801976       2.15382     -0.989946     -0.775724     -0.139334    -0.0274460    0.00348590  -0.000359909  -0.000163816       0.00000       0.00000       0.00000       0.00000       0.00000       0.00000       0.00000       0.00000       0.00000       0.00000       0.00000       0.00000       0.00000       0.00000       0.00000       0.00000       0.00000       0.00000       15.3427       18.7437       19.9745       17.1000       15.4869       12.4679       8.97781       6.36621       4.28336       2.37970       1.37937      0.689377      0.307521      0.124035     0.0490249     0.0145527    0.00343219   0.000517899       0.00000       0.00000       0.00000       0.00000       0.00000       0.00000       0.00000       0.00000       0.00000       0.00000       0.00000       0.00000       0.00000       0.00000       0.00000       0.00000       0.00000       0.00000
   9  23 3783.9471    1.8329  4.6699 10.6509 -0.0071  0.1163   0.0333   0.2951    0.0998   0.0000   419.4607       28.6474       5.41559       9.50728      -7.49474      -21.8953      0.839074       18.2571      -4.16351      -3.47534      0.908964       2.97489    -0.0503498     -0.345600     0.0881713     0.0324580    0.00682976    0.00104885       0.00000       0.00000       0.00000       0.00000       0.00000       0.00000       0.00000       0.00000       0.00000       0.00000       0.00000       0.00000       0.00000       0.00000       0.00000       0.00000       0.00000       0.00000       19.7713       23.3790       25.5605       22.5012       20.0320       14.8028       11.5495       8.35731       5.04127       2.95119       1.66596      0.918857      0.394193      0.166314     0.0583133     0.0182226    0.00429420   0.000616695       0.00000       0.00000       0.00000       0.00000       0.00000       0.00000       0.00000       0.00000       0.00000       0.00000       0.00000       0.00000       0.00000       0.00000       0.00000       0.00000       0.00000       0.00000
   9  25 4063.0033    1.3000  6.6696 10.1287 -0.0123  0.1543   0.0231   0.4031    0.0835   0.0000   444.4265      -8.21258       76.0567      -47.7521      0.936404      -28.1154       56.4703     0.0172741      -12.9584      -1.88631       5.29917     0.0433920      -1.81192      0.587974    0.00469537    0.00399815  -0.000593603  -0.000995139       0.00000       0.00000       0.00000       0.00000       0.00000       0.00000       0.00000       0.00000       0.00000       0.00000       0.00000       0.00000       0.00000       0.00000       0.00000       0.00000       0.00000       0.00000       26.1770       32.7526       32.4112       29.7574       26.2884       21.4084       15.9157       11.1054       7.16631       4.43637       2.41125       1.18374      0.563213      0.227634     0.0804539     0.0245413    0.00569666   0.000921052       0.00000       0.00000       0.00000       0.00000       0.00000       0.00000       0.00000       0.00000       0.00000       0.00000       0.00000       0.00000       0.00000       0.00000       0.00000       0.00000       0.00000       0.00000
   9  26 4202.7734    1.0667  8.7353  9.8943 -0.0135  0.1926   0.0194   0.5273    0.0744   0.0000   424.1806    -0.0550444       53.2385       55.3278      -28.7365      -23.9949       35.3155       27.8231      -17.5642     -0.428881      0.938160      -1.95226     -0.491008     -0.272180    -0.0201074    -0.0374911   -0.00212530    0.00211682       0.00000       0.00000       0.00000       0.00000       0.00000       0.00000       0.00000       0.00000       0.00000       0.00000       0.00000       0.00000       0.00000       0.00000       0.00000       0.00000       0.00000       0.00000       31.5057       40.0818       40.6647       37.1257       32.4019       25.8731       19.8552       14.1125       8.85664       5.64846       2.99042       1.65542      0.710952      0.313544      0.103006     0.0318652    0.00734584    0.00116106       0.00000       0.00000       0.00000       0.00000       0.00000       0.00000       0.00000       0.00000       0.00000       0.00000       0.00000       0.00000       0.00000       0.00000       0.00000       0.00000       0.00000       0.00000
  10   9 1880.0331    0.4135  0.3015  8.9939  0.0036  0.0305   0.0246   0.0586    0.0736   0.0000   442.7800     -0.338539       7.51253     -0.319920      0.364798       1.98963      -1.14476      -2.77651       1.08020      0.866266     -0.357281     0.0756831    -0.0335618     0.0465357     0.0214602   5.56929e-05  -0.000185162   0.000810310  -0.000124175  -5.08404e-06       0.00000       0.00000       0.00000       0.00000       0.00000       0.00000       0.00000       0.00000       0.00000       0.00000       0.00000       0.00000       0.00000       0.00000       0.00000       0.00000       5.05557       5.22771       6.12100       6.18079       5.13249       3.50689       2.61895       2.64759       1.53377      0.725367      0.581715      0.315451      0.175689     0.0965558     0.0310955    0.00964207    0.00408813    0.00114500   0.000216961   3.00585e-05       0.00000       0.00000       0.00000       0.00000       0.00000       0.00000       0.00000       0.00000       0.00000       0.00000       0.00000       0.00000       0.00000       0.00000       0.00000       0.00000
  10  12 2302.7150    1.0766  0.7877  9.6257 -0.0049  0.0384   0.0395   0.0903    0.2465   0.0000   438.6770       18.0604       14.7690     -0.920342       5.19042      -5.59130       3.29461     -0.327488      -2.88934      -1.03232      0.237316      0.290759     -0.177478    -0.0506156     0.0996409  -0.000482858    -0.0161673  -0.000483324   0.000443250   0.000112178       0.00000       0.00000       0.00000       0.00000       0.00000       0.00000       0.00000       0.00000       0.00000       0.00000       0.00000       0.00000       0.00000       0.00000       0.00000       0.00000       5.54308       7.97649       7.46132       7.49538       6.20145       4.77789       3.86213       2.53180       1.86004       1.09807      0.704249      0.359749      0.202448     0.0865937     0.0428883     0.0150158    0.00569357    0.00137799   0.000390515   6.52993e-05       0.00000       0.00000       0.00000       0.00000       0.00000       0.00000       0.00000       0.00000       0.00000       0.00000       0.00000       0.00000       0.00000       0.00000       0.00000       0.00000
  10  13 2440.8288    1.4386  0.9489 10.4689 -0.0065  0.0463   0.0474   0.1061    0.1775   0.0000   444.7753      -6.51730       3.20798      -4.77838      -1.90300      0.196434     -0.637584      -4.07340     -0.851065      0.970282    -0.0413225      0.498554     0.0263450    -0.0855424    -0.0717256    -0.0146773  -0.000708300    0.00228265  -3.40974e-05   3.59589e-05       0.00000       0.00000       0.00000       0.00000       0.00000       0.00000       0.00000       0.00000       0.00000       0.00000       0.00000       0.00000       0.00000       0.00000       0.00000       0.00000       6.64304       8.31773       9.41953       7.70021       7.53953       5.71213       4.17985       3.54438       2.22081       1.21300      0.811754      0.435712      0.231803      0.115039     0.0435999     0.0158808    0.00655892    0.00198973   0.000435910   5.99789e-05       0.00000       0.00000       0.00000       0.00000       0.00000       0.00000       0.00000       0.00000       0.00000       0.00000       0.00000       0.00000       0.00000       0.00000       0.00000       0.00000
  10  14 2578.5629    1.9038  0.9225 10.8382 -0.0033  0.0458   0.0620   0.1092    0.1798   0.0000   433.4349       23.9557       12.5050      -1.49330      -6.00005       6.44639       2.33512      -2.76942      -2.25646       1.67571     -0.466739     -0.489115      0.279295     0.0420560     0.0135081     0.0128640    0.00343618  -0.000737395  -0.000126921   0.000147889       0.00000       0.00000       0.00000       0.00000       0.00000       0.00000       0.00000       0.00000       0.00000       0.00000       0.00000       0.00000       0.00000       0.00000       0.00000       0.00000       7.01084       8.83464       7.97596       8.64720       7.58631       6.17745       4.11939       2.88937       2.20157       1.46117      0.926440      0.456263      0.245805     0.0930545     0.0461908     0.0148989    0.00588643    0.00160604   0.000388273   7.07943e-05       0.00000       0.00000       0.00000       0.00000       0.00000       0.00000       0.00000       0.00000       0.00000       0.00000       0.00000       0.00000       0.00000       0.00000       0.00000       0.00000
  10  16 2855.6479    3.2435  0.7236 11.2480  0.0016  0.0339   0.1148   0.0852    0.2272   0.0000   436.8143      -7.40090       18.5430      -1.31491       3.71527     -0.709619       3.47624      -4.49911     -0.638385     -0.235708     -0.109406      0.389216     0.0878236     0.0296461    -0.0461482     0.0110894   -0.00323520  -0.000120829  -0.000145784   9.44657e-05       0.00000       0.00000       0.00000       0.00000       0.00000       0.00000       0.00000       0.00000       0.00000       0.00000       0.00000       0.00000       0.00000       0.00000       0.00000       0.00000       5.05180       6.16715       6.38989       5.88986       5.51985       3.93646       3.75476       2.45222       1.58585       1.06160      0.618994      0.327199      0.167479     0.0844882     0.0383890     0.0138505    0.00425479    0.00127466   0.000332524   4.57555e-05       0.00000       0.00000       0.00000       0.00000       0.00000       0.00000       0.00000       0.00000       0.00000       0.00000       0.00000       0.00000       0.00000       0.00000       0.00000       0.00000
  10  17 2994.3618    3.7940  0.7908 11.9657 -0.0067  0.0399   0.1234   0.0780    0.1996   0.0000   434.0901       1.62199       11.7620      -3.59323      -10.8628      0.423794       3.37984       3.39570      -1.69886      -2.02640     -0.385295     -0.305475     0.0473032    -0.0848606   -0.00236534   0.000216947   -0.00318323    0.00167647   0.000181295  -3.59969e-06       0.00000       0.00000       0.00000       0.00000       0.00000       0.00000       0.00000       0.00000       0.00000       0.00000       0.00000       0.00000       0.00000       0.00000       0.00000       0.00000       6.19046       7.62215       7.87094       6.68309       6.71255       5.25957       3.68951       2.81810       1.86814       1.22181      0.804019      0.365806      0.195500     0.0900169     0.0394637     0.0127411    0.00553163    0.00157989   0.000348064   4.91121e-05       0.00000       0.00000       0.00000       0.00000       0.00000       0.00000       0.00000       0.00000       0.00000       0.00000       0.00000       0.00000       0.00000       0.00000       0.00000       0.00000
  10  18 3132.8102    4.0352  0.9806 11.6550 -0.0042  0.0502   0.1175   0.0984    0.2624   0.0000   432.1744      -6.24498       15.0950      -6.37739      -1.88361       2.37380      0.193302       2.21640      -1.51010     -0.349541       1.06236     -0.256699     0.0325100   6.01128e-05     0.0441059    0.00835690   -0.00303184  -0.000795618  -0.000129873  -1.20434e-05       0.00000       0.00000       0.00000       0.00000       0.00000       0.00000       0.00000       0.00000       0.00000       0.00000       0.00000       0.00000       0.00000       0.00000       0.00000       0.00000       7.65332       10.4706       8.80853       8.51164       7.32353       6.88809       5.85207       3.83250       2.88887       1.53121       1.00775      0.415101      0.295428     0.0816571     0.0605775     0.0172660    0.00782543    0.00162326   0.000471570   8.25128e-05       0.00000       0.00000       0.00000       0.00000       0.00000       0.00000       0.00000       0.00000       0.00000       0.00000       0.00000       0.00000       0.00000       0.00000       0.00000       0.00000
  10  19 3271.2256    3.7801  1.3953 11.0123  0.0016  0.0458   0.0951   0.1201    0.3009   0.0000   427.0123      -3.39175       6.89912      -9.26698      -4.26422     -0.814826      -1.08807       1.89557      -2.42069    -0.0318627    -0.0682783     -0.364975     -0.120058      0.103315    -0.0367129   -0.00714022   -0.00306571    0.00125113  -0.000837122  -5.84222e-05       0.00000       0.00000       0.00000       0.00000       0.00000       0.00000       0.00000       0.00000       0.00000       0.00000       0.00000       0.00000       0.00000       0.00000       0.00000       0.00000       7.16192       8.83838       8.95038       8.03369       7.10608       6.11049       4.94264       3.45722       2.28890       1.49175      0.776216      0.458689      0.222506      0.104271     0.0458892     0.0193164    0.00593448    0.00180241   0.000414882   6.27173e-05       0.00000       0.00000       0.00000       0.00000       0.00000       0.00000       0.00000       0.00000       0.00000       0.00000       0.00000       0.00000       0.00000       0.00000       0.00000       0.00000
  10  20 3409.9868    3.0609  1.7930 11.8052 -0.0107  0.0590   0.0740   0.1448    0.1226   0.0000   447.4131       1.19000       19.3370       7.12595      -11.4653       4.35210       4.91157       7.55649      -4.01014      -1.32479      0.147968      0.120214      0.575921    -0.0569855     -0.138775    -0.0133769     0.0150753   -0.00200755   0.000440786   3.06077e-05       0.00000       0.00000       0.00000       0.00000       0.00000       0.00000       0.00000       0.00000       0.00000       0.00000       0.00000       0.00000       0.00000       0.00000       0.00000       0.00000       9.11403       11.1805       11.6573       11.1014       9.60025       7.49321       6.23400       4.19524       2.98990       1.89470       1.21120      0.597497      0.350845      0.144855     0.0743956     0.0240761    0.00867175    0.00220725   0.000554676   8.13597e-05       0.00000       0.00000       0.00000       0.00000       0.00000       0.00000       0.00000       0.00000       0.00000       0.00000       0.00000       0.00000       0.00000       0.00000       0.00000       0.00000
  10  21 3548.8715    2.4989  2.8284 11.2235 -0.0036  0.0741   0.0498   0.1959    0.0924   0.0000   447.2050      -17.8501       25.1010       21.7977      -7.41568       5.53341       15.6435      -9.93325      -6.97659      0.972551       1.10476      -1.04986      0.349320      0.434252    -0.0310200     0.0498832    0.00625279    0.00170355   0.000754449  -0.000239055       0.00000       0.00000       0.00000       0.00000       0.00000       0.00000       0.00000       0.00000       0.00000       0.00000       0.00000       0.00000       0.00000       0.00000       0.00000       0.00000       10.5608       13.2757       13.9828       12.7059       11.7330       9.36694       7.24378       5.40686       3.66038       2.38106       1.39274      0.800264      0.428513      0.186282     0.0850005     0.0318642     0.0106562    0.00314757   0.000702217   0.000104453       0.00000       0.00000       0.00000       0.00000       0.00000       0.00000       0.00000       0.00000       0.00000       0.00000       0.00000       0.00000       0.00000       0.00000       0.00000       0.00000
  10  22 3688.2463    2.1388  3.8884 10.9533 -0.0045  0.0960   0.0402   0.2382    0.0860   0.0000   433.5702       4.65672       20.2183      -20.7332      -29.5113      -4.67253      -3.65933      -3.42926       6.03709       2.79446     -0.149017      0.337195    -0.0164140     0.0916363    -0.0242860    -0.0684529     0.0208367    0.00729995   5.47036e-05  -9.58832e-05       0.00000       0.00000       0.00000       0.00000       0.00000       0.00000       0.00000       0.00000       0.00000       0.00000       0.00000       0.00000       0.00000       0.00000       0.00000       0.00000       13.7814       17.5894       17.7574       17.1866       14.8071       12.2062       9.91067       6.80392       4.96990       3.03921       1.98554      0.999153      0.581104      0.248476      0.121337     0.0412665     0.0150822    0.00378271   0.000923223   0.000142044       0.00000       0.00000       0.00000       0.00000       0.00000       0.00000       0.00000       0.00000       0.00000       0.00000       0.00000       0.00000       0.00000       0.00000       0.00000       0.00000
  10  23 3827.5663    1.6306  4.9498 10.6732 -0.0072  0.1155   0.0308   0.3108    0.0804   0.0000   412.9762       22.4923       3.63943       49.6561       9.66056      -2.66082      -24.6100      0.797811       1.45017      -2.65436      -1.64614       1.77332      -1.22407     -0.367348     0.0883452     0.0844046    -0.0101852    0.00774867   0.000159746  -0.000333062       0.00000       0.00000       0.00000       0.00000       0.00000       0.00000       0.00000       0.00000       0.00000       0.00000       0.00000       0.00000       0.00000       0.00000       0.00000       0.00000       17.8156       21.0911       21.0599       21.4608       18.4088       15.7154       11.5525       8.67149       6.03870       3.89158       2.38553       1.29037      0.706337      0.295561      0.138425     0.0490910     0.0172067    0.00470692    0.00100209   0.000167743       0.00000       0.00000       0.00000       0.00000       0.00000       0.00000       0.00000       0.00000       0.00000       0.00000       0.00000       0.00000       0.00000       0.00000       0.00000       0.00000
  10  24 3967.4825    1.4202  6.7488 10.0898 -0.0065  0.1359   0.0227   0.3807    0.0823   0.0000   415.8289       40.4592       22.5220       18.0627       11.3016      -25.0649      -20.6817      -9.59965     0.0743101       7.08131       3.61827      -4.97039     -0.423873    -0.0501686      0.137036    -0.0202144    -0.0468730     0.0119412    0.00190688   0.000145565       0.00000       0.00000       0.00000       0.00000       0.00000       0.00000       0.00000       0.00000       0.00000       0.00000       0.00000       0.00000       0.00000       0.00000       0.00000       0.00000       20.0816       24.8396       25.3371       25.0388       21.2296       18.1583       13.9717       10.0605       7.11255       4.62744       2.73371       1.61197      0.786050      0.397810      0.156000     0.0655570     0.0207052    0.00567770    0.00123308   0.000200393       0.00000       0.00000       0.00000       0.00000       0.00000       0.00000       0.00000       0.00000       0.00000       0.00000       0.00000       0.00000       0.00000       0.00000       0.00000       0.00000
  10  25 4106.9794    1.1599  8.1015  9.9063 -0.0130  0.1637   0.0192   0.4621    0.0733   0.0000   414.7331      -8.35180       12.5989       9.41317       15.8147       15.3502      -19.0557       13.1018      0.871665       17.4257       8.50720       1.16412    -0.0971586      0.622316     -0.199811     -0.125529    -0.0316589    0.00706996    0.00338082  -0.000555632       0.00000       0.00000       0.00000       0.00000       0.00000       0.00000       0.00000       0.00000       0.00000       0.00000       0.00000       0.00000       0.00000       0.00000       0.00000       0.00000       25.7130       30.8375       33.4984       30.8192       27.1536       21.7048       16.9675       12.2921       8.50084       5.59120       3.20312       1.91709       1.00880      0.449445      0.199836     0.0776289     0.0246186    0.00691292    0.00149293   0.000210423       0.00000       0.00000       0.00000       0.00000       0.00000       0.00000       0.00000       0.00000       0.00000       0.00000       0.00000       0.00000       0.00000       0.00000       0.00000       0.00000
  10  27 4387.1518    0.8406 12.2246  9.5163 -0.0177  0.2751   0.0159   0.7317    0.0698   0.0000   473.8334      -16.6803      -45.4522      -4.65090       51.1097       6.55346      -70.1079      -12.2066       10.4709      -13.7791       6.23815       5.80537     0.0995104     -0.678420     -0.272878      0.300312    -0.0721393    -0.0183965     0.0106035   8.10209e-05       0.00000       0.00000       0.00000       0.00000       0.00000       0.00000       0.00000       0.00000       0.00000       0.00000       0.00000       0.00000       0.00000       0.00000       0.00000       0.00000       38.8893       49.1806       52.4401       47.7060       44.3637       35.8064       27.7131       21.2136       14.7169       9.36368       5.99851       3.27716       1.82206      0.815407      0.367049      0.130679     0.0460712     0.0124766    0.00272336   0.000391034       0.00000       0.00000       0.00000       0.00000       0.00000       0.00000       0.00000       0.00000       0.00000       0.00000       0.00000       0.00000       0.00000       0.00000       0.00000       0.00000
  11   8 1772.2265    0.3119  0.2475  8.9125 -0.0027  0.0403   0.0206   0.0556    0.0746   0.0000   433.2205      -7.32112       23.6433       6.11219      -10.4387      0.538817       7.56173      -4.48392      -1.16243       1.78563      0.470330     -0.332205    -0.0533102      0.164489    -0.0512322    -0.0189434   -0.00334827    0.00553900   -0.00158608   6.99693e-05  -3.49485e-06   1.32423e-05       0.00000       0.00000       0.00000       0.00000       0.00000       0.00000       0.00000       0.00000       0.00000       0.00000       0.00000       0.00000       0.00000       0.00000       5.70398       7.50393       8.61995       6.04163       7.81756       4.84245       4.10799       3.68404       1.67730       1.57859      0.875082      0.473435      0.327951      0.157976     0.0683151     0.0337543     0.0128723    0.00354382    0.00145288   0.000516787   9.69553e-05   9.98076e-06       0.00000       0.00000       0.00000       0.00000       0.00000       0.00000       0.00000       0.00000       0.00000       0.00000       0.00000       0.00000       0.00000       0.00000
  11   9 1915.3815    0.4388  0.4642  9.0169 -0.0143  0.0381   0.0237   0.0809    0.0828   0.0000   437.0513       4.14873       15.9680      -1.66414      -2.52257      0.968918      -5.32753     -0.748918      -1.40833      -1.71881      0.338691     0.0445391    -0.0456635     0.0734034     0.0459513    -0.0270561     0.0114181   -0.00150873   -0.00170346   0.000187993  -7.44977e-05   2.48867e-05       0.00000       0.00000       0.00000       0.00000       0.00000       0.00000       0.00000       0.00000       0.00000       0.00000       0.00000       0.00000       0.00000       0.00000       5.61637       6.01242       5.75973       5.85193       5.96809       5.30727       3.52780       2.36334       1.87977       1.37606      0.994246      0.590705      0.284189      0.135398     0.0670682     0.0252063    0.00986723    0.00385724    0.00130354   0.000317385   6.76499e-05   1.14899e-05       0.00000       0.00000       0.00000       0.00000       0.00000       0.00000       0.00000       0.00000       0.00000       0.00000       0.00000       0.00000       0.00000       0.00000
  11  10 2057.9137    0.6157  0.5690  8.9628 -0.0014  0.0433   0.0243   0.0843    0.1115   0.0000   440.1737      -4.29398       8.66273     -0.733130      -9.66468       3.22636       1.01294       3.46957       2.01750      -1.00197     -0.728232      0.599152      0.214729    -0.0662273   -0.00279605     0.0543719   -0.00626957   -0.00162070    0.00125250  -0.000169279   6.42928e-05  -1.93677e-06       0.00000       0.00000       0.00000       0.00000       0.00000       0.00000       0.00000       0.00000       0.00000       0.00000       0.00000       0.00000       0.00000       0.00000       5.83300       4.93068       7.72475       7.33412       4.85693       5.57250       4.30920       2.36515       2.37701       1.66898      0.751194      0.535146      0.368923      0.188364     0.0634843     0.0372111     0.0175340    0.00683991    0.00174057   0.000353942   6.61315e-05   1.01646e-05       0.00000       0.00000       0.00000       0.00000       0.00000       0.00000       0.00000       0.00000       0.00000       0.00000       0.00000       0.00000       0.00000       0.00000
  11  13 2478.4114    1.6317  0.8601  9.9329 -0.0156  0.0391   0.0570   0.0886    0.4909   0.0000   432.1972     -0.676238       19.7618      -1.59980      -5.01074      -3.45141       3.53316       2.41399      -3.04642      -2.40250     -0.160867     0.0697205    -0.0180776     -0.167373    -0.0263295    -0.0102889    0.00295153    0.00437780    0.00182646  -0.000246913  -0.000165776  -1.18179e-05       0.00000       0.00000       0.00000       0.00000       0.00000       0.00000       0.00000       0.00000       0.00000       0.00000       0.00000       0.00000       0.00000       0.00000       5.66186       6.92926       6.74185       6.54842       5.63896       5.08713       4.05929       3.19700       2.22099       1.42915      0.901511      0.517557      0.273927      0.132282     0.0785721     0.0275464     0.0129189    0.00431799    0.00143970   0.000369092   7.78747e-05   1.28872e-05       0.00000       0.00000       0.00000       0.00000       0.00000       0.00000       0.00000       0.00000       0.00000       0.00000       0.00000       0.00000       0.00000       0.00000
  11  14 2616.8603    2.0771  0.9525 10.8897  0.0056  0.0461   0.0650   0.0948    0.2181   0.0000   440.0024       1.21276       10.5771      -7.18668      0.511493       1.90153     -0.790178      -4.20840       1.44023      -1.20688     -0.437411      0.694730     -0.210965     0.0291280     -0.132807   -0.00547049    -0.0178954   0.000206033   0.000632157   0.000215601   0.000176765  -1.83446e-05       0.00000       0.00000       0.00000       0.00000       0.00000       0.00000       0.00000       0.00000       0.00000       0.00000       0.00000       0.00000       0.00000       0.00000       6.63691       8.06980       8.19690       8.74288       7.21917       5.48415       4.46829       3.45465       2.58878       1.44773      0.926773      0.563835      0.349545      0.180805     0.0912411     0.0362856     0.0144154    0.00486126    0.00167578   0.000388110   0.000100385   1.59288e-05       0.00000       0.00000       0.00000       0.00000       0.00000       0.00000       0.00000       0.00000       0.00000       0.00000       0.00000       0.00000       0.00000       0.00000
  11  15 2756.0369    2.6787  0.7986 11.6210 -0.0156  0.0390   0.0927   0.0857    0.1594   0.0000   446.1279      -14.2797       19.7444      -11.6998      -2.25924      -2.88589       5.52858     -0.226878       5.01001       1.06299      -2.02112      -1.03059     -0.117889    -0.0476868   -0.00625686    0.00181633    -0.0135322    0.00536094  -0.000805198  -0.000238378   5.81175e-05  -1.12359e-05       0.00000       0.00000       0.00000       0.00000       0.00000       0.00000       0.00000       0.00000       0.00000       0.00000       0.00000       0.00000       0.00000       0.00000       4.85384       6.44799       6.54343       6.19320       5.79132       4.58814       3.55646       2.88955       2.12860       1.23982      0.865878      0.470219      0.284173      0.148544     0.0681791     0.0315989     0.0119509    0.00408879    0.00154676   0.000405788   9.11459e-05   1.40461e-05       0.00000       0.00000       0.00000       0.00000       0.00000       0.00000       0.00000       0.00000       0.00000       0.00000       0.00000       0.00000       0.00000       0.00000
  11  16 2895.3681    3.3636  0.8205 11.5134 -0.0051  0.0357   0.1098   0.0893    0.2114   0.0000   445.7830      -3.61200       14.3677     -0.828744       7.09025      -2.22981     -0.613878       2.57346      -3.86771      0.338421     -0.427435      -1.19686      0.236531    -0.0134635     0.0776821   0.000375757    0.00336779    0.00307817  -0.000569409  -0.000367112   8.89100e-05   6.93073e-06       0.00000       0.00000       0.00000       0.00000       0.00000       0.00000       0.00000       0.00000       0.00000       0.00000       0.00000       0.00000       0.00000       0.00000       5.66806       7.26831       6.36484       5.85717       5.11247       4.70628       4.17836       3.11895       2.23740       1.32559      0.819995      0.430468      0.244821      0.116314     0.0594866     0.0256283     0.0108260    0.00340860    0.00114518   0.000290639   7.21372e-05   1.18410e-05       0.00000       0.00000       0.00000       0.00000       0.00000       0.00000       0.00000       0.00000       0.00000       0.00000       0.00000       0.00000       0.00000       0.00000
  11  18 3173.3581    3.7544  1.0408 11.9947 -0.0160  0.0502   0.1100   0.1093    0.2232   0.0000   439.0161       3.75235       29.6420      0.431515      0.210143       1.80343       1.61567      -8.60668      -1.98283       2.76676     0.0725129     -0.435980     -0.207839    -0.0301927    -0.0282581     0.0295112     0.0246855   -0.00432680   -0.00213868   0.000622626  -1.49449e-05   1.00553e-05       0.00000       0.00000       0.00000       0.00000       0.00000       0.00000       0.00000       0.00000       0.00000       0.00000       0.00000       0.00000       0.00000       0.00000       5.74299       8.69062       8.41793       7.36270       7.99607       5.05109       5.10262       3.03072       2.32560       1.73143      0.982714      0.644829      0.345993      0.170628     0.0887841     0.0347417     0.0164630    0.00580435    0.00161633   0.000526413   0.000141644   1.78231e-05       0.00000       0.00000       0.00000       0.00000       0.00000       0.00000       0.00000       0.00000       0.00000       0.00000       0.00000       0.00000       0.00000       0.00000
  11  19 3312.2347    3.5480  1.3806 11.7150 -0.0041  0.0533   0.0936   0.1159    0.1885   0.0000   442.6899      -1.13135       11.2827     -0.231165       8.48468      -2.02603      -2.29166      -2.25522     0.0850849      0.146482      0.414321     -0.164664     0.0105542      0.202001     -0.161442   -0.00775787    0.00228970   0.000595978    0.00115959    0.00189835   2.78127e-05  -2.49585e-05       0.00000       0.00000       0.00000       0.00000       0.00000       0.00000       0.00000       0.00000       0.00000       0.00000       0.00000       0.00000       0.00000       0.00000       7.73044       9.32076       8.70842       9.75477       8.52230       6.88878       5.15288       3.72164       2.82211       1.96693       1.15487      0.765935      0.416590      0.231710     0.0887935     0.0445540     0.0152269    0.00648977    0.00175223   0.000498194   0.000107388   1.87303e-05       0.00000       0.00000       0.00000       0.00000       0.00000       0.00000       0.00000       0.00000       0.00000       0.00000       0.00000       0.00000       0.00000       0.00000
  11  20 3451.4884    3.0463  2.1012 11.2540  0.0001  0.0577   0.0641   0.1511    0.1343   0.0000   439.4504      -14.4724       6.71133       1.82889      -8.76494      -7.03119       6.42374       1.37563      -7.92611      0.674003       1.03487     -0.234761     -0.318684      0.122428     0.0237684     0.0346432   -0.00486516  -6.69905e-05   -0.00102972   0.000389544  -0.000121224   8.04117e-06       0.00000       0.00000       0.00000       0.00000       0.00000       0.00000       0.00000       0.00000       0.00000       0.00000       0.00000       0.00000       0.00000       0.00000       7.76936       9.81322       10.3078       9.53464       8.70931       7.20305       5.86785       4.54099       3.09447       2.09951       1.31566      0.727678      0.454394      0.226107      0.104277     0.0495974     0.0202115    0.00676087    0.00227550   0.000638011   0.000136319   1.96341e-05       0.00000       0.00000       0.00000       0.00000       0.00000       0.00000       0.00000       0.00000       0.00000       0.00000       0.00000       0.00000       0.00000       0.00000
  11  21 3590.9151    2.3735  3.3119 10.9602 -0.0034  0.0781   0.0433   0.2017    0.0914   0.0000   427.3134       7.24434       10.5700      -11.9505       16.1062      -11.9676       1.73107       10.1463     -0.744843       3.49000      -2.25027       1.62842     -0.217049      0.188486    -0.0754832     0.0734235    -0.0266441    -0.0167642   0.000226770   0.000443909  -9.11937e-05  -1.30911e-05       0.00000       0.00000       0.00000       0.00000       0.00000       0.00000       0.00000       0.00000       0.00000       0.00000       0.00000       0.00000       0.00000       0.00000       10.9430       13.4124       14.2019       13.4619       12.2931       10.1717       7.60781       6.05117       4.33374       2.80714       1.80645       1.09648      0.616955      0.330427      0.150827     0.0693214     0.0262281    0.00986334    0.00322488   0.000836763   0.000170614   2.55137e-05       0.00000       0.00000       0.00000       0.00000       0.00000       0.00000       0.00000       0.00000       0.00000       0.00000       0.00000       0.00000       0.00000       0.00000
  11  22 3730.6612    1.9197  4.2059 10.8099 -0.0061  0.0971   0.0340   0.2429    0.0779   0.0000   440.7996      -9.52886       7.61136       11.6474       11.4234      -23.8044      -26.4597       5.89216      -1.05343      -1.14804      -3.73480    -0.0703481       1.31004     -0.207689     0.0481339     0.0420773     0.0227519    0.00312568   -0.00185069  -0.000996734  -2.69729e-05   1.79352e-05       0.00000       0.00000       0.00000       0.00000       0.00000       0.00000       0.00000       0.00000       0.00000       0.00000       0.00000       0.00000       0.00000       0.00000       12.2868       16.3137       16.9961       16.0491       14.7017       11.9602       10.2752       7.23286       5.46045       3.49011       2.33564       1.35528      0.762597      0.408570      0.192408     0.0903997     0.0350838     0.0129813    0.00420366    0.00108054   0.000254250   3.52424e-05       0.00000       0.00000       0.00000       0.00000       0.00000       0.00000       0.00000       0.00000       0.00000       0.00000       0.00000       0.00000       0.00000       0.00000
  11  23 3870.5161    1.6412  6.3164 10.1375  0.0000  0.1193   0.0253   0.3266    0.0883   0.0000   461.7183       3.08337      -5.32959       26.9443       32.0440       27.6843      -26.2545      -15.0569       6.10257       1.10202      -6.84674     -0.656464       1.39224     0.0205446     -0.216718    -0.0477242    -0.0203198    -0.0215357   -0.00446480   -0.00194718   0.000513543   1.20698e-06       0.00000       0.00000       0.00000       0.00000       0.00000       0.00000       0.00000       0.00000       0.00000       0.00000       0.00000       0.00000       0.00000       0.00000       15.7070       20.4944       21.4258       19.9905       18.4076       15.3777       12.4825       9.23484       6.74657       4.40437       2.87573       1.67043      0.927962      0.494687      0.228581      0.107077     0.0418919     0.0156973    0.00514234    0.00137716   0.000305042   4.27288e-05       0.00000       0.00000       0.00000       0.00000       0.00000       0.00000       0.00000       0.00000       0.00000       0.00000       0.00000       0.00000       0.00000       0.00000
  11  24 4010.8261    1.3330  6.8124 10.1549 -0.0030  0.1380   0.0223   0.3686    0.0747   0.0000   421.0937       33.3623       35.6035      -40.3552       47.9663       7.99305       13.5604       20.1834       7.40957      -8.02746     -0.443072       2.71514      0.924870  -0.000152846     -0.268025    -0.0441056    -0.0374195     0.0264345    0.00962860    0.00339723   0.000726475  -1.71817e-05       0.00000       0.00000       0.00000       0.00000       0.00000       0.00000       0.00000       0.00000       0.00000       0.00000       0.00000       0.00000       0.00000       0.00000       19.5476       24.9623       24.3458       23.8096       20.7218       18.6112       15.0845       11.5709       8.08623       5.32477       3.44612       1.92376       1.09522      0.555136      0.271107      0.121856     0.0494245     0.0174060    0.00580294    0.00150060   0.000323267   5.06931e-05       0.00000       0.00000       0.00000       0.00000       0.00000       0.00000       0.00000       0.00000       0.00000       0.00000       0.00000       0.00000       0.00000       0.00000
  11  25 4150.8656    1.1840  9.5096  9.6890 -0.0014  0.1713   0.0177   0.4665    0.0740   0.0000   473.3020      -21.0429      -19.5242      -44.6901      -2.78700       35.6796      -54.9863      -5.87621       19.1662      0.433693      -2.96618     -0.782829       3.50867      -1.24228     -0.514309      0.247152     0.0827618    -0.0509427   -0.00182272   0.000584130   0.000786355  -1.90838e-05       0.00000       0.00000       0.00000       0.00000       0.00000       0.00000       0.00000       0.00000       0.00000       0.00000       0.00000       0.00000       0.00000       0.00000       23.3403       29.8403       31.3755       29.7388       26.9208       22.3486       18.1168       13.3391       9.93316       6.44262       4.18123       2.56153       1.38840      0.770878      0.358157      0.165997     0.0630586     0.0240847    0.00744713    0.00192098   0.000424594   5.94311e-05       0.00000       0.00000       0.00000       0.00000       0.00000       0.00000       0.00000       0.00000       0.00000       0.00000       0.00000       0.00000       0.00000       0.00000
  11  26 4292.0499    0.9767 10.8480  9.6099 -0.0179  0.2110   0.0156   0.5549    0.0662   0.0000   434.7753       12.4541      -36.3766      -23.9323       44.5818      -6.91576      -25.8841      -12.7025       6.70631       20.9499       3.11177       3.77610      -4.09524      -2.70445       1.37879      0.732362     -0.204410    -0.0464946    0.00453897    0.00179816    0.00111316   0.000237929       0.00000       0.00000       0.00000       0.00000       0.00000       0.00000       0.00000       0.00000       0.00000       0.00000       0.00000       0.00000       0.00000       0.00000       28.1077       35.5539       37.3287       36.2912       32.6980       27.6520       22.3726       16.4514       12.0871       8.29100       5.31465       3.24057       1.80759      0.936693      0.469383      0.201896     0.0836906     0.0299888    0.00934380    0.00244146   0.000526726   7.54209e-05       0.00000       0.00000       0.00000       0.00000       0.00000       0.00000       0.00000       0.00000       0.00000       0.00000       0.00000       0.00000       0.00000       0.00000
  12  15 2794.4499    2.6204  0.8036 11.7806 -0.0110  0.0391   0.0863   0.0813    0.1850   0.0000   431.2105      -6.63491       11.9497       6.54269      -11.1507     0.0944449     -0.281372     -0.994233      -2.57750     -0.171874     -0.143164     -0.236489    -0.0167800      0.202724    -0.0877624     0.0118633    0.00907461    -0.0126102    -0.0102068    0.00230344   0.000345002  -0.000104194  -7.24317e-06  -3.52895e-06       0.00000       0.00000       0.00000       0.00000       0.00000       0.00000       0.00000       0.00000       0.00000       0.00000       0.00000       0.00000       5.01762       5.55138       7.00006       6.05134       5.97758       4.63968       3.77283       3.36012       2.08036       1.39996       1.11073      0.647685      0.372631      0.216113      0.111242     0.0576512     0.0279345     0.0112530    0.00387825    0.00131338   0.000450816   0.000112392   2.11529e-05   2.40175e-06       0.00000       0.00000       0.00000       0.00000       0.00000       0.00000       0.00000       0.00000       0.00000       0.00000       0.00000       0.00000
  12  16 2934.3400    3.3943  0.8647 11.9407 -0.0020  0.0562   0.1023   0.0844    0.1780   0.0000   448.9233      -8.49962       12.9954       4.61901      -6.25018      -1.31525     -0.949838     -0.549519       2.79022      0.201336      0.700614      0.313535     -0.265671    -0.0746132    -0.0742009     0.0729140    0.00456414    0.00400071    0.00498645   0.000754432  -0.000142192  -0.000166099   2.25851e-05  -1.67392e-06       0.00000       0.00000       0.00000       0.00000       0.00000       0.00000       0.00000       0.00000       0.00000       0.00000       0.00000       0.00000       4.38346       9.96179       5.93613       10.1521       6.00908       7.69076       4.84243       4.45044       3.15471       2.01919       1.56772      0.753270      0.611696      0.232269      0.182164     0.0588277     0.0414607     0.0112461    0.00696734    0.00158405   0.000756987   0.000161845   3.68891e-05   8.09814e-06       0.00000       0.00000       0.00000       0.00000       0.00000       0.00000       0.00000       0.00000       0.00000       0.00000       0.00000       0.00000
  12  17 3073.7151    3.8111  0.9789 11.9178 -0.0100  0.0405   0.1116   0.0991    0.2163   0.0000   430.7025       2.62843       28.3510      -3.20808      -9.52390       8.04842       14.4623      -5.06160      -5.87184       3.30821       1.83758      -1.06964      -1.01083    -0.0806932      0.297544     0.0114321    -0.0464833   0.000632211   -0.00420919   0.000139371   0.000808906  -9.25660e-05  -5.18497e-05  -3.78782e-06       0.00000       0.00000       0.00000       0.00000       0.00000       0.00000       0.00000       0.00000       0.00000       0.00000       0.00000       0.00000       5.11205       7.15734       6.20715       6.55525       5.59724       5.21707       4.47358       3.31163       2.52674       1.74002       1.13832      0.687702      0.391726      0.217574      0.109376     0.0515755     0.0244390     0.0100812    0.00381815    0.00138979   0.000419157   0.000104449   2.48139e-05   3.93981e-06       0.00000       0.00000       0.00000       0.00000       0.00000       0.00000       0.00000       0.00000       0.00000       0.00000       0.00000       0.00000
  12  19 3352.6037    3.3658  1.4829 11.4317 -0.0037  0.0476   0.0796   0.1094    0.1766   0.0000   441.1035       6.16090       1.65479       3.70506      -5.33956       2.84888      -5.37617      -5.46689       3.26713      -2.56331      0.979913     -0.392772    -0.0720004    -0.0637884     0.0324450     0.0614281    -0.0162721   -0.00827909   0.000925202    0.00122471  -0.000747549  -4.05431e-05   7.20521e-05   4.20011e-06       0.00000       0.00000       0.00000       0.00000       0.00000       0.00000       0.00000       0.00000       0.00000       0.00000       0.00000       0.00000       5.79440       7.67871       7.73609       7.39343       7.35357       5.66130       5.05280       3.61661       2.95672       1.91835       1.27111      0.767096      0.471390      0.275874      0.139142     0.0681951     0.0298950     0.0129647    0.00475130    0.00170892   0.000521570   0.000131881   3.38644e-05   4.15844e-06       0.00000       0.00000       0.00000       0.00000       0.00000       0.00000       0.00000       0.00000       0.00000       0.00000       0.00000       0.00000
  12  20 3492.1818    2.7340  2.6471 11.1904 -0.0105  0.0694   0.0521   0.1523    0.1030   0.0000   432.6215     -0.652874       16.0905       1.64376      -14.3413     -0.101015       6.33751      -2.45055       4.41655     0.0507760      -3.12463       1.07244    -0.0602553     -0.774053    -0.0556759      0.205600   -0.00664404    -0.0593809   -0.00485755    0.00331373   0.000369079   9.22578e-05  -3.15556e-05  -9.04444e-07       0.00000       0.00000       0.00000       0.00000       0.00000       0.00000       0.00000       0.00000       0.00000       0.00000       0.00000       0.00000       8.71902       11.4953       11.2126       11.2228       10.5165       8.53365       7.32028       5.41136       4.31054       2.78798       1.91945       1.13324      0.716178      0.393681      0.197392      0.110611     0.0387444     0.0203854    0.00684394    0.00245725   0.000773470   0.000186105   4.51423e-05   6.18719e-06       0.00000       0.00000       0.00000       0.00000       0.00000       0.00000       0.00000       0.00000       0.00000       0.00000       0.00000       0.00000
  12  21 3632.3290    2.2994  3.5500 10.7712 -0.0076  0.0819   0.0387   0.1786    0.0891   0.0000   441.1220       4.49462       26.9050      -8.16219      -14.0801      -3.60648       3.05873     0.0509190      -7.38466      -2.64407       2.98680       2.07458     -0.118600     -0.495604      0.328112     0.0536382    -0.0374901    -0.0383389   -0.00358971    0.00248315    0.00125085   0.000153261   7.91958e-05   4.58411e-06       0.00000       0.00000       0.00000       0.00000       0.00000       0.00000       0.00000       0.00000       0.00000       0.00000       0.00000       0.00000       10.0700       12.6620       14.3049       12.5274       12.5668       10.3139       8.20349       6.86537       4.59447       3.30997       2.34978       1.39358      0.872743      0.454091      0.243932      0.129327     0.0540480     0.0248071    0.00904628    0.00300707    0.00103392   0.000265090   4.97313e-05   6.29812e-06       0.00000       0.00000       0.00000       0.00000       0.00000       0.00000       0.00000       0.00000       0.00000       0.00000       0.00000       0.00000
  12  22 3772.4246    1.8520  4.8207 10.6489 -0.0039  0.0953   0.0298   0.2465    0.0716   0.0000   442.4527      -13.4209       30.8832       41.6696      -21.8988      -5.06845       3.85451       11.5978       5.66438      -4.08264      -4.09752     0.0117450       1.70617      0.555701     -0.272708      0.119998    -0.0428154    -0.0182619    -0.0118431    0.00240425   -0.00209290  -9.37290e-05   0.000123650  -1.34323e-05       0.00000       0.00000       0.00000       0.00000       0.00000       0.00000       0.00000       0.00000       0.00000       0.00000       0.00000       0.00000       11.7955       15.4561       16.3448       15.4249       14.2380       12.0841       10.1539       7.67036       5.68409       4.06052       2.65444       1.72095       1.01650      0.574702      0.303076      0.152701     0.0685797     0.0296379     0.0111950    0.00392542    0.00113899   0.000292945   5.99038e-05   8.10363e-06       0.00000       0.00000       0.00000       0.00000       0.00000       0.00000       0.00000       0.00000       0.00000       0.00000       0.00000       0.00000
  12  23 3912.3323    1.5151  6.6577 10.1541  0.0031  0.1203   0.0237   0.3344    0.0809   0.0000   456.4557       12.2284       19.3424      -5.44769      -7.64816       17.7694      -19.2139       23.5866      -9.06316      -9.39728       1.97725      -1.06779      0.901976      0.147393      0.496553     -0.209461    -0.0510102     0.0124392    0.00475547    0.00825683    0.00104856  -0.000327345  -0.000168718   4.21867e-06       0.00000       0.00000       0.00000       0.00000       0.00000       0.00000       0.00000       0.00000       0.00000       0.00000       0.00000       0.00000       14.7791       19.0715       20.4011       19.1710       17.9798       15.0809       12.7853       9.51122       7.25395       5.02160       3.34553       2.12693       1.22475      0.717282      0.355647      0.186215     0.0800810     0.0363098     0.0131249    0.00483730    0.00141458   0.000366122   7.75630e-05   1.00809e-05       0.00000       0.00000       0.00000       0.00000       0.00000       0.00000       0.00000       0.00000       0.00000       0.00000       0.00000       0.00000
  12  25 4194.2419    1.0133  9.0232  9.8384 -0.0052  0.1706   0.0179   0.4769    0.0705   0.0000   467.7769      -14.3014       11.3099      -17.4243      -22.8531       8.24892       53.3493      -35.4716      -20.7401       18.4486       1.45560      0.294569      -2.60296       1.88624      0.279319     -0.248325    -0.0885305     0.0158147   0.000286840   -0.00144209    0.00229815   0.000338182  -2.38334e-06  -8.20535e-07       0.00000       0.00000       0.00000       0.00000       0.00000       0.00000       0.00000       0.00000       0.00000       0.00000       0.00000       0.00000       21.7896       27.1365       29.0915       27.9168       26.0861       21.9618       18.0035       14.0538       10.7194       7.32897       4.96287       3.19598       1.88807       1.10737      0.578895      0.292521      0.131424     0.0552961     0.0203752    0.00714856    0.00207163   0.000512049   0.000104711   1.39159e-05       0.00000       0.00000       0.00000       0.00000       0.00000       0.00000       0.00000       0.00000       0.00000       0.00000       0.00000       0.00000
  13  12 2411.7368    1.4174  0.8210  9.9800 -0.0079  0.0449   0.0457   0.0819    0.1969   0.0000   447.1062      -1.18417       22.3713       1.72664       4.61169       5.24081       3.49463       2.41246      0.840823      -1.02246      0.620028      0.182490      0.251078     -0.560787      0.115388     0.0474253     0.0320210    -0.0212286   -0.00318098   7.60726e-05  -0.000572255    0.00101143  -0.000138449  -3.81037e-05  -2.40092e-06   5.10954e-07       0.00000       0.00000       0.00000       0.00000       0.00000       0.00000       0.00000       0.00000       0.00000       0.00000       6.25007       8.81362       9.65267       9.01019       8.14470       6.24476       4.99829       3.77315       2.21633       1.91982       1.05769      0.815030      0.465517      0.281200      0.150534     0.0790635     0.0387202     0.0185538    0.00813301    0.00340222    0.00123861   0.000412276   0.000106604   3.66860e-05   6.17324e-06   8.09626e-07       0.00000       0.00000       0.00000       0.00000       0.00000       0.00000       0.00000       0.00000       0.00000       0.00000
  13  13 2551.6650    1.7503  0.8239 10.9379 -0.0098  0.0414   0.0605   0.0891    0.2109   0.0000   431.0775      -2.33745       25.4287      -10.5012       3.19994      -1.09106      0.940582     -0.386796      -3.51474      0.549206       1.52433       1.11717     0.0606874    -0.0222212     -0.330163      0.108544     0.0349892   0.000505104    0.00777334   -0.00506074    0.00144187   0.000653820  -6.20509e-05  -3.64218e-05  -1.61388e-06  -3.80318e-07       0.00000       0.00000       0.00000       0.00000       0.00000       0.00000       0.00000       0.00000       0.00000       0.00000       4.62916       6.40545       5.46982       6.40129       5.38960       5.50223       4.00930       3.19566       2.28484       1.74218       1.29165      0.854060      0.482134      0.331021      0.161344     0.0926800     0.0362697     0.0211959    0.00767575    0.00382230    0.00103068   0.000430649   0.000106750   2.89233e-05   5.53729e-06   1.04725e-06       0.00000       0.00000       0.00000       0.00000       0.00000       0.00000       0.00000       0.00000       0.00000       0.00000
  13  14 2691.5960    2.3322  1.0166 10.2061 -0.0049  0.0409   0.0743   0.0944    0.7721   0.0000   441.1617       3.90352       15.5962       2.16292      -16.0510       2.66488       3.10511     -0.319403     -0.423576     -0.326562     -0.304114     -0.345216     0.0426992     0.0410955     -0.323460    -0.0655509     0.0255196    -0.0122686    -0.0143372    0.00271135   0.000371327   0.000757602  -0.000169506   1.10694e-05   6.42673e-06   5.20237e-07       0.00000       0.00000       0.00000       0.00000       0.00000       0.00000       0.00000       0.00000       0.00000       0.00000       4.99733       6.37670       6.18703       6.14666       5.46665       4.87053       4.23655       3.93748       2.76311       1.95339       1.31898      0.821435      0.503297      0.287564      0.164822     0.0865084     0.0468952     0.0193026    0.00937418    0.00329806    0.00124688   0.000396590   0.000123520   3.02860e-05   5.65882e-06   8.75252e-07       0.00000       0.00000       0.00000       0.00000       0.00000       0.00000       0.00000       0.00000       0.00000       0.00000
  13  18 3252.2358    3.6476  1.2127 12.0239 -0.0184  0.0454   0.0953   0.1067    0.1683   0.0000   444.0141       2.27248       17.1812      -3.06486       7.98130      -6.07474     -0.292667      0.569603      -6.29738     -0.466639     -0.739480      0.289597     -0.245193     -0.189247      0.128583     -0.104213    0.00361845    0.00632788    0.00484019    0.00439939   0.000688271   0.000270856  -4.25253e-06  -5.10261e-06   1.96268e-06  -2.54289e-06       0.00000       0.00000       0.00000       0.00000       0.00000       0.00000       0.00000       0.00000       0.00000       0.00000       4.93715       6.73728       6.20592       6.91039       5.79353       5.27545       4.28692       3.73777       2.67552       1.79041       1.30341      0.894616      0.533639      0.281377      0.169461     0.0859857     0.0464838     0.0222011    0.00906829    0.00329128    0.00129317   0.000412234   0.000126311   3.07453e-05   6.15700e-06   1.08580e-06       0.00000       0.00000       0.00000       0.00000       0.00000       0.00000       0.00000       0.00000       0.00000       0.00000
  13  19 3392.2107    3.1751  1.8320 11.5174 -0.0063  0.0508   0.0653   0.1264    0.1221   0.0000   435.3603      -5.00252       19.3650       7.24383      -3.85603      -5.25389       11.0331       7.54148      -3.35215     -0.203816       1.56513      0.324751     -0.273950     0.0529263     -0.299068    -0.0834225     0.0366778     0.0712300   -0.00725395   -0.00299558  -0.000442437    0.00103148   8.84573e-05  -1.80065e-05  -1.10808e-05  -8.38924e-08       0.00000       0.00000       0.00000       0.00000       0.00000       0.00000       0.00000       0.00000       0.00000       0.00000       5.77445       7.31078       7.97041       7.64650       6.77796       6.29410       5.36529       3.89397       3.13928       2.32845       1.49397       1.03550      0.622657      0.382089      0.207163      0.114279     0.0551600     0.0261721     0.0113442    0.00480734    0.00174732   0.000590437   0.000151385   3.77798e-05   7.67871e-06   1.04294e-06       0.00000       0.00000       0.00000       0.00000       0.00000       0.00000       0.00000       0.00000       0.00000       0.00000
  13  20 3532.3591    2.5248  2.7814 11.1104 -0.0012  0.0637   0.0454   0.1619    0.0924   0.0000   434.0403       6.32931       15.7913       9.73160       2.98146       1.27066      -12.3601      -1.60206      -2.90417      -2.17563       1.98189      -1.28337      0.396761      0.436790      0.359131    -0.0264334     0.0284176     0.0198852    -0.0103274   -0.00608049  -0.000302468   0.000492453  -0.000178582   4.69521e-05   5.94801e-06  -9.89095e-07       0.00000       0.00000       0.00000       0.00000       0.00000       0.00000       0.00000       0.00000       0.00000       0.00000       7.38219       8.96935       9.75640       9.69282       8.99210       7.84369       6.58006       5.08221       4.08371       2.85454       1.94766       1.34962      0.790913      0.490837      0.301149      0.139063     0.0743793     0.0349019     0.0153815    0.00545135    0.00228637   0.000734051   0.000198362   4.75588e-05   9.53741e-06   1.25753e-06       0.00000       0.00000       0.00000       0.00000       0.00000       0.00000       0.00000       0.00000       0.00000       0.00000
  13  21 3672.9643    2.1083  4.1396 10.8064 -0.0036  0.0816   0.0341   0.2132    0.0756   0.0000   430.5159       6.11934       45.1314       9.45810      -13.7338      -1.39974       5.33657       4.25702      -8.39095     -0.451005      -1.18435      -1.21007    -0.0490701     -0.464607      0.177235     -0.162404     0.0311255    -0.0410271    -0.0430808    0.00773731    0.00360428   -0.00129980  -0.000721758   4.61435e-05  -5.49494e-06   2.32606e-06       0.00000       0.00000       0.00000       0.00000       0.00000       0.00000       0.00000       0.00000       0.00000       0.00000       9.65775       11.8999       12.7016       12.3817       11.5946       10.1120       8.66300       7.02259       5.28065       3.74115       2.66300       1.71300       1.14161      0.599782      0.355185      0.188630     0.0934226     0.0452342     0.0183197    0.00775701    0.00287387   0.000880170   0.000280406   6.39443e-05   1.25795e-05   1.66193e-06       0.00000       0.00000       0.00000       0.00000       0.00000       0.00000       0.00000       0.00000       0.00000       0.00000
  13  22 3813.4577    1.7308  5.6757 10.3847 -0.0022  0.1041   0.0256   0.2649    0.0740   0.0000   431.5141       6.77224      -22.1167      -25.3693       26.2456      -3.00997      -24.0653      -22.3200       4.89292      0.798523      -4.69040       1.90652       1.89177      0.695052      0.211196    -0.0259871      0.137806    0.00775241    -0.0255932    0.00611961    0.00700010   -0.00337729  -0.000212119   0.000105824  -2.97107e-05   4.71237e-07       0.00000       0.00000       0.00000       0.00000       0.00000       0.00000       0.00000       0.00000       0.00000       0.00000       11.6535       15.1864       15.6206       16.1761       15.0753       12.3641       11.1304       8.27941       6.71890       4.62940       3.30858       2.26438       1.38666      0.852437      0.465504      0.257038      0.131549     0.0588043     0.0264140     0.0103579    0.00369145    0.00126235   0.000335978   8.05253e-05   1.75460e-05   2.21526e-06       0.00000       0.00000       0.00000       0.00000       0.00000       0.00000       0.00000       0.00000       0.00000       0.00000
  13  23 3954.3100    1.4462  7.3556 10.0423 -0.0012  0.1210   0.0208   0.3405    0.0748   0.0000   472.8369      -13.6724       27.1172      -36.6470       30.5351     -0.191649       6.26960      -24.7688       9.83138       10.0195      -3.77137      -5.10140       1.56107       1.87036      -1.33399     -0.148019      0.213600    -0.0766727    -0.0485816   -0.00514575     0.0125283    0.00264835   -0.00127982   4.28732e-05   2.05282e-05  -3.67206e-06       0.00000       0.00000       0.00000       0.00000       0.00000       0.00000       0.00000       0.00000       0.00000       0.00000       14.1012       18.1939       19.1761       18.7906       17.3748       15.4757       12.3089       10.4388       7.62342       5.72576       3.88132       2.56727       1.64119      0.956987      0.564607      0.293737      0.152136     0.0701750     0.0307593     0.0118517    0.00446567    0.00138868   0.000413430   9.97530e-05   1.77577e-05   2.56051e-06       0.00000       0.00000       0.00000       0.00000       0.00000       0.00000       0.00000       0.00000       0.00000       0.00000
  13  24 4095.2792    1.2262  8.6561  9.7816 -0.0026  0.1452   0.0181   0.4082    0.0760   0.0000   434.5025      -20.6942       20.6669       15.0258       6.63008      -19.7520      -5.73024      -17.3542      -10.7576      -1.41010       7.34021      -2.10694     -0.118830     -0.572524       1.02668    -0.0508523     -0.149114      0.215521   -0.00480292    -0.0105526    0.00787312    0.00658171    0.00113433   2.00709e-05   2.70102e-05   2.18004e-06       0.00000       0.00000       0.00000       0.00000       0.00000       0.00000       0.00000       0.00000       0.00000       0.00000       16.0363       20.8357       22.7733       21.7571       20.5621       17.9074       15.2009       12.0640       9.23090       6.63111       4.75733       3.06646       1.95351       1.17289      0.660539      0.354324      0.176674     0.0846623     0.0365000     0.0148046    0.00534257    0.00176510   0.000512720   0.000120546   2.36818e-05   3.05078e-06       0.00000       0.00000       0.00000       0.00000       0.00000       0.00000       0.00000       0.00000       0.00000       0.00000
  13  25 4236.3871    0.9996 10.3535  9.7347 -0.0020  0.1793   0.0166   0.5085    0.0667   0.0000   442.2461      -26.8684       62.0117      -16.1954      -26.4863      -4.65372       29.6727      -9.35805      -4.14982       10.9283       15.1608     -0.249279      -2.23520      0.233628      0.256296      0.879449     -0.404683     -0.215571    -0.0269757    0.00886372  -0.000854078   -0.00377963   0.000334361  -0.000237191  -2.28658e-05   1.77273e-07       0.00000       0.00000       0.00000       0.00000       0.00000       0.00000       0.00000       0.00000       0.00000       0.00000       20.1269       25.8748       28.0742       26.7429       25.4860       22.4774       18.3468       15.1864       11.2528       8.51421       5.81196       3.85382       2.45700       1.52250      0.849536      0.454269      0.243398     0.0996114     0.0499596     0.0183382    0.00687313    0.00219884   0.000618009   0.000152024   2.76640e-05   3.70559e-06       0.00000       0.00000       0.00000       0.00000       0.00000       0.00000       0.00000       0.00000       0.00000       0.00000
  13  26 4377.1810    0.8101 10.8917  9.6083 -0.0230  0.2065   0.0152   0.5782    0.0657   0.0000   482.9798       23.1427      -81.8307       22.3240       93.4728      -5.41352      -21.0240       33.4359      -13.7311      -2.33707       5.25196      -6.58794      -8.64623       3.26949       3.66443      -1.84345      -1.04620      0.222624     0.0234063    -0.0126633    0.00834449   -0.00118908  -0.000966843   0.000168260  -6.18684e-05   3.97352e-06       0.00000       0.00000       0.00000       0.00000       0.00000       0.00000       0.00000       0.00000       0.00000       0.00000       24.5015       30.5112       34.1099       32.4254       30.0808       26.6591       21.6801       17.7237       13.1070       9.66181       6.84399       4.37610       2.82140       1.70163      0.979997      0.515244      0.266466      0.122689     0.0551883     0.0217018    0.00782129    0.00248421   0.000724012   0.000168398   3.06868e-05   4.03802e-06       0.00000       0.00000       0.00000       0.00000       0.00000       0.00000       0.00000       0.00000       0.00000       0.00000
  14  13 2587.2321    2.0368  1.0114 10.5181 -0.0093  0.0428   0.0557   0.0888    0.2256   0.0000   440.8001      -3.19070       16.0065      -10.7818       6.54622       11.7744      -2.04580      -5.05075       2.75783       2.57640      -1.94562      -1.16525      0.184178    0.00968391     -0.213525    -0.0110524      0.109347     0.0314806   -0.00536232   -0.00675144   -0.00218861   0.000956262   0.000227849  -0.000144775   1.52144e-06   1.48426e-05   8.87216e-07  -3.30966e-07       0.00000       0.00000       0.00000       0.00000       0.00000       0.00000       0.00000       0.00000       4.17164       6.10619       5.96501       6.46201       5.56171       5.69995       3.86053       4.11482       2.53437       2.23210       1.49386       1.06236      0.614232      0.482803      0.200587      0.172863     0.0657324     0.0424751     0.0195506    0.00841568    0.00344978    0.00157203   0.000349856   0.000175802   3.98640e-05   1.11569e-05   1.46764e-06   2.75611e-07       0.00000       0.00000       0.00000       0.00000       0.00000       0.00000       0.00000       0.00000
  14  19 3431.3237    2.9394  2.2600 11.4720 -0.0083  0.0560   0.0567   0.1400    0.1160   0.0000   440.9488       9.25453       14.7775       4.89399      -8.02840      -4.03526       2.69104       3.50515      -3.10238     -0.878270      -2.70470      0.477649      0.273620      0.528194     -0.450150     0.0198658     -0.142316   -0.00320979     0.0144939    -0.0152567   -0.00247514    0.00112898  -0.000849248   0.000122929   9.65771e-05   9.40091e-06  -1.38772e-06   1.61050e-07       0.00000       0.00000       0.00000       0.00000       0.00000       0.00000       0.00000       0.00000       6.05483       7.66506       8.06292       8.15825       7.40365       6.60460       5.79476       4.55170       3.70198       2.58166       1.92709       1.30226      0.862326      0.506578      0.321062      0.176984     0.0899190     0.0490772     0.0220031     0.0104725    0.00390972    0.00162398   0.000563725   0.000169177   4.70025e-05   1.02217e-05   2.17370e-06   2.82914e-07       0.00000       0.00000       0.00000       0.00000       0.00000       0.00000       0.00000       0.00000
  14  20 3572.0017    2.4363  2.9540 11.2955 -0.0031  0.0695   0.0432   0.1621    0.0840   0.0000   425.1558      -14.1537       4.97099       5.28779      -12.4773       1.27634      -5.83531       5.37734       6.37108      -4.68516      0.544132      0.170645      -1.03320       1.09929      0.334453     -0.183307    -0.0386792      0.112419     0.0216711     0.0128296    -0.0134381   -0.00126038  -3.01910e-05   0.000246094   8.27603e-05  -2.01686e-05   5.78377e-06   2.16032e-08       0.00000       0.00000       0.00000       0.00000       0.00000       0.00000       0.00000       0.00000       7.17746       9.26986       9.89076       9.78328       9.37660       8.24885       6.82687       6.04287       4.37907       3.49564       2.39031       1.62044       1.06037      0.654645      0.399401      0.228644      0.116487     0.0628023     0.0275380     0.0135020    0.00509631    0.00210640   0.000693962   0.000220229   6.36173e-05   1.55669e-05   2.68859e-06   3.64190e-07       0.00000       0.00000       0.00000       0.00000       0.00000       0.00000       0.00000       0.00000
  14  21 3712.9651    1.9616  4.0050 10.7883 -0.0072  0.0823   0.0321   0.2019    0.0790   0.0000   438.4611      -27.3546       3.08861      -9.12260       6.50077     -0.888821       8.48381       5.05103      -6.85227       1.51947      -1.86534      -3.27720     -0.614395      -1.20615     -0.153972      0.671669    -0.0602927   -0.00230252    -0.0100239    -0.0367507   0.000849875   -0.00198598   0.000328933  -0.000121528   7.71222e-06  -1.19289e-05  -9.21392e-07  -6.71441e-07       0.00000       0.00000       0.00000       0.00000       0.00000       0.00000       0.00000       0.00000       8.77179       11.8813       11.9505       12.0988       11.4371       10.2587       8.63067       6.88669       5.40284       3.98637       2.95495       1.86924       1.31422      0.779489      0.470318      0.265842      0.137636     0.0708379     0.0311374     0.0148593    0.00586792    0.00241859   0.000804877   0.000252868   7.62104e-05   1.69277e-05   3.39161e-06   4.53717e-07       0.00000       0.00000       0.00000       0.00000       0.00000       0.00000       0.00000       0.00000
  14  23 3995.2336    1.3377  7.4315 10.1600 -0.0091  0.1197   0.0201   0.3461    0.0677   0.0000   425.7613      -30.4173       18.5485       50.5175       8.26094      -9.26836      -31.9698       3.01818      -12.1238       7.41789      -6.35727     -0.961801       1.47990     -0.821760      -1.10699     0.0237404     -0.297365      0.100987    -0.0374567    -0.0518089     0.0122700    0.00269977  -0.000873806  -0.000940517  -4.01417e-05   2.08343e-05   1.79713e-06   7.76096e-07       0.00000       0.00000       0.00000       0.00000       0.00000       0.00000       0.00000       0.00000       12.9142       16.5154       17.5897       17.4473       16.1559       14.7722       12.6741       10.3320       7.83849       6.06344       4.31550       2.98984       1.95657       1.22916      0.720108      0.420808      0.213387      0.117064     0.0525933     0.0255515    0.00973794    0.00401636    0.00131159   0.000416169   0.000110310   2.58472e-05   4.61711e-06   6.17882e-07       0.00000       0.00000       0.00000       0.00000       0.00000       0.00000       0.00000       0.00000
  14  24 4136.3483    1.1024  8.9645  9.8651 -0.0094  0.1507   0.0176   0.4075    0.0719   0.0000   429.8840       34.4500       27.8213       19.7753      -8.68337       5.25412      -5.11383      0.944467       11.2247      -15.2844      -14.3545      -7.81807       1.19002       1.99856     0.0911584     -0.401459    -0.0140102      0.208008      0.208480    -0.0206335   -0.00661413    0.00543675    0.00309748  -0.000524303  -0.000354440  -4.48817e-05   2.05072e-06   4.43133e-08       0.00000       0.00000       0.00000       0.00000       0.00000       0.00000       0.00000       0.00000       15.9161       21.1514       22.2761       22.2423       20.7440       18.7358       15.4734       12.9920       9.87483       7.57476       5.36826       3.72655       2.43133       1.51859      0.893445      0.536166      0.266240      0.145484     0.0684165     0.0309323     0.0121055    0.00492442    0.00161020   0.000526403   0.000141598   3.33016e-05   5.96684e-06   8.21529e-07       0.00000       0.00000       0.00000       0.00000       0.00000       0.00000       0.00000       0.00000
  14  25 4278.0269    0.9368 10.9203  9.7009 -0.0061  0.1821   0.0157   0.5175    0.0654   0.0000   416.3279       21.7633       59.3950       17.9795      -30.6573      -38.4160       21.5862      -10.1856      -13.5450       25.2545      -4.33542      -11.1162      -8.34428       4.27476       1.80151     -0.461567     -0.679755     -0.169603     -0.107226     0.0304058    0.00659520    0.00509537    0.00185654   0.000613229   0.000253703   4.99902e-05   5.18151e-06  -5.58293e-07       0.00000       0.00000       0.00000       0.00000       0.00000       0.00000       0.00000       0.00000       19.9545       25.3318       27.8141       26.9726       25.5968       22.7829       19.1502       15.8077       12.3014       9.28023       6.52854       4.53959       2.93668       1.85505       1.12049      0.625027      0.346112      0.173334     0.0834397     0.0372193     0.0155683    0.00575023    0.00206188   0.000628699   0.000171140   3.98723e-05   7.08476e-06   9.00342e-07       0.00000       0.00000       0.00000       0.00000       0.00000       0.00000       0.00000       0.00000
  14  27 4561.2961    0.6675 14.9565  9.4418 -0.0051  0.2938   0.0114   0.7691    0.0479   0.0000   424.8596      -38.5343       83.9687       16.7996       64.5948       5.93849      -68.7773      -38.1885       39.9169       28.4861      -1.49144       1.66757       4.48075       5.97758      -4.19957      -1.30247    -0.0604344      0.186099    -0.0609171     -0.155953     0.0360867    0.00515798   -0.00332176   -0.00131922  -0.000242826   8.93910e-05  -2.28150e-05  -3.16709e-06       0.00000       0.00000       0.00000       0.00000       0.00000       0.00000       0.00000       0.00000       31.1700       40.6302       43.4712       42.8789       40.8158       36.0651       30.3857       25.4733       19.5840       14.9094       10.6487       7.39679       4.83459       3.10648       1.86161       1.09245      0.581724      0.308258      0.144640     0.0666145     0.0264428     0.0102389    0.00342362    0.00106592   0.000281101   6.55273e-05   1.16929e-05   1.52447e-06       0.00000       0.00000       0.00000       0.00000       0.00000       0.00000       0.00000       0.00000
  15  12 2480.9460    1.5142  1.1643  9.7622  0.0041  0.0548   0.0376   0.1052    0.2035   0.0000   443.2004      -18.2584       15.7259       4.50704       7.27514    -0.0859378     -0.854897       1.72795       1.25789     -0.773235     -0.314024      0.966883      0.459663      0.278606     -0.649177     0.0465894     0.0524916    0.00864884   -0.00150860     0.0106408   -0.00313175    0.00191311    0.00172616  -8.68409e-06  -0.000136207  -1.02996e-05   7.83806e-06   2.10859e-06  -4.07413e-07   1.94273e-08       0.00000       0.00000       0.00000       0.00000       0.00000       0.00000       7.03925       7.24501       5.80561       7.38828       9.18866       7.50623       4.77326       3.64091       3.87973       3.73683       2.45174       1.26313      0.671506      0.541383      0.475300      0.310623      0.175996     0.0841668     0.0370936     0.0141339    0.00619872    0.00225122   0.000892566   0.000315664   0.000105288   2.84093e-05   8.85523e-06   2.07876e-06   3.45796e-07   4.61106e-08       0.00000       0.00000       0.00000       0.00000       0.00000       0.00000
  15  14 2764.0862    2.5166  0.8912 11.1450 -0.0042  0.0342   0.0677   0.0791    0.1773   0.0000   434.8241       2.39046       9.03214      0.101239      -4.78687       2.14719       3.48230       3.18057     -0.635011     -0.182060      0.114998      0.425046     -0.418216     -0.105192      0.409010     0.0898960      0.102152     0.0389318   -0.00628908   -0.00654323   -0.00524168   -0.00186714   0.000235405  -0.000388304   9.98366e-05   4.95168e-05   8.27721e-06   1.73203e-06   1.24698e-08   1.95923e-08       0.00000       0.00000       0.00000       0.00000       0.00000       0.00000       3.69973       5.12835       5.41982       5.11294       5.26372       4.00806       3.93157       2.80544       2.28121       1.73861       1.11195      0.896249      0.529837      0.367325      0.214076      0.123557     0.0738238     0.0354959     0.0198943    0.00899747    0.00413096    0.00167866   0.000717220   0.000242786   9.14979e-05   2.62013e-05   6.24038e-06   1.93346e-06   3.74917e-07   3.72454e-08       0.00000       0.00000       0.00000       0.00000       0.00000       0.00000
  15  15 2905.7295    3.3667  0.8230 11.5711 -0.0106  0.0357   0.0975   0.0687    0.3165   0.0000   440.6420     -0.804358       20.8595       5.21213      -1.28400      -4.30705       3.98206    -0.0230395       1.70670      0.502451      0.250593     -0.300812      0.192690     0.0205181     0.0637039     -0.121456      0.228810    -0.0314139   -0.00529559     0.0190695   -0.00948582   -0.00321264    0.00135123   0.000351750   2.56772e-05  -5.09382e-06  -8.66213e-06   3.98995e-07  -3.25762e-07  -2.39814e-08       0.00000       0.00000       0.00000       0.00000       0.00000       0.00000       3.41563       4.50346       5.28175       4.66904       4.65681       3.85732       3.62718       2.78293       2.21142       1.83356       1.09282      0.890622      0.558688      0.343763      0.224189      0.131712     0.0787382     0.0370548     0.0203569     0.0109449    0.00411670    0.00202257   0.000790650   0.000306337   0.000107399   2.79591e-05   7.54379e-06   2.07282e-06   3.46206e-07   3.79599e-08       0.00000       0.00000       0.00000       0.00000       0.00000       0.00000
  15  18 3328.7068    3.3226  1.5765 11.7526 -0.0131  0.0482   0.0753   0.1145    0.2151   0.0000   431.9130      -4.36335       10.5606       1.51592      -2.23666      -3.93613       3.79953      -2.06527       1.72432     -0.333452      -1.66820     -0.413642       1.25225     -0.459305     -0.478725     -0.278850     0.0885424    -0.0391177    -0.0698208   -0.00630152    0.00293493   0.000523814   0.000993115   0.000332116   1.35558e-05   4.44513e-05   1.15977e-05  -2.40118e-06  -2.25266e-07  -5.94671e-08       0.00000       0.00000       0.00000       0.00000       0.00000       0.00000       4.05697       6.33165       6.03644       6.37138       6.13394       5.23993       4.76381       3.73783       3.26115       2.22990       1.81477       1.13054      0.865252      0.503548      0.333342      0.188357      0.108409     0.0564969     0.0298589     0.0134693    0.00640461    0.00258163    0.00109435   0.000400310   0.000141097   4.15560e-05   1.25424e-05   2.55981e-06   5.91650e-07   7.34503e-08       0.00000       0.00000       0.00000       0.00000       0.00000       0.00000
  15  19 3469.7497    2.8041  2.3608 11.4555 -0.0042  0.0562   0.0514   0.1366    0.1149   0.0000   432.4714      -5.14444       7.66374      -7.17974       1.36301       3.72553      -5.98319       2.32658       4.00361      -1.06623      -1.69878       2.10073     -0.360354     -0.678537      0.193870      0.293036     -0.307809   -0.00693037      0.119260    0.00255808    -0.0143422  -0.000761472    0.00144116  -6.55896e-05   4.83441e-05  -6.04298e-05   2.68909e-05   1.49945e-06  -2.08108e-07  -2.00621e-07       0.00000       0.00000       0.00000       0.00000       0.00000       0.00000       5.49171       7.48582       8.26566       7.82624       7.72178       6.86694       5.56378       4.87455       3.57349       2.79443       2.02613       1.44788      0.990173      0.624628      0.392052      0.235350      0.119340     0.0746608     0.0351334     0.0166144    0.00863776    0.00333375    0.00127653   0.000523790   0.000161102   5.28257e-05   1.45367e-05   3.30700e-06   5.47824e-07   7.15962e-08       0.00000       0.00000       0.00000       0.00000       0.00000       0.00000
  15  20 3611.1144    2.2243  3.3563 11.1831 -0.0090  0.0720   0.0379   0.1750    0.0840   0.0000   440.9196      -8.93096       25.7522       4.58331      -25.0266       2.51349       16.2281       7.88370      -4.35057     -0.396821       3.93547    0.00649603     -0.537435     -0.218393     0.0848375     -0.193774    -0.0258436    0.00407645     0.0604939    -0.0356036    -0.0168199     0.0122523    0.00274432   0.000409295  -0.000225873   7.44021e-06  -6.64241e-06   2.63723e-06   2.04256e-06   4.56030e-08       0.00000       0.00000       0.00000       0.00000       0.00000       0.00000       7.31699       9.23381       9.89465       9.76915       9.49119       8.27329       7.33861       6.19604       4.85247       3.89147       2.70872       1.88323       1.33536      0.832149      0.530557      0.303133      0.186079     0.0939106     0.0514364     0.0239537     0.0107975    0.00458611    0.00192660   0.000664936   0.000231701   6.28670e-05   1.77517e-05   3.95548e-06   6.94444e-07   8.62954e-08       0.00000       0.00000       0.00000       0.00000       0.00000       0.00000
  15  21 3752.3866    1.8837  4.9595 10.5748 -0.0011  0.0897   0.0275   0.2280    0.0754   0.0000   452.4130      -6.90915      -11.1592      -27.7252       3.48139      -10.2771      0.213608       2.81943      -1.50421      -2.24254       4.39922     -0.551158      -2.12920     -0.252935       1.12971     0.0224370     -0.390515      0.145505   -0.00376778    -0.0218936    -0.0173296   -0.00439081    0.00165487  -0.000913593  -0.000387255  -0.000117403   3.38757e-05  -3.03855e-06   2.84452e-07   2.19145e-07       0.00000       0.00000       0.00000       0.00000       0.00000       0.00000       8.96060       11.7118       12.6974       12.2956       11.9336       10.9609       9.32379       7.52838       5.86607       4.68669       3.28289       2.42792       1.62700       1.08006      0.660583      0.399032      0.227342      0.119890     0.0589481     0.0328411     0.0118591    0.00627684    0.00223350   0.000869303   0.000287109   8.55069e-05   2.17776e-05   5.14966e-06   8.78633e-07   1.11377e-07       0.00000       0.00000       0.00000       0.00000       0.00000       0.00000
  15  22 3893.8805    1.5707  6.7830 10.1187  0.0020  0.1037   0.0211   0.2848    0.0720   0.0000   424.8414      0.234429      -8.67946       23.0078       14.5085      -10.3190      -19.8520       6.66500       11.3080     -0.816109       3.89780      -2.27945      -2.18743      0.501515     -0.672590     -0.648478      0.754257      0.254171     -0.167979     0.0608611     0.0224721   -0.00433784   -0.00519318   0.000319574   0.000775928  -9.72151e-05  -2.93992e-05  -7.62080e-06   9.88607e-07   2.67410e-09       0.00000       0.00000       0.00000       0.00000       0.00000       0.00000       10.5683       13.5244       15.0421       14.6492       14.3271       12.3862       10.7424       9.06523       6.98852       5.46106       3.85513       2.77953       1.90638       1.23073      0.765857      0.446840      0.258063      0.143703     0.0723948     0.0341713     0.0159893    0.00670911    0.00266605   0.000985149   0.000331077   9.65866e-05   2.59960e-05   6.00316e-06   1.02880e-06   1.23179e-07       0.00000       0.00000       0.00000       0.00000       0.00000       0.00000
  15  23 4035.3001    1.2752  8.2805  9.9309  0.0007  0.1250   0.0187   0.3614    0.0711   0.0000   434.3295       11.8908      -9.42591      -29.2940      -11.9432      -3.38411      -12.5121       15.7473       12.3183       9.46468      -6.99680      -2.93089       1.84992      -1.20193     -0.890565    -0.0646332     -0.466846     -0.223089      0.242571     0.0227902    -0.0218641   -0.00605768  -6.47550e-05    0.00305106  -0.000162474  -0.000232297   7.50124e-05   1.44746e-05   8.20118e-07   5.94917e-08       0.00000       0.00000       0.00000       0.00000       0.00000       0.00000       12.7430       16.0449       17.6397       17.7083       16.8091       14.7931       13.0331       10.6382       8.55347       6.56019       4.75509       3.39982       2.29037       1.47450      0.945346      0.559928      0.327648      0.172171     0.0887570     0.0457152     0.0189195    0.00876714    0.00331274    0.00122448   0.000409830   0.000118418   3.06578e-05   6.89199e-06   1.24607e-06   1.49998e-07       0.00000       0.00000       0.00000       0.00000       0.00000       0.00000
  15  24 4177.1741    1.0699 10.6031  9.7295 -0.0063  0.1626   0.0165   0.4638    0.0704   0.0000   489.6510      -38.9403       37.5437       12.0510     -0.613202       7.55366      -11.6743       1.73648      -11.5121       4.85983       2.92848      -8.11585      -11.4341       3.71575      0.642990     -0.429492      0.641025   -0.00972444     -0.262107    -0.0146314     0.0276230    -0.0152324    -0.0100727    0.00202917    0.00101122  -2.41961e-05  -1.90260e-05   1.57107e-06   3.62447e-08  -3.69178e-07       0.00000       0.00000       0.00000       0.00000       0.00000       0.00000       16.3801       21.2513       23.0922       22.7162       21.6268       19.8087       16.5626       14.2417       11.0684       8.59809       6.24603       4.48535       3.01135       1.98766       1.23551      0.729224      0.417978      0.230471      0.118616     0.0551978     0.0269374     0.0109761    0.00444081    0.00159371   0.000537015   0.000159551   4.14977e-05   9.30133e-06   1.57823e-06   2.05350e-07       0.00000       0.00000       0.00000       0.00000       0.00000       0.00000
  15  25 4319.0014    0.8704 12.0187  9.7253 -0.0116  0.2021   0.0151   0.5847    0.0591   0.0000   413.8045       66.0259      -22.1684      -25.3162       51.9906      -26.0695      -34.3905       34.4985       29.8378      -24.2987      -12.3862       13.6802       7.54651      -1.72163       2.13222       1.65434     -0.424794      0.169313     0.0235727    -0.0547959    -0.0496111     0.0315597    0.00882272   -0.00164513   -0.00117169   0.000237057  -6.56972e-05  -4.09298e-05   5.22982e-06  -3.54024e-07       0.00000       0.00000       0.00000       0.00000       0.00000       0.00000       19.9043       26.1430       28.0652       27.7373       26.4066       24.3077       21.1528       17.1362       13.7881       10.6933       7.84706       5.56580       3.81658       2.49964       1.57749      0.955076      0.534885      0.304827      0.148387     0.0764868     0.0329968     0.0149975    0.00560657    0.00216234   0.000683521   0.000202035   5.16980e-05   1.15379e-05   2.08735e-06   2.59067e-07       0.00000       0.00000       0.00000       0.00000       0.00000       0.00000
  15  26 4461.0384    0.7383 13.4595  9.4615 -0.0147  0.2410   0.0124   0.6427    0.0571   0.0000   418.8975      -46.4226       67.0715       54.1905      -17.5611      -30.7146      -17.9554       28.5781      -8.22322       2.02918      -8.32520       13.2663      -5.09679      -2.39327       2.41250      -1.55684      -1.24978     0.0941713      0.194375      0.105090      0.131007    -0.0344951    -0.0259632    0.00157736    0.00125607   0.000311687  -7.74627e-06  -2.25347e-05   4.09607e-06   6.17127e-07       0.00000       0.00000       0.00000       0.00000       0.00000       0.00000       23.8823       31.5891       33.6581       34.0801       31.7446       28.8476       25.1777       20.7539       16.2234       13.0174       9.27979       6.72343       4.40749       3.03816       1.86375       1.13151      0.665673      0.347594      0.185927     0.0886784     0.0409118     0.0174961    0.00714741    0.00248118   0.000832925   0.000241071   6.01404e-05   1.41552e-05   2.44183e-06   3.15819e-07       0.00000       0.00000       0.00000       0.00000       0.00000       0.00000
  16   9 2081.6202    0.7088  0.6396  9.1401 -0.0050  0.0311   0.0234   0.0700    0.1095   0.0000   437.7643      -2.31544       10.8295     -0.720841       3.99182      -1.90360     0.0993396      -1.90471      -1.62383     -0.606909     -0.631018      0.265945      0.350649      0.677599     0.0776384     0.0371094     0.0476919    -0.0309387     0.0136370   -0.00249872     0.0113546   -0.00110445  -0.000151580  -0.000147023  -4.56320e-05  -0.000101794  -1.14305e-05   3.53106e-06  -8.15459e-07   1.29877e-07  -3.67628e-08   1.82702e-08       0.00000       0.00000       0.00000       0.00000       2.94016       3.94480       4.16167       4.14700       4.26300       3.64220       3.21792       2.32233       1.98964       1.58918       1.17268      0.811710      0.534597      0.362380      0.240313      0.160580     0.0903886     0.0537536     0.0286429     0.0129194    0.00709058    0.00270785    0.00145439   0.000475918   0.000219761   7.52423e-05   2.35730e-05   7.09809e-06   1.78003e-06   4.21938e-07   7.80488e-08   8.79425e-09       0.00000       0.00000       0.00000       0.00000
  16  12 2514.7589    1.5982  0.9708 10.5250 -0.0067  0.0386   0.0443   0.0812    0.1378   0.0000   434.4968      -1.86206       9.77634      -1.60488      -6.27140      -7.38274       2.36553      -4.18077       1.39436      0.603871     -0.351538      -1.45280      -1.38226       1.74885    -0.0312754      0.429954     0.0575024    -0.0405559   0.000767736    -0.0149486    0.00196026    0.00105627   -0.00148547  -0.000536980  -5.96226e-05  -0.000173329  -3.98605e-05   2.89769e-06  -1.82529e-07  -6.72528e-09   7.85426e-09   1.32035e-08       0.00000       0.00000       0.00000       0.00000       3.80514       4.38383       4.85570       5.20705       4.86364       4.11404       3.91603       3.32499       2.58893       1.94790       1.35564       1.17215      0.744670      0.523234      0.318393      0.197338      0.114333     0.0612234     0.0336323     0.0185888    0.00890604    0.00455495    0.00172803   0.000739570   0.000255669   9.46571e-05   3.11721e-05   8.26988e-06   1.96141e-06   5.16132e-07   8.50035e-08   1.07315e-08       0.00000       0.00000       0.00000       0.00000
  16  13 2656.8588    2.2243  0.7778 10.6458 -0.0017  0.0293   0.0621   0.0751    0.1726   0.0000   436.8289      -1.43358       6.21335       1.26539      -3.02251      -3.64322      -2.04839       5.38167      -4.48427      -1.54077       1.49071      0.361402      0.330436     -0.371200    -0.0228270     0.0898766    -0.0784618    -0.0426378    -0.0101022     0.0162254    0.00324708   -0.00309038    0.00118564   -0.00101091   0.000103667   1.81213e-05  -2.90603e-06   1.11812e-06  -1.81998e-06   6.27798e-08   1.73683e-07   2.64348e-09       0.00000       0.00000       0.00000       0.00000       3.31143       3.71390       3.77015       4.29569       4.00851       3.39553       2.98526       2.74399       2.05600       1.44047       1.14304      0.869164      0.594740      0.386957      0.239326      0.153783     0.0878199     0.0463302     0.0251976     0.0138220    0.00698546    0.00325155    0.00130149   0.000498092   0.000175217   5.63348e-05   1.77141e-05   5.58570e-06   1.38626e-06   3.07529e-07   5.63402e-08   7.72910e-09       0.00000       0.00000       0.00000       0.00000
  16  15 2941.6608    3.2524  0.8793 12.1824 -0.0038  0.0400   0.0896   0.0806    0.1463   0.0000   436.5200      -1.82603       17.9619       7.13442      -1.30857       1.26116     -0.572851       1.55935       1.45269     -0.575298      0.832996      0.701593     -0.343048     -0.217794    -0.0181704    -0.0807767      0.120233     0.0398089     0.0313091     0.0231755   -0.00662949   -0.00122095   0.000119311   0.000803007  -5.41177e-05  -3.48935e-05   1.21960e-06   5.06646e-06   3.48495e-07   3.50788e-07   3.04847e-08   1.30490e-08       0.00000       0.00000       0.00000       0.00000       3.43877       5.19763       5.19394       5.59220       4.79077       4.78421       4.37829       3.29747       2.86499       2.21543       1.74620       1.03212      0.965992      0.494899      0.408025      0.204398      0.146141     0.0760217     0.0369770     0.0249126    0.00926376    0.00563515    0.00169067    0.00112322   0.000319903   0.000135905   4.12853e-05   9.71605e-06   3.26794e-06   5.62610e-07   1.28023e-07   1.53073e-08       0.00000       0.00000       0.00000       0.00000
  16  16 3083.3759    4.0199  0.9765 11.6889 -0.0233  0.0381   0.1090   0.0843    0.5397   0.0000   437.2531       3.05508       5.49640      -6.68383      -3.99481      -2.53587       1.52994      0.470794      -2.02865     -0.230992      0.121147     -0.900688     -0.600616      0.209997      0.742356     -0.144943     0.0409471     0.0415157    -0.0800197    -0.0182277     0.0175558    0.00265639   -0.00226929   -0.00100603  -0.000251803   0.000225601   2.55962e-05  -1.55539e-05   9.17985e-07  -1.06135e-08   4.71688e-08  -6.89525e-09       0.00000       0.00000       0.00000       0.00000       3.50310       5.02160       4.80548       4.83139       4.57860       4.24211       3.79341       3.24448       2.61077       2.07193       1.57165       1.05871      0.751978      0.504329      0.305149      0.202626      0.108887     0.0640880     0.0358946     0.0161463    0.00942699    0.00332953    0.00194590   0.000618295   0.000294965   9.60387e-05   2.92479e-05   9.60375e-06   2.36952e-06   5.26906e-07   9.92698e-08   1.30420e-08       0.00000       0.00000       0.00000       0.00000
  16  18 3366.2691    3.1252  1.8331 11.5724 -0.0167  0.0558   0.0678   0.1238    0.2471   0.0000   437.5168      0.836367       13.0914       1.84580      -12.3426       7.96259       3.00366      0.185592       2.42161      -2.92679      0.203293       3.05521      0.374925      -1.64066     -0.403911     0.0935986     0.0703823     0.0568939    -0.0292128    -0.0171674     0.0176861    0.00768712   -0.00126095   -0.00161895   0.000161609   0.000179804  -2.11099e-05   2.10227e-06   1.36790e-06   5.28295e-07  -2.82270e-07  -2.09801e-08       0.00000       0.00000       0.00000       0.00000       6.40111       7.55570       6.91812       6.04336       6.83597       7.44235       6.72440       5.28701       3.58866       2.68934       2.11934       1.83426       1.41689      0.992842      0.587048      0.331757      0.183535     0.0924284     0.0486859     0.0243910     0.0123171    0.00499834    0.00238501   0.000944660   0.000383029   0.000124790   4.16240e-05   1.20860e-05   3.01640e-06   6.88441e-07   1.10665e-07   1.39465e-08       0.00000       0.00000       0.00000       0.00000
  16  19 3507.7594    2.6635  2.7358 11.1430 -0.0008  0.0568   0.0471   0.1523    0.1432   0.0000   440.6977       5.49926       15.9927       9.24890     -0.365472       12.8185       6.13599      -4.70113     -0.952113      -1.96999      -1.03000      -3.36548      0.464355      0.988784     0.0395606      0.143774     0.0264151      0.109910    -0.0678601    -0.0233235    0.00648444   -0.00104525   -0.00106306   0.000299727  -5.28970e-05   1.40343e-05  -3.46029e-05  -1.02594e-05   2.93515e-06   2.35691e-07  -1.73910e-07   1.42408e-08       0.00000       0.00000       0.00000       0.00000       5.44213       7.16287       7.66099       7.70208       7.30366       6.63912       5.86411       4.82723       3.89987       3.14886       2.23461       1.66777       1.10256      0.738643      0.473113      0.297354      0.181304     0.0970827     0.0544137     0.0272325     0.0135698    0.00625168    0.00266914    0.00111685   0.000440512   0.000148880   5.04798e-05   1.41321e-05   3.55495e-06   8.30513e-07   1.41675e-07   1.75069e-08       0.00000       0.00000       0.00000       0.00000
  16  20 3649.5325    2.1464  3.7132 11.0495 -0.0104  0.0727   0.0341   0.1841    0.0854   0.0000   429.2239     -0.774076       22.1487      -6.04270     -0.364989       7.71683      -1.84791      -1.35509       3.83068      0.249736       1.27598       2.30450      -1.71541      -1.59294      0.229559     -0.129654      0.193546    -0.0911626     -0.100874    -0.0324901     0.0130686    0.00428672   -0.00550400   0.000590646    0.00110412   0.000120620   2.24597e-05  -2.52711e-05  -5.72338e-06   8.97581e-07  -1.97770e-07   6.28758e-08       0.00000       0.00000       0.00000       0.00000       6.89737       8.77650       9.58285       9.50779       9.31382       8.49648       7.24545       6.10962       4.84131       3.92398       2.86519       2.05406       1.49736      0.965296      0.626955      0.406035      0.238856      0.135795     0.0745588     0.0386128     0.0196563    0.00880820    0.00394653    0.00156683   0.000617100   0.000213541   6.51457e-05   1.87617e-05   4.86885e-06   1.02113e-06   1.72584e-07   2.16192e-08       0.00000       0.00000       0.00000       0.00000
  16  21 3791.2909    1.7644  5.4377 10.3204 -0.0052  0.0904   0.0243   0.2273    0.0815   0.0000   439.3476       15.7877       22.0514      -18.3001       7.53734       11.6168      -11.3363      -9.30675       16.2197     -0.454977     -0.312215      0.372129       1.79156       1.12394      0.443728     -0.895113      0.194946   -0.00896064      0.187341    0.00320259    0.00821788    -0.0212250   -0.00265513  -0.000886767   0.000922293   5.16209e-05   6.03925e-05  -2.90752e-05   1.31827e-06   1.69637e-06  -2.79757e-07   1.08479e-08       0.00000       0.00000       0.00000       0.00000       8.57229       10.8453       11.6520       12.2858       11.4500       10.4789       9.14723       7.66764       6.14774       4.89648       3.64383       2.61995       1.82698       1.21119      0.798429      0.500428      0.290783      0.166918     0.0956328     0.0442645     0.0234121     0.0105444    0.00487253    0.00179806   0.000755267   0.000251020   8.17074e-05   2.30157e-05   5.91741e-06   1.28164e-06   2.22707e-07   2.82682e-08       0.00000       0.00000       0.00000       0.00000
  16  22 3933.1831    1.4816  7.3003  9.9692 -0.0091  0.1067   0.0194   0.2950    0.0763   0.0000   436.5789       9.63548       44.6379      -8.45080      -16.0055       5.71167       9.42546      -18.0300      -18.7844       11.9030       6.81676      -3.61251      -8.28064      0.505923       2.57425      0.611147      -1.32771     0.0456659      0.157696     0.0641584   -0.00322142   -0.00351191    0.00851127    0.00466930   0.000419375  -0.000905184   1.86752e-05   1.71542e-05  -7.67987e-06  -2.82544e-06   2.16722e-08   4.05683e-08       0.00000       0.00000       0.00000       0.00000       10.2153       12.7620       13.9094       14.3617       13.5893       12.4570       10.7746       9.15770       7.33551       5.69731       4.33696       3.14168       2.22099       1.44936      0.970906      0.593704      0.357388      0.206962      0.107365     0.0591094     0.0285514     0.0131210    0.00580386    0.00239349   0.000868029   0.000316653   9.83055e-05   2.76733e-05   7.15167e-06   1.49658e-06   2.60731e-07   3.23451e-08       0.00000       0.00000       0.00000       0.00000
  16  23 4075.2084    1.1889  8.6329  9.8675 -0.0126  0.1311   0.0171   0.3708    0.0693   0.0000   422.3786       3.63730       42.8700      -10.5845      -41.0721       18.4828       15.3841      -14.9825      -21.5384       3.23528       12.0648       6.32709      -5.22152      0.963218       3.91038      0.904350      -1.47917     -0.212537    -0.0990010      0.147653     0.0530467     0.0141760    -0.0194453   0.000177673    0.00179164  -5.99342e-05  -0.000185310  -2.80559e-05   3.56527e-06   1.33253e-06  -1.57063e-07   4.50040e-08       0.00000       0.00000       0.00000       0.00000       12.2271       15.9311       16.8709       17.2298       16.6331       15.2068       13.2798       11.1492       9.12252       7.13223       5.45538       3.87109       2.71557       1.83228       1.19439      0.749445      0.443001      0.258875      0.135524     0.0715197     0.0355443     0.0157555    0.00734901    0.00289198    0.00110682   0.000397189   0.000123003   3.62829e-05   9.04356e-06   1.91636e-06   3.40460e-07   4.12911e-08       0.00000       0.00000       0.00000       0.00000
  16  24 4217.4155    1.0347 11.2511  9.6199 -0.0082  0.1667   0.0150   0.4692    0.0689   0.0000   448.9538       19.1938      -19.3419       50.1473       33.2057      -45.3820      -6.33213     -0.903649      -3.83352      -15.2031      -4.38796       7.84344     -0.736449       1.46281       2.25981      0.204740     -0.818488     0.0803346    -0.0365572    -0.0243565     0.0450222     0.0271044     0.0122004   -0.00771035  -0.000885338   0.000360856  -0.000223901   2.13266e-05  -1.23690e-05   2.10216e-06  -8.28369e-08  -1.32076e-07       0.00000       0.00000       0.00000       0.00000       15.3094       20.4510       22.3629       21.6348       21.6785       19.2595       17.2827       14.3289       11.3104       9.07435       6.64840       4.97981       3.47412       2.34553       1.53075      0.934277      0.556580      0.321466      0.170679     0.0907485     0.0444316     0.0203967    0.00921105    0.00374214    0.00140444   0.000505765   0.000160176   4.56427e-05   1.16522e-05   2.59825e-06   4.38753e-07   5.10672e-08       0.00000       0.00000       0.00000       0.00000
  17  11 2405.0116    1.3958  0.9213  9.9608 -0.0076  0.0341   0.0350   0.0781    0.1543   0.0000   440.2002       2.34268       15.4263       1.35622      -3.58815       8.73774      -2.19679      0.902865      0.876602     -0.404671       1.57403      0.200795     -0.796328    -0.0946002      0.392598      0.382255     -0.120333    -0.0132766    -0.0245386     0.0235105    -0.0114820   -0.00228169   0.000719456  -0.000699895   0.000461543   0.000111219  -2.06217e-05  -3.42307e-05  -2.59780e-06  -7.88047e-07   4.59674e-07   3.80269e-08  -1.59333e-08  -5.90458e-10       0.00000       0.00000       3.43037       4.26052       5.05207       5.19139       4.86373       4.30070       3.59591       2.95386       2.32280       1.74051       1.32684      0.973039      0.705898      0.424960      0.292373      0.210682      0.121862     0.0702771     0.0423742     0.0218577     0.0109572    0.00597225    0.00285914    0.00127949   0.000467230   0.000196953   7.44784e-05   2.45407e-05   7.29290e-06   2.07377e-06   5.07612e-07   1.00776e-07   1.73967e-08   2.10225e-09       0.00000       0.00000
  17  12 2548.0182    1.7996  1.0344 10.4565 -0.0070  0.0377   0.0432   0.0832    0.1483   0.0000   436.6619       1.93744       11.7989      -4.53179     -0.880033       4.62811      -6.73018      -1.32285       2.84488       3.03190      0.148650       1.09272     -0.273137     -0.565328      0.166789     -0.477861      0.155689      0.127133     0.0465101    -0.0366435   -0.00807647    0.00621982   -0.00253961   -0.00100386   1.22061e-05  -7.04596e-05  -4.20554e-06  -6.02233e-07  -1.22128e-05  -1.16564e-06  -2.51132e-07  -1.94339e-08   1.96067e-08   1.70982e-09       0.00000       0.00000       3.72107       4.82896       4.79871       4.72063       4.51086       4.17358       3.90949       3.46776       2.78991       2.34549       1.77136       1.29589      0.837786      0.594648      0.395865      0.241812      0.144362     0.0893643     0.0467645     0.0290529     0.0118959    0.00650957    0.00320318    0.00131858   0.000592547   0.000235281   7.21172e-05   2.94364e-05   8.46421e-06   2.47089e-06   6.01800e-07   1.34685e-07   2.18166e-08   2.80358e-09       0.00000       0.00000
  17  16 3119.3091    3.7973  0.9586 12.3148 -0.0116  0.0344   0.0985   0.0803    0.1866   0.0000   437.2282       3.82691       15.0004      -4.46496       2.71487       5.31699       1.84528      -3.00572      0.585295      -1.17817      0.866273      0.149061      0.901428     -0.299891     -0.529244      0.217471      0.157174     0.0228683    -0.0493833     0.0197197     0.0175538   -0.00150084  -0.000107721   4.37382e-05   -0.00129310   5.64103e-06   0.000114632  -1.32662e-05  -5.92870e-06  -6.57266e-07  -3.46585e-07   2.12809e-07   2.63735e-08  -3.79994e-09       0.00000       0.00000       3.34038       3.99736       4.30906       4.60419       4.64735       3.64993       3.61434       2.94964       2.43005       1.77381       1.30575       1.09626      0.745132      0.504848      0.316518      0.212816      0.142095     0.0747745     0.0406836     0.0216564     0.0125170    0.00653365    0.00282440    0.00128776   0.000492943   0.000201381   6.93252e-05   2.20980e-05   7.68270e-06   1.96140e-06   4.67896e-07   1.18906e-07   2.12674e-08   2.07980e-09       0.00000       0.00000
  17  17 3261.2750    3.7481  1.3387 11.3224 -0.0074  0.0517   0.0947   0.0972    0.5054   0.0000   431.0682       5.98509       17.6142       9.14174       1.89531       6.12334      -3.98744      -2.07891      -1.69473       1.79101       2.27362      0.423777     -0.525155     -0.374331      0.260963     -0.189527      0.104581     0.0460118     0.0838493    -0.0199555    -0.0100570   -0.00692679    0.00460291    0.00139601   0.000460514  -4.33860e-05  -3.48656e-05   3.49397e-05  -9.14215e-06   1.05117e-06   1.00212e-06  -2.68063e-08  -5.17398e-08   2.55100e-09       0.00000       0.00000       4.40248       6.63665       5.88695       7.03824       5.32283       6.35854       5.25002       4.63927       3.14521       2.70843       1.97448       1.43540       1.17507      0.770981      0.546791      0.294061      0.213906     0.0972102     0.0692377     0.0257324     0.0213963    0.00675072    0.00484402    0.00132939   0.000948793   0.000246184   0.000137963   3.07912e-05   1.33092e-05   2.61078e-06   9.00270e-07   1.68238e-07   3.02182e-08   5.35615e-09       0.00000       0.00000
  17  18 3403.2573    3.1086  1.9574 10.9737 -0.0177  0.0485   0.0638   0.1192    0.4157   0.0000   439.7502     -0.750863       4.25994      -4.91873     -0.970315      0.542908      -1.06442      -4.15450      -4.83128      -1.69304       3.67629       1.04775      -1.35057       1.24550      0.202761     -0.329769     -0.500037      0.164677     0.0160777    -0.0227498     0.0147379    0.00574076   0.000574030  -0.000810880  -0.000176016  -0.000167464   0.000152263   2.17613e-05  -3.46293e-05  -1.10730e-06   4.36743e-07   1.17444e-07  -1.07877e-08   2.04257e-09       0.00000       0.00000       4.03618       5.63964       5.93570       5.97520       6.14221       5.11412       4.86789       3.92587       3.29322       2.58193       1.95120       1.51054       1.04468      0.716436      0.486639      0.302196      0.203169      0.111031     0.0629674     0.0346593     0.0175700    0.00914961    0.00421828    0.00186952   0.000773223   0.000320801   0.000111949   3.89080e-05   1.30728e-05   3.36404e-06   8.79686e-07   1.97433e-07   3.45033e-08   3.75645e-09       0.00000       0.00000
  17  19 3545.3609    2.4752  2.8909 11.1441  0.0011  0.0645   0.0444   0.1550    0.1348   0.0000   433.7547      -5.31200      -2.67112       10.6212      -12.2158       2.15605       12.2528       4.95216      0.156373     -0.487838       2.16325      -2.74101      -2.21545      0.268620      0.269536      0.257077     0.0157435      0.122587     -0.177928     0.0284060    0.00791950    0.00177337   -0.00216648  -0.000438417    0.00196753  -0.000341439  -0.000157293   8.64986e-07   1.20901e-05   1.70109e-06  -3.24587e-07   1.95946e-07   2.97834e-09  -3.91768e-09       0.00000       0.00000       5.37922       7.51019       7.84632       7.95781       7.80579       6.90420       6.59105       5.16029       4.43935       3.59681       2.60788       1.99250       1.39128       1.00428      0.624887      0.405404      0.263790      0.143184     0.0886937     0.0453487     0.0248203     0.0121743    0.00540807    0.00253364    0.00101786   0.000435955   0.000162352   5.08345e-05   1.73468e-05   4.54426e-06   1.10056e-06   2.61446e-07   4.53971e-08   5.11248e-09       0.00000       0.00000
  17  20 3687.6115    2.0504  4.5857 10.6928 -0.0080  0.0778   0.0293   0.2037    0.0855   0.0000   440.6539      -5.77825       21.6592       8.49216       13.4255      -12.5139      -2.11128       17.4017       7.43955      -4.22072       4.82651      -1.08898      -3.54715      0.171641       1.92880     -0.126784      0.157722     0.0234442      0.150974    -0.0374595    -0.0405936    -0.0151846     0.0110005    0.00274413  -0.000108225  -0.000568278  -8.43502e-05   2.01989e-05  -2.65880e-05  -5.58709e-06   9.11829e-08   1.17298e-07   6.28954e-08   1.07807e-08       0.00000       0.00000       6.98561       8.97534       9.69372       9.97415       9.79747       8.88882       7.59560       6.78790       5.46964       4.34699       3.24430       2.41077       1.75817       1.20193      0.805749      0.514266      0.307351      0.191896      0.104943     0.0590439     0.0302336     0.0154420    0.00662612    0.00326253    0.00124032   0.000521841   0.000183314   6.65791e-05   1.97181e-05   5.65775e-06   1.40252e-06   2.95901e-07   4.85518e-08   5.95414e-09       0.00000       0.00000
  17  21 3829.7430    1.7586  5.8339 10.1660 -0.0044  0.0864   0.0226   0.2373    0.0836   0.0000   429.4383       1.61093       21.8500      -24.6435      -6.66771       11.7702      -12.6979       3.76161       4.94190       4.48839       1.56402       5.43747      0.645429      -2.02456      0.150909     -0.143175    -0.0362749     -0.403435     0.0793783    -0.0128154    -0.0807187     0.0217761     0.0117725   -0.00122141    0.00129701   0.000390003  -0.000671338   5.42808e-06   4.67499e-05  -6.59900e-06  -1.20942e-06  -3.33476e-07  -5.05746e-09  -3.85246e-10       0.00000       0.00000       7.82924       9.93725       10.8091       11.0017       10.9162       9.43984       8.72857       7.37934       6.12865       4.94485       3.72657       2.74282       1.90927       1.34523      0.909102      0.549997      0.344931      0.207077      0.120087     0.0639891     0.0343864     0.0162621    0.00768903    0.00348439    0.00149854   0.000565271   0.000210072   7.06023e-05   2.23230e-05   5.99930e-06   1.52494e-06   3.33006e-07   5.62697e-08   6.19861e-09       0.00000       0.00000
  17  24 4257.2348    0.9751 11.7960  9.5520 -0.0063  0.1622   0.0137   0.4822    0.0651   0.0000   429.2534      -27.4128       43.8920       17.4975      -16.4263      -39.6811       12.7278       5.59782      -20.1661       9.97742       4.32891      -10.4447    -0.0650197     -0.878076       1.85460      0.436330     -0.104178    -0.0261135     -0.292269      0.182529    0.00617121    -0.0346598    -0.0218919    0.00734649   -0.00116667   -0.00269952  -0.000123193   0.000197421   1.22945e-05   2.44108e-05  -5.96403e-06   4.15118e-07   2.46076e-07  -1.13225e-08       0.00000       0.00000       14.6127       18.7427       20.5247       20.7603       20.3777       18.6321       16.3470       13.8469       11.6465       9.07789       6.97501       5.13866       3.72701       2.59266       1.72134       1.10571      0.686404      0.407744      0.235764      0.130449     0.0673991     0.0338451     0.0159395    0.00704230    0.00295951    0.00117296   0.000425691   0.000144652   4.44825e-05   1.22376e-05   2.96263e-06   6.13455e-07   1.05052e-07   1.20341e-08       0.00000       0.00000
  17  25 4399.1755    0.8226 14.3751  9.5018 -0.0060  0.2234   0.0114   0.5976    0.0525   0.0000   439.9160       45.0161      -14.9188       9.29944       4.67626      -18.9202       10.9537      -43.4471       9.84153       39.0202       16.4957      -14.4736     -0.144067      -6.86276       3.90124       2.60983     -0.681465      -1.41025      0.467332      0.330142    -0.0164361    0.00812589     0.0421607   0.000874383   -0.00811435    0.00130023  -2.57464e-06  -0.000273135  -4.91170e-05   1.40448e-05  -2.29321e-06  -2.08810e-06   1.28712e-07   2.83109e-08       0.00000       0.00000       19.7304       25.1604       27.8178       27.7121       26.8274       25.2389       22.1970       19.2579       15.7112       12.7258       9.49486       7.14357       5.25015       3.63732       2.43473       1.54754      0.963460      0.584537      0.334294      0.184873      0.100373     0.0500457     0.0229701     0.0106828    0.00440941    0.00173066   0.000633786   0.000211821   6.37225e-05   1.72534e-05   4.18870e-06   8.62448e-07   1.39642e-07   1.67634e-08       0.00000       0.00000
  17  26 4543.0564    0.6286 15.2425  9.4928 -0.0093  0.2959   0.0099   0.7402    0.0431   0.0000   430.8565      -34.5564      0.320077      -37.1614       1.34974       54.5272       47.4737      -41.5995      -34.4488      -2.96116      -13.7414     -0.651638       12.8845      -8.57867      -5.39825       2.02385       1.47708      -2.40147      0.113510      0.608641     0.0614123    -0.0243648   -0.00648875    0.00598846   -0.00598320    0.00398712    0.00110737   1.06681e-05   0.000136026  -2.65595e-05  -1.36225e-05   4.06862e-06  -3.25746e-07   1.16860e-08       0.00000       0.00000       26.6496       33.7841       37.6615       38.3383       36.6343       33.9417       30.2123       25.0012       21.0500       16.7254       12.7436       9.42818       6.94173       4.72286       3.21577       2.06765       1.29853      0.777970      0.451409      0.243260      0.136955     0.0637031     0.0333880     0.0133041    0.00625478    0.00220180   0.000867647   0.000275209   8.46988e-05   2.22475e-05   5.43499e-06   1.10367e-06   1.88931e-07   2.17909e-08       0.00000       0.00000
  18   8 1992.7463    0.5188  0.5295  9.1463 -0.0165  0.0324   0.0177   0.0555    0.0756   0.0000   432.5282       4.21736       18.2779      -1.47733      -2.43360       1.61479      0.362361      0.495195      0.785303      -1.53337       1.10826      0.527558      0.437425    -0.0759923      0.234057      0.305024     0.0550966    -0.0475816    -0.0528214     0.0411581    0.00183000   -0.00191866   -0.00481031   -0.00239707  -0.000775428   0.000261273   3.26242e-05   2.29982e-05  -1.90311e-05   8.16189e-06   1.76717e-06  -1.74118e-07  -9.66633e-08   1.15307e-08  -3.30820e-12   4.96643e-10       2.80049       3.33353       3.55051       3.86812       3.88081       3.15494       2.84643       2.77196       2.31621       1.71104       1.43216       1.02907      0.799949      0.533403      0.300601      0.237924      0.150739     0.0953457     0.0513849     0.0282621     0.0146075    0.00959635    0.00447933    0.00211093    0.00100227   0.000381981   0.000146242   6.10437e-05   1.85371e-05   6.17981e-06   1.77053e-06   6.08409e-07   1.33709e-07   2.66889e-08   4.82952e-09   5.47458e-10
  18   9 2143.6450    0.7520  0.7661  9.4321 -0.0025  0.0354   0.0211   0.0693    0.0912   0.0000   437.6055       1.85684       16.0928      -2.39861       6.33582      -3.79212      -2.11425     -0.281830     -0.848415       1.61805     -0.366014      0.124563     -0.457337      0.473171     -0.722616      0.161047   -0.00714394    -0.0475322   -0.00342311   -0.00819327   -0.00470672   -0.00714047   -0.00230649    0.00402438   0.000582042  -0.000527702  -0.000261278  -6.79221e-06  -1.65110e-05  -8.91881e-06   1.91738e-08   7.58117e-08  -8.42595e-09  -3.03251e-08   6.41490e-09  -2.84493e-10       3.21260       3.81761       3.63340       4.35414       4.25216       4.01668       3.22699       2.89909       2.45928       1.81701       1.53820       1.20490      0.872411      0.505305      0.358548      0.254332      0.181029      0.112962     0.0620536     0.0321514     0.0177584    0.00979976    0.00480860    0.00241776   0.000975166   0.000432396   0.000150718   5.64102e-05   2.02604e-05   6.96411e-06   2.10437e-06   5.57867e-07   1.42325e-07   2.59010e-08   4.96121e-09   6.58079e-10
  18  11 2436.8002    1.4356  0.8793 10.4591 -0.0276  0.0318   0.0392   0.0771    0.1630   0.0000   436.7746       9.12929       15.7768      -4.13693    -0.0919566       5.55353      -2.29729      -1.65373     -0.347559       1.50751     -0.244876      -2.43019      0.756460      0.658476     -0.527583     -0.151386     -0.112149    -0.0857329    -0.0115710    -0.0417448   0.000942541    -0.0178280   0.000788331    0.00497977    0.00171687  -0.000539287  -0.000275677  -2.25283e-06  -5.39209e-06  -1.86874e-05  -1.79601e-06   8.85332e-07   1.34265e-07  -3.21948e-08  -4.81840e-09   1.91200e-10       2.61204       3.64374       3.81538       3.73693       3.65853       3.25232       3.07246       2.60828       2.29922       1.75686       1.44937       1.01868      0.753704      0.515722      0.341586      0.217016      0.142910     0.0797436     0.0514754     0.0264982     0.0160326    0.00743548    0.00409050    0.00189990   0.000854281   0.000363419   0.000157173   5.59682e-05   2.18949e-05   6.38602e-06   2.16738e-06   5.68927e-07   1.43648e-07   2.78557e-08   5.50558e-09   6.00417e-10
  18  12 2580.8113    1.8683  1.0562 10.7073 -0.0149  0.0364   0.0449   0.0800    0.1401   0.0000   434.9805      -8.96411       18.5973      -1.35098       1.81167       7.23627       3.61107      -1.12439      0.120931       6.73395     -0.734916      -1.90541       1.64176      0.185994     -0.490025     -0.154432      0.146530    -0.0216627     0.0277292    -0.0259670    -0.0156520    -0.0115861    0.00285341   0.000126031   -0.00131953  -5.48174e-05  -9.42806e-05   2.61795e-05  -2.64593e-05  -2.19974e-06   1.52012e-06  -4.00114e-07   1.58826e-07   2.31761e-08  -3.80181e-09   4.02014e-10       3.01981       4.18187       4.07074       4.53497       4.14856       4.10657       3.36001       3.09702       2.41829       2.06518       1.52275       1.18487      0.833740      0.589335      0.377672      0.262672      0.164242      0.107765     0.0554513     0.0349916     0.0164929     0.0102749    0.00451312    0.00230177   0.000975719   0.000441234   0.000165701   7.10263e-05   2.08119e-05   8.18394e-06   2.16962e-06   6.76769e-07   1.50337e-07   3.34226e-08   5.36157e-09   7.89715e-10
  18  17 3297.2078    3.2922  1.5239 11.7021 -0.0045  0.0441   0.0687   0.0977    0.1970   0.0000   442.6427       8.87435       12.0694      -3.99837      -4.77706       7.08255      -3.79174     -0.574726       7.77982      -2.45697      -4.80796      0.369700       1.03797      0.114140      0.522786      0.185090     -0.189847     -0.141094     0.0176408     0.0423045    0.00218880   -0.00592461  -0.000656850    0.00106884   7.56550e-05   0.000241107  -0.000294295   5.33975e-05  -2.49627e-05  -1.95510e-05   5.85296e-06   1.05342e-06  -3.75940e-07  -1.31405e-08   1.50139e-08   1.93439e-09       3.64902       4.55305       5.33077       4.74904       5.21416       4.87576       4.12384       3.69803       2.97650       2.30526       1.98307       1.32197       1.06177      0.801499      0.464549      0.359789      0.225567      0.121266     0.0839117     0.0465533     0.0220294     0.0144167    0.00615846    0.00293668    0.00157025   0.000539576   0.000229967   0.000107538   3.17928e-05   9.81130e-06   3.36171e-06   9.77694e-07   2.11332e-07   4.04732e-08   6.63268e-09   6.90695e-10
  18  18 3439.7743    2.7925  2.1163 11.5054 -0.0047  0.0499   0.0550   0.1305    0.1745   0.0000   436.6747       3.88780       3.32754      0.724910       4.76965      -2.67886       11.1377       3.05893       2.96306       3.13915      0.562257     -0.251146      -1.04401      0.811365     -0.160428     -0.521424      0.355079     -0.155940    -0.0713828     0.0719648     0.0121799    -0.0157379    0.00197195    0.00402889   -0.00116727   -0.00163130   0.000162734  -8.47783e-05   4.26805e-05   1.80619e-05  -3.72836e-06   9.39718e-08   4.40087e-07  -2.84171e-08   7.63488e-09   3.30660e-10       4.32398       5.06131       5.64178       6.26687       5.65588       4.97335       4.85415       4.30333       3.46722       2.63536       2.25105       1.72884       1.12351      0.805486      0.589655      0.388424      0.228966      0.141359     0.0899201     0.0517212     0.0268289     0.0137348    0.00688993    0.00354688    0.00171580   0.000737558   0.000277123   0.000102060   3.51103e-05   1.13775e-05   3.43258e-06   9.06085e-07   2.07821e-07   4.35640e-08   7.50602e-09   8.67175e-10
  18  19 3582.4456    2.3435  3.5611 10.8747 -0.0055  0.0636   0.0362   0.1696    0.1253   0.0000   442.9623       5.20032       16.6660      -4.20550     -0.320804      -6.19404      -6.76431      -7.15302       3.91956      -4.41246      -4.08695     0.0882689       4.02423      0.326655     -0.817047     0.0673444     -0.557593    -0.0353120     0.0817910    0.00675725    -0.0566025   -0.00966398    0.00997865    0.00120836   -0.00630193  -0.000420404  -0.000393263   0.000113533  -4.05198e-05   1.66523e-06  -1.37008e-06   1.30162e-06  -3.56716e-07   4.16328e-08   2.32004e-09  -4.66185e-10       5.41860       6.97602       7.62539       7.52220       7.49397       6.97966       6.24317       5.49923       4.36583       3.64856       2.78711       2.14929       1.51612       1.09877      0.762351      0.478214      0.311344      0.186303      0.109912     0.0636547     0.0340987     0.0174168    0.00882818    0.00411552    0.00195265   0.000806436   0.000347029   0.000126706   4.50713e-05   1.51462e-05   4.60302e-06   1.21460e-06   2.99478e-07   6.28107e-08   9.73162e-09   1.13117e-09
  18  20 3725.2215    1.9635  4.5397 10.6466 -0.0068  0.0735   0.0276   0.2078    0.0901   0.0000   442.2702       4.74784       6.32204     -0.838462      -6.71737      -11.7917      -10.1587      -2.18961      -4.18785      -9.19988      -1.44168       2.97283      0.217031      -1.24447      0.768564     -0.428779      0.465021      0.213465     0.0216787     0.0732313    -0.0258949     0.0328270   -0.00163936    0.00489746    0.00111069   -0.00103533   0.000210858   5.88013e-05  -1.81699e-07  -6.81625e-06   1.22412e-05   3.75856e-06  -1.41684e-06  -8.50815e-08  -1.04196e-08  -1.68859e-09       6.20052       8.10709       9.18807       9.19975       8.80159       8.22700       7.31870       6.17863       5.25645       4.07860       3.20331       2.39614       1.80195       1.22703      0.824456      0.574633      0.348838      0.221896      0.129207     0.0734242     0.0391086     0.0221096     0.0101745    0.00534820    0.00224450    0.00104577   0.000379892   0.000161211   5.54722e-05   1.87618e-05   5.35177e-06   1.52001e-06   3.46735e-07   6.89188e-08   1.18200e-08   1.30552e-09
  18  21 3868.1833    1.5578  6.2582 10.2608 -0.0001  0.0951   0.0205   0.2558    0.0712   0.0000   441.6785       22.1901       7.56406       2.07636       34.3133       24.1058      -8.56964      -2.30391      -11.6687       6.30116      -2.65451      -1.39790      0.927382      0.624979    0.00490206       1.33854     -0.133552     0.0720034     -0.171300      0.133842     0.0702782     0.0368599    -0.0103654    -0.0132466   0.000227743    0.00153102   0.000255137  -0.000332914   0.000105842   8.76788e-06  -1.97144e-05   3.22987e-06  -1.27803e-07  -1.77618e-07   2.10840e-08  -1.74974e-09       8.15911       10.0091       11.4224       11.7061       11.0239       10.7515       9.49813       7.83817       6.65684       5.36013       4.22209       3.04438       2.33930       1.63684       1.12927      0.749914      0.473009      0.288622      0.174149      0.100075     0.0545401     0.0280413     0.0139737    0.00686547    0.00295855    0.00134144   0.000534110   0.000211879   7.51885e-05   2.42869e-05   7.12159e-06   1.89793e-06   4.44444e-07   8.45389e-08   1.46249e-08   1.65837e-09
  18  22 4010.7469    1.3333  8.3854  9.8756 -0.0071  0.1168   0.0164   0.3209    0.0684   0.0000   433.7166      -31.8128       43.8034       18.8993       10.8896      -5.54526      -10.9276      -3.55101      -3.48005       8.89380      -4.90420      -3.82133      -1.52446       2.82271      0.403279      -1.70707     -0.270804     -0.977321    -0.0914492      0.397231    -0.0341094    -0.0474211    0.00202669     0.0195041   -0.00113388   -0.00190356  -0.000192541   0.000396875  -0.000265419   8.17078e-06   1.16498e-05   6.10852e-07  -3.42099e-07   6.37603e-08  -4.37652e-08  -2.48364e-09       9.73026       13.0902       14.2012       14.1950       13.9198       12.8180       11.9339       9.67678       8.44184       6.53738       5.22350       3.89362       2.84915       2.01672       1.36825      0.910686      0.582028      0.357241      0.213284      0.119314     0.0653235     0.0345353     0.0167175    0.00828766    0.00360166    0.00164524   0.000639405   0.000257010   9.03723e-05   2.97517e-05   8.90584e-06   2.36478e-06   5.53827e-07   1.14345e-07   2.04188e-08   2.15185e-09
  18  23 4153.4002    1.1234 10.7014  9.7356 -0.0060  0.1474   0.0142   0.4086    0.0621   0.0000   440.4311       12.1147       17.1814      -24.5635       47.1241      -37.5219       23.3931      -3.81600      -19.6729      -9.12905       9.36437       4.81720      0.114279      0.114885      0.464995      -1.23707       2.48301     -0.642031      -1.27022     -0.344455      0.196505     0.0225782    -0.0238496    -0.0138892    -0.0117815   0.000690352    0.00195205   9.82438e-05   8.14551e-05   1.22873e-05   2.07503e-06   1.59120e-06   8.89425e-07  -1.59578e-07  -9.14992e-09   1.27212e-09       12.0893       16.2482       17.1811       17.9904       17.2531       16.1488       14.3108       12.4783       10.3687       8.56864       6.48249       5.01005       3.58657       2.59545       1.77304       1.15670      0.742537      0.465021      0.274643      0.156082     0.0872554     0.0461130     0.0229485     0.0109434    0.00498354    0.00216717   0.000876948   0.000329613   0.000117128   3.86713e-05   1.14273e-05   3.03829e-06   7.19636e-07   1.51108e-07   2.42302e-08   2.91782e-09
  18  25 4440.1296    0.7289 14.0642  9.5198 -0.0064  0.2404   0.0106   0.6149    0.0515   0.0000   474.1334       6.29421     -0.348871       45.5808       37.4539      -52.1728      -45.3482      -3.75788      -23.7579       3.51693      0.515568       4.31067       2.53073       4.13586      -3.69385      -2.18706       3.29170       1.62846     -0.701052      0.155899      0.287478     -0.215206    -0.0107355     0.0415022    0.00491256   0.000127337   6.45474e-06   4.15974e-05   0.000174738   1.39301e-05   1.81778e-05  -8.63670e-06  -7.54978e-07  -1.12215e-07  -2.23408e-08   3.50413e-09       19.2502       25.4639       28.0173       28.3030       27.7798       25.8908       23.3075       19.9279       16.8149       13.5603       10.9254       8.23760       5.84394       4.23890       2.86740       1.93025       1.27142      0.774721      0.470274      0.270291      0.146923     0.0776745     0.0397039     0.0187271    0.00886996    0.00367236    0.00153556   0.000572316   0.000199288   6.39963e-05   1.95529e-05   5.14902e-06   1.19366e-06   2.45937e-07   4.06233e-08   4.54328e-09
  19   9 2173.7238    0.7375  0.7693  9.4560 -0.0171  0.0347   0.0200   0.0700    0.0914   0.0000   437.0853      0.606209       15.0421       1.19462       1.26579       4.52435       4.65954      -1.14399      0.967355     -0.288795      -2.56025     -0.880378       1.98718    -0.0348142     -0.815268     -0.206010      0.164267     0.0509755      0.107498     0.0247604     0.0109916    -0.0111305   0.000123979    0.00222105   -0.00212784  -0.000329385   0.000413394   0.000139112   1.21439e-06   2.19773e-05   4.13139e-06  -3.20290e-07   1.25476e-06   6.45026e-08  -1.30551e-08  -1.43577e-08       2.98906       3.69260       3.75160       4.00260       4.42882       3.89579       3.26528       2.82020       2.44574       1.98803       1.46160       1.19712      0.852200      0.626252      0.409805      0.278076      0.197399      0.119026     0.0786017     0.0426843     0.0234561     0.0140141    0.00717185    0.00346835    0.00164053   0.000712924   0.000309378   0.000112282   4.53166e-05   1.80532e-05   5.69850e-06   1.87815e-06   6.35439e-07   1.49118e-07   3.61232e-08   8.10378e-09
  19  12 2612.9940    2.0418  0.8879 11.0331 -0.0036  0.0324   0.0512   0.0712    0.1455   0.0000   441.8489      -6.34293       12.7563      -4.44999       2.90433       3.58197      -3.18448       2.62614       2.39913      0.565871     -0.508455     -0.901840     0.0387352      0.538361      0.367954     -0.444816     0.0978611    -0.0538533   -0.00384457    -0.0448394    0.00829298    0.00913763  -0.000531526   -0.00251477    0.00134276   0.000333486   0.000189893   5.76171e-05  -1.65186e-05   1.63902e-05  -3.92286e-06   6.94541e-07   5.23972e-08   1.10361e-08   3.87035e-08   6.50210e-09       2.66711       3.37330       3.44632       3.49874       3.73711       3.50153       2.92333       2.62166       2.23806       1.74482       1.41886       1.03582      0.771187      0.596232      0.425485      0.275096      0.182738      0.106232     0.0658549     0.0422057     0.0215229     0.0129810    0.00639845    0.00304836    0.00147588   0.000638467   0.000293170   0.000106939   4.74734e-05   1.72579e-05   5.19879e-06   2.00770e-06   6.15223e-07   1.52774e-07   3.76858e-08   7.04713e-09
  19  17 3332.7619    3.3247  1.5555 11.9227 -0.0070  0.0412   0.0659   0.0988    0.1304   0.0000   439.5759      -2.91215       13.6514       7.14597   -0.00194973      -4.38703      -5.76611       4.88243      -2.16490       1.68515     0.0924193     -0.605133      0.193170    -0.0115628      0.904912     -0.220886     -0.111967      0.239017    -0.0988287    -0.0416586     0.0198635    -0.0121760   -0.00115372    0.00349166    0.00222627   -0.00116852   0.000291166   0.000132338  -4.61270e-05  -1.41213e-05   3.62582e-06  -1.80935e-06   1.01379e-06   2.65488e-07  -5.65655e-08  -1.12307e-08       3.51635       4.75779       5.22645       5.39987       5.06622       4.66909       4.23987       3.65108       3.01721       2.43723       1.88836       1.43043       1.07278      0.750072      0.517947      0.347802      0.218576      0.146832     0.0847221     0.0498851     0.0290437     0.0148610    0.00890055    0.00396478    0.00209885   0.000926930   0.000423833   0.000166822   7.19871e-05   2.34439e-05   9.04623e-06   2.71206e-06   7.63561e-07   2.13654e-07   4.83283e-08   1.00825e-08
  19  18 3476.0499    2.7536  2.4444 11.3130 -0.0058  0.0509   0.0462   0.1268    0.1282   0.0000   432.5725      -5.24531       11.9220       6.29699       1.52618      -1.87359      -2.41615      -4.74185     0.0271753       5.75231     -0.432209      -1.07897     -0.785111      0.941311     -0.696738    -0.0810580      0.406308      0.148152    -0.0223783     0.0525184    -0.0211462    -0.0206396   -0.00707170    -0.0110582   0.000582275   8.72897e-05   0.000460453  -0.000152556  -1.54908e-05  -1.82277e-05   7.62159e-07  -2.26222e-06   1.43103e-06   1.55326e-07  -5.92224e-08   2.32064e-08       4.06633       5.51814       5.70777       6.05278       5.88116       5.57406       4.82252       4.22111       3.71723       2.98114       2.30862       1.69780       1.30450      0.960214      0.679821      0.439599      0.283851      0.176920      0.105094     0.0647948     0.0370946     0.0200415     0.0109516    0.00531437    0.00244611    0.00118936   0.000463516   0.000210108   8.25923e-05   2.95408e-05   1.05699e-05   3.38671e-06   9.88564e-07   2.64256e-07   6.13326e-08   1.22012e-08
  19  19 3619.1536    2.2229  3.6952 10.7551 -0.0083  0.0667   0.0322   0.1610    0.1131   0.0000   434.9892     -0.836063       2.52288       9.28362      -14.0513      -7.61383       7.74472       1.47505       3.04613      -4.86321      0.737863      0.684685      -2.09019      -1.22441      0.225801      0.175489      0.232643      0.399806      0.114675    -0.0634016     0.0184408     0.0157957     0.0292681    -0.0135377   2.77592e-07   -0.00188743  -0.000215969   0.000260744  -0.000136076   7.48615e-06   1.05475e-05  -7.22688e-07  -2.71054e-07  -5.45671e-07  -9.70766e-08  -2.74310e-08       5.13947       7.11580       7.58912       8.03448       7.66841       7.07719       6.46637       5.42810       4.69786       3.76255       2.99678       2.30895       1.66572       1.20752      0.835667      0.570884      0.374595      0.233995      0.148907     0.0869485     0.0495401     0.0281535     0.0141580    0.00735477    0.00362391    0.00156380   0.000753775   0.000294242   0.000115444   4.49354e-05   1.47072e-05   4.74766e-06   1.39410e-06   3.57884e-07   8.31063e-08   1.76519e-08
  19  20 3762.2526    1.8486  5.5728 10.3372 -0.0042  0.0809   0.0234   0.2214    0.0820   0.0000   431.0556      -13.2040       7.28121       4.40366       22.1156      -3.41842       20.8716      -3.49563     -0.880851     -0.622094      -8.31633      0.845495      0.714848      0.183236      -1.31359      0.651107    -0.0978636      0.283310     -0.192955     0.0521850    0.00300048    0.00767022     0.0238100     0.0127299    0.00116238   -0.00260909  -0.000538006  -0.000256887  -0.000214276   6.39645e-06   6.65323e-06  -3.27451e-06  -1.72724e-07  -6.22627e-07   3.85525e-08   1.50410e-08       6.77738       8.89799       10.0246       9.93574       9.49885       9.15572       8.05611       6.95101       5.94504       4.81727       3.77475       2.95011       2.04767       1.54829       1.04638      0.693342      0.464652      0.288548      0.175340      0.103706     0.0585677     0.0320779     0.0166631    0.00850865    0.00404686    0.00186751   0.000819424   0.000349625   0.000138013   5.07638e-05   1.74713e-05   5.79172e-06   1.73519e-06   4.33888e-07   9.65456e-08   2.00157e-08
  19  21 3905.7821    1.5370  7.4653  9.9889  0.0010  0.1004   0.0180   0.2789    0.0679   0.0000   425.3152      -4.93463       31.1883       14.8747       12.3302      -6.69570      -11.8341      -5.59730       4.43435      0.491599      -6.03251      -6.31005       1.04219       2.21521      -1.43137      -1.71273     -0.827076      0.553710      0.269639     0.0479600    -0.0253151     0.0774060    -0.0266050    0.00462563    0.00525311   0.000607456    0.00107701  -0.000587575   1.95893e-05   0.000118863   1.79521e-05  -1.19706e-05  -1.03357e-06   1.29097e-06  -8.00198e-08  -3.19665e-08       8.08087       10.7287       11.9734       11.6336       11.8873       10.6191       9.92408       8.70474       7.11555       5.92812       4.55112       3.54359       2.66351       1.89233       1.35043      0.893037      0.589443      0.371652      0.224318      0.133154     0.0757509     0.0406928     0.0228466     0.0109680    0.00544004    0.00261656    0.00108771   0.000467677   0.000185355   6.56788e-05   2.33590e-05   7.33614e-06   2.12708e-06   5.56700e-07   1.34685e-07   2.63356e-08
  19  22 4048.8163    1.2707  9.2577  9.7697 -0.0056  0.1229   0.0150   0.3390    0.0626   0.0000   442.8405      -3.46821       8.41879      -38.2037      -19.4790       21.0923      -22.0886      -4.54641       8.42249      -10.7771      -3.13655       3.56814      0.464725       2.41737       2.59098     -0.345293     -0.447160      0.141267      0.508965    -0.0375558     -0.175132     0.0606498    -0.0486957    0.00136446    0.00632946   -0.00314132  -0.000803150   0.000263120  -1.74922e-05  -0.000222306  -2.66684e-05   1.52866e-05   3.59973e-06   2.66081e-07   3.15741e-07   1.15360e-08       9.64281       12.5740       14.0768       14.2227       14.2539       13.0980       11.7420       10.3152       8.80414       7.05557       5.54559       4.30369       3.23316       2.30395       1.64146       1.10079      0.722949      0.465076      0.277539      0.166172     0.0970591     0.0511353     0.0283113     0.0141069    0.00692608    0.00320247    0.00136928   0.000578292   0.000226388   8.06048e-05   2.91845e-05   9.18976e-06   2.67423e-06   7.03044e-07   1.62233e-07   3.20281e-08
  19  23 4191.9458    1.0464 11.7505  9.6382 -0.0039  0.1552   0.0130   0.4426    0.0586   0.0000   461.6500       10.7999       41.7948       31.3244       9.48659      -15.1378      -16.5264       2.90270       6.85384       4.56394       4.97386      -7.72456      -4.56154      -1.20238       2.61900       1.12003      -1.25202      0.657337      0.301012     -0.616590     -0.183465     0.0131506     0.0502477    -0.0388336   -0.00344746    0.00574395    0.00367629  -0.000237452  -0.000121541   0.000112053  -6.87642e-05   1.65214e-05  -4.32628e-06  -1.00234e-06  -8.17534e-08  -7.69821e-08       12.7125       15.9818       18.1978       18.5715       17.6664       17.0019       15.0010       13.1520       11.3025       9.05566       7.22365       5.51440       4.07142       3.00444       2.09551       1.39917      0.916619      0.588613      0.351822      0.214410      0.121797     0.0673936     0.0357264     0.0179891    0.00885782    0.00391258    0.00181040   0.000727585   0.000294857   0.000105123   3.62744e-05   1.17446e-05   3.34916e-06   8.69023e-07   1.90141e-07   3.74488e-08
  19  24 4335.4738    0.8644 13.1875  9.5598 -0.0042  0.1900   0.0115   0.5358    0.0521   0.0000   431.0503      -26.1033       33.8072       5.13515       31.8271      -11.5899      -13.7651       29.7675       27.5783       1.02439      -21.5338       12.8119      -3.28002      -9.02530     -0.458562       1.49845      0.241228     -0.168515    -0.0823814     -0.301974    -0.0684301      0.182938     0.0555661     0.0156010    0.00223131   -0.00429729    0.00424767   0.000406494  -0.000654001  -5.23138e-06   2.54321e-05  -7.96470e-06  -1.99390e-06  -1.31658e-06  -9.76021e-08  -3.69390e-08       14.8896       19.1015       21.6577       21.9188       21.7720       19.9692       18.5530       15.9433       13.3482       10.9831       8.51439       6.72715       4.99372       3.63341       2.48924       1.74263       1.14881      0.721832      0.448791      0.264850      0.152275     0.0839150     0.0432584     0.0229890     0.0109574    0.00509217    0.00220622   0.000937600   0.000357741   0.000136653   4.58664e-05   1.44125e-05   4.16009e-06   1.07182e-06   2.47611e-07   5.01716e-08
  19  25 4478.6801    0.7467 16.6205  9.3987 -0.0023  0.2569   0.0087   0.6436    0.0435   0.0000   467.4612      -45.2022       9.22413       8.37296       24.7682       10.4285      -1.78115      -49.2278      -10.4983       14.9301       17.2005      -5.29681      -13.0250      -5.41634      0.667528       2.80184      -1.15484      0.294906     -0.272952     -0.228262     -0.126110      0.153353    0.00129331    -0.0325880     0.0123738    0.00678866   -0.00861666  -0.000328844  -0.000108464   7.04177e-05   0.000203889  -4.50092e-05  -1.34506e-05   2.97736e-06   8.42519e-07  -1.54675e-08       20.3149       25.9207       29.2611       29.5430       29.8707       27.1194       24.6090       21.6243       18.2286       14.7973       12.1670       9.10032       6.73097       4.95312       3.42245       2.36891       1.55243      0.982704      0.614826      0.371309      0.212898      0.119604     0.0608406     0.0322169     0.0155777    0.00705026    0.00321260    0.00130940   0.000508697   0.000189669   6.18399e-05   1.96477e-05   5.69436e-06   1.50145e-06   3.37814e-07   6.66179e-08
  20   8 2050.0326    0.6441  0.5946  9.0074  0.0093  0.0266   0.0182   0.0573    0.0818   0.0000   436.4940      -2.30152       17.7961      0.923261       1.83910      -4.31114      -2.50220      0.133824      0.211415      0.698970      0.349617     -0.317309      -1.39523     -0.205331      0.664270     0.0363550     -0.312979     -0.101843    -0.0287819     0.0459442    -0.0347852    -0.0160515     0.0192411   -0.00140278   -0.00440240    0.00134945   0.000848681  -2.25389e-05   0.000119795   4.75685e-06   5.85278e-06  -3.67460e-06  -1.78283e-07   4.04891e-07  -1.39670e-07   3.34588e-08       2.05614       2.73598       3.03009       2.92465       2.98499       2.69597       2.57678       2.36224       1.79354       1.47526       1.14199      0.887285      0.707832      0.481472      0.383014      0.251964      0.163073      0.106788     0.0643464     0.0369932     0.0222834     0.0112909    0.00713577    0.00344369    0.00177598   0.000908745   0.000406366   0.000209220   7.51667e-05   3.67361e-05   1.13156e-05   4.29256e-06   1.64566e-06   4.01289e-07   1.36845e-07   3.70023e-08
  20  11 2498.9578    1.7098  1.0022 10.3781 -0.0117  0.0320   0.0400   0.0790    0.1810   0.0000   438.6318      -1.18755       12.0833       4.39931      -1.78407      -5.03001      0.997687       1.88174      0.487984      -2.05602     -0.401054      0.440922     -0.670084    -0.0590279      0.758718     -0.200973      0.155597     0.0885388    -0.0660524    -0.0635963    -0.0323216    -0.0167532   -0.00727299    -0.0100096    0.00144607   0.000904413  -0.000171595   0.000165714   5.41841e-05   6.03909e-05  -3.07114e-05  -6.45866e-06   5.54419e-06   1.25137e-06  -1.24296e-07   8.87192e-09       2.57793       3.35674       3.54857       3.54608       3.38256       3.15594       2.98659       2.67062       2.31828       1.95916       1.63456       1.22643      0.908571      0.662915      0.446152      0.294337      0.198197      0.135603     0.0810064     0.0481045     0.0285186     0.0157172    0.00847950    0.00467200    0.00234898    0.00111397   0.000512688   0.000225611   0.000101853   4.19172e-05   1.54959e-05   5.35858e-06   1.84961e-06   5.65852e-07   1.63460e-07   4.25673e-08
  20  12 2644.7629    2.0491  1.1154 10.7104 -0.0130  0.0367   0.0484   0.0844    0.2425   0.0000   437.2575      0.569239       12.4098      -6.00509       3.40292      -5.75489       4.05817       1.90404       3.28381      -2.99937      0.124731     -0.556824     -0.258257      0.289577     -0.152271      0.463166     -0.439125    -0.0140030     0.0831858   -0.00952694   -0.00202082   -0.00742366   -0.00916988  -0.000593529    0.00175274    0.00130938  -0.000237103  -0.000311457   0.000238963   2.19255e-05  -1.20781e-05   3.22398e-06   7.25466e-07   1.31202e-06  -1.11516e-07  -5.37089e-08       3.12577       4.10895       3.96986       4.27016       4.31995       4.34659       3.85529       3.13118       2.40942       2.16550       1.77871       1.47382       1.05480      0.694890      0.483529      0.349636      0.241424      0.169558      0.108371     0.0677756     0.0360251     0.0209033     0.0102576    0.00566374    0.00243918    0.00136685   0.000577786   0.000288073   0.000107622   4.83002e-05   1.65296e-05   6.75066e-06   1.98386e-06   6.77859e-07   1.58384e-07   4.43001e-08
  20  13 2790.5761    2.6984  0.9227 11.6508 -0.0004  0.0328   0.0646   0.0734    0.1207   0.0000   440.6822     -0.296668       18.9035    -0.0763606      -4.72200      -2.06111      -4.15245       1.13306       1.09354      -1.51215      0.940938      0.783128     -0.332950      0.502318     0.0881267     0.0923013    -0.0337155      0.190979     0.0976455   0.000801543    -0.0293884   -0.00574043     0.0153015    0.00380355   -0.00466525   -0.00166993   0.000596385  -2.52046e-05  -3.02422e-05   7.78574e-05  -2.56660e-05   4.41385e-06   1.65255e-06  -3.72670e-07  -3.86578e-07   5.69649e-08       2.45059       3.03719       3.48774       3.53983       3.39457       3.29795       3.02754       2.67041       2.43957       1.68455       1.47874       1.13690      0.911675      0.595792      0.467775      0.310076      0.218464      0.134198     0.0840724     0.0500220     0.0318783     0.0169611    0.00874156    0.00504256    0.00242203    0.00134863   0.000574488   0.000260565   0.000107410   4.33168e-05   1.56456e-05   5.66808e-06   2.03692e-06   6.13637e-07   1.94787e-07   4.11364e-08
  20  15 3080.3161    3.7026  0.9552 12.0611 -0.0040  0.0385   0.0844   0.0720    0.1442   0.0000   437.2289      -1.94214       20.7158    -0.0909017      -2.59509      -4.89364       2.21007      -1.31954      0.592787      0.327783      0.242179      0.971547     -0.495648      0.335274      0.502754      0.376689     -0.411068     0.0832489    -0.0913190     0.0136485     0.0605120     0.0153348   -0.00891030    -0.0112690    0.00187913    0.00137450  -0.000551121  -5.09189e-05  -7.18735e-05   7.39372e-05   1.49432e-05  -1.39324e-06  -2.88517e-06  -9.95930e-08   5.70744e-08  -6.94937e-08       3.17939       3.23124       3.65540       4.73242       4.31393       3.26618       3.29677       3.47782       2.69566       1.85235       1.60782       1.51214       1.05918      0.627243      0.464750      0.420378      0.261782      0.137972     0.0818073     0.0626228     0.0413944     0.0207288    0.00970010    0.00481124    0.00296288    0.00176085   0.000844633   0.000369998   0.000133420   4.99425e-05   1.77275e-05   5.96555e-06   2.09949e-06   5.64957e-07   1.64653e-07   4.55952e-08
  20  16 3224.3099    3.7666  1.2234 12.2025 -0.0071  0.0392   0.0786   0.0897    0.1290   0.0000   441.6742       1.35640       18.3060       4.23961       5.22104      0.752513     -0.285746     -0.744961       2.11445     -0.854516      -2.78770     -0.110069     -0.516732     0.0701377      0.162702      0.318282     0.0744312     -0.181553      0.158819      0.114427     0.0103286    -0.0131373     0.0174132    0.00324683   -0.00446516  -0.000334187   0.000454971  -0.000235595  -0.000224057  -2.62410e-05   2.97267e-05   4.14720e-06   4.22849e-06   2.08173e-07  -3.23432e-07  -1.60347e-08       3.56732       4.19318       4.38847       4.43253       4.32292       3.88217       3.94352       3.42486       2.80151       2.48332       2.22604       1.64855       1.15980      0.833041      0.571209      0.373435      0.237763      0.176337      0.112963     0.0653907     0.0360860     0.0195188     0.0119117    0.00581823    0.00269488    0.00122719   0.000631435   0.000295094   0.000129865   5.24477e-05   1.82213e-05   5.98513e-06   2.02559e-06   5.59860e-07   1.64330e-07   4.60780e-08
  20  17 3367.9999    3.2105  1.8527 11.4622 -0.0043  0.0405   0.0540   0.1054    0.1178   0.0000   445.8674      -2.72957       9.70477      -4.37999    -0.0782878      -2.37195      -1.17336      0.232407       4.46349      -3.58506      -2.03389       1.00165       3.37515      -1.41556     0.0859911     -0.297079     -0.195359      0.114454    -0.0302953    -0.0151952     0.0243296   -0.00442292    -0.0105552  -0.000928463    0.00636365    0.00248637  -0.000581277  -0.000484511  -7.86291e-05   5.02365e-05  -2.20329e-05  -1.14526e-05   1.17855e-06  -1.02451e-06  -3.07221e-08  -6.82926e-08       3.12419       4.03137       4.44330       4.44488       4.56006       4.33642       3.78873       3.41159       2.85931       2.29124       1.94675       1.38722       1.10525      0.802396      0.575014      0.407520      0.273061      0.171667      0.106050     0.0680615     0.0407335     0.0224218     0.0132864    0.00616402    0.00360980    0.00165680   0.000760531   0.000358514   0.000143001   5.81077e-05   2.38956e-05   7.49956e-06   2.68374e-06   8.05086e-07   2.38828e-07   6.33390e-08
  20  18 3511.6955    2.5916  2.5739 11.2159 -0.0142  0.0527   0.0412   0.1276    0.1155   0.0000   440.9555       6.41880       18.4565      -7.63549      -7.16313      -5.92876      -1.82995     -0.391920      0.809478       3.67795     -0.331879       1.79113      -1.01718     -0.442510      -1.00864      0.722936     -0.351490      0.272207     0.0475725    -0.0705053    -0.0308671     0.0159877     0.0398748    -0.0196462   -0.00480576    0.00194503  -0.000990436  -0.000266365   1.74119e-05   7.20891e-05   2.63005e-05  -2.01336e-05  -2.28612e-06   9.63959e-07  -4.20578e-07   9.02442e-08       3.88177       5.08515       5.72231       5.90330       5.40027       5.49476       4.93539       4.23979       3.61919       3.11883       2.37028       1.90338       1.46090       1.02277      0.729586      0.519175      0.350983      0.216477      0.143811     0.0880979     0.0500900     0.0270088     0.0165327    0.00832879    0.00388200    0.00212105   0.000969785   0.000461759   0.000164960   7.82132e-05   2.85756e-05   1.06583e-05   3.60091e-06   1.06063e-06   3.04126e-07   7.47214e-08
  20  19 3655.4655    2.1741  3.9872 10.8271 -0.0029  0.0653   0.0306   0.1696    0.0910   0.0000   439.1599       11.2084       2.29657      -3.18499      -2.02299       1.95298       4.64395      -2.39520      -6.30999     0.0312840      -3.62319       1.81462       3.26543      0.621672     -0.449734     -0.349583    -0.0602294     -0.352281     -0.300918     -0.111227     0.0380385    -0.0330623   0.000455504    -0.0211524    -0.0113726   -0.00100877    0.00194898   2.99542e-05  -0.000219537  -0.000100344   1.91306e-06  -2.00256e-05   1.70787e-06   1.35579e-06   6.06917e-07  -2.00853e-08       4.92713       6.70724       7.27336       7.35797       7.79044       6.83412       6.19541       5.54358       4.53444       3.87472       2.98697       2.34444       1.83320       1.24437      0.931125      0.620652      0.423216      0.282524      0.175959      0.107133     0.0633262     0.0354293     0.0200912     0.0103216    0.00546817    0.00258904    0.00121539   0.000530607   0.000231261   8.76046e-05   3.52020e-05   1.22324e-05   4.26848e-06   1.30258e-06   3.58187e-07   9.63861e-08
  20  20 3798.9329    1.7614  6.1064 10.2796 -0.0046  0.0831   0.0211   0.2257    0.0738   0.0000   431.7289       2.41715       22.0890      -18.8091      -11.9419      0.123182      0.597423       8.73756       4.18662       3.99154      -6.62821      -5.55161       3.88419     -0.236490      0.293796      -2.24926      0.160592     0.0585114      0.220319      0.200477      0.174489   -0.00889010   -0.00468888     0.0138320    0.00763384  -0.000855174   -0.00277530   0.000496963  -0.000410286   0.000193410   4.08021e-06   8.06458e-06  -1.44006e-06  -7.52561e-07  -4.93464e-07  -9.02414e-08       6.51554       8.33234       9.50967       9.72795       9.53595       9.00333       8.08889       7.11129       5.93652       4.90403       3.83931       3.06047       2.30057       1.66936       1.20009      0.834244      0.567328      0.360711      0.228225      0.139991     0.0829092     0.0477762     0.0250718     0.0135930    0.00701020    0.00338388    0.00162421   0.000693441   0.000309957   0.000119597   4.64892e-05   1.68082e-05   5.51444e-06   1.72964e-06   4.79975e-07   1.20533e-07
  20  21 3942.4489    1.4865  8.1707  9.8553 -0.0003  0.1013   0.0164   0.2926    0.0674   0.0000   463.0248       11.1908       10.4985      -32.9166       10.1074      -15.8221       3.42902       9.11258      -5.25418      -9.37773       8.26625       2.99653      -5.09734      0.249371       2.42657       2.57733     0.0139598     -0.907282     -0.214962     0.0335511     -0.143177     0.0579605    -0.0123253    -0.0150476    0.00312914   -0.00557303  -0.000541879  -0.000623243  -0.000191427   8.37981e-05  -2.07902e-05  -4.29239e-05   3.19514e-06  -5.59171e-07   1.08452e-06   8.01102e-08       7.78588       10.1252       11.1181       11.5218       11.1495       10.7675       9.63946       8.44103       7.39264       6.06601       4.91223       3.79354       2.85307       2.09231       1.48671       1.03373      0.676632      0.456556      0.277865      0.171597      0.101372     0.0566320     0.0309941     0.0167854    0.00818580    0.00408277    0.00193454   0.000828168   0.000363419   0.000147652   5.46570e-05   1.99539e-05   6.80979e-06   2.14161e-06   5.83955e-07   1.53051e-07
  20  22 4086.4598    1.2279  9.8392  9.7682 -0.0046  0.1278   0.0141   0.3546    0.0581   0.0000   442.6548      0.979481      -9.03680      -4.18490       18.8855      -1.23202       20.8998     -0.292638      -1.91047      -3.43312       20.4987      -1.88042      -5.04625      -1.25502       2.74292     -0.823414      0.218729      0.369761     -0.173574     -0.381573     0.0428580      0.112919     0.0643854    -0.0452849    0.00539635    0.00625788   -0.00106353  -0.000796290   0.000257241   0.000138178  -0.000153422  -4.45077e-05   1.89029e-05   4.43348e-06   3.70960e-07  -4.30730e-07       9.31788       12.6199       14.0317       13.9345       14.0979       13.4014       11.8095       10.7950       8.97402       7.48678       5.99077       4.70493       3.54280       2.64877       1.87681       1.29556      0.874126      0.568451      0.364322      0.217886      0.127579     0.0740667     0.0407593     0.0213821     0.0111775    0.00542530    0.00242908    0.00117916   0.000469569   0.000195762   7.36202e-05   2.66073e-05   8.88105e-06   2.78976e-06   7.92708e-07   2.03743e-07
  20  23 4229.8173    1.0021 11.6475  9.5650 -0.0014  0.1558   0.0123   0.4321    0.0591   0.0000   451.3920       4.60916     -0.125512      -11.3967       23.7065      -6.72765       23.1709       23.6104      0.436725      -23.5436      0.115216       9.02812      -5.82365      -3.86427       3.77154      -1.81826     -0.497130      0.326513     0.0413549      0.115430   -0.00188944    -0.0663024     -0.110844     0.0277747    -0.0292506    0.00202997   -0.00362588   -0.00197635  -0.000101872   0.000465133   6.25511e-06  -7.61299e-05  -2.45109e-05  -1.77956e-06   1.07251e-06   2.49696e-07       11.6577       15.4672       17.2507       17.2966       17.6095       16.1884       14.7393       13.0937       10.9462       9.37707       7.38642       5.73741       4.42612       3.15486       2.29900       1.58544       1.05942      0.698978      0.442308      0.271695      0.160824     0.0918576     0.0506555     0.0274584     0.0135225    0.00662702    0.00325864    0.00135135   0.000608708   0.000238925   9.08642e-05   3.30584e-05   1.10083e-05   3.38026e-06   9.21455e-07   2.43491e-07
  20  24 4374.4233    0.8343 13.6987  9.6073 -0.0009  0.2010   0.0108   0.5330    0.0470   0.0000   456.5057      -21.5981       16.3093      -28.8738       57.7209       31.9881       7.81160      -22.8848      -12.6085       9.42397       29.2459      -2.90951      -16.2416       14.7239      -7.56433      -2.01566       1.59221      -1.90271     -0.816481      0.642605      0.350804    0.00433108    -0.0851770    -0.0315831   -0.00383135    0.00295705    0.00193366    0.00249533  -0.000825045   0.000515223  -1.09204e-05   5.54215e-05  -9.39573e-06   6.95471e-06   2.18904e-07   1.33469e-07       15.1050       20.1688       22.4338       22.4931       22.1894       21.1231       19.2181       16.8339       14.3777       12.0428       9.64195       7.49972       5.72777       4.13979       2.96806       2.05851       1.37783      0.908433      0.579625      0.344811      0.211375      0.119286     0.0650088     0.0350004     0.0180406    0.00882583    0.00408870    0.00185095   0.000794721   0.000318608   0.000119960   4.36988e-05   1.45610e-05   4.39512e-06   1.22424e-06   3.11380e-07
  20  25 4517.7241    0.6876 15.7623  9.4845 -0.0079  0.2483   0.0088   0.6443    0.0402   0.0000   393.0032       25.9814       38.8804      -29.0824    -0.0290332       5.07422       13.3162      -4.39441       3.29099       18.0660      -16.8018      0.482516       10.5285      -18.5059       4.16049       1.75646    -0.0210310      -3.09652      -1.54383       1.03313    -0.0153475   -0.00273925     -0.215521   -0.00206208     0.0238472    -0.0108113  -0.000959116    0.00262175  -0.000446066  -3.29384e-05   4.68227e-05   1.64151e-06  -3.16764e-05   1.08257e-05   2.55860e-06  -3.10615e-07       18.6852       24.5881       27.2175       28.1244       27.5929       25.9893       23.9566       20.6711       17.6045       14.7965       11.6950       9.14015       7.04842       5.14797       3.71095       2.58014       1.76385       1.14589      0.730023      0.451574      0.268724      0.156367     0.0853053     0.0471554     0.0239320     0.0119324    0.00576916    0.00247513    0.00108855   0.000429767   0.000161082   5.77115e-05   1.83836e-05   5.64613e-06   1.48926e-06   3.79253e-07
  21   9 2231.8313    0.9631  0.7445  9.5139 -0.0116  0.0292   0.0246   0.0611    0.1218   0.0000   442.0294       3.88331       16.4170      -4.26975       2.62513     -0.243210       2.30528      -1.66190      -4.42855     -0.978818       1.72925      0.418872      -1.64475      0.445369      0.669672    -0.0203821     -0.400668     -0.116560     0.0184382    0.00172935    -0.0110167     0.0160549    -0.0103888    0.00170511   -0.00146183   -0.00106760   0.000283692  -0.000370413  -2.52779e-05   3.86727e-05  -6.02172e-05  -2.46236e-05   1.02644e-06   1.25574e-06  -1.13764e-06  -2.80820e-08       2.23595       2.76376       3.29980       3.19737       3.15156       3.04163       2.80279       2.18781       2.10540       1.74729       1.43520       1.00928      0.854252      0.623654      0.407217      0.308867      0.213642      0.132597     0.0827972     0.0583119     0.0336265     0.0187896     0.0116532    0.00646271    0.00332884    0.00159255   0.000840050   0.000401538   0.000176268   6.66433e-05   2.98924e-05   1.27667e-05   5.01049e-06   1.60050e-06   5.11917e-07   1.46421e-07
  21  12 2676.1521    2.2963  0.9095 10.8735 -0.0081  0.0277   0.0532   0.0703    0.2096   0.0000   435.3815       4.11054       18.0725      0.649526       3.37475      -1.58761       6.03868       1.69988      -3.72048      0.332931       1.06743      0.102039      0.299587     -0.100398     -0.633696     0.0198972     0.0761948     -0.206227     0.0605793     0.0264197     0.0110275   -0.00878739    0.00353655    0.00113526   -0.00129500   -0.00390291   0.000480930   0.000148969   1.41836e-06  -5.92193e-06  -1.93358e-05   1.16459e-06  -3.02489e-06   1.25107e-07   4.92884e-07   3.57039e-07       2.13957       2.87509       3.31334       3.28133       3.24767       2.99760       2.87059       2.37369       2.09214       1.68418       1.32652       1.10550      0.772930      0.594984      0.424326      0.291013      0.198690      0.130532     0.0859071     0.0533256     0.0308568     0.0188483     0.0100669    0.00575230    0.00310608    0.00149623   0.000776413   0.000371894   0.000159782   7.50012e-05   3.03517e-05   1.13439e-05   4.47051e-06   1.54498e-06   5.11018e-07   1.62832e-07
  21  14 2968.7832    3.5993  0.9174 11.8468 -0.0010  0.0291   0.0830   0.0673    0.1377   0.0000   439.8140       2.08608       13.3334       1.08728      0.819180       4.33069      -5.55338      0.692070     -0.821121     -0.364126     -0.128254      -1.58582     -0.874830      0.317716      0.214053    -0.0775385     -0.404749      0.161380     0.0474547    -0.0451276     0.0274214     0.0193749     0.0166570   -0.00653450   0.000409978    0.00158416    0.00163314  -0.000197137   0.000173507  -2.70173e-05  -8.87726e-06   1.59816e-06   3.42835e-06  -2.29510e-06  -8.95038e-07   7.31888e-08       2.10810       2.90396       3.03004       3.02356       3.07333       2.94338       2.75481       2.61413       2.08327       1.84318       1.40120       1.12888      0.874961      0.645560      0.522460      0.313919      0.257723      0.153492      0.105610     0.0684907     0.0341859     0.0279004     0.0100914    0.00903120    0.00331271    0.00228631    0.00102071   0.000397062   0.000240571   6.84813e-05   4.26435e-05   1.48068e-05   5.01921e-06   2.37031e-06   4.57405e-07   2.10612e-07
  21  16 3258.3769    3.5562  1.3777 11.7471 -0.0088  0.0416   0.0701   0.0869    0.1400   0.0000   435.6703      -3.48895       10.5286       6.10374      0.146587      -2.91732      0.379158      -3.75284       2.24188      -4.89093       1.66923       1.15701       1.26744      0.174196   -0.00885761      0.142046     -0.698848      0.290152     0.0765638     -0.144755    -0.0503619   -0.00490190    0.00858287   -0.00773239    0.00185700    0.00169479  -0.000590347   0.000847994   0.000328160  -4.43464e-05  -6.15425e-05   5.34652e-07   1.02831e-05   1.81309e-06  -1.06789e-06   5.62461e-08       2.77192       4.20531       4.02815       4.66584       4.23520       4.29753       3.70478       3.40179       2.82629       2.39041       2.09281       1.33516       1.22050      0.828875      0.670578      0.460523      0.316040      0.212173      0.121033     0.0855863     0.0462945     0.0306834     0.0156436    0.00935627    0.00436460    0.00254955    0.00108961   0.000544847   0.000251480   0.000102362   4.87857e-05   1.70050e-05   6.97431e-06   2.13728e-06   6.94815e-07   1.94662e-07
  21  17 3402.6720    3.0579  1.7765 11.5580 -0.0054  0.0447   0.0526   0.0967    0.1078   0.0000   443.6131       2.69852       6.09023      -7.54659       11.8386      0.329447      -3.83988      -5.51968      -2.30050       1.64697       1.22154     0.0983007       1.69890      0.758997     -0.439225    -0.0805730      0.137461     0.0905510      0.241658      0.103021    -0.0111971    -0.0291728    -0.0204104   -0.00225032    0.00857650   -0.00105442   -0.00144453  -8.15745e-05   0.000112682  -1.70528e-05   5.06685e-05   5.65131e-06   4.88657e-06  -3.30351e-06  -5.08905e-07  -4.66349e-08       3.05790       4.49669       4.66417       4.95599       4.98759       4.62127       4.10124       3.70800       3.10242       2.66614       2.08165       1.67791       1.16744      0.953216      0.648570      0.474558      0.319084      0.200954      0.134035     0.0838815     0.0501284     0.0320599     0.0169387     0.0101531    0.00521669    0.00249285    0.00132638   0.000604360   0.000270516   0.000119968   4.98131e-05   1.89870e-05   7.06219e-06   2.49933e-06   7.40985e-07   2.36208e-07
  21  18 3546.8122    2.4366  2.9993 11.2712 -0.0039  0.0549   0.0358   0.1391    0.0798   0.0000   441.4381      -7.94229       10.1833       2.13701       3.02281      -11.7534     -0.122344       2.46970      -3.98136      -5.74781       3.87669       2.08482      -3.87741      -1.00126       1.81740     -0.257500     -0.760575      0.407445     0.0891342     0.0738670     -0.160174    -0.0725377     0.0248316     0.0283857   -0.00534643   -0.00353400   -0.00157238    0.00189855   0.000295520  -0.000260110  -6.64646e-05   2.97386e-05  -1.15103e-05  -1.31348e-06   1.70354e-06  -1.17454e-07       4.10311       5.24091       6.02173       5.88377       5.94671       5.58489       5.03026       4.53368       3.98264       3.28906       2.74986       2.10056       1.60611       1.18763      0.868131      0.614673      0.405734      0.271095      0.176513      0.109939     0.0669690     0.0390035     0.0227914     0.0127312    0.00655118    0.00340014    0.00161819   0.000797459   0.000354160   0.000158802   6.22824e-05   2.55212e-05   9.03236e-06   3.24065e-06   1.03498e-06   3.13243e-07
  21  19 3691.2860    2.0233  4.2587 10.6984 -0.0005  0.0682   0.0268   0.1731    0.0822   0.0000   444.9853       1.07900       13.1609     -0.554964      -5.78195      -3.89029      -6.46405      -4.80606       2.44949       2.23567      -3.40485      0.441000      -1.17261       2.02132      -1.63783       1.42040     -0.374796     -0.849540      0.194767      0.111774    -0.0755819    0.00497846     0.0421965     0.0129268   -0.00307102   0.000140380   0.000607220    0.00231848  -0.000135561  -0.000240405  -4.22593e-05   2.03301e-05   1.36790e-05   1.55708e-06   3.12865e-07  -2.31985e-07       4.91586       6.33039       7.48758       7.50050       7.07166       7.24684       6.35311       5.60882       4.74996       3.91888       3.26939       2.49745       1.95941       1.44144       1.06244      0.706815      0.524207      0.338264      0.217745      0.141379     0.0836765     0.0487175     0.0281036     0.0156555    0.00797386    0.00432399    0.00200742    0.00100984   0.000435148   0.000196194   7.85223e-05   3.35635e-05   1.20398e-05   4.17537e-06   1.34042e-06   4.23053e-07
  21  20 3835.6005    1.6921  6.2990 10.1963 -0.0030  0.0829   0.0197   0.2289    0.0720   0.0000   446.7185      -18.6515       27.9998       9.43426       14.4424       15.8845       15.4781      -1.64803       5.33030      0.334524      -1.78884     0.0369377       1.21263      0.762996       1.22753       1.38174     -0.459035      0.131454      0.244836     -0.191307     0.0502232      0.116920    -0.0333028   -0.00379643     0.0142732    0.00928818  -0.000715796   0.000994384  -0.000420060  -0.000124770  -6.68639e-05  -7.88932e-06  -1.39332e-05  -7.48551e-07   2.30222e-06   3.49389e-07       6.13836       8.09967       8.87359       9.23515       8.88249       8.70635       7.69098       6.90839       6.08814       5.01723       4.11269       3.24405       2.45001       1.87753       1.31394      0.921538      0.624081      0.436838      0.273766      0.173599      0.105706     0.0610562     0.0344786     0.0198288     0.0103885    0.00526929    0.00265195    0.00125883   0.000543720   0.000242227   0.000101887   3.95107e-05   1.41592e-05   5.02141e-06   1.62063e-06   4.91975e-07
  21  21 3979.5318    1.4159  8.7188  9.8472 -0.0025  0.1095   0.0152   0.2970    0.0609   0.0000   430.7472       1.00461       4.70020       7.14678       1.31051       15.7169      -13.4186      -6.38705      -5.22933      -4.62209       4.24748       1.99758      -6.92463       1.66801       1.17275      -1.40414      -1.54077      0.609300      0.519940     -0.157111    -0.0825242     0.0436006  -0.000617178    -0.0160978     0.0343185   -0.00183642    -0.0113291  -0.000529640   0.000496212   2.78302e-05   0.000115005  -7.28336e-05  -1.33555e-05  -5.51025e-06  -2.30019e-07   6.60893e-07       7.83178       10.2767       11.4311       11.6184       11.3546       11.2342       10.1800       9.10470       7.77500       6.38122       5.15896       4.15444       3.18754       2.36862       1.75693       1.25033      0.864690      0.564976      0.369854      0.228014      0.141670     0.0830573     0.0467403     0.0260493     0.0133634    0.00718643    0.00343497    0.00167938   0.000754863   0.000331239   0.000132165   5.40994e-05   1.90100e-05   7.00776e-06   2.18527e-06   6.64725e-07
  21  22 4123.6115    1.1745 10.0870  9.6610 -0.0040  0.1242   0.0130   0.3530    0.0581   0.0000   438.2910       13.1321       6.95862      -16.1988      -8.36021      -10.5508      -4.25562       27.3351       1.39204       7.62064      -15.9471    -0.0681763       5.09865      -5.33136       3.33753      0.623918      0.191191      0.316708     -0.476802     -0.283921      0.256194     0.0767259     0.0847690    0.00299367   -0.00600982    -0.0206347    0.00610314   0.000363084   0.000571222   -0.00103946  -0.000251511   2.65659e-05  -1.60733e-05   2.70440e-06  -3.83409e-06  -5.43761e-08       8.88907       11.5375       12.9859       13.5393       13.3183       12.7777       11.5819       9.99731       8.84835       7.30272       5.91850       4.64106       3.62124       2.68147       1.98351       1.34042      0.959483      0.637186      0.419434      0.263545      0.158803     0.0939816     0.0539178     0.0300767     0.0161304    0.00823586    0.00408991    0.00188883   0.000876249   0.000368512   0.000156715   6.03855e-05   2.25976e-05   7.76996e-06   2.49442e-06   7.56069e-07
  21  23 4267.8625    0.9787 13.3203  9.6122 -0.0031  0.1717   0.0109   0.4747    0.0497   0.0000   428.7502       4.56039       18.3779       15.3472       1.76704       26.3411      -2.15570      -48.1906       11.1321       35.8360      -2.60014      -11.7982       7.05061      0.502635       4.43448      -2.30041       2.59861       1.41581     -0.568927     -0.319351      0.502104      0.259846      0.202363     -0.113625    -0.0332995     0.0222349    0.00409287   -0.00410065  -0.000557128  -0.000875445   0.000474544   0.000211210  -3.11839e-05  -1.30246e-05  -3.78718e-06   8.35436e-07       12.1339       16.1813       17.8518       18.5156       18.1185       17.1858       16.0735       14.0848       12.3861       10.2322       8.20514       6.52609       5.02602       3.83241       2.76456       2.01265       1.35371      0.902846      0.587853      0.365239      0.222581      0.133896     0.0771081     0.0416394     0.0229235     0.0117847    0.00586322    0.00270882    0.00129102   0.000542044   0.000226649   8.63478e-05   3.28312e-05   1.11653e-05   3.50682e-06   1.03996e-06
  21  24 4412.1595    0.7616 13.3751  9.6131 -0.0043  0.2080   0.0102   0.5434    0.0444   0.0000   428.1509       41.3750       55.3290      -28.7829       8.14570      -19.5891      -61.2233       3.12059       21.5909       5.80066      -11.2807      -2.78559      -1.26172      -2.77719       1.76888       1.55314       1.93314     -0.490505      -1.23839      0.587523    -0.0130784    -0.0586383      0.191604    -0.0949789    -0.0479742    0.00825740    0.00952027   -0.00607324   -0.00157044    0.00105529   4.87685e-05  -0.000125661  -0.000120183   1.79505e-05   5.06029e-06  -4.58195e-07       14.9949       20.1076       22.6847       22.8623       23.1708       21.4041       19.6587       17.7516       14.6633       12.5068       10.0393       7.99789       6.17642       4.48390       3.36633       2.34276       1.62019       1.10277      0.700578      0.448550      0.276312      0.164217     0.0948101     0.0508612     0.0285601     0.0143351    0.00721137    0.00356565    0.00149681   0.000714540   0.000275919   0.000108967   4.02233e-05   1.33983e-05   4.28911e-06   1.26643e-06
  22  11 2559.1274    1.8900  0.9835 10.5560 -0.0122  0.0367   0.0394   0.0679    0.1294   0.0000   435.9429       3.39765       19.4430      0.429196      -8.27718       2.92465      0.938174      -1.16988       1.79859       3.45122      -2.85216      -1.86353      0.654454     -0.212876     -0.391235      0.166340     -0.505307     -0.204644     -0.148404     0.0447858    -0.0566710   -0.00657248     0.0104256    0.00899381    0.00660253   0.000653181  -0.000403390  -8.56222e-06  -0.000320803  -0.000147109   5.15195e-05  -9.35647e-06  -8.20585e-06  -1.01063e-06   2.10117e-07  -3.53882e-07       3.15991       3.85292       3.50338       3.40672       3.99248       4.53374       4.10065       3.12367       2.26946       1.88405       1.90979       1.73430       1.35993      0.889144      0.559400      0.339606      0.297286      0.231885      0.174545      0.117805     0.0754175     0.0404961     0.0229045     0.0113353    0.00570279    0.00276720    0.00141831   0.000673798   0.000307709   0.000155862   5.68685e-05   2.66564e-05   1.06917e-05   4.36560e-06   1.33004e-06   4.65810e-07
  22  13 2854.6061    3.0655  0.8268 11.5536 -0.0132  0.0281   0.0736   0.0629    0.2040   0.0000   438.5609       5.12106       20.2049       2.14117      0.566544     -0.249735      -1.50124       1.01986      -1.36232      -1.36857     -0.319866       1.66416     -0.467718     -0.452663      0.356457      0.258999     -0.259899     -0.252468     0.0412341     -0.168730    -0.0135535     0.0331051  -0.000920786    0.00704322   -0.00194807   0.000624156    0.00176019   0.000613704   0.000232555  -2.57988e-05  -2.80589e-05  -1.01822e-05  -3.89480e-06   4.84610e-06   1.04316e-06   4.29342e-07       2.02045       2.85365       3.07698       3.07921       3.09735       2.77244       2.44832       2.34293       2.00164       1.84930       1.42261       1.18268      0.893125      0.639908      0.472794      0.317134      0.209856      0.159514     0.0900378     0.0656124     0.0373759     0.0233855     0.0139055    0.00733202    0.00446263    0.00213479    0.00122632   0.000567686   0.000265657   0.000122755   4.99832e-05   2.24834e-05   8.61609e-06   3.28042e-06   1.13545e-06   3.85868e-07
  22  14 3001.3105    3.7237  0.8827 12.0392 -0.0066  0.0261   0.0826   0.0665    0.1423   0.0000   436.9320      -2.77024       12.4677       2.00825      -3.55811       4.33748      -1.62734      0.116196       1.29496      -2.13413      -1.19969      0.457602    -0.0741213     -0.231065     -0.183268    -0.0133925      0.168121      0.175581   -0.00776069     0.0923455     0.0231401     0.0130172     0.0101104   -0.00582001    0.00361324   -0.00155992   0.000946358  -0.000340325   3.12368e-05   0.000147175  -8.29535e-05  -1.70179e-05  -1.47533e-06   1.76204e-06  -2.69018e-06  -1.51086e-07       1.93325       2.51452       2.80050       2.93134       2.88046       2.54348       2.50503       2.27152       1.79264       1.63891       1.35963       1.06970      0.836573      0.575187      0.440052      0.315191      0.208470      0.138765     0.0956848     0.0624286     0.0382366     0.0222122     0.0137901    0.00785098    0.00418505    0.00220883    0.00113985   0.000546850   0.000264811   0.000143144   5.62468e-05   2.52685e-05   9.24833e-06   3.72941e-06   1.30429e-06   4.13806e-07
  22  15 3146.9297    3.9365  0.9452 12.4745 -0.0012  0.0307   0.0883   0.0703    0.1111   0.0000   440.5889      -2.51599       16.3953      0.373649     -0.219548      -11.5644      -5.35456       1.69178     -0.351625      -1.38472       1.56275     -0.756432     -0.220957      0.699245     -0.426747     0.0454584   -0.00645530      0.123897     -0.152303    0.00673104    0.00370124     0.0439491    0.00302105   -0.00116382    0.00702225   -0.00323862   0.000651194    0.00111462  -0.000737135   0.000191504   2.13703e-05   4.11921e-06   6.81731e-06   3.10423e-06   1.47088e-06  -6.43853e-07       2.26990       2.89259       3.11075       3.24412       3.33702       3.32174       3.00719       2.51754       2.11513       1.63069       1.54232       1.19024      0.958762      0.684417      0.480141      0.328458      0.238359      0.179406      0.115316     0.0879008     0.0466688     0.0298027     0.0166178    0.00901628    0.00531933    0.00249240    0.00142092   0.000643462   0.000315055   0.000158460   5.78689e-05   2.94602e-05   9.88721e-06   4.24696e-06   1.44710e-06   4.44036e-07
  22  16 3292.0742    3.4721  1.4403 11.8849 -0.0111  0.0373   0.0620   0.0834    0.1113   0.0000   438.6445      0.903623       17.1628       3.40214       5.00273      -1.62959      -7.10509      -1.66663      0.303706     -0.973264      0.512317     -0.723197      0.802329      0.812925     -0.283008     -0.248707      0.291238      0.118386     -0.163145     0.0825050      0.181216     0.0243904   -0.00110929   -0.00264976   -0.00565717    0.00419673   -0.00122302  -0.000157313  -0.000366717   0.000224896   1.11350e-05  -2.98148e-05  -9.85879e-06   9.88449e-06   1.73342e-07  -5.78102e-07       2.64916       3.59622       3.79569       3.67637       3.86262       3.51727       3.50402       3.04447       2.71045       2.17686       1.82679       1.41650       1.13158      0.888307      0.627398      0.469175      0.314379      0.218477      0.143218     0.0925467     0.0546682     0.0327803     0.0191086     0.0105017    0.00575590    0.00321331    0.00156961   0.000802234   0.000348753   0.000179281   7.16242e-05   3.32871e-05   1.18336e-05   5.12529e-06   1.68036e-06   5.73268e-07
  22  17 3437.0916    2.9792  2.2044 11.3980 -0.0074  0.0423   0.0446   0.1067    0.0927   0.0000   437.4603      -5.71973       20.5056      -1.40309       1.92115      -2.66265       6.78132       1.37695     -0.647939      -1.86980     -0.110484      0.797975      -2.80626     0.0699248      0.216459    -0.0848202     -0.461573     -0.379836      0.408766     0.0165731   -0.00357444     -0.104928     0.0133673     0.0221775     0.0106038   -0.00822739   -0.00162346   0.000631600  -0.000132412  -4.81383e-05   7.37136e-05   1.00453e-05  -3.52894e-05   1.44210e-06   3.70451e-06  -4.60905e-07       3.16650       3.98696       4.32585       4.33383       4.43934       4.35723       3.99104       3.48672       3.07224       2.53258       2.06517       1.71319       1.30263      0.988839      0.710238      0.526933      0.360659      0.252501      0.160175      0.105092     0.0650844     0.0391642     0.0237773     0.0128190    0.00697834    0.00378369    0.00200724   0.000922723   0.000472275   0.000199922   9.68189e-05   3.51061e-05   1.57930e-05   5.66104e-06   2.05763e-06   6.95001e-07
  22  18 3581.7298    2.3429  3.3386 11.0200 -0.0073  0.0552   0.0313   0.1395    0.0759   0.0000   442.2801     0.0307833       14.8171       7.96817      -1.22855       3.29766       1.54104       3.08282     0.0325916       6.06591      0.571733      -3.84039      0.344648     -0.264276     -0.480519      -1.24122      0.714564      0.275436      0.113244    -0.0113183      0.117363     0.0792122     0.0169799    -0.0519402    -0.0154378    0.00903087   0.000663374   -0.00392881   -0.00102429   0.000245833   0.000190655  -5.05556e-05  -2.17996e-05  -3.70558e-06   9.40978e-06  -5.25393e-07       3.84915       4.98819       5.53849       5.59839       5.63730       5.45952       5.01725       4.47286       3.80376       3.33573       2.75053       2.16969       1.70585       1.24448      0.946785      0.673065      0.477100      0.318535      0.209201      0.135319     0.0878928     0.0510752     0.0308433     0.0180275    0.00941239    0.00524310    0.00251101    0.00133559   0.000606041   0.000297856   0.000121131   5.48534e-05   2.09129e-05   8.58579e-06   2.74752e-06   1.00114e-06
  22  19 3726.6473    1.9414  5.0416 10.5672 -0.0047  0.0700   0.0228   0.1903    0.0679   0.0000   436.1174      -13.3899       10.3810       6.39649      -9.75962      -6.26747       7.93569      -2.20501       6.97600      -2.96519       5.41134       1.18664      -3.06930       3.71552       1.41284      -1.22211     -0.646741      0.395347      0.277571      0.177697   -0.00299335    -0.0639736    -0.0170393     0.0410437     0.0101193   0.000264868   -0.00424316    0.00284510  -0.000555842  -3.20876e-05  -3.20385e-05   0.000124549  -4.49688e-05   1.58734e-06   2.87972e-06   9.46451e-07       4.93538       6.39142       7.24796       7.38251       7.20604       7.12590       6.43783       5.80503       4.95613       4.09232       3.57858       2.70076       2.14153       1.67140       1.15340      0.849987      0.596935      0.398601      0.273147      0.172857      0.107923     0.0653264     0.0383702     0.0215677     0.0119646    0.00634482    0.00329770    0.00160576   0.000775114   0.000351508   0.000156222   6.59328e-05   2.70474e-05   1.02613e-05   3.66116e-06   1.18989e-06
  22  20 3871.4048    1.5753  6.7578 10.2180 -0.0063  0.0895   0.0179   0.2452    0.0606   0.0000   448.1852       8.50780       15.8199      -12.7833      -17.7231      -2.18778      -15.0765      -1.11298       1.10975       11.9957      -2.93587       3.17296       3.75650       5.09129     -0.500699      -1.00938     -0.184732      0.391418     0.0244727     -0.167720     -0.396930    -0.0172811     -0.100117    0.00869707     0.0274147    -0.0120115  -0.000508347    0.00171435   0.000652887  -0.000892580   0.000196282   0.000129698  -5.22262e-05  -1.36947e-05   7.31729e-06   2.87310e-06       6.27251       8.11033       9.00033       8.94954       9.16125       8.74043       8.43093       7.27229       6.08412       5.45230       4.40780       3.52236       2.84819       2.06490       1.55011       1.08517      0.767437      0.540034      0.352011      0.232971      0.146479     0.0856818     0.0499891     0.0289359     0.0158619    0.00818532    0.00432304    0.00212029    0.00102315   0.000483318   0.000200258   8.92549e-05   3.58680e-05   1.33776e-05   4.77037e-06   1.58947e-06
  22  21 4016.3336    1.3352  8.7176  9.9792 -0.0019  0.1095   0.0149   0.3075    0.0531   0.0000   444.2223       2.78408       1.88283      -8.66110       17.5061       2.76198      -21.0908     -0.396675       8.18579     0.0761464      -3.34772      -6.12912     -0.256158       5.71352     -0.781269       1.30240     -0.558926      -1.41178      0.261535      0.412866      0.185715     -0.199192     -0.146465     0.0123566  -0.000428048    0.00375948    0.00235885   0.000112470   -0.00142666   0.000480003   0.000162907   9.51889e-05  -3.00256e-05   1.95850e-06   5.08626e-06   8.99505e-08       7.51096       9.79584       11.0349       11.0475       11.2151       10.7158       9.94439       8.94755       7.82353       6.44775       5.50990       4.26672       3.34337       2.56252       1.92141       1.35643      0.952629      0.648068      0.434468      0.275616      0.170456      0.104987     0.0618325     0.0347116     0.0195261     0.0103767    0.00539231    0.00263443    0.00125228   0.000579171   0.000259391   0.000110179   4.34935e-05   1.66711e-05   5.72978e-06   1.93464e-06
  22  22 4160.7783    1.0775 10.8216  9.7153 -0.0077  0.1393   0.0123   0.3845    0.0528   0.0000   446.0353       5.16138       27.9826       11.3554       20.9655      -11.1647      -5.39350       3.04585      0.588880       2.82849       7.57555      -7.79405     0.0593736      0.172677     -0.536621       5.42662      0.483681      0.113532     -0.747690     0.0856297     -0.182957     0.0149110    -0.0721057     0.0310177     0.0263552     0.0249031    -0.0139410    0.00543789   -0.00316395  -0.000948074  -0.000159780  -0.000240895   2.54799e-05   4.72040e-05   1.03782e-05  -6.79071e-06       9.34645       12.4971       13.9397       14.5129       14.4835       13.7762       12.5890       11.3092       9.85854       8.30986       6.79547       5.45454       4.35706       3.14583       2.42032       1.68031       1.22198      0.815937      0.546696      0.359036      0.223058      0.135268     0.0816578     0.0461259     0.0252190     0.0137676    0.00719251    0.00346816    0.00172495   0.000778538   0.000352597   0.000139951   5.84883e-05   2.19301e-05   7.56719e-06   2.56905e-06
  22  23 4305.6111    0.8638 12.5543  9.6981 -0.0165  0.1764   0.0104   0.4874    0.0447   0.0000   463.6562      -8.79515       18.6217       13.5585       16.7011       8.71391      -1.53327       19.0999      0.639666      -25.7111       4.20769      -3.15145      -4.73002      -5.40945      -1.46823       6.46278      -3.09605      0.414701       2.13533     -0.510947     -0.445430     -0.229788     -0.122609     0.0614924      0.104348    -0.0206707    -0.0208768   -0.00218949   -0.00227407   3.61117e-05    0.00110273   0.000287648  -5.37657e-05   1.22869e-05   3.02380e-06  -2.16897e-06       12.0226       15.6262       17.8685       18.3914       17.8057       17.3835       15.9159       14.2207       12.6674       10.6273       8.62796       7.17754       5.37868       4.15238       3.05300       2.21989       1.54181       1.04686      0.701269      0.451521      0.282290      0.173524      0.104463     0.0581232     0.0331722     0.0176268    0.00916737    0.00461366    0.00216873    0.00103818   0.000441048   0.000193910   7.33859e-05   2.87210e-05   9.90858e-06   3.37951e-06
  23   7 1969.5916    0.5336  0.5675  9.0384 -0.0079  0.0298   0.0154   0.0502    0.0669   0.0000   440.1439      -2.20249       14.0360       4.55099      -3.23904       2.31789       4.24868     -0.353239      0.106398       2.48188      -1.32517     -0.506913      0.443180      0.640794     0.0589403    -0.0177909      0.268493     -0.149500    -0.0580372     0.0657558     0.0650216    -0.0371433    -0.0145157    0.00575897   -0.00264310    0.00339893   -0.00259680   0.000333803  -0.000169165   0.000166978   4.38676e-06   4.89925e-05   1.00329e-05  -3.92036e-06   6.23248e-06  -6.04445e-07       1.77717       2.53663       2.79053       2.79995       3.03239       2.77149       2.46853       2.23445       2.16430       1.48823       1.52029      0.982753      0.856431      0.697347      0.455469      0.349718      0.250908      0.162236      0.117168     0.0759165     0.0468138     0.0303237     0.0163504    0.00985803    0.00611133    0.00320014    0.00183837   0.000875450   0.000499277   0.000239251   9.45382e-05   5.60841e-05   1.59850e-05   9.43912e-06   2.94526e-06   1.21214e-06
  23  12 2737.5002    2.4732  0.9055 11.2591 -0.0061  0.0313   0.0542   0.0641    0.1222   0.0000   439.4486     -0.760471       12.7889      -4.19421       2.98518       2.53687      -3.29496     -0.479373      0.338391       2.95103       1.90221      -1.88532       1.00846     -0.919683      0.270642     -0.355787     0.0505521    -0.0649564     -0.159753     0.0677148     0.0719155   -0.00660053   -0.00784516    0.00972516   -0.00217626   0.000206889    0.00125016   0.000254185   0.000202219  -1.97433e-05  -2.68548e-06   2.44344e-05   5.90547e-06  -7.27832e-06   3.15388e-06  -9.37968e-07       2.01422       2.86623       2.84176       3.15561       2.91151       2.93870       2.55749       2.42605       2.13111       1.93475       1.56900       1.22076       1.06308      0.746072      0.570964      0.401102      0.297597      0.189796      0.135112     0.0868979     0.0588875     0.0333504     0.0226719     0.0119400    0.00682812    0.00396976    0.00188489    0.00119663   0.000475733   0.000263031   0.000117270   4.86787e-05   2.23814e-05   8.19026e-06   3.35860e-06   1.38579e-06
  23  13 2886.0201    3.2798  0.8625 11.4936 -0.0055  0.0292   0.0761   0.0635    0.1936   0.0000   440.2269      -2.22927       22.1880      -1.16143      -4.79422      0.870218      0.200154      0.515362      0.217273       1.27416     -0.475656      0.729109     -0.566771      0.286474     -0.293688     0.0237308     0.0205779     0.0734815     -0.172376     0.0116219     0.0319582   0.000484796     0.0412442    -0.0168325   -0.00212023  -0.000214528    0.00510109   0.000752033  -0.000192442  -0.000102653  -1.80739e-05  -8.45603e-06  -6.01745e-06  -7.11548e-06   1.83869e-06  -3.87754e-07       2.06549       2.57307       2.89290       3.09819       3.05435       2.98611       2.68431       2.44842       1.85691       1.77927       1.47146       1.16471      0.910372      0.617828      0.478123      0.380009      0.262940      0.186092      0.107213     0.0839481     0.0533190     0.0311522     0.0202015     0.0127132    0.00677628    0.00366107    0.00201038    0.00102068   0.000396108   0.000245609   0.000127028   4.99576e-05   1.92419e-05   8.94727e-06   3.33444e-06   1.44122e-06
  23  14 3033.3392    3.8203  0.8758 11.9141  0.0005  0.0314   0.0866   0.0636    0.1965   0.0000   440.5747      -4.26974       15.0520      -1.10318      -1.15438     -0.966652      0.529672       2.89199     -0.978786      0.194753      -1.42065     -0.938413     -0.942503      0.519403     -0.148629      0.234942     0.0447619      0.164374    -0.0350605      0.142939    -0.0349792    -0.0223648   -0.00236522    -0.0102919   -0.00611306   -0.00139238    0.00214448   0.000840713   0.000301004  -0.000283310  -4.51882e-05   2.43947e-05   2.43175e-05   4.04236e-06  -2.88848e-06   1.66010e-06       2.62323       3.53813       3.64153       3.35102       3.06555       3.01830       3.08066       2.94893       2.71380       2.24828       1.86054       1.42254       1.15052      0.911958      0.693243      0.512169      0.356358      0.237815      0.147818     0.0895790     0.0557136     0.0298307     0.0182570     0.0104647    0.00549701    0.00311314    0.00162154   0.000862567   0.000403071   0.000205309   9.12033e-05   4.25962e-05   1.63576e-05   7.15307e-06   2.96370e-06   1.04521e-06
  23  16 3325.4400    3.3808  1.5801 11.7725 -0.0012  0.0396   0.0583   0.0887    0.1078   0.0000   435.0339      -3.06704       18.0775      -2.61454      -6.20011       2.30193      -1.08831      0.503304      -2.24564      -2.34987       1.14932      0.393353      0.822011      0.372494     -0.111727     0.0211401    -0.0378327    -0.0386631   -0.00580961   -0.00494824     0.0929038     0.0465474   -0.00571352    -0.0112542     0.0134058    0.00476535    0.00176347  -0.000894390  -0.000368753   0.000758189  -4.66890e-05  -5.30718e-05   1.25879e-05  -9.49458e-06  -6.51949e-06   4.24830e-07       2.46678       3.27135       3.62333       3.83789       3.58240       3.82601       3.35573       3.00644       2.72949       2.25675       1.79624       1.51676       1.25183      0.890526      0.712507      0.471336      0.356370      0.249720      0.163949      0.113397     0.0688001     0.0441423     0.0266831     0.0149057    0.00827699    0.00498572    0.00237682    0.00138231   0.000646188   0.000329927   0.000137341   6.44910e-05   2.77379e-05   1.13257e-05   4.18070e-06   1.70939e-06
  23  17 3471.1289    2.8007  2.3953 11.1997 -0.0047  0.0445   0.0391   0.1101    0.0852   0.0000   440.0894      0.787912       14.0975      -4.33850      -1.47473      -3.57765      -10.1028      -1.73079      -1.14136       1.72384      -1.84440       4.37108     -0.948155      -1.91730    -0.0156818       2.02361     -0.687419     -0.443576     0.0970232      0.380779    0.00947437    -0.0402853   -0.00317291     0.0221745   -0.00843311    -0.0122324  -0.000333925    0.00268359   0.000227289  -0.000589640   2.46933e-06  -4.09786e-05  -4.11415e-05   2.48374e-06   1.10904e-05   1.09913e-06       2.81506       3.87662       4.16578       4.47218       4.33152       4.20402       3.97270       3.34116       3.11273       2.70574       2.16046       1.77450       1.42204       1.04606      0.806620      0.584714      0.410763      0.285347      0.189842      0.130337     0.0793090     0.0513318     0.0306927     0.0177281     0.0106694    0.00581304    0.00298919    0.00157098   0.000773669   0.000382072   0.000168801   7.56952e-05   3.32810e-05   1.33485e-05   5.01686e-06   1.95872e-06
  23  18 3616.3861    2.2987  3.8506 10.9239 -0.0031  0.0573   0.0283   0.1522    0.0647   0.0000   431.9123       4.35316       6.45459       4.17662       5.84615      -6.13804      -7.14071       3.55880       12.4566    -0.0793104      -3.52932      0.734726      -3.64659     -0.465168     -0.986772      0.376972     -0.948194     -0.623332     -0.244925      0.325207     0.0596686     -0.122364    -0.0275776    0.00572486    -0.0149447    -0.0114681    0.00372921  -0.000379200   -0.00180404  -0.000149995  -4.37274e-05   0.000104351   1.27372e-05   5.24494e-06   2.06100e-06  -2.05726e-06       3.90375       5.17995       5.64264       5.87624       5.80937       5.58862       5.22090       4.55853       4.22493       3.46447       2.97759       2.37752       1.83653       1.40905       1.07508      0.771094      0.549202      0.384474      0.245300      0.166388      0.103747     0.0643928     0.0406765     0.0235096     0.0128942    0.00737054    0.00390848    0.00200599   0.000991275   0.000478392   0.000217367   0.000103336   4.11368e-05   1.76872e-05   6.60713e-06   2.47383e-06
  23  19 3761.8561    1.8165  5.4539 10.4888 -0.0032  0.0763   0.0212   0.1994    0.0635   0.0000   446.2980       4.84780       26.6974       12.6157     -0.672435      -2.93032       5.33639     -0.732933      -4.16043      -3.18288       4.45193       3.57781       2.69536      0.863092       2.19600     -0.218759      -1.05274      -1.05035      0.212392     -0.218168     0.0690927    -0.0975069     0.0418240  -0.000541302     0.0259684    0.00935508    0.00386696   -0.00109771  -0.000804748   -0.00128774  -0.000268921   0.000274275  -7.79880e-06  -2.72053e-05  -2.07834e-06   1.40686e-06       4.90674       6.60787       7.47020       7.52557       7.62946       7.46180       6.75550       6.16147       5.20983       4.49426       3.83825       2.97705       2.39788       1.82779       1.37391      0.996607      0.708513      0.489219      0.342408      0.217444      0.141414     0.0888291     0.0535906     0.0313666     0.0179914    0.00979731    0.00532575    0.00275078    0.00133924   0.000666345   0.000295943   0.000141476   5.78292e-05   2.50782e-05   8.90609e-06   3.42518e-06
  23  20 3907.1502    1.5069  7.4301 10.1554 -0.0030  0.0926   0.0169   0.2592    0.0567   0.0000   449.8396      -11.6394       16.9684       7.95145     -0.971098       3.10404       10.5789       8.87475       13.0368      -1.50062      -3.80589      -1.61504     -0.329444       1.72471      -2.84688     -0.257690      0.260496     0.0647635     -0.162513      0.251942      0.116691     -0.181856     0.0109604     0.0396216     0.0255650    -0.0127174   -0.00657111   1.47264e-05    0.00323844  -0.000288913   5.62359e-05  -3.14475e-05   5.20212e-05   1.83226e-05  -2.03902e-06  -6.92124e-06       6.13111       7.93872       8.90476       9.21160       9.35608       8.79603       8.29292       7.38897       6.60813       5.53961       4.58875       3.75747       2.92672       2.26304       1.70080       1.24605      0.891988      0.615676      0.413296      0.274006      0.173844      0.108710     0.0664178     0.0384916     0.0223041     0.0121800    0.00659198    0.00343397    0.00170087   0.000832004   0.000387961   0.000171319   7.32482e-05   3.00569e-05   1.10789e-05   4.19469e-06
  23  21 4052.3287    1.2412  9.1398  9.9469 -0.0044  0.1118   0.0141   0.3179    0.0507   0.0000   446.3453      -8.42294       30.9684       9.66468     -0.850588      -12.5384       4.26611       3.44186      -7.23138      -13.1400      -3.67124       11.4591    -0.0891428      -4.37838       2.33797       1.78862     -0.273741     -0.408982      0.336864      0.213964     -0.158760      0.235265      0.119271    -0.0203757    -0.0768790     0.0140737     0.0267360   -0.00417145   -0.00103405  -0.000233539  -0.000116635   8.09316e-05   9.42777e-05  -3.63584e-05  -3.06833e-05   3.36655e-06       7.56404       9.79496       11.1993       11.5134       11.5291       10.9773       10.1781       9.26494       8.00239       6.80156       5.66323       4.53120       3.59344       2.77913       2.03452       1.52741       1.07304      0.744409      0.504584      0.336875      0.211207      0.133335     0.0815875     0.0471540     0.0271357     0.0151704    0.00799249    0.00422713    0.00210173    0.00101331   0.000482696   0.000211429   9.29626e-05   3.64895e-05   1.40930e-05   5.25313e-06
  23  22 4197.6143    1.0356 11.9114  9.7145 -0.0045  0.1513   0.0116   0.4127    0.0489   0.0000   434.6072      -17.4707       42.2364       6.83208       7.06737      -6.92738      -3.01379       25.7165      -4.47658      -13.2013      -5.99112      -7.35572       2.98800      0.134300      -4.55886       2.46356      -2.57445     -0.198481      0.547467     -0.338335     -0.490786     0.0151912      0.246407     -0.109944     0.0112977     0.0307642    0.00294952    -0.0100946    0.00280427  -0.000163567   0.000258577   0.000138723   0.000104432   1.21624e-05  -1.31022e-05   1.68033e-06       9.75024       12.8662       14.5074       14.9428       14.9600       14.2805       13.7509       11.9286       10.6572       9.09602       7.44525       5.98599       4.74391       3.71880       2.76231       2.05452       1.47051       1.00982      0.692455      0.455865      0.292270      0.181224      0.109921     0.0660050     0.0371746     0.0209400     0.0112641    0.00578377    0.00291992    0.00143366   0.000644332   0.000305931   0.000121805   5.25832e-05   1.94790e-05   7.28710e-06
  24   8 2156.6790    0.7963  0.9202  9.2242 -0.0115  0.0331   0.0177   0.0657    0.0951   0.0000   439.2207      -3.45623       15.5985       4.31970      -1.22696     -0.477870       3.94504     -0.197727     -0.918100     -0.682702      -1.91258      0.879786      0.963959      -1.15503     -0.870066     -0.295159      0.209018      0.371928     0.0891158     -0.101978   -0.00249652     0.0730890     0.0435879   -0.00349367   -0.00303580    0.00200320    0.00534734    0.00151400  -0.000314579   0.000881525  -3.68709e-05  -7.77056e-06   5.29825e-05  -1.65552e-05  -1.17518e-05  -1.00655e-06       2.31788       2.63548       2.74503       3.35157       3.12617       2.84502       2.97854       2.80324       2.11625       1.75669       1.68275       1.44658       1.02048      0.845312      0.681852      0.462044      0.296836      0.209796      0.178125      0.116113     0.0712665     0.0455552     0.0292205     0.0183559    0.00933928    0.00510804    0.00313943    0.00188175   0.000822943   0.000407244   0.000171223   9.50891e-05   4.34479e-05   2.14735e-05   8.90951e-06   3.40830e-06
  24   9 2314.2900    1.1553  0.8843  9.7780 -0.0006  0.0316   0.0249   0.0664    0.1020   0.0000   437.4076      -2.85058       18.3218       5.85692      -5.51338       4.83521     -0.763516      -2.60450      -2.25981      0.731712     -0.462916      0.498001   -0.00935189      0.750142     -0.214890     -0.100363     0.0148147     -0.189574     0.0941063      0.109536     0.0434491     0.0268158    -0.0101879    -0.0121203   -0.00377906  -0.000628897  -0.000334846   -0.00324540   0.000733379  -6.66270e-05  -0.000111059  -4.48894e-05   5.49876e-05  -3.17893e-05   8.38005e-06   2.24618e-06       2.27792       2.67386       2.99612       3.45411       3.56044       3.14124       2.66433       2.81637       2.47688       1.73621       1.49438       1.28540       1.06470      0.732720      0.549192      0.453607      0.327486      0.216273      0.145114     0.0985364     0.0741156     0.0417430     0.0248946     0.0146672    0.00985698    0.00547882    0.00292573    0.00141133   0.000760059   0.000433423   0.000215438   0.000104129   4.54433e-05   1.78489e-05   6.86836e-06   2.45658e-06
  24  10 2467.0126    1.6091  1.1233 10.0533 -0.0060  0.0370   0.0329   0.0756    0.1840   0.0000   437.1501     -0.331548       14.6605       1.80945      -3.47487       1.29827      0.850429     -0.142961       3.17702      -2.71656      0.129206      -1.00014       2.10826     -0.129787      0.479031      0.711155     -0.882074     -0.298124    -0.0492437   -0.00536383     -0.111996     0.0218768    -0.0150736    0.00595520   -0.00821163    0.00686056   -0.00249246  -0.000136645  -0.000223389  -0.000249118  -0.000115306   9.92788e-05  -7.26226e-05  -6.92750e-06   4.68738e-06   6.11122e-07       2.75801       3.93778       4.10396       4.04941       3.56819       2.96144       2.97098       2.87779       3.01792       2.70380       2.52939       2.01849       1.70731       1.16728      0.880120      0.572713      0.397542      0.257891      0.170275      0.113065     0.0695093     0.0470382     0.0253258     0.0161047    0.00928123    0.00558805    0.00305603    0.00145447   0.000837192   0.000445675   0.000204754   0.000100292   4.50210e-05   2.02194e-05   7.64561e-06   3.18244e-06
  24  11 2617.5341    2.0703  1.0742 10.8725 -0.0082  0.0316   0.0423   0.0733    0.1408   0.0000   436.6753       2.02309       13.9985      -7.15959     -0.297555      0.991039      0.615402      -5.71656      -3.88023     0.0407746     -0.994575      -2.26861     -0.674465     -0.391573     -0.533105    -0.0703907     -0.372609     -0.118085      0.110824    -0.0549041     0.0177027    -0.0524923     0.0129121   -0.00108818    0.00989073   -0.00476760   -0.00467633   0.000953700  -2.92474e-05  -0.000346662   2.58952e-05  -3.96906e-05   4.16228e-05   1.37067e-06   2.45202e-06   1.96901e-06       1.93793       2.74452       2.73912       3.03646       3.05072       2.84667       2.91816       2.29137       2.29350       1.75007       1.67980       1.21760       1.01273      0.710336      0.591682      0.456153      0.325647      0.235489      0.148302      0.101963     0.0602511     0.0435847     0.0258909     0.0164538    0.00951814    0.00540718    0.00298113    0.00147921   0.000795611   0.000378445   0.000180779   8.62958e-05   3.90201e-05   1.74451e-05   6.89175e-06   2.81774e-06
  24  12 2767.6069    2.7475  0.8522 11.3897  0.0047  0.0260   0.0582   0.0635    0.1112   0.0000   438.3020     -0.699451       13.7106       1.31414      -2.46430     -0.843159      -1.73807       1.90985       2.17912     0.0131394       2.28125       1.90433     -0.717586      -1.13186      0.232760      0.755395     -0.117680      0.315530      0.220297     0.0182916     0.0642219     0.0583337   -0.00292580    0.00505282   -0.00703108  -0.000364223   -0.00156955   -0.00102261  -0.000849892  -0.000409758   0.000129421  -1.94308e-05  -7.03698e-05   1.69366e-05   3.98381e-06  -1.72049e-06       1.96765       2.47792       2.73132       2.68961       2.85273       2.41702       2.23154       2.06609       1.97110       1.98523       1.57424       1.24291       1.01334      0.759071      0.611014      0.410184      0.258438      0.191646      0.125814     0.0930134     0.0573944     0.0333336     0.0210024     0.0104759    0.00785710    0.00457066    0.00254271    0.00145012   0.000681196   0.000339779   0.000156529   6.68185e-05   3.01896e-05   1.33179e-05   5.37921e-06   2.20017e-06
  24  13 2916.8800    3.3631  0.8244 11.8231 -0.0070  0.0250   0.0757   0.0579    0.1458   0.0000   438.5570       3.57490       12.4325       3.32232      -2.84156      0.477518      -3.10271     -0.651009      0.436143      0.220340      -1.08760      0.195232       1.33812       1.36829     -0.700409      0.185564      0.317847     0.0677786     -0.141473     0.0515362     0.0556574    -0.0599202   -0.00821239     0.0229545   -0.00226599    0.00205113   -0.00270612  -0.000317296  -0.000742159  -5.83427e-05  -0.000130534  -4.86547e-05   2.61747e-05  -4.62799e-06   1.62244e-05   2.71276e-06       1.71265       2.13328       2.31794       2.38281       2.43085       2.25808       2.34968       1.99860       1.67063       1.50158       1.19186       1.03996      0.784612      0.647428      0.496868      0.338932      0.260510      0.179199      0.132201     0.0788143     0.0533355     0.0364166     0.0218965     0.0124359    0.00729387    0.00439769    0.00209965    0.00113961   0.000610377   0.000327344   0.000148124   6.49730e-05   2.96375e-05   1.38555e-05   6.22367e-06   2.44964e-06
  24  15 3211.9376    3.6782  1.1635 12.3368 -0.0135  0.0318   0.0738   0.0773    0.1346   0.0000   440.4208      -2.47262       15.8405       1.80876      0.845990      -3.87583      -2.45788      0.404778     -0.571880      0.561354      0.592386      -1.49936      0.443879      0.228860      0.810049    -0.0491323     -0.598515    -0.0925210     -0.197884    -0.0487117    -0.0600967    -0.0322210    -0.0209241   -0.00542077    0.00602902   5.77526e-06   -0.00424006   0.000888097    0.00100030   0.000209696  -9.19693e-05  -2.08979e-05  -7.46574e-06  -1.61251e-05   5.25020e-06   4.23858e-06       2.07803       2.69051       2.80429       2.84847       3.03391       2.86077       2.96191       2.37438       2.21370       1.78587       1.55742       1.34081       1.03409      0.806089      0.604843      0.442665      0.328557      0.236456      0.159121      0.106728     0.0724701     0.0457031     0.0278300     0.0168729    0.00960695    0.00534306    0.00289085    0.00148018   0.000773086   0.000399451   0.000190699   9.18567e-05   3.88267e-05   1.79340e-05   7.05452e-06   3.01194e-06
  24  16 3358.3050    3.2641  1.7665 11.5744 -0.0031  0.0395   0.0522   0.0913    0.1062   0.0000   435.0818       1.77845       13.4097      -10.1516      0.259708      -3.59643      -1.94066       3.90905      -4.14257       2.00964       2.70446      0.338636   -0.00565140       1.01676     -0.739216     0.0647244      0.378247     -0.132602      0.228611    -0.0627100    -0.0396825   -0.00806070    -0.0304020   -0.00725619     0.0137339     0.0102532   0.000403542   -0.00466577   0.000446869   0.000180595  -0.000182901   3.46422e-05  -2.26401e-05  -3.38493e-05   1.05105e-05   4.34044e-06       2.48480       3.13053       3.50532       3.91497       3.79451       3.29764       3.49131       3.15233       2.72317       2.17187       1.98726       1.62091       1.25276      0.918627      0.790679      0.558033      0.377156      0.281845      0.199430      0.132444     0.0803070     0.0509521     0.0346011     0.0201023     0.0114565    0.00644719    0.00366355    0.00222862   0.000989762   0.000548219   0.000232424   0.000130230   5.64577e-05   2.55869e-05   1.05816e-05   4.05496e-06
  24  17 3504.7019    2.5881  2.8853 11.2151 -0.0028  0.0484   0.0339   0.1230    0.0716   0.0000   433.7296     0.0893599       7.73614       3.24889       1.09614      -5.96492       6.19916      -2.19872       3.53021       2.33528       2.24241      -1.44387      0.378300      -1.07322     -0.292970      0.609015      0.342565     0.0469501      0.184096    -0.0655933     -0.116130    -0.0265362    -0.0523565   -0.00163752     0.0227739   -0.00220952   -0.00795567  -0.000969458   -0.00177368  -0.000235797   0.000316073   0.000140976   6.34681e-05   2.43249e-06   6.44923e-07  -1.01452e-05       3.11948       4.21968       4.51187       4.55479       4.50325       4.57875       4.21469       4.01738       3.42068       2.95634       2.39680       1.94160       1.60115       1.24191      0.957166      0.713491      0.511081      0.370656      0.251105      0.164007      0.110240     0.0654725     0.0423842     0.0243116     0.0140955    0.00807557    0.00435431    0.00240639    0.00124710   0.000620561   0.000302838   0.000142881   6.31651e-05   2.75397e-05   1.11593e-05   4.37748e-06
  24  18 3650.7696    2.1114  4.1010 10.9013 -0.0037  0.0588   0.0252   0.1584    0.0586   0.0000   436.4522       2.74842       11.9742      -4.76957       9.79726       1.21519      -1.69304      -2.58895     -0.743468      -1.88087       1.19578       3.72454       4.13147     -0.416612      -2.28368     -0.714822     -0.801528      0.574003      0.564469     -0.285521     0.0831940     -0.158603    -0.0670146   -0.00685546    0.00184653    0.00410142    0.00104441   -0.00204899    0.00118668   0.000678640  -0.000329848   8.04925e-05  -7.46451e-05  -4.85775e-05  -1.71328e-05   2.35753e-06       3.80451       4.90235       5.59502       5.58447       5.70853       5.55518       5.18051       4.77841       4.13045       3.53961       2.94803       2.38521       1.91301       1.50352       1.15787      0.837832      0.616764      0.435227      0.294717      0.203858      0.128609     0.0821338     0.0516197     0.0301338     0.0176342     0.0101513    0.00552332    0.00299316    0.00156846   0.000771464   0.000377485   0.000177778   7.91364e-05   3.54565e-05   1.40896e-05   5.69997e-06
  24  19 3796.5420    1.7800  6.1374 10.2805 -0.0047  0.0776   0.0195   0.2094    0.0656   0.0000   440.0490       3.57953      -7.99637      -8.93922      -13.9343       7.18787      -2.30072      -2.93704      -1.42011      0.793008     -0.693994       3.39267      -7.89171     -0.185943      0.969953      -2.82237      -2.11843     -0.777528       1.52948      0.596721     0.0373099     -0.272128    -0.0122102     0.0467185   -0.00524648     0.0296836   -0.00737051   -0.00180895   -0.00200134   -0.00125417   0.000685749   0.000446817  -2.41043e-05  -3.07029e-05   1.21026e-05   5.33829e-06       5.09416       6.50755       7.65368       7.54444       7.61373       7.51985       6.83247       6.29572       5.50637       4.76022       3.90484       3.23630       2.59560       2.01140       1.50500       1.10374      0.812384      0.566508      0.387860      0.262975      0.168562      0.108821     0.0667684     0.0403672     0.0234244     0.0131344    0.00736417    0.00389398    0.00204035    0.00102760   0.000505018   0.000232904   0.000107172   4.56219e-05   1.83784e-05   7.52122e-06
  24  20 3942.4212    1.4264  7.4524 10.1762 -0.0091  0.0921   0.0160   0.2629    0.0539   0.0000   436.5148       6.81592       6.18988      -5.32542      -7.78940       7.67281      0.322673       5.15832     -0.316884       5.97216     -0.454992      -4.29384       5.21646       3.07603       3.34934     -0.790982     -0.582961      0.620565      0.221916     -0.327265     0.0410875     0.0886275    -0.0948038    -0.0719990    -0.0236447     0.0380973    0.00803299   -0.00947531   -0.00308919    0.00194380   0.000350409   0.000318594  -0.000341606  -0.000190072   3.74021e-05   3.46141e-05       6.03634       7.68305       8.68037       8.75982       8.64073       8.68566       8.01393       7.42160       6.52199       5.68761       4.75878       3.76408       3.08509       2.40276       1.82938       1.38781       1.00445      0.705348      0.479051      0.318049      0.209336      0.129508     0.0817365     0.0498568     0.0283629     0.0165415    0.00915624    0.00487051    0.00254309    0.00128210   0.000611057   0.000294433   0.000130770   5.77850e-05   2.24091e-05   9.47423e-06
  24  21 4088.0027    1.1624  9.5051  9.9308 -0.0078  0.1145   0.0132   0.3346    0.0493   0.0000   450.7379      -6.90324       9.53867       2.88362       10.4716      -15.7141       17.5490       8.25619      -9.93318      -12.0121       9.93815      -2.25050      -4.66612      0.473387     -0.911905       1.18013     -0.520426      -2.13731     -0.165988      0.562678     -0.170523     0.0680997    -0.0489751     0.0904362    -0.0128384     0.0290213   -0.00238787    0.00400701   -0.00155304    0.00142983   0.000886393  -0.000369679  -0.000225645   3.36564e-05   7.41447e-05  -6.46602e-06       7.38482       9.63216       10.9507       11.4058       11.5293       11.2180       10.2699       9.30786       8.13475       6.93051       5.77697       4.74410       3.76525       2.91485       2.22512       1.64721       1.18957      0.840712      0.580951      0.397307      0.260469      0.165156      0.103054     0.0627491     0.0365794     0.0210974     0.0116588    0.00629515    0.00325027    0.00163556   0.000799224   0.000375666   0.000171125   7.36403e-05   2.93566e-05   1.16965e-05
  24  23 4379.7780    0.7699 14.2347  9.6966 -0.0051  0.2025   0.0090   0.5447    0.0380   0.0000   411.5818      -5.41724       27.0319      -15.0150      -30.3740       7.50913       38.1289      -8.80452      -6.94729      -23.1809      -9.66832     -0.900815      -2.42534      0.560440      -1.75764       1.27720      -2.99539     0.0491238       1.45881      0.214535     -0.480391      0.397593      0.263848     -0.311334   -0.00967260    -0.0620401    -0.0155550    0.00395827    0.00548238    0.00294825    0.00240257  -0.000404366  -9.89890e-05  -9.20785e-05   4.26643e-06  -3.97027e-05       12.7212       16.6893       18.9414       19.4342       19.6412       18.9228       17.8357       16.2745       14.1721       12.2874       10.1157       8.26996       6.75277       5.13890       3.99937       2.97439       2.16334       1.53202       1.06023      0.720596      0.467935      0.299213      0.189584      0.115594     0.0675055     0.0388778     0.0219195     0.0118806    0.00624274    0.00315246    0.00155524   0.000729101   0.000338898   0.000142612   5.58478e-05   2.20372e-05
  24  24 4524.8940    0.6580 15.6938  9.4833 -0.0043  0.2347   0.0076   0.5955    0.0350   0.0000   427.9509      -18.1041       13.7239       22.1361       13.2807      -30.4251       10.4561      -16.5585      -5.61210      -13.2759      -17.8037     -0.444911       6.01449       1.89319       6.51276       6.33816      -3.54957      -3.14883    0.00699329      -1.28480     -0.265989       1.07075     0.0277064     -0.353401    -0.0907355     0.0540290    -0.0221136   -0.00745537    0.00386320   -0.00288663    0.00173515   -0.00136210  -0.000360900   0.000689357   8.51841e-05  -7.00067e-05       14.8790       19.2223       21.7274       22.7974       22.3941       21.7648       20.4154       18.5198       16.5928       14.1375       12.0411       9.71538       7.84652       6.18521       4.57326       3.51677       2.49999       1.79526       1.21965      0.844938      0.547446      0.356198      0.222192      0.135616     0.0805613     0.0475076     0.0262061     0.0142308    0.00749711    0.00387694    0.00186256   0.000897922   0.000393387   0.000178080   6.56884e-05   2.71225e-05
  25   8 2181.7687    0.8668  0.7534  9.6069 -0.0038  0.0267   0.0201   0.0599    0.0823   0.0000   439.1826      -4.52265       15.8155       5.57683      -2.80882       2.74635      -2.57695      -2.69036      -1.63091       1.17088     -0.910329       1.15285    -0.0772672     -0.385931     -0.196419     -0.181116     0.0783635      0.223287     -0.166305     0.0940007     0.0935608     0.0151393    -0.0270745     0.0235245    0.00337356   -0.00155130   -0.00213286   -0.00200212   8.95407e-05   0.000417882   0.000112701  -2.07319e-06   7.09674e-05   1.41578e-05   1.59795e-05  -2.58891e-06       1.67414       2.26045       2.38363       2.56865       2.59290       2.37812       2.47957       2.01168       1.98995       1.43140       1.39423       1.09242      0.913347      0.725108      0.510887      0.411654      0.261779      0.204633      0.140427      0.104488     0.0681516     0.0448372     0.0281165     0.0162857     0.0102096    0.00542135    0.00333245    0.00169535    0.00100833   0.000475993   0.000236898   0.000121728   5.66254e-05   2.57490e-05   1.17109e-05   4.99693e-06
  25   9 2340.4779    1.2180  0.9285  9.9065 -0.0086  0.0270   0.0260   0.0654    0.1042   0.0000   437.4270       3.28565       18.2312       1.17456      -5.97418       2.72460     0.0165751      0.674929      -4.47411     -0.424874      0.932846       1.63334      0.894775     -0.211550      0.469406     -0.634121      0.200696    0.00896093     -0.107968    -0.0758613     0.0908284      0.104873   -0.00675022    0.00554926    0.00333170   -0.00439347   0.000294963   -0.00135100   3.39325e-05   0.000661786   9.93027e-05   0.000133494  -0.000222216   2.07823e-05   2.77030e-05  -4.73078e-08       1.72051       2.38777       2.62579       2.74043       2.68285       2.59657       2.42149       2.19615       2.00613       1.71806       1.39743       1.18724      0.917228      0.723585      0.545826      0.407982      0.296782      0.215200      0.140589     0.0977743     0.0629355     0.0427230     0.0242691     0.0170116    0.00934872    0.00564423    0.00300745    0.00178542   0.000952565   0.000477148   0.000241411   0.000124595   5.95608e-05   2.81012e-05   1.04892e-05   5.03914e-06
  25  10 2494.2865    1.6767  1.0114 10.3260 -0.0113  0.0305   0.0340   0.0673    0.1419   0.0000   439.6972     -0.649307       16.0115       4.67702       1.20219       2.97460      -1.14562       4.95027      0.619023       2.63205       1.34871     -0.287708      -1.27620       1.28208      -1.25393     -0.237132      0.642225     0.0920508    -0.0355870     -0.110667      0.134527    -0.0583633     0.0199251    0.00162530    -0.0262597    0.00262606    0.00179160    0.00159699  -0.000214650   4.33051e-05  -0.000270237  -0.000147984  -1.34726e-05  -3.07795e-05   7.03565e-06  -2.87764e-06       2.12614       2.36326       2.72456       3.04527       3.03926       2.60670       2.64385       2.65572       2.24824       1.80005       1.61009       1.26825      0.910317      0.750921      0.657855      0.494161      0.337968      0.241842      0.192365      0.133552     0.0713112     0.0458369     0.0336143     0.0218500     0.0117852    0.00611853    0.00350359    0.00222966    0.00127391   0.000644886   0.000289506   0.000145873   6.76796e-05   3.22600e-05   1.78281e-05   7.36204e-06
  25  11 2646.1812    2.2421  1.0539 10.5983 -0.0025  0.0299   0.0431   0.0668    0.1786   0.0000   438.2620      -1.27099       8.45394      -3.42701       2.26971     -0.853891     -0.765104      -1.45022      -2.38207       2.53517       2.26544      -2.21020     -0.686609     -0.316597     -0.941585     -0.233990      0.307687      0.142055     -0.141784    -0.0144980     0.0913688     0.0193762     0.0216822    0.00185627   -0.00110478   -0.00499903    0.00700851  -0.000180290   5.60389e-05  -0.000526312  -0.000338129  -1.09157e-05   7.73777e-05   1.02740e-05  -9.54375e-07  -1.19518e-05       1.90200       2.59333       2.98034       2.85409       2.93183       2.57580       2.47112       2.36546       2.06398       1.94813       1.69245       1.36886       1.15934      0.842927      0.664060      0.463267      0.333443      0.238497      0.160439      0.105285     0.0744068     0.0449369     0.0290305     0.0180495     0.0103414    0.00647678    0.00329564    0.00201481    0.00102442   0.000537938   0.000285893   0.000130452   6.58785e-05   2.92254e-05   1.21543e-05   5.18612e-06
  25  14 3096.0940    3.9770  1.0001 12.0711  0.0016  0.0266   0.0822   0.0699    0.2005   0.0000   439.0506      -2.19296       12.1463     -0.141913      -2.60825       1.06396     -0.416490      -1.57193      -1.11992      -1.20309       2.29361      -1.04083     -0.439336       1.79712      0.419669     -0.984423      0.125766      0.253408    -0.0172875    -0.0787081   -0.00748651     0.0398805    -0.0288713     0.0132081    0.00718479    0.00406399   -0.00106462    0.00110203  -0.000192569  -0.000668720  -0.000409138   0.000271184  -2.46175e-05  -4.95554e-05  -1.46413e-05   7.16395e-06       1.81156       2.26224       2.48114       2.47993       2.55293       2.53711       2.47434       2.25922       1.89945       1.53514       1.36726       1.10328      0.912716      0.744444      0.547901      0.405957      0.290000      0.206524      0.155580      0.107144     0.0714627     0.0468545     0.0293419     0.0172875     0.0100053    0.00556074    0.00326085    0.00171705   0.000913424   0.000504676   0.000231193   0.000123040   5.50441e-05   2.47699e-05   1.19075e-05   4.63974e-06
  25  15 3243.7486    3.6472  1.2773 12.1934 -0.0065  0.0369   0.0716   0.0806    0.1572   0.0000   438.5000       3.86570       12.0813      -2.11205      -2.70516      0.635436      -1.27925       3.04030      -1.49598     -0.658307       1.31067     -0.291111      0.223932     -0.557495      -1.14478      0.462778     -0.231582     -0.164210    -0.0552831      0.141975      0.159825     0.0291148    0.00878534    -0.0135015    -0.0117454    0.00571821    0.00502410   -0.00466578  -0.000460421  -0.000125670   0.000477655   0.000115804  -9.11700e-06  -1.99825e-05   4.51248e-06  -5.52089e-07       2.28056       3.03527       3.51571       3.32718       4.02014       3.46151       3.30607       3.02702       2.44617       2.44457       1.78595       1.44439       1.21939      0.870289      0.797216      0.531579      0.407308      0.282702      0.191808      0.145278     0.0936306     0.0606340     0.0369389     0.0202949     0.0140969    0.00801933    0.00482104    0.00268230    0.00137603   0.000707563   0.000363749   0.000162388   8.27263e-05   3.41827e-05   1.50039e-05   6.24103e-06
  25  16 3391.0076    3.0804  1.9188 11.7754 -0.0077  0.0395   0.0487   0.0981    0.0940   0.0000   434.6437      -8.59216       8.90015      -1.51375      -1.98624       2.21819      0.427572     -0.435934       4.17354      0.303548     -0.286125       6.67686       2.30978      0.846403     -0.718994      0.237394      0.485767      0.229236     -0.364348     -0.305570     0.0900632      0.121827     0.0257121    -0.0115519    -0.0172814   -0.00153624    0.00146064  -0.000491334  -0.000737718   6.94365e-05   7.37426e-05  -0.000254329   2.09004e-05  -9.55450e-05   7.41158e-06   2.30495e-06       2.60739       3.50763       3.60542       3.71939       3.59371       3.58923       3.45106       3.21402       3.00385       2.50240       2.10733       1.64490       1.41573       1.04623      0.875774      0.640002      0.504423      0.343801      0.244576      0.159809      0.101542     0.0678468     0.0399863     0.0263868     0.0146868    0.00899657    0.00481614    0.00277054    0.00144006   0.000757120   0.000399863   0.000180953   9.09808e-05   3.90684e-05   1.68237e-05   6.66346e-06
  25  17 3537.8492    2.4565  3.1925 11.2608 -0.0028  0.0500   0.0310   0.1351    0.0633   0.0000   434.8140      -2.55994       5.66274       2.75073       2.72857      -1.58729      -2.48325      -4.70540      -1.54670      0.469963      -5.64097       1.15271      0.747035       1.72303       1.15880      0.795462     -0.210447     -0.370397      0.408310      0.343233     -0.159094     0.0735892   -0.00419331    0.00570275     0.0335346   -0.00858727   0.000485038    0.00236395  -0.000147689  -9.20664e-05   0.000865048   0.000391284   5.93391e-05   7.81095e-05  -2.91785e-05   1.23036e-05       3.07457       4.15157       4.40926       4.64386       4.59052       4.54744       4.31671       4.00181       3.33996       3.09501       2.53007       2.11450       1.71994       1.32466       1.02795      0.771968      0.583009      0.412451      0.278565      0.194143      0.129752     0.0798692     0.0529902     0.0319669     0.0199263     0.0108690    0.00640138    0.00349930    0.00185861   0.000950358   0.000477007   0.000236009   0.000112932   5.22294e-05   2.12031e-05   9.16600e-06
  25  18 3684.6388    2.0463  4.5532 10.6895 -0.0031  0.0634   0.0229   0.1600    0.0617   0.0000   434.4967       7.69156       8.15534       6.67519      0.894419       9.13145      -3.45440      0.147104       1.70014       4.71044      -2.81967       1.57755       4.73947       3.06251       1.30543    -0.0208484      0.673670      0.541341      0.370176      0.214906     0.0252200      0.152958   -0.00455962     0.0324453    0.00636652    -0.0109173    0.00802343    0.00477971  -0.000480963  -0.000212128   0.000510380   0.000564925   8.70103e-06  -5.99454e-05   1.33006e-05   4.53273e-06       3.92520       5.38067       5.89716       5.82957       6.06146       5.75309       5.35225       4.95206       4.48987       3.92414       3.36924       2.74290       2.21135       1.71425       1.35422      0.976240      0.728529      0.510650      0.350695      0.243637      0.158219      0.103834     0.0641529     0.0398777     0.0243052     0.0140009    0.00804926    0.00447464    0.00244366    0.00121365   0.000632010   0.000297766   0.000145915   6.41522e-05   2.68864e-05   1.14710e-05
  25  19 3830.9653    1.7055  6.3311 10.2076 -0.0017  0.0777   0.0178   0.2089    0.0641   0.0000   437.3498      -8.93186       8.26193       3.59219       8.16755       1.50281      -2.54577       6.06770       10.1490      0.788053      -1.88938       2.32979       3.20177     -0.956216      -1.31768     -0.818490      0.167729      0.427982     -0.229219     -0.409706      0.415320    0.00696313    -0.0512780     0.0116338     0.0234296     0.0340338    0.00323702   -0.00597058   -0.00304020    0.00295357  -0.000908859  -0.000154580   5.40227e-05   0.000153947   9.43391e-06  -1.40303e-05       4.53445       6.29835       6.79492       7.36705       7.19005       7.01043       6.68821       5.95359       5.45892       4.51128       4.02166       3.16917       2.65332       1.98292       1.59651       1.17517      0.877290      0.617437      0.437405      0.295565      0.198152      0.127671     0.0818608     0.0500935     0.0308965     0.0177544     0.0101970    0.00565871    0.00308872    0.00156786   0.000790894   0.000391693   0.000186344   8.44259e-05   3.62410e-05   1.53338e-05
  25  20 3977.1059    1.3452  8.5431 10.0568 -0.0069  0.1029   0.0146   0.2846    0.0530   0.0000   432.2013       27.2752       24.1591      -1.91494       9.62311     -0.174061       19.3746       7.15281      -2.87148      -15.4644      -8.60260       5.44588       6.25916     -0.989388      0.983257      -1.02212       2.38824     -0.168963      -1.20942      0.436111   -0.00715225      0.110039     0.0491720    -0.0475580     0.0287726    0.00841881     0.0111875     0.0109009   -0.00124930   -0.00213950    0.00351560    0.00111356   3.35881e-05  -4.32169e-05   6.04655e-05   2.33153e-05       6.17296       8.39860       9.12956       9.76472       9.45197       9.91613       8.69352       8.25165       7.02042       6.26374       5.12272       4.35533       3.45600       2.75602       2.09114       1.58624       1.15726      0.825950      0.589946      0.405887      0.268475      0.179534      0.111902     0.0694006     0.0418404     0.0244807     0.0140382    0.00775168    0.00414893    0.00219113    0.00111570   0.000544729   0.000255683   0.000118491   4.84341e-05   2.07586e-05
  25  21 4123.5963    1.1617 11.4813  9.8871 -0.0016  0.1379   0.0124   0.3764    0.0473   0.0000   452.1970      -8.82408       30.4281      -5.01361      -10.4781       4.30032      -5.76084       12.1437      -13.1920      -4.02573      -8.76738       1.98070       6.14228       3.78153      0.922268      -1.43037      -1.77663      0.821688       1.38653     -0.814016      0.323524      0.313863      0.212097     -0.118828    -0.0217406    0.00878492    0.00583839    0.00548771    -0.0112791    0.00637579    0.00151612  -0.000594923   0.000135575   9.92978e-05   7.62061e-05  -4.38042e-05       8.12565       11.1280       12.2147       12.6605       13.0398       12.5932       11.8552       10.8152       9.52247       8.26296       6.98762       5.69039       4.68135       3.60157       2.82896       2.12454       1.58537       1.12702      0.796971      0.544388      0.364982      0.238111      0.152829     0.0942632     0.0576910     0.0338175     0.0193662     0.0107662    0.00587072    0.00300757    0.00155838   0.000756343   0.000356783   0.000166674   6.57254e-05   2.87298e-05
  25  22 4269.5428    0.9075 12.7093  9.7867 -0.0158  0.1674   0.0100   0.4533    0.0422   0.0000   455.1553       32.8853       16.2404       23.3388       11.9583      -12.9819       31.5162      -11.9452       41.1567       7.84591      -17.2569      -7.25740       16.1797       4.23239      -7.15313      -3.55541      0.884084     0.0432946      0.528193     -0.412376     -0.369650      0.257657      0.131462     -0.151749    0.00707030     0.0867610    -0.0488317    -0.0342496     0.0186643    0.00531701   -0.00723654  -0.000729680   0.000519233   4.74091e-05  -0.000137307  -3.98296e-05       10.3357       13.6349       15.1008       15.9093       15.9182       15.6306       14.7891       13.4534       11.7531       10.1324       8.57302       7.05926       5.72902       4.42225       3.52812       2.59490       1.94118       1.40022      0.980081      0.678877      0.447768      0.295092      0.189876      0.117541     0.0703890     0.0421020     0.0238620     0.0132344    0.00728887    0.00378440    0.00192929   0.000950823   0.000449159   0.000203411   8.73074e-05   3.63738e-05
  25  23 4415.3223    0.7333 14.7576  9.6981 -0.0003  0.2139   0.0086   0.5609    0.0357   0.0000   434.9372      -10.9183       4.45207      -3.72802       16.0331       6.49814       20.2131      -27.9401       14.5279       29.9416      -12.5114      -19.8996       13.4371      -9.51669       3.86775       2.34165     -0.203407      -2.72102      -1.38648     -0.781277      0.731013    -0.0516964     -0.206076      0.310048     0.0497305     -0.122347    0.00812328    0.00729878    -0.0205062    0.00278740    0.00222221   -0.00196955  -0.000286063   0.000569576   7.26896e-05  -4.59780e-06       12.9862       16.8563       18.8107       19.8709       20.0073       19.2738       18.2604       16.7875       14.7844       12.9442       11.0162       9.10123       7.30220       5.80894       4.47400       3.43767       2.43297       1.79527       1.25762      0.876444      0.580345      0.382512      0.243487      0.151958     0.0913237     0.0548685     0.0313917     0.0175983    0.00962762    0.00505895    0.00254804    0.00127890   0.000594632   0.000275223   0.000116049   4.89910e-05
  26   7 2039.7044    0.6159  0.6970  9.1216 -0.0076  0.0285   0.0154   0.0537    0.0732   0.0000   439.7666       1.77955       19.5360      -4.20023      -3.07839      0.197823      -5.80638       1.31337      0.828776     -0.183105     -0.989802      0.208217    -0.0504333     -0.533618     -0.191199     -0.197276     -0.200500      0.360679     0.0758459   -0.00131123    -0.0970442     0.0213037     0.0455923    -0.0106699    0.00226404    -0.0101323    0.00171727   9.72182e-05   0.000528335   0.000178596   8.88243e-06  -0.000287562   6.65405e-05   8.49146e-05  -1.16780e-05   4.06514e-06       1.63842       1.98625       2.38151       2.48724       2.37218       2.39144       2.30137       1.94609       1.86381       1.65400       1.26959       1.06981      0.914565      0.771665      0.494997      0.437371      0.314094      0.217671      0.168143      0.110386     0.0754053     0.0477370     0.0326539     0.0207102     0.0128379    0.00704459    0.00414123    0.00247368    0.00129279   0.000766012   0.000401404   0.000203523   9.57992e-05   5.49548e-05   2.34246e-05   8.87209e-06
  26   9 2365.9910    1.3049  1.0678  9.8990 -0.0009  0.0287   0.0249   0.0695    0.1142   0.0000   437.9465      -6.93082       19.9448       4.73928      0.467229      0.883563       1.79617      -2.13325      -3.62021      0.453404      -2.95025      0.813892      0.589811     -0.126752    -0.0548246      0.455000     -0.108343     -0.413032    -0.0460145     0.0128522    -0.0184992    -0.0220185    -0.0248983     0.0179763   -0.00290180    0.00954538   0.000758820    0.00429794   0.000216254   0.000405437  -4.53064e-05   3.78452e-06   5.25535e-05   4.64469e-06  -3.75416e-05   9.36069e-06       1.68618       2.41295       2.52901       2.76293       2.79096       2.68291       2.53646       2.14782       2.04877       1.73345       1.49584       1.21706      0.960566      0.769429      0.581317      0.486172      0.324912      0.242577      0.174936      0.119193     0.0799221     0.0563019     0.0333668     0.0226109     0.0130027    0.00849707    0.00481661    0.00297190    0.00151757   0.000863233   0.000422873   0.000223965   0.000101441   4.88646e-05   2.17514e-05   9.66350e-06
  26  11 2674.3097    2.4155  0.9950 10.7359 -0.0039  0.0285   0.0458   0.0642    0.1814   0.0000   440.6544      -2.73651       15.2625       5.77420      -4.58298      0.897287       1.01980      -1.26484     -0.989725      0.743158      0.111873      -1.51971      0.281911     -0.383147     -0.167050     0.0956048    -0.0909704      0.153805      0.369807      0.100625      0.166248    -0.0151466    -0.0671958     0.0109733     0.0272321     0.0104222   -0.00517222   -0.00143585    0.00119139   0.000215376  -0.000577172   0.000116432   0.000104358  -2.55150e-05   3.37411e-06  -4.32836e-06       1.88028       2.31622       2.53317       2.39208       2.50790       2.55306       2.46224       2.28431       1.97816       1.81112       1.55348       1.19533       1.04231      0.837328      0.659305      0.502216      0.356547      0.251573      0.180861      0.133187     0.0940287     0.0602887     0.0365250     0.0229600     0.0132633    0.00798013    0.00474104    0.00280360    0.00146622   0.000830327   0.000414305   0.000196155   9.87007e-05   4.68365e-05   2.16443e-05   8.85304e-06
  26  12 2826.4548    2.9053  0.9393 11.6393 -0.0037  0.0266   0.0571   0.0623    0.1230   0.0000   437.9664       1.44946       13.4407       2.22588      -1.81295      -1.44188      -1.35928       1.95068       2.02823      0.770065     -0.378603      0.374643     -0.329767     -0.478565     -0.145105     -0.617299     0.0980133      0.394557    -0.0209416      0.115383    -0.0427247     0.0211981    -0.0170648    0.00214123   0.000159057  -0.000425233   0.000181777  -0.000804383   8.02823e-05   0.000432768   0.000258609  -1.66119e-05   4.97988e-05   7.34100e-06  -4.13417e-05   1.26238e-05       1.60528       2.15337       2.47603       2.58937       2.66633       2.60296       2.38207       2.15723       1.83721       1.58902       1.37722       1.10886      0.880463      0.663593      0.551088      0.412581      0.304583      0.218823      0.155967      0.105824     0.0751407     0.0478461     0.0308593     0.0211074     0.0122201    0.00757131    0.00450988    0.00253113    0.00139881   0.000800186   0.000379841   0.000191853   0.000103863   4.42733e-05   2.20320e-05   1.02386e-05
  26  14 3126.8423    3.9147  1.0404 12.1033 -0.0081  0.0279   0.0779   0.0633    0.1645   0.0000   439.7590       1.21262       14.9404     -0.636834     -0.244886      0.860134       1.39378       1.00990       3.45846       1.57352      0.714621     -0.818976     -0.245673      0.874023    -0.0752325      0.150922      0.183454     0.0929820     0.0251621    0.00210921     -0.147883    -0.0608340    -0.0628648    -0.0190724  -0.000890035   -0.00836289   -0.00161459   0.000657327   0.000820495   0.000799530  -0.000129039  -8.14266e-05   4.86766e-05  -3.34381e-06  -5.14408e-05   7.59595e-06       1.68652       2.13013       2.38673       2.44561       2.54215       2.46800       2.33401       2.07509       1.90107       1.62979       1.40776       1.17098      0.940671      0.758620      0.568922      0.432587      0.343351      0.237414      0.172952      0.119966     0.0782189     0.0488634     0.0357913     0.0221016     0.0134768    0.00822583    0.00474865    0.00258219    0.00152571   0.000774446   0.000428324   0.000216650   9.80239e-05   4.97101e-05   2.29627e-05   1.02630e-05
  26  15 3275.2294    3.5715  1.3697 11.8989 -0.0078  0.0335   0.0686   0.0824    0.1860   0.0000   442.8840      -2.82647       10.7537      -3.64159       5.61748       2.91703       1.15019      -4.01795      -1.00206      0.861896       1.27159      0.213662     0.0365175      -1.09123      0.964201       1.09524     -0.180804     -0.499510     -0.208211     0.0144172     0.0924801    -0.0211961     0.0168337    -0.0151498   -0.00575410    0.00721021    0.00802473   -0.00582218   0.000647928   0.000911103   -0.00110478  -3.92939e-05  -0.000167176  -8.89344e-05  -1.17433e-05   2.06642e-06       2.14330       2.79079       3.18018       3.27646       3.04714       2.75185       2.83603       2.54891       2.33668       2.17896       1.96617       1.60812       1.31779       1.05210      0.789518      0.593108      0.411725      0.303301      0.204256      0.138981     0.0941659     0.0641042     0.0394810     0.0240768     0.0152101    0.00923351    0.00532334    0.00302666    0.00166713   0.000916069   0.000465075   0.000231320   0.000121333   5.55789e-05   2.54584e-05   1.15549e-05
  26  16 3423.0720    2.9338  2.0569 11.7200 -0.0063  0.0395   0.0456   0.1018    0.0992   0.0000   442.2356       2.32009       11.7324      -5.20465      -2.75096      -2.20304      -4.54335      -6.44380       1.76208     -0.286580     -0.155946    -0.0137084       1.36533       1.43883     -0.562651     -0.121547     0.0518504      0.507261     -0.252319     -0.221412      0.199147    -0.0787897     0.0435103    -0.0137749    0.00918457     0.0101156   -0.00440063   -0.00398830   -0.00406829   0.000616599   0.000479202  -0.000159240   0.000160671   1.54561e-05   9.35300e-06   9.25481e-06       2.37733       3.07756       3.36787       3.46228       3.61702       3.40274       3.22879       3.05077       2.69331       2.36756       2.04190       1.70802       1.45229       1.15970      0.880045      0.657880      0.464428      0.341253      0.248071      0.174048      0.119408     0.0795223     0.0520750     0.0322340     0.0193188     0.0116606    0.00687704    0.00376939    0.00220167    0.00114866   0.000621018   0.000312043   0.000154990   7.12809e-05   3.18774e-05   1.42045e-05
  26  17 3570.8292    2.3535  3.3249 11.2450 -0.0067  0.0525   0.0299   0.1339    0.0652   0.0000   437.7095      -3.87626       4.21239       3.46967      -1.70278      0.730599       3.42583       5.35524      -1.61996       4.87647       4.35770      -5.38304       2.16044       1.77377      -1.56757     -0.717961     -0.189637      -1.43591     -0.401089      0.358113      0.174955     0.0283031     -0.218807    -0.0115426    -0.0125549    0.00885232    0.00145977   -0.00250757   1.91164e-05   -0.00221175   -0.00202324   0.000111394   0.000276003  -8.10483e-05   2.76306e-05   2.49968e-05       2.99464       4.05611       4.47644       4.70151       4.71140       4.68633       4.38356       4.04320       3.57580       3.05496       2.61209       2.24301       1.78218       1.44127       1.10549      0.830153      0.619235      0.441598      0.322233      0.222693      0.154119      0.100965     0.0671129     0.0412085     0.0254389     0.0150806    0.00870303    0.00511836    0.00268504    0.00151432   0.000772913   0.000401437   0.000192213   9.34289e-05   4.14544e-05   1.85529e-05
  26  18 3718.1582    2.0087  4.7969 10.6043 -0.0028  0.0618   0.0212   0.1651    0.0605   0.0000   433.2985      -6.52920       16.9156       3.77388    -0.0763779      -4.18411       1.34894       10.9519       3.64331      -7.13094       2.21046       2.02371      -1.97039      -1.42064     -0.192131      0.225788      0.710434     -0.332077     -0.213655     0.0871948      0.104714    -0.0247044     0.0182907    -0.0281457     0.0723772     0.0225273    -0.0328531    0.00929095    0.00602956   -0.00288118   -0.00127761   0.000422109   0.000330529   8.75892e-05  -2.52268e-05   5.52400e-06       3.63827       4.81342       5.35509       5.86497       5.55365       5.37763       5.21552       4.79941       4.27408       3.70607       3.25232       2.62026       2.15341       1.68659       1.36562      0.995696      0.745645      0.534012      0.393755      0.257590      0.176783      0.118897     0.0756255     0.0470990     0.0294491     0.0173263     0.0105207    0.00581145    0.00326401    0.00174768   0.000936849   0.000473894   0.000229426   0.000110980   4.95457e-05   2.28071e-05
  26  19 3865.1821    1.5669  7.1287 10.2981 -0.0022  0.0853   0.0169   0.2339    0.0552   0.0000   429.8797      -6.93417      0.135683       1.47128       16.9136      -5.51589      -13.7078      -11.6922       1.03236       2.65171       6.27828      -6.08747      0.296260      -3.62919      -1.87442     -0.100144      0.217999      0.419272     -0.535785      0.301322     -0.140623    -0.0694300   -0.00261046      0.103045   -0.00452263   -0.00191423    -0.0413144    0.00357505    0.00251631   0.000339509   0.000827698    0.00129769   0.000556841  -4.35494e-06  -0.000108021  -1.34379e-06       5.05932       6.70632       7.27661       7.81989       7.93103       7.70520       7.17845       6.51178       6.08251       5.20691       4.37274       3.57750       2.98356       2.31526       1.84154       1.38179       1.06694      0.762171      0.555975      0.374014      0.252564      0.164218      0.108712     0.0690919     0.0435198     0.0257341     0.0145669    0.00868153    0.00477018    0.00262476    0.00137634   0.000702104   0.000338000   0.000164471   7.19120e-05   3.11918e-05
  26  20 4011.8378    1.2881  8.9592 10.1129 -0.0047  0.1071   0.0141   0.2953    0.0490   0.0000   438.5579       18.7097       31.8893       4.15186      0.296459      -9.47996       6.01406       25.0458       11.2398      -10.3236      -9.02778       1.15822      -2.65201      -4.71374       2.90878      0.150234      0.415482     -0.133288       1.01674    -0.0455463     0.0929194    -0.0718031    -0.0993736    -0.0682332     -0.158314     0.0168037    0.00112550    -0.0173059    -0.0120093    0.00384172  -0.000249669   0.000817805   0.000392955   0.000238680  -0.000233576   2.59752e-06       6.20178       8.32559       9.55997       9.75112       10.0621       9.81295       9.05880       8.33987       7.39708       6.43858       5.55420       4.51986       3.76761       3.00074       2.25085       1.76276       1.25849      0.936459      0.668323      0.459520      0.321527      0.210777      0.137276     0.0883700     0.0540952     0.0322794     0.0192602     0.0106908    0.00614014    0.00328983    0.00171884   0.000890476   0.000432839   0.000205473   9.07089e-05   3.92818e-05
  26  21 4158.6759    1.0986 11.1127  9.9117 -0.0014  0.1333   0.0118   0.3627    0.0450   0.0000   433.5684      -4.29445       16.4488       9.21235       13.1263      -10.1416      -5.96273       11.0603       17.6373      -8.37642      -3.53651       12.4364       4.34799      0.243112      -5.25419     -0.508951      0.485574      -1.02172     -0.979811      0.495071     -0.331211      0.293993     0.0101601   -0.00158794    0.00978158     0.0352457    -0.0346607    -0.0247418    0.00411920    0.00298558   0.000964721   0.000594381  -0.000406771  -0.000263275   0.000118886   2.28879e-05       7.64220       10.0407       11.5624       11.7379       11.9779       11.8595       10.8544       10.3197       8.95034       8.01053       6.88053       5.60267       4.60896       3.78841       2.80850       2.18806       1.63568       1.17357      0.847245      0.589275      0.398890      0.269988      0.171976      0.110152     0.0682192     0.0412210     0.0242068     0.0139830    0.00769636    0.00424485    0.00220849    0.00114253   0.000568455   0.000272066   0.000114592   5.20986e-05
  26  22 4304.9376    0.9116 13.3057  9.7549  0.0032  0.1665   0.0098   0.4470    0.0402   0.0000   429.6735       8.52047       59.3926       32.7169       21.2847       7.03050       24.6707       22.7972       1.44906       19.2438       1.13216       4.57270       2.91012      -3.75662      -4.45622      0.357814       3.24242      -2.30310      -2.92017      0.136147     -0.188615    -0.0762561     -0.101259     0.0186308      0.124510     0.0196098     0.0402125    0.00200548   0.000650991   -0.00874483    0.00326181    0.00183012  -0.000143420  -0.000156952  -9.04315e-05   0.000134872       9.78382       12.8847       14.6887       15.2570       15.5756       15.1234       13.9719       12.9739       11.5076       10.2312       8.56698       7.28187       5.82822       4.68836       3.63982       2.72603       2.06279       1.44990       1.06712      0.739030      0.503346      0.333502      0.218844      0.139162     0.0850550     0.0513988     0.0310296     0.0177429    0.00966082    0.00535286    0.00285425    0.00144607   0.000701356   0.000340358   0.000148170   6.75743e-05
  27   6 1889.7268    0.4755  0.5248  8.8882 -0.0027  0.0304   0.0138   0.0473    0.0556   0.0000   439.4304       1.81940       17.6307      -2.20247      -3.58789       1.87067      -1.63054       1.21870     -0.559617     -0.843963      -1.70223     0.0367763      0.312776      0.342738     -0.325944    -0.0648428      0.181098      0.166527     -0.103610     0.0680806      0.149841    -0.0274983    -0.0477496     0.0127059     0.0119491   -0.00222636   -0.00814548   -0.00224277    0.00140171  -0.000358512  -0.000420041   0.000217242   3.17785e-05  -0.000109786  -1.92725e-06   2.84538e-06       1.35959       2.44410       2.20500       2.77210       2.58837       2.55638       2.26682       2.08621       1.88448       1.46720       1.32630      0.982013      0.931076      0.647209      0.627323      0.318272      0.407062      0.178677      0.200342     0.0960128     0.0852047     0.0488418     0.0368712     0.0202856     0.0147894    0.00791079    0.00581322    0.00274906    0.00228638   0.000857976   0.000723491   0.000295747   0.000173320   8.02485e-05   3.96782e-05   1.76140e-05
  27   7 2062.0057    0.6558  0.7578  9.1754 -0.0000  0.0344   0.0155   0.0552    0.0726   0.0000   440.9562      -2.43079       17.4826      0.115477      -1.76554      0.528046      -2.78008       2.51120       1.97680      -1.90378      0.337283      -1.20305      -2.02487    -0.0774942      -1.28954     -0.565912      0.236842     -0.260790    -0.0608324      0.113795      0.109129    -0.0190618     0.0386674    -0.0427179    -0.0288992   -0.00386553    0.00819626   0.000858262  -0.000316791  -0.000687416   0.000408126  -0.000180381   0.000147747  -4.90956e-05  -3.87722e-05   1.87464e-05       1.94405       2.52541       2.31566       2.96546       2.87188       3.31049       2.56219       2.68246       2.12248       2.00484       1.51160       1.49983       1.16058      0.981724      0.619626      0.515958      0.443424      0.350164      0.227785      0.147644     0.0899132     0.0732657     0.0505887     0.0319443     0.0211595     0.0132800    0.00835686    0.00479381    0.00248546    0.00114459   0.000666435   0.000364678   0.000198249   9.28346e-05   5.58713e-05   2.22408e-05
  27   9 2390.9601    1.3539  1.0507 10.2471 -0.0076  0.0288   0.0260   0.0707    0.0981   0.0000   436.4920      -2.89191       18.2998       7.12947      -3.34108      -2.18987       3.19861       4.44306      -2.19276      -3.46703       2.10636     -0.803932     -0.191991     -0.135566      0.544905     -0.529991     -0.195808     -0.111911      0.119848     -0.146886     0.0172289    -0.0722480    -0.0394564    -0.0110079     0.0153063    0.00287904   -0.00994635    0.00177395    0.00135489    0.00222908  -0.000932355   4.55555e-05   0.000441324   5.17354e-05  -3.43373e-05   2.44112e-06       1.65814       2.22141       2.37760       2.56113       2.66308       2.47918       2.42425       2.21281       1.97853       1.78150       1.48534       1.16965      0.966585      0.768661      0.626609      0.491771      0.363781      0.280702      0.191588      0.134289     0.0987560     0.0615874     0.0408772     0.0254801     0.0169349     0.0101017    0.00607995    0.00355675    0.00226234    0.00110005   0.000689681   0.000315844   0.000169567   8.60859e-05   3.76856e-05   1.89483e-05
  27  10 2547.4880    1.9021  1.0429 10.4220 -0.0057  0.0280   0.0361   0.0642    0.1307   0.0000   436.6867      0.494499       12.2750      -1.17342      -1.55759      -1.42903       2.67940      0.337006     -0.603648      0.813798     -0.906965     -0.442311      -1.11384      -1.01578       1.30451       1.21624     -0.326334      0.246163    -0.0278367      0.280587     0.0592724    0.00886355   -0.00283319    0.00715443    0.00247593   -0.00242297   -0.00179514   -0.00237925   -0.00213973   0.000603148  -0.000362593   3.66739e-05   5.01677e-05  -4.05547e-05  -6.24490e-06  -2.48353e-05       1.78120       2.28348       2.27386       2.56373       2.71267       2.72487       2.44377       2.14790       1.82079       1.75532       1.49652       1.33720       1.02616      0.808393      0.603775      0.483710      0.360246      0.269799      0.197520      0.134187     0.0849510     0.0551718     0.0384719     0.0274581     0.0179216     0.0112871    0.00655358    0.00368908    0.00212800    0.00121083   0.000608548   0.000331918   0.000153000   7.74116e-05   3.51480e-05   1.68065e-05
  27  12 2855.2623    3.2066  0.8557 11.4893 -0.0063  0.0242   0.0662   0.0572    0.1630   0.0000   440.3373      -3.75460       12.2766       3.26549     -0.721196      -7.35616      -1.34136       2.78194       2.17108      -1.70215      0.752796     -0.991539      0.832289     -0.226243     -0.761961     -0.185357     -0.129572     0.0962346      0.139490    -0.0989738     -0.124454   -0.00938041    -0.0307304    -0.0225407    0.00561578   -0.00817841   -0.00911381    0.00292887   0.000874671   0.000325988  -0.000377456  -0.000430726   0.000203180   0.000152101   1.76466e-05  -1.96307e-05       1.38860       1.90172       2.12540       2.21394       2.19686       2.23588       2.09400       1.87618       1.75476       1.45678       1.23098      0.999557      0.816538      0.651770      0.521823      0.417922      0.288247      0.229193      0.159468      0.114476     0.0782934     0.0518128     0.0354733     0.0207884     0.0137618    0.00806524    0.00504944    0.00284515    0.00164803   0.000937813   0.000509389   0.000252644   0.000140059   6.77706e-05   2.95316e-05   1.43134e-05
  27  13 3006.9625    3.6893  1.0012 11.5495  0.0001  0.0307   0.0688   0.0584    0.1611   0.0000   439.9769      -2.06062       14.6182      -1.78320      -1.92372     -0.692014     -0.321802      0.304789      -2.24155      0.398175       1.35152     -0.723007      -1.15303      0.446441     0.0177016      0.821109    -0.0316838     -0.399125    0.00409834     0.0960532    -0.0473107    -0.0440640    -0.0741804    0.00894589     0.0100338     0.0161917   -0.00335592  -0.000954487   0.000992510    0.00249326   0.000181758  -0.000174788  -0.000343716  -6.55559e-06   4.34965e-05  -3.80451e-06       1.47386       2.37623       2.41377       2.51193       2.86051       2.39748       2.68468       2.03120       2.16181       1.69737       1.55280       1.32035       1.02551      0.879733      0.592465      0.557775      0.352476      0.291803      0.202373      0.135015      0.104137     0.0578388     0.0486531     0.0260270     0.0183277     0.0116253    0.00598124    0.00414931    0.00201575    0.00121105   0.000665653   0.000303171   0.000187952   7.25857e-05   3.82176e-05   1.66522e-05
  27  14 3157.0713    3.8479  1.0162 12.4104 -0.0022  0.0284   0.0732   0.0660    0.1092   0.0000   435.9571      -1.44700       19.5770       3.01284      -3.87693       1.08971      0.975686     -0.912136      0.790109      0.712968     -0.606909     -0.538408     -0.431915      0.142352     -0.228309     0.0536155      0.342889    -0.0136205      0.150726     -0.165222     0.0410458     0.0827751    -0.0634941     0.0154654   -0.00510945   -0.00498491    0.00581081  -0.000870719   0.000718077   0.000860135  -0.000318148  -0.000273378   0.000131634  -2.02597e-05  -1.43668e-05  -8.89624e-06       1.54084       2.17490       2.24601       2.34894       2.44415       2.41152       2.30141       2.09304       1.93290       1.63708       1.45628       1.19490      0.974618      0.781720      0.610129      0.475140      0.367727      0.278101      0.186546      0.143101     0.0905257     0.0647887     0.0404252     0.0280418     0.0163108     0.0112679    0.00587467    0.00393430    0.00194797    0.00123807   0.000580561   0.000333424   0.000156831   7.92806e-05   3.60227e-05   1.70801e-05
  27  15 3306.3533    3.3881  1.5755 11.6086 -0.0044  0.0339   0.0557   0.0829    0.1462   0.0000   439.2775       1.83828       17.7364       1.08877     0.0640128      -2.70418     -0.370682      -4.46236      -3.04968       1.82035     -0.808222      0.302164     -0.549862     -0.338965     -0.225138     -0.390046      -1.62353     0.0998331     -0.183004      0.111684    -0.0179728     0.0889102     0.0190826    0.00851240   -0.00294734    0.00518206   -0.00188882   -0.00207495    0.00210049   0.000565266    0.00167965  -0.000218259   6.59125e-05  -4.00513e-05   6.60727e-05  -1.81875e-05       1.90051       2.51858       2.87800       2.91445       3.14344       2.98855       2.84930       2.59637       2.33006       2.01932       1.72140       1.44063       1.14701      0.954511      0.723166      0.578070      0.445599      0.306069      0.221971      0.164705      0.112845     0.0741501     0.0511955     0.0320819     0.0194056     0.0125444    0.00734693    0.00440605    0.00257841    0.00132329   0.000772090   0.000393855   0.000195462   9.68512e-05   4.55486e-05   2.15839e-05
  27  16 3454.9674    2.8485  2.5198 11.3731 -0.0087  0.0422   0.0394   0.1089    0.1010   0.0000   440.5346      -2.00014       11.5617      0.286354       3.97391       4.11285      -1.33038       3.26080      -2.70457      -3.67613      -2.27936      -1.31637     -0.283609       1.51409       1.61500      -1.43587     -0.946822      0.176827     -0.392856     -0.211403      0.322534    -0.0382633    -0.0349967    -0.0314663     0.0636878     0.0116890   -0.00949334    0.00329624   -0.00477748   0.000721060    0.00111125  -1.46166e-05  -0.000301470   5.47384e-05   1.92740e-05   3.12585e-05       2.48753       3.23886       3.77392       3.81386       4.01237       3.90332       3.66962       3.37732       2.96565       2.58572       2.21411       1.79859       1.47465       1.19002      0.930527      0.707219      0.559478      0.401787      0.297163      0.199739      0.141133     0.0947207     0.0614087     0.0399061     0.0249593     0.0160448    0.00910922    0.00547742    0.00318841    0.00165149   0.000954137   0.000467163   0.000249432   0.000122911   5.70544e-05   2.63243e-05
  27  17 3603.4222    2.2402  3.7685 11.0334 -0.0012  0.0528   0.0260   0.1467    0.0606   0.0000   435.5073     -0.435535       10.7236       1.94503      -2.01235       6.69153      0.331770      -1.65910       1.60919      -3.28089       2.85883     -0.945031      -2.32092      0.384753      0.246093      0.525124     -0.876350     -0.242883      0.113643     -0.445149      0.238348    -0.0174450     0.0549284    -0.0164116    -0.0416197     0.0383118     0.0285125    -0.0149749   -0.00904631   -0.00157106  -0.000151926   0.000320901   0.000271899   0.000212358  -5.55947e-05   2.79669e-05       3.04145       3.96029       4.41847       4.52914       4.81604       4.46269       4.32802       4.15099       3.52900       3.17752       2.65034       2.35221       1.92531       1.54682       1.19405      0.908186      0.684907      0.483920      0.362395      0.257293      0.175035      0.121967     0.0775201     0.0511902     0.0333290     0.0194963     0.0115755    0.00665142    0.00377498    0.00220493    0.00112795   0.000610187   0.000299359   0.000154256   7.42361e-05   3.38380e-05
  27  18 3751.3532    1.8304  5.6762 10.5194 -0.0045  0.0682   0.0189   0.1926    0.0536   0.0000   438.7835       1.59596       8.99784       7.59722      -3.84982       6.88711       17.3926     -0.908831      -11.6980      -8.27493      -4.60071     -0.124779     0.0365684      -1.77817     -0.952410       1.77639      0.118971     -0.263235     -0.432116     -0.450264      0.277989     0.0787526      0.131447    -0.0949072    -0.0395799    -0.0552284    -0.0351360    0.00983223    0.00163215   -0.00574392    0.00131466    0.00149131  -0.000506472  -0.000187788   0.000101891  -1.70028e-05       3.89828       5.10044       5.90267       5.98105       6.16837       5.95760       5.65742       5.20419       4.72324       4.11442       3.53459       2.99002       2.40265       1.99445       1.50393       1.16897      0.893618      0.643275      0.471928      0.326579      0.225592      0.152432      0.100568     0.0650568     0.0407718     0.0251868     0.0150077    0.00877209    0.00506227    0.00272139    0.00152642   0.000795114   0.000403956   0.000206491   9.29512e-05   4.37989e-05
  27  19 3899.0375    1.5109  7.3611 10.2260 -0.0049  0.0846   0.0158   0.2384    0.0524   0.0000   444.7226       4.70334       6.96014       9.39789       3.26634     -0.551766       3.75282       4.61260      -3.83583      -4.06408       10.4705      -3.60934      -1.12360      0.185150      -3.70397      -2.31922       1.63481      0.203287       1.09563     -0.701396     0.0643457      0.390784     -0.143678     0.0202544     0.0189338   -0.00445006    0.00125681     0.0207644    0.00267602    0.00216704   -0.00145096   -0.00245181  -4.75410e-05   0.000732401   3.10985e-05   3.77881e-05       4.78684       6.25111       7.07328       7.51692       7.43211       7.41884       6.90726       6.40300       5.75680       5.15492       4.36466       3.62304       3.05996       2.39253       1.88980       1.46241       1.08488      0.823695      0.582608      0.408685      0.283998      0.187847      0.126340     0.0811477     0.0522140     0.0317257     0.0189648     0.0111887    0.00643138    0.00344543    0.00194316    0.00102079   0.000513338   0.000258639   0.000120714   5.60416e-05
  27  20 4046.2529    1.2640  9.9235 10.0545 -0.0050  0.1104   0.0133   0.3204    0.0460   0.0000   439.0789      -22.6918       4.68375      -6.62571       24.2692       18.1433       15.3147      -10.5113      -27.7036      -1.54029       3.20045       6.17625      -1.51348       3.29222       1.53524       2.99862       1.73438     -0.172363    -0.0856488      0.238352     -0.239002    -0.0333775     0.0269051     -0.197057     0.0281224    -0.0280110    -0.0280876     0.0540067     0.0121139   -0.00146812   -0.00259274    0.00471010    0.00107720  -0.000520598   6.90626e-05   5.82247e-05       6.41791       8.34092       9.32475       9.82374       9.93376       9.84333       9.17730       8.48969       7.62794       6.74179       5.85077       4.87943       4.04336       3.16285       2.51761       1.94644       1.48611       1.06472      0.777324      0.549946      0.376984      0.255969      0.172464      0.108892     0.0684125     0.0430828     0.0259941     0.0151069    0.00876358    0.00483427    0.00260266    0.00135048   0.000701093   0.000350023   0.000158516   7.47755e-05
  27  21 4193.5589    1.0278 11.7089  9.8428 -0.0043  0.1418   0.0110   0.3871    0.0442   0.0000   435.0825     -0.229965       8.34680       14.4048       27.9817      -7.61125      -11.1829       7.20025       8.49031      -1.56759       6.91317       8.68082       2.59710      -4.76241       2.64846      -1.48436       1.62506      0.691947      0.195274     -0.268651     -0.314763      0.354999      0.225023     0.0612458     -0.172170   -0.00706416     0.0436353    -0.0246997   -0.00854869   -0.00537603    0.00396422   -0.00225404  -3.00305e-05   9.10987e-05  -0.000189560  -8.42622e-05       7.86658       10.4505       11.7080       12.4563       12.4534       12.2304       11.5003       10.8689       9.54090       8.44750       7.50627       6.10974       5.04230       4.03751       3.22984       2.46328       1.85850       1.38405      0.997212      0.701716      0.480442      0.323675      0.218583      0.138697     0.0885918     0.0549274     0.0330952     0.0195090     0.0111452    0.00616936    0.00338832    0.00178361   0.000930136   0.000438064   0.000207665   9.53858e-05
  27  22 4340.7911    0.8559 13.7651  9.7089 -0.0026  0.1789   0.0088   0.4616    0.0371   0.0000   454.4310       5.30397       38.7115       11.0966      -15.3122      -13.8767       53.7880      -9.79277      -27.5316      -6.43619      -1.15533      -7.00960      -2.99202       5.10482      -8.57348      0.943814       3.42495      0.412510     -0.675451     -0.325213     -0.777884      0.503148      0.253337     -0.164627     0.0645210     0.0660117     0.0169397     0.0469231    0.00230663    -0.0225269   -0.00211135    0.00323972    0.00121280   0.000581990  -0.000195092  -5.96443e-05       9.92839       13.2422       15.0378       15.5324       15.9009       15.3825       14.7189       13.3681       12.3491       10.7207       9.25557       7.90799       6.37987       5.13752       4.09661       3.12574       2.38751       1.73510       1.27088      0.887068      0.621167      0.419089      0.276194      0.179630      0.115456     0.0693390     0.0431328     0.0250197     0.0146099    0.00810104    0.00440223    0.00236927    0.00117730   0.000603691   0.000266398   0.000127025
  28   7 2083.8420    0.7188  0.7692  9.2473 -0.0027  0.0258   0.0156   0.0574    0.0780   0.0000   441.6498      0.871217       17.6917      -5.04907      -4.90016       4.03004       1.19746      -2.97423      -2.29393      -1.09751      0.924089      0.489813      0.535536      0.232716      0.448879      0.115563     0.0503630      0.113779     -0.272907    -0.0978725   -0.00750507    -0.0158035     0.0182105     0.0285063    -0.0116423    0.00537042    0.00133520    0.00402441   -0.00196009   0.000598263    0.00137173  -0.000181781  -0.000301719   0.000185477   5.39524e-05  -3.62973e-06       1.49048       1.93759       2.17765       2.30112       2.23239       1.97538       2.14781       1.90460       1.77747       1.60222       1.34403       1.14482      0.959767      0.756734      0.587739      0.480990      0.352963      0.249586      0.188370      0.137035     0.0885759     0.0615545     0.0415991     0.0259007     0.0166194     0.0103975    0.00623449    0.00363141    0.00216473    0.00123868   0.000701323   0.000367098   0.000197245   0.000103855   5.01544e-05   2.56548e-05
  28   8 2252.7889    1.0182  0.9506  9.7090 -0.0033  0.0265   0.0199   0.0669    0.0901   0.0000   438.5394     -0.148768       21.5088       1.00836      -1.21246     -0.837935      -2.11601      0.283606       2.53467      -2.18267    -0.0628893      -1.47838     -0.588163      0.614552       1.01927     -0.294021     -0.568860      0.114023     -0.149199     0.0545852      0.102406    -0.0241433  -0.000118208     0.0775318     0.0379507    -0.0240952   0.000276824   -0.00145799   -0.00152404   0.000963193  -0.000176833  -0.000139768   0.000248445   2.90968e-07  -1.49978e-05   2.89783e-05       1.49549       1.95758       2.15540       2.26863       2.27394       2.24150       2.04142       2.03547       1.69440       1.56716       1.47436       1.26233       1.01623      0.790612      0.650068      0.480768      0.370944      0.272304      0.199443      0.140822     0.0944582     0.0627619     0.0455887     0.0290118     0.0183007     0.0123255    0.00746212    0.00453641    0.00265075    0.00136404   0.000861547   0.000412997   0.000223279   0.000112414   5.64404e-05   2.59289e-05
  28   9 2415.2143    1.4887  1.0655 10.2628  0.0018  0.0283   0.0280   0.0688    0.1115   0.0000   444.4066       1.42627       15.2796       2.85385     -0.883761       1.88252      -1.23472       3.47313      -2.00161      -1.35357      0.637905      -1.86572     -0.302330     -0.135301     -0.155195      0.766888     0.0313137      0.111577     -0.343914      0.263706     -0.204250    -0.0679998     0.0871100   -0.00545144   -0.00513978    0.00813928   -0.00471131   -0.00194774    0.00420298   -0.00166672  -0.000984592  -0.000127043  -0.000150206  -1.49094e-05  -0.000105645  -2.78112e-05       1.61313       2.13144       2.32385       2.28601       2.47953       2.28028       2.40195       2.17813       1.90497       1.70121       1.43437       1.31881      0.997204      0.845092      0.676612      0.514049      0.403046      0.275934      0.218637      0.152824      0.109537     0.0703838     0.0505729     0.0326028     0.0199791     0.0127555    0.00738078    0.00466725    0.00264653    0.00142276   0.000820769   0.000445697   0.000227833   0.000119657   5.31640e-05   2.55138e-05
  28  10 2573.3166    1.9629  1.1523 10.2048 -0.0036  0.0279   0.0341   0.0693    0.1698   0.0000   440.8020       1.55840       14.3675      -1.40773       2.22134       2.38220       1.63602     -0.889847     -0.202310       1.73701       2.90969      0.260787     0.0668315      0.593071     -0.306178     -0.338579     -0.114435      0.240108     -0.331412    -0.0530674     -0.120747    -0.0250369    0.00449521    -0.0167850   -0.00371146  -0.000223160   -0.00357680   -0.00662751    0.00156812   0.000445420   -0.00170683   0.000188001  -8.21467e-05   0.000150582   4.95674e-05   6.93914e-06       1.56715       2.06367       2.26112       2.43544       2.51040       2.41818       2.09118       2.12258       1.94716       1.66267       1.44318       1.20547       1.00971      0.851839      0.659139      0.489413      0.380965      0.280885      0.202874      0.150229      0.101219     0.0667152     0.0459640     0.0304417     0.0197229     0.0123105    0.00732023    0.00418142    0.00256261    0.00145696   0.000806552   0.000465131   0.000232790   0.000122202   6.14877e-05   3.07268e-05
  28  11 2729.2382    2.5456  0.9517 11.0882 -0.0020  0.0256   0.0483   0.0608    0.1220   0.0000   439.6945      0.318449       16.3491      -3.19924      0.456679      -2.33506      -3.44355      -3.72039      -1.97039      -1.36138       1.84855    -0.0984310      -1.08225     -0.578345       1.16323     0.0711258      0.779844     -0.339549     -0.275059      0.223958     0.0199099    -0.0640832    -0.0679421     0.0715598     0.0130682   -0.00561310    0.00257923    0.00910292   0.000570299  -0.000279236   0.000479324   0.000684872  -1.52038e-05  -0.000122410  -4.90221e-05   2.15801e-05       1.36525       1.92078       1.99955       2.21767       2.04302       2.16526       2.02647       1.94857       1.69630       1.62359       1.29978       1.09262      0.884633      0.746665      0.584145      0.465658      0.363295      0.264802      0.189948      0.142355     0.0969857     0.0623427     0.0427003     0.0276361     0.0176359     0.0111162    0.00659035    0.00391631    0.00233480    0.00128677   0.000783455   0.000415068   0.000205237   0.000110217   5.12354e-05   2.53664e-05
  28  12 2883.5822    3.4059  0.8614 11.3684  0.0019  0.0254   0.0641   0.0537    0.1744   0.0000   440.6886      -1.33922       15.1715     -0.780100      -3.31892     -0.703794     -0.466788      -2.88989     -0.317225     -0.238830      -1.52352     -0.601632      -1.00092      0.124872      0.121745      0.118327     -0.103214     0.0644718     0.0986829     -0.189115    -0.0720809     0.0740973     0.0273555    -0.0137023     0.0137962    0.00640657    0.00575880  -0.000994470   0.000853629   1.11972e-05  -0.000214687  -0.000645072  -3.39840e-05   5.84035e-05  -5.81948e-05  -1.92151e-05       1.22438       1.92988       2.01012       2.15895       2.23622       2.17989       1.97562       1.93981       1.62874       1.54559       1.24071       1.07244      0.896675      0.699934      0.571745      0.419346      0.333627      0.247462      0.175985      0.126966     0.0882578     0.0595910     0.0413890     0.0257133     0.0179359    0.00995959    0.00710705    0.00375668    0.00232277    0.00137283   0.000668851   0.000431228   0.000190049   0.000109556   4.93113e-05   2.45511e-05
  28  13 3036.1110    3.8823  1.0065 12.1841 -0.0065  0.0260   0.0724   0.0631    0.1292   0.0000   439.2851       1.45660       13.7765       1.16084       2.48199      -1.72814      0.426212      0.153892      -3.10212    -0.0154887      0.722949      0.559731      0.892951     -0.445024     -0.509365      0.333608      0.739091      0.132683      0.112171    -0.0158978     0.0489558    -0.0230688     0.0314798    0.00463337   0.000446538     0.0200759   -0.00424618    0.00515229   -0.00361674  -0.000648086  -0.000212907   0.000477442   0.000150037  -0.000103636  -4.63398e-05   6.96820e-06       1.46186       1.98042       2.05983       2.30832       2.30299       2.06407       2.17434       1.97350       1.79181       1.52094       1.42091       1.17099      0.973379      0.778514      0.617577      0.487267      0.350161      0.278171      0.199248      0.141096     0.0927987     0.0650580     0.0442420     0.0288260     0.0179372     0.0118950    0.00724307    0.00430947    0.00229002    0.00147728   0.000758481   0.000435794   0.000193880   0.000118692   5.46053e-05   2.67847e-05
  28  14 3187.0528    3.8578  1.1554 11.9686 -0.0056  0.0282   0.0669   0.0684    0.1344   0.0000   438.4153      -2.02586       18.5652       1.57398     0.0446282      -1.40944      -1.08047       1.36756      -1.61447       1.07679      0.520375      0.948979      0.716809      0.954415     -0.632772      0.350879     -0.348037     -0.396737    -0.0725272      0.103707     -0.116468   -0.00105899     0.0562229    -0.0445482   -0.00606031     0.0251568   -0.00972451    0.00111563    0.00360410  -0.000654479   -0.00103657  -0.000601110   0.000701053   2.68602e-05   2.90766e-05   1.50850e-05       1.50065       2.15074       2.31340       2.53170       2.48020       2.40464       2.38974       2.06605       2.02763       1.66215       1.52313       1.24287       1.00938      0.836715      0.645621      0.530968      0.379566      0.296265      0.205649      0.155677      0.103065     0.0715669     0.0505137     0.0309102     0.0201339     0.0122188    0.00794030    0.00442266    0.00270120    0.00156914   0.000802911   0.000476475   0.000235647   0.000122986   5.82039e-05   2.71900e-05
  28  15 3337.0602    3.4432  1.5573 11.7956 -0.0044  0.0327   0.0545   0.0815    0.1196   0.0000   438.1596      0.205565       11.4438      -2.46653      -1.59913      -3.63704      0.425382      -2.75972       2.98435      -1.65135      0.918544     -0.801560     -0.134475     -0.142148     -0.179854     -0.730021   -0.00486542    -0.0556189      0.152508     -0.148122   -0.00527345    -0.0387320     0.0841589    -0.0831010   -0.00388432   -0.00825483   0.000505111   -0.00172518   -0.00220910    0.00411137    0.00138023  -0.000610812  -0.000561759   0.000209546   5.44949e-05   2.43601e-05       1.90560       2.58891       2.81123       2.84296       2.78548       2.72309       2.61006       2.36092       2.27928       2.04736       1.79441       1.58366       1.30376       1.06094      0.817863      0.650641      0.468521      0.346836      0.250216      0.175224      0.121493     0.0877910     0.0545364     0.0366771     0.0231639     0.0146662    0.00842173    0.00528466    0.00313683    0.00170849    0.00100098   0.000502129   0.000278416   0.000133552   6.85632e-05   3.26579e-05
  28  16 3486.5330    2.7275  2.7225 11.3269 -0.0063  0.0435   0.0355   0.1138    0.0908   0.0000   440.4112      -4.03306       9.09740       2.63304     -0.797415     -0.849875      -5.15207       5.13329       1.35641      -1.88013     -0.694811      0.368841      0.190082       2.99308      -1.98871     -0.441846      0.223175     -0.338614      0.126943     -0.283124     -0.326147      0.353673      0.104025    -0.0832310  -0.000278064    0.00374796    0.00426953    0.00633155   -0.00141045   0.000156616   -0.00209975   -0.00144162   0.000695111   0.000128462  -0.000205691  -2.67111e-05       2.47792       3.27018       3.44519       3.66623       3.92319       3.72549       3.58563       3.14652       2.98995       2.60686       2.35939       1.98804       1.55407       1.28201       1.03226      0.843161      0.601679      0.447494      0.318333      0.231872      0.165176      0.115754     0.0771396     0.0489494     0.0307480     0.0194201     0.0121961    0.00742693    0.00445022    0.00256346    0.00142102   0.000759757   0.000369444   0.000197398   9.35036e-05   4.34125e-05
  28  17 3635.4801    2.1628  4.0045 10.9698 -0.0014  0.0533   0.0245   0.1537    0.0603   0.0000   440.8496      -2.67911       7.68857       3.33189       1.26277      -11.0404       1.55524       5.91331      -1.05901       3.17273      -2.92193      -2.06863      -2.00611       4.36787       1.63629      0.442534     0.0933932     -0.699944     -0.234609      0.336860     -0.101103     -0.121674    -0.0401858     0.0502648    -0.0103456    -0.0323602    0.00558118    0.00586994    0.00652567   -0.00641373  -0.000919377  -0.000143764    0.00102570  -0.000211213  -0.000113895   1.52204e-05       2.96279       4.01320       4.42916       4.72408       4.80773       4.66913       4.42813       4.02613       3.74489       3.21455       2.86190       2.35374       1.96806       1.56801       1.28528      0.955891      0.742711      0.551213      0.402059      0.285567      0.198456      0.134213     0.0914741     0.0607084     0.0368389     0.0242504     0.0146801    0.00880542    0.00517023    0.00294521    0.00161968   0.000891085   0.000468809   0.000241182   0.000115618   5.43655e-05
  28  18 3784.2456    1.7571  5.8397 10.4858 -0.0029  0.0696   0.0179   0.1933    0.0524   0.0000   448.5512      -3.50728       20.2996       1.32126      -9.82495       3.01353       2.97781     -0.683509     -0.148097      -6.96317       3.08393       5.94622      -1.82969       1.97112       1.34962     -0.141802      0.810132      -1.83177     -0.254378      0.813628     -0.298657    -0.0388285      0.165714      0.190969     0.0115362   -0.00870025    -0.0160068    0.00634711     0.0127747    0.00197128   -0.00408503  -0.000192486  -0.000641803   0.000579416  -0.000186627   7.45882e-05       3.81560       5.11104       5.65195       6.03240       6.06676       6.10798       5.69521       5.28419       4.80004       4.17901       3.60845       3.06255       2.50081       2.01140       1.61237       1.25104      0.951973      0.734298      0.523970      0.379912      0.260566      0.176908      0.121698     0.0781122     0.0507882     0.0320498     0.0196423     0.0117887    0.00686031    0.00391072    0.00216121    0.00117744   0.000624152   0.000315151   0.000155140   7.20109e-05
  28  19 3932.4040    1.4314  7.9616 10.2265 -0.0045  0.0916   0.0147   0.2532    0.0481   0.0000   446.8012      -13.6776       18.0678      -13.9086       13.9541       17.3619       3.64641      -3.43664       12.4070     -0.241182      -13.4698      -4.96716      0.133244       6.28961      0.454888      -3.91020      0.918096       2.97493     -0.486772     -0.924090      0.451875      0.517829     -0.315536     -0.266597     0.0150703     0.0223785   -0.00145979    0.00880740   -0.00107102    0.00360920    0.00345557    0.00180772  -0.000558418  -0.000208867  -3.55847e-05  -5.54953e-05       5.02350       6.63396       7.35928       7.71121       7.81465       7.56948       7.26254       6.75745       6.20494       5.52388       4.80251       4.08807       3.35994       2.79979       2.16036       1.70138       1.30070      0.958276      0.692062      0.508218      0.352765      0.237327      0.158874      0.104138     0.0689377     0.0421745     0.0260051     0.0152221    0.00893454    0.00526729    0.00288659    0.00157502   0.000841903   0.000412914   0.000204600   0.000100840
  28  20 4080.1750    1.1731  9.9864 10.0439 -0.0031  0.1141   0.0129   0.3268    0.0465   0.0000   433.7883       2.05245       27.7600      -8.53224      -29.2607      -3.29015      -15.4505      -5.52299      -1.23691       2.90080       4.79921      -4.90759       2.07055       7.23186       3.33351     -0.870622     -0.723137      -2.11355       1.09408     -0.314369      0.504490      0.126348    -0.0990671     0.0801106      0.105459    0.00671348    -0.0109336    0.00619511    0.00899457   -0.00542443   -0.00197742    0.00128796    0.00198383  -0.000100200   4.45933e-05  -3.60414e-06       6.20199       8.16114       9.15563       9.51097       9.73330       9.68333       9.16253       8.64093       7.68323       6.74292       5.86784       5.06271       4.22295       3.43514       2.69615       2.11577       1.57666       1.19386      0.859746      0.623480      0.445492      0.303158      0.208174      0.135760     0.0867138     0.0556149     0.0331150     0.0203116     0.0116285    0.00670383    0.00372640    0.00203226    0.00106312   0.000549918   0.000264211   0.000125009
  28  21 4227.8733    1.0270 13.5343  9.7910  0.0005  0.1522   0.0093   0.4222    0.0401   0.0000   451.7865      -3.47908      -2.63187      -9.62685      -4.33673      -6.70305       20.0593       1.09391      -8.09179      -1.03075       18.1354      -19.2062       5.14004       1.00278       1.17866       5.04102       1.79514      -3.55757     -0.929227       2.14693      0.285339     -0.445236     -0.380887      0.306482     -0.146997    -0.0271309    -0.0117791    0.00184217     0.0171553    0.00622277   -0.00114870   -0.00330847   -0.00131857    0.00260130   0.000160309  -0.000166719       8.17365       10.9990       12.4307       12.7621       13.2277       12.9729       12.4431       11.4433       10.4138       9.12215       7.98841       6.67734       5.54555       4.47270       3.58701       2.77440       2.13369       1.60683       1.17446      0.844233      0.586363      0.400814      0.275135      0.176727      0.117568     0.0735878     0.0450963     0.0268734     0.0160150    0.00908576    0.00506275    0.00276994    0.00148307   0.000736949   0.000351031   0.000170056
  28  22 4375.1089    0.7952 14.3723  9.7016 -0.0039  0.1861   0.0078   0.4915    0.0340   0.0000   466.5390      -3.05061       17.9066      -10.8548       9.85758       9.88335      -2.85838       36.6828      -15.1469      -23.4134       6.02216       31.2438      -6.22835      -6.19522       3.94967       1.34690       2.10765      0.711484     -0.455089      -1.21233      0.309028       1.08804    -0.0618473     -0.361012     -0.352539    -0.0643349   -0.00790231   0.000830561    -0.0612129     0.0126329   -0.00143172   -0.00870257    0.00160817  -0.000559264   0.000510783  -0.000164073       10.1061       13.4748       15.3161       15.7036       16.2939       15.7549       15.1509       14.2307       12.7434       11.2924       9.81427       8.12066       6.81778       5.56205       4.35067       3.49847       2.65117       1.94551       1.45841       1.04029      0.740577      0.503003      0.337408      0.222625      0.145866     0.0906093     0.0556251     0.0334096     0.0201127     0.0113669    0.00645373    0.00357907    0.00184243   0.000962401   0.000441451   0.000219084
  29   8 2275.3146    1.0721  0.8907  9.8116 -0.0083  0.0261   0.0213   0.0622    0.0913   0.0000   439.5230      -1.96645       18.5843       7.46054       1.68020       1.10202      -3.52045       2.29408      0.742107      -1.47104     -0.733201    -0.0753454     -0.456644     -0.830302     -0.381307      0.498453      0.404452    -0.0170649      0.284068    -0.0209502      0.112177     0.0445525    -0.0957818    -0.0631786     0.0145336   -0.00751797    -0.0155172   -0.00211403   -0.00507102  -8.16761e-05   0.000949794   3.22471e-05  -0.000397064  -0.000245199   0.000187842   6.88288e-05       1.49690       1.86017       1.91546       2.17555       2.22591       2.19800       2.03250       1.85188       1.83994       1.55066       1.34810       1.17416      0.977721      0.822172      0.601464      0.487994      0.381591      0.301782      0.223717      0.152141      0.111429     0.0720730     0.0498627     0.0315341     0.0227887     0.0145711    0.00911111    0.00543309    0.00324971    0.00182726    0.00102892   0.000599786   0.000312263   0.000171613   8.36159e-05   4.39987e-05
  29   9 2438.9763    1.5715  1.0777 10.0523 -0.0046  0.0284   0.0283   0.0638    0.1293   0.0000   440.1544      -3.98748       19.6151      -2.49499    -0.0574757     -0.263123       1.38161      -2.46570      0.731022      -1.18686       1.50635       2.07879       1.16937       1.80802      0.860215      0.527935      0.434344     -0.121017     0.0474169     0.0661810     0.0846566     0.0632103    -0.0333955    -0.0146813    -0.0311719   -0.00399843     0.0100476    0.00395358   0.000217243  -0.000582968   -0.00211146    0.00118183  -0.000410012  -0.000137435   0.000100953  -2.07654e-05       1.37518       2.02575       2.12512       2.26179       2.44351       2.28366       2.07886       2.20345       1.77901       1.73329       1.45703       1.21491       1.07383      0.805166      0.657497      0.542498      0.407839      0.307666      0.229730      0.151576      0.122201     0.0769203     0.0550551     0.0345815     0.0231280     0.0157109    0.00931321    0.00557220    0.00362855    0.00193528    0.00123799   0.000624546   0.000348466   0.000180109   8.43732e-05   4.64502e-05
  29  10 2598.5709    2.0221  1.1673 10.8983 -0.0005  0.0302   0.0360   0.0715    0.1143   0.0000   440.9251       4.65323       15.7678      0.906031      -4.10271       1.78616       2.83972      -1.23819      0.137389       1.39823      0.527600       1.76738     -0.285913     -0.640995     -0.180336      0.175037     -0.494169     -0.346319     0.0480324      0.139614     0.0117898    -0.0260231     0.0360964    -0.0423042     0.0113685   -0.00218231   -0.00571652   -0.00690644    0.00423452    0.00304512   -0.00112622  -0.000684690   0.000223079  -9.41387e-05  -5.70243e-05   2.07034e-05       1.92615       2.68237       3.16325       3.42374       3.55696       3.44760       3.25323       2.87492       2.51283       2.10546       1.73182       1.36803       1.11559      0.880513      0.701955      0.540168      0.401568      0.290645      0.232126      0.163667      0.115935     0.0780505     0.0567843     0.0363199     0.0241759     0.0153369    0.00935514    0.00570749    0.00342106    0.00197131    0.00111101   0.000646620   0.000343936   0.000194802   8.93172e-05   4.65147e-05
  29  11 2756.0631    2.6801  1.0430 11.4230 -0.0011  0.0261   0.0481   0.0649    0.1086   0.0000   436.8081      0.729199       16.3502      0.200217      -5.87580       3.00966      -1.02181      -2.91001       1.07040      0.728827      0.360044      0.705035     -0.518005     -0.931252     -0.348531      0.625350     -0.197714     -0.390342     0.0766236      0.104984   -0.00638846     -0.128960  -0.000754254    0.00463827    -0.0362421     0.0187258    -0.0103467    0.00562980    0.00342720   0.000192635   -0.00214583   0.000799039  -0.000278175   0.000110972   7.04515e-05   6.21740e-05       1.42816       1.88334       2.03036       2.14051       2.14842       2.16278       2.08624       1.92988       1.88919       1.60670       1.35429       1.11605      0.943211      0.741048      0.635206      0.487968      0.404717      0.301637      0.220016      0.165015      0.114845     0.0772525     0.0542694     0.0351362     0.0219649     0.0144093    0.00857825    0.00555567    0.00320304    0.00188080    0.00112932   0.000577566   0.000330699   0.000175037   8.81547e-05   4.35936e-05
  29  12 2911.5841    3.4187  0.8535 11.9131  0.0031  0.0220   0.0662   0.0541    0.1259   0.0000   440.0221      -1.80796       13.1700      -1.68229     -0.566882      0.856948      0.716695      -1.58588      -2.06308      0.852139       2.20773     -0.945892      -1.44592      -1.20579      0.225221      0.759355     -0.207919      0.154839    -0.0416064     0.0899714     0.0185516     0.0956494    -0.0252836     0.0331843     0.0128999    -0.0120684    0.00422264    0.00452878  -1.74544e-05  -0.000994441  -4.26528e-05  -5.06275e-05   8.29397e-05   0.000282625  -0.000158913  -4.24401e-05       1.22725       1.63188       1.85175       1.85729       1.86324       1.86273       1.71673       1.70698       1.48984       1.38207       1.19214      0.985386      0.843737      0.664322      0.523100      0.438934      0.321891      0.255890      0.182133      0.130253     0.0901027     0.0648282     0.0408576     0.0282790     0.0171489     0.0114759    0.00695974    0.00433721    0.00254657    0.00149380   0.000851164   0.000480172   0.000240973   0.000132999   6.87676e-05   3.39445e-05
  29  13 3064.8528    4.0017  0.9837 12.1727 -0.0033  0.0265   0.0734   0.0610    0.1395   0.0000   435.9310      0.471939       17.3546      -1.09261      -2.08423     -0.704841     -0.263684       1.78482      -2.28925      0.480739      0.742545     -0.263355     -0.731391     -0.351371     -0.329532     -0.596005     -0.106183      0.315115     0.0646822     -0.234575    -0.0258677     0.0398722   -0.00778903     0.0251732    -0.0382644    -0.0111954    0.00872802    0.00249102   -0.00540112   -0.00213227    0.00112730  -3.74223e-05  -5.57725e-05  -3.97091e-05   9.72221e-05   1.69469e-05       1.39683       1.93047       1.93703       2.26504       2.15045       2.05615       2.07952       1.94299       1.79607       1.57986       1.36258       1.14560      0.898124      0.779259      0.600319      0.482689      0.380908      0.302138      0.224042      0.158651      0.111169     0.0760073     0.0489017     0.0362427     0.0216604     0.0146440    0.00809000    0.00597547    0.00326491    0.00199660   0.000978997   0.000588330   0.000319833   0.000181503   8.55416e-05   4.29611e-05
  29  14 3216.6475    3.9312  1.2307 11.7533 -0.0028  0.0267   0.0652   0.0661    0.1547   0.0000   440.3994       1.98221       11.5967      0.461718      -1.50103     -0.489400      0.306873      -3.04844       5.33102     -0.181097       3.16801      -2.42063      -1.16225       1.00391     0.0828722      0.773761     -0.325578      0.145157     -0.217471     -0.247722     -0.115067     0.0848789    -0.0202329   0.000957363    -0.0238808     0.0267508     0.0137854    -0.0157818   -0.00434475    0.00104451   0.000176521   -0.00172497  -0.000510053   0.000163416  -2.94537e-05   2.96507e-05       1.52698       1.97170       2.22026       2.30039       2.28087       2.27291       2.15487       2.02123       1.81783       1.63782       1.48447       1.27156       1.04785      0.841818      0.682869      0.547122      0.395173      0.314167      0.218359      0.160742      0.109849     0.0800822     0.0531386     0.0360575     0.0227502     0.0143152    0.00889093    0.00594070    0.00338468    0.00200886    0.00109396   0.000644139   0.000322263   0.000180624   8.74176e-05   4.41729e-05
  29  15 3367.4965    3.2382  1.8718 11.6905 -0.0025  0.0341   0.0461   0.0895    0.0901   0.0000   437.2837      0.458067       15.1489       4.66938      -6.32305       1.98976      -3.45674      -2.37126     -0.407933       1.17166      0.970122       1.57197      0.543970       1.46935      0.837900     -0.433819      0.708640   -0.00566903    -0.0493152    -0.0907768     0.0131369     -0.153300      0.109732     0.0599566    0.00344176    -0.0161122    0.00371565   -0.00792200   -0.00515869  -6.57429e-05    0.00120226    0.00117850  -0.000328145   2.95209e-05   8.08191e-05   1.21511e-05       1.93257       2.65681       3.00899       3.25731       3.30146       3.25570       3.11328       2.80566       2.52761       2.17063       1.83297       1.51481       1.22335       1.02919      0.824884      0.633314      0.478803      0.358973      0.275022      0.187218      0.142630     0.0997040     0.0668835     0.0438091     0.0288459     0.0186094     0.0113970    0.00683771    0.00393407    0.00245926    0.00140567   0.000757380   0.000421573   0.000216339   0.000111431   5.62121e-05
  29  16 3517.6098    2.5782  3.0939 11.2384 -0.0034  0.0460   0.0309   0.1224    0.0751   0.0000   439.0982      0.459121       16.2366      0.244364      -4.04560      -4.69793      -6.29703      -1.03204     -0.187839      0.943713      0.168250       3.97325       2.58811     -0.528749       1.10050      -1.63546      0.694891       1.15401      0.230471     -0.227003     -0.256379     0.0805637      0.202180     0.0372088    -0.0312391    0.00842648     0.0323400   -0.00932147    -0.0163232    0.00466346    0.00298595   -0.00197131   0.000275688   0.000361229   0.000169016   8.98135e-06       2.43292       3.29652       3.62091       3.77331       3.94208       3.72215       3.59991       3.37462       3.07091       2.78019       2.40515       2.13218       1.74137       1.39954       1.14195      0.882035      0.673138      0.526034      0.381859      0.275756      0.191620      0.127331     0.0923557     0.0594583     0.0386797     0.0254888     0.0152577    0.00991804    0.00588140    0.00329905    0.00191052    0.00103572   0.000576163   0.000310514   0.000151070   7.71815e-05
  29  17 3667.4129    2.1201  4.2106 10.8672 -0.0023  0.0541   0.0233   0.1491    0.0612   0.0000   440.4422      -4.87849       8.64103      -1.03801       4.18171      -4.46308       4.87317     -0.952023     -0.254263       3.17305       2.84589      -1.63738       3.51089       2.45112     -0.949633      -1.07398      -1.67714     -0.760624      -1.24756     0.0382943      0.103422     -0.260724    -0.0848747      0.127686     0.0730883    -0.0165089    -0.0111351   -0.00813152   -0.00140856   -0.00446751   0.000316145  -0.000566750  -0.000535550   0.000658688   0.000105745  -0.000161069       3.01420       3.81472       4.31290       4.56306       4.74371       4.69668       4.37277       4.02903       3.63254       3.33959       2.93538       2.42807       2.03511       1.65327       1.33181       1.04247      0.802641      0.605253      0.436848      0.313745      0.228917      0.162117      0.104631     0.0723790     0.0469538     0.0295930     0.0186171     0.0115201    0.00698017    0.00407188    0.00235899    0.00130214   0.000700367   0.000365365   0.000183359   9.14768e-05
  29  18 3816.6008    1.6951  6.3922 10.3954 -0.0055  0.0727   0.0166   0.2041    0.0502   0.0000   443.3959       2.64223       14.9060       1.21620       5.14119      -2.41652      -17.4811       9.69357      -3.12544      -3.69090       1.04755       4.79891      -1.14192      -3.01700      -4.22779    -0.0694478      -3.24988     -0.206421      0.604865     -0.346737      0.324477      0.322873      0.106788     -0.201936    -0.0665986     0.0555484    0.00584996  -0.000253561     0.0310578    0.00457710    0.00386097    0.00152175   0.000845275  -5.19142e-05   5.45865e-07   0.000385861       3.89398       5.06521       5.67286       6.00134       6.22978       6.04431       5.76988       5.40133       4.85684       4.37470       3.78337       3.20456       2.70801       2.24229       1.79389       1.38027       1.07188      0.792388      0.587452      0.426422      0.310489      0.214042      0.145674     0.0979579     0.0637975     0.0416940     0.0254200     0.0153023    0.00932702    0.00541575    0.00306327    0.00178555   0.000934407   0.000496321   0.000252281   0.000124777
  29  19 3965.3255    1.3917  8.1006 10.2289 -0.0048  0.0921   0.0141   0.2534    0.0458   0.0000   437.9970      -8.44515       18.3596      -6.46766      -12.5136      0.964572      -4.87435       23.9592       12.6817     -0.752569       2.69335       3.88815     -0.346510      -1.24938      0.646400      -1.86745       1.27970       1.42977     -0.619821     -0.508309      0.485796      0.228879     0.0570034     0.0501742    -0.0285921      0.152022    -0.0107306    -0.0307995     0.0209034    0.00616092   -0.00867684   -0.00103014    0.00277455  -0.000178408   0.000240034  -6.49243e-05       4.83378       6.35993       7.42773       7.59679       7.85105       7.76580       7.26839       6.81203       6.32791       5.37251       4.87031       4.10823       3.37794       2.78800       2.19471       1.75519       1.34424       1.01979      0.754483      0.546868      0.387718      0.267678      0.183185      0.121041     0.0810691     0.0507989     0.0323514     0.0197869     0.0116700    0.00696531    0.00394308    0.00219904    0.00120032   0.000627982   0.000313762   0.000154921
  29  20 4113.8898    1.1274 10.3588 10.0265 -0.0031  0.1201   0.0124   0.3317    0.0448   0.0000   442.7529      -5.27907       17.3913     -0.636234      -27.3773       4.57030       7.37090       24.1138      -1.03019      -21.3915       13.2608       2.24793      -3.10805      -1.61721       5.16936       1.64887    -0.0434056      0.305133     -0.952308      -1.02505     -0.472378      0.342983      0.308819     0.0421955     0.0701749    -0.0919216    -0.0916463    -0.0219671   -0.00432328   -0.00892176  -0.000540780   -0.00283104    0.00103028   0.000311230  -0.000242589  -0.000183374       6.26948       8.39666       9.60800       9.85264       10.1974       10.0083       9.74498       9.06499       8.11950       7.18340       6.23633       5.33760       4.41695       3.59886       2.87457       2.28333       1.77538       1.32249      0.995616      0.722845      0.508255      0.359385      0.243206      0.163715      0.105904     0.0680985     0.0433271     0.0262186     0.0157695    0.00924645    0.00527942    0.00291894    0.00158132   0.000839202   0.000404936   0.000205584
  29  21 4262.0786    0.9584 13.1823  9.7883 -0.0003  0.1589   0.0091   0.4145    0.0391   0.0000   463.0031       11.9221      -20.0913      -17.8928      -1.75995       14.3822       8.19308       3.95591      -21.9666      -2.56341     0.0563778      -11.4268      -7.24402      -3.02566       3.59610      -3.57381      -3.59133      0.372443       1.46655      -1.73921      0.159108       1.02918      0.195958     -0.200597     -0.352215    -0.0399607      0.105048   -0.00997400    -0.0264705    0.00691970   -0.00694982    0.00564470   2.58424e-05   -0.00272707  -0.000444394   0.000281571       8.23909       11.0420       12.5446       13.1207       13.1861       13.1723       12.4841       11.6823       10.6671       9.40731       8.45049       7.14258       5.92324       4.93268       3.85588       3.05464       2.35834       1.80471       1.31971      0.949880      0.681481      0.468720      0.321808      0.214281      0.141577     0.0905612     0.0575592     0.0349056     0.0213611     0.0126114    0.00697629    0.00396951    0.00216132    0.00115035   0.000543851   0.000280800
  30   7 2126.3565    0.7855  0.7965  9.3153 -0.0058  0.0260   0.0170   0.0529    0.0837   0.0000   439.0697       1.66653       15.5859      -2.68551      -3.27169       2.46559      -1.99570      -1.42258       1.66972      -1.35613      -1.68364     -0.103553       1.73451      0.617791     -0.374787       1.00874     -0.214058     0.0818418     0.0158314    -0.0808084    -0.0753306     -0.212220     0.0449198     0.0304828     0.0291692  -0.000722272   -0.00671437    0.00445703   -0.00307897   -0.00172409   -0.00154319  -0.000395729  -0.000755870   0.000156588  -0.000127388   8.96556e-05       1.56927       2.12846       2.20499       2.32842       2.25543       2.18676       2.04310       2.04527       1.88898       1.73103       1.56946       1.35094       1.12304      0.889656      0.760699      0.612753      0.480905      0.340198      0.238921      0.179743      0.127401     0.0938771     0.0620582     0.0419332     0.0259150     0.0161309    0.00957547    0.00609783    0.00396684    0.00234015    0.00137789   0.000794204   0.000421061   0.000238267   0.000121645   5.81557e-05
  30   8 2297.2836    1.1267  0.9983  9.8943 -0.0041  0.0265   0.0208   0.0641    0.0869   0.0000   440.0113       2.64977       18.9818      -1.70442      -1.28547       1.88498      -2.99969       1.70398      0.834944     -0.867963      -1.95991      0.367915      0.997859      -1.73064      -1.58325      0.837236      0.133546      0.726168    -0.0384573     0.0711922     0.0982636     0.0403113    -0.0111591    -0.0172132    0.00168031     0.0217789    -0.0151828   -0.00262751    0.00113022   -0.00385001   2.92585e-05    0.00238092   0.000314977  -0.000281791   8.61478e-05   6.79255e-05       1.43737       1.84097       2.02438       2.06218       2.28613       2.21978       2.14031       1.96027       1.78164       1.64852       1.42038       1.20444      0.928674      0.821989      0.650256      0.543976      0.440149      0.295526      0.253061      0.176246      0.130694     0.0886977     0.0597790     0.0402257     0.0265670     0.0176327     0.0120613    0.00684394    0.00415620    0.00257966    0.00144538   0.000951846   0.000481354   0.000257713   0.000142339   7.43447e-05
  30   9 2462.1736    1.6076  1.1307 10.3274 -0.0080  0.0282   0.0287   0.0710    0.1204   0.0000   439.3337      -1.76540       18.9577     -0.696610      -6.00313      -5.16999     0.0985966       3.12084     -0.252308     -0.983661       1.02617     -0.937697      0.147848       2.25978      -1.28319     -0.502918     -0.153964      0.167949     -0.275894     -0.371332     -0.200476    -0.0832385    -0.0559447     0.0388623     0.0313933    -0.0349043    -0.0220126  -0.000813794   -0.00134326    0.00545076   4.08010e-05   -0.00206928  -0.000693564   0.000218576   0.000104888  -0.000111603       1.60648       1.97126       2.17854       2.49919       2.70588       2.43352       2.17901       2.22886       2.11885       1.78199       1.43202       1.22812       1.08527      0.873306      0.661746      0.533492      0.419028      0.336209      0.240386      0.173250      0.127270     0.0902860     0.0621802     0.0425483     0.0266121     0.0172314     0.0116305    0.00698121    0.00416388    0.00270838    0.00150125   0.000860046   0.000479971   0.000257752   0.000141505   8.29487e-05
  30  10 2623.4398    2.2537  0.9748 10.9326 -0.0057  0.0249   0.0408   0.0602    0.1143   0.0000   438.1779      -1.19941       13.4233     -0.586903      -2.30016      -2.15745       1.31958       1.04608       1.12560     0.0140790     -0.137063      -1.58573     -0.142850      0.402419     -0.273978     -0.287031     -0.222496      0.146805    -0.0955250      0.144351     -0.121457    -0.0455572     0.0226365     0.0177260     0.0649937    -0.0430410    0.00847529    0.00728961  -0.000772595    0.00110594  -0.000107451   0.000535475   0.000405711  -0.000382492  -0.000174256   3.41684e-06       1.34603       1.71896       1.86065       2.16088       2.15145       2.10233       1.95750       1.88293       1.72923       1.45556       1.28932       1.08824      0.930026      0.731783      0.610859      0.488175      0.369056      0.264153      0.218824      0.157259      0.106960     0.0778534     0.0533920     0.0392911     0.0249387     0.0159720    0.00931234    0.00658584    0.00391206    0.00240674    0.00122852   0.000743928   0.000408120   0.000243619   0.000132801   6.36206e-05
  30  11 2782.4286    2.8441  0.9012 11.5082 -0.0099  0.0255   0.0536   0.0559    0.1081   0.0000   437.9755      -3.02127       16.5156       1.09484      -2.52791      -1.21472       1.06448     -0.709874      -5.82801      0.163576       1.13761      0.153774    -0.0552539      0.499000      -2.17477     -0.907679     -0.281750     -0.118275      0.175616     -0.108456    -0.0170585     0.0797641    -0.0249751    -0.0225486    -0.0223791   -0.00953561     0.0135157     0.0118091   2.75095e-05    0.00382604    0.00161419   0.000479147  -0.000686996   0.000147834   7.70282e-05  -0.000136123       1.64165       2.01163       2.06285       2.17208       2.56612       2.56646       2.33981       1.92373       1.81199       1.70215       1.57170       1.28330      0.908992      0.686226      0.631037      0.553910      0.454263      0.322939      0.218463      0.159325      0.124849     0.0900044     0.0637993     0.0420624     0.0243746     0.0146797    0.00964331    0.00666143    0.00462440    0.00282609    0.00164670   0.000972416   0.000471595   0.000258480   0.000129219   6.30477e-05
  30  12 2938.9581    3.6471  0.9287 11.8468 -0.0012  0.0229   0.0668   0.0587    0.1297   0.0000   440.0641       1.68985       17.4655     -0.958786      -3.75789      0.376306      -1.90144      -3.40107     -0.446691      -2.58456     -0.652718      0.567489     -0.135418    -0.0121088     -0.735017      0.991217      0.222724     -0.380252     -0.141603     0.0247128     0.0940922     -0.115667   -0.00580245     0.0653832   -0.00954781    -0.0195967    -0.0154874   -0.00189413   -0.00662525   -0.00107804  -0.000417338  -0.000908849  -0.000250084   3.80019e-05   6.11331e-06  -3.78380e-05       1.21767       1.58270       1.70054       1.83107       1.86912       1.76027       1.83568       1.69630       1.55460       1.39081       1.15268       1.00734      0.793713      0.710385      0.554746      0.447521      0.347157      0.260551      0.198622      0.151641      0.106703     0.0746520     0.0513488     0.0348266     0.0224357     0.0150622    0.00971709    0.00566172    0.00340113    0.00192170    0.00118850   0.000692467   0.000390569   0.000207988   0.000108569   5.61770e-05
  30  13 3093.2316    4.0381  0.9071 12.0815 -0.0060  0.0263   0.0766   0.0576    0.1647   0.0000   439.4304      -2.03419       17.5632       2.30700      -2.84127      -2.27301      -1.35414       2.70165      -3.14792      0.305622     -0.535765     -0.989593     -0.373562     -0.388812     -0.478724     -0.349536     -0.891471      0.122615      0.381859     0.0351508    -0.0423753    -0.0392163    -0.0686529    -0.0599231     0.0168626     0.0257976   -0.00654379    0.00533079    0.00449820   -0.00139960   0.000375106   0.000133919   0.000225094   3.39903e-05  -0.000134865  -0.000132294       1.35111       1.68712       1.90080       2.04167       2.11160       1.98876       2.15907       1.74911       1.72508       1.43332       1.20648       1.21942      0.951580      0.792424      0.619322      0.493996      0.369842      0.274600      0.243481      0.157508      0.112747     0.0765710     0.0555827     0.0390518     0.0243502     0.0171705     0.0108522    0.00695084    0.00416907    0.00227547    0.00135466   0.000806515   0.000400642   0.000227974   0.000116832   6.63071e-05
  30  14 3245.8067    3.7438  1.4004 11.9201 -0.0003  0.0297   0.0597   0.0779    0.1258   0.0000   437.1843      0.394767       15.3106      -2.33644      -2.61322     -0.867381    -0.0588369       1.70206      0.335641      -1.38773     -0.452089       1.53007      -1.32976     -0.512830      0.886867     -0.164407      -1.02493      0.479277     0.0986292     0.0766593    -0.0134941      0.154230     0.0409487    -0.0391208     0.0229771     0.0123246    0.00333195    0.00458112  -0.000130994    0.00170684   -0.00133624  -0.000185442  -0.000669721   0.000323844   0.000211420   0.000117105       1.73220       2.24306       2.41020       2.61388       2.66452       2.58894       2.33873       2.09956       2.03644       1.88041       1.73690       1.49884       1.24588       1.00929      0.796448      0.656334      0.509706      0.362334      0.259315      0.177986      0.130626     0.0988921     0.0683499     0.0444660     0.0285569     0.0177655     0.0112886    0.00745826    0.00468406    0.00297666    0.00174077    0.00100855   0.000534846   0.000275931   0.000147005   7.38454e-05
  30  15 3397.5228    3.1351  2.1703 11.3918 -0.0020  0.0362   0.0400   0.0911    0.0902   0.0000   442.3765     -0.429006       11.9976      0.412207      -1.37391      0.389795       1.96574      0.850047      -1.73350       6.83601     -0.732120      -1.11211     0.0708225       1.45407     -0.276244      0.649184      0.512427     -0.290608      0.131135     -0.143218      0.202622     0.0417171    0.00299521    -0.0146944     0.0185782   -0.00219632     0.0188330    0.00675661    0.00270219    0.00205802   -0.00111279  -0.000587521  -0.000368615   3.22851e-05   0.000110099  -5.21314e-05       1.84938       2.44895       2.74296       2.87309       3.03327       2.90607       2.85196       2.61692       2.39246       2.12499       1.87493       1.63571       1.35706       1.12100      0.913233      0.716765      0.551876      0.402214      0.318849      0.224216      0.162770      0.114340     0.0791430     0.0556936     0.0364096     0.0225451     0.0150213    0.00941696    0.00561550    0.00350557    0.00190984    0.00113229   0.000603281   0.000346154   0.000172205   9.18650e-05
  30  16 3548.5045    2.5719  3.2084 11.1680 -0.0018  0.0446   0.0293   0.1238    0.0707   0.0000   442.2144     -0.871350       9.24911       9.10020       6.08775      -9.74611       2.78295       6.06160     -0.939896      -3.12029      0.880487     -0.164423      -1.60892       1.03927       1.64807      -1.06407      0.187774      0.181869      0.677623      0.143439      0.220104    -0.0579208     -0.166809     0.0864270     0.0773863    -0.0280671    -0.0464137   -0.00164793   -0.00197473   -0.00363654    0.00284877   -0.00115843  -0.000101897   0.000158920   0.000223838  -5.54995e-05       2.39192       3.12146       3.62839       3.69660       3.73900       3.75806       3.49325       3.25119       3.02385       2.72475       2.41074       2.08369       1.75910       1.45678       1.16671      0.905708      0.697831      0.527426      0.398347      0.279872      0.205576      0.142702     0.0976301     0.0647011     0.0450632     0.0285771     0.0180626     0.0114663    0.00684589    0.00412206    0.00238046    0.00133070   0.000762384   0.000425829   0.000208769   0.000109615
  30  17 3698.8809    2.0481  4.5885 10.7079 -0.0013  0.0579   0.0214   0.1529    0.0599   0.0000   437.7825      -6.26889       15.5700     -0.256530      -9.20302       6.89397      0.405971       1.11344       2.25572       4.23141      0.841684      -3.07120      -2.69142      -1.75752     -0.857484       3.01170      0.999307      -1.25510     -0.597021     -0.128730      0.696643      0.334390      0.170311     0.0899620     0.0398567    -0.0387185   -0.00829884     0.0205226   0.000700051    -0.0119389   -0.00217315   -0.00120344   -0.00160425   0.000479411   0.000194654  -0.000210352       3.12057       4.19429       4.67152       4.75095       5.00061       4.77460       4.69807       4.42808       4.11121       3.53958       3.13253       2.59539       2.27705       1.82019       1.45660       1.19351      0.893915      0.712653      0.522675      0.382447      0.277087      0.194525      0.132032     0.0905561     0.0589007     0.0381277     0.0238462     0.0148759    0.00920292    0.00528651    0.00309956    0.00174676   0.000969802   0.000525822   0.000274223   0.000143953
  30  18 3848.7660    1.6520  7.0206 10.2862 -0.0027  0.0768   0.0153   0.2145    0.0492   0.0000   436.8296       3.55457       26.5898       6.31482      -2.73195      -5.78268      -8.29185       5.87939       10.2031     -0.768071      -6.08106       2.72528      -2.57659       1.74671       4.17505      0.170470      -3.11385      0.727763     -0.852534     -0.353755      0.147742     -0.178111     -0.252819     0.0657492    -0.0173658    -0.0400798    -0.0147001    -0.0263696   -0.00457037   -0.00160594    0.00449449   -0.00332610    0.00154414   0.000238427  -0.000488525  -0.000261078       3.91013       5.17324       5.83076       5.98564       6.44980       6.15835       5.98840       5.55868       5.14407       4.50934       4.01234       3.43854       2.86464       2.37211       1.91319       1.50113       1.18987      0.908413      0.681337      0.489727      0.353458      0.252906      0.174664      0.118369     0.0780179     0.0498107     0.0329639     0.0200750     0.0124911    0.00751994    0.00434784    0.00246149    0.00137177   0.000738768   0.000380734   0.000201825
  30  19 3998.3190    1.3415  9.0293 10.1106 -0.0003  0.0968   0.0131   0.2774    0.0451   0.0000   429.3182      -2.09875       26.6394      -4.97586       2.58380       4.49607      -6.56788       2.41706      -3.56637       5.48898       1.91154      -11.9045      0.584138       1.51798      -2.10993       1.56599      -1.20216     0.0523066      0.974019      0.703616     -0.682490     -0.153923      0.402195     -0.217748      0.168033     0.0481792     0.0235029    -0.0309497    -0.0211568    0.00192003    0.00825201    0.00284684   -0.00265764   0.000888425  -0.000789006   6.41297e-05       4.92252       6.51898       7.30617       7.71040       7.87780       7.65928       7.50465       6.89554       6.53475       5.73442       5.04491       4.32797       3.71600       3.01706       2.45035       1.94471       1.47961       1.17835      0.848526      0.639259      0.444023      0.323737      0.222626      0.147287      0.100141     0.0651770     0.0418813     0.0256708     0.0159056    0.00940030    0.00546917    0.00322907    0.00174174   0.000961900   0.000487295   0.000257488
  30  20 4146.9915    1.0645 10.7556 10.0086 -0.0001  0.1252   0.0117   0.3525    0.0429   0.0000   430.7134       22.9864       25.3188       1.03559      -36.6542      -11.3809       7.05659      -8.07060      -10.7510      -8.33859      -5.54659      -11.6854      -9.79923       5.95338      -3.78021       3.31955       1.29165       1.14081      -2.65811      0.902374      0.277486     0.0962014     -0.360507      0.270787     -0.129317    -0.0542109    -0.0430260   0.000629486   0.000509363    -0.0124364   -0.00306155    0.00864636    0.00178849   0.000623640   -0.00125851   0.000309475       6.50478       8.30545       9.60678       10.1826       10.4144       10.2767       9.81942       9.14478       8.37683       7.51739       6.59497       5.57293       4.72716       3.96274       3.13808       2.44661       1.97350       1.46366       1.09918      0.819955      0.588925      0.413383      0.283263      0.196026      0.130524     0.0854086     0.0545574     0.0336866     0.0212936     0.0123187    0.00734844    0.00421658    0.00233455    0.00130341   0.000662034   0.000339217
  30  22 4444.0891    0.7202 16.4836  9.6691 -0.0002  0.2190   0.0072   0.5555    0.0310   0.0000   448.0515      -6.71715      -11.3899      -38.1382      -6.89839       19.3748      -9.42783      -13.8134      -8.40119      -12.0512       27.0252       26.5550       1.16111      -6.83385      -1.71260      -1.38146     -0.991427       2.43237       2.72288       3.50740     -0.314167      0.741970     -0.177069      0.403248     -0.299478    -0.0219600     0.0552481     0.0210212     0.0263926    -0.0438141   -0.00870014    0.00245782    0.00150904   0.000197966   0.000493196  -0.000197472       10.9432       14.6223       16.4451       17.3681       17.9947       17.5160       16.9370       15.8409       14.4794       12.9148       11.5309       9.80064       8.32159       6.93236       5.48310       4.38921       3.42168       2.62456       1.97142       1.43779       1.03733      0.732342      0.513395      0.338833      0.233467      0.152488     0.0975753     0.0613953     0.0376372     0.0221833     0.0133542    0.00771525    0.00425207    0.00229382    0.00116763   0.000613618
  31   7 2146.9892    0.8402  0.8316  9.3310 -0.0048  0.0293   0.0166   0.0551    0.0841   0.0000   442.6822      -2.73788       20.9019      -2.20344      -4.77593     -0.809126     -0.264694      -1.99468      -2.32257      -1.51532     -0.212087      0.137505       1.35660      0.371076    -0.0649489     -0.179324      0.145320     0.0153289      0.172520    -0.0820374     -0.220883    0.00422911    -0.0478534    -0.0132204    0.00340057   -0.00279372     0.0156658   -0.00180951    0.00137240    0.00218133    0.00278184   -0.00154840   0.000115025  -6.67587e-05  -0.000113325  -5.80686e-06       1.61035       2.02832       2.08357       1.79328       2.26477       2.34949       2.47604       2.22824       1.72707       1.62019       1.40774       1.37929       1.25345      0.939015      0.733129      0.491828      0.437993      0.378178      0.298920      0.231575      0.155655     0.0986971     0.0619654     0.0446734     0.0341532     0.0244641     0.0170714     0.0107729    0.00678624    0.00398789    0.00221102    0.00114528   0.000616441   0.000314278   0.000173982   9.32105e-05
  31   8 2318.8757    1.2477  1.0717  9.7865 -0.0022  0.0267   0.0225   0.0654    0.1134   0.0000   439.6916     -0.206403       20.4035      -1.60526      -1.43934      -2.30797       2.45556      0.870555       1.32695       2.15580     -0.460239      -1.36918       1.07681      0.249462       1.21962   -0.00927190     -0.373103     -0.112014     -0.211918     0.0981346     0.0110971     -0.204377    0.00581408   0.000705071     0.0120692     0.0339212     0.0125099    -0.0104186   0.000575687    0.00186624   -0.00284428   -0.00110510  -0.000111343   1.62860e-05  -0.000232962  -5.26179e-05       1.41830       1.90831       2.16983       2.26862       2.37891       2.31898       2.23264       2.09693       1.93110       1.77804       1.44745       1.18398      0.979736      0.780765      0.646849      0.530112      0.439053      0.327560      0.264493      0.196116      0.136298     0.0998111     0.0672545     0.0458279     0.0303559     0.0202935     0.0117765    0.00826967    0.00489138    0.00306168    0.00179769    0.00105466   0.000625823   0.000321128   0.000188643   9.99335e-05
  31  10 2647.7142    2.1811  1.0736 11.0821 -0.0074  0.0288   0.0389   0.0627    0.1141   0.0000   440.5989       2.86796       17.4849      -1.87316     -0.228413      0.704751      -2.56361     -0.997860      -1.93219      0.503250      -1.57571       1.45167       1.12430     -0.325276      -1.27028      0.768619      0.452203      0.222702     -0.223622      0.376787      0.142353     -0.180410   -0.00199070     0.0829058    -0.0226694    -0.0191630    0.00669066     0.0137475   -0.00459525   -0.00470202  -0.000117615    0.00115578    0.00114920  -0.000396244   7.64864e-05   0.000126251       1.51647       2.09724       2.09440       2.14037       2.14059       2.33728       2.36422       2.29982       2.00103       1.74181       1.37226       1.26547       1.11337      0.972983      0.805737      0.637217      0.473591      0.346277      0.260862      0.191569      0.151651      0.111932     0.0843244     0.0562863     0.0393900     0.0247357     0.0163099    0.00963103    0.00587079    0.00332492    0.00200626    0.00116848   0.000635748   0.000363303   0.000171919   9.58752e-05
  31  11 2808.2926    2.9596  0.9371 11.6371 -0.0028  0.0235   0.0539   0.0593    0.1051   0.0000   441.4890      0.211272       15.1925       2.52455     -0.886522       1.62121      -1.99901      -2.03586     0.0705290    -0.0558037     -0.506387       1.07562      0.972253     -0.325031     -0.155234    -0.0560080     -0.160821     -0.411250     0.0353274     0.0953208      0.163963    -0.0701439    -0.0133182     0.0178891    -0.0105481   -0.00860564     0.0194943     0.0150508    -0.0112575  -0.000876906    0.00126557  -0.000416779   0.000349508   0.000383429  -0.000121582  -6.54960e-05       1.25785       1.70727       1.88073       1.85968       2.00992       1.86538       1.83549       1.79703       1.62608       1.52407       1.27214       1.09413      0.917039      0.723986      0.624637      0.497350      0.393772      0.306555      0.225113      0.173789      0.123824     0.0883037     0.0608065     0.0405588     0.0287221     0.0171993     0.0116574    0.00707133    0.00441807    0.00270704    0.00155373   0.000942233   0.000520578   0.000299200   0.000155506   8.65528e-05
  31  12 2965.9497    3.6095  0.9863 11.8191 -0.0006  0.0252   0.0630   0.0583    0.1252   0.0000   439.1833      0.635544       16.3857      -2.85402     -0.411268      0.221769      -4.43093      0.172272       2.22233      0.857698       1.62853     -0.881247      0.597275     0.0322405      -1.28136     -0.616875      0.488494     0.0422364     -0.256119     -0.110063      0.153913   -0.00565049    0.00446254    -0.0314341    -0.0312590     0.0257893    0.00308678    0.00230150   0.000678714    0.00291288   -0.00240975   -0.00122382   5.07748e-06   4.23933e-05  -6.88828e-06  -7.92618e-05       1.26908       1.68528       1.77617       1.93822       2.04470       2.06693       1.86435       1.82566       1.57462       1.44028       1.35108       1.12092      0.980564      0.741258      0.626141      0.522155      0.403283      0.303250      0.228297      0.160619      0.120958     0.0880815     0.0611825     0.0423176     0.0276683     0.0184312     0.0114178    0.00744671    0.00474448    0.00305610    0.00184799    0.00105830   0.000583931   0.000325649   0.000180785   8.99850e-05
  31  13 3121.1774    3.9549  1.1091 11.5287 -0.0054  0.0255   0.0667   0.0632    0.2453   0.0000   439.9171       1.40481       15.0285      -1.16866     -0.330473      -1.11418      0.112705     -0.910015      0.233340     -0.155680      -3.57198      0.678030      -1.20663      0.327052       1.02071      0.642254     -0.159717     -0.307555      0.221669      0.134646     0.0151319    -0.0194554    -0.0321405     0.0596435   -0.00568179    -0.0192290     0.0118988     0.0111787   -0.00262015   -0.00197662   0.000207497   -0.00164691   0.000549065   1.65803e-05   0.000258239  -0.000111709       1.29335       1.87866       1.95484       2.18512       2.23287       2.23758       2.10618       1.91896       1.71441       1.58099       1.36631       1.16948      0.959520      0.825606      0.644163      0.525532      0.384278      0.313663      0.217807      0.170718      0.121300     0.0878467     0.0590171     0.0421080     0.0290227     0.0184015     0.0122394    0.00790331    0.00467991    0.00306943    0.00170623    0.00105762   0.000552021   0.000330252   0.000169409   9.00636e-05
  31  14 3274.6224    3.6114  1.5225 11.6600 -0.0110  0.0302   0.0529   0.0753    0.1313   0.0000   438.6149      0.441529       18.1333      -2.19232      -6.03279       1.07203       4.22668      -2.89861     -0.248562       3.12184      -2.09120      0.740274      0.284347     -0.273041      0.631803    -0.0315619      0.375974    -0.0655315     -0.146191     -0.230446     0.0191789     0.0375271     0.0103419     -0.100700    -0.0288882     0.0281743     0.0132519    0.00151825    -0.0140249  -0.000732613    0.00272186   -0.00111086   -0.00140316  -0.000825064   4.42225e-05  -6.53209e-05       1.49604       1.93759       2.22250       2.27027       2.43381       2.32618       2.31047       2.13285       1.96332       1.81194       1.56441       1.33079       1.16270      0.932459      0.760992      0.631938      0.471428      0.383477      0.279693      0.210580      0.164772      0.107876     0.0752596     0.0503831     0.0351269     0.0241827     0.0153711     0.0100512    0.00586941    0.00356468    0.00214776    0.00129499   0.000711163   0.000425884   0.000219519   0.000112449
  31  15 3427.1462    3.0495  2.3215 11.3864 -0.0021  0.0360   0.0367   0.0947    0.0803   0.0000   442.8309      0.240061       13.6996       2.50019       4.36549     -0.255189      -5.10452     -0.654094       2.98142      -2.77514      -2.09739       1.78618     -0.961389     -0.472064       2.65085     -0.893603      0.224092      0.713026     -0.513192     -0.239045    0.00573642   -0.00605714     -0.178017    0.00882795    -0.0232038   -0.00636560   -0.00414503    -0.0161511   -0.00413199  -0.000872540   0.000158932    0.00278312   0.000667121  -0.000327302  -0.000341983  -0.000105809       1.92979       2.50101       2.83566       2.94921       3.01878       3.00381       2.90266       2.77416       2.48513       2.26038       1.95406       1.62806       1.39200       1.15604      0.931767      0.758414      0.590719      0.458340      0.337625      0.251755      0.185077      0.134825     0.0929539     0.0632349     0.0419378     0.0282781     0.0179147     0.0111439    0.00704185    0.00405346    0.00248637    0.00149490   0.000848991   0.000459112   0.000244557   0.000131460
[truncated: 1,340,146 more chars]
