# Supplementary material for: Global-Mode Analysis of Full-Disk Data from the Michelson Doppler Imager and the Helioseismic and Magnetic Imager
Source: Sol Phys. 2018 Jan 31;293(2):29. doi: 10.1007/s11207-017-1201-5 (PMC6566312; doi:10.1007/s11207-017-1201-5)
Supplement: Supplementary file 3 — (TAR 230.0 MB) [file 11207_2017_1201_MOESM3_ESM.tar › MDI/mdivwcomm.4558.36]

   0  14 2093.4509    0.8193  0.4628  9.9414  0.0000  0.1015   0.1596   0.2863    0.4701   0.0000    -0.0000       0.00000       0.00000       0.00000       0.00000       0.00000       0.00000       0.00000       0.00000       0.00000       0.00000       0.00000       0.00000       0.00000       0.00000       0.00000       0.00000       0.00000       0.00000       0.00000       0.00000       0.00000       0.00000       0.00000       0.00000       0.00000       0.00000       0.00000       0.00000       0.00000       0.00000       0.00000       0.00000       0.00000       0.00000       0.00000       0.00000       0.00000       0.00000       0.00000       0.00000       0.00000       0.00000       0.00000       0.00000       0.00000       0.00000       0.00000       0.00000       0.00000       0.00000       0.00000       0.00000       0.00000       0.00000       0.00000       0.00000       0.00000       0.00000       0.00000       0.00000       0.00000       0.00000       0.00000       0.00000       0.00000       0.00000       0.00000       0.00000       0.00000       0.00000       0.00000
   0  16 2362.6984    1.4651  0.3363 11.3882  0.0000  0.1109   0.3490   0.2644    0.4323   0.0000    -0.0000       0.00000       0.00000       0.00000       0.00000       0.00000       0.00000       0.00000       0.00000       0.00000       0.00000       0.00000       0.00000       0.00000       0.00000       0.00000       0.00000       0.00000       0.00000       0.00000       0.00000       0.00000       0.00000       0.00000       0.00000       0.00000       0.00000       0.00000       0.00000       0.00000       0.00000       0.00000       0.00000       0.00000       0.00000       0.00000       0.00000       0.00000       0.00000       0.00000       0.00000       0.00000       0.00000       0.00000       0.00000       0.00000       0.00000       0.00000       0.00000       0.00000       0.00000       0.00000       0.00000       0.00000       0.00000       0.00000       0.00000       0.00000       0.00000       0.00000       0.00000       0.00000       0.00000       0.00000       0.00000       0.00000       0.00000       0.00000       0.00000       0.00000       0.00000       0.00000
   0  21 3033.8643    3.7985  1.0793 -1.1378  0.0000  0.1428   0.5313   0.4662 1000.0000   0.0000    -0.0000       0.00000       0.00000       0.00000       0.00000       0.00000       0.00000       0.00000       0.00000       0.00000       0.00000       0.00000       0.00000       0.00000       0.00000       0.00000       0.00000       0.00000       0.00000       0.00000       0.00000       0.00000       0.00000       0.00000       0.00000       0.00000       0.00000       0.00000       0.00000       0.00000       0.00000       0.00000       0.00000       0.00000       0.00000       0.00000       0.00000       0.00000       0.00000       0.00000       0.00000       0.00000       0.00000       0.00000       0.00000       0.00000       0.00000       0.00000       0.00000       0.00000       0.00000       0.00000       0.00000       0.00000       0.00000       0.00000       0.00000       0.00000       0.00000       0.00000       0.00000       0.00000       0.00000       0.00000       0.00000       0.00000       0.00000       0.00000       0.00000       0.00000       0.00000       0.00000
   0  22 3168.6565    4.2994  0.9940  7.4932  0.0000  0.1334   0.6749   0.6032  283.9876   0.0000    -0.0000       0.00000       0.00000       0.00000       0.00000       0.00000       0.00000       0.00000       0.00000       0.00000       0.00000       0.00000       0.00000       0.00000       0.00000       0.00000       0.00000       0.00000       0.00000       0.00000       0.00000       0.00000       0.00000       0.00000       0.00000       0.00000       0.00000       0.00000       0.00000       0.00000       0.00000       0.00000       0.00000       0.00000       0.00000       0.00000       0.00000       0.00000       0.00000       0.00000       0.00000       0.00000       0.00000       0.00000       0.00000       0.00000       0.00000       0.00000       0.00000       0.00000       0.00000       0.00000       0.00000       0.00000       0.00000       0.00000       0.00000       0.00000       0.00000       0.00000       0.00000       0.00000       0.00000       0.00000       0.00000       0.00000       0.00000       0.00000       0.00000       0.00000       0.00000       0.00000
   1  13 2020.8470    0.5869  0.3410 10.2474  0.0000  0.0790   0.0863   0.1611    0.1951   0.0000   306.3536      -49.6141       0.00000       0.00000       0.00000       0.00000       0.00000       0.00000       0.00000       0.00000       0.00000       0.00000       0.00000       0.00000       0.00000       0.00000       0.00000       0.00000       0.00000       0.00000       0.00000       0.00000       0.00000       0.00000       0.00000       0.00000       0.00000       0.00000       0.00000       0.00000       0.00000       0.00000       0.00000       0.00000       0.00000       0.00000       105.607       44.3636       0.00000       0.00000       0.00000       0.00000       0.00000       0.00000       0.00000       0.00000       0.00000       0.00000       0.00000       0.00000       0.00000       0.00000       0.00000       0.00000       0.00000       0.00000       0.00000       0.00000       0.00000       0.00000       0.00000       0.00000       0.00000       0.00000       0.00000       0.00000       0.00000       0.00000       0.00000       0.00000       0.00000       0.00000
   1  14 2156.7162    0.7252  0.6330 10.4794  0.0000  0.1580   0.0794   0.2029    0.2858   0.0000   365.0537       19.3542       0.00000       0.00000       0.00000       0.00000       0.00000       0.00000       0.00000       0.00000       0.00000       0.00000       0.00000       0.00000       0.00000       0.00000       0.00000       0.00000       0.00000       0.00000       0.00000       0.00000       0.00000       0.00000       0.00000       0.00000       0.00000       0.00000       0.00000       0.00000       0.00000       0.00000       0.00000       0.00000       0.00000       0.00000       228.199       85.4881       0.00000       0.00000       0.00000       0.00000       0.00000       0.00000       0.00000       0.00000       0.00000       0.00000       0.00000       0.00000       0.00000       0.00000       0.00000       0.00000       0.00000       0.00000       0.00000       0.00000       0.00000       0.00000       0.00000       0.00000       0.00000       0.00000       0.00000       0.00000       0.00000       0.00000       0.00000       0.00000       0.00000       0.00000
   1  15 2291.7810    1.3130  1.3376  9.1895 -0.0243  0.1098   0.0858   0.2877    3.8332   0.0000   427.1783       56.1359       0.00000       0.00000       0.00000       0.00000       0.00000       0.00000       0.00000       0.00000       0.00000       0.00000       0.00000       0.00000       0.00000       0.00000       0.00000       0.00000       0.00000       0.00000       0.00000       0.00000       0.00000       0.00000       0.00000       0.00000       0.00000       0.00000       0.00000       0.00000       0.00000       0.00000       0.00000       0.00000       0.00000       0.00000       133.945       75.2316       0.00000       0.00000       0.00000       0.00000       0.00000       0.00000       0.00000       0.00000       0.00000       0.00000       0.00000       0.00000       0.00000       0.00000       0.00000       0.00000       0.00000       0.00000       0.00000       0.00000       0.00000       0.00000       0.00000       0.00000       0.00000       0.00000       0.00000       0.00000       0.00000       0.00000       0.00000       0.00000       0.00000       0.00000
   1  16 2425.5165    1.5607  1.0049 10.4580  0.0000  0.2062   0.1234   0.2437    0.7461   0.0000   584.2610      -71.0982       0.00000       0.00000       0.00000       0.00000       0.00000       0.00000       0.00000       0.00000       0.00000       0.00000       0.00000       0.00000       0.00000       0.00000       0.00000       0.00000       0.00000       0.00000       0.00000       0.00000       0.00000       0.00000       0.00000       0.00000       0.00000       0.00000       0.00000       0.00000       0.00000       0.00000       0.00000       0.00000       0.00000       0.00000       306.340       108.151       0.00000       0.00000       0.00000       0.00000       0.00000       0.00000       0.00000       0.00000       0.00000       0.00000       0.00000       0.00000       0.00000       0.00000       0.00000       0.00000       0.00000       0.00000       0.00000       0.00000       0.00000       0.00000       0.00000       0.00000       0.00000       0.00000       0.00000       0.00000       0.00000       0.00000       0.00000       0.00000       0.00000       0.00000
   1  18 2693.3003    2.7084  1.1502  5.4831  0.0000  0.1018   0.1942   0.2957  311.5234   0.0000   492.2117      -15.9476       0.00000       0.00000       0.00000       0.00000       0.00000       0.00000       0.00000       0.00000       0.00000       0.00000       0.00000       0.00000       0.00000       0.00000       0.00000       0.00000       0.00000       0.00000       0.00000       0.00000       0.00000       0.00000       0.00000       0.00000       0.00000       0.00000       0.00000       0.00000       0.00000       0.00000       0.00000       0.00000       0.00000       0.00000       142.154       58.2212       0.00000       0.00000       0.00000       0.00000       0.00000       0.00000       0.00000       0.00000       0.00000       0.00000       0.00000       0.00000       0.00000       0.00000       0.00000       0.00000       0.00000       0.00000       0.00000       0.00000       0.00000       0.00000       0.00000       0.00000       0.00000       0.00000       0.00000       0.00000       0.00000       0.00000       0.00000       0.00000       0.00000       0.00000
   1  19 2828.0365    3.2305  0.6176 12.5235  0.0000  0.1072   0.3036   0.1817    0.4570   0.0000   362.5629       97.1640       0.00000       0.00000       0.00000       0.00000       0.00000       0.00000       0.00000       0.00000       0.00000       0.00000       0.00000       0.00000       0.00000       0.00000       0.00000       0.00000       0.00000       0.00000       0.00000       0.00000       0.00000       0.00000       0.00000       0.00000       0.00000       0.00000       0.00000       0.00000       0.00000       0.00000       0.00000       0.00000       0.00000       0.00000       145.650       61.5249       0.00000       0.00000       0.00000       0.00000       0.00000       0.00000       0.00000       0.00000       0.00000       0.00000       0.00000       0.00000       0.00000       0.00000       0.00000       0.00000       0.00000       0.00000       0.00000       0.00000       0.00000       0.00000       0.00000       0.00000       0.00000       0.00000       0.00000       0.00000       0.00000       0.00000       0.00000       0.00000       0.00000       0.00000
   1  20 2963.3007    3.6061  0.9272  9.7813  0.0000  0.0832   0.2615   0.2432    6.3287   0.0000   351.2911       40.6627       0.00000       0.00000       0.00000       0.00000       0.00000       0.00000       0.00000       0.00000       0.00000       0.00000       0.00000       0.00000       0.00000       0.00000       0.00000       0.00000       0.00000       0.00000       0.00000       0.00000       0.00000       0.00000       0.00000       0.00000       0.00000       0.00000       0.00000       0.00000       0.00000       0.00000       0.00000       0.00000       0.00000       0.00000       106.643       57.1623       0.00000       0.00000       0.00000       0.00000       0.00000       0.00000       0.00000       0.00000       0.00000       0.00000       0.00000       0.00000       0.00000       0.00000       0.00000       0.00000       0.00000       0.00000       0.00000       0.00000       0.00000       0.00000       0.00000       0.00000       0.00000       0.00000       0.00000       0.00000       0.00000       0.00000       0.00000       0.00000       0.00000       0.00000
   1  21 3098.2803    3.5955  1.4578  8.9403  0.0042  0.1084   0.2225   0.3453   12.0985   0.0000   531.8829       80.1180       0.00000       0.00000       0.00000       0.00000       0.00000       0.00000       0.00000       0.00000       0.00000       0.00000       0.00000       0.00000       0.00000       0.00000       0.00000       0.00000       0.00000       0.00000       0.00000       0.00000       0.00000       0.00000       0.00000       0.00000       0.00000       0.00000       0.00000       0.00000       0.00000       0.00000       0.00000       0.00000       0.00000       0.00000       137.004       78.4708       0.00000       0.00000       0.00000       0.00000       0.00000       0.00000       0.00000       0.00000       0.00000       0.00000       0.00000       0.00000       0.00000       0.00000       0.00000       0.00000       0.00000       0.00000       0.00000       0.00000       0.00000       0.00000       0.00000       0.00000       0.00000       0.00000       0.00000       0.00000       0.00000       0.00000       0.00000       0.00000       0.00000       0.00000
   1  23 3368.6477    3.8291  2.2080  4.9052  0.0000  0.1378   0.1923   0.4468  622.2676   0.0000   291.5359      -57.0025       0.00000       0.00000       0.00000       0.00000       0.00000       0.00000       0.00000       0.00000       0.00000       0.00000       0.00000       0.00000       0.00000       0.00000       0.00000       0.00000       0.00000       0.00000       0.00000       0.00000       0.00000       0.00000       0.00000       0.00000       0.00000       0.00000       0.00000       0.00000       0.00000       0.00000       0.00000       0.00000       0.00000       0.00000       172.432       102.480       0.00000       0.00000       0.00000       0.00000       0.00000       0.00000       0.00000       0.00000       0.00000       0.00000       0.00000       0.00000       0.00000       0.00000       0.00000       0.00000       0.00000       0.00000       0.00000       0.00000       0.00000       0.00000       0.00000       0.00000       0.00000       0.00000       0.00000       0.00000       0.00000       0.00000       0.00000       0.00000       0.00000       0.00000
   1  25 3640.3105    2.6080  4.6360  2.2845  0.0000  0.2344   0.0927   0.8163 1000.0000   0.0000   279.7804      -208.625       0.00000       0.00000       0.00000       0.00000       0.00000       0.00000       0.00000       0.00000       0.00000       0.00000       0.00000       0.00000       0.00000       0.00000       0.00000       0.00000       0.00000       0.00000       0.00000       0.00000       0.00000       0.00000       0.00000       0.00000       0.00000       0.00000       0.00000       0.00000       0.00000       0.00000       0.00000       0.00000       0.00000       0.00000       270.750       156.990       0.00000       0.00000       0.00000       0.00000       0.00000       0.00000       0.00000       0.00000       0.00000       0.00000       0.00000       0.00000       0.00000       0.00000       0.00000       0.00000       0.00000       0.00000       0.00000       0.00000       0.00000       0.00000       0.00000       0.00000       0.00000       0.00000       0.00000       0.00000       0.00000       0.00000       0.00000       0.00000       0.00000       0.00000
   1  26 3776.4691    2.3234  6.3910  9.4188  0.0194  0.2971   0.0678   0.8777    0.8736   0.0000   794.6277      -348.909       0.00000       0.00000       0.00000       0.00000       0.00000       0.00000       0.00000       0.00000       0.00000       0.00000       0.00000       0.00000       0.00000       0.00000       0.00000       0.00000       0.00000       0.00000       0.00000       0.00000       0.00000       0.00000       0.00000       0.00000       0.00000       0.00000       0.00000       0.00000       0.00000       0.00000       0.00000       0.00000       0.00000       0.00000       416.104       198.156       0.00000       0.00000       0.00000       0.00000       0.00000       0.00000       0.00000       0.00000       0.00000       0.00000       0.00000       0.00000       0.00000       0.00000       0.00000       0.00000       0.00000       0.00000       0.00000       0.00000       0.00000       0.00000       0.00000       0.00000       0.00000       0.00000       0.00000       0.00000       0.00000       0.00000       0.00000       0.00000       0.00000       0.00000
   2  12 1945.8566    0.5911  0.7452  8.9712  0.0000  0.1117   0.0376   0.1550    0.3354   0.0000   461.2781      -14.6972       20.9305       1.59826       0.00000       0.00000       0.00000       0.00000       0.00000       0.00000       0.00000       0.00000       0.00000       0.00000       0.00000       0.00000       0.00000       0.00000       0.00000       0.00000       0.00000       0.00000       0.00000       0.00000       0.00000       0.00000       0.00000       0.00000       0.00000       0.00000       0.00000       0.00000       0.00000       0.00000       0.00000       0.00000       92.3132       67.2609       40.3990       10.4364       0.00000       0.00000       0.00000       0.00000       0.00000       0.00000       0.00000       0.00000       0.00000       0.00000       0.00000       0.00000       0.00000       0.00000       0.00000       0.00000       0.00000       0.00000       0.00000       0.00000       0.00000       0.00000       0.00000       0.00000       0.00000       0.00000       0.00000       0.00000       0.00000       0.00000       0.00000       0.00000
   2  13 2081.9159    0.7821  1.1365  7.6343  0.0000  0.1077   0.0430   0.2113    1.8389   0.0000   411.3255       28.9000      -15.4579      -2.77773       0.00000       0.00000       0.00000       0.00000       0.00000       0.00000       0.00000       0.00000       0.00000       0.00000       0.00000       0.00000       0.00000       0.00000       0.00000       0.00000       0.00000       0.00000       0.00000       0.00000       0.00000       0.00000       0.00000       0.00000       0.00000       0.00000       0.00000       0.00000       0.00000       0.00000       0.00000       0.00000       76.0717       58.2452       34.0634       10.5297       0.00000       0.00000       0.00000       0.00000       0.00000       0.00000       0.00000       0.00000       0.00000       0.00000       0.00000       0.00000       0.00000       0.00000       0.00000       0.00000       0.00000       0.00000       0.00000       0.00000       0.00000       0.00000       0.00000       0.00000       0.00000       0.00000       0.00000       0.00000       0.00000       0.00000       0.00000       0.00000
   2  14 2217.5127    1.0132  1.0172  0.7611  0.0000  0.0678   0.0577   0.1749 1000.0000   0.0000   409.3804      -43.0605      -4.18323       11.0049       0.00000       0.00000       0.00000       0.00000       0.00000       0.00000       0.00000       0.00000       0.00000       0.00000       0.00000       0.00000       0.00000       0.00000       0.00000       0.00000       0.00000       0.00000       0.00000       0.00000       0.00000       0.00000       0.00000       0.00000       0.00000       0.00000       0.00000       0.00000       0.00000       0.00000       0.00000       0.00000       52.0836       42.9690       23.0385       8.70254       0.00000       0.00000       0.00000       0.00000       0.00000       0.00000       0.00000       0.00000       0.00000       0.00000       0.00000       0.00000       0.00000       0.00000       0.00000       0.00000       0.00000       0.00000       0.00000       0.00000       0.00000       0.00000       0.00000       0.00000       0.00000       0.00000       0.00000       0.00000       0.00000       0.00000       0.00000       0.00000
   2  16 2485.8834    1.8765  1.3510 -3.2853  0.0110  0.0862   0.0976   0.2097  415.0306   0.0000   467.1248       30.0317       42.2470       11.1867       0.00000       0.00000       0.00000       0.00000       0.00000       0.00000       0.00000       0.00000       0.00000       0.00000       0.00000       0.00000       0.00000       0.00000       0.00000       0.00000       0.00000       0.00000       0.00000       0.00000       0.00000       0.00000       0.00000       0.00000       0.00000       0.00000       0.00000       0.00000       0.00000       0.00000       0.00000       0.00000       65.3557       59.2035       24.5537       10.6590       0.00000       0.00000       0.00000       0.00000       0.00000       0.00000       0.00000       0.00000       0.00000       0.00000       0.00000       0.00000       0.00000       0.00000       0.00000       0.00000       0.00000       0.00000       0.00000       0.00000       0.00000       0.00000       0.00000       0.00000       0.00000       0.00000       0.00000       0.00000       0.00000       0.00000       0.00000       0.00000
   2  18 2754.4069    2.8185  1.2592  9.8577  0.0000  0.0869   0.1487   0.2044    2.4774   0.0000   519.5719       94.1772       20.4373       20.2862       0.00000       0.00000       0.00000       0.00000       0.00000       0.00000       0.00000       0.00000       0.00000       0.00000       0.00000       0.00000       0.00000       0.00000       0.00000       0.00000       0.00000       0.00000       0.00000       0.00000       0.00000       0.00000       0.00000       0.00000       0.00000       0.00000       0.00000       0.00000       0.00000       0.00000       0.00000       0.00000       77.2257       54.5585       29.5914       9.69423       0.00000       0.00000       0.00000       0.00000       0.00000       0.00000       0.00000       0.00000       0.00000       0.00000       0.00000       0.00000       0.00000       0.00000       0.00000       0.00000       0.00000       0.00000       0.00000       0.00000       0.00000       0.00000       0.00000       0.00000       0.00000       0.00000       0.00000       0.00000       0.00000       0.00000       0.00000       0.00000
   2  20 3024.7927    4.0811  1.1818 -1.9313  0.0000  0.0880   0.2251   0.2045 1000.0000   0.0000   511.3587       5.03909       38.7207       4.17123       0.00000       0.00000       0.00000       0.00000       0.00000       0.00000       0.00000       0.00000       0.00000       0.00000       0.00000       0.00000       0.00000       0.00000       0.00000       0.00000       0.00000       0.00000       0.00000       0.00000       0.00000       0.00000       0.00000       0.00000       0.00000       0.00000       0.00000       0.00000       0.00000       0.00000       0.00000       0.00000       69.3874       57.3226       24.5442       10.9424       0.00000       0.00000       0.00000       0.00000       0.00000       0.00000       0.00000       0.00000       0.00000       0.00000       0.00000       0.00000       0.00000       0.00000       0.00000       0.00000       0.00000       0.00000       0.00000       0.00000       0.00000       0.00000       0.00000       0.00000       0.00000       0.00000       0.00000       0.00000       0.00000       0.00000       0.00000       0.00000
   2  21 3159.7026    4.2542  1.2202  5.9180  0.0000  0.1984   0.2488   0.2183  351.0725   0.0000   503.3791       6.65336       4.93192       8.56534       0.00000       0.00000       0.00000       0.00000       0.00000       0.00000       0.00000       0.00000       0.00000       0.00000       0.00000       0.00000       0.00000       0.00000       0.00000       0.00000       0.00000       0.00000       0.00000       0.00000       0.00000       0.00000       0.00000       0.00000       0.00000       0.00000       0.00000       0.00000       0.00000       0.00000       0.00000       0.00000       204.170       144.502       51.3906       9.74041       0.00000       0.00000       0.00000       0.00000       0.00000       0.00000       0.00000       0.00000       0.00000       0.00000       0.00000       0.00000       0.00000       0.00000       0.00000       0.00000       0.00000       0.00000       0.00000       0.00000       0.00000       0.00000       0.00000       0.00000       0.00000       0.00000       0.00000       0.00000       0.00000       0.00000       0.00000       0.00000
   2  22 3295.1261    3.6720  1.8466  3.1355  0.0000  0.0998   0.1557   0.2438 1000.0000   0.0000   432.4896       78.0072       47.4131       34.0679       0.00000       0.00000       0.00000       0.00000       0.00000       0.00000       0.00000       0.00000       0.00000       0.00000       0.00000       0.00000       0.00000       0.00000       0.00000       0.00000       0.00000       0.00000       0.00000       0.00000       0.00000       0.00000       0.00000       0.00000       0.00000       0.00000       0.00000       0.00000       0.00000       0.00000       0.00000       0.00000       74.9832       56.5560       37.3072       11.8523       0.00000       0.00000       0.00000       0.00000       0.00000       0.00000       0.00000       0.00000       0.00000       0.00000       0.00000       0.00000       0.00000       0.00000       0.00000       0.00000       0.00000       0.00000       0.00000       0.00000       0.00000       0.00000       0.00000       0.00000       0.00000       0.00000       0.00000       0.00000       0.00000       0.00000       0.00000       0.00000
   2  23 3430.8931    3.3844  2.3192 11.1878 -0.0148  0.1212   0.1293   0.2697    0.9228   0.0000   398.1620       54.5720       23.0381      0.628068       0.00000       0.00000       0.00000       0.00000       0.00000       0.00000       0.00000       0.00000       0.00000       0.00000       0.00000       0.00000       0.00000       0.00000       0.00000       0.00000       0.00000       0.00000       0.00000       0.00000       0.00000       0.00000       0.00000       0.00000       0.00000       0.00000       0.00000       0.00000       0.00000       0.00000       0.00000       0.00000       100.323       76.1122       40.6380       13.1023       0.00000       0.00000       0.00000       0.00000       0.00000       0.00000       0.00000       0.00000       0.00000       0.00000       0.00000       0.00000       0.00000       0.00000       0.00000       0.00000       0.00000       0.00000       0.00000       0.00000       0.00000       0.00000       0.00000       0.00000       0.00000       0.00000       0.00000       0.00000       0.00000       0.00000       0.00000       0.00000
   2  24 3566.9606    2.9325  3.7137  4.9780  0.0000  0.1543   0.0903   0.3560  130.7669   0.0000   439.1340       56.1170     -0.340000       7.83400       0.00000       0.00000       0.00000       0.00000       0.00000       0.00000       0.00000       0.00000       0.00000       0.00000       0.00000       0.00000       0.00000       0.00000       0.00000       0.00000       0.00000       0.00000       0.00000       0.00000       0.00000       0.00000       0.00000       0.00000       0.00000       0.00000       0.00000       0.00000       0.00000       0.00000       0.00000       0.00000       97.4328       89.0468       56.0802       21.9637       0.00000       0.00000       0.00000       0.00000       0.00000       0.00000       0.00000       0.00000       0.00000       0.00000       0.00000       0.00000       0.00000       0.00000       0.00000       0.00000       0.00000       0.00000       0.00000       0.00000       0.00000       0.00000       0.00000       0.00000       0.00000       0.00000       0.00000       0.00000       0.00000       0.00000       0.00000       0.00000
   3  12 2001.0396    0.6274  0.4872  9.6804  0.0000  0.0641   0.0451   0.1033    0.2121   0.0000   436.1736       49.5329       18.4693      -20.8359     -0.570964      0.179341       0.00000       0.00000       0.00000       0.00000       0.00000       0.00000       0.00000       0.00000       0.00000       0.00000       0.00000       0.00000       0.00000       0.00000       0.00000       0.00000       0.00000       0.00000       0.00000       0.00000       0.00000       0.00000       0.00000       0.00000       0.00000       0.00000       0.00000       0.00000       0.00000       0.00000       32.1361       30.8705       24.1426       12.8817       6.44136       1.79502       0.00000       0.00000       0.00000       0.00000       0.00000       0.00000       0.00000       0.00000       0.00000       0.00000       0.00000       0.00000       0.00000       0.00000       0.00000       0.00000       0.00000       0.00000       0.00000       0.00000       0.00000       0.00000       0.00000       0.00000       0.00000       0.00000       0.00000       0.00000       0.00000       0.00000
   3  13 2137.7084    0.8636  0.5248  9.9919  0.0000  0.0830   0.0681   0.1313    0.2257   0.0000   453.9203      -72.3751       16.6281       2.16418       5.25987     -0.505892       0.00000       0.00000       0.00000       0.00000       0.00000       0.00000       0.00000       0.00000       0.00000       0.00000       0.00000       0.00000       0.00000       0.00000       0.00000       0.00000       0.00000       0.00000       0.00000       0.00000       0.00000       0.00000       0.00000       0.00000       0.00000       0.00000       0.00000       0.00000       0.00000       0.00000       45.2921       41.4878       26.2621       15.9353       4.96181       1.37774       0.00000       0.00000       0.00000       0.00000       0.00000       0.00000       0.00000       0.00000       0.00000       0.00000       0.00000       0.00000       0.00000       0.00000       0.00000       0.00000       0.00000       0.00000       0.00000       0.00000       0.00000       0.00000       0.00000       0.00000       0.00000       0.00000       0.00000       0.00000       0.00000       0.00000
   3  15 2407.5122    1.4032  1.3378  9.8355  0.0000  0.0764   0.0785   0.2132    0.7929   0.0000   404.3211       52.8678     -0.372762      -8.57804      -2.07212      -2.30915       0.00000       0.00000       0.00000       0.00000       0.00000       0.00000       0.00000       0.00000       0.00000       0.00000       0.00000       0.00000       0.00000       0.00000       0.00000       0.00000       0.00000       0.00000       0.00000       0.00000       0.00000       0.00000       0.00000       0.00000       0.00000       0.00000       0.00000       0.00000       0.00000       0.00000       39.7679       40.2242       28.0153       14.5281       7.54787       2.17927       0.00000       0.00000       0.00000       0.00000       0.00000       0.00000       0.00000       0.00000       0.00000       0.00000       0.00000       0.00000       0.00000       0.00000       0.00000       0.00000       0.00000       0.00000       0.00000       0.00000       0.00000       0.00000       0.00000       0.00000       0.00000       0.00000       0.00000       0.00000       0.00000       0.00000
   3  16 2541.6083    1.9153  0.7942 11.1878  0.0000  0.0732   0.1207   0.1544    0.4235   0.0000   465.0492       52.2723      -1.07106      -17.1015     0.0272499      -1.14674       0.00000       0.00000       0.00000       0.00000       0.00000       0.00000       0.00000       0.00000       0.00000       0.00000       0.00000       0.00000       0.00000       0.00000       0.00000       0.00000       0.00000       0.00000       0.00000       0.00000       0.00000       0.00000       0.00000       0.00000       0.00000       0.00000       0.00000       0.00000       0.00000       0.00000       46.3599       45.6708       28.2217       14.0884       5.02094       1.89967       0.00000       0.00000       0.00000       0.00000       0.00000       0.00000       0.00000       0.00000       0.00000       0.00000       0.00000       0.00000       0.00000       0.00000       0.00000       0.00000       0.00000       0.00000       0.00000       0.00000       0.00000       0.00000       0.00000       0.00000       0.00000       0.00000       0.00000       0.00000       0.00000       0.00000
   3  19 2946.9389    3.6926  0.8970 10.6160  0.0000  0.0588   0.2039   0.1400    2.3248   0.0000   397.8389      -9.17868       31.3612       9.86363      -4.14587    -0.0193100       0.00000       0.00000       0.00000       0.00000       0.00000       0.00000       0.00000       0.00000       0.00000       0.00000       0.00000       0.00000       0.00000       0.00000       0.00000       0.00000       0.00000       0.00000       0.00000       0.00000       0.00000       0.00000       0.00000       0.00000       0.00000       0.00000       0.00000       0.00000       0.00000       0.00000       31.4285       27.0007       21.7228       12.4795       5.47610       1.44227       0.00000       0.00000       0.00000       0.00000       0.00000       0.00000       0.00000       0.00000       0.00000       0.00000       0.00000       0.00000       0.00000       0.00000       0.00000       0.00000       0.00000       0.00000       0.00000       0.00000       0.00000       0.00000       0.00000       0.00000       0.00000       0.00000       0.00000       0.00000       0.00000       0.00000
   3  20 3082.3000    4.4772  0.8263 12.6287  0.0000  0.0558   0.2702   0.1474    0.5536   0.0000   464.1014      -2.50244       26.9099       18.5622       3.17835      -2.43681       0.00000       0.00000       0.00000       0.00000       0.00000       0.00000       0.00000       0.00000       0.00000       0.00000       0.00000       0.00000       0.00000       0.00000       0.00000       0.00000       0.00000       0.00000       0.00000       0.00000       0.00000       0.00000       0.00000       0.00000       0.00000       0.00000       0.00000       0.00000       0.00000       0.00000       25.9266       25.2577       19.0757       11.0195       5.25026       1.56363       0.00000       0.00000       0.00000       0.00000       0.00000       0.00000       0.00000       0.00000       0.00000       0.00000       0.00000       0.00000       0.00000       0.00000       0.00000       0.00000       0.00000       0.00000       0.00000       0.00000       0.00000       0.00000       0.00000       0.00000       0.00000       0.00000       0.00000       0.00000       0.00000       0.00000
   3  21 3217.7389    4.2248  1.2688 10.2546  0.0008  0.0749   0.2065   0.1786    4.0232   0.0000   441.5124      -57.1174      -46.7044      -1.20900       4.40211      0.270341       0.00000       0.00000       0.00000       0.00000       0.00000       0.00000       0.00000       0.00000       0.00000       0.00000       0.00000       0.00000       0.00000       0.00000       0.00000       0.00000       0.00000       0.00000       0.00000       0.00000       0.00000       0.00000       0.00000       0.00000       0.00000       0.00000       0.00000       0.00000       0.00000       0.00000       45.5376       44.6569       27.4614       14.4982       5.29083       1.78800       0.00000       0.00000       0.00000       0.00000       0.00000       0.00000       0.00000       0.00000       0.00000       0.00000       0.00000       0.00000       0.00000       0.00000       0.00000       0.00000       0.00000       0.00000       0.00000       0.00000       0.00000       0.00000       0.00000       0.00000       0.00000       0.00000       0.00000       0.00000       0.00000       0.00000
   3  22 3353.3163    3.2827  1.5719 12.6613  0.0000  0.0823   0.1638   0.2165    0.2868   0.0000   471.9232       33.1475       31.0968       26.2020      -7.89977       3.40305       0.00000       0.00000       0.00000       0.00000       0.00000       0.00000       0.00000       0.00000       0.00000       0.00000       0.00000       0.00000       0.00000       0.00000       0.00000       0.00000       0.00000       0.00000       0.00000       0.00000       0.00000       0.00000       0.00000       0.00000       0.00000       0.00000       0.00000       0.00000       0.00000       0.00000       40.2534       38.9886       29.4797       18.4758       8.08662       2.50256       0.00000       0.00000       0.00000       0.00000       0.00000       0.00000       0.00000       0.00000       0.00000       0.00000       0.00000       0.00000       0.00000       0.00000       0.00000       0.00000       0.00000       0.00000       0.00000       0.00000       0.00000       0.00000       0.00000       0.00000       0.00000       0.00000       0.00000       0.00000       0.00000       0.00000
   3  23 3489.4355    3.0350  2.4253 11.7332  0.0000  0.1043   0.1195   0.2822    0.3060   0.0000   549.1729      -53.1891       3.64505      -20.2821     -0.127066       2.19623       0.00000       0.00000       0.00000       0.00000       0.00000       0.00000       0.00000       0.00000       0.00000       0.00000       0.00000       0.00000       0.00000       0.00000       0.00000       0.00000       0.00000       0.00000       0.00000       0.00000       0.00000       0.00000       0.00000       0.00000       0.00000       0.00000       0.00000       0.00000       0.00000       0.00000       54.5744       48.9133       39.2086       22.7325       10.4625       2.79076       0.00000       0.00000       0.00000       0.00000       0.00000       0.00000       0.00000       0.00000       0.00000       0.00000       0.00000       0.00000       0.00000       0.00000       0.00000       0.00000       0.00000       0.00000       0.00000       0.00000       0.00000       0.00000       0.00000       0.00000       0.00000       0.00000       0.00000       0.00000       0.00000       0.00000
   3  26 3900.2048    1.7847  6.0373 10.7375  0.0000  0.2099   0.0593   0.5587    0.2291   0.0000   417.3100       15.9266       17.5669      -3.21484       12.6926       8.73000       0.00000       0.00000       0.00000       0.00000       0.00000       0.00000       0.00000       0.00000       0.00000       0.00000       0.00000       0.00000       0.00000       0.00000       0.00000       0.00000       0.00000       0.00000       0.00000       0.00000       0.00000       0.00000       0.00000       0.00000       0.00000       0.00000       0.00000       0.00000       0.00000       0.00000       112.721       111.539       77.4484       41.7035       19.4393       6.01176       0.00000       0.00000       0.00000       0.00000       0.00000       0.00000       0.00000       0.00000       0.00000       0.00000       0.00000       0.00000       0.00000       0.00000       0.00000       0.00000       0.00000       0.00000       0.00000       0.00000       0.00000       0.00000       0.00000       0.00000       0.00000       0.00000       0.00000       0.00000       0.00000       0.00000
   4  12 2051.5733    0.5986  0.5317  9.2593 -0.0245  0.0618   0.0397   0.0886    0.1843   0.0000   416.1218       9.99212      -11.8271       11.3265       11.5726     -0.817531      -1.22949      0.729018       0.00000       0.00000       0.00000       0.00000       0.00000       0.00000       0.00000       0.00000       0.00000       0.00000       0.00000       0.00000       0.00000       0.00000       0.00000       0.00000       0.00000       0.00000       0.00000       0.00000       0.00000       0.00000       0.00000       0.00000       0.00000       0.00000       0.00000       0.00000       20.4382       21.9229       18.8836       14.7684       10.9626       3.77622       2.03649      0.479559       0.00000       0.00000       0.00000       0.00000       0.00000       0.00000       0.00000       0.00000       0.00000       0.00000       0.00000       0.00000       0.00000       0.00000       0.00000       0.00000       0.00000       0.00000       0.00000       0.00000       0.00000       0.00000       0.00000       0.00000       0.00000       0.00000       0.00000       0.00000
   4  13 2188.3742    0.9877  0.6284  9.3197 -0.0023  0.0500   0.0549   0.1005    0.3894   0.0000   436.6577      -2.26058       6.55168       3.38473       1.34654     -0.944991      -1.23534     0.0706035       0.00000       0.00000       0.00000       0.00000       0.00000       0.00000       0.00000       0.00000       0.00000       0.00000       0.00000       0.00000       0.00000       0.00000       0.00000       0.00000       0.00000       0.00000       0.00000       0.00000       0.00000       0.00000       0.00000       0.00000       0.00000       0.00000       0.00000       0.00000       19.9303       22.5706       17.9604       11.4970       6.64308       3.43061       1.27945      0.345828       0.00000       0.00000       0.00000       0.00000       0.00000       0.00000       0.00000       0.00000       0.00000       0.00000       0.00000       0.00000       0.00000       0.00000       0.00000       0.00000       0.00000       0.00000       0.00000       0.00000       0.00000       0.00000       0.00000       0.00000       0.00000       0.00000       0.00000       0.00000
   4  14 2324.0467    1.2127  0.8310 10.0724 -0.0178  0.0985   0.0668   0.1528    0.6033   0.0000   441.8024      -3.42183       6.25476       6.70713       2.12132       2.44993      -5.35799      0.597753       0.00000       0.00000       0.00000       0.00000       0.00000       0.00000       0.00000       0.00000       0.00000       0.00000       0.00000       0.00000       0.00000       0.00000       0.00000       0.00000       0.00000       0.00000       0.00000       0.00000       0.00000       0.00000       0.00000       0.00000       0.00000       0.00000       0.00000       0.00000       30.8699       35.4307       21.6774       28.1966       14.1225       8.25124       1.88870      0.888833       0.00000       0.00000       0.00000       0.00000       0.00000       0.00000       0.00000       0.00000       0.00000       0.00000       0.00000       0.00000       0.00000       0.00000       0.00000       0.00000       0.00000       0.00000       0.00000       0.00000       0.00000       0.00000       0.00000       0.00000       0.00000       0.00000       0.00000       0.00000
   4  15 2458.5484    1.5469  0.9790  9.4650 -0.0082  0.0704   0.0723   0.1588    2.0359   0.0000   411.2614      -13.8358       35.4047       5.90259       4.23144      0.115614     -0.967867      0.160011       0.00000       0.00000       0.00000       0.00000       0.00000       0.00000       0.00000       0.00000       0.00000       0.00000       0.00000       0.00000       0.00000       0.00000       0.00000       0.00000       0.00000       0.00000       0.00000       0.00000       0.00000       0.00000       0.00000       0.00000       0.00000       0.00000       0.00000       0.00000       28.3966       34.3145       23.1297       20.6118       8.54987       6.62138       1.64850      0.620513       0.00000       0.00000       0.00000       0.00000       0.00000       0.00000       0.00000       0.00000       0.00000       0.00000       0.00000       0.00000       0.00000       0.00000       0.00000       0.00000       0.00000       0.00000       0.00000       0.00000       0.00000       0.00000       0.00000       0.00000       0.00000       0.00000       0.00000       0.00000
   4  16 2592.9519    2.3255  0.8716 -3.4694  0.0012  0.0531   0.1094   0.1525  820.1697   0.0000   463.8061       21.8125      -21.4289   -0.00643718       12.0457      -6.88844      -1.31133      0.287002       0.00000       0.00000       0.00000       0.00000       0.00000       0.00000       0.00000       0.00000       0.00000       0.00000       0.00000       0.00000       0.00000       0.00000       0.00000       0.00000       0.00000       0.00000       0.00000       0.00000       0.00000       0.00000       0.00000       0.00000       0.00000       0.00000       0.00000       0.00000       18.9657       20.9087       16.8536       13.9337       8.02886       4.03003       1.46355      0.413967       0.00000       0.00000       0.00000       0.00000       0.00000       0.00000       0.00000       0.00000       0.00000       0.00000       0.00000       0.00000       0.00000       0.00000       0.00000       0.00000       0.00000       0.00000       0.00000       0.00000       0.00000       0.00000       0.00000       0.00000       0.00000       0.00000       0.00000       0.00000
   4  17 2728.4054    2.9272  0.7927 10.4613  0.0019  0.0574   0.1435   0.1225    1.2326   0.0000   431.0078       4.75897       15.1416       16.4864       1.64098      -2.41165       1.80510     0.0579269       0.00000       0.00000       0.00000       0.00000       0.00000       0.00000       0.00000       0.00000       0.00000       0.00000       0.00000       0.00000       0.00000       0.00000       0.00000       0.00000       0.00000       0.00000       0.00000       0.00000       0.00000       0.00000       0.00000       0.00000       0.00000       0.00000       0.00000       0.00000       20.7722       21.5281       18.3642       13.4712       8.16541       3.92519       1.56175      0.383238       0.00000       0.00000       0.00000       0.00000       0.00000       0.00000       0.00000       0.00000       0.00000       0.00000       0.00000       0.00000       0.00000       0.00000       0.00000       0.00000       0.00000       0.00000       0.00000       0.00000       0.00000       0.00000       0.00000       0.00000       0.00000       0.00000       0.00000       0.00000
   4  18 2864.2005    3.2174  0.8359 12.2433 -0.0109  0.0541   0.1558   0.1235    0.3356   0.0000   433.5812      -20.6737       12.3825       1.26026       2.05227      -2.07177      -1.63307      0.400432       0.00000       0.00000       0.00000       0.00000       0.00000       0.00000       0.00000       0.00000       0.00000       0.00000       0.00000       0.00000       0.00000       0.00000       0.00000       0.00000       0.00000       0.00000       0.00000       0.00000       0.00000       0.00000       0.00000       0.00000       0.00000       0.00000       0.00000       0.00000       19.0099       23.4629       16.8264       13.7730       6.34602       4.32056       1.26153      0.447895       0.00000       0.00000       0.00000       0.00000       0.00000       0.00000       0.00000       0.00000       0.00000       0.00000       0.00000       0.00000       0.00000       0.00000       0.00000       0.00000       0.00000       0.00000       0.00000       0.00000       0.00000       0.00000       0.00000       0.00000       0.00000       0.00000       0.00000       0.00000
   4  19 3000.0942    3.8745  0.6512 12.3967 -0.0060  0.0491   0.2319   0.0951    0.4376   0.0000   447.1851       23.9429       17.1643       11.9982       6.61707      -6.41366       1.35077      0.299657       0.00000       0.00000       0.00000       0.00000       0.00000       0.00000       0.00000       0.00000       0.00000       0.00000       0.00000       0.00000       0.00000       0.00000       0.00000       0.00000       0.00000       0.00000       0.00000       0.00000       0.00000       0.00000       0.00000       0.00000       0.00000       0.00000       0.00000       0.00000       18.0537       19.9211       16.0608       11.4779       7.13191       3.06255       1.35018      0.364225       0.00000       0.00000       0.00000       0.00000       0.00000       0.00000       0.00000       0.00000       0.00000       0.00000       0.00000       0.00000       0.00000       0.00000       0.00000       0.00000       0.00000       0.00000       0.00000       0.00000       0.00000       0.00000       0.00000       0.00000       0.00000       0.00000       0.00000       0.00000
   4  21 3271.6984    3.9160  1.3201 12.3215 -0.0195  0.0716   0.2140   0.1784    0.7138   0.0000   447.0787       28.4555       18.7153      -1.78157      -3.48108       4.99530      -1.08637       1.04811       0.00000       0.00000       0.00000       0.00000       0.00000       0.00000       0.00000       0.00000       0.00000       0.00000       0.00000       0.00000       0.00000       0.00000       0.00000       0.00000       0.00000       0.00000       0.00000       0.00000       0.00000       0.00000       0.00000       0.00000       0.00000       0.00000       0.00000       0.00000       27.6751       30.6019       22.2645       18.0116       9.48323       5.17531       1.55954      0.547466       0.00000       0.00000       0.00000       0.00000       0.00000       0.00000       0.00000       0.00000       0.00000       0.00000       0.00000       0.00000       0.00000       0.00000       0.00000       0.00000       0.00000       0.00000       0.00000       0.00000       0.00000       0.00000       0.00000       0.00000       0.00000       0.00000       0.00000       0.00000
   4  22 3407.9742    3.4334  1.8357 11.7172 -0.0046  0.0845   0.1506   0.2381    0.4831   0.0000   440.4173       49.5177       38.9065      0.422609      -3.72336      -1.13053      -3.07902     -0.204590       0.00000       0.00000       0.00000       0.00000       0.00000       0.00000       0.00000       0.00000       0.00000       0.00000       0.00000       0.00000       0.00000       0.00000       0.00000       0.00000       0.00000       0.00000       0.00000       0.00000       0.00000       0.00000       0.00000       0.00000       0.00000       0.00000       0.00000       0.00000       32.7230       38.3300       28.3591       20.0222       10.6920       6.07789       2.13960      0.647520       0.00000       0.00000       0.00000       0.00000       0.00000       0.00000       0.00000       0.00000       0.00000       0.00000       0.00000       0.00000       0.00000       0.00000       0.00000       0.00000       0.00000       0.00000       0.00000       0.00000       0.00000       0.00000       0.00000       0.00000       0.00000       0.00000       0.00000       0.00000
   4  24 3681.5461    2.1350  2.8414 11.7928 -0.0044  0.1235   0.0851   0.3258    0.1689   0.0000   405.2759      -30.4100      -30.3788       26.2063      -14.9280      -4.07567       5.10963       2.10511       0.00000       0.00000       0.00000       0.00000       0.00000       0.00000       0.00000       0.00000       0.00000       0.00000       0.00000       0.00000       0.00000       0.00000       0.00000       0.00000       0.00000       0.00000       0.00000       0.00000       0.00000       0.00000       0.00000       0.00000       0.00000       0.00000       0.00000       0.00000       44.3359       50.5024       41.6152       28.8028       16.0675       9.20631       3.46559      0.957549       0.00000       0.00000       0.00000       0.00000       0.00000       0.00000       0.00000       0.00000       0.00000       0.00000       0.00000       0.00000       0.00000       0.00000       0.00000       0.00000       0.00000       0.00000       0.00000       0.00000       0.00000       0.00000       0.00000       0.00000       0.00000       0.00000       0.00000       0.00000
   4  25 3818.6352    1.9503  5.4597 10.7188  0.0025  0.1639   0.0493   0.4492    0.1622   0.0000   549.8900       94.9839      -108.310       4.28381       47.4493       32.2394      -12.0184      -1.02680       0.00000       0.00000       0.00000       0.00000       0.00000       0.00000       0.00000       0.00000       0.00000       0.00000       0.00000       0.00000       0.00000       0.00000       0.00000       0.00000       0.00000       0.00000       0.00000       0.00000       0.00000       0.00000       0.00000       0.00000       0.00000       0.00000       0.00000       0.00000       61.6705       67.2540       54.4552       39.0495       23.4102       11.4365       4.34871       1.15134       0.00000       0.00000       0.00000       0.00000       0.00000       0.00000       0.00000       0.00000       0.00000       0.00000       0.00000       0.00000       0.00000       0.00000       0.00000       0.00000       0.00000       0.00000       0.00000       0.00000       0.00000       0.00000       0.00000       0.00000       0.00000       0.00000       0.00000       0.00000
   4  26 3956.6565    1.6014  6.7331 10.3356 -0.0007  0.1895   0.0380   0.5477    0.1579   0.0000   462.9707       6.34072      -29.8513       11.2531      -3.50328      -13.6668      -3.17646     -0.161847       0.00000       0.00000       0.00000       0.00000       0.00000       0.00000       0.00000       0.00000       0.00000       0.00000       0.00000       0.00000       0.00000       0.00000       0.00000       0.00000       0.00000       0.00000       0.00000       0.00000       0.00000       0.00000       0.00000       0.00000       0.00000       0.00000       0.00000       0.00000       74.4852       78.5002       66.2666       44.7630       26.5171       13.4405       5.24954       1.27479       0.00000       0.00000       0.00000       0.00000       0.00000       0.00000       0.00000       0.00000       0.00000       0.00000       0.00000       0.00000       0.00000       0.00000       0.00000       0.00000       0.00000       0.00000       0.00000       0.00000       0.00000       0.00000       0.00000       0.00000       0.00000       0.00000       0.00000       0.00000
   5  11 1960.5467    0.5066  0.4271  9.5780  0.0111  0.0486   0.0390   0.0962    0.1021   0.0000   447.0078       16.1392      -7.98713      0.582148       5.34402       4.23182      -1.34562    -0.0349754      0.594380    -0.0265141       0.00000       0.00000       0.00000       0.00000       0.00000       0.00000       0.00000       0.00000       0.00000       0.00000       0.00000       0.00000       0.00000       0.00000       0.00000       0.00000       0.00000       0.00000       0.00000       0.00000       0.00000       0.00000       0.00000       0.00000       0.00000       0.00000       14.0417       13.5994       14.4816       11.5478       5.61106       4.27714       2.61434      0.990954      0.307462     0.0590320       0.00000       0.00000       0.00000       0.00000       0.00000       0.00000       0.00000       0.00000       0.00000       0.00000       0.00000       0.00000       0.00000       0.00000       0.00000       0.00000       0.00000       0.00000       0.00000       0.00000       0.00000       0.00000       0.00000       0.00000       0.00000       0.00000
   5  12 2098.4751    0.7250  0.4694  9.8707 -0.0107  0.0566   0.0506   0.0855    0.1170   0.0000   433.1810      -6.20227       9.16568       7.75520       2.33300       4.66397       2.51786      0.341287    -0.0836131     0.0141150       0.00000       0.00000       0.00000       0.00000       0.00000       0.00000       0.00000       0.00000       0.00000       0.00000       0.00000       0.00000       0.00000       0.00000       0.00000       0.00000       0.00000       0.00000       0.00000       0.00000       0.00000       0.00000       0.00000       0.00000       0.00000       0.00000       12.7451       14.6984       16.0418       9.52627       7.08719       4.70986       2.33565       1.14614      0.452350     0.0813539       0.00000       0.00000       0.00000       0.00000       0.00000       0.00000       0.00000       0.00000       0.00000       0.00000       0.00000       0.00000       0.00000       0.00000       0.00000       0.00000       0.00000       0.00000       0.00000       0.00000       0.00000       0.00000       0.00000       0.00000       0.00000       0.00000
   5  13 2235.4304    0.8679  0.9071 10.0278 -0.0051  0.0574   0.0415   0.1300    0.1740   0.0000   430.0489      -6.70078       32.2591       16.0174       11.9745       8.26864      0.167465       1.27310      0.365039     0.0411668       0.00000       0.00000       0.00000       0.00000       0.00000       0.00000       0.00000       0.00000       0.00000       0.00000       0.00000       0.00000       0.00000       0.00000       0.00000       0.00000       0.00000       0.00000       0.00000       0.00000       0.00000       0.00000       0.00000       0.00000       0.00000       0.00000       16.2156       19.3313       16.8824       13.6667       7.61684       5.03515       2.84524       1.26364      0.369233      0.102263       0.00000       0.00000       0.00000       0.00000       0.00000       0.00000       0.00000       0.00000       0.00000       0.00000       0.00000       0.00000       0.00000       0.00000       0.00000       0.00000       0.00000       0.00000       0.00000       0.00000       0.00000       0.00000       0.00000       0.00000       0.00000       0.00000
   5  14 2371.0810    1.4323  0.6678 10.7154 -0.0031  0.0446   0.0771   0.1024    0.1915   0.0000   440.6537      -30.9401       6.72725      -13.4980      -5.88388       3.77859      -1.74881      0.166385    -0.0366101    -0.0327732       0.00000       0.00000       0.00000       0.00000       0.00000       0.00000       0.00000       0.00000       0.00000       0.00000       0.00000       0.00000       0.00000       0.00000       0.00000       0.00000       0.00000       0.00000       0.00000       0.00000       0.00000       0.00000       0.00000       0.00000       0.00000       0.00000       15.0246       18.3677       14.5977       11.1644       6.24720       3.87546       1.83191      0.859149      0.259161     0.0753750       0.00000       0.00000       0.00000       0.00000       0.00000       0.00000       0.00000       0.00000       0.00000       0.00000       0.00000       0.00000       0.00000       0.00000       0.00000       0.00000       0.00000       0.00000       0.00000       0.00000       0.00000       0.00000       0.00000       0.00000       0.00000       0.00000
   5  16 2641.2449    2.3159  0.7824 11.2246 -0.0118  0.0430   0.1121   0.1112    0.3465   0.0000   441.3068       39.1583       24.5640      -11.4908       4.53765      -1.82904      -2.06683      -1.28200      0.111980      0.110579       0.00000       0.00000       0.00000       0.00000       0.00000       0.00000       0.00000       0.00000       0.00000       0.00000       0.00000       0.00000       0.00000       0.00000       0.00000       0.00000       0.00000       0.00000       0.00000       0.00000       0.00000       0.00000       0.00000       0.00000       0.00000       0.00000       12.3703       13.2897       12.6306       9.77999       6.51364       3.69180       2.27768      0.870875      0.312115     0.0702847       0.00000       0.00000       0.00000       0.00000       0.00000       0.00000       0.00000       0.00000       0.00000       0.00000       0.00000       0.00000       0.00000       0.00000       0.00000       0.00000       0.00000       0.00000       0.00000       0.00000       0.00000       0.00000       0.00000       0.00000       0.00000       0.00000
   5  18 2913.6937    3.6866  0.7861 10.5890 -0.0045  0.0511   0.1717   0.1532    1.6923   0.0000   434.7084       12.3884       22.3056       21.1297      -2.09877      -4.77245      -2.12308       1.39513     -0.153891     -0.117061       0.00000       0.00000       0.00000       0.00000       0.00000       0.00000       0.00000       0.00000       0.00000       0.00000       0.00000       0.00000       0.00000       0.00000       0.00000       0.00000       0.00000       0.00000       0.00000       0.00000       0.00000       0.00000       0.00000       0.00000       0.00000       0.00000       14.7121       19.2174       14.9750       12.5251       7.62666       5.32910       1.99443       1.25795      0.326732      0.100992       0.00000       0.00000       0.00000       0.00000       0.00000       0.00000       0.00000       0.00000       0.00000       0.00000       0.00000       0.00000       0.00000       0.00000       0.00000       0.00000       0.00000       0.00000       0.00000       0.00000       0.00000       0.00000       0.00000       0.00000       0.00000       0.00000
   5  20 3186.3372    4.5790  0.9034 11.2984 -0.0018  0.0600   0.2023   0.1433    4.5875   0.0000   436.3030      -33.7804      -6.21838       7.94073      -7.69379      -9.96842      -2.90049       1.87206     0.0266685     -0.193743       0.00000       0.00000       0.00000       0.00000       0.00000       0.00000       0.00000       0.00000       0.00000       0.00000       0.00000       0.00000       0.00000       0.00000       0.00000       0.00000       0.00000       0.00000       0.00000       0.00000       0.00000       0.00000       0.00000       0.00000       0.00000       0.00000       16.0824       19.6458       17.1583       14.9211       8.42059       6.81355       2.57734       1.58977      0.404058      0.118343       0.00000       0.00000       0.00000       0.00000       0.00000       0.00000       0.00000       0.00000       0.00000       0.00000       0.00000       0.00000       0.00000       0.00000       0.00000       0.00000       0.00000       0.00000       0.00000       0.00000       0.00000       0.00000       0.00000       0.00000       0.00000       0.00000
   5  21 3322.5885    3.5332  1.8528 11.2299 -0.0028  0.0793   0.1069   0.1978    0.8564   0.0000   398.6823       71.5979      0.868181       2.40858       6.31107      -2.25452      -11.4270     -0.187600      0.560469   -0.00862528       0.00000       0.00000       0.00000       0.00000       0.00000       0.00000       0.00000       0.00000       0.00000       0.00000       0.00000       0.00000       0.00000       0.00000       0.00000       0.00000       0.00000       0.00000       0.00000       0.00000       0.00000       0.00000       0.00000       0.00000       0.00000       0.00000       23.2100       27.3917       25.0428       19.5911       13.2519       8.11303       4.48150       1.92148      0.620386      0.143879       0.00000       0.00000       0.00000       0.00000       0.00000       0.00000       0.00000       0.00000       0.00000       0.00000       0.00000       0.00000       0.00000       0.00000       0.00000       0.00000       0.00000       0.00000       0.00000       0.00000       0.00000       0.00000       0.00000       0.00000       0.00000       0.00000
   5  23 3596.4611    2.5632  3.5666 10.6847  0.0087  0.1103   0.0649   0.3316    0.3595   0.0000   470.5540      -8.09206      -2.74954       5.45259      -17.6799       2.28489      -1.90627       1.44297      0.404457     -0.283959       0.00000       0.00000       0.00000       0.00000       0.00000       0.00000       0.00000       0.00000       0.00000       0.00000       0.00000       0.00000       0.00000       0.00000       0.00000       0.00000       0.00000       0.00000       0.00000       0.00000       0.00000       0.00000       0.00000       0.00000       0.00000       0.00000       34.0295       38.9730       34.6053       28.5018       18.2822       11.7666       5.87365       2.77545      0.841178      0.199397       0.00000       0.00000       0.00000       0.00000       0.00000       0.00000       0.00000       0.00000       0.00000       0.00000       0.00000       0.00000       0.00000       0.00000       0.00000       0.00000       0.00000       0.00000       0.00000       0.00000       0.00000       0.00000       0.00000       0.00000       0.00000       0.00000
   5  26 4009.5108    1.5984  7.7264  9.8699 -0.0008  0.1973   0.0297   0.5308    0.1620   0.0000   490.2427       93.0066      -94.7815      -25.3474       26.7887       12.8960      0.636794      0.339729       1.65357      0.117671       0.00000       0.00000       0.00000       0.00000       0.00000       0.00000       0.00000       0.00000       0.00000       0.00000       0.00000       0.00000       0.00000       0.00000       0.00000       0.00000       0.00000       0.00000       0.00000       0.00000       0.00000       0.00000       0.00000       0.00000       0.00000       0.00000       61.5519       72.9331       64.2423       47.2813       32.8626       18.7978       10.3244       4.27297       1.55264      0.335702       0.00000       0.00000       0.00000       0.00000       0.00000       0.00000       0.00000       0.00000       0.00000       0.00000       0.00000       0.00000       0.00000       0.00000       0.00000       0.00000       0.00000       0.00000       0.00000       0.00000       0.00000       0.00000       0.00000       0.00000       0.00000       0.00000
   6   9 1727.7372    0.2676  0.3342  9.0753 -0.0079  0.0339   0.0189   0.0904    0.0708   0.0000   423.1811       10.8369       16.6052      -6.30498      -6.97710       4.17700       1.65410     -0.226950     -0.784462    -0.0448462     0.0859118     0.0295432       0.00000       0.00000       0.00000       0.00000       0.00000       0.00000       0.00000       0.00000       0.00000       0.00000       0.00000       0.00000       0.00000       0.00000       0.00000       0.00000       0.00000       0.00000       0.00000       0.00000       0.00000       0.00000       0.00000       0.00000       7.79715       9.97486       9.24739       6.96526       5.38522       3.42927       2.05378       1.04422      0.498349      0.198822     0.0681084     0.0147556       0.00000       0.00000       0.00000       0.00000       0.00000       0.00000       0.00000       0.00000       0.00000       0.00000       0.00000       0.00000       0.00000       0.00000       0.00000       0.00000       0.00000       0.00000       0.00000       0.00000       0.00000       0.00000       0.00000       0.00000
   6  13 2279.7596    1.0618  0.7277 10.1410 -0.0052  0.0462   0.0498   0.0956    0.1507   0.0000   420.6656       25.1813       14.3883     -0.596411       9.31934      -3.18718      -2.14757      -1.09107     -0.259923    -0.0892937     0.0450444    -0.0277871       0.00000       0.00000       0.00000       0.00000       0.00000       0.00000       0.00000       0.00000       0.00000       0.00000       0.00000       0.00000       0.00000       0.00000       0.00000       0.00000       0.00000       0.00000       0.00000       0.00000       0.00000       0.00000       0.00000       0.00000       11.3162       14.2175       11.6210       10.5610       7.85538       4.80679       3.23413       1.49964      0.769051      0.239248     0.0881228     0.0210269       0.00000       0.00000       0.00000       0.00000       0.00000       0.00000       0.00000       0.00000       0.00000       0.00000       0.00000       0.00000       0.00000       0.00000       0.00000       0.00000       0.00000       0.00000       0.00000       0.00000       0.00000       0.00000       0.00000       0.00000
   6  15 2551.1742    1.8091  0.8620 11.2808  0.0002  0.0457   0.0802   0.1145    0.1695   0.0000   423.7267      -8.21199      -4.55625       3.71710       11.2934       3.48540      0.741018      -1.16685      0.294933      0.271307    -0.0720603  -0.000743903       0.00000       0.00000       0.00000       0.00000       0.00000       0.00000       0.00000       0.00000       0.00000       0.00000       0.00000       0.00000       0.00000       0.00000       0.00000       0.00000       0.00000       0.00000       0.00000       0.00000       0.00000       0.00000       0.00000       0.00000       12.3054       14.8790       12.9382       10.3884       8.12062       5.07275       3.12576       1.46457      0.727122      0.252958     0.0882799     0.0178575       0.00000       0.00000       0.00000       0.00000       0.00000       0.00000       0.00000       0.00000       0.00000       0.00000       0.00000       0.00000       0.00000       0.00000       0.00000       0.00000       0.00000       0.00000       0.00000       0.00000       0.00000       0.00000       0.00000       0.00000
   6  16 2687.0017    2.2024  0.9799 11.4469 -0.0062  0.0485   0.0892   0.1180    0.1891   0.0000   455.1335       2.67081       18.2052      -17.7175      0.903058       8.97295       4.74333     -0.444509      -1.99563     -0.445085    -0.0833554    0.00295970       0.00000       0.00000       0.00000       0.00000       0.00000       0.00000       0.00000       0.00000       0.00000       0.00000       0.00000       0.00000       0.00000       0.00000       0.00000       0.00000       0.00000       0.00000       0.00000       0.00000       0.00000       0.00000       0.00000       0.00000       11.1633       14.5607       13.0687       10.8023       7.75000       5.06206       3.26155       1.46711      0.842793      0.287297     0.0961199     0.0219954       0.00000       0.00000       0.00000       0.00000       0.00000       0.00000       0.00000       0.00000       0.00000       0.00000       0.00000       0.00000       0.00000       0.00000       0.00000       0.00000       0.00000       0.00000       0.00000       0.00000       0.00000       0.00000       0.00000       0.00000
   6  17 2823.7317    3.0271  0.7755 11.9632 -0.0114  0.0395   0.1328   0.0918    0.2261   0.0000   448.3287       31.2091      -9.73773       2.07048       4.54744     -0.218531      0.187128       1.71133     -0.317555      0.100721    -0.0203572     0.0201691       0.00000       0.00000       0.00000       0.00000       0.00000       0.00000       0.00000       0.00000       0.00000       0.00000       0.00000       0.00000       0.00000       0.00000       0.00000       0.00000       0.00000       0.00000       0.00000       0.00000       0.00000       0.00000       0.00000       0.00000       10.4333       11.6344       10.6811       8.86703       6.66764       4.54632       2.50612       1.43997      0.567086      0.240190     0.0698019     0.0150674       0.00000       0.00000       0.00000       0.00000       0.00000       0.00000       0.00000       0.00000       0.00000       0.00000       0.00000       0.00000       0.00000       0.00000       0.00000       0.00000       0.00000       0.00000       0.00000       0.00000       0.00000       0.00000       0.00000       0.00000
   6  18 2960.7397    3.4043  0.8200 12.1247 -0.0109  0.0397   0.1513   0.1054    0.2776   0.0000   431.1733       11.9637      -16.3626      -4.93763     -0.260998       2.58418       3.20772     -0.460569     0.0366376      0.178723     -0.169002    -0.0111788       0.00000       0.00000       0.00000       0.00000       0.00000       0.00000       0.00000       0.00000       0.00000       0.00000       0.00000       0.00000       0.00000       0.00000       0.00000       0.00000       0.00000       0.00000       0.00000       0.00000       0.00000       0.00000       0.00000       0.00000       9.97827       11.5121       10.8664       8.68914       6.62878       4.52484       2.61027       1.35317      0.606190      0.250327     0.0776190     0.0158016       0.00000       0.00000       0.00000       0.00000       0.00000       0.00000       0.00000       0.00000       0.00000       0.00000       0.00000       0.00000       0.00000       0.00000       0.00000       0.00000       0.00000       0.00000       0.00000       0.00000       0.00000       0.00000       0.00000       0.00000
   6  19 3097.2839    3.7921  1.0595 12.2938  0.0011  0.0545   0.1505   0.1189    0.3087   0.0000   454.5654       21.1522       3.31728       15.0751       16.1835      -3.34586      -1.39000     -0.283640     -0.164262    -0.0874527    -0.0926499    0.00679807       0.00000       0.00000       0.00000       0.00000       0.00000       0.00000       0.00000       0.00000       0.00000       0.00000       0.00000       0.00000       0.00000       0.00000       0.00000       0.00000       0.00000       0.00000       0.00000       0.00000       0.00000       0.00000       0.00000       0.00000       15.7420       18.4761       17.9330       13.4263       8.74944       5.86404       3.36440       1.79239      0.883564      0.349215     0.0971318     0.0189549       0.00000       0.00000       0.00000       0.00000       0.00000       0.00000       0.00000       0.00000       0.00000       0.00000       0.00000       0.00000       0.00000       0.00000       0.00000       0.00000       0.00000       0.00000       0.00000       0.00000       0.00000       0.00000       0.00000       0.00000
   6  20 3234.0657    3.9812  1.5187 11.4540  0.0088  0.0573   0.1334   0.1637    0.5316   0.0000   433.1212       15.1540       23.8833       2.32500       12.0667       15.8295       1.14874     -0.888765      0.675456     -0.388277    -0.0658531    -0.0165823       0.00000       0.00000       0.00000       0.00000       0.00000       0.00000       0.00000       0.00000       0.00000       0.00000       0.00000       0.00000       0.00000       0.00000       0.00000       0.00000       0.00000       0.00000       0.00000       0.00000       0.00000       0.00000       0.00000       0.00000       15.5136       18.1070       16.7083       13.7294       9.59475       5.72771       3.77713       1.97654      0.926834      0.329090      0.108282     0.0218456       0.00000       0.00000       0.00000       0.00000       0.00000       0.00000       0.00000       0.00000       0.00000       0.00000       0.00000       0.00000       0.00000       0.00000       0.00000       0.00000       0.00000       0.00000       0.00000       0.00000       0.00000       0.00000       0.00000       0.00000
   6  21 3370.9728    3.3857  1.6637 12.0646 -0.0076  0.0715   0.1151   0.1986    0.3329   0.0000   416.6245       12.1472       25.0969       19.7925       1.54562      -9.05169      -10.4359     -0.200037      0.734388      -1.33350     -0.158561   -0.00217114       0.00000       0.00000       0.00000       0.00000       0.00000       0.00000       0.00000       0.00000       0.00000       0.00000       0.00000       0.00000       0.00000       0.00000       0.00000       0.00000       0.00000       0.00000       0.00000       0.00000       0.00000       0.00000       0.00000       0.00000       17.9582       21.3533       20.0417       16.5960       11.9179       7.95041       4.83983       2.50444       1.24521      0.485646      0.143085     0.0302012       0.00000       0.00000       0.00000       0.00000       0.00000       0.00000       0.00000       0.00000       0.00000       0.00000       0.00000       0.00000       0.00000       0.00000       0.00000       0.00000       0.00000       0.00000       0.00000       0.00000       0.00000       0.00000       0.00000       0.00000
   6  22 3508.2930    2.7850  2.3489 11.7575 -0.0026  0.0878   0.0847   0.2284    0.2493   0.0000   437.7125       57.1579     -0.238704       4.62984      -14.6376      -2.90066       8.43482      -1.93761      0.126600     -0.429531     -0.186446     0.0417934       0.00000       0.00000       0.00000       0.00000       0.00000       0.00000       0.00000       0.00000       0.00000       0.00000       0.00000       0.00000       0.00000       0.00000       0.00000       0.00000       0.00000       0.00000       0.00000       0.00000       0.00000       0.00000       0.00000       0.00000       21.6533       24.5849       24.0304       20.7204       16.5093       11.7780       7.32499       3.52331       1.87951      0.665623      0.196774     0.0367455       0.00000       0.00000       0.00000       0.00000       0.00000       0.00000       0.00000       0.00000       0.00000       0.00000       0.00000       0.00000       0.00000       0.00000       0.00000       0.00000       0.00000       0.00000       0.00000       0.00000       0.00000       0.00000       0.00000       0.00000
   6  23 3645.9461    2.4368  3.8229 10.8852 -0.0080  0.1118   0.0583   0.3019    0.2282   0.0000   405.4122       1.85932       9.89931       28.8662       31.1645    -0.0244934      -6.21664      -4.11444      -2.54858      0.643418      0.100991     0.0292223       0.00000       0.00000       0.00000       0.00000       0.00000       0.00000       0.00000       0.00000       0.00000       0.00000       0.00000       0.00000       0.00000       0.00000       0.00000       0.00000       0.00000       0.00000       0.00000       0.00000       0.00000       0.00000       0.00000       0.00000       27.8750       32.2170       31.4901       26.6234       20.7467       13.9206       9.15558       4.50456       2.34102      0.813348      0.254520     0.0470774       0.00000       0.00000       0.00000       0.00000       0.00000       0.00000       0.00000       0.00000       0.00000       0.00000       0.00000       0.00000       0.00000       0.00000       0.00000       0.00000       0.00000       0.00000       0.00000       0.00000       0.00000       0.00000       0.00000       0.00000
   6  24 3783.6075    1.8298  4.7328 10.8493 -0.0065  0.1454   0.0456   0.3846    0.1511   0.0000   404.1209       131.664       23.4729      -42.7511      -7.71352      -1.88246      0.230790      -5.90081       4.52992     -0.372903     -0.518735    -0.0823028       0.00000       0.00000       0.00000       0.00000       0.00000       0.00000       0.00000       0.00000       0.00000       0.00000       0.00000       0.00000       0.00000       0.00000       0.00000       0.00000       0.00000       0.00000       0.00000       0.00000       0.00000       0.00000       0.00000       0.00000       35.6080       43.8493       42.7587       33.7335       27.1040       17.4239       10.7114       6.06298       2.62520       1.07912      0.344778     0.0635429       0.00000       0.00000       0.00000       0.00000       0.00000       0.00000       0.00000       0.00000       0.00000       0.00000       0.00000       0.00000       0.00000       0.00000       0.00000       0.00000       0.00000       0.00000       0.00000       0.00000       0.00000       0.00000       0.00000       0.00000
   6  26 4060.5403    1.3444  8.0664 10.0955 -0.0053  0.1942   0.0262   0.5828    0.0987   0.0000   445.3109       93.9326       46.2677       15.1808      -34.3079       31.3317       15.5116      -16.8111      -4.27171       2.39149      0.480119     -0.306742       0.00000       0.00000       0.00000       0.00000       0.00000       0.00000       0.00000       0.00000       0.00000       0.00000       0.00000       0.00000       0.00000       0.00000       0.00000       0.00000       0.00000       0.00000       0.00000       0.00000       0.00000       0.00000       0.00000       0.00000       49.1225       57.6358       56.6327       47.1147       37.1106       24.6372       15.9003       8.59737       4.07848       1.53065      0.452031     0.0817835       0.00000       0.00000       0.00000       0.00000       0.00000       0.00000       0.00000       0.00000       0.00000       0.00000       0.00000       0.00000       0.00000       0.00000       0.00000       0.00000       0.00000       0.00000       0.00000       0.00000       0.00000       0.00000       0.00000       0.00000
   7  12 2184.5572    0.8173  0.6666  9.9100  0.0037  0.0508   0.0385   0.0957    0.1317   0.0000   417.1713      -11.2764       8.04539       3.56236      0.229043       1.15338      -2.23885      -1.16127     -0.474128     -0.559628      0.139363    -0.0476084   0.000213237   -0.00205115       0.00000       0.00000       0.00000       0.00000       0.00000       0.00000       0.00000       0.00000       0.00000       0.00000       0.00000       0.00000       0.00000       0.00000       0.00000       0.00000       0.00000       0.00000       0.00000       0.00000       0.00000       0.00000       9.93904       10.2264       11.3469       10.1449       8.68478       4.44323       3.94893       2.46064       1.23507      0.735754      0.238496     0.0798733     0.0277626    0.00402572       0.00000       0.00000       0.00000       0.00000       0.00000       0.00000       0.00000       0.00000       0.00000       0.00000       0.00000       0.00000       0.00000       0.00000       0.00000       0.00000       0.00000       0.00000       0.00000       0.00000       0.00000       0.00000
   7  14 2458.1825    1.5308  0.8931 10.4671 -0.0029  0.0438   0.0594   0.1054    0.1766   0.0000   429.5816       4.61295       14.4882       3.55360       9.26358       2.12627      0.760308      0.114705       2.75863     -0.488369      0.161322      0.105297    -0.0127340   0.000797027       0.00000       0.00000       0.00000       0.00000       0.00000       0.00000       0.00000       0.00000       0.00000       0.00000       0.00000       0.00000       0.00000       0.00000       0.00000       0.00000       0.00000       0.00000       0.00000       0.00000       0.00000       0.00000       10.0853       11.3612       10.5678       9.50732       7.59999       5.35862       3.68869       2.05193       1.07303      0.526581      0.207424     0.0708940     0.0201580    0.00395431       0.00000       0.00000       0.00000       0.00000       0.00000       0.00000       0.00000       0.00000       0.00000       0.00000       0.00000       0.00000       0.00000       0.00000       0.00000       0.00000       0.00000       0.00000       0.00000       0.00000       0.00000       0.00000
   7  15 2594.2658    1.9155  0.8983 11.1645  0.0017  0.0479   0.0724   0.1054    0.1662   0.0000   428.4755       6.62318       21.4469       2.06958       6.92399      -9.66021       2.65572     -0.116761     -0.734313      0.204317     0.0353577     -0.114710     0.0199329    0.00407197       0.00000       0.00000       0.00000       0.00000       0.00000       0.00000       0.00000       0.00000       0.00000       0.00000       0.00000       0.00000       0.00000       0.00000       0.00000       0.00000       0.00000       0.00000       0.00000       0.00000       0.00000       0.00000       10.8568       12.0540       10.8933       9.48054       8.68146       5.92516       4.08603       2.35319       1.14554      0.558030      0.199119     0.0759038     0.0236507    0.00418821       0.00000       0.00000       0.00000       0.00000       0.00000       0.00000       0.00000       0.00000       0.00000       0.00000       0.00000       0.00000       0.00000       0.00000       0.00000       0.00000       0.00000       0.00000       0.00000       0.00000       0.00000       0.00000
   7  16 2731.0983    2.4962  0.7621 12.2992 -0.0104  0.0426   0.1142   0.1087    0.1263   0.0000   444.2470       7.44676      -13.4722       6.77495      -15.1442      0.945312     -0.151700      -4.96056      0.576076      0.359833    0.00960997      0.122882     0.0205287   -0.00688633       0.00000       0.00000       0.00000       0.00000       0.00000       0.00000       0.00000       0.00000       0.00000       0.00000       0.00000       0.00000       0.00000       0.00000       0.00000       0.00000       0.00000       0.00000       0.00000       0.00000       0.00000       0.00000       9.23337       10.8340       11.1572       9.30424       7.01282       4.78905       3.50107       1.89499       1.11276      0.509197      0.237000     0.0733716     0.0230537    0.00407651       0.00000       0.00000       0.00000       0.00000       0.00000       0.00000       0.00000       0.00000       0.00000       0.00000       0.00000       0.00000       0.00000       0.00000       0.00000       0.00000       0.00000       0.00000       0.00000       0.00000       0.00000       0.00000
   7  17 2868.3220    3.1777  0.6538 12.4915 -0.0059  0.0368   0.1510   0.0836    0.1312   0.0000   452.7602       46.6726       9.91205       16.3741      -7.82160       3.30224      -5.21051       3.39131     -0.931721     -0.476839     0.0965626    -0.0584603     0.0135371    0.00131026       0.00000       0.00000       0.00000       0.00000       0.00000       0.00000       0.00000       0.00000       0.00000       0.00000       0.00000       0.00000       0.00000       0.00000       0.00000       0.00000       0.00000       0.00000       0.00000       0.00000       0.00000       0.00000       9.45486       10.5443       9.11475       8.01093       7.01890       4.98815       3.41786       1.82265      0.959955      0.381707      0.171027     0.0565487     0.0168345    0.00327583       0.00000       0.00000       0.00000       0.00000       0.00000       0.00000       0.00000       0.00000       0.00000       0.00000       0.00000       0.00000       0.00000       0.00000       0.00000       0.00000       0.00000       0.00000       0.00000       0.00000       0.00000       0.00000
   7  18 3005.6812    3.7273  0.7478 12.8090 -0.0105  0.0379   0.1685   0.0987    0.1392   0.0000   428.6527       19.3311       15.6808     -0.380883     -0.233002      -4.33109      0.242643      -1.63616     -0.413823     -0.502990   -0.00261036     -0.104784     0.0277224   -0.00476903       0.00000       0.00000       0.00000       0.00000       0.00000       0.00000       0.00000       0.00000       0.00000       0.00000       0.00000       0.00000       0.00000       0.00000       0.00000       0.00000       0.00000       0.00000       0.00000       0.00000       0.00000       0.00000       7.84657       9.34950       8.16933       8.11213       5.98270       4.57993       2.94651       1.72391      0.973255      0.411501      0.191075     0.0611410     0.0165586    0.00383247       0.00000       0.00000       0.00000       0.00000       0.00000       0.00000       0.00000       0.00000       0.00000       0.00000       0.00000       0.00000       0.00000       0.00000       0.00000       0.00000       0.00000       0.00000       0.00000       0.00000       0.00000       0.00000
   7  19 3142.6787    4.0030  0.8754 12.6390 -0.0028  0.0519   0.1602   0.1007    0.1851   0.0000   444.2622       27.7739       23.7737      -3.56151      -10.2657      -4.28677      -6.91911       2.09306       1.14012     -0.707447    0.00596844     0.0758860    0.00929417    0.00170492       0.00000       0.00000       0.00000       0.00000       0.00000       0.00000       0.00000       0.00000       0.00000       0.00000       0.00000       0.00000       0.00000       0.00000       0.00000       0.00000       0.00000       0.00000       0.00000       0.00000       0.00000       0.00000       10.1026       10.3431       13.1803       10.4993       7.35748       5.97534       4.57736       2.06748       1.08731      0.736958      0.312061      0.100345     0.0265927    0.00425297       0.00000       0.00000       0.00000       0.00000       0.00000       0.00000       0.00000       0.00000       0.00000       0.00000       0.00000       0.00000       0.00000       0.00000       0.00000       0.00000       0.00000       0.00000       0.00000       0.00000       0.00000       0.00000
   7  20 3279.7796    3.9129  1.3833 11.8175 -0.0048  0.0525   0.1271   0.1173    0.2771   0.0000   417.3126      -6.06236      -7.36434       14.6143      -6.23988       2.11251      0.673802      0.627285      0.738913      0.742406      0.429184    -0.0246880    -0.0131136   0.000229812       0.00000       0.00000       0.00000       0.00000       0.00000       0.00000       0.00000       0.00000       0.00000       0.00000       0.00000       0.00000       0.00000       0.00000       0.00000       0.00000       0.00000       0.00000       0.00000       0.00000       0.00000       0.00000       10.6755       13.3976       11.9747       11.4324       8.48505       6.46527       4.05778       2.51069       1.45152      0.610051      0.284571     0.0950885     0.0250430    0.00570197       0.00000       0.00000       0.00000       0.00000       0.00000       0.00000       0.00000       0.00000       0.00000       0.00000       0.00000       0.00000       0.00000       0.00000       0.00000       0.00000       0.00000       0.00000       0.00000       0.00000       0.00000       0.00000
   7  21 3417.6116    3.0258  1.8142 11.8808 -0.0039  0.0635   0.0957   0.1571    0.2008   0.0000   445.4811       11.0623       23.0950      -4.57225      -7.75920      -3.02909       2.13146       2.60070     -0.234663     -0.525351      0.123151      0.139889   0.000358241   -0.00630640       0.00000       0.00000       0.00000       0.00000       0.00000       0.00000       0.00000       0.00000       0.00000       0.00000       0.00000       0.00000       0.00000       0.00000       0.00000       0.00000       0.00000       0.00000       0.00000       0.00000       0.00000       0.00000       14.0584       16.4610       16.1382       14.4412       10.9247       7.97864       5.18475       3.18778       1.61520      0.847251      0.329347      0.120130     0.0320036    0.00632853       0.00000       0.00000       0.00000       0.00000       0.00000       0.00000       0.00000       0.00000       0.00000       0.00000       0.00000       0.00000       0.00000       0.00000       0.00000       0.00000       0.00000       0.00000       0.00000       0.00000       0.00000       0.00000
   7  22 3555.3995    2.7150  2.6966 11.0197  0.0031  0.0804   0.0688   0.2148    0.2419   0.0000   442.9360       25.8805       36.4420       17.3683       1.73316      -17.4589      -6.95755       5.39634       1.37135      -1.32282     -0.218930    -0.0649388    -0.0274375    -0.0119102       0.00000       0.00000       0.00000       0.00000       0.00000       0.00000       0.00000       0.00000       0.00000       0.00000       0.00000       0.00000       0.00000       0.00000       0.00000       0.00000       0.00000       0.00000       0.00000       0.00000       0.00000       0.00000       17.2732       22.0253       21.4648       17.6822       14.2104       9.77666       6.78946       3.60265       2.08191      0.937386      0.446094      0.145483     0.0462896    0.00844190       0.00000       0.00000       0.00000       0.00000       0.00000       0.00000       0.00000       0.00000       0.00000       0.00000       0.00000       0.00000       0.00000       0.00000       0.00000       0.00000       0.00000       0.00000       0.00000       0.00000       0.00000       0.00000
   7  23 3693.4378    2.1885  3.4598 11.0649 -0.0042  0.1028   0.0512   0.2718    0.1554   0.0000   463.7267      -4.60672       7.16755      -3.62364      -8.79499      -1.41318       5.84290      -6.23418       1.86332      -1.53537     -0.723251     0.0417849     0.0486622     0.0108038       0.00000       0.00000       0.00000       0.00000       0.00000       0.00000       0.00000       0.00000       0.00000       0.00000       0.00000       0.00000       0.00000       0.00000       0.00000       0.00000       0.00000       0.00000       0.00000       0.00000       0.00000       0.00000       21.6185       27.6905       26.1590       22.3948       18.7122       12.4469       8.57664       5.13159       2.88546       1.31373      0.554536      0.194925     0.0597985     0.0107203       0.00000       0.00000       0.00000       0.00000       0.00000       0.00000       0.00000       0.00000       0.00000       0.00000       0.00000       0.00000       0.00000       0.00000       0.00000       0.00000       0.00000       0.00000       0.00000       0.00000       0.00000       0.00000
   7  24 3831.8250    1.9348  5.6384 10.1813 -0.0016  0.1331   0.0351   0.3564    0.1504   0.0000   445.7295      -4.51271       55.5069       22.8667       57.1984      -17.0140     -0.557997     -0.607874      -6.88259     -0.221310     -0.739638      0.200336    -0.0161247    -0.0195984       0.00000       0.00000       0.00000       0.00000       0.00000       0.00000       0.00000       0.00000       0.00000       0.00000       0.00000       0.00000       0.00000       0.00000       0.00000       0.00000       0.00000       0.00000       0.00000       0.00000       0.00000       0.00000       28.0191       34.9863       34.2973       30.1661       23.3764       16.8859       10.7502       6.81439       3.76357       1.71612      0.747216      0.272473     0.0730326     0.0140235       0.00000       0.00000       0.00000       0.00000       0.00000       0.00000       0.00000       0.00000       0.00000       0.00000       0.00000       0.00000       0.00000       0.00000       0.00000       0.00000       0.00000       0.00000       0.00000       0.00000       0.00000       0.00000
   7  25 3970.4391    1.5689  6.0802 10.4773 -0.0035  0.1551   0.0318   0.4251    0.1025   0.0000   445.3567       40.7673      -48.6222      -32.0335      -13.1896      0.635056       22.0171       2.77724      0.126144      -2.78373     -0.308416      0.482911      0.102152   0.000417266       0.00000       0.00000       0.00000       0.00000       0.00000       0.00000       0.00000       0.00000       0.00000       0.00000       0.00000       0.00000       0.00000       0.00000       0.00000       0.00000       0.00000       0.00000       0.00000       0.00000       0.00000       0.00000       33.6799       42.2428       39.0783       35.8092       28.2747       20.2935       13.3464       8.34443       4.55402       2.16339      0.886607      0.310229     0.0853565     0.0166064       0.00000       0.00000       0.00000       0.00000       0.00000       0.00000       0.00000       0.00000       0.00000       0.00000       0.00000       0.00000       0.00000       0.00000       0.00000       0.00000       0.00000       0.00000       0.00000       0.00000       0.00000       0.00000
   8  11 2086.0972    0.6946  0.4736  9.7002 -0.0167  0.0361   0.0385   0.0755    0.0968   0.0000   446.7468       6.71428     -0.973906     -0.524985      -5.76019      -5.23835       3.73474       2.23795     0.0314409     -0.989053     0.0799392     0.0535236   -0.00122312     0.0464956   -0.00287960    0.00179339       0.00000       0.00000       0.00000       0.00000       0.00000       0.00000       0.00000       0.00000       0.00000       0.00000       0.00000       0.00000       0.00000       0.00000       0.00000       0.00000       0.00000       0.00000       0.00000       0.00000       7.00652       7.04537       7.71712       7.08495       6.30375       4.19837       3.05946       2.14330       1.25444      0.708300      0.364156      0.127902     0.0480915     0.0183212    0.00447439   0.000691164       0.00000       0.00000       0.00000       0.00000       0.00000       0.00000       0.00000       0.00000       0.00000       0.00000       0.00000       0.00000       0.00000       0.00000       0.00000       0.00000       0.00000       0.00000       0.00000       0.00000
   8  13 2362.9128    1.3211  0.7681 10.4521 -0.0003  0.0391   0.0535   0.0832    0.1382   0.0000   437.2915      -11.1705       12.9509      -5.59833     -0.930847      -4.34185     -0.899912       4.27777      0.521993     -0.101221      0.156643      0.148103     0.0195397    -0.0324514    0.00254242   -0.00215775       0.00000       0.00000       0.00000       0.00000       0.00000       0.00000       0.00000       0.00000       0.00000       0.00000       0.00000       0.00000       0.00000       0.00000       0.00000       0.00000       0.00000       0.00000       0.00000       0.00000       6.52172       8.99346       7.97251       7.90740       6.72318       4.65921       3.56122       2.16281       1.44522      0.712071      0.382529      0.149531     0.0653120     0.0189270    0.00596755    0.00111090       0.00000       0.00000       0.00000       0.00000       0.00000       0.00000       0.00000       0.00000       0.00000       0.00000       0.00000       0.00000       0.00000       0.00000       0.00000       0.00000       0.00000       0.00000       0.00000       0.00000
   8  14 2499.4429    1.6698  0.9017 11.0165  0.0013  0.0469   0.0631   0.1007    0.1485   0.0000   439.8732      -22.0357      -8.93637      -7.77352      -9.58144      -1.76588      0.969953      -4.33537       1.58965      0.572589     -0.660376     0.0848200     0.0323341   2.19455e-05   -0.00845330    0.00135066       0.00000       0.00000       0.00000       0.00000       0.00000       0.00000       0.00000       0.00000       0.00000       0.00000       0.00000       0.00000       0.00000       0.00000       0.00000       0.00000       0.00000       0.00000       0.00000       0.00000       9.51606       11.3815       11.5554       10.3396       7.56051       5.16301       3.82340       2.35510       1.33524      0.764880      0.406320      0.180215     0.0629701     0.0183402    0.00509024   0.000947285       0.00000       0.00000       0.00000       0.00000       0.00000       0.00000       0.00000       0.00000       0.00000       0.00000       0.00000       0.00000       0.00000       0.00000       0.00000       0.00000       0.00000       0.00000       0.00000       0.00000
   8  15 2636.0629    2.2168  0.8047 11.3392 -0.0102  0.0383   0.0838   0.0868    0.1651   0.0000   427.0825       25.5133      -4.58373      -5.07859       7.06829      -1.42075      -1.22584      -3.82421       1.95004      0.562953      0.229550     0.0525430     0.0389974    -0.0196884    0.00914991   0.000269834       0.00000       0.00000       0.00000       0.00000       0.00000       0.00000       0.00000       0.00000       0.00000       0.00000       0.00000       0.00000       0.00000       0.00000       0.00000       0.00000       0.00000       0.00000       0.00000       0.00000       7.72838       9.69477       9.34689       8.74262       6.20898       4.78698       3.26512       2.19893       1.15140      0.712262      0.326218      0.165737     0.0544098     0.0182394    0.00431529   0.000923755       0.00000       0.00000       0.00000       0.00000       0.00000       0.00000       0.00000       0.00000       0.00000       0.00000       0.00000       0.00000       0.00000       0.00000       0.00000       0.00000       0.00000       0.00000       0.00000       0.00000
   8  16 2773.7683    2.7990  0.7339 11.9582 -0.0044  0.0476   0.1143   0.0986    0.1434   0.0000   433.4800      -12.3037       4.89586       9.20647       4.41968     -0.382320       2.42914     -0.361166      -1.38817     -0.128934      0.340799      0.139456   -0.00982764    -0.0302120    0.00847899   0.000119090       0.00000       0.00000       0.00000       0.00000       0.00000       0.00000       0.00000       0.00000       0.00000       0.00000       0.00000       0.00000       0.00000       0.00000       0.00000       0.00000       0.00000       0.00000       0.00000       0.00000       12.1973       16.3493       15.1397       12.6692       8.95093       6.05558       3.55648       2.13216       1.13216      0.595692      0.283916      0.122652     0.0410051     0.0150053    0.00377328   0.000789906       0.00000       0.00000       0.00000       0.00000       0.00000       0.00000       0.00000       0.00000       0.00000       0.00000       0.00000       0.00000       0.00000       0.00000       0.00000       0.00000       0.00000       0.00000       0.00000       0.00000
   8  17 2911.5791    3.4563  0.7369 12.7137 -0.0118  0.0354   0.1372   0.0848    0.1382   0.0000   444.6137       10.1904       14.0207       6.21938       7.16621      -1.10504      -1.00979       1.36499      0.733668      -1.84900     -0.234236      0.197519    -0.0144839   -0.00830932   -0.00235470    0.00103011       0.00000       0.00000       0.00000       0.00000       0.00000       0.00000       0.00000       0.00000       0.00000       0.00000       0.00000       0.00000       0.00000       0.00000       0.00000       0.00000       0.00000       0.00000       0.00000       0.00000       7.34420       7.93531       7.88310       7.54875       5.96124       4.55856       3.10265       2.11457       1.17876      0.701643      0.325789      0.142299     0.0506531     0.0165765    0.00378289   0.000733937       0.00000       0.00000       0.00000       0.00000       0.00000       0.00000       0.00000       0.00000       0.00000       0.00000       0.00000       0.00000       0.00000       0.00000       0.00000       0.00000       0.00000       0.00000       0.00000       0.00000
   8  18 3049.0798    3.9174  0.9255 12.6006 -0.0053  0.0446   0.1379   0.1012    0.1640   0.0000   430.1525      -3.91347       7.96289      0.560202       9.80565       2.40569      -6.33397     -0.619654      0.984162      0.293351      0.178866     -0.270147     0.0169146     0.0173092    0.00232712   -0.00128268       0.00000       0.00000       0.00000       0.00000       0.00000       0.00000       0.00000       0.00000       0.00000       0.00000       0.00000       0.00000       0.00000       0.00000       0.00000       0.00000       0.00000       0.00000       0.00000       0.00000       7.78990       10.0847       10.4065       8.14316       7.88996       5.30995       3.85861       2.71300       1.39083      0.796096      0.432594      0.173137     0.0665549     0.0256209    0.00695113    0.00106917       0.00000       0.00000       0.00000       0.00000       0.00000       0.00000       0.00000       0.00000       0.00000       0.00000       0.00000       0.00000       0.00000       0.00000       0.00000       0.00000       0.00000       0.00000       0.00000       0.00000
   8  19 3186.6922    3.7894  0.8639 13.0896 -0.0043  0.0489   0.1486   0.1005    0.1380   0.0000   443.9392       3.53619       6.58527       6.51294       16.4685       2.94708      -4.95071       2.31793      0.232798      -1.44550      0.497084     -0.394009     0.0733492    0.00182699   -0.00537875   0.000503345       0.00000       0.00000       0.00000       0.00000       0.00000       0.00000       0.00000       0.00000       0.00000       0.00000       0.00000       0.00000       0.00000       0.00000       0.00000       0.00000       0.00000       0.00000       0.00000       0.00000       11.1912       13.9313       13.2702       11.1697       9.13820       6.07355       4.61901       2.74601       1.43799      0.887228      0.371266      0.203518     0.0626973     0.0211422    0.00613510    0.00103464       0.00000       0.00000       0.00000       0.00000       0.00000       0.00000       0.00000       0.00000       0.00000       0.00000       0.00000       0.00000       0.00000       0.00000       0.00000       0.00000       0.00000       0.00000       0.00000       0.00000
   8  20 3324.3664    3.3288  1.3993 12.4461  0.0004  0.0535   0.1041   0.1422    0.1494   0.0000   445.1729       15.2900       29.1425       12.5685       10.0329      -3.81302      -2.28907     -0.405809       1.66700       1.10387     -0.177647     -0.269562   -0.00978451     0.0195412    0.00761666   0.000429316       0.00000       0.00000       0.00000       0.00000       0.00000       0.00000       0.00000       0.00000       0.00000       0.00000       0.00000       0.00000       0.00000       0.00000       0.00000       0.00000       0.00000       0.00000       0.00000       0.00000       10.7519       13.0224       13.0168       11.5456       9.38422       6.42853       4.56392       2.90227       1.79724      0.997238      0.475170      0.209431     0.0788475     0.0252531    0.00684274    0.00117269       0.00000       0.00000       0.00000       0.00000       0.00000       0.00000       0.00000       0.00000       0.00000       0.00000       0.00000       0.00000       0.00000       0.00000       0.00000       0.00000       0.00000       0.00000       0.00000       0.00000
   8  21 3462.3715    2.8461  1.7476 12.2505 -0.0097  0.0678   0.0884   0.1526    0.1267   0.0000   444.1843       11.5940       11.1476       23.3898       11.6425      -11.1153     -0.837169       5.85035     -0.103791      -2.51569      0.141712     -0.318093    -0.0814012    -0.0447529    -0.0143179    0.00114159       0.00000       0.00000       0.00000       0.00000       0.00000       0.00000       0.00000       0.00000       0.00000       0.00000       0.00000       0.00000       0.00000       0.00000       0.00000       0.00000       0.00000       0.00000       0.00000       0.00000       12.7867       15.8940       15.1203       14.4682       11.5113       8.44786       5.84412       3.85886       2.51155       1.28052      0.696852      0.255955      0.111378     0.0328755    0.00916299    0.00170719       0.00000       0.00000       0.00000       0.00000       0.00000       0.00000       0.00000       0.00000       0.00000       0.00000       0.00000       0.00000       0.00000       0.00000       0.00000       0.00000       0.00000       0.00000       0.00000       0.00000
   8  22 3600.9596    2.4849  3.1321 11.3834 -0.0037  0.0855   0.0547   0.2292    0.1078   0.0000   453.1599       4.24117       35.4335      -9.02471       11.7833       5.66015       12.1014      -7.48862      -6.00213      -1.48924      0.217682     -0.164518    -0.0345761     0.0548654    -0.0168574   -0.00119460       0.00000       0.00000       0.00000       0.00000       0.00000       0.00000       0.00000       0.00000       0.00000       0.00000       0.00000       0.00000       0.00000       0.00000       0.00000       0.00000       0.00000       0.00000       0.00000       0.00000       16.2366       20.8364       18.6353       17.1461       14.7090       11.6104       8.46238       5.22876       3.11237       1.68698      0.764648      0.367312      0.136763     0.0444698     0.0120561    0.00219814       0.00000       0.00000       0.00000       0.00000       0.00000       0.00000       0.00000       0.00000       0.00000       0.00000       0.00000       0.00000       0.00000       0.00000       0.00000       0.00000       0.00000       0.00000       0.00000       0.00000
   8  23 3739.6396    1.9976  4.1774 10.8503  0.0025  0.1067   0.0386   0.2736    0.1079   0.0000   426.7415      -8.80558      -16.8378      -3.14537      -9.63422       4.67896      -15.2727      -11.4119       3.11062       4.62277     -0.284706      0.344037     -0.128060    -0.0781991    0.00869658   -0.00349756       0.00000       0.00000       0.00000       0.00000       0.00000       0.00000       0.00000       0.00000       0.00000       0.00000       0.00000       0.00000       0.00000       0.00000       0.00000       0.00000       0.00000       0.00000       0.00000       0.00000       19.7164       24.2605       24.0590       21.4961       17.9964       13.6119       9.91410       6.39117       3.77943       2.03910       1.07266      0.455167      0.177027     0.0568395     0.0150766    0.00258547       0.00000       0.00000       0.00000       0.00000       0.00000       0.00000       0.00000       0.00000       0.00000       0.00000       0.00000       0.00000       0.00000       0.00000       0.00000       0.00000       0.00000       0.00000       0.00000       0.00000
   8  24 3878.5372    1.8157  5.3743 10.4365 -0.0032  0.1269   0.0317   0.3305    0.1055   0.0000   422.8070       20.1327       61.5604       31.8632      -9.46474      -27.4747       2.55098       8.24596      -1.65553      -8.61192      -2.78101      0.277655     0.0463197     0.0583747     0.0108999   -0.00391640       0.00000       0.00000       0.00000       0.00000       0.00000       0.00000       0.00000       0.00000       0.00000       0.00000       0.00000       0.00000       0.00000       0.00000       0.00000       0.00000       0.00000       0.00000       0.00000       0.00000       23.6880       28.3331       29.1691       24.5170       22.4957       16.4365       11.7683       7.89115       4.66044       2.58248       1.28965      0.558090      0.212198     0.0722159     0.0189403    0.00288428       0.00000       0.00000       0.00000       0.00000       0.00000       0.00000       0.00000       0.00000       0.00000       0.00000       0.00000       0.00000       0.00000       0.00000       0.00000       0.00000       0.00000       0.00000       0.00000       0.00000
   8  25 4017.5576    1.4555  6.9396 10.2837 -0.0051  0.1532   0.0245   0.4159    0.0785   0.0000   475.2142      -57.4709      -28.3431       2.06905       20.8959       13.4095      -7.23644      -15.9325      -4.97975       6.83366      -2.35764      -1.12227      0.589415      0.122577    0.00690317   -0.00198057       0.00000       0.00000       0.00000       0.00000       0.00000       0.00000       0.00000       0.00000       0.00000       0.00000       0.00000       0.00000       0.00000       0.00000       0.00000       0.00000       0.00000       0.00000       0.00000       0.00000       28.7132       35.9697       36.6088       32.5592       26.7538       20.6334       14.4316       9.59781       5.81536       3.41165       1.55068      0.761401      0.276994     0.0907536     0.0220653    0.00371815       0.00000       0.00000       0.00000       0.00000       0.00000       0.00000       0.00000       0.00000       0.00000       0.00000       0.00000       0.00000       0.00000       0.00000       0.00000       0.00000       0.00000       0.00000       0.00000       0.00000
   8  29 4576.2516    0.7157 17.8185  9.7393 -0.0086  0.4707   0.0136   1.1682    0.0476   0.0000   324.5111       25.3965       3.64168      -9.80715      -12.5263       22.1602       39.0464      -41.9526      -29.2960       20.4400       6.58649      -2.67749     -0.117624      0.419800     0.0820319   -0.00123595       0.00000       0.00000       0.00000       0.00000       0.00000       0.00000       0.00000       0.00000       0.00000       0.00000       0.00000       0.00000       0.00000       0.00000       0.00000       0.00000       0.00000       0.00000       0.00000       0.00000       86.1684       107.334       112.212       97.8235       83.6983       65.9775       47.8806       31.4256       19.6673       11.2829       5.45242       2.53713      0.969409      0.301962     0.0736392     0.0117338       0.00000       0.00000       0.00000       0.00000       0.00000       0.00000       0.00000       0.00000       0.00000       0.00000       0.00000       0.00000       0.00000       0.00000       0.00000       0.00000       0.00000       0.00000       0.00000       0.00000
   9  13 2402.3119    1.3707  0.7858 10.5479 -0.0068  0.0357   0.0573   0.0949    0.1273   0.0000   427.9664      -5.51957       11.3816      -3.43688      -10.5879       4.05801       1.49324      -1.92891      -1.67589     -0.901255     -0.119418     -0.203843     -0.165487     0.0146747    -0.0241377  -0.000133834   -0.00231112  -0.000226220       0.00000       0.00000       0.00000       0.00000       0.00000       0.00000       0.00000       0.00000       0.00000       0.00000       0.00000       0.00000       0.00000       0.00000       0.00000       0.00000       0.00000       0.00000       5.70981       7.60392       7.18425       6.98782       5.93825       4.34951       3.52355       2.15608       1.49334      0.930427      0.446076      0.267765     0.0996506     0.0516058     0.0158795    0.00494350    0.00139300   0.000236378       0.00000       0.00000       0.00000       0.00000       0.00000       0.00000       0.00000       0.00000       0.00000       0.00000       0.00000       0.00000       0.00000       0.00000       0.00000       0.00000       0.00000       0.00000
   9  14 2539.4770    1.7943  0.8256 10.9691  0.0039  0.0395   0.0661   0.0884    0.1383   0.0000   435.0444       15.6487       15.5025      -11.1961     -0.656420       2.22305      -8.08288      -1.28996       2.77449     -0.287559      0.371093     0.0578239    -0.0688530     0.0133280    0.00369527    0.00556273   0.000594172  -0.000459220       0.00000       0.00000       0.00000       0.00000       0.00000       0.00000       0.00000       0.00000       0.00000       0.00000       0.00000       0.00000       0.00000       0.00000       0.00000       0.00000       0.00000       0.00000       5.94261       8.20156       7.71882       7.03628       6.46216       4.46948       3.72716       2.45698       1.57303      0.893903      0.534388      0.259918      0.126119     0.0465237     0.0173207    0.00535020    0.00150895   0.000249274       0.00000       0.00000       0.00000       0.00000       0.00000       0.00000       0.00000       0.00000       0.00000       0.00000       0.00000       0.00000       0.00000       0.00000       0.00000       0.00000       0.00000       0.00000
   9  16 2815.2169    2.8942  0.8340 11.7819 -0.0035  0.0394   0.1097   0.0884    0.1583   0.0000   437.0109       18.6592       13.5775       9.04669      -2.46571     -0.462373       4.78440      -2.16766      0.268064     -0.619350   -0.00923337     -0.227280    -0.0633550     0.0839308     0.0164970   -0.00854187   0.000750805  -6.91035e-06       0.00000       0.00000       0.00000       0.00000       0.00000       0.00000       0.00000       0.00000       0.00000       0.00000       0.00000       0.00000       0.00000       0.00000       0.00000       0.00000       0.00000       0.00000       6.72373       8.17995       8.52813       7.48323       6.83304       4.82848       3.39692       2.46320       1.67038      0.948577      0.545530      0.284577      0.116504     0.0470397     0.0189335    0.00589911    0.00133646   0.000198647       0.00000       0.00000       0.00000       0.00000       0.00000       0.00000       0.00000       0.00000       0.00000       0.00000       0.00000       0.00000       0.00000       0.00000       0.00000       0.00000       0.00000       0.00000
   9  17 2953.4936    3.7672  0.7474 12.2662 -0.0096  0.0334   0.1538   0.0828    0.1512   0.0000   443.4802       10.8777       6.58615       8.43580       2.19956      -6.53236      0.136331      -3.99878    -0.0250743     -0.905226     -0.283633    -0.0900257    -0.0307689     0.0477804     0.0248147    0.00294402  -0.000822917  -0.000219581       0.00000       0.00000       0.00000       0.00000       0.00000       0.00000       0.00000       0.00000       0.00000       0.00000       0.00000       0.00000       0.00000       0.00000       0.00000       0.00000       0.00000       0.00000       5.56511       6.86885       7.54805       6.37973       5.39468       4.14685       3.16305       2.16751       1.32850      0.747978      0.414070      0.239491     0.0932894     0.0449597     0.0159701    0.00474072    0.00115559   0.000180510       0.00000       0.00000       0.00000       0.00000       0.00000       0.00000       0.00000       0.00000       0.00000       0.00000       0.00000       0.00000       0.00000       0.00000       0.00000       0.00000       0.00000       0.00000
   9  19 3229.5336    3.9028  0.8793 12.9506  0.0015  0.0381   0.1453   0.0940    0.1400   0.0000   442.8490      -5.17853       9.33840      -6.99264       2.50704       4.00763      -4.69962      -1.14019      -1.24914      0.739751     -0.611251      0.527612     -0.210783     0.0359683    -0.0125069   9.84028e-05    0.00237560  -8.05526e-05       0.00000       0.00000       0.00000       0.00000       0.00000       0.00000       0.00000       0.00000       0.00000       0.00000       0.00000       0.00000       0.00000       0.00000       0.00000       0.00000       0.00000       0.00000       5.91586       8.18156       7.46945       7.18780       6.34237       4.79184       3.66770       2.52230       1.59678      0.998405      0.496277      0.286278      0.108465     0.0529613     0.0165294    0.00563701    0.00147791   0.000253732       0.00000       0.00000       0.00000       0.00000       0.00000       0.00000       0.00000       0.00000       0.00000       0.00000       0.00000       0.00000       0.00000       0.00000       0.00000       0.00000       0.00000       0.00000
   9  20 3367.6938    3.2287  1.3932 12.8653 -0.0060  0.0582   0.1033   0.1393    0.1060   0.0000   436.5380       15.6710      -3.99213       19.5158       22.2997       2.88774       1.30252       6.28056       5.18453      0.928161      0.982989     -0.713730     0.0426475     0.0682675    0.00491080  -0.000345728  -0.000787812  -5.96949e-05       0.00000       0.00000       0.00000       0.00000       0.00000       0.00000       0.00000       0.00000       0.00000       0.00000       0.00000       0.00000       0.00000       0.00000       0.00000       0.00000       0.00000       0.00000       9.49463       12.6000       11.5557       11.0803       8.95603       7.62217       5.44404       4.05117       2.37642       1.43734      0.808105      0.384841      0.195026     0.0735864     0.0268878    0.00863809    0.00193405   0.000380021       0.00000       0.00000       0.00000       0.00000       0.00000       0.00000       0.00000       0.00000       0.00000       0.00000       0.00000       0.00000       0.00000       0.00000       0.00000       0.00000       0.00000       0.00000
   9  21 3506.1933    2.6547  2.2168 12.0727 -0.0089  0.0708   0.0680   0.1758    0.0855   0.0000   438.2948      -19.7558       7.74034       23.6126       18.5311      -8.35697      -7.61646      -13.4549      -4.85204      -2.07944      -1.13367      0.110212     -0.300867     0.0974258     0.0322906   -0.00499970   7.80823e-05  -0.000532076       0.00000       0.00000       0.00000       0.00000       0.00000       0.00000       0.00000       0.00000       0.00000       0.00000       0.00000       0.00000       0.00000       0.00000       0.00000       0.00000       0.00000       0.00000       11.5785       14.7448       14.1486       13.8471       11.6740       8.85851       6.79172       4.95344       3.01267       1.90147      0.996678      0.569823      0.231132      0.102645     0.0318543     0.0104048    0.00250593   0.000441479       0.00000       0.00000       0.00000       0.00000       0.00000       0.00000       0.00000       0.00000       0.00000       0.00000       0.00000       0.00000       0.00000       0.00000       0.00000       0.00000       0.00000       0.00000
   9  22 3645.1730    2.2314  3.6338 11.4249 -0.0051  0.0890   0.0464   0.2353    0.0741   0.0000   423.3237      -5.31566       7.54412       12.4407      -2.76107       6.37772       1.07627      -4.53605      -7.99588      -4.77284      -1.83871      0.169812    -0.0450826  -3.26385e-05    -0.0161067    -0.0111167    0.00291868  -0.000223096       0.00000       0.00000       0.00000       0.00000       0.00000       0.00000       0.00000       0.00000       0.00000       0.00000       0.00000       0.00000       0.00000       0.00000       0.00000       0.00000       0.00000       0.00000       14.6253       17.8605       17.8888       16.8340       14.6550       11.8022       8.62220       6.25367       4.00551       2.36652       1.34289      0.683453      0.308300      0.123764     0.0447070     0.0137829    0.00320783   0.000528449       0.00000       0.00000       0.00000       0.00000       0.00000       0.00000       0.00000       0.00000       0.00000       0.00000       0.00000       0.00000       0.00000       0.00000       0.00000       0.00000       0.00000       0.00000
   9  24 3923.2751    1.5295  6.2775 10.5897 -0.0039  0.1353   0.0261   0.3842    0.0673   0.0000   429.0514       19.0525       15.2785      -24.9713      -12.7443       13.4679       6.41376      -1.59828      -8.16353      -4.08005       6.70576      0.688709      -1.08995      0.173611      0.196214    0.00114018   0.000469859   8.18904e-05       0.00000       0.00000       0.00000       0.00000       0.00000       0.00000       0.00000       0.00000       0.00000       0.00000       0.00000       0.00000       0.00000       0.00000       0.00000       0.00000       0.00000       0.00000       21.1553       27.8705       27.9350       26.0701       22.1397       18.1602       13.3769       9.54624       6.16193       3.81204       2.08634       1.10975      0.488858      0.211836     0.0730711     0.0223209    0.00519155   0.000868201       0.00000       0.00000       0.00000       0.00000       0.00000       0.00000       0.00000       0.00000       0.00000       0.00000       0.00000       0.00000       0.00000       0.00000       0.00000       0.00000       0.00000       0.00000
   9  25 4063.1969    1.2787  6.9981 10.4595 -0.0113  0.1621   0.0233   0.4346    0.0601   0.0000   437.1424       1.78154       18.1454      -9.72173      -24.4447       22.5280       25.9650      -24.0248      -20.2091       1.32270       6.61144      -3.66326      -2.25264      0.109300      0.221975     0.0144659  -0.000649775   -0.00120061       0.00000       0.00000       0.00000       0.00000       0.00000       0.00000       0.00000       0.00000       0.00000       0.00000       0.00000       0.00000       0.00000       0.00000       0.00000       0.00000       0.00000       0.00000       26.2684       32.3239       34.3806       29.1333       27.3670       21.3938       16.5066       11.9029       7.46456       4.65948       2.63425       1.34680      0.640189      0.251602     0.0878397     0.0272602    0.00630587   0.000902945       0.00000       0.00000       0.00000       0.00000       0.00000       0.00000       0.00000       0.00000       0.00000       0.00000       0.00000       0.00000       0.00000       0.00000       0.00000       0.00000       0.00000       0.00000
  10  10 2021.4856    0.6034  0.5026  9.3486 -0.0117  0.0281   0.0272   0.0629    0.0985   0.0000   432.1901       1.00452       13.3190       1.03250      -1.47866       1.00481      -3.79144     -0.650191      0.737416    -0.0901565      0.330078     -0.187435     0.0292288     0.0455181     0.0116587    0.00319130   -0.00915739  -0.000497855   6.59727e-05  -7.41003e-05       0.00000       0.00000       0.00000       0.00000       0.00000       0.00000       0.00000       0.00000       0.00000       0.00000       0.00000       0.00000       0.00000       0.00000       0.00000       0.00000       4.73227       5.46328       5.32709       5.31735       4.91530       3.43015       2.81028       2.04025       1.41569      0.807940      0.494794      0.302499      0.143782     0.0729845     0.0244742     0.0100469    0.00330939   0.000897490   0.000234624   3.45360e-05       0.00000       0.00000       0.00000       0.00000       0.00000       0.00000       0.00000       0.00000       0.00000       0.00000       0.00000       0.00000       0.00000       0.00000       0.00000       0.00000
  10  12 2302.8854    1.1523  0.7219  9.8684 -0.0104  0.0338   0.0455   0.0855    0.2114   0.0000   441.5072      -5.76968       3.35106      -3.60159      -4.52716      0.707991       1.19341     -0.492420     -0.944216      -1.06773     -0.340151      0.333409     -0.209841     0.0666829    0.00135579   -0.00790480    0.00591038   0.000109793   2.84955e-05   1.98866e-05       0.00000       0.00000       0.00000       0.00000       0.00000       0.00000       0.00000       0.00000       0.00000       0.00000       0.00000       0.00000       0.00000       0.00000       0.00000       0.00000       5.85670       7.34332       7.34466       6.82654       5.45164       4.55142       3.43399       2.44459       1.51893      0.948986      0.540947      0.283482      0.149796     0.0720458     0.0319032     0.0115339    0.00381939    0.00109087   0.000233316   4.26628e-05       0.00000       0.00000       0.00000       0.00000       0.00000       0.00000       0.00000       0.00000       0.00000       0.00000       0.00000       0.00000       0.00000       0.00000       0.00000       0.00000
  10  13 2440.7568    1.5224  0.7345 10.9737 -0.0079  0.0391   0.0573   0.0788    0.1298   0.0000   429.2428      -4.11879  -0.000242713       2.97857       6.47682       9.12337    -0.0914695      -2.83978     -0.557451       1.61417     0.0201688     -0.215735     -0.346116     0.0488136     0.0506798     0.0119142  -4.44419e-05  -0.000174570   0.000126431  -0.000103715       0.00000       0.00000       0.00000       0.00000       0.00000       0.00000       0.00000       0.00000       0.00000       0.00000       0.00000       0.00000       0.00000       0.00000       0.00000       0.00000       5.79486       7.33628       6.76240       6.80666       6.37215       4.51946       4.02448       3.12337       1.97165       1.12967      0.690514      0.384503      0.219690     0.0976171     0.0420009     0.0138195    0.00485708    0.00140970   0.000366444   5.70096e-05       0.00000       0.00000       0.00000       0.00000       0.00000       0.00000       0.00000       0.00000       0.00000       0.00000       0.00000       0.00000       0.00000       0.00000       0.00000       0.00000
  10  14 2578.6198    1.8677  0.9623 11.2020 -0.0027  0.0406   0.0634   0.0965    0.1307   0.0000   440.5336      -2.92604       1.61059       1.11312       2.38996       2.33991       1.38006     -0.696474       2.17440       1.62114     0.0142312     0.0604127    -0.0983699    -0.0896434    0.00250229    -0.0163746    0.00436887    0.00142189  -9.36314e-05   1.04891e-05       0.00000       0.00000       0.00000       0.00000       0.00000       0.00000       0.00000       0.00000       0.00000       0.00000       0.00000       0.00000       0.00000       0.00000       0.00000       0.00000       6.55856       8.35954       8.63753       7.85802       6.97072       5.32628       3.87834       2.62898       1.83007       1.22192      0.731006      0.393904      0.194177     0.0935302     0.0391875     0.0153884    0.00530049    0.00149806   0.000346114   5.31573e-05       0.00000       0.00000       0.00000       0.00000       0.00000       0.00000       0.00000       0.00000       0.00000       0.00000       0.00000       0.00000       0.00000       0.00000       0.00000       0.00000
  10  15 2716.9676    2.6572  0.7703 11.5142  0.0036  0.0403   0.0944   0.0755    0.1463   0.0000   434.1857       7.32183       14.8014      0.251680       2.39720     -0.760169      -3.99169      -1.31769       3.24868     -0.485564     -0.126317    -0.0870784    -0.0609793     0.0222195    -0.0347791  -0.000643503   -0.00617518   -0.00114930   0.000238977  -1.57186e-05       0.00000       0.00000       0.00000       0.00000       0.00000       0.00000       0.00000       0.00000       0.00000       0.00000       0.00000       0.00000       0.00000       0.00000       0.00000       0.00000       5.23864       7.80736       7.09516       7.19461       5.84040       5.41086       3.25295       2.87108       1.82557       1.13077      0.788552      0.366284      0.213477     0.0951694     0.0428652     0.0134701    0.00603984    0.00169086   0.000334074   7.21947e-05       0.00000       0.00000       0.00000       0.00000       0.00000       0.00000       0.00000       0.00000       0.00000       0.00000       0.00000       0.00000       0.00000       0.00000       0.00000       0.00000
  10  16 2855.6762    3.1888  0.7636 12.1452 -0.0083  0.0348   0.1158   0.0728    0.1392   0.0000   432.7379       6.18869       9.64044      -5.81742       11.4703       1.50824      0.272213     -0.781032       1.57749      0.153961      0.512030      0.173783   0.000666526    -0.0505755     0.0349650    0.00925729    0.00401756   0.000525399  -0.000190571   0.000106645       0.00000       0.00000       0.00000       0.00000       0.00000       0.00000       0.00000       0.00000       0.00000       0.00000       0.00000       0.00000       0.00000       0.00000       0.00000       0.00000       5.42059       6.20435       6.35869       6.08560       5.27201       4.47573       3.54736       2.42448       1.62724       1.12177      0.659753      0.331347      0.169228     0.0797781     0.0364056     0.0133730    0.00432720    0.00120276   0.000275670   4.51258e-05       0.00000       0.00000       0.00000       0.00000       0.00000       0.00000       0.00000       0.00000       0.00000       0.00000       0.00000       0.00000       0.00000       0.00000       0.00000       0.00000
  10  17 2994.4408    3.6927  0.7819 12.3440 -0.0027  0.0373   0.1412   0.0864    0.1378   0.0000   436.2011       7.22338       10.0941       8.25535       1.17145      -3.56417      -1.67244     -0.696952       2.35421      0.371154     -0.256225     -0.650549     -0.209324      0.178072    -0.0897885    0.00847019    0.00458139   0.000113713  -0.000512324   6.35038e-05       0.00000       0.00000       0.00000       0.00000       0.00000       0.00000       0.00000       0.00000       0.00000       0.00000       0.00000       0.00000       0.00000       0.00000       0.00000       0.00000       5.75083       6.61158       8.02171       5.87285       6.02588       5.02108       3.17794       2.90862       1.76614      0.939787      0.721926      0.337363      0.176390      0.103608     0.0353738     0.0124553    0.00581153    0.00164926   0.000311578   3.87280e-05       0.00000       0.00000       0.00000       0.00000       0.00000       0.00000       0.00000       0.00000       0.00000       0.00000       0.00000       0.00000       0.00000       0.00000       0.00000       0.00000
  10  18 3132.9509    3.8995  0.9271 12.3683 -0.0102  0.0382   0.1310   0.0835    0.1841   0.0000   433.0094       4.83848      -8.19422       21.0161       2.53700      -6.10065       2.24691       2.01681      -2.78066      -2.48484     0.0800139      0.193391      0.156807      0.129058     0.0398250   -0.00329860   -0.00793697  -0.000459855  -0.000161321   9.17613e-05       0.00000       0.00000       0.00000       0.00000       0.00000       0.00000       0.00000       0.00000       0.00000       0.00000       0.00000       0.00000       0.00000       0.00000       0.00000       0.00000       5.74817       7.36471       6.99855       7.16941       5.69639       4.93132       3.71586       2.77899       1.75488       1.24339      0.630127      0.385066      0.183696     0.0903778     0.0371588     0.0156269    0.00436614    0.00140968   0.000293787   5.89964e-05       0.00000       0.00000       0.00000       0.00000       0.00000       0.00000       0.00000       0.00000       0.00000       0.00000       0.00000       0.00000       0.00000       0.00000       0.00000       0.00000
  10  19 3271.3594    3.6673  1.2778 12.2241 -0.0056  0.0435   0.1043   0.1070    0.1436   0.0000   447.2944       10.5497       5.63115       1.73474       14.7290       5.00325      -6.55974      -1.64643       2.45119       1.56745      0.816173    -0.0984194      0.291771      0.124166     0.0275149    -0.0321683    0.00925493    0.00132524   0.000867336   4.92872e-05       0.00000       0.00000       0.00000       0.00000       0.00000       0.00000       0.00000       0.00000       0.00000       0.00000       0.00000       0.00000       0.00000       0.00000       0.00000       0.00000       6.96013       8.52911       8.74234       7.84525       7.23158       5.50633       4.36546       3.10612       2.09303       1.30163      0.734818      0.427743      0.225133     0.0980219     0.0429896     0.0164788    0.00553271    0.00163965   0.000397970   5.65339e-05       0.00000       0.00000       0.00000       0.00000       0.00000       0.00000       0.00000       0.00000       0.00000       0.00000       0.00000       0.00000       0.00000       0.00000       0.00000       0.00000
  10  20 3410.1487    3.0331  1.6943 12.2787 -0.0121  0.0592   0.0843   0.1413    0.1012   0.0000   441.4792       3.26833       34.4878      -1.58806      -3.02411      0.814604       6.35353      -2.96874      -6.80232      -3.24359     -0.187935      0.466117      0.118704     0.0584453    -0.0937723   -0.00708717   0.000851776   0.000781034  -0.000229158  -4.86308e-05       0.00000       0.00000       0.00000       0.00000       0.00000       0.00000       0.00000       0.00000       0.00000       0.00000       0.00000       0.00000       0.00000       0.00000       0.00000       0.00000       8.43593       11.9808       10.8232       11.3837       8.74546       8.29374       5.82183       4.41542       2.89868       1.87025       1.04431      0.587979      0.288283      0.140367     0.0592264     0.0243964    0.00834306    0.00250274   0.000520226   0.000105143       0.00000       0.00000       0.00000       0.00000       0.00000       0.00000       0.00000       0.00000       0.00000       0.00000       0.00000       0.00000       0.00000       0.00000       0.00000       0.00000
  10  21 3549.0311    2.5830  2.6347 11.7387 -0.0021  0.0758   0.0570   0.1699    0.0798   0.0000   465.7737      -6.04583      -2.87492       21.6830      -8.03578      -2.03102      -11.0816      -2.85056      -2.00250     -0.143278      0.691578       1.25044     -0.428437     -0.178143    -0.0707565   -0.00581770    0.00423515   -0.00135341  -0.000557058  -5.00099e-05       0.00000       0.00000       0.00000       0.00000       0.00000       0.00000       0.00000       0.00000       0.00000       0.00000       0.00000       0.00000       0.00000       0.00000       0.00000       0.00000       10.3423       14.3032       13.4789       13.6381       11.4622       9.36745       7.43133       5.33624       3.73226       2.31736       1.43489      0.773609      0.437181      0.182958     0.0877129     0.0312493     0.0108989    0.00297748   0.000721222   0.000123144       0.00000       0.00000       0.00000       0.00000       0.00000       0.00000       0.00000       0.00000       0.00000       0.00000       0.00000       0.00000       0.00000       0.00000       0.00000       0.00000
  10  22 3688.3697    2.1169  3.6518 11.4221 -0.0013  0.0916   0.0427   0.2266    0.0673   0.0000   440.2545       21.7604       6.27118       37.4404       13.5849       7.65059       4.11417       7.50047      -1.64580      0.458206     -0.868670      -2.60260      0.521089      0.132212    -0.0190160   -0.00605727   0.000760041   -0.00259278  -0.000364021   0.000147035       0.00000       0.00000       0.00000       0.00000       0.00000       0.00000       0.00000       0.00000       0.00000       0.00000       0.00000       0.00000       0.00000       0.00000       0.00000       0.00000       13.3594       17.2076       16.4336       16.2771       14.5507       11.8162       9.29925       6.59197       4.82903       2.87449       1.86073       1.00523      0.511833      0.247752      0.101672     0.0385568     0.0137781    0.00358074   0.000879960   0.000138839       0.00000       0.00000       0.00000       0.00000       0.00000       0.00000       0.00000       0.00000       0.00000       0.00000       0.00000       0.00000       0.00000       0.00000       0.00000       0.00000
  10  23 3827.8230    1.7742  4.8758 10.9448 -0.0059  0.1057   0.0323   0.2901    0.0630   0.0000   466.1622       55.8360       26.6569       9.99399       13.1029       32.6705      -21.0848       1.63290       2.98548      -2.06346      -4.06636      0.992152       1.25194     -0.105552     -0.206584     0.0569293     0.0255574   -0.00669901   0.000447936   6.29039e-05       0.00000       0.00000       0.00000       0.00000       0.00000       0.00000       0.00000       0.00000       0.00000       0.00000       0.00000       0.00000       0.00000       0.00000       0.00000       0.00000       16.3715       20.9810       21.3482       19.5853       17.8867       13.7385       10.9474       7.57137       5.38247       3.43475       2.08727       1.15576      0.606896      0.274535      0.121100     0.0454083     0.0151792    0.00426002    0.00103603   0.000147485       0.00000       0.00000       0.00000       0.00000       0.00000       0.00000       0.00000       0.00000       0.00000       0.00000       0.00000       0.00000       0.00000       0.00000       0.00000       0.00000
  10  24 3967.7263    1.4595  6.4733 10.5409 -0.0003  0.1368   0.0247   0.3555    0.0602   0.0000   433.3458      -69.0457       3.85980       54.7128       10.9257       19.5205      -3.54775      -14.2600       3.08096       1.65882      -4.30396       2.58991     -0.836613     0.0304926      0.160056    -0.0618379    -0.0201438     0.0121085   -0.00210921  -0.000298707       0.00000       0.00000       0.00000       0.00000       0.00000       0.00000       0.00000       0.00000       0.00000       0.00000       0.00000       0.00000       0.00000       0.00000       0.00000       0.00000       19.7836       25.6181       26.2902       24.1078       22.2765       17.7393       14.2900       10.4071       7.12939       4.50072       2.69471       1.51529      0.796007      0.369009      0.160958     0.0617236     0.0208345    0.00594659    0.00137855   0.000199316       0.00000       0.00000       0.00000       0.00000       0.00000       0.00000       0.00000       0.00000       0.00000       0.00000       0.00000       0.00000       0.00000       0.00000       0.00000       0.00000
  11  10 2057.9624    0.6283  0.5035  9.3590 -0.0058  0.0288   0.0287   0.0629    0.0862   0.0000   440.7774      0.706779       9.98830      -3.48346       2.10929       2.29003      -3.84642     -0.508266     -0.902156      0.105164      0.867848    -0.0846423     0.0318403    -0.0693224   -0.00767325     0.0434761    0.00415293    0.00332024   0.000902661   3.60250e-06   2.33737e-05  -6.40050e-06       0.00000       0.00000       0.00000       0.00000       0.00000       0.00000       0.00000       0.00000       0.00000       0.00000       0.00000       0.00000       0.00000       0.00000       4.08939       4.70876       5.08248       5.13442       4.22623       3.45986       2.73137       2.24250       1.36123      0.964935      0.628672      0.350236      0.199451      0.111362     0.0497994     0.0260368    0.00903946    0.00308313   0.000927550   0.000270098   5.03468e-05   8.91667e-06       0.00000       0.00000       0.00000       0.00000       0.00000       0.00000       0.00000       0.00000       0.00000       0.00000       0.00000       0.00000       0.00000       0.00000
  11  11 2199.7783    0.8395  0.7116  9.6441 -0.0017  0.0316   0.0316   0.0819    0.1365   0.0000   443.5653      -3.69290       3.22507      -4.43070       6.63324       2.59877      -2.60261      -1.64445      -1.52394     -0.587116      -1.17723     -0.433007    0.00163308     0.0171121     0.0474770     0.0211945     0.0120088   -0.00262444  -0.000217161   0.000333387   2.02183e-05   1.04048e-05       0.00000       0.00000       0.00000       0.00000       0.00000       0.00000       0.00000       0.00000       0.00000       0.00000       0.00000       0.00000       0.00000       0.00000       4.38882       5.59108       6.12239       5.09731       5.11020       3.79951       3.13135       2.37748       1.54422       1.07949      0.623077      0.394374      0.211204      0.108148     0.0549016     0.0221117    0.00977891    0.00349673    0.00105328   0.000340488   7.52678e-05   9.23170e-06       0.00000       0.00000       0.00000       0.00000       0.00000       0.00000       0.00000       0.00000       0.00000       0.00000       0.00000       0.00000       0.00000       0.00000
  11  13 2478.4484    1.6476  0.8999 10.3751 -0.0075  0.0364   0.0570   0.0817    0.3109   0.0000   433.2463      -4.02028       15.7178       1.49600       10.0830       6.58417       2.71769       2.19278       1.21865       1.23606      -2.31100      -1.08118      0.298768     0.0983849    -0.0353662    -0.0210910    0.00628036    0.00668922  -0.000818780   0.000171018   1.68599e-05   3.52494e-07       0.00000       0.00000       0.00000       0.00000       0.00000       0.00000       0.00000       0.00000       0.00000       0.00000       0.00000       0.00000       0.00000       0.00000       5.05728       6.39274       6.54737       6.02827       5.73098       4.79350       3.67408       2.63347       1.92074       1.27824      0.892675      0.511969      0.276034      0.137869     0.0708739     0.0292401     0.0119799    0.00430129    0.00141165   0.000373506   8.66083e-05   1.22752e-05       0.00000       0.00000       0.00000       0.00000       0.00000       0.00000       0.00000       0.00000       0.00000       0.00000       0.00000       0.00000       0.00000       0.00000
  11  14 2616.9036    1.9704  0.7838 11.7773 -0.0147  0.0368   0.0744   0.0855    0.1217   0.0000   435.6328       2.25855       14.1949       14.9079      -1.73724      -2.63395       3.76104      0.217381      -2.75665      -1.64822     -0.240125     -0.512328     -0.279310      0.139275    -0.0436555    -0.0296168     0.0151061   -0.00473456   -0.00128252   0.000466792  -3.62618e-08   3.04145e-06       0.00000       0.00000       0.00000       0.00000       0.00000       0.00000       0.00000       0.00000       0.00000       0.00000       0.00000       0.00000       0.00000       0.00000       5.34421       6.18301       6.98645       6.08005       5.50814       4.82291       4.00907       2.68019       2.09252       1.42155      0.761274      0.498910      0.271696      0.134009     0.0685305     0.0268643     0.0126417    0.00476963    0.00132509   0.000363557   7.57425e-05   1.01938e-05       0.00000       0.00000       0.00000       0.00000       0.00000       0.00000       0.00000       0.00000       0.00000       0.00000       0.00000       0.00000       0.00000       0.00000
  11  15 2756.2193    2.5694  0.8073 11.9816  0.0030  0.0486   0.0913   0.0832    0.1160   0.0000   437.0638       1.50132       6.48157       8.49031       2.71473      -6.43088      -5.40340       3.24910       2.36024     -0.553855     -0.897284      0.376044      0.133450     0.0158890    -0.0433468    -0.0339405    -0.0178498    0.00631922    0.00244071  -0.000125884   2.34186e-05   1.67233e-05       0.00000       0.00000       0.00000       0.00000       0.00000       0.00000       0.00000       0.00000       0.00000       0.00000       0.00000       0.00000       0.00000       0.00000       4.93595       8.53627       7.70519       6.73735       7.57057       4.44150       4.91414       2.82872       2.37033       1.50103      0.861168      0.557101      0.286242      0.142854     0.0755077     0.0278211     0.0135714    0.00474681    0.00152451   0.000472425   0.000143601   1.90988e-05       0.00000       0.00000       0.00000       0.00000       0.00000       0.00000       0.00000       0.00000       0.00000       0.00000       0.00000       0.00000       0.00000       0.00000
  11  16 2895.3821    3.4276  0.6751 12.2157 -0.0063  0.0387   0.1257   0.0677    0.1244   0.0000   431.5317       4.58789       22.7729       13.6300     -0.623215      -4.75911      -1.96669      0.282894      -1.29515     -0.801183    -0.0432397     -0.140672     -0.131126      0.377255   -0.00414371     0.0310534    -0.0151645   -0.00109961   7.48254e-05  -0.000312557  -6.46685e-06   1.37271e-05       0.00000       0.00000       0.00000       0.00000       0.00000       0.00000       0.00000       0.00000       0.00000       0.00000       0.00000       0.00000       0.00000       0.00000       5.48089       6.55179       5.30335       6.71821       5.88724       5.07387       3.40674       3.04398       1.97828       1.55347      0.760228      0.600081      0.279627      0.172863     0.0650246     0.0316309    0.00948908    0.00467295   0.000925514   0.000411904   6.86421e-05   1.48826e-05       0.00000       0.00000       0.00000       0.00000       0.00000       0.00000       0.00000       0.00000       0.00000       0.00000       0.00000       0.00000       0.00000       0.00000
  11  17 3034.5658    3.9278  0.8599 12.4798  0.0014  0.0349   0.1306   0.0796    0.1296   0.0000   441.6554       1.94880       3.72528       3.68891      -1.61576       5.64934     -0.885060     -0.862559      -4.10764      -1.32027      0.819046    -0.0631774      0.362065    -0.0756943    -0.0601784   -0.00452774   -0.00305285   0.000884302   -0.00148558   0.000224717  -2.83356e-05   1.35975e-05       0.00000       0.00000       0.00000       0.00000       0.00000       0.00000       0.00000       0.00000       0.00000       0.00000       0.00000       0.00000       0.00000       0.00000       4.80012       5.96085       6.30943       5.57683       5.02110       4.57361       3.35577       2.57873       1.96195       1.21132      0.740028      0.446466      0.251847      0.130698     0.0599733     0.0260012     0.0107178    0.00426878    0.00139415   0.000354219   7.42200e-05   1.16667e-05       0.00000       0.00000       0.00000       0.00000       0.00000       0.00000       0.00000       0.00000       0.00000       0.00000       0.00000       0.00000       0.00000       0.00000
  11  18 3173.4976    4.0191  0.8150 12.6551  0.0028  0.0328   0.1345   0.0792    0.1298   0.0000   432.0239       1.68795       2.94436      -1.27252      0.891700     -0.299820     -0.496574     -0.981388       1.67390      0.330211     -0.434113      0.471510      0.100649    -0.0726814     0.0171978    0.00265554   -0.00568325   -0.00164838   -0.00104864  -0.000379100   5.07737e-05  -2.74808e-06       0.00000       0.00000       0.00000       0.00000       0.00000       0.00000       0.00000       0.00000       0.00000       0.00000       0.00000       0.00000       0.00000       0.00000       4.44303       5.98930       5.90669       5.92004       4.90647       4.18995       3.21927       2.57678       1.63916       1.20922      0.621448      0.454330      0.211863      0.131329     0.0554655     0.0277757    0.00985649    0.00425616    0.00107179   0.000374012   6.98901e-05   1.30703e-05       0.00000       0.00000       0.00000       0.00000       0.00000       0.00000       0.00000       0.00000       0.00000       0.00000       0.00000       0.00000       0.00000       0.00000
  11  19 3312.3442    3.5302  1.5194 12.0096 -0.0029  0.0476   0.0911   0.1120    0.1209   0.0000   442.3791       13.7056       11.2390      -4.32303       6.38599       8.69746      -2.94212      -9.44278      0.964873     -0.316683      -1.55623      0.404888     -0.395776    -0.0127466    -0.0675022     0.0284411   0.000228782   -0.00266358   0.000539721  -0.000381922  -9.10033e-05   4.15073e-06       0.00000       0.00000       0.00000       0.00000       0.00000       0.00000       0.00000       0.00000       0.00000       0.00000       0.00000       0.00000       0.00000       0.00000       6.50425       8.23613       7.97243       8.11591       7.01696       5.93959       4.98231       3.60641       2.72330       1.66030       1.14843      0.621535      0.366625      0.175981     0.0920805     0.0372579     0.0164484    0.00552546    0.00188901   0.000439134   0.000112169   1.70240e-05       0.00000       0.00000       0.00000       0.00000       0.00000       0.00000       0.00000       0.00000       0.00000       0.00000       0.00000       0.00000       0.00000       0.00000
  11  20 3451.6507    2.9383  1.9840 11.8235 -0.0101  0.0576   0.0682   0.1340    0.0906   0.0000   453.7904       23.5768       2.91618      -15.1634       5.38874       3.88888      -3.37264      -6.22044      -4.31412      -1.91177      -1.03579     -0.116426      0.528203    -0.0752537     0.0153040      0.121365    -0.0312060    -0.0120345  -0.000496996    0.00121919   5.12820e-05   2.45842e-05       0.00000       0.00000       0.00000       0.00000       0.00000       0.00000       0.00000       0.00000       0.00000       0.00000       0.00000       0.00000       0.00000       0.00000       7.16952       10.1393       9.87086       9.40023       8.77206       6.87220       6.06652       4.13295       3.21518       1.94207       1.36675      0.762470      0.413243      0.238357     0.0973044     0.0543545     0.0181545    0.00734145    0.00239482   0.000607677   0.000156275   2.19425e-05       0.00000       0.00000       0.00000       0.00000       0.00000       0.00000       0.00000       0.00000       0.00000       0.00000       0.00000       0.00000       0.00000       0.00000
  11  21 3591.1850    2.4476  2.8107 11.5597 -0.0101  0.0703   0.0499   0.1703    0.0739   0.0000   423.5418       23.1214       13.9022      -3.46876       11.1706       14.1659       14.2219      -10.1617      -7.08511       2.09918     -0.114968     -0.103088      0.101730     0.0748585     0.0455620    -0.0547860    -0.0330020     0.0157751   -0.00293190    0.00113506  -4.97544e-05   6.96270e-06       0.00000       0.00000       0.00000       0.00000       0.00000       0.00000       0.00000       0.00000       0.00000       0.00000       0.00000       0.00000       0.00000       0.00000       9.73609       12.1967       12.5123       12.2748       10.8936       9.07359       7.27942       5.14777       3.66952       2.55518       1.65298      0.971894      0.528475      0.264694      0.134559     0.0569800     0.0242378    0.00850218    0.00268089   0.000727284   0.000159829   2.41144e-05       0.00000       0.00000       0.00000       0.00000       0.00000       0.00000       0.00000       0.00000       0.00000       0.00000       0.00000       0.00000       0.00000       0.00000
  11  22 3730.8525    1.9922  4.3962 11.1162 -0.0040  0.0912   0.0339   0.2420    0.0574   0.0000   416.5906       10.2159       8.16752       31.4078       4.52456      -27.4833      -9.27745       9.53342       8.39076      -9.13444       1.33388      0.717052      0.965272     -0.579372      0.199308     0.0228395    -0.0346115    -0.0113297   -0.00367745   0.000212107   2.19078e-05  -5.90301e-05       0.00000       0.00000       0.00000       0.00000       0.00000       0.00000       0.00000       0.00000       0.00000       0.00000       0.00000       0.00000       0.00000       0.00000       11.6675       15.8876       16.2545       15.0501       13.9678       11.5068       9.55759       7.03283       5.16490       3.40858       2.23085       1.34340      0.732774      0.418707      0.183781     0.0938997     0.0337074     0.0130049    0.00403289    0.00104988   0.000236576   3.36516e-05       0.00000       0.00000       0.00000       0.00000       0.00000       0.00000       0.00000       0.00000       0.00000       0.00000       0.00000       0.00000       0.00000       0.00000
  11  23 3870.6751    1.6283  5.2676 10.8248 -0.0051  0.1090   0.0281   0.2898    0.0585   0.0000   459.8400       66.8756      -27.1301       6.62378      -3.38608      -4.13084      -13.7815       2.85586       5.55058       3.38206      -4.55479       1.60733    -0.0106702    -0.0947044    -0.0735260     -0.106779     0.0163557    -0.0280222    0.00214116    0.00117840  -0.000417955  -2.10588e-05       0.00000       0.00000       0.00000       0.00000       0.00000       0.00000       0.00000       0.00000       0.00000       0.00000       0.00000       0.00000       0.00000       0.00000       14.3963       18.4513       19.5811       18.4666       16.8452       13.6093       11.3248       8.46440       6.12395       4.03636       2.53738       1.52845      0.873697      0.453353      0.228418     0.0966691     0.0410557     0.0146654    0.00457892    0.00124449   0.000273347   3.80056e-05       0.00000       0.00000       0.00000       0.00000       0.00000       0.00000       0.00000       0.00000       0.00000       0.00000       0.00000       0.00000       0.00000       0.00000
  11  24 4011.2030    1.3497  6.9839 10.4377 -0.0050  0.1351   0.0223   0.3696    0.0572   0.0000   424.7208      -11.9563      -1.52590       56.9662       14.6794       30.5993       6.08710      -26.0582      -3.56917      -5.17825      -6.67637       2.87503       1.95004     -0.131694     0.0321597     0.0934527    -0.0839153     0.0206762    0.00686363   -0.00206513   0.000109692   1.54439e-05       0.00000       0.00000       0.00000       0.00000       0.00000       0.00000       0.00000       0.00000       0.00000       0.00000       0.00000       0.00000       0.00000       0.00000       18.7209       23.6091       24.8032       24.2846       21.4941       17.6964       13.6768       10.8473       7.69208       5.10330       3.24908       1.97177       1.14791      0.617549      0.292839      0.130405     0.0511388     0.0181767    0.00581103    0.00154967   0.000318530   4.73748e-05       0.00000       0.00000       0.00000       0.00000       0.00000       0.00000       0.00000       0.00000       0.00000       0.00000       0.00000       0.00000       0.00000       0.00000
  11  25 4151.1559    1.1835  9.0687 10.0884  0.0000  0.1700   0.0188   0.4507    0.0568   0.0000   415.4681       25.5585       15.1439       12.9193       34.0014       6.02660      -11.5541      -3.49282      -17.4643       5.01181       1.39150       3.08125     0.0399065    -0.0403340      0.377410     0.0423937     -0.137478   -0.00360709    0.00208096  -0.000726789  -0.000203456  -1.64143e-05       0.00000       0.00000       0.00000       0.00000       0.00000       0.00000       0.00000       0.00000       0.00000       0.00000       0.00000       0.00000       0.00000       0.00000       21.8961       29.4806       29.8034       28.5249       26.1945       21.9648       17.9790       13.3563       9.88205       6.50586       4.26474       2.58075       1.39116      0.775989      0.356716      0.171492     0.0636823     0.0246092    0.00763101    0.00199169   0.000440861   6.34118e-05       0.00000       0.00000       0.00000       0.00000       0.00000       0.00000       0.00000       0.00000       0.00000       0.00000       0.00000       0.00000       0.00000       0.00000
  11  26 4291.7751    0.9715 10.2405  9.9407 -0.0016  0.2028   0.0169   0.5405    0.0536   0.0000   415.0903       46.0989       48.0395      -43.2407      -24.2843       2.31053      -10.4633       5.44529       11.6508      -10.5762      -10.7331       4.64332       1.76827      -1.70731     0.0535931      0.200432    -0.0795277    0.00558462   -0.00257037    0.00289735   -0.00110394  -0.000105338       0.00000       0.00000       0.00000       0.00000       0.00000       0.00000       0.00000       0.00000       0.00000       0.00000       0.00000       0.00000       0.00000       0.00000       26.6361       35.0789       36.9658       34.5705       31.9856       25.7844       22.1347       16.0517       11.6005       8.02932       5.07796       3.07841       1.76262      0.890982      0.470921      0.195535     0.0840326     0.0292731    0.00903574    0.00241399   0.000534710   7.23688e-05       0.00000       0.00000       0.00000       0.00000       0.00000       0.00000       0.00000       0.00000       0.00000       0.00000       0.00000       0.00000       0.00000       0.00000
  12  12 2376.2704    1.2076  0.9045 10.4400 -0.0113  0.0408   0.0414   0.0889    0.1575   0.0000   439.6889       7.60565       25.4601      -16.4742      -15.3492       3.77447       4.66747     -0.658077      -4.31152      -3.89686       1.10733       1.91842      0.668245     -0.344794     -0.156120    -0.0468266     0.0117616     0.0102053   -0.00226691  -0.000837403   0.000393804   0.000291243   2.54638e-06  -7.61162e-07       0.00000       0.00000       0.00000       0.00000       0.00000       0.00000       0.00000       0.00000       0.00000       0.00000       0.00000       0.00000       4.81058       6.91466       6.72170       7.00847       5.98989       5.39200       3.97081       3.38966       2.19883       1.67235       1.05468      0.731456      0.375034      0.222646      0.134567     0.0517641     0.0345474     0.0100040    0.00456035    0.00150680   0.000435090   0.000129627   2.41789e-05   4.26450e-06       0.00000       0.00000       0.00000       0.00000       0.00000       0.00000       0.00000       0.00000       0.00000       0.00000       0.00000       0.00000
  12  13 2515.3977    1.8286  0.9394 10.3698 -0.0082  0.0402   0.0634   0.0883    0.3647   0.0000   441.0873     -0.141226       4.97387      0.235420       1.84282       1.24204      -4.74545      0.690642     -0.240062    -0.0198397     -0.342120     -0.236033      0.155992      0.151795    -0.0924370    -0.0885006     0.0251266    0.00353895   -0.00173056    0.00213446  -0.000231479  -5.16947e-05   9.60104e-07   7.60117e-07       0.00000       0.00000       0.00000       0.00000       0.00000       0.00000       0.00000       0.00000       0.00000       0.00000       0.00000       0.00000       6.07828       6.70666       5.41110       5.87425       6.78402       6.04687       4.49111       2.67050       2.04476       1.78970       1.34669      0.897074      0.502762      0.240506      0.117245     0.0499028     0.0222272    0.00805933    0.00349254    0.00117327   0.000356211   9.22650e-05   1.95889e-05   2.70892e-06       0.00000       0.00000       0.00000       0.00000       0.00000       0.00000       0.00000       0.00000       0.00000       0.00000       0.00000       0.00000
  12  14 2654.5388    2.2720  0.8054 11.2073  0.0122  0.0505   0.0878   0.0827    0.2168   0.0000   438.7469       5.95534       9.44930       3.71218      -1.25661      0.815206      -1.04009       2.97772      -1.80899       1.04665      -1.31810      -1.08268    -0.0315080      0.289821      0.141109    -0.0575864    -0.0236092    0.00958931   0.000423058  -0.000693466  -0.000142516  -0.000199006   2.72896e-05  -9.75133e-07       0.00000       0.00000       0.00000       0.00000       0.00000       0.00000       0.00000       0.00000       0.00000       0.00000       0.00000       0.00000       4.92231       7.40573       8.09604       5.53040       7.43810       4.25943       4.62697       3.05250       2.19960       1.67760      0.900371      0.685001      0.321134      0.213928      0.109670     0.0467014     0.0263633    0.00923282    0.00400050    0.00149655   0.000405731   0.000155743   3.52938e-05   3.64849e-06       0.00000       0.00000       0.00000       0.00000       0.00000       0.00000       0.00000       0.00000       0.00000       0.00000       0.00000       0.00000
  12  15 2794.5232    2.8068  0.9390 11.6000  0.0011  0.0337   0.0839   0.0838    0.1802   0.0000   436.7010      -2.17697       7.30922       11.7422       3.60000       1.23946      -1.87386      -8.36468       3.93197      0.216889      0.222433     -0.143434      0.217678    0.00718997    -0.0339662    -0.0515826    0.00532190     0.0108423  -0.000169435  -0.000704901   2.46430e-05   1.22287e-06   1.76543e-05   3.51848e-06       0.00000       0.00000       0.00000       0.00000       0.00000       0.00000       0.00000       0.00000       0.00000       0.00000       0.00000       0.00000       3.80775       5.02173       5.26484       5.17417       4.42605       3.86456       3.43667       2.41734       1.90535       1.27659      0.845657      0.495929      0.309086      0.179779     0.0894027     0.0431455     0.0207237    0.00919389    0.00349248    0.00121798   0.000352991   8.32297e-05   2.06986e-05   2.97510e-06       0.00000       0.00000       0.00000       0.00000       0.00000       0.00000       0.00000       0.00000       0.00000       0.00000       0.00000       0.00000
  12  16 2934.3880    3.7194  0.7597 12.4562 -0.0032  0.0328   0.1253   0.0711    0.1185   0.0000   438.6861      -1.38868       11.8041       4.22797       1.31290       5.38241     -0.870135      0.338225      -2.11449      -1.64557       1.12929     -0.776865    -0.0468996     0.0328993    -0.0375026    -0.0113926    -0.0256817    0.00950114  -5.62573e-05  -0.000451103   0.000174703  -0.000162383   9.82395e-06  -1.74362e-07       0.00000       0.00000       0.00000       0.00000       0.00000       0.00000       0.00000       0.00000       0.00000       0.00000       0.00000       0.00000       4.09674       5.61201       5.45346       6.11160       4.59856       4.25045       3.11493       2.72246       1.66432       1.30334      0.771291      0.527831      0.273748      0.173247     0.0843885     0.0436325     0.0206933    0.00878812    0.00308854    0.00114125   0.000297447   9.27525e-05   1.56657e-05   3.33231e-06       0.00000       0.00000       0.00000       0.00000       0.00000       0.00000       0.00000       0.00000       0.00000       0.00000       0.00000       0.00000
  12  17 3073.9233    3.8752  0.7309 12.9357 -0.0092  0.0299   0.1384   0.0691    0.1087   0.0000   433.2003       2.42179       7.30816       1.80678      -6.68416       5.58072       3.44784      -2.59114       5.24051     -0.419395    -0.0471368      0.139902     -0.184323     -0.106131     0.0307694   -0.00651880    -0.0155448    -0.0121639    0.00385147   0.000716314   4.43085e-05   2.56391e-05   1.73710e-05   6.61415e-07       0.00000       0.00000       0.00000       0.00000       0.00000       0.00000       0.00000       0.00000       0.00000       0.00000       0.00000       0.00000       4.12944       5.14109       5.11283       5.26414       4.60772       3.98307       3.10902       2.43410       1.95307       1.25731      0.815310      0.473125      0.329038      0.164841     0.0986276     0.0411580     0.0207001    0.00739608    0.00351218   0.000989711   0.000331579   7.52110e-05   1.61765e-05   2.46074e-06       0.00000       0.00000       0.00000       0.00000       0.00000       0.00000       0.00000       0.00000       0.00000       0.00000       0.00000       0.00000
  12  18 3213.2164    3.9077  1.0885 12.6070 -0.0160  0.0415   0.1144   0.0898    0.1515   0.0000   439.3943      -4.27152       4.78706       12.1432     -0.250888      -3.99693      -2.00620       4.32734       6.04102     -0.524391      -1.11523       1.41177     0.0695750      0.186206   -0.00662754   -0.00549308   -0.00789706    0.00496236  -0.000366768   -0.00142521  -0.000522226  -9.77733e-05   1.71982e-05   1.21843e-06       0.00000       0.00000       0.00000       0.00000       0.00000       0.00000       0.00000       0.00000       0.00000       0.00000       0.00000       0.00000       5.53736       7.87352       7.63083       7.70377       6.52277       5.57782       4.19072       3.32773       2.28912       1.57504       1.09535      0.654576      0.403326      0.192064      0.122450     0.0473643     0.0286157    0.00915444    0.00446948    0.00125798   0.000455161   0.000114277   2.37736e-05   4.03976e-06       0.00000       0.00000       0.00000       0.00000       0.00000       0.00000       0.00000       0.00000       0.00000       0.00000       0.00000       0.00000
  12  19 3352.6002    3.4502  1.4493 12.0653 -0.0047  0.0467   0.0861   0.1037    0.1172   0.0000   441.1619       7.89551      -4.19497       20.6070       7.24628      -1.38844      -1.44817      -3.59804     -0.498703      -1.71285       1.19682     -0.709356     -0.753778     -0.148070      0.238698     -0.128707    0.00698466     0.0195490   -0.00670216  -1.04602e-06   0.000326791  -0.000183861   2.78011e-05   7.42710e-06       0.00000       0.00000       0.00000       0.00000       0.00000       0.00000       0.00000       0.00000       0.00000       0.00000       0.00000       0.00000       5.41590       7.76091       6.95906       7.63139       6.88348       5.93604       4.72793       3.71866       2.65014       2.04291       1.20764      0.891637      0.450284      0.309011      0.132210     0.0788795     0.0286421     0.0150715    0.00450927    0.00196592   0.000467270   0.000154487   3.06749e-05   4.96582e-06       0.00000       0.00000       0.00000       0.00000       0.00000       0.00000       0.00000       0.00000       0.00000       0.00000       0.00000       0.00000
  12  20 3492.3581    2.7899  2.2590 11.6140 -0.0006  0.0583   0.0575   0.1324    0.0838   0.0000   430.7207       15.6474       1.70922      -8.17086       5.87832      0.578449    -0.0865298      -9.98361      -1.11894      -1.00073       1.94742     -0.529785     -0.637498     -0.139560     -0.127547   -0.00476793    -0.0140466  -4.52310e-05   -0.00697669  -0.000509407   0.000116047   0.000136335  -7.97821e-06   1.79686e-06       0.00000       0.00000       0.00000       0.00000       0.00000       0.00000       0.00000       0.00000       0.00000       0.00000       0.00000       0.00000       7.34079       10.0105       9.95793       9.98507       8.97565       7.17057       6.25495       4.41585       3.46607       2.31959       1.57172      0.976944      0.577505      0.357239      0.167126     0.0935304     0.0366874     0.0184734    0.00598179    0.00229858   0.000632276   0.000161087   3.83374e-05   5.19425e-06       0.00000       0.00000       0.00000       0.00000       0.00000       0.00000       0.00000       0.00000       0.00000       0.00000       0.00000       0.00000
  12  21 3632.4715    2.3327  3.6259 11.1075 -0.0051  0.0737   0.0397   0.1850    0.0643   0.0000   438.8106     -0.739298       25.6161       29.3081      -6.40213      -1.40283       7.22350      -2.23017      0.474902       2.63989     -0.491298      -1.36616       1.25301      0.700218     -0.191236     -0.200542    -0.0946269     0.0141960    0.00456767   0.000443710  -0.000249570  -0.000223736   5.20889e-05  -1.43778e-06       0.00000       0.00000       0.00000       0.00000       0.00000       0.00000       0.00000       0.00000       0.00000       0.00000       0.00000       0.00000       9.18201       11.9327       11.7639       12.3848       10.5723       9.43136       7.41556       6.21374       4.39463       3.06590       2.06579       1.29991      0.768093      0.442260      0.239393      0.111361     0.0562314     0.0215428    0.00834042    0.00280227   0.000852615   0.000215059   4.25364e-05   6.98603e-06       0.00000       0.00000       0.00000       0.00000       0.00000       0.00000       0.00000       0.00000       0.00000       0.00000       0.00000       0.00000
  12  22 3772.5481    1.8757  4.4523 11.0612 -0.0049  0.0888   0.0317   0.2288    0.0556   0.0000   432.3545       7.28262       30.2662       42.4828      -9.99721      -30.7485       19.3270       1.59847      0.267861       1.56980      0.235008      -3.36717      0.955504     0.0588129     -0.383759     0.0972520     0.0716178     0.0114288   -0.00916648   -0.00116710  -0.000288975  -6.37437e-05   1.00854e-05  -8.23741e-06       0.00000       0.00000       0.00000       0.00000       0.00000       0.00000       0.00000       0.00000       0.00000       0.00000       0.00000       0.00000       11.3706       14.1938       15.2377       14.7376       13.1054       11.6007       9.43779       7.21155       5.20687       3.82493       2.50174       1.55336      0.946410      0.534262      0.274302      0.134191     0.0615237     0.0271880     0.0104415    0.00346831    0.00103827   0.000267929   5.16351e-05   7.37499e-06       0.00000       0.00000       0.00000       0.00000       0.00000       0.00000       0.00000       0.00000       0.00000       0.00000       0.00000       0.00000
  12  23 3912.9456    1.5814  5.8989 10.5877 -0.0040  0.1062   0.0247   0.2928    0.0579   0.0000   426.8861       28.6786       28.2350       10.4054      -46.7621      -24.4408       11.3337       11.4179       10.8570       6.11909       1.80033      -3.00389      0.164069       1.01198      0.364228     -0.152157     -0.246958    -0.0237247     0.0259014    0.00902857   -0.00437246   -0.00125232   5.82173e-05   3.97658e-06       0.00000       0.00000       0.00000       0.00000       0.00000       0.00000       0.00000       0.00000       0.00000       0.00000       0.00000       0.00000       13.7884       16.8530       18.6536       17.2270       15.5923       14.1968       11.1985       8.58625       6.44649       4.53104       2.98795       1.96613       1.14793      0.644165      0.339824      0.172619     0.0762193     0.0332381     0.0127049    0.00449367    0.00128786   0.000315742   6.02456e-05   8.24830e-06       0.00000       0.00000       0.00000       0.00000       0.00000       0.00000       0.00000       0.00000       0.00000       0.00000       0.00000       0.00000
  12  24 4053.4343    1.2630  7.4390 10.4235 -0.0079  0.1394   0.0208   0.3799    0.0533   0.0000   427.2329       51.3094       10.1927       51.6824       25.0008       3.12491       20.6064      -8.26717       1.95468      -6.11347      -3.10405      -2.68452      -1.31390      0.120314      0.665231      0.195812     -0.217190    0.00429445     0.0204521   -0.00209671   0.000937550  -2.35979e-05  -7.23424e-05   2.86688e-05       0.00000       0.00000       0.00000       0.00000       0.00000       0.00000       0.00000       0.00000       0.00000       0.00000       0.00000       0.00000       16.6105       21.7952       22.5043       22.2113       20.6778       16.9739       14.7480       11.3470       8.46365       5.98959       4.02314       2.56918       1.56809      0.864203      0.480106      0.235983      0.109719     0.0444332     0.0173598    0.00570681    0.00170603   0.000435068   9.16452e-05   1.23502e-05       0.00000       0.00000       0.00000       0.00000       0.00000       0.00000       0.00000       0.00000       0.00000       0.00000       0.00000       0.00000
  12  25 4194.1119    1.0523  9.2526 10.1260 -0.0070  0.1701   0.0175   0.4826    0.0517   0.0000   456.1064      -43.2696      -4.41578       58.2590       6.43903       7.91737       12.3495      -13.7372       10.4764      0.735617      -8.63243       3.73334      0.977082      -1.23024      -1.29249    -0.0365924      0.225337    -0.0831842    -0.0102876   -0.00378724    0.00501870    0.00160768   5.12554e-05  -2.92040e-05       0.00000       0.00000       0.00000       0.00000       0.00000       0.00000       0.00000       0.00000       0.00000       0.00000       0.00000       0.00000       20.6582       27.2511       28.4383       27.9934       25.4818       21.4060       18.2355       13.6850       10.6241       7.22321       5.01833       3.08815       1.94287       1.09785      0.594058      0.288922      0.135826     0.0564034     0.0216847    0.00718931    0.00216964   0.000518802   0.000112284   1.51370e-05       0.00000       0.00000       0.00000       0.00000       0.00000       0.00000       0.00000       0.00000       0.00000       0.00000       0.00000       0.00000
  12  26 4335.0467    0.9193 11.7052  9.9710 -0.0017  0.2280   0.0165   0.5990    0.0483   0.0000   422.5791       14.3602       24.6019       34.7583       16.6265      -12.9392      -7.30175       24.2216      -9.36750     -0.756635       5.50796      -11.0748    -0.0848797       1.35447      0.813201     0.0904095     0.0129390     0.0131127    0.00377072   -0.00526397   0.000311927  -0.000183162  -1.11447e-05  -9.86352e-07       0.00000       0.00000       0.00000       0.00000       0.00000       0.00000       0.00000       0.00000       0.00000       0.00000       0.00000       0.00000       27.2975       34.6890       38.3984       35.4107       33.2163       28.6811       24.0522       18.8376       14.2230       10.0846       6.67320       4.38561       2.64550       1.49454      0.812395      0.423141      0.183720     0.0795110     0.0302766     0.0102925    0.00296759   0.000729532   0.000143941   1.88486e-05       0.00000       0.00000       0.00000       0.00000       0.00000       0.00000       0.00000       0.00000       0.00000       0.00000       0.00000       0.00000
  13  12 2411.8431    1.4160  0.9474 10.3489 -0.0164  0.0365   0.0433   0.0790    0.1389   0.0000   436.2427       13.4105       6.37342       5.63156      -3.19062     -0.780690      -5.40723     -0.616461       3.72950      -3.11488     -0.463106     0.0425138     -0.776864   -0.00222452     0.0505692    -0.0596827    -0.0376058    -0.0103011    0.00473301   -0.00253351   -0.00182881   8.48899e-05  -8.34170e-05   1.71820e-05   2.38739e-07   6.44678e-07       0.00000       0.00000       0.00000       0.00000       0.00000       0.00000       0.00000       0.00000       0.00000       0.00000       4.23628       5.68663       5.08780       5.25201       4.98962       4.64922       3.78472       2.87452       2.25445       1.64086       1.12797      0.769132      0.459232      0.294935      0.140437     0.0837108     0.0392967     0.0174029    0.00771967    0.00321731    0.00102432   0.000386566   9.88619e-05   2.60544e-05   5.52111e-06   8.33406e-07       0.00000       0.00000       0.00000       0.00000       0.00000       0.00000       0.00000       0.00000       0.00000       0.00000
  13  13 2551.6930    1.7856  0.9844 10.9637 -0.0168  0.0363   0.0556   0.0846    0.1879   0.0000   434.7600       3.42102       11.5901       5.49363       10.4339    -0.0872065      -4.56912       4.01666       3.75260       1.51653      -1.53108       1.64495     -0.368681     -0.362493      0.274656    -0.0768530    0.00791163     0.0116988    0.00703309   -0.00922486   0.000598129   0.000482008  -0.000143776  -3.00558e-05   1.09962e-06   3.08229e-07       0.00000       0.00000       0.00000       0.00000       0.00000       0.00000       0.00000       0.00000       0.00000       0.00000       4.16127       5.57621       5.64422       5.62618       5.41726       4.44480       3.63883       2.85663       2.04325       1.60197       1.03305      0.682547      0.440611      0.258063      0.154311     0.0800590     0.0372726     0.0191357    0.00726289    0.00320979    0.00114181   0.000338493   0.000102204   2.75802e-05   5.46440e-06   7.67526e-07       0.00000       0.00000       0.00000       0.00000       0.00000       0.00000       0.00000       0.00000       0.00000       0.00000
  13  16 2972.5916    3.7557  0.7826 12.2887 -0.0038  0.0327   0.1201   0.0656    0.1769   0.0000   443.2637       2.84271       6.03556       13.4997      -1.25658       3.88821      -4.75644       1.12203       2.59170     -0.824883     -0.170061     -0.373138      0.270693     -0.131362      0.219294     0.0860787    -0.0267545     0.0233260   -0.00953656   0.000514298   0.000299847   3.93658e-05   3.97900e-05  -2.69157e-05  -3.81014e-06   1.10814e-06       0.00000       0.00000       0.00000       0.00000       0.00000       0.00000       0.00000       0.00000       0.00000       0.00000       4.12265       4.74944       4.61305       4.60814       4.75645       4.13485       3.47098       2.45696       1.88942       1.36008       1.01295      0.713678      0.435586      0.246013      0.129525     0.0666908     0.0330530     0.0143188    0.00626991    0.00232541   0.000859081   0.000291337   8.00518e-05   2.02322e-05   4.41878e-06   5.69916e-07       0.00000       0.00000       0.00000       0.00000       0.00000       0.00000       0.00000       0.00000       0.00000       0.00000
  13  17 3112.4609    3.9488  0.8907 12.6609 -0.0015  0.0343   0.1170   0.0753    0.1269   0.0000   442.5599       12.2465       15.7158       5.74175      -6.93592       1.90150       3.74550      -1.51688      0.346624     -0.255868      0.301559     -0.421496     -0.211038      0.302702     0.0277638    -0.0261853    -0.0156099     0.0209236   -0.00536643   -0.00116877  -0.000604502  -3.32472e-05   0.000168317  -2.72604e-05   1.75204e-06  -2.72077e-07       0.00000       0.00000       0.00000       0.00000       0.00000       0.00000       0.00000       0.00000       0.00000       0.00000       3.99917       5.23486       5.36429       5.29707       5.10078       3.97683       3.47082       2.82963       1.97511       1.51344      0.995971      0.653346      0.418135      0.236070      0.138317     0.0710959     0.0343159     0.0172209    0.00666813    0.00275649   0.000990898   0.000305060   9.80959e-05   2.69291e-05   5.15650e-06   7.00616e-07       0.00000       0.00000       0.00000       0.00000       0.00000       0.00000       0.00000       0.00000       0.00000       0.00000
  13  19 3392.3139    3.0610  1.4913 12.6447  0.0005  0.0573   0.0836   0.1119    0.0935   0.0000   442.8108       15.2610       13.9793      -5.02159      -3.47353      -1.28089       1.18289      -2.86418       2.08589       1.81256      0.491276      0.829199      -1.04903   -0.00968003      0.217290    -0.0452089   -0.00579900     0.0360338   -0.00404127   0.000638999    0.00155148  -0.000383289  -0.000135020   3.75758e-05   8.53796e-06   1.18357e-06       0.00000       0.00000       0.00000       0.00000       0.00000       0.00000       0.00000       0.00000       0.00000       0.00000       5.70816       8.61821       7.66462       8.60350       7.50811       6.84542       5.51245       4.41068       3.41625       2.52378       1.68786       1.12338      0.678968      0.446605      0.227208      0.131216     0.0642289     0.0277665     0.0129821    0.00518771    0.00175436   0.000646580   0.000172347   4.48956e-05   9.24272e-06   1.48625e-06       0.00000       0.00000       0.00000       0.00000       0.00000       0.00000       0.00000       0.00000       0.00000       0.00000
  13  20 3532.6605    2.6561  2.5071 11.5482 -0.0040  0.0606   0.0508   0.1413    0.0746   0.0000   433.9551       20.5836       8.23764      -3.34978       15.8729      -20.7575      -9.08618       8.38897     -0.629262      -4.05185       3.86523      0.469525     -0.256135      0.193448     -0.183765     -0.245339      0.120731     0.0149907    -0.0242174   -0.00611629    0.00423640  -0.000104861  -0.000104923   2.53819e-05  -2.28847e-06   3.28588e-07       0.00000       0.00000       0.00000       0.00000       0.00000       0.00000       0.00000       0.00000       0.00000       0.00000       6.78408       8.85339       8.96673       9.66213       8.34734       7.56028       5.85470       5.13212       3.58837       2.82990       1.74521       1.25032      0.752187      0.468569      0.258983      0.151434     0.0666059     0.0367396     0.0129301    0.00611257    0.00201470   0.000679121   0.000180549   5.00952e-05   8.46199e-06   1.40915e-06       0.00000       0.00000       0.00000       0.00000       0.00000       0.00000       0.00000       0.00000       0.00000       0.00000
  13  21 3673.0657    2.1880  3.9426 11.0185 -0.0019  0.0715   0.0351   0.1964    0.0621   0.0000   433.9905       25.0669       22.0856      -1.65784       6.45004       12.9861      -1.06311       9.51936     -0.638360      -6.22188       3.50693       1.75546      0.549689      0.627285     0.0794227     -0.330469   -0.00307659     0.0169506    0.00302298  -0.000303842   -0.00169257    0.00106256  -0.000300638   2.11457e-05   1.12159e-05  -1.78223e-07       0.00000       0.00000       0.00000       0.00000       0.00000       0.00000       0.00000       0.00000       0.00000       0.00000       8.50986       10.7228       11.4147       11.0334       10.3410       8.91455       7.26202       6.02245       4.48683       3.33571       2.20568       1.46299      0.918979      0.559040      0.313525      0.172962     0.0828869     0.0400842     0.0165789    0.00691629    0.00243727   0.000802331   0.000228691   5.75646e-05   1.04524e-05   1.43294e-06       0.00000       0.00000       0.00000       0.00000       0.00000       0.00000       0.00000       0.00000       0.00000       0.00000
  13  22 3813.5120    1.7330  5.3354 10.7868 -0.0026  0.0950   0.0267   0.2562    0.0543   0.0000   437.1065       32.8058       17.3680      -4.61836      -19.2172      -5.49380       8.65898       7.94571      -7.92341      -4.02680       5.80347      -2.99805      -2.05333     -0.785824      0.255937      0.458200     -0.152454     -0.178178     0.0260077     0.0165834   -0.00144648  -0.000858068  -0.000554353   0.000111821  -3.54605e-07   3.25812e-06       0.00000       0.00000       0.00000       0.00000       0.00000       0.00000       0.00000       0.00000       0.00000       0.00000       10.8844       14.3961       14.7014       14.5020       13.5447       11.7500       9.97277       7.84845       6.28518       4.39409       3.04777       2.00722       1.25791      0.777834      0.431427      0.243836      0.112769     0.0576430     0.0224607    0.00975921    0.00331091    0.00113343   0.000312714   7.51727e-05   1.55059e-05   2.05519e-06       0.00000       0.00000       0.00000       0.00000       0.00000       0.00000       0.00000       0.00000       0.00000       0.00000
  13  23 3954.1988    1.4481  6.3429 10.6034 -0.0040  0.1132   0.0228   0.2973    0.0519   0.0000   448.4741       26.1837       1.16022       14.7741      -6.98557       24.0835       16.3642      -18.7784      -16.3150      -2.68169       7.44801       1.22587      -2.54893      -1.62118       1.10520      0.463847    -0.0496883    -0.0386481     0.0247261    0.00310070    0.00477425   -0.00299992  -0.000216771   5.33100e-05   1.20766e-05   4.44685e-06       0.00000       0.00000       0.00000       0.00000       0.00000       0.00000       0.00000       0.00000       0.00000       0.00000       12.8752       16.7687       17.7078       17.4094       16.4814       14.1050       11.5195       9.70365       6.98399       5.13330       3.64808       2.40352       1.56322      0.908937      0.523546      0.283856      0.140564     0.0684931     0.0285561     0.0115862    0.00410034    0.00132118   0.000392455   9.47652e-05   1.75914e-05   2.40038e-06       0.00000       0.00000       0.00000       0.00000       0.00000       0.00000       0.00000       0.00000       0.00000       0.00000
  13  24 4095.3539    1.2083  8.7283 10.2539 -0.0025  0.1443   0.0190   0.4093    0.0534   0.0000   431.7558       22.3017       15.3840      -30.7093      -25.8553      -4.79513       41.1020     -0.277662      -12.1122      -3.21760      -1.54010      -3.93329     -0.478511       2.20961      0.191351     -0.815784    -0.0446993    -0.0474213   -0.00673678    0.00437768   0.000664280    0.00107718  -0.000485978   4.69218e-05   3.47084e-05  -2.30710e-06       0.00000       0.00000       0.00000       0.00000       0.00000       0.00000       0.00000       0.00000       0.00000       0.00000       16.7683       20.7655       23.0993       22.8501       20.4281       18.1216       15.3935       11.8978       9.33626       6.68031       4.70096       3.14178       1.99037       1.20252      0.691539      0.373465      0.189759     0.0896486     0.0390380     0.0154908    0.00561145    0.00180164   0.000495051   0.000113540   2.21476e-05   2.91546e-06       0.00000       0.00000       0.00000       0.00000       0.00000       0.00000       0.00000       0.00000       0.00000       0.00000
  13  25 4236.3897    1.0195  9.9584  9.9977 -0.0042  0.1711   0.0167   0.4939    0.0528   0.0000   448.4275       56.3872       25.2487      -15.5858       30.3623       1.91813      -25.8698       6.42571       28.7960      -1.89603      -3.03367      -2.53048       2.24774       3.85158     -0.451220      -1.13373      0.259219      0.214375     0.0431482   -0.00556702   -0.00600951  -0.000694972   0.000342000   7.94150e-07   1.15617e-05   6.24185e-06       0.00000       0.00000       0.00000       0.00000       0.00000       0.00000       0.00000       0.00000       0.00000       0.00000       19.6052       25.8218       26.6909       26.8170       24.7645       21.7019       17.8015       14.5258       10.7084       8.00425       5.55245       3.69592       2.36703       1.40426      0.793165      0.427461      0.216818     0.0986884     0.0437835     0.0174554    0.00632444    0.00202085   0.000581871   0.000141839   2.65559e-05   3.75155e-06       0.00000       0.00000       0.00000       0.00000       0.00000       0.00000       0.00000       0.00000       0.00000       0.00000
  14  12 2446.7473    1.4910  0.8580 10.7809 -0.0143  0.0440   0.0471   0.0755    0.1073   0.0000   439.0611      -2.20435       17.0352      0.860776      0.104118      -2.77051     -0.105426      -3.48912      -1.56458       2.26781       1.06851       1.05490     -0.906202      0.199495      0.157372      0.107505     0.0344861     0.0186012     0.0181648    0.00530449    0.00142542  -0.000195802   0.000319846   2.60776e-05  -4.17669e-05   4.35029e-07  -2.09645e-07   1.04724e-07       0.00000       0.00000       0.00000       0.00000       0.00000       0.00000       0.00000       0.00000       4.03498       6.08241       5.33334       6.52489       5.46588       4.79055       4.60740       2.87411       2.94329       1.83033       1.57204      0.731990      0.689551      0.337673      0.244569      0.131866     0.0667806     0.0381857     0.0132353    0.00845513    0.00260203    0.00131154   0.000404563   0.000108354   3.90701e-05   5.86861e-06   2.09628e-06   2.79198e-07       0.00000       0.00000       0.00000       0.00000       0.00000       0.00000       0.00000       0.00000
  14  14 2728.2351    2.6859  0.8632 11.3929 -0.0038  0.0343   0.0789   0.0691    0.2064   0.0000   435.6345       1.05131       18.4122      -2.02059      0.339511       5.78380      -4.20609      -1.40142      -2.43525      -1.14629       1.02191     -0.500161      0.706484     -0.230153     -0.105242    -0.0736123    0.00661342   -0.00215041  -0.000535243    0.00530195   0.000269566  -0.000882397   0.000222160   0.000119532  -1.95079e-05  -1.23297e-06  -1.74449e-07  -7.90512e-08       0.00000       0.00000       0.00000       0.00000       0.00000       0.00000       0.00000       0.00000       3.40716       4.61313       4.58983       4.97111       4.40882       3.74968       3.69097       2.40425       2.17585       1.54188       1.11744      0.716898      0.464809      0.313858      0.171425      0.102821     0.0555796     0.0264061     0.0130286    0.00546263    0.00260123   0.000924266   0.000312451   0.000103455   2.47293e-05   5.99224e-06   1.46200e-06   1.85754e-07       0.00000       0.00000       0.00000       0.00000       0.00000       0.00000       0.00000       0.00000
  14  16 3010.1372    3.8393  0.7941 12.3327 -0.0156  0.0318   0.1284   0.0682    0.2176   0.0000   441.0144       5.06056       10.4172       7.79508       1.10347      -1.69082      -1.40349       4.39426       2.76043       1.46087       1.39521      0.421575     -0.506219     -0.429353     -0.146077    -0.0768046     0.0192669    -0.0369729    -0.0196713   -0.00214410    0.00201451   0.000629232  -0.000319312   0.000113451   2.03427e-05   2.49410e-06  -3.39575e-06   1.23744e-07       0.00000       0.00000       0.00000       0.00000       0.00000       0.00000       0.00000       0.00000       4.02283       4.96505       5.14591       5.05038       4.65844       3.74924       3.48719       2.94401       2.19365       1.61776       1.13098      0.717361      0.433096      0.275721      0.160780     0.0899387     0.0470173     0.0235191     0.0117858    0.00523598    0.00212887   0.000739610   0.000244896   7.81367e-05   2.19061e-05   5.48938e-06   1.11753e-06   1.36270e-07       0.00000       0.00000       0.00000       0.00000       0.00000       0.00000       0.00000       0.00000
  14  17 3150.5716    3.8775  1.0632 12.5764 -0.0060  0.0382   0.1083   0.0895    0.1921   0.0000   443.6260       6.47373       9.16525       8.14009       11.7028       1.23430       4.11942      -1.09704      -3.18311     -0.899615       2.18399       1.49191      0.161219     -0.248451     -0.165726    -0.0375422     0.0303056    -0.0173353   -0.00808530   0.000210807   -0.00593704  -0.000216621   0.000733675   9.40456e-05  -4.24693e-06   2.79086e-06  -1.01192e-06   3.25271e-08       0.00000       0.00000       0.00000       0.00000       0.00000       0.00000       0.00000       0.00000       4.05453       5.03688       6.24282       5.10107       5.44548       4.67678       3.47653       3.33688       2.34538       1.67097       1.32413      0.756533      0.561543      0.335209      0.175896      0.115749     0.0568958     0.0300546     0.0144209    0.00591844    0.00261374    0.00104965   0.000321439   0.000121313   3.87015e-05   8.26362e-06   1.33199e-06   1.50949e-07       0.00000       0.00000       0.00000       0.00000       0.00000       0.00000       0.00000       0.00000
  14  18 3290.7920    3.5021  1.4268 12.2635 -0.0116  0.0407   0.0850   0.0977    0.1265   0.0000   432.2074       5.41687       20.3748       2.84978       4.76940     -0.698043     -0.192470       3.31952       1.07774      -3.44579      -2.59048     -0.325944      -1.02002     -0.711411     -0.223585      0.140988    -0.0245015    -0.0249499    0.00685127   -0.00132549   -0.00214789    0.00134658   0.000245164  -0.000257566  -1.11314e-05   5.30079e-06   9.80849e-07   1.03106e-07       0.00000       0.00000       0.00000       0.00000       0.00000       0.00000       0.00000       0.00000       4.21843       5.50658       5.88805       5.71503       5.41232       4.81002       4.11785       3.35193       2.65533       1.93229       1.45159      0.896523      0.617485      0.372524      0.237317      0.125753     0.0692073     0.0340431     0.0159937    0.00753059    0.00304112    0.00115276   0.000415126   0.000126389   3.74562e-05   8.04181e-06   1.63249e-06   2.09102e-07       0.00000       0.00000       0.00000       0.00000       0.00000       0.00000       0.00000       0.00000
  14  19 3431.3995    3.0192  2.0281 11.9685 -0.0041  0.0491   0.0646   0.1229    0.0862   0.0000   434.8082       4.86834       4.39520      -4.07221      -4.89452      -6.39394      -2.83440      -6.61677       4.66420       5.06604       1.21237     -0.711134      -1.11924      0.219602      0.171024    -0.0901976    -0.0562234    -0.0231099   -0.00547198     0.0156817    0.00237226  -0.000187690   0.000698008   0.000103945  -9.50808e-05  -3.04306e-05  -2.15208e-06   3.78786e-07       0.00000       0.00000       0.00000       0.00000       0.00000       0.00000       0.00000       0.00000       5.61916       7.17055       7.36018       7.19564       6.68802       5.79687       5.40374       4.32938       3.36640       2.40543       1.80725       1.16413      0.749836      0.467724      0.267742      0.153671     0.0788024     0.0403878     0.0198286    0.00885931    0.00367738    0.00138304   0.000456339   0.000149180   4.06757e-05   9.29888e-06   1.92185e-06   2.39884e-07       0.00000       0.00000       0.00000       0.00000       0.00000       0.00000       0.00000       0.00000
  14  20 3572.1699    2.5404  2.6524 11.5633 -0.0014  0.0567   0.0478   0.1455    0.0728   0.0000   445.0891       4.08398      -5.64526      -9.43858      -6.74563      -7.45111       2.05901       7.18088      -7.79203     -0.621022       2.85453    -0.0269012       1.28965     -0.207109     0.0170750      0.147321    -0.0445943     0.0361486    -0.0245713    0.00493081   -0.00345855    0.00127489  -0.000653950   0.000275023  -4.49957e-05  -1.31660e-05   1.92675e-06   7.30108e-08       0.00000       0.00000       0.00000       0.00000       0.00000       0.00000       0.00000       0.00000       6.27449       8.17564       8.35120       8.41890       8.18630       7.08617       5.93101       4.69972       3.74577       2.64542       1.99706       1.29650      0.888564      0.534198      0.321314      0.180599     0.0940767     0.0474354     0.0220098    0.00979842    0.00394616    0.00156613   0.000542461   0.000171132   4.98130e-05   1.11505e-05   2.28829e-06   2.89748e-07       0.00000       0.00000       0.00000       0.00000       0.00000       0.00000       0.00000       0.00000
  14  21 3713.0550    2.0317  4.5175 10.8605 -0.0005  0.0788   0.0299   0.1987    0.0616   0.0000   438.7144      -9.40440       2.58554       15.5197       17.2891       16.2895      -7.23742      -12.1442     -0.625926     -0.691671       2.71281      -1.77090     -0.741082      0.496623    -0.0737011      0.118396      0.139606    -0.0459689   -0.00695294    0.00327758    0.00528973   0.000942787   6.42616e-05  -0.000682897  -0.000103573   3.03478e-05  -1.00607e-06  -1.30766e-07       0.00000       0.00000       0.00000       0.00000       0.00000       0.00000       0.00000       0.00000       8.41967       10.7782       11.5859       11.4572       10.8066       9.28742       8.34715       6.66031       5.28198       3.98756       2.73450       1.90055       1.22893      0.761702      0.458244      0.262942      0.136088     0.0733996     0.0322622     0.0157742    0.00597600    0.00244134   0.000831619   0.000261603   7.02467e-05   1.69886e-05   3.19921e-06   3.95268e-07       0.00000       0.00000       0.00000       0.00000       0.00000       0.00000       0.00000       0.00000
  14  22 3853.9846    1.6848  5.7600 10.5933 -0.0035  0.0953   0.0241   0.2489    0.0560   0.0000   431.0569       29.8189       26.5997    -0.0528850      -9.00712       8.73345       1.46235      -9.38635     -0.888285      -3.45507     -0.145524     -0.230231      -1.03626     0.0371613     0.0569687      0.530316      0.449685    -0.0916687    -0.0572240     0.0353267    0.00408554   -0.00777993   -0.00148790  -1.96698e-05  -5.90962e-05  -2.12464e-05   3.75809e-06  -1.34349e-07       0.00000       0.00000       0.00000       0.00000       0.00000       0.00000       0.00000       0.00000       10.2865       13.1106       14.2276       14.4262       13.0946       11.8370       10.0202       8.06096       6.11246       4.81868       3.38461       2.26340       1.54629      0.978780      0.575678      0.325680      0.186519     0.0909737     0.0431095     0.0194226    0.00844794    0.00313020    0.00107196   0.000319463   8.75021e-05   2.02865e-05   3.66282e-06   4.92655e-07       0.00000       0.00000       0.00000       0.00000       0.00000       0.00000       0.00000       0.00000
  14  23 3995.3439    1.3887  7.6445 10.3073 -0.0038  0.1165   0.0200   0.3292    0.0559   0.0000   457.0692      -14.5668       8.66405       3.28096       16.5953       6.99315       5.65606       4.15776       6.78437       1.50307     -0.717387       2.60544      -1.68487       1.17538     0.0155308     -0.354808     -0.190364     0.0491550    -0.0366598  -0.000405770     0.0111944    0.00177586   -0.00147355   0.000173228   2.99994e-05   4.35789e-05   3.50824e-06   6.29480e-07       0.00000       0.00000       0.00000       0.00000       0.00000       0.00000       0.00000       0.00000       12.6813       16.4055       17.5173       17.7211       16.1447       14.6411       11.9656       10.1218       7.63897       5.77322       4.12091       2.81938       1.84421       1.17976      0.678749      0.398053      0.212142      0.109312     0.0515233     0.0230381    0.00955960    0.00368604    0.00123640   0.000396569   0.000106944   2.47651e-05   4.40424e-06   6.15178e-07       0.00000       0.00000       0.00000       0.00000       0.00000       0.00000       0.00000       0.00000
  14  24 4136.6290    1.1647  8.8594 10.1046 -0.0046  0.1439   0.0178   0.3913    0.0559   0.0000   462.3711       20.9396       18.1893       10.3185       19.2276      -19.5589       6.82162       6.38483       18.3321       3.21913       5.35139      -3.22508      -1.70656       1.90519     -0.161143     -0.279909    0.00678792     0.0669559    -0.0629073   -0.00308496     0.0156148    0.00382266   -0.00384588  -0.000781800   0.000151501  -3.09468e-05   1.95094e-05   1.62848e-06       0.00000       0.00000       0.00000       0.00000       0.00000       0.00000       0.00000       0.00000       15.1114       20.2430       21.4290       21.1669       19.4495       17.8479       14.9674       12.4056       9.56705       7.19521       5.18147       3.55022       2.29105       1.45369      0.871753      0.497629      0.262519      0.133924     0.0659733     0.0287124     0.0121482    0.00456928    0.00159031   0.000503105   0.000136519   3.15516e-05   5.80514e-06   7.82221e-07       0.00000       0.00000       0.00000       0.00000       0.00000       0.00000       0.00000       0.00000
  15  10 2195.7873    0.8500  0.6528  9.9418 -0.0049  0.0411   0.0301   0.0661    0.0891   0.0000   441.2192       7.46891       5.45271       1.72601     0.0630272       3.91378       1.42080      0.574192      0.621802      -3.48122      0.530810      0.406820     -0.591112     -0.177371     -0.206879  -0.000799218     0.0912350    0.00634920   -0.00681088     0.0205664   -0.00528528    0.00149764    0.00124011  -0.000318700   1.44783e-05   3.21970e-05  -7.63549e-06   2.37066e-06  -5.41945e-07   2.05977e-08       0.00000       0.00000       0.00000       0.00000       0.00000       0.00000       3.34451       5.13440       5.09227       4.49458       5.76705       3.70915       4.33106       2.92074       2.50838       2.07234       1.15867       1.15884      0.635152      0.471081      0.288359      0.125779      0.106141     0.0385619     0.0230475     0.0136880    0.00334612    0.00277409   0.000849490   0.000267845   0.000136000   3.08573e-05   7.68435e-06   2.67200e-06   5.07326e-07   4.60921e-08       0.00000       0.00000       0.00000       0.00000       0.00000       0.00000
  15  11 2339.5597    1.1664  0.8015 10.2371 -0.0046  0.0301   0.0351   0.0680    0.0984   0.0000   441.2978     -0.877917       3.75331       1.62687      0.115177       3.88763      0.167690      -2.18356      0.346730      -1.40803     -0.255552     -0.440375      0.254495     0.0628091     0.0374051    -0.0672234    -0.0873296     0.0306370    -0.0317766   -0.00580204    0.00186064   -0.00145480    0.00108512   0.000100897   0.000141563  -1.38391e-05  -1.83603e-06  -4.08799e-06   7.27098e-08   4.25871e-09       0.00000       0.00000       0.00000       0.00000       0.00000       0.00000       3.28494       4.01980       4.44578       4.47424       4.13146       3.53625       3.19154       2.54184       2.00235       1.57410       1.09616      0.747558      0.481079      0.317268      0.194007      0.115960     0.0661410     0.0356587     0.0168658    0.00871609    0.00352470    0.00176525   0.000630627   0.000240160   7.59992e-05   2.26424e-05   5.85769e-06   1.48498e-06   2.68422e-07   3.29929e-08       0.00000       0.00000       0.00000       0.00000       0.00000       0.00000
  15  12 2480.9764    1.7154  0.9182 10.6469  0.0000  0.0311   0.0488   0.0770    0.1190   0.0000   443.5909       5.59846       8.79435      0.507774       10.8373       2.86234       1.13983     -0.292327       1.52087      -1.38610       3.41619    -0.0507185      -1.09868     -0.535302     0.0731285    -0.0515026     0.0106470     0.0378349    0.00970908    -0.0127715   -0.00415838    0.00291125   1.75360e-05   0.000556465   2.01029e-05  -1.58561e-06  -2.67599e-06   2.12056e-06  -1.92025e-07   5.14921e-08       0.00000       0.00000       0.00000       0.00000       0.00000       0.00000       3.37141       4.47290       4.75928       4.59181       4.50618       3.76047       3.33205       2.72468       1.98529       1.59442       1.07390      0.789230      0.543520      0.325572      0.205113      0.113910     0.0646926     0.0342090     0.0174695    0.00873692    0.00365923    0.00164290   0.000628262   0.000244263   8.05436e-05   2.20724e-05   6.60724e-06   1.67531e-06   2.83232e-07   3.52318e-08       0.00000       0.00000       0.00000       0.00000       0.00000       0.00000
  15  14 2764.1570    2.5686  0.7800 12.0749  0.0027  0.0283   0.0794   0.0710    0.0979   0.0000   438.6864       7.17229       10.4909       6.75324       1.70761       1.28169      -2.47794      -4.40196      0.178609       2.16198     -0.707678      0.157182     -0.887723      0.118436     -0.141467   -0.00501996   -0.00190701     0.0479448    -0.0259216    0.00717806    0.00455674   0.000467869   6.73946e-05  -0.000231446   0.000120884   5.51582e-06   5.26356e-06   2.53622e-06   1.73531e-07  -4.82159e-09       0.00000       0.00000       0.00000       0.00000       0.00000       0.00000       3.13461       3.94222       3.95994       4.12638       3.70548       3.39911       2.97984       2.48875       1.91225       1.49361       1.06472      0.739466      0.471845      0.295194      0.190038      0.113350     0.0620794     0.0311486     0.0161744    0.00828213    0.00345481    0.00157359   0.000584861   0.000211748   7.16895e-05   2.05049e-05   5.43558e-06   1.30691e-06   2.38138e-07   3.44735e-08       0.00000       0.00000       0.00000       0.00000       0.00000       0.00000
  15  15 2905.7575    3.4911  0.7518 11.8636 -0.0027  0.0254   0.1029   0.0613    0.2025   0.0000   438.5387       1.58338       13.7913       8.12554      -2.24579      -2.86233      -5.11793       3.73045       2.42341      -1.69344      -1.23521     -0.495460      0.445571     -0.690532    -0.0987855     0.0444771    -0.0362003    0.00574685    -0.0153942   -0.00176574    0.00199368    0.00306807  -0.000126470  -0.000279484   3.61733e-05  -1.07295e-05   2.29751e-06   3.74979e-07  -2.89020e-07  -2.71831e-09       0.00000       0.00000       0.00000       0.00000       0.00000       0.00000       2.63543       3.31106       3.53225       3.45150       3.47144       2.87986       2.58286       2.10861       1.62244       1.31982      0.903921      0.637737      0.410880      0.273453      0.175909     0.0923579     0.0604454     0.0296965     0.0149443    0.00766456    0.00291884    0.00154862   0.000545532   0.000191252   7.09549e-05   1.86554e-05   5.36522e-06   1.33447e-06   2.35866e-07   2.81047e-08       0.00000       0.00000       0.00000       0.00000       0.00000       0.00000
  15  16 3047.1469    3.9650  0.9004 11.8844 -0.0185  0.0311   0.1207   0.0711    0.4465   0.0000   437.5634       6.96981       5.71059       6.10229       5.75200       1.05952      -3.91764       1.30734       2.39209     -0.987984      0.724528      0.389987      0.855817      0.430368     -0.202416     0.0703340     0.0119363    -0.0764369   -0.00963545     0.0102461   -0.00685675  -0.000493331   0.000320941   0.000201726   1.61284e-06  -2.56480e-05  -1.00607e-05   7.68861e-08  -9.75066e-08   4.81834e-08       0.00000       0.00000       0.00000       0.00000       0.00000       0.00000       3.43458       4.61739       4.56216       4.45619       4.23498       3.89349       3.51730       2.69642       2.12227       1.53134       1.15617      0.849013      0.563904      0.365590      0.210407      0.122518     0.0629579     0.0354539     0.0162082    0.00858221    0.00359620    0.00170671   0.000606481   0.000246543   7.79471e-05   2.47043e-05   6.35946e-06   1.51818e-06   3.08576e-07   3.84619e-08       0.00000       0.00000       0.00000       0.00000       0.00000       0.00000
  15  17 3188.0115    4.0506  0.8998 12.6315 -0.0262  0.0335   0.1259   0.0699    0.2238   0.0000   439.6471       9.43057       15.3356       8.58497     -0.398054     -0.369884       4.29847       6.16264       2.71282     -0.515037      0.392281      0.120286      0.294398      0.523849     -0.238150    -0.0138874      0.196352    -0.0306655    -0.0306858    0.00317324    0.00170496    0.00169016  -0.000229867  -0.000368127   0.000128566   1.49679e-06  -5.80136e-06  -1.93913e-07   1.31405e-07  -1.69003e-08       0.00000       0.00000       0.00000       0.00000       0.00000       0.00000       3.73734       3.98347       4.46190       4.80802       4.41281       3.77860       3.44188       2.88433       2.10497       1.57746       1.23337      0.895974      0.562602      0.344097      0.245094      0.147742     0.0789537     0.0382115     0.0202979     0.0111535    0.00474799    0.00204106   0.000711982   0.000272405   8.57815e-05   2.36746e-05   6.37243e-06   1.41225e-06   2.56705e-07   3.21012e-08       0.00000       0.00000       0.00000       0.00000       0.00000       0.00000
  15  18 3328.8013    3.4145  1.4281 12.4870 -0.0031  0.0408   0.0846   0.1007    0.1327   0.0000   443.1789       3.54490       15.5330       9.83866      -7.75066       7.01987      -5.50358      -5.87775       4.48689      0.716151     0.0157608      -1.90108      0.999410      0.722365     -0.276344     -0.155682    -0.0529679   -0.00469639     0.0537435    0.00631238   -0.00521767   -0.00498497    0.00224041   0.000348972  -0.000119411   4.06866e-05   9.80110e-06   1.27597e-07  -4.92315e-07   4.06353e-08       0.00000       0.00000       0.00000       0.00000       0.00000       0.00000       4.20739       5.57986       5.63804       5.68726       5.73732       4.92656       4.03070       3.49511       2.61191       2.15474       1.49193       1.01189      0.723546      0.442968      0.291116      0.172028     0.0956981     0.0537482     0.0259393     0.0123048    0.00549222    0.00232423   0.000904296   0.000355131   0.000112730   3.27961e-05   9.83749e-06   2.29283e-06   3.94401e-07   5.15198e-08       0.00000       0.00000       0.00000       0.00000       0.00000       0.00000
  15  19 3469.9304    2.8403  2.1697 12.0267 -0.0061  0.0573   0.0578   0.1240    0.0843   0.0000   439.2100       6.52683       9.69195       9.62459     -0.970815      -14.0129      -1.78201       2.04833       1.99840      -2.25265     -0.119367     -0.635081      -1.18242     -0.400098     -0.169027     -0.193288     0.0461520     0.0686668    -0.0488359    -0.0215669    0.00459423    0.00554537   -0.00225872   0.000407901   0.000265246   7.97557e-05  -1.24082e-05  -2.27734e-06   3.21886e-07  -9.35106e-08       0.00000       0.00000       0.00000       0.00000       0.00000       0.00000       5.95199       7.00521       7.85909       8.48923       7.77064       6.16625       6.07473       5.17676       3.66121       2.61413       2.29621       1.57575      0.966971      0.606232      0.433334      0.263704      0.135827     0.0673830     0.0359413     0.0202400    0.00921287    0.00399058    0.00140644   0.000500705   0.000162761   4.91037e-05   1.35869e-05   2.92427e-06   5.62848e-07   6.52550e-08       0.00000       0.00000       0.00000       0.00000       0.00000       0.00000
  15  20 3611.2914    2.3286  3.3007 11.3865 -0.0044  0.0648   0.0395   0.1656    0.0684   0.0000   432.0507      -1.33017       6.41257       4.63296       7.05397      -12.8817      -1.07123      -5.14951      -3.55346       9.07574       5.44117      -2.39466      0.622872      0.890221     0.0194684     -0.257708      0.212218     0.0109582    -0.0114105     0.0447916     0.0113592   -0.00816399  -3.52675e-05    0.00105583  -0.000115793   3.32321e-06   1.31356e-05   3.18970e-06  -1.06716e-06   7.74056e-08       0.00000       0.00000       0.00000       0.00000       0.00000       0.00000       6.58742       8.23569       9.08895       9.21519       8.16191       7.67073       6.77961       5.37216       4.42521       3.35782       2.38590       1.69440       1.18317      0.728362      0.451210      0.279081      0.153023     0.0806795     0.0435363     0.0211067    0.00943383    0.00393288    0.00165687   0.000619834   0.000202252   5.82118e-05   1.50584e-05   3.29814e-06   6.23923e-07   7.98389e-08       0.00000       0.00000       0.00000       0.00000       0.00000       0.00000
  15  21 3752.6899    1.9694  4.6804 10.8757 -0.0025  0.0760   0.0284   0.2082    0.0605   0.0000   440.0624      -23.8367       18.1930       17.6175     -0.833913      -14.9562       4.75495       1.73607      -6.75039      0.549267       1.50403      -1.05912     -0.593426     -0.113371      0.622119     0.0412892     0.0349994    -0.0619419  -0.000433109    -0.0388486    0.00365124    0.00453066    0.00148708   -0.00112963   0.000197231   0.000130197   1.06100e-05  -7.80207e-06   5.26833e-07   1.62575e-08       0.00000       0.00000       0.00000       0.00000       0.00000       0.00000       7.67765       9.79188       10.4914       10.5056       9.92729       9.14983       7.54945       6.53926       5.18012       3.97267       2.88300       2.01604       1.38425      0.895000      0.561186      0.336084      0.195621      0.103363     0.0542921     0.0263824     0.0116493    0.00498250    0.00199292   0.000721502   0.000241819   7.18969e-05   1.91088e-05   4.16367e-06   7.24334e-07   9.59144e-08       0.00000       0.00000       0.00000       0.00000       0.00000       0.00000
  15  22 3894.1496    1.6793  6.3175 10.4569 -0.0020  0.0935   0.0220   0.2572    0.0563   0.0000   427.7545       16.2685       35.3368      -12.0864      -17.4981       13.3186       5.40614      -7.38942      -3.93045      -1.64938       1.71326      -2.17851     -0.142404      0.935603      0.440098      0.478021     -0.281344    -0.0626517    0.00430329     0.0432028   -0.00713777   -0.00350102  -0.000711827    0.00134771  -0.000260905  -6.38911e-05   4.08362e-05  -2.49949e-06  -1.14790e-07   1.94477e-07       0.00000       0.00000       0.00000       0.00000       0.00000       0.00000       9.53813       12.4453       13.0364       13.0666       12.6758       11.0612       10.0262       8.08113       6.33916       4.96835       3.54559       2.57100       1.75891       1.13108      0.703584      0.409492      0.237803      0.124864     0.0657744     0.0313146     0.0144074    0.00606084    0.00246690   0.000880898   0.000300707   8.57989e-05   2.28372e-05   5.36740e-06   9.70388e-07   1.17325e-07       0.00000       0.00000       0.00000       0.00000       0.00000       0.00000
  15  25 4319.3008    0.9267 11.9974 10.0145 -0.0016  0.1946   0.0155   0.5663    0.0450   0.0000   463.7642       40.6231      -5.36673       14.6386      -14.3846      -17.9661      -10.6664      -9.18327      -24.4049      -5.95099       5.68043      -6.16279       1.31986       6.73367      -1.53186      -2.31589      0.835247      0.410958     -0.104608    -0.0420041     0.0117154   -0.00469900   -0.00288690   0.000335725   1.63339e-05   0.000154145  -6.58394e-05   1.26338e-06   4.16632e-07  -2.97575e-07       0.00000       0.00000       0.00000       0.00000       0.00000       0.00000       19.4835       25.0093       26.6059       27.5374       24.8001       23.6619       19.5242       16.8859       13.5687       10.1864       7.55091       5.44978       3.65616       2.38445       1.51385      0.902601      0.521015      0.286870      0.146294     0.0761493     0.0322793     0.0146429    0.00539520    0.00200324   0.000663901   0.000195426   4.95137e-05   1.05654e-05   1.87418e-06   2.58494e-07       0.00000       0.00000       0.00000       0.00000       0.00000       0.00000
  15  26 4461.4328    0.7386 13.8563  9.8658 -0.0108  0.2663   0.0134   0.6938    0.0420   0.0000   446.6798      -55.0917      -62.6157       84.0368       41.2774      -47.6512      -26.9888       56.0656       19.1301       12.9076       13.4417      -3.31574      -5.39259      -1.24380       2.70007       1.68607      0.666534     -0.231851     0.0468414    -0.0504755    -0.0952668     0.0338936    0.00982101   -0.00148843  -0.000486031  -0.000116190   6.65513e-05   9.60120e-06  -1.50969e-06   5.82641e-07       0.00000       0.00000       0.00000       0.00000       0.00000       0.00000       25.7422       34.1994       36.9161       36.4609       35.4658       31.3228       27.6811       22.2774       18.3131       13.8821       10.4237       7.36512       5.03640       3.32892       2.15442       1.30935      0.757085      0.417418      0.215771      0.105797     0.0488040     0.0207190    0.00808848    0.00292923   0.000955442   0.000274929   7.05474e-05   1.54124e-05   2.85337e-06   3.37278e-07       0.00000       0.00000       0.00000       0.00000       0.00000       0.00000
  15  27 4603.5401    0.5890 14.5406  9.7408 -0.0189  0.3313   0.0109   0.8063    0.0361   0.0000   439.8967       16.3775       13.1989      -13.7036       26.1794      -30.4045      -72.4471      -23.4798       22.3473      -11.9035      -16.9339       13.4262       7.10593      -5.77011      -2.43220      -5.05729     -0.686732      0.360656      0.449979    -0.0867396     -0.143871     0.0250656     0.0139749   -0.00144939  -0.000635748   0.000567811   0.000129126  -4.04460e-05  -8.89624e-06  -7.77745e-07       0.00000       0.00000       0.00000       0.00000       0.00000       0.00000       32.0357       42.6066       44.6931       45.2472       43.2126       38.9893       34.6028       27.9999       22.9360       17.6973       13.0952       9.36910       6.44422       4.24645       2.71763       1.66564      0.965278      0.524247      0.274247      0.138033     0.0604921     0.0268361     0.0102265    0.00373621    0.00120408   0.000345452   8.77601e-05   1.93987e-05   3.53479e-06   4.34662e-07       0.00000       0.00000       0.00000       0.00000       0.00000       0.00000
  16   9 2081.6177    0.6816  0.5553  9.5458 -0.0142  0.0268   0.0248   0.0527    0.0801   0.0000   444.8492      0.300439       7.23855       8.62893      -2.59761       1.54291      -1.35050     -0.122892     -0.905606       1.77144      0.948439      0.501692      0.716402     -0.611790      0.221896    -0.0707468     0.0711947    -0.0248844    -0.0360921    0.00442800    0.00908413    0.00141085   0.000373047  -2.52463e-06   3.30290e-05   7.75352e-05  -2.61978e-05  -1.34934e-06   5.94849e-07   1.64911e-07  -4.87353e-08  -6.09954e-09       0.00000       0.00000       0.00000       0.00000       2.57125       3.32139       3.38784       3.48705       3.46490       3.23399       2.68860       2.13415       1.61414       1.41702       1.02194      0.702990      0.527702      0.309469      0.224338      0.139074     0.0830910     0.0456799     0.0237046     0.0112360    0.00625475    0.00220076    0.00128159   0.000414382   0.000191502   6.65246e-05   2.10326e-05   5.41237e-06   1.66717e-06   3.44486e-07   6.25975e-08   8.29721e-09       0.00000       0.00000       0.00000       0.00000
  16  12 2514.8139    1.8125  0.8578 10.8494 -0.0031  0.0289   0.0493   0.0652    0.1057   0.0000   437.0077      -1.34219       9.71580       3.17201      -2.07144      -2.31620      -3.24808      -2.28368      0.622481       2.40920      0.421821    -0.0505004      0.728667      0.183592     0.0716826     0.0247465     -0.164051     0.0172950    -0.0307821     0.0252432    0.00209852    0.00143393   0.000466360  -0.000742937  -9.72986e-05   0.000120619  -3.83342e-05   6.80475e-06   1.69213e-08  -6.98682e-08   6.69330e-08  -6.18535e-09       0.00000       0.00000       0.00000       0.00000       2.72436       3.50658       3.93583       3.72627       3.53458       3.23717       2.89372       2.34240       2.01349       1.51801       1.10300      0.815956      0.547844      0.343477      0.240258      0.137758     0.0789398     0.0484929     0.0249976     0.0125654    0.00633337    0.00285910    0.00135572   0.000513800   0.000196315   7.70036e-05   2.44638e-05   6.70173e-06   1.72423e-06   3.76421e-07   7.03324e-08   8.23958e-09       0.00000       0.00000       0.00000       0.00000
  16  13 2656.9252    2.2084  0.8541 11.4338  0.0026  0.0391   0.0623   0.0683    0.1036   0.0000   435.1344       2.09706       9.73218       6.94417       6.76019      -2.17018      -6.83782       1.02579     -0.779909       2.75888       1.28594      0.408442     -0.387135      -1.11711     -0.331327      0.130102    -0.0703940    -0.0274414    -0.0271210  -0.000595392  -0.000632512    0.00230878   0.000275442  -2.29461e-05  -0.000360977  -1.80362e-05  -8.39742e-06   5.27269e-06   1.29145e-06  -3.40891e-08  -2.33560e-08   8.79295e-09       0.00000       0.00000       0.00000       0.00000       3.74389       5.24033       5.90302       5.35083       5.96676       4.62912       3.99285       3.46693       2.06634       2.16718       1.41946      0.939313      0.778009      0.383983      0.343192      0.187159      0.105529     0.0723706     0.0296968     0.0174143    0.00849674    0.00290366    0.00192858   0.000615629   0.000234327   0.000109356   2.83708e-05   7.37774e-06   3.00942e-06   6.46922e-07   8.91947e-08   1.01721e-08       0.00000       0.00000       0.00000       0.00000
  16  15 2941.8274    3.3260  0.8561 12.3070 -0.0033  0.0314   0.0922   0.0671    0.1241   0.0000   433.1153       1.23312       14.6232       1.12499      -9.68726       3.60263      0.715471      -3.93837      0.159496      -1.16322       1.22239      0.253458    -0.0562858      0.342384     -0.293106    -0.0807223    -0.0132432     0.0365048   -0.00869205     0.0105827   0.000397880   0.000286885    0.00103370   0.000317825   8.09037e-05  -6.32951e-05   1.41234e-06  -7.52903e-06   8.60748e-07  -1.76626e-07  -2.03780e-08  -2.71537e-09       0.00000       0.00000       0.00000       0.00000       2.94873       4.05069       4.14960       4.29395       3.60387       3.81791       3.27822       2.59457       2.11683       1.69400       1.14774      0.896879      0.648428      0.415188      0.271173      0.152526      0.100033     0.0459205     0.0308095     0.0131491    0.00792831    0.00290425    0.00157503   0.000531784   0.000271221   7.98983e-05   3.04061e-05   7.03035e-06   1.90765e-06   4.19324e-07   7.66022e-08   1.09888e-08       0.00000       0.00000       0.00000       0.00000
  16  16 3083.4684    3.9421  0.8960 12.3399 -0.0168  0.0283   0.1086   0.0736    0.2193   0.0000   436.9315       6.92805       12.6010       4.79251      -1.80182      -2.20023      0.471523     -0.256768       1.83849      0.725994      0.602375     -0.282628      0.714833     -0.311422     0.0242116      0.139505     0.0613927    0.00332581    -0.0136251    0.00719306    0.00503763  -0.000388776   -0.00182949  -0.000820626   0.000181645  -4.38428e-05  -3.35134e-05  -8.25129e-06  -7.07929e-07  -2.55440e-07   1.42088e-07   6.49293e-09       0.00000       0.00000       0.00000       0.00000       2.70799       3.54002       3.77295       3.56452       3.38035       3.26548       2.69972       2.53082       2.00811       1.49585       1.18195      0.780818      0.575821      0.362519      0.235418      0.128837     0.0825920     0.0436830     0.0241781     0.0124048    0.00601856    0.00265788    0.00122862   0.000507611   0.000188750   6.47063e-05   2.32236e-05   6.63824e-06   1.92304e-06   3.65952e-07   6.47650e-08   8.69671e-09       0.00000       0.00000       0.00000       0.00000
  16  17 3224.9888    4.0864  1.2877 11.3974  0.0003  0.0366   0.1031   0.0868    0.4646   0.0000   435.1221       9.98410       14.5305       5.58474       7.19577      -2.71477       2.07928       1.38467       1.29881      -1.49458       2.01743     -0.235281      -1.00778      0.261905      0.274019     -0.212186    -0.0702153      0.110821     0.0411269    -0.0310598    -0.0137812  -0.000599997    0.00415884  -0.000792641  -0.000378906   4.59601e-05   2.43267e-05  -5.83726e-06  -1.47979e-06  -1.40395e-07   1.76840e-07   2.36478e-09       0.00000       0.00000       0.00000       0.00000       3.37881       4.71879       5.06697       5.14343       4.85870       4.20711       3.72113       3.07353       2.32022       1.75178       1.39338      0.902098      0.690319      0.435112      0.279489      0.177584      0.105004     0.0560264     0.0327997     0.0162351    0.00824326    0.00389214    0.00164538   0.000682678   0.000276008   8.82026e-05   2.85125e-05   8.40993e-06   2.34332e-06   4.86201e-07   9.65237e-08   1.19033e-08       0.00000       0.00000       0.00000       0.00000
  16  18 3366.3717    3.2612  1.6709 12.2281 -0.0091  0.0427   0.0781   0.1096    0.1483   0.0000   435.3621       8.15720       20.8663       21.3401      -1.23501      -2.52810      -5.22813      -3.52840       4.49480       2.49247       5.00479      -2.54563     -0.583541     0.0508755    -0.0565844     -0.328624     0.0427060     0.0198212     0.0277062    -0.0113963   -0.00523697   -0.00722882    0.00153029   -0.00142592   4.02275e-05  -4.42401e-05   1.43343e-05  -7.37259e-06  -3.59941e-06   7.15668e-07   1.55889e-07  -9.96848e-09       0.00000       0.00000       0.00000       0.00000       4.34089       5.47175       5.90588       5.96960       5.67019       5.22595       4.48430       3.49482       2.89359       2.37107       1.69657       1.20382      0.790993      0.559158      0.351267      0.222299      0.136041     0.0758949     0.0395507     0.0210489    0.00924447    0.00456822    0.00180463   0.000864438   0.000308229   0.000111012   3.51898e-05   9.88579e-06   2.37092e-06   5.65957e-07   9.71658e-08   1.20977e-08       0.00000       0.00000       0.00000       0.00000
  16  19 3507.8875    2.7813  2.3701 11.8415 -0.0018  0.0526   0.0534   0.1313    0.0933   0.0000   439.7780       12.3567       13.3444      -2.35421      -10.5620       6.97652      -5.01655      -1.69421      -2.59043      -2.20036     -0.862266     -0.535313       1.19466    -0.0252059      0.371491     -0.172451     -0.123200    -0.0935121     0.0526626     0.0133010   -0.00111037    0.00135352    0.00127297  -0.000523249  -0.000423665   0.000206644   7.77571e-05   3.07930e-06   1.64221e-07  -8.15858e-07   1.64382e-07   4.04418e-08       0.00000       0.00000       0.00000       0.00000       5.12756       6.49478       6.78992       7.01748       6.72286       6.16998       5.53151       4.36481       3.54535       2.73293       2.06411       1.51834       1.10063      0.721821      0.475214      0.287340      0.177072     0.0955966     0.0525327     0.0275515     0.0137087    0.00615066    0.00270967    0.00111955   0.000424635   0.000144835   4.71288e-05   1.27060e-05   3.30938e-06   7.11768e-07   1.32526e-07   1.59386e-08       0.00000       0.00000       0.00000       0.00000
  16  20 3649.8435    2.2014  3.4572 11.2760 -0.0144  0.0647   0.0361   0.1712    0.0729   0.0000   431.0405       28.4034       7.62388      -2.31897   -0.00240151      -21.5986      -2.23477       4.72385       3.10303      -7.92948      0.988579       1.72421      -2.60883      -1.71396       1.17279    -0.0115069     -0.189791    -0.0952728     0.0918539    -0.0480229     0.0154342     0.0172044   -0.00454775  -3.24038e-05    0.00150812   0.000350647  -1.12905e-05  -9.76986e-06   4.33146e-06  -4.59456e-09  -7.12935e-08  -4.95427e-09       0.00000       0.00000       0.00000       0.00000       6.06734       8.22493       8.63506       8.67434       8.47511       7.58826       6.57892       5.46671       4.56577       3.43582       2.69660       1.81871       1.28357      0.878005      0.551082      0.340911      0.205921      0.114781     0.0627091     0.0318247     0.0158763    0.00702535    0.00319886    0.00129263   0.000506221   0.000169913   5.69603e-05   1.71074e-05   4.35400e-06   9.23567e-07   1.73094e-07   2.03497e-08       0.00000       0.00000       0.00000       0.00000
  16  21 3791.5731    1.8456  4.7660 10.8284 -0.0050  0.0784   0.0270   0.2069    0.0621   0.0000   436.4979       15.2586       8.86048       10.2085      -16.8492       17.2264       9.47804      -9.34319      -1.86953       1.24723     -0.262672      0.456958     -0.763699     0.0762795      0.720591     -0.219446    -0.0820752      0.180639   0.000626276    -0.0151815    -0.0141493    0.00140000    0.00409249  -0.000690245   -0.00192576  -1.85145e-05   1.52602e-05   1.68152e-05  -5.07204e-06  -1.50759e-06   1.49776e-07   3.33729e-08       0.00000       0.00000       0.00000       0.00000       7.31660       9.46007       10.2473       10.4536       9.82062       9.00580       7.99412       6.64233       5.40715       4.25075       3.14473       2.32907       1.56431       1.08685      0.684970      0.427498      0.262224      0.144305     0.0775723     0.0409059     0.0206365    0.00888946    0.00417993    0.00166491   0.000647803   0.000221204   7.27653e-05   2.07756e-05   5.12582e-06   1.16214e-06   2.00405e-07   2.45009e-08       0.00000       0.00000       0.00000       0.00000
  16  22 3933.3780    1.5422  6.7718 10.2908 -0.0049  0.0969   0.0201   0.2613    0.0579   0.0000   438.1015       3.91702       11.3803    -0.0786058      -22.9474       11.2455       10.1933     -0.189799      -1.55522       3.31756     -0.831643       2.54093       1.54766     -0.488812      -1.36414      0.302236      0.153414     -0.284118    0.00589332     0.0547159     0.0149217    -0.0195889   -0.00927228    0.00282884    0.00273004  -7.97519e-05  -9.50494e-06   5.25411e-06  -6.22889e-06   4.14812e-07  -2.29394e-07  -4.89484e-08       0.00000       0.00000       0.00000       0.00000       9.37581       12.0075       13.1073       13.2214       12.4632       11.4492       9.92417       8.41944       6.77618       5.34193       3.94954       2.86310       2.01427       1.33065      0.853619      0.534866      0.313066      0.183529     0.0936818     0.0525412     0.0246289     0.0116965    0.00497088    0.00216215   0.000771836   0.000288344   8.77497e-05   2.58047e-05   6.50146e-06   1.39439e-06   2.37144e-07   2.94617e-08       0.00000       0.00000       0.00000       0.00000
  16  23 4075.6009    1.2917  8.2725 10.2127 -0.0033  0.1209   0.0177   0.3392    0.0511   0.0000   444.3978       2.44772       33.1716      -13.1034       41.9642       7.96198       7.02641      -2.01928       7.90067       3.35896       4.64185     -0.673303      -2.31214       1.40624       3.08228     -0.135383     0.0922827      0.398976    -0.0307307    -0.0487034  -0.000890725    0.00690742    0.00444440    0.00833538   0.000504713  -0.000320802   7.29295e-06  -1.99055e-05   4.97800e-06  -9.41817e-07  -7.51104e-08   1.71860e-08       0.00000       0.00000       0.00000       0.00000       11.4208       14.3102       16.4473       15.6640       15.0090       14.2052       12.2602       10.2889       8.45067       6.49147       4.90113       3.62472       2.46361       1.70123       1.10817      0.662688      0.401882      0.232405      0.125085     0.0656502     0.0317414     0.0150130    0.00662004    0.00276446    0.00101837   0.000365560   0.000118872   3.35445e-05   8.18332e-06   1.73434e-06   2.93811e-07   3.45953e-08       0.00000       0.00000       0.00000       0.00000
  16  24 4217.6080    1.0476 10.4676  9.9694 -0.0053  0.1553   0.0155   0.4418    0.0504   0.0000   441.0602       18.8348      -8.76412      -21.8985       17.3726      -20.3555      -11.1543       18.1780     -0.725602      -11.8764       10.1430      0.317225       4.49546      -2.11743      0.173110     -0.597743      0.693373     -0.699463      0.102812      0.437728    -0.0103859    -0.0438388    -0.0104773   7.69630e-06   0.000164627   0.000282335   0.000294023  -1.93260e-05   3.69939e-06   5.58685e-07  -1.94458e-07  -1.38196e-07       0.00000       0.00000       0.00000       0.00000       14.7092       18.5099       20.7542       20.2936       19.5038       18.3858       15.7005       13.3180       10.8604       8.60202       6.27293       4.72395       3.22387       2.21009       1.41238      0.890336      0.534630      0.301959      0.166017     0.0869669     0.0424957     0.0200179    0.00848483    0.00357306    0.00136029   0.000474513   0.000153884   4.32729e-05   1.04939e-05   2.30581e-06   3.75061e-07   4.61969e-08       0.00000       0.00000       0.00000       0.00000
  16  26 4502.2659    0.7235 15.4711  9.7780 -0.0020  0.2815   0.0110   0.7114    0.0364   0.0000   490.9320       5.52546      -54.0578      -15.5100       53.9651       17.7072       28.6132      -12.1202      -14.2343      -7.01384       1.41941       3.29869     -0.310248      -1.95454     -0.426597      0.815839      -1.30213      0.218037      0.581685     0.0686877    -0.0978690    -0.0693809     0.0153096     0.0155028   -0.00376945   -0.00149416   0.000427916  -7.38922e-05  -2.79309e-05  -5.45899e-06  -6.15244e-08   1.50245e-07       0.00000       0.00000       0.00000       0.00000       26.0180       33.6645       37.8018       36.2639       35.4896       32.5464       29.0143       23.9112       19.8489       15.3128       11.4218       8.63070       5.96034       4.06587       2.66607       1.64489       1.00880      0.577821      0.315671      0.171358     0.0820656     0.0399245     0.0167951    0.00717588    0.00258758   0.000921763   0.000291549   8.01379e-05   1.95846e-05   4.24427e-06   7.30336e-07   8.32354e-08       0.00000       0.00000       0.00000       0.00000
  17  10 2260.2633    0.9834  0.8524  9.9683  0.0072  0.0336   0.0279   0.0731    0.1064   0.0000   436.4709     -0.687742       5.10808      0.144938      0.532442      -3.55907       1.48452       4.99117     -0.862049      -1.87128      0.876117      0.205691     -0.681996     -0.241332      0.103620      0.192112     0.0156359    -0.0340140    -0.0660872   -0.00622060     0.0104845  -0.000299748  -0.000219956  -4.50774e-05  -1.76086e-06  -0.000110814  -1.36450e-05   3.27106e-05   1.24239e-05  -2.82244e-06  -1.16581e-07   2.01557e-08   4.48113e-08  -3.16659e-09       0.00000       0.00000       2.98774       4.09947       3.74360       4.19468       4.20243       3.82963       3.36765       2.71620       2.27130       1.64464       1.28052      0.872347      0.762782      0.515508      0.350487      0.199480      0.120626     0.0731550     0.0402299     0.0235195     0.0116780    0.00569750    0.00249307    0.00106585   0.000459803   0.000182585   6.34929e-05   2.31578e-05   6.99880e-06   1.94756e-06   5.54900e-07   1.08436e-07   2.31341e-08   2.77996e-09       0.00000       0.00000
  17  11 2404.9975    1.3257  0.7966 10.8011 -0.0140  0.0288   0.0391   0.0665    0.0924   0.0000   435.6388      -2.88045       11.2584     -0.878082      0.130340       2.90776     -0.307660      -3.76533       2.79240       3.79863      0.644766      -2.70683    -0.0817090       1.03297     0.0664098     -0.122229    -0.0300970     0.0761081     0.0242855   -0.00234603    0.00128154    0.00167244    0.00137008   0.000136091   0.000657848  -0.000129390  -9.27684e-05   1.51740e-06   4.78975e-06   3.25327e-07   8.71106e-07   1.12600e-07   1.07220e-08   3.41450e-09       0.00000       0.00000       2.73579       3.43781       3.78629       3.88223       3.72367       3.11793       3.00378       2.42429       2.03017       1.59838       1.10904      0.917524      0.594245      0.411608      0.265396      0.167527      0.105851     0.0580767     0.0346902     0.0180834    0.00952032    0.00486324    0.00231771    0.00103428   0.000406028   0.000162998   5.99259e-05   1.96236e-05   6.46244e-06   1.61151e-06   4.06438e-07   1.00871e-07   1.73954e-08   1.94842e-09       0.00000       0.00000
  17  12 2548.0859    1.7919  0.9832 11.0529 -0.0044  0.0348   0.0462   0.0782    0.1038   0.0000   441.8434     -0.418576       14.2352       4.62390      -2.51981      0.425599       2.34547       4.34161      -2.10271       2.55426       3.31310      0.156031     -0.765086     -0.136371    -0.0312623   -0.00443892      0.148589    -0.0769778    -0.0173127    0.00363672    0.00802537   -0.00315574   0.000583219   0.000116377   -0.00136081   0.000296125   4.49530e-05  -4.69305e-05   4.12391e-07   1.02651e-06   6.29685e-07   9.96754e-08   1.08559e-08   3.88760e-10       0.00000       0.00000       2.89541       3.67473       4.21552       4.42904       4.02641       3.44454       3.51437       2.72336       2.14405       1.85309       1.37973      0.992250      0.652416      0.528909      0.294671      0.201278      0.126082     0.0714167     0.0413216     0.0221511     0.0120891    0.00562517    0.00280344    0.00118825   0.000578177   0.000226551   8.42892e-05   2.50614e-05   7.94350e-06   2.28888e-06   5.00754e-07   1.30633e-07   2.19727e-08   2.52872e-09       0.00000       0.00000
  17  13 2691.0341    2.4019  0.8687 11.3374  0.0004  0.0290   0.0669   0.0699    0.1119   0.0000   438.0061       1.21282       11.2751       1.44450      -1.34688      -3.52252     -0.872929       3.93624       2.63595     -0.705024      0.154845     -0.772765      -1.07468      0.238019      0.290934      0.326285      0.149391     0.0468278    -0.0443576     0.0410264    0.00606917    -0.0134320  -0.000203340   0.000850661  -0.000328553   1.26189e-05   6.27540e-05   1.31268e-06   9.79387e-06   4.27934e-06   8.24148e-07  -1.06255e-07  -3.46484e-08  -8.76832e-10       0.00000       0.00000       2.93753       3.60015       3.45206       3.58790       3.80756       3.45234       3.13038       2.45724       2.08703       1.40011       1.12993      0.879356      0.673115      0.470075      0.313482      0.194958      0.109200     0.0660281     0.0338073     0.0195005    0.00966487    0.00453791    0.00213668   0.000863172   0.000382216   0.000131833   4.87064e-05   1.88143e-05   5.59147e-06   1.68400e-06   3.98490e-07   8.54776e-08   1.79371e-08   1.91989e-09       0.00000       0.00000
  17  14 2834.3516    2.9801  0.7756 12.0245 -0.0175  0.0321   0.0886   0.0625    0.1104   0.0000   436.6775       3.45412       3.86516       2.35357      -3.30391      -1.04613       4.08656      -2.03324      -4.31930       1.00485     -0.688793      -2.11519     -0.538262     -0.510784     -0.230604     -0.209595     0.0494971     0.0248692     0.0131794    -0.0122478    0.00522780   -0.00365696   -0.00287071  -0.000262367   0.000150038  -0.000110769  -1.77800e-05   4.36979e-05  -3.80621e-06  -5.50415e-06   1.50156e-07   1.29626e-07  -2.42136e-08   5.57135e-10       0.00000       0.00000       2.47821       4.08931       3.73731       4.31373       4.00245       3.49151       3.36696       2.38734       2.32639       1.43749       1.39190      0.839355      0.691124      0.439720      0.270574      0.208708     0.0994253     0.0740157     0.0337572     0.0202132     0.0105585    0.00451191    0.00259603   0.000857609   0.000503481   0.000155056   6.84634e-05   2.54463e-05   6.04442e-06   2.49227e-06   5.48037e-07   1.08511e-07   2.68832e-08   3.00956e-09       0.00000       0.00000
  17  15 2977.1933    3.6587  0.7857 12.5808 -0.0009  0.0314   0.1058   0.0677    0.1033   0.0000   438.8514     -0.374673       11.0328       1.46432      -4.23756      -3.28972     -0.409184     -0.877295      -1.92958     -0.456212     -0.682415     -0.703150    -0.0131997     -0.370959     -0.270623      0.186959     -0.116113    -0.0748126     0.0136090   -0.00160918    0.00311647    0.00250258    0.00409386  -0.000633925  -0.000311689   2.99730e-05   5.92950e-05   5.09724e-06  -2.42823e-07   1.93823e-06  -2.54605e-07   9.34415e-08  -2.50262e-08  -1.66087e-09       0.00000       0.00000       3.51461       5.04403       5.59835       5.69895       5.39886       4.63344       3.77260       2.82688       2.23271       1.61360       1.24504      0.779405      0.590270      0.357795      0.258660      0.157735     0.0996322     0.0592600     0.0325691     0.0182771    0.00851451    0.00450731    0.00186794   0.000918248   0.000340915   0.000152281   5.06243e-05   1.90171e-05   5.57119e-06   1.57692e-06   4.40973e-07   8.18779e-08   1.78773e-08   2.10247e-09       0.00000       0.00000
  17  16 3119.3908    3.6817  0.9892 12.6229 -0.0130  0.0323   0.0939   0.0752    0.1396   0.0000   439.3280       6.64327       6.00397      -3.11791       1.08328       2.16794      -5.68554       2.30490      0.529023      -1.31474       1.10392      0.731289      0.635431     -0.328912     -0.107613    -0.0411943     0.0513611     0.0473752    0.00409782    -0.0149908    0.00589308    0.00288182    0.00538941    0.00150078  -0.000755167  -0.000112523   8.95009e-05   1.27305e-05   4.62389e-06   1.21498e-06  -5.05922e-07  -5.42870e-08  -2.12968e-08  -8.76797e-10       0.00000       0.00000       2.93588       3.56608       4.07303       4.03588       3.80632       3.40076       3.11790       2.72774       2.17622       1.80914       1.33433      0.960866      0.661887      0.472849      0.314674      0.185524      0.110377     0.0687251     0.0396280     0.0224594     0.0107299    0.00543603    0.00247536    0.00119441   0.000489657   0.000197827   6.75439e-05   2.43983e-05   7.28946e-06   2.02300e-06   5.01525e-07   1.11217e-07   1.75402e-08   2.13287e-09       0.00000       0.00000
  17  17 3261.3605    3.7492  1.2872 12.2120 -0.0137  0.0390   0.0908   0.0859    0.2157   0.0000   432.4250       9.40720       15.9705       3.40637      -2.48729       7.50302     -0.930402      0.835169       4.64900      -4.63232      -3.94907       2.47739       2.84090     -0.104408     -0.947010     -0.536142      0.141311      0.147217     0.0366000    -0.0106216    -0.0257255   -0.00103186    0.00798821   0.000927021  -0.000144567   3.97667e-05   7.12261e-07   9.02952e-06  -1.90587e-06   2.59194e-07   3.52356e-07   2.22149e-07   4.86198e-08   1.15209e-09       0.00000       0.00000       3.52206       5.12923       5.35710       5.26034       5.29687       4.51257       4.10837       3.24990       2.66406       2.05235       1.66071       1.11548      0.814903      0.556855      0.344212      0.246757      0.134892     0.0874733     0.0465466     0.0253205     0.0132087    0.00603466    0.00311562    0.00126930   0.000581027   0.000214587   8.44937e-05   2.77662e-05   7.93806e-06   2.71392e-06   6.42386e-07   1.43455e-07   2.66961e-08   2.98419e-09       0.00000       0.00000
  17  18 3403.3736    3.2127  1.7987 11.9368 -0.0051  0.0453   0.0698   0.1115    0.1734   0.0000   434.2484       3.60583       11.6101       7.20761     -0.533064       1.17503     -0.236814       1.61397       2.66049      -1.64601     -0.227563     -0.259680      0.806851      0.171640     -0.527096     0.0829946      0.104723     -0.180308     0.0505474    0.00885680    -0.0176707   -0.00335211    0.00791093    0.00200937   -0.00118404  -0.000373056  -1.28029e-05   4.65696e-05   1.31518e-05   6.56531e-07   1.40170e-07   8.48593e-08  -1.63271e-08  -2.21433e-09       0.00000       0.00000       3.82854       5.18546       5.55315       5.41517       5.58966       4.85829       4.61731       3.72806       3.10314       2.30584       1.96909       1.30751       1.04015      0.699566      0.446276      0.309843      0.173951      0.111629     0.0587987     0.0323293     0.0171881    0.00871882    0.00376250    0.00187321   0.000729777   0.000304245   0.000110918   3.76190e-05   1.04667e-05   3.46208e-06   8.52620e-07   1.68748e-07   3.26881e-08   3.40588e-09       0.00000       0.00000
  17  19 3545.5143    2.5934  2.7790 11.5506 -0.0097  0.0572   0.0467   0.1429    0.1021   0.0000   433.6588       13.8692       18.6862      -11.8719      -1.64759       8.45148      -6.15287     0.0792653       6.86019      -3.88329       2.84783      -1.06799     -0.426601      0.222206      0.102590      0.431118    -0.0486851      0.104566      0.180568    -0.0427039    -0.0189703   -0.00385219    0.00864939   -0.00625936   9.84744e-05   0.000866930  -0.000282574   2.32475e-05   5.58180e-05  -3.12338e-06  -9.96060e-07   4.98306e-08  -8.70398e-08   1.66449e-09       0.00000       0.00000       5.08109       6.67261       7.00297       7.04883       6.85347       6.19066       5.86763       4.70433       4.13636       3.16597       2.51584       1.76454       1.30626      0.898368      0.586045      0.373306      0.224284      0.132203     0.0769731     0.0413591     0.0213167     0.0104299    0.00500689    0.00220197   0.000934768   0.000371262   0.000139355   4.56270e-05   1.44003e-05   4.06547e-06   9.97493e-07   2.06322e-07   3.94751e-08   4.28064e-09       0.00000       0.00000
  17  20 3687.7476    2.1441  4.1646 10.9894 -0.0043  0.0680   0.0315   0.1817    0.0750   0.0000   445.8292     -0.272288       21.7601       17.2556      -14.4463       3.75506       6.14326     -0.916726      -3.17263       5.73854     -0.319402     -0.183658      -1.57395     -0.801348      0.196819     -0.234546      0.163729      0.376371     -0.185048    -0.0223356     0.0663026  -0.000970924   -0.00255380   -0.00350667   0.000776484   0.000928113  -0.000125902  -1.73621e-05  -2.01684e-05   1.54772e-06  -3.38768e-08  -3.41321e-07  -2.03357e-08   8.03680e-09       0.00000       0.00000       6.00369       7.97001       8.50834       8.72445       8.42784       7.73548       6.88437       5.77947       4.77360       3.71636       2.95137       2.07940       1.56835       1.00541      0.704791      0.444260      0.278184      0.163603     0.0911027     0.0502458     0.0252432     0.0128671    0.00600015    0.00269232    0.00111515   0.000450591   0.000162872   5.75368e-05   1.74638e-05   4.86629e-06   1.28120e-06   2.50353e-07   4.55364e-08   5.28804e-09       0.00000       0.00000
  17  21 3829.9493    1.7589  6.1019 10.4124 -0.0022  0.0829   0.0218   0.2378    0.0616   0.0000   428.1499       24.9672      -4.79822       4.49016       16.9760       19.1923      -17.1405      -4.61297       4.35562     -0.718567       1.84846       1.37899      -1.32344      -1.32913      0.274858      0.469645      0.907366     -0.328417     0.0379115      0.113780    -0.0571607    0.00109710    0.00151837   -0.00110915    0.00132435  -0.000519424  -0.000210080   3.04455e-05   2.51560e-05   1.07756e-05  -1.05354e-07  -3.46909e-07  -2.22101e-10  -1.78938e-09       0.00000       0.00000       7.51444       9.57935       10.5316       10.5164       10.1078       9.39781       8.43597       7.14864       5.91298       4.64121       3.53061       2.65598       1.87226       1.31163      0.876968      0.539247      0.339254      0.196601      0.112954     0.0608214     0.0320619     0.0156213    0.00737634    0.00332113    0.00140909   0.000549547   0.000204037   6.90771e-05   2.23217e-05   6.00163e-06   1.46954e-06   3.11113e-07   5.22282e-08   6.10980e-09       0.00000       0.00000
  17  22 3972.4238    1.5127  7.2629 10.2657 -0.0034  0.0995   0.0187   0.2724    0.0536   0.0000   436.7466       6.97301       24.3973       15.3417     -0.865869       5.02757      -9.35341      -5.23972       3.67760      -7.00955      -2.00629     -0.946229      -2.62394      -2.32773     -0.387208      0.284789     -0.389670     -0.720656     0.0517706      0.184929    0.00320593    -0.0211143    0.00338707   6.30161e-05    0.00208939   5.39398e-05  -0.000387696  -0.000146963   1.34482e-05  -1.20777e-05   2.53425e-06  -1.04544e-07   1.07063e-07  -6.10307e-09       0.00000       0.00000       8.83166       11.2271       12.5515       12.4521       12.0395       11.0370       9.87699       8.48967       6.88882       5.58849       4.17373       3.12192       2.29157       1.49769       1.02774      0.662154      0.407811      0.243428      0.137434     0.0757101     0.0400117     0.0195352    0.00982380    0.00404879    0.00180796   0.000682486   0.000259966   8.78959e-05   2.62364e-05   7.19504e-06   1.83284e-06   3.73552e-07   6.18001e-08   7.23230e-09       0.00000       0.00000
  17  23 4114.8938    1.2154 10.0302 10.0091 -0.0042  0.1335   0.0156   0.3771    0.0520   0.0000   452.9250      -5.18883       25.5234      -2.31933      -37.6280       1.54988       7.81597       4.49317       6.48231      -13.5536      -11.1332      -1.44515     -0.275406      -5.05562       1.20937      0.798411      -1.16331     -0.396251      0.168925      0.205176    -0.0456097    -0.0388388     0.0145753     0.0129042  -0.000172408  -0.000276665  -0.000160531   0.000102786  -5.68533e-06   6.07019e-06  -3.26209e-06   1.09235e-06   2.22209e-08   2.06186e-09       0.00000       0.00000       11.8449       15.4814       16.5200       17.1993       16.4685       14.9521       13.4782       11.3051       9.45492       7.52304       5.82780       4.23887       3.05956       2.09052       1.41237      0.898165      0.566763      0.336316      0.192395      0.105784     0.0557319     0.0274372     0.0132257    0.00581735    0.00249367   0.000968160   0.000351593   0.000117140   3.61756e-05   9.86236e-06   2.45102e-06   5.06939e-07   8.87018e-08   1.03723e-08       0.00000       0.00000
  18   7 1839.9376    0.4097  0.3712  9.0822 -0.0170  0.0254   0.0192   0.0437    0.0555   0.0000   442.1680      -1.00910       14.9008       3.71950      -1.16933      -2.30559      -4.60650     -0.166078     -0.339041       2.09407       1.70103    -0.0516124     -0.635951     -0.601123      0.387526    -0.0250366      0.146042    -0.0129230     0.0149749    -0.0228231     0.0159007   -0.00433455   0.000651155    0.00251896   0.000300915  -0.000315794  -0.000189513   3.23914e-05  -5.35015e-06  -1.94021e-06  -2.03341e-07  -6.58385e-08  -8.49265e-08  -3.04132e-08   1.10682e-09  -2.89098e-10       2.60295       3.19489       3.09622       3.17328       2.86742       2.89125       2.80473       2.33931       1.98337       1.54868       1.25613      0.913494      0.687180      0.476418      0.309066      0.199016      0.131532     0.0769616     0.0412036     0.0214232     0.0118763    0.00583573    0.00316829    0.00134513   0.000634945   0.000235590   0.000111943   3.89070e-05   1.46673e-05   4.49197e-06   1.31271e-06   3.57897e-07   8.74783e-08   1.70764e-08   3.37327e-09   4.21624e-10
  18   9 2143.6793    0.7776  0.7000  9.4776 -0.0056  0.0316   0.0229   0.0609    0.0846   0.0000   444.1304       1.67635       12.6983       3.06443       1.32615       1.77343     -0.660273       3.21463       1.93858      -1.18327      -1.77724     -0.569819      0.368042     0.0157487     -0.606679     -0.172868     0.0777647   -0.00102219    -0.0572901   0.000545748    0.00224331    0.00807331   -0.00227163  -0.000835702  -0.000236804   4.07393e-05   0.000104250   3.31906e-05  -1.77829e-05  -3.10643e-06  -4.69102e-07   6.35085e-07  -1.02222e-07  -8.51012e-09  -2.05559e-09   3.67540e-10       2.41995       3.46820       3.79004       3.18482       3.95236       2.93589       3.24288       2.48421       2.03036       1.82631       1.08400       1.05762      0.668094      0.496781      0.362977      0.193619      0.150197     0.0764356     0.0454206     0.0296243     0.0123173    0.00814208    0.00372766    0.00169363   0.000851900   0.000295137   0.000143542   5.96663e-05   1.63997e-05   7.33384e-06   2.20298e-06   4.66243e-07   1.50039e-07   3.80491e-08   5.57538e-09   4.71533e-10
  18  10 2291.6138    1.0792  0.7091 10.3949 -0.0123  0.0273   0.0333   0.0629    0.0974   0.0000   444.1781     -0.750933       15.5810      -3.83471      -3.67383       3.39554       1.39659     -0.236495       2.58386      -1.14561      -1.60888      0.246491      0.496389     -0.316234      0.154279      0.253877     0.0311695     -0.190403     0.0435517     0.0489001     0.0193401   -0.00797974    0.00760453   0.000627058   2.95543e-05  -0.000179047   1.39344e-05   9.68639e-06   3.55304e-06  -4.50106e-06  -2.99935e-06   1.16964e-07   2.48461e-07   1.27496e-08  -6.93868e-09  -7.44314e-10       2.33448       3.09382       3.12363       3.05788       3.00124       2.90048       2.64763       2.33430       1.90098       1.52376       1.19222      0.912383      0.652085      0.468805      0.322704      0.198478      0.126208     0.0800182     0.0412017     0.0262737     0.0130019    0.00718964    0.00334024    0.00175091   0.000678753   0.000348735   0.000128660   5.19545e-05   1.59457e-05   6.32498e-06   1.77811e-06   4.95714e-07   1.22472e-07   2.59809e-08   4.34994e-09   5.22217e-10
  18  11 2436.8967    1.5148  0.9266 10.6319 -0.0058  0.0342   0.0409   0.0727    0.1234   0.0000   436.7561      -6.34944       9.59433       12.4488      -2.70530      -4.64469      -5.50062       5.27258       2.57483     -0.580965       1.11383      0.428456    0.00937603      0.937258      0.381470    -0.0447388     -0.124130     0.0693322    -0.0142378     0.0219811   -0.00667617   0.000545767    0.00343407  -0.000676406  -0.000134310   0.000252502  -6.66813e-05  -3.93544e-06   1.27934e-06   4.89419e-06   1.05909e-06  -3.54179e-07  -1.72176e-07  -4.62105e-08  -2.83894e-10  -3.59803e-10       2.88689       3.71686       3.60324       4.27524       4.33782       3.64132       2.96891       2.75110       2.37658       1.87612       1.25485       1.00670      0.735811      0.571818      0.366287      0.247141      0.139457     0.0932731     0.0547098     0.0325646     0.0197120    0.00961174    0.00497144    0.00227917   0.000926347   0.000406783   0.000154417   5.44871e-05   2.15971e-05   6.76199e-06   1.98369e-06   5.89960e-07   1.31188e-07   3.12546e-08   5.01635e-09   6.53236e-10
  18  12 2580.8194    1.9913  0.8498 11.0991 -0.0097  0.0315   0.0554   0.0655    0.1081   0.0000   437.5833       4.22824       21.2138       2.93756       2.71489      0.723846      -2.22133     -0.591709       2.91156      0.100910     -0.225829      0.285774       1.82774     -0.170633     -0.386713     0.0110941    -0.0449909      0.182532    -0.0135727    0.00981547    0.00224321   -0.00154055    0.00108006   0.000680419   0.000781897   0.000573331  -0.000222689  -1.32591e-05   1.42489e-05   6.93762e-06  -5.68031e-07   5.26953e-08  -1.94623e-08   1.55561e-08   3.37697e-09  -4.18195e-10       2.73669       3.85281       3.88350       3.82109       3.80408       3.36917       3.44102       2.54758       2.40473       1.65249       1.34222       1.01973      0.775103      0.542425      0.349230      0.248144      0.133523     0.0869519     0.0481282     0.0257431     0.0143699    0.00703781    0.00368757    0.00166673   0.000805858   0.000328749   0.000138647   4.99216e-05   2.06210e-05   6.40912e-06   1.83459e-06   5.60749e-07   1.15466e-07   2.87291e-08   5.74914e-09   5.58156e-10
  18  16 3154.8464    3.8847  0.9397 12.7617 -0.0130  0.0384   0.1079   0.0693    0.1131   0.0000   432.7799       4.01693       12.5417       3.10926      -9.80132       1.39189      -7.02020       2.51926     -0.384134     -0.295199     -0.586433      0.645761      0.965955      0.359823     -0.140072     -0.274310      0.198279      0.242639    0.00966396    0.00197555     0.0181038    0.00156982    0.00392010   0.000931947  -0.000145660  -0.000523292  -1.70706e-05  -3.54856e-05  -4.06017e-05   6.87780e-06  -1.01271e-06   7.36207e-07  -1.62880e-07  -3.06170e-08   1.35933e-09   7.83670e-10       3.59538       3.95506       4.53095       4.93681       4.25795       3.86695       4.23675       3.58260       2.48103       2.01926       1.56359       1.36701      0.919509      0.636563      0.486962      0.326011      0.184853     0.0945217     0.0670667     0.0407707     0.0185215    0.00804653    0.00490431    0.00274944    0.00128134   0.000515214   0.000202443   7.41189e-05   2.64334e-05   7.54939e-06   2.22453e-06   5.15955e-07   1.42755e-07   3.19225e-08   4.69050e-09   6.04666e-10
  18  17 3297.3599    3.5281  1.5202 12.1703 -0.0083  0.0373   0.0756   0.0918    0.1377   0.0000   439.0938       3.81951       6.92837       10.3915       3.33952      -4.43717       1.69219       2.68628      -3.60919      -3.50695       1.95718     -0.805372    -0.0964804     -0.362170     0.0636227     -0.395154    -0.0718288      0.176348   -0.00111316     0.0646685  -0.000691644    -0.0161230     0.0110379    0.00314895   0.000738339  -0.000131396  -0.000114502   5.73906e-05   4.54883e-05  -8.85987e-06  -3.09519e-06   3.99576e-07   3.85370e-08  -9.19016e-09  -2.30536e-09   1.35999e-09       3.15910       3.99264       4.41236       4.24668       4.47948       4.05681       3.47563       3.08067       2.64654       2.04044       1.57372       1.19142      0.863220      0.635070      0.428608      0.274524      0.168376      0.109279     0.0589694     0.0366373     0.0190959     0.0103932    0.00499430    0.00237376    0.00103166   0.000450269   0.000181615   6.89208e-05   2.37428e-05   8.87364e-06   2.54983e-06   7.31254e-07   1.69922e-07   3.51146e-08   5.65102e-09   6.12829e-10
  18  18 3439.9845    2.9472  2.0623 12.0366 -0.0045  0.0445   0.0603   0.1200    0.1122   0.0000   438.9210      0.382289       12.4431       10.2453      -1.73248      0.877682       7.21877     -0.446453      -1.26324       5.16532      -1.24482      -2.02260      0.932911     -0.463425     -0.964239    -0.0540070      0.107677     0.0902990     0.0270711    -0.0271447    -0.0247076     0.0207358    0.00126574    0.00153314   -0.00220242  -0.000783016   0.000165607  -0.000115744   2.99632e-05   5.12513e-07  -1.58523e-07  -7.18063e-07  -5.03450e-08   3.14440e-08  -2.21705e-09   1.12945e-09       3.88927       5.07359       5.58574       5.63817       5.56794       4.96619       4.49952       3.75996       3.13509       2.52635       1.94658       1.48219       1.05252      0.722127      0.495503      0.341442      0.205854      0.134114     0.0759043     0.0447212     0.0235363     0.0121312    0.00627805    0.00292785    0.00140907   0.000567436   0.000238525   8.75662e-05   3.23779e-05   1.08806e-05   3.03709e-06   8.67444e-07   2.00947e-07   4.24203e-08   7.02589e-09   7.73853e-10
  18  19 3582.6072    2.4889  3.2233 11.1948 -0.0082  0.0572   0.0392   0.1513    0.1074   0.0000   440.2602       11.8326       16.6367       8.84435       1.40434       7.62154       2.92583       3.60373      -2.95594     0.0719203       2.28445      -1.87891      0.135685      0.825380      0.281893     0.0563176     -0.105762     0.0275015    -0.0299101     -0.112428     0.0254305    0.00454657    0.00591927    0.00867636   -0.00202239   -0.00109514  -0.000120807   0.000240797   3.44064e-07  -1.62172e-05  -1.69125e-06  -1.12044e-07   4.86620e-07   1.46801e-08   6.73398e-09   7.79191e-10       4.86273       6.46115       6.78318       6.83041       6.55173       6.35751       5.35491       4.90766       4.14942       3.28459       2.65354       1.92154       1.38914      0.982178      0.683063      0.423976      0.277544      0.168506     0.0992472     0.0571167     0.0317081     0.0157006    0.00820528    0.00370121    0.00172476   0.000721030   0.000311430   0.000109559   4.02058e-05   1.33736e-05   4.24600e-06   1.12492e-06   2.75402e-07   5.25707e-08   9.02253e-09   1.10851e-09
  18  20 3725.3056    2.1029  4.4201 10.7861 -0.0009  0.0686   0.0297   0.1828    0.0799   0.0000   441.4272       5.07781       2.67214       3.22878       1.40096       3.14553      -8.50894       11.1629       1.66826      -7.81512       2.25643     0.0449351      -2.18609     -0.308341    -0.0444729     -0.785728     -0.277579   0.000898278      0.132069  -0.000857430   -0.00943350   -0.00603467     0.0234603   -0.00825463   -0.00437280   0.000172223   5.59016e-05  -0.000148828   6.18009e-05   1.73386e-05   3.99812e-06  -4.18453e-07  -5.21793e-07  -1.06059e-07  -1.13611e-08  -7.45744e-10       5.82051       7.60229       8.01484       8.46587       8.04299       7.42765       6.88966       5.80906       4.83174       3.90964       3.02869       2.26525       1.70495       1.16708      0.804972      0.523784      0.340595      0.206950      0.119060     0.0681265     0.0364797     0.0195818    0.00973318    0.00466249    0.00208958   0.000897727   0.000366833   0.000141982   4.94503e-05   1.65803e-05   4.85270e-06   1.30668e-06   3.26156e-07   6.61574e-08   1.13805e-08   1.30508e-09
  18  21 3868.1587    1.6426  6.3121 10.3181 -0.0102  0.0861   0.0200   0.2318    0.0615   0.0000   439.1313       2.81989       18.5425       22.0145      -6.25217      -3.44798      -12.2836       10.6411       3.12199       2.61770      -3.08429      -1.99478    -0.0810745      0.273207   -0.00486895      0.132304      -1.08024      0.191005      0.245812     0.0367801     -0.108148    -0.0363881     0.0222637    0.00673334   -0.00750785   -0.00152919   0.000929286   0.000415092  -0.000120775   1.58564e-05  -1.47267e-05  -4.90327e-08   1.87516e-07  -5.05109e-08  -2.02488e-08  -1.33207e-10       7.41600       9.51155       10.5607       10.6927       10.3522       9.58205       8.63597       7.32859       6.12649       4.95672       3.83040       2.81516       2.15776       1.48184       1.02002      0.673814      0.432859      0.260104      0.153140     0.0930297     0.0484748     0.0254248     0.0136065    0.00601020    0.00305649    0.00112347   0.000522099   0.000189019   6.66961e-05   2.18315e-05   6.31790e-06   1.71280e-06   4.16480e-07   8.20022e-08   1.37778e-08   1.52563e-09
  18  22 4011.0016    1.3541  7.8426 10.2157 -0.0036  0.1078   0.0166   0.3004    0.0486   0.0000   459.9205       13.2396       8.07140      -5.05903      -1.29707       22.0472      -6.61855      -4.90683       5.05562       4.80767      -3.05565      -3.63448      0.328147   -0.00950690       1.51022      -1.28798      -1.28626     -0.404232      0.163030     0.0248894     -0.139107   -0.00305939   -0.00727195   -0.00283760   -0.00229046   -0.00142830  -0.000227648   0.000698380   0.000130511  -2.49545e-05  -1.07606e-05  -1.00248e-07  -4.93669e-07  -8.63544e-08  -3.01507e-08  -1.44992e-09       8.88704       11.7590       12.7827       13.0723       12.7683       11.7925       10.4436       9.17079       7.57935       6.01278       4.69147       3.53496       2.64925       1.85148       1.29251      0.838149      0.543593      0.332970      0.196354      0.114795     0.0613832     0.0334680     0.0170031    0.00762261    0.00386046    0.00147507   0.000649241   0.000238155   8.32877e-05   2.79378e-05   8.24684e-06   2.20492e-06   5.35807e-07   1.06094e-07   1.77027e-08   2.04307e-09
  18  23 4153.7503    1.1680  9.6167 10.0062 -0.0106  0.1330   0.0144   0.3591    0.0473   0.0000   436.2217       20.0513       3.65592      -4.70738       10.1646      -7.11160      -19.5026       12.9309      -2.27216      -18.5641       8.59658       5.80438      -7.08770       1.62087       1.80585       1.03305      0.198478      0.387232     -0.357326     -0.609350      0.176582     0.0283923    -0.0253462     0.0150974   0.000365159   -0.00840011    0.00151554    0.00109325  -0.000232125  -1.08692e-05   1.08868e-05  -1.30480e-06   1.15590e-06   1.63911e-07  -2.72008e-09  -1.84299e-11       10.7619       14.4507       15.7806       15.9538       15.6459       14.4985       12.9047       11.1818       9.40514       7.40358       6.05240       4.29874       3.37456       2.23334       1.60084       1.04910      0.666851      0.420912      0.246376      0.142790     0.0800811     0.0409447     0.0207264     0.0106160    0.00426921    0.00208468   0.000781143   0.000304178   0.000108024   3.53746e-05   1.02594e-05   2.81728e-06   6.95033e-07   1.28717e-07   2.28049e-08   2.52565e-09
  18  24 4296.8820    0.9069 11.1502 10.0140 -0.0066  0.1710   0.0137   0.4804    0.0418   0.0000   429.7424      -18.7181       36.2243       23.9456       26.9588       48.6126      -18.2472      -16.4016       21.2425       13.7151      -7.32042       4.59498       2.27770       1.13247     -0.200748       1.78513      0.133285      -1.44284      0.202928      0.310259     0.0666857    -0.0708086   -0.00824881   -0.00766621    0.00229579  -0.000882579  -0.000560361  -0.000269192  -6.98732e-05  -7.95976e-07   1.95952e-05  -4.90909e-06  -9.40583e-07   1.35970e-07   3.36654e-09   1.05503e-09       14.1873       18.2772       20.5298       20.8774       20.1231       18.5427       16.9573       14.4630       12.0993       9.58633       7.58327       5.70855       4.21421       2.99242       2.06511       1.37138      0.874159      0.552885      0.323323      0.188001      0.104981     0.0546106     0.0283451     0.0133871    0.00622007    0.00264665    0.00109621   0.000403711   0.000143649   4.63907e-05   1.35126e-05   3.59347e-06   8.35193e-07   1.68597e-07   2.81353e-08   3.09167e-09
  19  10 2322.2179    1.1457  0.9162 10.2467 -0.0066  0.0308   0.0302   0.0765    0.0892   0.0000   435.5246       5.13279       14.4866      -1.77907       6.63443       2.21580      -1.65594      -3.86258      -1.23910      -1.70326      0.146898      0.249402      0.568252     -0.669064     -0.133008      0.101463     -0.185189      0.104391      0.172225     0.0611519   -0.00799360   -0.00618149  -1.35456e-05  -5.49818e-06   -0.00120379   0.000918259   0.000140532  -5.14270e-05  -6.16865e-05   1.77026e-05  -5.22384e-06   4.64177e-07   9.01351e-07   3.44970e-07   1.09450e-09  -1.50772e-08       2.35757       3.19044       3.42365       3.69030       3.36660       3.43047       2.77565       2.61569       2.05363       1.69562       1.31726       1.02047      0.702668      0.580300      0.355242      0.256475      0.160396      0.104531     0.0614475     0.0364977     0.0210709     0.0111709    0.00608913    0.00297137    0.00152992   0.000624714   0.000306768   0.000117971   5.16477e-05   1.72872e-05   6.27446e-06   1.94906e-06   6.10170e-07   1.67296e-07   3.46488e-08   7.51808e-09
  19  11 2468.0757    1.5266  0.9327 10.7528 -0.0044  0.0330   0.0411   0.0701    0.1221   0.0000   434.8793      -1.48257       14.0659      -1.69193      -1.58761      -3.61459      -1.70389       2.27090       4.30379     0.0414689     0.0926319      -2.97026      -1.46364     -0.424911     -0.330711    -0.0608085      0.285760      0.200342     -0.116460    -0.0774919   -0.00580533   0.000967343  -0.000440179   -0.00257489   -0.00359175   0.000568367   0.000204493  -0.000223867  -4.47215e-05  -3.23144e-05  -1.16748e-05   3.89177e-06   6.51918e-07  -1.29898e-08  -8.64940e-09   3.39085e-09       3.16121       4.49295       5.16341       5.36867       5.02604       4.51579       3.86784       3.11296       2.58084       1.94139       1.46645       1.11822      0.794004      0.558497      0.367524      0.247343      0.166827     0.0997804     0.0624433     0.0351280     0.0216084     0.0103985    0.00592467    0.00293246    0.00148158   0.000628575   0.000282609   0.000117170   4.89068e-05   1.74322e-05   6.57291e-06   1.90443e-06   6.03200e-07   1.51131e-07   3.35336e-08   7.22991e-09
  19  12 2613.1007    2.1133  0.9325 11.3907 -0.0025  0.0327   0.0532   0.0660    0.1110   0.0000   437.4115      -4.68088       15.9483       5.16434      -3.94133     -0.278909       1.12045     -0.567277      -2.19323      0.513176       3.32616     -0.508698     -0.604189      0.128464     -0.641471     -0.449543      0.271603    -0.0307501    -0.0589849    0.00113824   -0.00179234    0.00468296    0.00547933   0.000353940  -0.000220829  -0.000976046  -2.79380e-05   8.19168e-05   4.10205e-05   5.42252e-06  -7.09477e-06   5.12230e-07   1.02954e-07  -2.98167e-08   1.43099e-10  -1.56016e-09       2.89329       3.68111       3.75725       3.40253       3.90503       3.53628       3.63852       2.99971       2.29662       1.85554       1.29533       1.08025      0.918137      0.657720      0.493043      0.327983      0.203057      0.131218     0.0691948     0.0412708     0.0229808     0.0108915    0.00685641    0.00292807    0.00150424   0.000719053   0.000271780   0.000126368   5.23439e-05   1.62134e-05   7.02940e-06   2.07291e-06   5.09351e-07   1.52602e-07   3.91677e-08   7.81195e-09
  19  13 2757.9436    2.6496  0.8268 11.8713 -0.0025  0.0254   0.0698   0.0685    0.0849   0.0000   437.9813      0.160015       15.8425       2.91840      -1.25725      -1.03258     -0.900876      -2.76169       1.94768       1.24867     -0.461000     -0.789758    0.00530487      0.499357     -0.382303      0.366711      0.148593     -0.103209    -0.0462856   -0.00569829    -0.0198646   -0.00978666    0.00572554  -0.000674213   -0.00125584  -0.000409633  -0.000127906  -7.56561e-06   2.04089e-05  -5.20148e-06   4.97473e-06   1.80611e-06   5.79728e-07  -1.10212e-07   1.62762e-08  -2.57474e-09       1.93322       2.63998       2.74550       2.94617       2.91343       2.57909       2.33586       2.00405       1.65328       1.42568       1.08133      0.785919      0.603654      0.419402      0.306838      0.196391      0.131589     0.0773994     0.0518553     0.0287670     0.0178743    0.00944852    0.00484350    0.00249430    0.00111279   0.000541249   0.000220645   9.95371e-05   3.61271e-05   1.42506e-05   4.87707e-06   1.44392e-06   4.53044e-07   1.12456e-07   3.04485e-08   6.14608e-09
  19  14 2902.4588    3.3783  0.7892 12.1986 -0.0019  0.0288   0.0908   0.0582    0.1035   0.0000   438.1361       4.96747       5.81509       2.71881      0.388940       2.73402      0.634371      -2.09204      -1.44574      -2.59084      0.439329     -0.220065      0.365614      0.364116     -0.826108    -0.0632736      0.250422      0.110539     0.0905018    -0.0163779    -0.0150323    0.00165279    0.00936763   -0.00136043   -0.00213272  -0.000124341   0.000466637   2.17486e-05   1.48685e-05  -1.80803e-05  -7.28567e-06  -1.40901e-07   7.09292e-08   2.67281e-07   5.38931e-08   5.01598e-09       2.54066       2.81158       3.33937       3.59747       3.02717       2.98226       2.97231       2.42903       1.86620       1.81616       1.47427      0.922127      0.740922      0.566703      0.362928      0.232606      0.160334      0.100093     0.0613515     0.0348289     0.0208135     0.0108701    0.00595174    0.00281314    0.00138859   0.000530519   0.000296724   0.000123767   5.45638e-05   1.87271e-05   6.01938e-06   1.59354e-06   4.46579e-07   1.25646e-07   2.83056e-08   5.43250e-09
  19  15 3046.5304    3.9874  0.8406 12.5486 -0.0010  0.0295   0.1027   0.0636    0.0987   0.0000   436.2545       3.01415       14.1525       7.58559      -4.54494      -4.38836      0.791989       2.83925     -0.222259      -4.61384      0.637017      0.834728      -1.25353     -0.884017      0.296093    -0.0133346      0.256080     -0.119193    -0.0825579    0.00981013     0.0229363   -0.00946423   -0.00610649   -0.00140657   0.000861427    0.00125155   0.000262454  -0.000144104  -1.13425e-05   1.05850e-06   1.42145e-06   3.07908e-07  -1.20425e-07  -1.93254e-07   1.01888e-08   1.09050e-08       2.09562       3.31663       3.19857       3.55861       3.21408       3.19828       2.63087       2.51298       1.84111       1.77859       1.20043       1.00616      0.673735      0.512101      0.328667      0.225306      0.142401     0.0979541     0.0534875     0.0345726     0.0173663     0.0113276    0.00455545    0.00310961    0.00122291   0.000634640   0.000257633   0.000126438   3.92331e-05   1.88108e-05   5.16439e-06   2.14219e-06   4.90984e-07   1.70114e-07   3.45788e-08   9.62037e-09
  19  17 3332.9579    3.4062  1.3169 12.6990 -0.0033  0.0390   0.0762   0.0865    0.0845   0.0000   439.6840      -1.46342       12.2841       6.08609       3.65148      -1.42696      -5.45419      -1.47743       2.97894     -0.180880       1.56373      0.458192     -0.127455      0.574353      0.319256     -0.174494      0.176352     -0.178853     0.0866864   -0.00379995    0.00335247    -0.0211573     0.0141636    0.00614331   -0.00389923   -0.00220322   0.000506330   0.000525574  -5.58879e-05  -2.59245e-05  -6.55966e-06   4.37132e-07   8.51176e-07   1.77944e-07  -5.67501e-08  -1.20129e-09       2.95319       4.21995       4.05412       4.63023       4.11837       4.26774       3.44525       3.25891       2.73859       2.13275       1.73904       1.28475       1.01560      0.692375      0.542438      0.314277      0.241806      0.135333     0.0965172     0.0466047     0.0351141     0.0145606     0.0107559    0.00391410    0.00281823   0.000790573   0.000576708   0.000156192   8.90384e-05   2.20853e-05   1.03087e-05   2.66884e-06   8.64411e-07   1.96141e-07   4.75586e-08   8.61369e-09
  19  18 3476.1754    2.7785  2.2312 11.7883 -0.0080  0.0463   0.0501   0.1178    0.0923   0.0000   442.1139     -0.716256       9.65111      -2.22203      -1.36122      -4.10361       7.24660      -2.79027      -2.48499      -1.45046       4.74611      0.853966     -0.618238     -0.591469     -0.109682     -0.126881      0.150637     0.0588971     0.0386536    -0.0969801     0.0158141     0.0320290    0.00584140   -0.00563220   -0.00484237    0.00404266    0.00167133  -0.000129790  -0.000285521   5.29699e-05   2.37857e-05   3.98184e-06  -7.36489e-07   1.10684e-08   5.39072e-08  -1.77216e-08       3.55442       4.89356       5.30054       5.60582       5.23776       4.89548       4.43489       3.74789       3.13588       2.55226       2.08563       1.49062       1.16557      0.810701      0.572746      0.370030      0.263003      0.163634      0.101737     0.0622883     0.0339407     0.0205389     0.0105166    0.00531858    0.00279568    0.00109393   0.000592829   0.000208739   9.24993e-05   3.33301e-05   1.02971e-05   3.39121e-06   9.18438e-07   2.40585e-07   5.68155e-08   1.08665e-08
  19  19 3619.1850    2.3532  3.6510 11.0515 -0.0073  0.0577   0.0338   0.1548    0.0841   0.0000   438.9374       12.9546       18.0453       4.05735      -13.3344       4.57983       5.54759      -1.96332      -3.65413      -4.03132      -1.74465      -4.57584       2.19274      -2.31394     0.0806611     -0.385432     -0.813709     -0.136981    -0.0119053    -0.0835956    -0.0222479     0.0432839   -0.00251140    0.00438631    0.00173326  -0.000585603   0.000437299   0.000402709  -2.07326e-05  -3.09464e-05   1.78784e-05   8.78709e-06  -7.80537e-07  -4.17191e-07   1.12371e-07   7.46566e-09       4.60243       5.98633       6.65193       6.62772       6.72821       5.93631       5.67034       4.82736       4.10242       3.30836       2.69878       2.01512       1.51748       1.07977      0.746574      0.510968      0.319795      0.217006      0.127033     0.0742403     0.0419147     0.0235616     0.0122536    0.00619683    0.00295248    0.00134451   0.000621315   0.000252983   9.86615e-05   3.65085e-05   1.26345e-05   4.06342e-06   1.13466e-06   3.24592e-07   7.33732e-08   1.45977e-08
  19  20 3762.4900    1.9179  5.1341 10.6685 -0.0032  0.0745   0.0249   0.2017    0.0654   0.0000   431.4958       4.95831       20.7877       8.73020      0.998507      -6.20457      -6.22743      -3.26869     -0.724899      -2.31482      -5.15860      -6.40571      -2.86058      -2.46281      0.669014       1.41096     -0.907409     -0.884106     0.0962324   -0.00829519    0.00798142    -0.0329609     0.0219974     0.0120467   -0.00628986  -0.000138354    0.00168922  -0.000484583  -8.21425e-05  -2.46378e-05   1.16751e-05  -4.91811e-07  -8.79551e-07  -3.34463e-07  -2.66696e-08   1.69994e-08       5.98162       7.64090       8.67903       8.48662       8.32747       8.08062       7.10482       6.34305       5.25697       4.37543       3.38730       2.58954       1.97255       1.41438      0.977526      0.679317      0.430047      0.272109      0.167906     0.0986421     0.0559535     0.0310640     0.0161004    0.00818861    0.00384043    0.00184792   0.000778125   0.000333673   0.000128908   5.02508e-05   1.71440e-05   5.39078e-06   1.55874e-06   4.18755e-07   9.54738e-08   1.84732e-08
  19  21 3905.7698    1.6627  6.5705 10.2183 -0.0011  0.0866   0.0189   0.2292    0.0589   0.0000   436.9266      -11.2764       1.42269      -11.5358      0.421876       4.01426       5.14943       3.86860      -5.50695      0.789744      -2.07548      0.916550     -0.363336       2.48664      0.653990     -0.774877     -0.573033      0.761260      0.138037     -0.187017     0.0891330     0.0482659    -0.0357515    0.00122873    0.00354882   -0.00117456    0.00111253  -0.000644698  -0.000261293   1.67013e-05   7.77796e-06   2.28362e-06   1.75705e-06  -7.65274e-07  -6.54411e-08   2.03209e-08       6.82222       9.17037       10.0459       10.2214       10.0323       9.36845       8.20612       7.44148       5.99579       5.04557       3.90916       3.07829       2.17273       1.63593       1.11369      0.777210      0.481014      0.317744      0.190116      0.113591     0.0655139     0.0354468     0.0185980    0.00934054    0.00459644    0.00205380   0.000952866   0.000384191   0.000152506   5.50280e-05   1.94039e-05   6.11210e-06   1.79741e-06   4.89427e-07   1.09756e-07   2.26307e-08
  19  22 4049.0043    1.3052  8.4077 10.1528 -0.0071  0.1112   0.0155   0.3079    0.0451   0.0000   441.4231      -8.44523      -2.30188      -9.57160      0.507525       6.69076      -18.8537      -17.5072    -0.0970395      -13.6445      -1.90851       8.13592       1.80738      -1.15636     -0.842675    0.00420432    -0.0138824      0.201087     0.0962807    -0.0252921    -0.0774987     0.0611887   0.000166941   -0.00490578    0.00787227    0.00351155  -0.000128772  -0.000861615   1.35550e-05   8.14889e-05  -3.96969e-05  -2.38537e-05   9.29651e-06   1.60262e-06  -7.09130e-08   4.57650e-09       8.96787       11.5376       12.9936       13.1202       12.7466       12.0285       10.6634       9.41832       8.01841       6.54587       5.11668       3.98458       2.92804       2.11768       1.44898      0.987290      0.647541      0.415000      0.254239      0.147378     0.0851382     0.0471375     0.0247171     0.0127654    0.00610637    0.00279423    0.00123618   0.000513664   0.000199339   7.46291e-05   2.58369e-05   8.17824e-06   2.39661e-06   6.20205e-07   1.40142e-07   2.80165e-08
  19  23 4192.3627    1.1101 10.7061  9.9593 -0.0108  0.1416   0.0136   0.3962    0.0441   0.0000   418.5316       10.6977       52.7997      -26.2977       3.50356       4.70281      -11.7932       7.30044       11.4459      -26.5682      -8.48726       7.40224      -1.76501       2.44765   -0.00860939      -1.79098       1.18052       1.39715     -0.273186     -0.344951     -0.292532     0.0383132     0.0750779   -0.00944117    -0.0207168    0.00204602    0.00383145   0.000516102  -0.000232992  -9.86560e-06   1.36094e-05   3.19637e-06   7.96006e-06  -9.58176e-10  -3.80666e-07   1.75565e-08       11.2850       14.8915       16.5036       16.5460       16.3038       15.2919       13.8083       12.0861       10.2452       8.23756       6.58914       4.94080       3.83938       2.70484       1.90239       1.29825      0.839680      0.539793      0.330253      0.192677      0.110539     0.0617853     0.0323058     0.0168154    0.00790493    0.00378554    0.00161294   0.000694228   0.000262330   9.97285e-05   3.38322e-05   1.06466e-05   3.06427e-06   8.18772e-07   1.88521e-07   3.60969e-08
  19  24 4335.7127    0.8757 12.3079  9.9908 -0.0015  0.1837   0.0127   0.5116    0.0375   0.0000   437.2887      -4.67790      -2.82249       18.6341       20.4753       24.7411       22.1442      -37.6183      0.964658      -4.42074      -14.2517    -0.0671226      -2.85982      -8.99921      -3.69224       1.77585      0.485330     -0.282177     -0.267218     -0.432471     0.0421455      0.106905     0.0484421    -0.0113354    -0.0247450    0.00557725    0.00638125   -0.00156216  -0.000376614   6.45344e-05  -6.84781e-05   2.31077e-05   6.01769e-06  -2.48552e-07  -1.47833e-07   4.72320e-08       14.7644       19.1391       21.3282       21.9554       21.0681       19.9703       18.0065       15.6118       13.2181       10.7571       8.45622       6.49159       4.93652       3.54447       2.46905       1.66571       1.12144      0.723241      0.438111      0.259895      0.151272     0.0831859     0.0444300     0.0230941     0.0112094    0.00505189    0.00225988   0.000940613   0.000369675   0.000134694   4.60811e-05   1.44048e-05   4.07355e-06   1.04357e-06   2.36236e-07   4.63699e-08
  19  25 4479.6113    0.7266 14.3562  9.8267 -0.0064  0.2384   0.0103   0.6213    0.0341   0.0000   439.8468       4.03546       38.2700      -34.2047      -41.2939       34.4314       41.9852     -0.568549       5.94639      -8.42646      -5.61936       3.91579       1.10032       4.89724      -6.45058      -1.47683      0.324609       1.28579      0.389059      0.104432     -0.246514    -0.0271103     0.0602350     0.0288157    0.00874575   -0.00393631    0.00169030  -0.000803255   1.99895e-05  -0.000135461  -0.000147149  -4.11895e-07   1.66180e-05  -2.35230e-06  -7.53574e-07  -3.69570e-08       18.6384       24.2998       26.7280       27.0945       27.0008       25.4893       22.8369       19.7513       17.0868       13.6672       10.9633       8.51879       6.41005       4.50472       3.31830       2.21419       1.46796      0.971024      0.588470      0.356999      0.207989      0.113499     0.0632406     0.0311544     0.0158683    0.00715582    0.00324903    0.00129434   0.000518715   0.000177904   6.34521e-05   1.95934e-05   5.47082e-06   1.39630e-06   3.19477e-07   6.12415e-08
  19  26 4621.8189    0.6016 17.2396  9.6828 -0.0015  0.3202   0.0082   0.7713    0.0283   0.0000   463.2896       69.5951      -11.6997       20.1073      -15.1471      -50.6902      -23.5122       51.9156       25.3302      -65.8076      -31.3460       12.2375      -2.27059     -0.745647      -1.66615     -0.677465      -3.53169       2.05997       1.48355     -0.545229     -0.354518     0.0484191    -0.0339968     0.0393091   0.000742755    -0.0104085    0.00672570    0.00222038  -0.000322753  -0.000214335  -0.000172166   2.32018e-06  -1.39735e-05  -2.17677e-06   3.23713e-08   1.71057e-07       25.2689       33.2424       36.3446       36.8861       36.6376       34.1503       31.2257       27.1229       23.0124       18.4598       14.9488       11.2699       8.68410       6.23961       4.47731       3.06483       1.98091       1.29523      0.802836      0.480154      0.277388      0.157501     0.0840985     0.0432347     0.0207246     0.0100397    0.00427262    0.00181850   0.000679519   0.000251717   8.41341e-05   2.60334e-05   7.27337e-06   1.89917e-06   4.26856e-07   8.24171e-08
  20  10 2352.4344    1.2322  0.9832 10.2189 -0.0068  0.0329   0.0297   0.0646    0.0961   0.0000   435.8252      0.915368       12.7307      0.479434     -0.174587       5.66531       3.94284       1.98438       2.80668       1.77335       3.30286      -1.63609      0.189041    -0.0218198     -0.334114      0.181811      0.135528     0.0106169    -0.0668362  -0.000980393     0.0358008    -0.0190158    0.00187570   -0.00539255   -0.00113701  -0.000507299  -0.000436805   0.000151337   2.57759e-05   3.96141e-06  -2.01062e-05   2.96642e-06  -3.46901e-08  -7.26579e-07   7.49232e-08   2.67999e-08       2.52975       2.99354       3.44065       3.81074       3.48527       3.14083       3.27386       2.61896       2.15504       1.78294       1.51057       1.13294      0.811434      0.626695      0.440609      0.311794      0.196847      0.132350     0.0891475     0.0497909     0.0303220     0.0167875    0.00965615    0.00519528    0.00230827    0.00124432   0.000568069   0.000283003   0.000111814   4.87971e-05   1.66829e-05   6.12073e-06   1.95874e-06   5.50560e-07   1.60092e-07   4.08560e-08
  20  12 2644.8811    2.1853  0.9112 11.4753 -0.0035  0.0268   0.0547   0.0671    0.1107   0.0000   439.8884       5.58586       16.3916      0.230078      -1.93467      -3.37459      0.884310       3.21276       2.17593      0.100523       1.50410     -0.224589     -0.727590     -0.693452     -0.266452    0.00888387      0.248083    0.00825060    -0.0210574    -0.0149822     0.0278663     0.0229911  -0.000483461   -0.00329301  -0.000101200    0.00108789   0.000616681  -0.000228605  -0.000108482  -1.66245e-05   1.45754e-05   2.76411e-06  -8.68388e-07  -2.76708e-07  -2.83878e-08   9.89473e-09       2.12062       2.91491       3.14024       3.25985       3.30442       2.92355       2.68956       2.24486       1.95835       1.53218       1.22148      0.918503      0.715392      0.500591      0.367070      0.252652      0.165109      0.105283     0.0645919     0.0408430     0.0236961     0.0139221    0.00724206    0.00376611    0.00199354   0.000936827   0.000441377   0.000195002   8.24991e-05   3.14251e-05   1.24399e-05   4.50433e-06   1.50793e-06   4.87456e-07   1.31641e-07   3.54367e-08
  20  13 2790.6283    2.6863  0.8140 12.0112 -0.0013  0.0280   0.0694   0.0604    0.0894   0.0000   436.1543       7.94606       14.7574      0.433820     -0.799303       1.14264       2.61812       2.26502       1.38770      -1.17731     -0.103160   -0.00166886      -1.10699      0.914182      0.599884     -0.336184     -0.165239    -0.0458957    -0.0182536     0.0266914    -0.0447847  -0.000298040    0.00715227    0.00542604   -0.00354494   0.000156059   0.000177983   0.000231014  -5.42292e-05  -6.45064e-05  -2.07356e-06   1.49099e-06  -3.15737e-07  -7.51119e-08   3.01545e-07   2.73732e-08       2.40379       2.85782       3.01806       2.96909       3.19511       3.30584       2.77285       2.32845       1.86372       1.55643       1.31490       1.06773      0.807894      0.527851      0.360852      0.259325      0.190564      0.128305     0.0862233     0.0507132     0.0281623     0.0152641    0.00825443    0.00386826    0.00217977   0.000951229   0.000428343   0.000208724   7.65650e-05   3.17082e-05   1.30062e-05   4.49048e-06   1.57872e-06   4.80502e-07   1.37688e-07   3.50642e-08
  20  14 2935.9954    3.6585  0.7592 12.3605 -0.0048  0.0244   0.0961   0.0536    0.0951   0.0000   437.7085       1.10430       10.1988      0.629660       2.00698       2.67787       2.94581      -4.93452      -4.26610      0.938526      0.120024      -2.24609      0.227951      0.323083      0.169914     0.0611553     0.0392576     -0.154839    -0.0586081   0.000588085    0.00957077   -0.00458384    -0.0101640   -0.00173437    0.00428055   0.000610021  -0.000147071  -0.000103708   3.69238e-05  -1.82854e-05   2.43868e-05   3.72718e-06  -1.53387e-06  -1.55605e-07   4.05194e-08   1.61193e-08       1.85509       2.53562       2.46968       2.73432       2.66953       2.58453       2.25830       2.00114       1.72051       1.40487       1.07813      0.794187      0.625177      0.477563      0.341094      0.242110      0.150992     0.0996284     0.0576405     0.0366759     0.0222258     0.0127753    0.00678221    0.00362409    0.00179063   0.000883551   0.000362510   0.000176864   6.73665e-05   3.00390e-05   1.10828e-05   4.10883e-06   1.37763e-06   4.18022e-07   1.17011e-07   3.34029e-08
  20  15 3080.4658    3.8215  0.8653 12.6502 -0.0055  0.0319   0.0986   0.0616    0.0927   0.0000   437.1966     -0.597754       16.2364      -1.62155       3.53700       5.97803      -2.58368       5.53269      -3.94539      -1.90675       2.25866       1.31412      0.362268      0.466922    -0.0775343     -0.406622     -0.272277      0.115632     0.0293401    -0.0592276     0.0118261     0.0237810    -0.0181492   -0.00582548   0.000587611  -0.000204101  -0.000431150   0.000361560   0.000164299  -7.77077e-05  -2.30440e-05   8.84050e-07   1.59112e-06  -5.85141e-07  -1.16011e-07  -1.99200e-08       2.38039       3.21775       3.56251       4.04123       3.29759       3.54698       3.05735       2.51995       2.29144       1.88797       1.35945       1.03750      0.909279      0.543157      0.413212      0.287995      0.212480      0.101618     0.0869277     0.0464014     0.0280611     0.0139946    0.00988318    0.00442906    0.00221866    0.00115272   0.000561586   0.000260825   8.59145e-05   4.04936e-05   1.67319e-05   6.17074e-06   1.95798e-06   5.78396e-07   1.53428e-07   3.62635e-08
  20  16 3224.3868    3.7273  1.2227 12.5791 -0.0070  0.0328   0.0786   0.0823    0.0932   0.0000   443.8994       3.09074       8.83429       1.08171      0.418934       1.50262      -1.00305      -5.22548       1.00157       1.60060       1.97997     -0.229646      -1.66373     -0.207495      0.496085      0.434170     0.0975608     -0.176812     -0.149917     0.0201044     0.0728000     0.0285043    -0.0132848   -0.00240707    0.00190523  -0.000460583   0.000560515   0.000290380  -9.97356e-05  -1.82823e-05   3.41651e-06   1.34029e-05   4.43218e-06  -8.93471e-07  -3.09157e-07  -3.38038e-08       2.65575       3.47632       3.56407       3.68189       3.63298       3.41733       3.04175       2.86245       2.30966       1.99980       1.62291       1.14344      0.928849      0.639586      0.492456      0.336021      0.202075      0.136356     0.0832187     0.0485102     0.0311446     0.0170852    0.00939125    0.00523306    0.00230125    0.00122359   0.000536752   0.000245465   0.000103592   4.37964e-05   1.42741e-05   5.78638e-06   1.93295e-06   5.34967e-07   1.56360e-07   4.66684e-08
  20  17 3368.1038    3.1731  1.7985 12.2033 -0.0068  0.0392   0.0589   0.0989    0.0725   0.0000   435.7321       7.01441       6.41300       9.11966       2.43071       5.01274       2.48788       1.05989      -2.37341       1.75312      -1.61718     -0.636933     -0.265831     -0.420271     -0.967345     0.0319489    -0.0794761      0.287772    -0.0313752    -0.0252557     -0.105501    -0.0114862     0.0199921    0.00395658    -0.0123589  -0.000530303   8.27343e-05  -0.000301068   7.11391e-05   6.87277e-05  -7.63318e-06   4.33696e-06   1.48971e-06  -5.32236e-07  -2.19299e-07  -7.80952e-09       2.96060       3.88783       4.24087       4.48007       4.40749       3.98996       3.63517       3.32067       2.72594       2.19519       1.72240       1.40838       1.02304      0.773181      0.541497      0.374439      0.259506      0.157614      0.102909     0.0618007     0.0372620     0.0214649     0.0113435    0.00629517    0.00324607    0.00161408   0.000754426   0.000333985   0.000141580   5.58591e-05   2.08036e-05   7.70590e-06   2.39929e-06   7.65154e-07   2.22534e-07   5.47766e-08
  20  18 3511.9001    2.6328  2.4882 11.7667 -0.0051  0.0488   0.0439   0.1224    0.0735   0.0000   441.8278       7.49687       5.07103      -6.46603      -1.33329       5.76129       3.30725       5.04058       1.79710       2.92535       6.53195     -0.765363       1.30420     -0.660793      0.643904    -0.0531964      0.381085      0.171814      0.275073    -0.0900696     -0.126192    -0.0114022     0.0181406   -0.00710731   -0.00824207   0.000694565  -0.000421447   4.70808e-05   0.000217185   9.17584e-07  -2.35993e-06  -5.90256e-06   2.96797e-06  -1.05103e-07   2.08143e-08   7.59732e-08       3.69030       4.93154       5.61277       5.37928       5.78158       5.16533       4.69796       4.10273       3.28480       2.84267       2.25165       1.75874       1.33134      0.941718      0.672391      0.448881      0.318963      0.207777      0.128366     0.0804723     0.0476140     0.0254216     0.0145529    0.00735857    0.00387544    0.00184872   0.000902023   0.000377019   0.000167857   6.69298e-05   2.65285e-05   8.82996e-06   3.11761e-06   9.83318e-07   2.74826e-07   7.22229e-08
  20  19 3655.5717    2.2751  3.8598 11.1089 -0.0034  0.0607   0.0319   0.1554    0.0740   0.0000   441.8727       4.96853      -1.82102      -2.32355      -8.66828     -0.536523      -10.5836      -1.34472      -3.93102      -7.03127       4.36826      0.976839      -3.60577      0.190494       1.06904      0.812320     -0.453224     -0.335062     -0.167018      0.111406   -0.00203580    -0.0231077   -0.00383617     0.0161219   -0.00610823    0.00142149   0.000444165  -0.000434049   0.000329873   5.72991e-05  -1.08177e-05   1.45020e-05   5.74664e-06  -1.41783e-07  -4.48005e-07  -1.04466e-08       4.66021       6.19985       6.75970       6.88980       6.75287       6.38583       5.90968       4.98032       4.34045       3.62286       2.91727       2.25988       1.68935       1.22099      0.862821      0.596745      0.406612      0.258710      0.165699      0.101351     0.0588785     0.0342535     0.0180991    0.00945603    0.00492169    0.00237676    0.00106123   0.000504002   0.000206622   8.39223e-05   3.27653e-05   1.19382e-05   3.89917e-06   1.23320e-06   3.37974e-07   8.61819e-08
  20  20 3799.1591    1.8566  5.5666 10.4611 -0.0034  0.0737   0.0216   0.2024    0.0631   0.0000   448.7317       11.1979       27.9283       19.3513       1.46310      -4.70685      0.619095      -2.10971       1.43363      -10.9731       5.23500     -0.704171      -1.89381       1.53948     -0.126967      -1.64992      0.860622    -0.0118083     -0.380116     0.0410543     0.0401268    0.00443449    -0.0203885   -0.00271085   -0.00298857   -0.00458138   -0.00211924    0.00122568   3.14207e-05  -4.38412e-05   1.35091e-05   9.23084e-07  -6.98142e-06  -2.26160e-07  -1.59294e-08   5.69537e-08       5.64410       7.24289       8.13316       8.08823       8.17707       7.56567       6.84618       6.33112       5.19678       4.31060       3.48714       2.64608       2.04132       1.52633       1.06563      0.754302      0.490958      0.321021      0.207552      0.121443     0.0717439     0.0411589     0.0231537     0.0121529    0.00624083    0.00299144    0.00140525   0.000642449   0.000267424   0.000107157   4.08125e-05   1.46977e-05   4.86494e-06   1.46904e-06   4.33901e-07   1.12490e-07
  20  21 3942.8241    1.5248  7.8025 10.1646 -0.0036  0.0969   0.0166   0.2655    0.0509   0.0000   444.6478    -0.0590954      0.605075       2.22132      -8.88103      -4.65211      -8.18751       1.55772       3.71856      -1.77478      -10.7144       2.42425       3.25518      -4.75960     -0.365579       1.22614      0.335283     -0.177698      0.526135      0.421964     0.0439105     -0.153792    0.00820491     0.0341096     0.0105724    0.00543851   -0.00148568   0.000240898  -0.000212048  -9.78775e-05  -8.15358e-07  -5.40803e-05  -4.75241e-06  -1.84301e-07  -9.96388e-07  -5.76514e-08       7.27755       9.66220       10.6014       11.0949       10.4367       10.2591       9.10461       8.08452       6.85963       5.70894       4.59537       3.53430       2.71411       1.94882       1.38542      0.990100      0.637610      0.423200      0.270453      0.163278     0.0952759     0.0562307     0.0296327     0.0161212    0.00819446    0.00388951    0.00191681   0.000811249   0.000368015   0.000139540   5.41179e-05   2.01413e-05   6.59403e-06   2.01010e-06   5.56106e-07   1.44807e-07
  20  22 4086.5570    1.3028  9.3014 10.0377 -0.0029  0.1103   0.0141   0.3206    0.0436   0.0000   448.8958       6.53842      -5.76961      -12.9251       30.8726       20.8952      -6.06033      -11.9930       1.24019     -0.354360       4.92164      -7.31053     -0.749928       1.20989      -1.34957       1.70612      0.645215     -0.288132     -0.224574      0.152951      0.229056     0.0402238    -0.0372332   -0.00658737    0.00666865   -0.00383027   -0.00117976   0.000580193  -2.04909e-05  -4.44767e-05  -3.50702e-05   1.87681e-05  -3.92746e-06   1.35139e-06  -1.99833e-07   1.14810e-08       8.43186       11.1009       12.3812       12.4082       12.5428       11.6532       10.6250       9.36115       7.80923       6.51424       5.25076       3.98327       3.09137       2.27422       1.59548       1.14116      0.752765      0.490660      0.308565      0.189444      0.112857     0.0634486     0.0353208     0.0185384    0.00955179    0.00463311    0.00222003   0.000963694   0.000416968   0.000166589   6.44193e-05   2.28339e-05   7.62159e-06   2.29894e-06   6.56722e-07   1.71627e-07
  20  23 4230.2220    1.0204 10.4307  9.9689 -0.0040  0.1403   0.0130   0.3898    0.0414   0.0000   405.6108       30.5875       30.9368       18.0451       5.62323       12.6171      -4.74822      -20.7591       3.39130       15.4232      -2.50470      -2.10206       2.53887       1.67965       1.51647       1.46784     -0.202520      0.901782    -0.0420953     -0.244530     -0.338511     0.0994742   -0.00337032     0.0308709    0.00379199    0.00234418   -0.00287138  -0.000571672   0.000578796  -1.59330e-05  -4.37076e-05   2.34685e-05  -1.39222e-05  -6.20768e-07   7.90131e-07  -8.48011e-08       10.6051       13.9929       15.3373       15.6219       15.3968       14.5562       13.3058       11.8188       10.0130       8.37644       6.68666       5.24394       3.96808       2.93437       2.05339       1.46400      0.962929      0.638523      0.404971      0.244203      0.147171     0.0828057     0.0461616     0.0244976     0.0124797    0.00620399    0.00284059    0.00131013   0.000539101   0.000224201   8.31358e-05   3.00331e-05   1.00934e-05   2.99961e-06   8.42193e-07   2.15313e-07
  20  24 4374.0743    0.8333 13.5822  9.9735 -0.0069  0.2092   0.0112   0.5589    0.0344   0.0000   428.5988      -34.8463       12.5959       30.0882      -36.8927      -17.6873       51.5631    -0.0507577      -18.6137       19.9060       20.0948      -1.62917      -2.60871      -7.87734       1.57403       3.53328       2.37815       1.00486     -0.224813     -0.183314     -0.133181     0.0604290    -0.0286091    -0.0317460     0.0233021   -0.00845321   -0.00325320    0.00494647   0.000704180  -0.000376076  -0.000204646   4.18092e-05   2.54038e-05   4.11769e-06   1.39744e-06  -1.82061e-07       15.4283       20.4901       22.4985       23.5501       22.7998       21.5321       19.6874       17.2805       15.0594       12.1513       9.95171       7.60116       5.96184       4.29089       3.09327       2.14769       1.44748      0.965680      0.600773      0.379028      0.221599      0.128369     0.0717309     0.0388098     0.0197007    0.00955378    0.00474919    0.00194602   0.000886523   0.000341551   0.000133525   4.63227e-05   1.54613e-05   4.72830e-06   1.25497e-06   3.24712e-07
  20  25 4518.0552    0.6833 15.8597  9.8020 -0.0050  0.2640   0.0088   0.6775    0.0304   0.0000   433.1044      -12.0884       9.63414       70.8572      -22.7895      -38.9373       2.03604      -23.0972       12.7079       11.4557       4.44078      -4.12935      -5.09514       4.04204       5.19979      0.326492      0.983846     -0.859297     -0.290443       1.24916      0.399004     -0.136244    0.00823895     0.0730853    -0.0189561   -0.00644019    0.00352877   0.000703129  -1.28030e-05   1.88558e-05  -6.55622e-05  -5.28573e-05   9.97935e-06   2.32395e-06  -1.13590e-07  -6.79230e-07       19.0888       26.2578       28.2235       29.6193       28.9451       27.0270       24.9713       21.8821       18.9271       15.4764       12.4529       9.81201       7.50005       5.46295       3.90507       2.77501       1.88273       1.20883      0.778259      0.485604      0.290440      0.169261     0.0921118     0.0510436     0.0257229     0.0129312    0.00627290    0.00266461    0.00117722   0.000462593   0.000174158   6.30961e-05   2.01325e-05   6.12927e-06   1.64062e-06   4.15792e-07
  21   7 1919.7729    0.5081  0.4297  9.1559 -0.0121  0.0240   0.0203   0.0441    0.0563   0.0000   439.2857      -1.81235       20.3753      -5.62321       3.33502      -3.65877     -0.509032       1.49592      0.219765      -1.30700       2.07801     0.0457184     -0.232022     -0.792642      0.227447    -0.0567947     0.0617657    0.00645548    -0.0525143    0.00120678     0.0598505    0.00384918    0.00430110    0.00223447    0.00308284   4.19086e-05  -6.18822e-05   1.21212e-05  -0.000207907   2.49690e-05   1.88400e-05  -1.24530e-05  -1.46357e-06   2.31530e-06   2.96220e-07   1.09969e-07       1.67853       2.23433       2.58266       2.26384       2.63061       2.45171       1.94779       2.00894       1.47099       1.32537       1.08531      0.774159      0.652323      0.458527      0.318207      0.232462      0.139194      0.112012     0.0686582     0.0408768     0.0272520     0.0147903    0.00800112    0.00472474    0.00244565    0.00128116   0.000595711   0.000290759   0.000133761   5.16065e-05   2.62333e-05   1.00937e-05   2.87161e-06   1.29862e-06   4.46981e-07   1.21044e-07
  21   9 2231.8744    0.9848  0.8081  9.7316 -0.0052  0.0257   0.0254   0.0613    0.1011   0.0000   441.5625     -0.292372       10.2902      -3.79159       2.02095     -0.455830       2.29424      0.889657     -0.817705     -0.568444       1.88595       1.07098     0.0725334    -0.0756351     -0.397603     -0.296376     -0.182717     0.0435858     0.0992226    -0.0172912    -0.0683842    0.00384950    0.00616594   -0.00592346   -0.00329031   0.000635474  -0.000324292   0.000366638   2.06201e-05   2.29777e-06  -7.81714e-06   1.66949e-06  -3.20737e-06   1.17772e-06  -1.93323e-07  -2.61767e-07       2.09163       2.86480       2.94549       3.03099       2.76702       2.68782       2.52627       2.24718       1.97435       1.69006       1.32094       1.07258      0.805088      0.585402      0.413152      0.285326      0.194140      0.121062     0.0804968     0.0456429     0.0297382     0.0161314    0.00941528    0.00473546    0.00264638    0.00136334   0.000663253   0.000297789   0.000145610   5.87606e-05   2.52201e-05   9.47100e-06   3.62538e-06   1.23606e-06   4.16361e-07   1.16140e-07
  21  10 2381.9110    1.3885  0.8775 10.4842 -0.0035  0.0259   0.0337   0.0632    0.0858   0.0000   440.9712      0.722612       15.0062      -2.24977      -2.55757      -2.72815      -1.75843      0.381198       2.55279      -1.77136      -1.25224      0.877540     -0.311433      0.113652      0.579724      0.145509    -0.0290287     0.0860910     0.0205767     0.0910275     0.0184141    -0.0255930    -0.0102025   -0.00293245   0.000703776  -0.000756547  -0.000323612   2.26701e-05  -9.25588e-05   4.05078e-05   2.65817e-05   1.74607e-06  -2.71894e-06   2.32702e-07   4.56479e-07   7.85508e-08       1.93701       2.47206       2.54522       2.78694       2.75860       2.67535       2.40673       2.20562       1.66968       1.46400       1.24887       1.00235      0.744412      0.519297      0.407802      0.267033      0.182243      0.126543     0.0873322     0.0554349     0.0311719     0.0180698     0.0104959    0.00563516    0.00303276    0.00134270   0.000686906   0.000344371   0.000149962   7.16994e-05   2.73894e-05   1.01140e-05   4.00164e-06   1.28925e-06   4.14591e-07   1.29646e-07
  21  11 2529.2878    1.8250  0.9333 10.9387 -0.0045  0.0282   0.0418   0.0601    0.0989   0.0000   437.8930       2.74274       10.4775       4.62115       1.68606       5.56668     -0.661992      -1.63881       4.41920      -1.38266     -0.582056     -0.100437     -0.484620     -0.412227      0.106472      0.177757     -0.166580      0.134094     0.0708905    0.00293273     0.0175139    -0.0138729     0.0100076   -0.00128260   -0.00305425    0.00162249   0.000240898   9.07606e-05   3.09801e-05   0.000107021   5.49801e-06  -5.62000e-06  -2.46939e-06  -1.16847e-08  -2.21628e-07   1.92086e-08       1.96631       2.70673       2.84639       2.95720       2.84347       2.85777       2.41422       2.29218       1.97801       1.68275       1.32650       1.07257      0.805533      0.596315      0.427061      0.302466      0.206347      0.134497     0.0855004     0.0525966     0.0328924     0.0198265     0.0102075    0.00641950    0.00288166    0.00171145   0.000770671   0.000377084   0.000173496   6.88415e-05   3.08981e-05   1.24561e-05   3.99888e-06   1.65900e-06   5.07056e-07   1.58008e-07
  21  12 2676.1880    2.3723  0.8313 11.5694 -0.0015  0.0263   0.0617   0.0603    0.1076   0.0000   440.5739       1.15625       10.4264      -3.94847      0.230154       3.36767     0.0791703      -1.05062     -0.144458     -0.105684       1.05392      0.490973     -0.306631     -0.676029      0.114644     -0.103785      0.147876     0.0373020     -0.119358    -0.0903282    -0.0278542    -0.0225200   -0.00314797   -0.00877246   -0.00419667    0.00112285  -0.000358797  -0.000171431  -2.70078e-05  -3.73899e-05  -4.68264e-05   9.47261e-07   2.06515e-06   5.30947e-07   1.39059e-07   1.49549e-07       2.01258       2.71093       2.65639       3.04034       3.02342       2.89086       2.52329       2.07666       1.77705       1.58260       1.30742      0.935832      0.713310      0.517772      0.401981      0.281168      0.190081      0.125878     0.0731613     0.0538061     0.0301943     0.0213127     0.0104408    0.00637738    0.00283079    0.00158730   0.000642557   0.000340749   0.000133142   6.40615e-05   2.48909e-05   1.04445e-05   3.68449e-06   1.37730e-06   3.77795e-07   1.31688e-07
  21  13 2822.9844    3.0000  0.7682 12.1098 -0.0055  0.0253   0.0791   0.0545    0.1077   0.0000   438.0186       5.24296       14.4301      -2.01239      -4.16094       1.35746      -2.16487     -0.531337     0.0388910      -1.00894      -1.37204      0.673923      0.243022     -0.706397     0.0970297      0.473237     0.0666440     -0.216646     0.0578548    -0.0127983   -0.00578601    0.00423218     0.0313977    0.00242890   -0.00484649  -0.000707666  -0.000144436   0.000533819  -4.12036e-05   7.91007e-05   6.32271e-05  -1.19456e-05  -6.13851e-06   1.60942e-07   6.83051e-07   1.78022e-07       1.93713       2.47903       2.78167       2.70086       2.50233       2.62731       2.32627       2.05429       1.82747       1.60587       1.20545      0.975796      0.753124      0.531921      0.396673      0.287630      0.176437      0.123477     0.0764633     0.0463083     0.0292754     0.0169886    0.00965823    0.00536960    0.00270851    0.00139487   0.000663757   0.000320814   0.000136273   6.35512e-05   2.52515e-05   1.04142e-05   3.67371e-06   1.47642e-06   4.73610e-07   1.31161e-07
  21  14 2968.8968    3.7448  0.7426 12.3400  0.0063  0.0236   0.0941   0.0527    0.0897   0.0000   436.8387       1.05665       12.8866      0.708455       1.94337     -0.893511      -3.44288       4.31858      -1.19219     -0.364510       1.54576     -0.342039     -0.532426      0.514507     -0.651647     0.0568261      0.204186     -0.137233     -0.114955     0.0195243     0.0275476   -0.00707335   -0.00615427    0.00573446   -0.00107586  -0.000842739  -0.000242024  -0.000265213   7.60025e-05   7.77144e-05  -2.69445e-05   1.95088e-05   5.68356e-07  -6.65784e-07  -5.64322e-08  -1.64813e-07       1.90585       2.61206       2.66508       2.62683       2.44619       2.13220       2.16528       1.96951       1.86171       1.63035       1.36034       1.02250      0.789369      0.546465      0.390378      0.263308      0.165888      0.109385     0.0666464     0.0403944     0.0261040     0.0147593    0.00879552    0.00453268    0.00244400    0.00125590   0.000618396   0.000268659   0.000134989   5.32419e-05   2.33904e-05   9.08652e-06   3.27160e-06   1.18544e-06   3.68721e-07   1.02420e-07
  21  15 3113.9221    3.9405  1.0169 12.3618 -0.0109  0.0286   0.0872   0.0667    0.1180   0.0000   437.7838      0.127390       12.0218      0.536382      -4.92010      -5.29310     -0.590283      -2.73017      -2.11791      0.942164      0.821692      0.940289       1.57710     -0.758298      0.373364     -0.334128     -0.113751     -0.204456     0.0141837     0.0281978    0.00179841    -0.0146828   -0.00773657  -0.000203586    0.00195090    0.00154830   0.000327504  -0.000121579   8.36312e-05  -0.000102772  -2.95004e-05   2.74270e-05   3.49368e-06   1.53645e-06   1.57869e-07   7.07694e-08       2.24242       2.70466       2.81994       3.11655       3.25054       2.86004       2.65343       2.40750       1.98976       1.77690       1.28169       1.15457      0.792411      0.613565      0.464959      0.309505      0.232996      0.139630     0.0859835     0.0552760     0.0353212     0.0225181     0.0114185    0.00609660    0.00328244    0.00167947   0.000870554   0.000381422   0.000168324   7.41589e-05   2.96009e-05   1.15645e-05   4.12513e-06   1.34974e-06   4.59201e-07   1.38887e-07
  21  16 3258.4482    3.7016  1.1726 12.5590 -0.0033  0.0313   0.0800   0.0733    0.1001   0.0000   436.0413       5.13028       14.3033       7.87811       1.47201       5.71880      -3.39781       1.82891       2.37697       2.57071      -2.21707      0.170439       1.12436      -1.17621     -0.141479   -0.00851143      0.276957      0.173494     -0.104693     0.0269313   -0.00138937    -0.0584810    -0.0111385     0.0102651    0.00388123   -0.00151989   -0.00173957   0.000231556   0.000388936  -4.96394e-05  -4.21997e-05  -8.76332e-06   3.32202e-06   1.36709e-06  -3.27789e-07  -1.23455e-07       2.43606       3.13391       3.50064       3.43183       3.26402       3.19363       3.01740       2.62873       2.35835       1.97907       1.49069       1.28066      0.978331      0.666088      0.516991      0.353333      0.235607      0.154976      0.101313     0.0588020     0.0373895     0.0221388     0.0121570    0.00625140    0.00347385    0.00187394   0.000908843   0.000401545   0.000208918   8.12796e-05   3.47577e-05   1.27450e-05   4.93517e-06   1.82907e-06   6.17104e-07   1.70205e-07
  21  17 3402.8129    3.1671  1.7408 12.1539 -0.0083  0.0381   0.0578   0.0918    0.0724   0.0000   433.0657       1.74392       10.3162       2.21663      -5.66927      -1.09665       2.72901       1.29474       2.48982       7.72285       3.41198       2.64951      -1.34054     -0.689927      0.507289      0.533742      0.240924     -0.225011     0.0854199    -0.0600116    -0.0413602    -0.0116036    0.00269933   -0.00976409    0.00142914    0.00166782    0.00117867   3.15692e-06  -3.16614e-05  -7.82648e-05   2.84944e-05   1.10336e-05  -9.73344e-06   2.09543e-06   9.75112e-07   1.01010e-07       2.79088       3.64589       4.05081       4.15985       3.99869       3.79741       3.49326       3.19451       2.61887       2.31561       1.88680       1.41177       1.11795      0.815888      0.591899      0.405698      0.290101      0.185128      0.120304     0.0756025     0.0465394     0.0275922     0.0155088    0.00897101    0.00459011    0.00252043    0.00114332   0.000621108   0.000235268   0.000123462   4.41947e-05   2.01715e-05   6.65811e-06   2.44251e-06   6.91533e-07   2.15775e-07
  21  18 3547.1522    2.5629  2.7086 11.7098 -0.0066  0.0484   0.0383   0.1222    0.0597   0.0000   440.4384       5.60689       12.6225      -8.58543      -9.06825       5.98921      -1.15665      -4.69173      0.942651      -1.22641       3.04547      0.755200      -1.08621       1.81771      0.728578     -0.434564     -0.293420   0.000532520     0.0990918    -0.0194565     -0.106561    0.00371304     0.0232636   -0.00231195    0.00608838    0.00186789    0.00220715  -0.000275104  -0.000743436   5.41786e-06   5.94660e-05   2.57068e-05  -4.99941e-06  -3.45578e-06   1.40028e-06  -3.64903e-08       3.50855       4.66125       5.13894       5.14817       5.16103       4.72245       4.35139       4.03509       3.40635       3.00229       2.45991       1.88559       1.47576       1.06783      0.762257      0.528974      0.370229      0.237409      0.156894     0.0947409     0.0614444     0.0355717     0.0201540     0.0111366    0.00590650    0.00305076    0.00151559   0.000717219   0.000311633   0.000141941   5.61890e-05   2.31001e-05   8.33385e-06   2.94267e-06   8.92019e-07   2.71463e-07
  21  19 3691.5146    2.0945  4.1887 11.0366 -0.0060  0.0624   0.0274   0.1614    0.0604   0.0000   435.8152       15.2334       24.4636       3.01561      -2.34862      -5.10932      0.263732     -0.656950       3.23659      -5.97944      -2.17529      -1.64910      0.532648      -1.34625     -0.362765       1.30579     0.0593423     -0.661374      0.349097      0.102392    -0.0690193    -0.0106497     0.0191211     0.0394701    -0.0144876    0.00926800    0.00208984   -0.00101922  -0.000666466  -6.67503e-06  -0.000131555  -5.79218e-06   9.77225e-06  -6.45912e-06   1.67558e-07  -6.33687e-09       4.52925       5.90452       6.62674       6.67941       6.75724       6.38464       5.77186       4.99213       4.49877       3.66590       2.99779       2.33395       1.85250       1.30211      0.974988      0.696849      0.469778      0.307950      0.201068      0.126985     0.0766302     0.0464169     0.0263306     0.0142676    0.00764378    0.00392580    0.00192628   0.000903232   0.000415218   0.000178318   7.13549e-05   2.78972e-05   1.07493e-05   3.76252e-06   1.19605e-06   3.57473e-07
  21  20 3835.5611    1.7350  6.1425 10.4163 -0.0066  0.0773   0.0193   0.2161    0.0546   0.0000   430.5882       19.3309      -3.94471       1.94845       13.4408       16.1876       17.4445      0.551420       8.49387       1.53737      -1.74793      -4.73088      -2.95076      -5.29387     -0.869407      0.688683      0.104382     -0.617229      0.328590    -0.0706782     -0.102071     0.0166879    -0.0378003    -0.0102651    -0.0123512    0.00321386   -0.00124820   -0.00110439   0.000879006   0.000230255   0.000112453  -2.96645e-05  -3.04207e-05   4.05915e-06   2.15333e-06  -1.45165e-09       5.69513       7.39899       8.12750       8.33002       8.57223       7.87271       7.42531       6.22418       5.56185       4.57303       3.70947       3.02961       2.22017       1.69722       1.21215      0.852213      0.594717      0.398405      0.256858      0.161335      0.100460     0.0594546     0.0335123     0.0181792    0.00982366    0.00497800    0.00248999    0.00114940   0.000524061   0.000227073   9.46017e-05   3.62627e-05   1.35198e-05   4.61455e-06   1.49834e-06   4.50346e-07
  21  21 3979.8705    1.4553  8.0806 10.2161 -0.0047  0.0985   0.0155   0.2721    0.0450   0.0000   445.8409      0.517070       10.3596      -12.8877     -0.480578       13.8329       5.92960      -14.5461       12.2391      0.728510      -5.89292       2.73347       1.28506     -0.465080      -2.39263      0.720956      0.372725      0.286354     -0.167972    -0.0875535      0.161000      0.133576    -0.0788040  -0.000397022    0.00547267    0.00386229   -0.00282274  -0.000220068   0.000262288   3.79557e-05   0.000139121  -9.40586e-05   1.03867e-05   6.70703e-06   2.48084e-06   6.66428e-07       6.99358       9.35817       10.2227       10.7007       10.5405       9.75232       9.18593       8.16263       6.99904       5.91048       4.73086       3.76275       2.91278       2.14503       1.59373       1.09747      0.763937      0.512938      0.326727      0.208104      0.125397     0.0750178     0.0422074     0.0236133     0.0125689    0.00647625    0.00319668    0.00152634   0.000679513   0.000301010   0.000123105   4.84930e-05   1.78868e-05   6.14859e-06   1.92222e-06   5.78282e-07
  21  22 4123.9410    1.1741  9.9568 10.0881 -0.0011  0.1261   0.0133   0.3428    0.0396   0.0000   444.6595      -1.82561      -22.6570      -2.49264       23.9415      -8.77237       2.43505      -2.84277      -4.86366      -3.30265       4.68891      -5.61550      -8.82100       8.54357       1.51004      -1.42664      0.878685     -0.186014     0.0372662     0.0215650     -0.313345      0.125659      0.110305    -0.0558456    -0.0103000    0.00499089    -0.0101104  -0.000603817    0.00177029  -0.000138663   0.000130347  -2.88336e-05   5.53354e-06   2.00477e-05  -3.65851e-06   1.44751e-06       9.15873       11.6226       13.0792       13.3994       13.1899       12.9011       11.6648       10.4096       9.03408       7.38381       5.88279       4.77504       3.65759       2.80489       2.03224       1.44965      0.992584      0.666964      0.438112      0.269399      0.164149     0.0976399     0.0563595     0.0304221     0.0168265    0.00871997    0.00425763    0.00200844   0.000921998   0.000402625   0.000161847   6.34187e-05   2.34598e-05   8.13838e-06   2.59204e-06   7.71971e-07
  21  23 4268.0576    0.9895 12.0110 10.0387 -0.0012  0.1563   0.0124   0.4510    0.0362   0.0000   449.0257       19.0088       10.4789       27.3591       35.5468       8.61563       27.7267      -5.21685      -19.4032      -7.28027       8.80466       9.14439       1.95455      -4.52875     -0.517253       1.70883       2.14465     -0.333105     -0.136437     -0.160898      0.223467    -0.0389024    -0.0658911    -0.0739621   -0.00377463   -0.00754584   -0.00157841    0.00206829   7.80464e-05   0.000417462  -1.30667e-05   4.60382e-05   1.81524e-05   9.64220e-06   4.10425e-06  -2.29357e-06       11.3611       14.6306       16.4232       16.8965       16.6452       16.0439       14.4056       13.0442       11.1611       9.30361       7.52609       6.09153       4.52445       3.47937       2.54592       1.78469       1.23394      0.830817      0.533016      0.337965      0.208115      0.123347     0.0707751     0.0390341     0.0212551     0.0107319    0.00543134    0.00254635    0.00116109   0.000502358   0.000209766   7.93074e-05   2.96056e-05   1.00177e-05   3.24283e-06   9.71553e-07
  21  25 4556.0345    0.6556 15.3758  9.7743 -0.0061  0.2522   0.0086   0.6545    0.0290   0.0000   427.1250       15.5048       58.8915      -33.0934       26.0572      -9.45133      -9.91336      -2.68777       19.0653      -3.30638       1.06601       10.4696      -9.96274      -3.42550      -1.59191      -1.19569     -0.648219      0.953538     -0.901523      0.135121      0.257142     0.0780508     -0.139791     -0.186589     0.0257490    0.00842464   0.000901754    0.00603070  -0.000273028   0.000584532    0.00113843  -0.000262998  -7.77152e-05   1.94871e-05   1.55260e-05  -1.29006e-07       18.0960       23.3314       26.5515       27.0538       26.6256       25.4794       23.5625       20.7289       17.6134       15.3848       12.1033       9.88347       7.52135       5.56706       4.13354       2.87960       2.02157       1.36054      0.882727      0.570976      0.346581      0.210094      0.120724     0.0670339     0.0370080     0.0185886    0.00964911    0.00449564    0.00209162   0.000891038   0.000377762   0.000140942   5.31585e-05   1.76149e-05   5.52818e-06   1.60921e-06
  22   8 2104.7466    0.7529  0.5846  9.7040 -0.0024  0.0228   0.0218   0.0482    0.0634   0.0000   439.9071      -1.86640       12.1184     -0.223895      -2.95851      -1.99268       1.04893     -0.973086      0.929684      -2.15790      -1.31957      0.177602       1.44767      -1.00980     -0.588844  -0.000569193     -0.189074     -0.129088   -0.00686858     0.0541108    -0.0344106    -0.0368357   -0.00614645    0.00746317    0.00194950   -0.00235822  -0.000291809  -0.000370781  -0.000159448  -7.95059e-05  -3.39213e-05   3.46811e-05   3.58088e-06  -5.61570e-06   4.78055e-07   9.04246e-09       1.80807       2.20780       2.27818       2.29220       2.29145       2.36540       2.26669       1.98486       1.67751       1.34109       1.09322      0.796158      0.689311      0.555007      0.419915      0.310320      0.204442      0.146712     0.0931616     0.0577586     0.0334594     0.0214513     0.0112447    0.00659968    0.00358662    0.00195391   0.000961289   0.000477624   0.000203557   9.86547e-05   4.25255e-05   1.92935e-05   6.84209e-06   2.77308e-06   9.73333e-07   3.43813e-07
  22   9 2259.9986    1.0695  0.7283 10.0218 -0.0024  0.0251   0.0274   0.0530    0.0775   0.0000   438.3893     0.0866363       15.0803      -2.09999       1.07717    -0.0366574      -1.92974     -0.983265     -0.898453      0.208409     -0.708103       1.00229     -0.207689     -0.125602     -0.431642     -0.309386     0.0918486     -0.148321    -0.0265687   -0.00472224     0.0726233    -0.0170692    0.00505639    0.00472332    0.00374455    0.00256888  -0.000443966  -6.30226e-05   0.000170105   0.000128268   6.18113e-07   2.41936e-05   1.45310e-07  -4.20068e-06  -5.43344e-07   5.12295e-07       1.69042       2.38856       2.54411       2.51417       2.68137       2.29021       2.41623       1.93063       1.77986       1.50090       1.18017      0.989004      0.720387      0.562443      0.405775      0.304120      0.208915      0.127618     0.0928800     0.0514538     0.0373365     0.0195793     0.0126591    0.00717080    0.00370044    0.00209121   0.000943096   0.000519426   0.000230796   0.000115681   4.64127e-05   2.00816e-05   7.92730e-06   3.06527e-06   1.10073e-06   4.16197e-07
  22  10 2410.8012    1.3908  0.9220 10.5174 -0.0050  0.0312   0.0321   0.0626    0.0994   0.0000   439.2370      0.902379       14.5954       1.36338      -1.32523       1.70823      0.637504      0.367452      -1.89822       2.92268     -0.229734     -0.483531       1.33876     -0.332027     -0.408594      0.373447      0.118664      0.103800    -0.0677062   -0.00112866     0.0164840    -0.0165236    -0.0162416    0.00561221   -0.00113634   -0.00306533   0.000781520  -0.000592708  -0.000263198   0.000117907   3.29397e-05  -3.69585e-05  -6.17350e-06   3.50952e-06   2.43379e-06  -4.74463e-07       2.73041       3.62093       3.75557       3.63846       3.18385       2.44792       2.44020       2.69630       2.70617       2.48086       2.05740       1.69683       1.29748      0.895940      0.594203      0.397772      0.262018      0.168033     0.0957695     0.0626056     0.0383158     0.0239356     0.0140873    0.00708224    0.00417487    0.00215793    0.00124434   0.000628731   0.000303532   0.000133344   5.54407e-05   2.18977e-05   8.43953e-06   3.19503e-06   1.16179e-06   3.60871e-07
  22  12 2707.0988    2.4864  0.9824 11.5946  0.0035  0.0265   0.0565   0.0648    0.1029   0.0000   438.2440      0.673879       13.9888       3.23527      -3.57039       1.00774       1.16678      -4.37559     -0.428284       2.90190      0.735795      -1.00987     -0.299013      0.643738      0.110572      0.298815    -0.0848641   -0.00836208     0.0516395    -0.0435011     0.0344048    0.00939432    0.00379975    0.00327362  -0.000979098   0.000525596   0.000867697  -0.000410749   0.000403203   3.13979e-07  -1.97324e-05  -7.90565e-06   4.07393e-06   5.22420e-06   8.62691e-07  -1.73835e-07       1.85745       2.50191       2.69231       2.78665       2.91070       2.50229       2.55502       2.13848       1.86210       1.61489       1.23228       1.07527      0.755979      0.618663      0.407221      0.308635      0.217511      0.141427     0.0952182     0.0583207     0.0391954     0.0225900     0.0133193    0.00760362    0.00413819    0.00214164    0.00110271   0.000576721   0.000263082   0.000123731   4.98303e-05   2.23285e-05   8.65377e-06   3.41623e-06   1.17209e-06   3.92880e-07
  22  14 3001.3985    3.7200  0.7968 12.6280 -0.0087  0.0232   0.0917   0.0553    0.0924   0.0000   439.7528       1.79507       20.9352       5.16004     -0.105003      0.737719      0.447216      0.120769       1.12744     -0.104470      -1.95616      -1.55040      0.766779      -1.10325      -1.11635      0.281652     -0.117056    -0.0195617    -0.0422090     0.0382886    -0.0122122    -0.0607613    -0.0165923     0.0105022   0.000210569    0.00467229    0.00137446  -0.000580616  -0.000299447  -3.49416e-06   5.85251e-06   6.55104e-06   4.61555e-06  -4.76029e-06  -8.02369e-07   9.56927e-08       1.72789       2.14580       2.41789       2.50013       2.47456       2.22340       2.17911       1.85749       1.67002       1.43610       1.17857      0.894317      0.690257      0.563443      0.391574      0.271152      0.191327      0.128076     0.0820549     0.0532044     0.0332781     0.0188063     0.0118760    0.00644720    0.00370292    0.00202337   0.000963251   0.000506460   0.000229572   9.95048e-05   4.55740e-05   1.88300e-05   7.82513e-06   3.14941e-06   1.04530e-06   3.38797e-07
  22  15 3147.0125    4.0268  0.9593 12.7865  0.0006  0.0269   0.0901   0.0639    0.0905   0.0000   438.9832      0.837026       10.9691       6.33791      -1.08651     -0.563133      0.557147       2.08798       3.20283     0.0791956       1.16995       1.10925     -0.197852     0.0991816     -0.211028      0.130765      0.439498    -0.0859721    -0.0313179     0.0544538    -0.0360504    -0.0347824     0.0206708  -0.000429030  -0.000249121   -0.00121411    0.00164861  -0.000550938  -8.13445e-05   9.73796e-05  -1.49771e-06   3.66960e-06   8.67262e-06   4.95350e-07   1.06757e-06   1.73068e-07       1.95342       2.37398       2.58254       2.82304       2.82715       2.50936       2.42531       2.16166       1.79132       1.61811       1.30188       1.03374      0.756824      0.602305      0.458747      0.318825      0.217658      0.145867     0.0962871     0.0636711     0.0384815     0.0228264     0.0140556    0.00846860    0.00437317    0.00251611    0.00119176   0.000585710   0.000285135   0.000130905   6.06166e-05   2.32703e-05   1.00797e-05   3.77464e-06   1.16209e-06   4.29335e-07
  22  16 3292.1750    3.6114  1.3904 12.2532  0.0021  0.0322   0.0688   0.0789    0.0892   0.0000   442.7260      0.299027       10.6763       3.82399       7.59867       6.82119      -3.07239      -3.13233      -1.77916       1.69752       1.72953      -2.29572      -1.21920      0.529413      0.399215     -0.698013    0.00264370     -0.199273     -0.154549      0.108566     0.0833848    -0.0664089    -0.0306926    0.00489068    0.00438930    0.00300290   0.000210210  -0.000601643   1.44482e-06   0.000260337  -3.70995e-06  -2.34383e-05   1.82641e-05  -5.64027e-07   7.44680e-07   5.73839e-07       2.22826       2.84282       3.09922       3.48010       3.21838       3.08494       2.92496       2.65559       2.14788       1.90126       1.58021       1.20605      0.956546      0.715114      0.552344      0.371686      0.267800      0.176731      0.125052     0.0732880     0.0487586     0.0287410     0.0174546    0.00961363    0.00525161    0.00296951    0.00150290   0.000733588   0.000354473   0.000157624   7.65313e-05   3.06525e-05   1.27412e-05   4.66580e-06   1.61143e-06   5.41175e-07
  22  17 3437.2025    2.9658  1.9741 12.1114 -0.0065  0.0393   0.0501   0.0983    0.0608   0.0000   438.7293       7.71138       7.89884      -2.18986       5.42723       3.68416      -1.77382      -5.80272      -2.55163      -1.57556       3.29534       1.53264     -0.260165      -1.38459      0.172910     -0.280810    -0.0851744    -0.0214269     0.0486336     0.0540534    -0.0407318    -0.0155761    0.00575427   -0.00545422   0.000713843   -0.00150962    0.00245158  -0.000501191  -0.000361080  -0.000216085  -9.59596e-05   6.22589e-05  -2.70567e-06  -5.45068e-06  -1.10051e-06   1.51432e-06       2.79877       3.62537       4.03458       3.95531       4.03433       3.84372       3.67293       3.26870       2.82138       2.34942       1.85463       1.44827       1.18776      0.893819      0.693724      0.495899      0.355388      0.228399      0.151685     0.0965814     0.0572621     0.0359823     0.0205697     0.0118228    0.00645343    0.00345878    0.00178328   0.000885338   0.000409159   0.000201052   8.10109e-05   3.69613e-05   1.38336e-05   5.53127e-06   2.01699e-06   6.73790e-07
  22  18 3582.0990    2.4259  3.4207 11.3004 -0.0011  0.0520   0.0313   0.1330    0.0548   0.0000   441.3013       4.75530       12.1452      -3.10507       2.30879      -9.74694       1.50890       4.79869       4.95431       3.34642       1.49460      0.361859      -1.60548       1.33692     -0.260687     0.0877693     -0.107540     -0.429208     0.0478809      0.168145     -0.149014    -0.0524568     0.0456251    0.00118026   -0.00475578    0.00934059    0.00141022   -0.00350200  -0.000470086   0.000351763   0.000181509  -8.32471e-06   1.67081e-05   1.88093e-06  -3.28511e-06  -3.03236e-07       3.54879       4.57679       5.22517       5.29423       5.33070       5.07589       4.67831       4.15198       3.59150       3.11024       2.53984       1.95843       1.54111       1.20995      0.871795      0.618525      0.446816      0.297113      0.195981      0.126593     0.0793685     0.0479549     0.0283040     0.0161522    0.00899773    0.00475569    0.00243816    0.00122750   0.000570851   0.000263775   0.000112715   4.93507e-05   1.97679e-05   7.73644e-06   2.69349e-06   8.89754e-07
  22  19 3726.9374    1.9213  4.4910 11.0766 -0.0014  0.0661   0.0249   0.1714    0.0506   0.0000   442.1079       12.2698       15.8408       6.37723       2.23985      -12.2031     -0.934222      -12.7394       2.40250       5.51452      -3.72417      -3.85264      -1.32138      -1.85422      -1.01664     -0.825250     -0.434791     -0.373663      0.233230     -0.112354    -0.0349946    -0.0542985    -0.0118617     0.0200794    0.00313630    -0.0120967    0.00461541   0.000617232  -0.000485436   0.000398944   0.000283603  -4.33508e-05  -4.07853e-05   5.03104e-06  -1.63012e-06  -1.07661e-06       4.59666       6.18388       6.85658       6.76838       6.91002       6.71888       6.11160       5.58461       4.65457       4.05259       3.13672       2.55779       1.98022       1.53475       1.14613      0.838198      0.579028      0.394869      0.255578      0.165908      0.101906     0.0610504     0.0371512     0.0204616     0.0114792    0.00611078    0.00316245    0.00153439   0.000735246   0.000342433   0.000149556   6.27697e-05   2.53094e-05   9.73877e-06   3.42472e-06   1.15250e-06
  22  20 3871.6037    1.6690  6.5915 10.3885 -0.0018  0.0799   0.0178   0.2179    0.0488   0.0000   436.6252       7.92481       4.62534      -2.59946       12.3468      -3.00995      -10.9437       7.75583       6.82697      -9.68335      -12.1239       5.87798      0.777259      -3.38429      -3.59005      -1.03903     -0.168569     -0.188743      0.229973   -0.00886959     -0.117535   -0.00733903     0.0280761     0.0597415     0.0174750   -0.00833782   -0.00116839   -0.00139836  -0.000740762   3.83122e-05   4.04093e-05   2.13995e-05   3.79118e-05   2.28002e-05   5.63576e-07  -1.15510e-06       5.56791       7.30944       8.08187       8.46344       8.08442       7.84975       7.21367       6.62319       5.71919       4.79491       4.01576       3.15433       2.45867       1.86239       1.38866      0.986458      0.697835      0.461737      0.308442      0.198714      0.124834     0.0740336     0.0434084     0.0258906     0.0139885    0.00751643    0.00374832    0.00196397   0.000897542   0.000446097   0.000177865   8.22635e-05   3.08656e-05   1.24176e-05   4.08864e-06   1.43179e-06
  22  21 4016.0140    1.3659  8.0706 10.2529 -0.0029  0.1015   0.0151   0.2756    0.0422   0.0000   428.0020       2.86343      -1.38099      -2.67050      -10.0176       8.53332      -16.4017      -14.1451      -2.39701      -8.90979      -3.40167     -0.787698     -0.975996      -1.81847      -3.43433     -0.489613     -0.575400      0.314895     -0.703395     -0.142523      0.184336      0.126628    -0.0311293    -0.0650613    0.00658228     0.0111841   -0.00772649   -0.00112977   -0.00152643  -0.000749200   0.000351892   6.34884e-05  -7.22517e-06  -9.30694e-06   3.84174e-06  -1.54383e-06       6.70878       9.23878       10.1525       10.5278       10.3611       10.0541       9.21694       8.07379       7.18561       6.06970       4.99096       4.00609       3.11626       2.31271       1.76057       1.24018      0.864154      0.595466      0.394873      0.252329      0.160662     0.0979641     0.0571930     0.0331902     0.0181215    0.00961137    0.00510724    0.00241881    0.00119612   0.000543581   0.000242614   0.000100665   4.23005e-05   1.52971e-05   5.48730e-06   1.88416e-06
  22  22 4160.6420    1.1284 10.7392 10.1413 -0.0051  0.1341   0.0128   0.3759    0.0358   0.0000   420.1498       34.6249       18.6873       8.01838      -10.0651      -7.16980       3.46594       3.38649      0.248987       1.79500      0.531171       3.76890      -2.27700      0.100429     -0.200716      0.111385      0.839445     -0.240043      0.768279      0.290397     -0.156589     0.0250227     0.0323907    0.00553964     0.0179171     0.0216008    -0.0105281   -0.00431843    0.00199050   1.01042e-05  -0.000344432   0.000163581  -9.54817e-05  -1.07426e-05  -1.66295e-06   1.18933e-06       9.12430       12.3656       13.6313       14.2975       13.8045       13.5718       12.2980       11.0069       9.52533       8.10309       6.60243       5.30850       4.13522       3.14683       2.30568       1.67007       1.16297      0.805331      0.532566      0.342022      0.217035      0.132710     0.0775040     0.0450627     0.0251031     0.0133927    0.00701516    0.00356771    0.00163299   0.000812127   0.000322572   0.000150322   5.63033e-05   2.20855e-05   7.42423e-06   2.55192e-06
  22  25 4594.6812    0.5758 15.1467  9.7806 -0.0089  0.2744   0.0081   0.6839    0.0276   0.0000   429.4353       54.0896       14.5437      -12.0264       10.6756      -15.7635       10.0781      -11.3509       25.9184      -39.8616      -34.3084      -8.20864       18.1980       4.83921       6.29243      -4.25182      -5.06145      -2.61779      0.639673      0.497039    -0.0843721    -0.0587107      0.225451     0.0756794    -0.0332265    -0.0695103   -0.00879462    0.00437425   -0.00835020   -0.00261878    0.00112564   0.000284952   9.70268e-06   9.17073e-05   1.43492e-05  -2.07668e-06       18.9840       24.2134       27.5093       28.4527       28.6903       27.0911       24.9653       22.7463       19.3083       16.5751       13.4633       10.9321       8.67990       6.49049       4.78576       3.47610       2.45643       1.69758       1.14475      0.739613      0.467316      0.292768      0.171942     0.0987141     0.0550267     0.0307369     0.0156300    0.00821123    0.00385735    0.00177389   0.000798555   0.000331660   0.000128692   4.96899e-05   1.61904e-05   5.54376e-06
  23   7 1969.5753    0.5524  0.5526  9.2094 -0.0104  0.0233   0.0169   0.0467    0.0598   0.0000   439.9729      -2.30769       13.6952      -2.32784       1.28715      0.376889     -0.109560       1.27934      0.742274     -0.265126     -0.191255      0.151877     -0.561328     -0.593915      0.593607    -0.0664849     -0.151781    -0.0800595      0.211197    -0.0145107     0.0150803    0.00597171     0.0125811   -0.00361971    0.00291054    0.00118867    0.00106379  -0.000593229   2.41215e-05   3.34238e-05   3.92205e-07  -0.000110273   2.25767e-05   7.56083e-06  -5.14700e-06  -1.13478e-06       1.66558       1.99823       2.23183       2.27570       2.30394       2.17742       2.11558       1.68302       1.67342       1.44556       1.10051      0.967324      0.741241      0.568379      0.405362      0.301311      0.203039      0.136198      0.100370     0.0635099     0.0406819     0.0243705     0.0146347    0.00838135    0.00500238    0.00272724    0.00140144   0.000711339   0.000352648   0.000171589   7.47692e-05   3.44659e-05   1.34071e-05   5.55017e-06   2.18769e-06   8.07215e-07
  23   8 2131.0601    0.7719  0.6337  9.5422 -0.0106  0.0234   0.0217   0.0485    0.0691   0.0000   440.5965      -2.25643       16.8969       1.06319      -7.48247      -1.54269      -1.13032       1.72961     -0.700257      -2.44978     -0.793696     -0.191497     -0.973880    -0.0839279     -0.678506      0.305483    0.00995309     0.0560370    -0.0172344     0.0372454    -0.0876600   -0.00509989    0.00780841   -0.00532853   -0.00319874    0.00195515   -0.00316636   4.49534e-05  -0.000270178   0.000297251   0.000103291   2.27142e-05  -2.51969e-07   8.98320e-07   1.40017e-06   2.08536e-06       1.70775       2.19594       2.36975       2.54248       2.20820       2.02699       1.96649       2.02121       1.64543       1.54420       1.29492       1.06108      0.801647      0.599757      0.448507      0.325611      0.212426      0.144845     0.0951209     0.0612290     0.0406164     0.0229044     0.0130746    0.00829003    0.00486896    0.00254887    0.00137778   0.000671743   0.000337495   0.000183274   8.68464e-05   3.72892e-05   1.64313e-05   6.57389e-06   2.49061e-06   9.10882e-07
  23  10 2439.2006    1.5302  0.9184 10.7600 -0.0171  0.0275   0.0350   0.0615    0.0967   0.0000   442.8681       3.49183       18.9089       2.02567      -1.57167       1.38851      -2.51993      0.500253      -2.26607      -2.05775      -2.53604      -1.08333      0.557812      0.121311     -0.124969     -0.324461     -0.256815     0.0838742      0.167470     0.0735387     0.0138868    -0.0226309    -0.0258706     0.0108700   0.000528626    0.00361209   0.000286091   -0.00101199  -6.08873e-06   0.000111525   0.000308480   1.25960e-05   1.97118e-05  -5.12378e-06   5.89007e-07   2.11559e-06       1.87124       2.40591       2.48914       2.61476       2.67934       2.55305       2.65331       2.27188       1.86901       1.54716       1.43068       1.10752      0.913010      0.711012      0.485759      0.374575      0.258675      0.180399      0.134426     0.0829563     0.0559408     0.0335739     0.0189541     0.0120238    0.00587994    0.00343349    0.00185534   0.000898246   0.000467185   0.000216637   0.000106834   4.90768e-05   1.92421e-05   8.30043e-06   3.26528e-06   1.16135e-06
  23  11 2588.5953    1.9763  0.9191 11.1377 -0.0049  0.0257   0.0444   0.0596    0.0834   0.0000   438.0661       2.61293       15.5348       3.69331      -1.66771      -1.08873       1.68736       3.07896      -3.42338       1.04958       1.66992      0.946267    -0.0506382     -0.750108     0.0389743      0.282447      0.304348   -0.00354536    0.00437971    -0.0618123     0.0498163   -0.00516736  -0.000518379    0.00477269   -0.00822101   0.000549194   -0.00146807  -0.000830401   0.000494697   0.000328601  -3.53438e-05  -5.52283e-05   1.86268e-05   3.33993e-06  -2.74375e-06  -5.96497e-07       1.65888       2.26579       2.49968       2.44945       2.54007       2.29185       2.22984       2.04206       1.71337       1.50348       1.26091       1.02251      0.798990      0.614857      0.453054      0.327539      0.229009      0.158513      0.112297     0.0752459     0.0454816     0.0293258     0.0174348    0.00988765    0.00593851    0.00311241    0.00173788   0.000900274   0.000422820   0.000216988   9.73465e-05   4.47130e-05   1.98726e-05   7.58264e-06   2.92122e-06   1.08199e-06
  23  12 2737.6183    2.6181  0.8353 11.8875 -0.0011  0.0253   0.0606   0.0563    0.0823   0.0000   440.0045      -2.39425       15.0615       3.63195      -4.25850    0.00424774     0.0230990      -1.11606       3.71101      0.660083      0.344483     0.0878758     0.0317548      0.257442      0.538504      0.464528      0.110695     -0.280371    -0.0549066     0.0505268   -0.00424493   -0.00144107    -0.0248190     0.0138261  -0.000373379   -0.00113121   -0.00242944  -2.53131e-05   6.11929e-05  -7.33710e-05  -8.85083e-05  -4.95278e-05  -5.80092e-06   1.51897e-05   4.35181e-07  -2.71093e-06       1.85308       2.55864       2.79405       2.83578       2.73118       2.30449       2.29014       2.10158       1.88378       1.70967       1.42801       1.15423      0.867164      0.672082      0.468827      0.326223      0.223630      0.146619      0.101051     0.0615527     0.0408003     0.0247885     0.0152190    0.00887055    0.00512812    0.00294713    0.00147470   0.000847747   0.000389798   0.000192589   9.25410e-05   3.86888e-05   1.76425e-05   7.12585e-06   2.67632e-06   1.06791e-06
  23  13 2886.0703    3.3322  0.7465 12.3301 -0.0007  0.0236   0.0850   0.0519    0.0987   0.0000   441.0990       1.03196       6.95623       7.14973      0.226508       4.93021      -1.83426      0.605099       1.67893      0.291943       1.44774       1.22319      -1.48908     -0.770315     -0.518349      0.314565      0.335977      0.167897     0.0454130     0.0107555    -0.0270920     0.0305748   -0.00500868     0.0104785   -0.00786989    0.00180523    0.00291227   0.000159243   7.03985e-05  -0.000116244   4.08927e-05   9.57603e-06  -2.96478e-05   1.62997e-06   1.00609e-06   2.77215e-07       1.52282       2.28891       2.35886       2.67156       2.57694       2.40316       2.25804       1.93309       1.73306       1.32749       1.23522      0.842814      0.780066      0.490295      0.427791      0.275717      0.214195      0.144053     0.0944756     0.0671478     0.0367447     0.0281222     0.0136660     0.0100707    0.00451989    0.00310535    0.00140648   0.000851801   0.000373954   0.000208498   8.40616e-05   4.29509e-05   1.63337e-05   6.79819e-06   2.56322e-06   8.84905e-07
  23  14 3033.4443    3.9123  0.8054 12.6554 -0.0098  0.0241   0.0934   0.0536    0.1034   0.0000   440.3650       2.46520       8.62070       2.88095      -3.13611     -0.336017     -0.584036      -1.83800      0.285978      0.484007      -1.56018     -0.315741     0.0298896     -0.149859     -0.246515     -0.179491      0.116050     -0.261489    -0.0768929    -0.0282134     0.0249447    -0.0385161     0.0141917   0.000936176   -0.00930305  -0.000866224   0.000199897   -0.00200008   0.000188500   0.000449788  -9.95529e-05   4.67121e-05  -1.83944e-05  -1.22492e-05  -2.15739e-06   3.75677e-07       1.68268       2.04094       2.31794       2.36739       2.52721       2.23584       2.05279       1.87306       1.79848       1.43587       1.13844      0.944560      0.743115      0.602585      0.405002      0.304459      0.225054      0.160814     0.0985204     0.0599403     0.0427750     0.0255383     0.0165321    0.00908196    0.00508396    0.00275697    0.00155937   0.000858044   0.000431745   0.000213092   8.85487e-05   4.03827e-05   1.54017e-05   6.66207e-06   2.63217e-06   9.26964e-07
  23  16 3325.5081    3.5147  1.3813 12.4748 -0.0083  0.0328   0.0698   0.0806    0.0829   0.0000   438.9889       8.50477       17.0629       8.10237      0.803452      -3.92670       2.25843      0.587975      -2.50255     -0.450210     -0.620141      -1.40602     -0.165351      0.320237    -0.0733665      0.712154     -0.533398    -0.0689522     0.0534364     0.0500379     -0.195246     0.0396951     0.0256663   -0.00622150    0.00686908   -0.00247178  -0.000865584   -0.00172976  -0.000268967   2.20304e-06   0.000106092  -0.000101992  -1.53376e-06  -2.57898e-06   5.54193e-07  -1.03784e-06       2.26128       3.00583       3.10268       3.43518       3.21733       3.08238       2.98462       2.74691       2.30305       1.93105       1.61234       1.32455       1.00505      0.810482      0.588124      0.439843      0.313813      0.213883      0.143476     0.0931927     0.0624735     0.0356109     0.0221497     0.0124078    0.00740934    0.00396917    0.00205073    0.00109008   0.000542973   0.000263114   0.000126304   5.39094e-05   2.38480e-05   9.34265e-06   3.70761e-06   1.34370e-06
  23  17 3471.2431    2.8069  2.2192 11.8787 -0.0011  0.0408   0.0420   0.1012    0.0561   0.0000   436.7161      -1.38119       15.1200       6.01436       8.52208      -4.65276      -3.72352      -1.53491      0.986339      -4.66484       3.08521      -2.88057     -0.547320     -0.883079      0.367225     -0.469818     0.0250016      0.700143    -0.0953921     -0.196152     0.0582371     0.0593158    -0.0204474   -0.00602470     0.0226046     0.0125117  -0.000811751   0.000583051   0.000105029  -0.000397342  -6.96174e-05   1.62692e-05   6.47947e-05  -1.32548e-06  -9.60803e-06   7.00875e-07       2.72120       3.53690       3.96370       4.11845       4.09569       3.89820       3.62984       3.28191       2.85894       2.45374       1.96716       1.60729       1.28627      0.960568      0.723555      0.541963      0.383428      0.260677      0.179436      0.112483     0.0727528     0.0458181     0.0280704     0.0165579    0.00909053    0.00506620    0.00279523    0.00145952   0.000704313   0.000353728   0.000160956   7.39342e-05   2.97548e-05   1.26798e-05   4.62214e-06   1.77785e-06
  23  18 3616.6599    2.2522  3.6852 11.2387 -0.0054  0.0537   0.0279   0.1376    0.0487   0.0000   433.8174       9.40681       9.94087      0.110066      -3.47174       1.94004      -8.18176      -1.53966      -2.96625     -0.235363       1.54388      -4.32600     -0.440790      0.218897      0.706447     -0.509801     -0.452586     0.0941947     -0.296805     -0.256923     0.0934711     0.0534912    -0.0441497   -0.00434291     0.0111015   -0.00876826   -0.00164375    0.00235099   -0.00249820  -0.000215687  -0.000152816   3.51530e-05   2.58203e-08  -2.27836e-05  -4.79431e-06  -4.09998e-06       3.66887       4.74388       5.30502       5.35039       5.43779       5.35159       4.78221       4.41702       3.78203       3.23401       2.78431       2.18663       1.74446       1.35885      0.973799      0.729072      0.505417      0.351657      0.240554      0.162353      0.100115     0.0641940     0.0376345     0.0219080     0.0128824    0.00704904    0.00367918    0.00192122   0.000965750   0.000457890   0.000212869   9.47399e-05   4.12585e-05   1.66869e-05   6.29397e-06   2.39602e-06
  23  19 3761.9152    1.8746  4.8840 10.8796 -0.0058  0.0645   0.0224   0.1753    0.0479   0.0000   445.0278       4.51918       5.88105       14.1693       1.14713       4.73339      -9.36546       1.72613     0.0790340     -0.461148      -7.08417      -5.24388       3.32909       1.12155      -1.21691      0.774110     -0.240590     -0.964014     -0.317297      0.420576      0.118431    0.00492463    0.00793135    -0.0244168    -0.0199301   -0.00977185   -0.00178588    0.00170422   -0.00231759  -0.000937200   0.000329312   2.54131e-05  -8.05783e-05   6.70828e-06   9.42141e-06  -4.59151e-06       4.42946       5.68807       6.44674       6.48330       6.58284       6.18134       5.92693       5.31391       4.67614       3.93688       3.27600       2.59127       2.04292       1.61355       1.20526      0.871966      0.634357      0.431316      0.287702      0.191365      0.120096     0.0732446     0.0455979     0.0259352     0.0150985    0.00839731    0.00440311    0.00231332    0.00115685   0.000552021   0.000251125   0.000115673   4.79280e-05   1.99453e-05   7.79791e-06   2.90457e-06
  23  20 3907.2666    1.5450  6.5260 10.4238 -0.0007  0.0835   0.0171   0.2200    0.0456   0.0000   446.0159       2.29495       21.4075       7.08668       5.51664      0.811653      -6.75146       6.34473       6.24195     -0.628177       2.62047       7.18834      -6.39284       1.01391      0.654246     -0.141136      0.201869      0.152861     0.0757839    0.00768836     -0.106200     0.0405991    -0.0582101     0.0173381     0.0123891    -0.0115542    0.00485173    0.00790893  -0.000211768   -0.00185653  -0.000173323   4.66612e-05   3.35830e-05   5.19558e-06  -8.81881e-06   5.21578e-06       5.31583       7.32227       8.18168       8.55814       8.43286       8.07708       7.45420       6.76771       5.96091       4.91144       4.20117       3.29302       2.68623       1.99081       1.53400       1.09671      0.784899      0.554855      0.368365      0.243180      0.153962     0.0991108     0.0586204     0.0351123     0.0195462     0.0110992    0.00584416    0.00312759    0.00155188   0.000761158   0.000343831   0.000158759   6.67322e-05   2.78228e-05   1.01049e-05   3.77910e-06
  23  21 4052.6890    1.2446  8.5124 10.2709 -0.0023  0.1088   0.0146   0.2966    0.0386   0.0000   444.2251       15.4086      -13.0135       2.53056       23.1983      -2.38538      -3.27561      0.172406      -8.94990       9.71107       5.20730       1.96945      0.536835      -4.68606       1.84416     -0.709807     -0.403585    -0.0260904      0.425973     0.0194096      0.348024     0.0955258   -0.00172317     0.0552775     0.0318096   -0.00232229   -0.00913631   -0.00113354   -0.00234986    0.00222819   0.000384871   3.77960e-06  -2.55592e-05   1.61075e-05  -7.44011e-06   3.20266e-06       7.21487       9.43500       10.5495       10.5633       10.5484       10.4875       9.57117       8.81165       7.75013       6.51128       5.44224       4.35671       3.49220       2.69222       2.01745       1.49359       1.07652      0.725505      0.503331      0.324838      0.205126      0.129934     0.0787919     0.0448711     0.0263711     0.0144752    0.00756835    0.00403411    0.00201952   0.000960553   0.000458467   0.000198919   8.92324e-05   3.46945e-05   1.31855e-05   5.04554e-06
  23  22 4197.4351    1.0464 10.4806 10.1092 -0.0040  0.1350   0.0124   0.3718    0.0347   0.0000   433.0345       3.05934       22.7308       9.75342      -5.80521      -4.85624      0.432342      -9.02780      -11.0982       17.9810       7.59964       9.62249      -2.80733       2.60797       3.56726      0.232188      -1.09111      0.819713      0.285120      0.470153      0.284871      0.538585     0.0278018    -0.0824361    -0.0215848     0.0165335     0.0202580   -0.00233447  -0.000595621    0.00157617   0.000202742  -0.000575302  -6.85584e-05   2.81145e-05  -2.05483e-05   7.50031e-06       8.78310       11.4630       12.8475       13.4248       13.0972       13.0325       11.6828       10.8467       9.45402       8.21941       6.70796       5.43067       4.36301       3.34679       2.50943       1.83804       1.28917      0.915014      0.618288      0.410505      0.262515      0.165522     0.0992741     0.0587507     0.0342566     0.0187993     0.0102635    0.00545400    0.00266038    0.00129221   0.000630700   0.000255938   0.000120148   4.69508e-05   1.74216e-05   6.54073e-06
  23  23 4342.3285    0.8591 13.1102 10.0252 -0.0036  0.1837   0.0106   0.4999    0.0312   0.0000   444.8825      -9.27917      -1.67106       25.8171       5.47190      -12.3591      -16.2951       19.4908       1.61716       5.83855       1.34989       2.28155      -8.09969       6.88691      -1.13475     -0.187634      0.387894     -0.230546      0.325772      0.457045      -1.02547     -0.447194      0.155803     0.0344905     -0.137604    0.00635674    0.00864177    -0.0101880    0.00100817   -0.00136748   0.000516789   0.000959673   1.59894e-05  -0.000103429  -4.37611e-06   2.18517e-06       12.1044       15.7418       17.8331       17.9452       18.4985       17.3093       16.3548       14.6359       13.1242       11.0729       9.39645       7.59708       5.95032       4.59928       3.48299       2.51716       1.80188       1.26258      0.848944      0.564540      0.363527      0.227071      0.141127     0.0825572     0.0472622     0.0271962     0.0142138    0.00752475    0.00386239    0.00183380   0.000860110   0.000387472   0.000167154   6.60768e-05   2.44567e-05   8.92780e-06
  23  24 4487.6470    0.6924 14.4127  9.8535  0.0015  0.2220   0.0089   0.5945    0.0291   0.0000   462.9196       24.6733      -29.8047      -42.4498       27.7020       6.07877      -10.6424      0.836605      -16.5606       8.63851    -0.0130216       2.64949      -17.4108      -11.1657       3.58307       2.22878     -0.127146      -1.32984       1.70231      -1.06090     -0.339542     -0.397338     0.0908936     0.0577207    -0.0855552    0.00348091   -0.00679456   -0.00501457   -0.00410126    0.00257114    0.00135886  -0.000617914  -0.000232928  -6.02467e-07   2.49174e-05  -9.57350e-06       14.3568       18.9727       21.0993       22.2642       22.1732       21.1571       19.6546       17.6732       15.7512       13.4119       11.0816       8.97591       7.03403       5.53757       4.14035       3.03620       2.17322       1.49950       1.03053      0.685935      0.437189      0.278916      0.166387      0.101360     0.0585915     0.0330312     0.0177920    0.00939937    0.00465944    0.00231768    0.00105479   0.000485040   0.000199252   8.42370e-05   2.94466e-05   1.11634e-05
  23  25 4632.8218    0.5690 16.9994  9.7259  0.0002  0.2983   0.0076   0.7392    0.0250   0.0000   409.0423      -6.85746       92.6589       40.4666      -46.4878      -35.8193      -4.35089       9.77445       17.4970       2.62893       1.40592      -4.88362      -16.6240       13.0341       5.43241      -8.09800      -2.23799       1.45453      0.232717     -0.977076    -0.0127222    -0.0379760     -0.251245   -0.00549945    -0.0949660    -0.0914867     0.0202470     0.0429573    0.00587217   -0.00412702  -0.000178773   0.000439256  -0.000304602  -2.69644e-05   5.20113e-05   2.72582e-05       19.6322       25.1598       28.3518       29.4065       29.4866       28.7160       26.4649       23.9478       21.0614       17.8442       15.0399       12.1535       9.52617       7.43856       5.67133       4.14128       2.95181       2.09006       1.42085      0.947374      0.610380      0.384100      0.242405      0.140687     0.0826211     0.0465404     0.0253162     0.0134499    0.00673622    0.00330867    0.00152810   0.000700407   0.000293374   0.000119995   4.22297e-05   1.56122e-05
  24   6 1826.3023    0.3698  0.4189  9.0723 -0.0172  0.0194   0.0130   0.0457    0.0460   0.0000   437.6968      -2.69280       18.0518     -0.899727      -1.35984      -2.27773      -1.50823     -0.566997      0.990778     -0.348211      0.837027       2.83143    -0.0608464      0.483122      0.212984      0.338301      0.116589     0.0528050    -0.0442617     0.0188460     0.0541796    0.00797031    0.00298906  -0.000107055    0.00307649   0.000753253   0.000472128  -5.82317e-05   -0.00104693  -9.72120e-05   0.000115069  -2.20729e-07   6.70911e-06  -5.70980e-06  -5.31411e-07   2.46108e-06       1.31087       1.69691       1.95355       2.02537       2.07077       1.91652       1.80205       1.58180       1.43336       1.17967      0.942399      0.798497      0.630164      0.479634      0.349280      0.273685      0.193798      0.133411     0.0941345     0.0605380     0.0361634     0.0253143     0.0157166    0.00867694    0.00554274    0.00283256    0.00166942   0.000891037   0.000471954   0.000244972   0.000108551   5.66810e-05   2.25394e-05   1.08834e-05   3.96148e-06   1.57824e-06
  24   8 2156.7553    0.8524  0.6626  9.7931 -0.0020  0.0289   0.0225   0.0516    0.0648   0.0000   438.9312     -0.599609       18.3776      -1.18489       3.61685       1.02416      0.631168     -0.956686      0.309062      0.560015      -1.10781     -0.200019      0.431163      -1.03845      0.442922     -0.388218      0.198205     -0.171847      0.174134    -0.0977680     0.0464853    -0.0342799     0.0184080   -0.00257554    0.00189166    0.00137526   -0.00311202  -0.000838680   1.94221e-05  -0.000224752   6.91597e-05  -1.72562e-05   2.01037e-06  -6.27019e-07   5.52505e-07   2.45863e-06       2.05431       2.66551       3.05548       3.63283       3.09506       3.06211       2.89937       2.62901       1.97846       1.91419       1.38162      0.928344      0.774276      0.726734      0.498457      0.335759      0.264587      0.208225      0.114966     0.0804587     0.0528204     0.0366850     0.0175288     0.0102545    0.00686907    0.00438638    0.00205721    0.00103796   0.000552886   0.000368756   0.000136229   6.11437e-05   2.37588e-05   1.31760e-05   6.21314e-06   3.43874e-06
  24   9 2314.3227    1.1413  0.7916 10.4782 -0.0152  0.0266   0.0280   0.0539    0.0723   0.0000   438.2119      0.702157       11.6377       4.38308       1.68575     -0.293036     -0.618356       1.60183      0.780745      -2.22341      -1.81927      0.785827    -0.0605199     -0.120841      0.640455      0.484511      0.143377     -0.159069     0.0822154    -0.0545271    -0.0488347    -0.0276430    0.00313417     0.0107840     0.0160848    0.00885374   -0.00378909   -0.00168351   0.000767181   0.000184261  -0.000109935   5.59586e-05  -4.07164e-05  -1.19660e-05   1.70025e-06   3.07443e-06       1.70096       2.22439       2.32181       2.37161       2.50543       2.42893       2.40259       2.03755       1.67896       1.56830       1.30364       1.00722      0.855995      0.619900      0.496259      0.363889      0.260207      0.192996      0.126904     0.0852490     0.0571743     0.0364697     0.0224151     0.0131246    0.00795080    0.00453482    0.00233435    0.00123438   0.000610731   0.000336858   0.000144000   7.07562e-05   3.09079e-05   1.42940e-05   5.77415e-06   2.46113e-06
  24  10 2467.0098    1.6205  1.0288 10.9214 -0.0133  0.0291   0.0357   0.0627    0.1002   0.0000   438.6037     -0.391339       18.1347     -0.402857      -1.27353      0.137059     -0.330519     -0.678519      -2.23302      -1.00824      -2.03936      0.127706     0.0238889     -0.660736      0.194820    -0.0364370      0.277611      0.430256    -0.0211697     -0.121595    -0.0149709     0.0427546   6.73860e-05   -0.00187242     0.0167114    0.00287498    0.00189108    0.00190544   0.000173819  -0.000167239   0.000230269   0.000148407  -8.42909e-05  -2.23882e-08   1.10956e-05   3.77810e-06       1.85003       2.56984       2.80008       2.85814       3.11922       2.64004       2.60854       2.26357       2.09389       1.76554       1.41963       1.27343      0.931037      0.757485      0.557439      0.391579      0.301242      0.200744      0.139917     0.0939563     0.0618615     0.0381288     0.0247178     0.0143185    0.00831007    0.00512122    0.00249443    0.00148221   0.000744686   0.000371570   0.000185497   9.18537e-05   3.66169e-05   1.81847e-05   6.20503e-06   2.59655e-06
  24  11 2617.6492    2.1781  0.8977 11.2688 -0.0035  0.0234   0.0472   0.0567    0.0996   0.0000   436.0709      0.322097       15.5897       1.94164     0.0318946       2.37565      -1.04398      -3.81071      0.443700      -1.21915       1.66315     -0.122568      0.702862      -1.06466      0.136746      0.383565     -0.257430     -0.376092    -0.0880241     0.0942568    0.00813880   -0.00486601   -0.00147662     0.0101657    0.00289402    0.00363671   0.000501590   0.000336573  -0.000199019   0.000158362  -6.54175e-05  -0.000133592  -4.52917e-05   1.49407e-06  -1.13750e-06  -8.06192e-07       1.49830       2.04910       2.24196       2.26335       2.21066       2.07322       1.97840       1.78531       1.65573       1.44742       1.24115       1.04068      0.796830      0.634289      0.456119      0.337742      0.232856      0.165875      0.113435     0.0735265     0.0501624     0.0290938     0.0204451     0.0111737    0.00673469    0.00387265    0.00204920    0.00114766   0.000597379   0.000281701   0.000146016   6.50239e-05   3.04605e-05   1.29566e-05   5.35817e-06   2.02733e-06
  24  12 2767.7008    2.8225  0.7867 12.0729 -0.0013  0.0257   0.0692   0.0560    0.0794   0.0000   438.5821      -3.05541       10.0269       1.40022       1.31984      0.453040      0.134722      -1.18847      0.726018      -1.41577     -0.270070       2.24414    -0.0527170      -1.04270     -0.308843     -0.622138      0.645733     0.0485878    -0.0333377     0.0656649    0.00708780    -0.0122546     0.0157972    0.00703374   -0.00132171   -0.00545616   0.000208632   8.08855e-05   0.000281633   0.000577949   5.36599e-05   7.09400e-05   6.74762e-06  -1.14787e-05  -1.12071e-06   3.50454e-07       1.85853       2.32923       2.52167       2.71476       2.49776       2.38919       2.18264       1.94834       1.95271       1.82030       1.44622       1.19148       1.02474      0.736822      0.521633      0.370431      0.285669      0.187438      0.123050     0.0780802     0.0497756     0.0333920     0.0205849     0.0135982    0.00705692    0.00377002    0.00222071    0.00127334   0.000638288   0.000322690   0.000161973   7.63205e-05   3.11081e-05   1.21059e-05   5.06937e-06   2.16773e-06
  24  13 2916.9467    3.5039  0.7916 12.3715 -0.0036  0.0240   0.0845   0.0521    0.0944   0.0000   439.9594       2.80240       15.0007      0.117852      -3.41235     -0.592355       2.25926      -1.70511     -0.914874       1.03558      0.340169    -0.0325454     -0.801012      0.567672     0.0816053     0.0500468     -0.297469    -0.0213163      0.162161    -0.0559101    -0.0396785    -0.0452347     0.0191085    0.00632041    -0.0113360   -0.00631694    0.00302460   0.000366356   3.29393e-05   0.000479351  -0.000191013  -5.14070e-06   2.21533e-05  -1.16251e-06  -5.48022e-06  -2.08831e-06       1.88092       2.37253       2.61882       2.77297       2.53640       2.29262       2.16864       2.11684       1.86698       1.64690       1.43686       1.17926      0.895037      0.692595      0.527901      0.365752      0.242414      0.164444      0.121825     0.0766627     0.0471202     0.0304331     0.0186757     0.0111110    0.00622977    0.00356125    0.00201598    0.00114524   0.000566687   0.000289558   0.000126837   6.36887e-05   2.93965e-05   1.32794e-05   5.49556e-06   2.01074e-06
  24  14 3065.0427    3.8153  0.9119 12.7974 -0.0058  0.0264   0.0872   0.0613    0.1012   0.0000   439.4534       2.61679       12.5980       4.73761      -3.89458      -2.50413      -1.30774       5.22146    -0.0899383      -3.73237      0.595883     -0.610040      -1.70133     -0.457987      0.397462      0.135712     -0.157361     -0.204160     0.0539472     0.0278967    -0.0928848     0.0497712     0.0312485    0.00210645  -0.000372788    0.00566561    0.00116727    0.00254209   0.000643261   0.000434190   2.31920e-05  -0.000116796   4.89554e-05   1.78212e-05   9.54087e-06  -1.70737e-06       1.80741       2.38521       2.52490       2.61497       2.49179       2.37080       2.44489       2.16149       1.97073       1.65490       1.36236       1.03459      0.927761      0.675805      0.521358      0.408608      0.285953      0.198630      0.135266     0.0886778     0.0565604     0.0339889     0.0222825     0.0128414    0.00705124    0.00414832    0.00218378    0.00132028   0.000621712   0.000331456   0.000156381   7.44415e-05   3.28492e-05   1.41012e-05   5.88130e-06   2.20189e-06
  24  15 3211.9948    3.7613  1.0708 12.9179 -0.0050  0.0310   0.0817   0.0690    0.0917   0.0000   443.3886       7.62580       12.0237       5.58726       5.08131       4.99674      0.144826      -1.86758     -0.639578       1.05618       2.40492      0.331517       1.11960     -0.404896      0.727489     -0.136537      0.159627      0.153297     0.0445999     0.0224013    -0.0103876    0.00557161   -0.00171189   0.000303445    0.00867029    0.00186362    0.00225943   -0.00129113   -0.00170719  -5.47585e-05   9.29326e-05   9.26691e-05  -8.37365e-05   5.39812e-06  -1.28597e-05  -7.54398e-07       2.08193       2.74351       2.77263       3.04702       3.19293       2.72709       2.67658       2.47571       2.38097       1.93785       1.45456       1.21330       1.00860      0.833573      0.605900      0.440677      0.339118      0.232282      0.172646     0.0949091     0.0670131     0.0404554     0.0271979     0.0161026    0.00816530    0.00481203    0.00275868    0.00153312   0.000906630   0.000418434   0.000208442   9.07588e-05   4.01757e-05   1.74496e-05   6.24908e-06   2.59942e-06
  24  16 3358.4260    3.2454  1.6729 12.1530 -0.0033  0.0360   0.0540   0.0839    0.0705   0.0000   442.1203      -1.76817       8.77294      0.981579       4.01052       4.10432      -2.28798      0.982771      -3.23684     -0.776642     -0.432348      -1.02827     -0.906832      0.662141       1.02840     -0.382687     -0.223642     0.0623242     0.0341885     -0.124353     0.0936898     0.0438103   -0.00821120  -0.000888383    0.00536491    0.00603522   0.000421863   -0.00234482  -0.000141959   9.82984e-05  -0.000258094  -0.000211718  -3.10487e-06  -9.40369e-08   3.36522e-08  -7.70069e-07       2.08817       3.17740       3.14462       3.55473       3.29717       3.42469       2.98412       2.93312       2.39773       2.12719       1.70948       1.44278       1.13167      0.878702      0.676556      0.481035      0.367293      0.238817      0.178277      0.114706     0.0750988     0.0497169     0.0283213     0.0181231     0.0105636    0.00587600    0.00346738    0.00177216   0.000956216   0.000496240   0.000234395   0.000116813   5.03235e-05   2.15929e-05   8.44534e-06   3.28068e-06
  24  17 3504.8430    2.6645  2.6365 11.8044 -0.0026  0.0430   0.0368   0.1150    0.0487   0.0000   439.5892       6.50066      -1.26736      0.238318       6.41499       2.88379      -1.88101      -2.56543     -0.955682      -5.22894      -4.92920       1.22556       1.37048       2.57081      -1.55946      0.255022      0.463370     -0.563509     -0.200569    -0.0893307     -0.126218     0.0308692    0.00350828     0.0112328  -8.69172e-05   -0.00403842   -0.00164691    0.00174892   0.000217610  -0.000985961   8.96995e-05   0.000257490  -7.10085e-05  -1.31257e-05   6.49533e-06  -3.58957e-06       2.67317       3.67680       3.95723       4.15203       4.22641       4.09014       3.78779       3.40534       2.96180       2.56259       2.07507       1.77703       1.36692       1.09725      0.813728      0.590839      0.426916      0.304898      0.211851      0.143428     0.0947772     0.0610585     0.0363059     0.0222368     0.0130316    0.00745067    0.00411785    0.00220346    0.00114065   0.000583382   0.000280446   0.000133715   5.72511e-05   2.59145e-05   1.01017e-05   4.08771e-06
  24  18 3650.9573    2.1477  3.8503 11.2425  0.0009  0.0538   0.0253   0.1432    0.0428   0.0000   442.0251       9.83460       11.1904       9.45111       8.32697      -7.78170      -7.63814      0.116185       1.38959      -2.27563       1.70347      -1.06654       2.90763       1.00354       1.71297       1.28144     -0.215223     -0.274706    -0.0218589    -0.0406305     -0.177197     0.0713332     0.0840981   -0.00266067     0.0100033    -0.0160578   -0.00832672   -0.00276370  -0.000448693   0.000672017  -6.45297e-05  -0.000118381  -6.93917e-05   1.28166e-07   2.28059e-05   5.45081e-06       3.37967       4.38020       4.91058       5.11921       5.10952       5.05996       4.54481       4.26668       3.67709       3.20853       2.67537       2.15507       1.75554       1.34448       1.02326      0.785651      0.539115      0.395096      0.272244      0.178511      0.118124     0.0757324     0.0461084     0.0282307     0.0161900    0.00962614    0.00518621    0.00276851    0.00146455   0.000736387   0.000351016   0.000166995   7.38851e-05   3.33133e-05   1.30603e-05   5.19880e-06
  24  19 3796.6687    1.7946  5.5382 10.7873 -0.0059  0.0692   0.0199   0.1865    0.0444   0.0000   441.4257       22.7408       16.1758       4.57130       6.66949      -4.46744      -5.37860       13.3609      -4.00655      -1.77314      -5.69219     -0.130008      -3.43541      -2.27590       2.44132      0.588564      -1.30318     0.0485883      0.553020      0.251986     -0.121042     -0.135839   -0.00479135    -0.0611511    -0.0167786     0.0190611    0.00852450   -0.00398251  -0.000110332    0.00105558  -0.000131394   2.84734e-05   0.000158997   1.26377e-05  -1.39044e-05  -7.45461e-06       4.40373       5.86602       6.58813       6.89603       6.80351       6.62203       6.20988       5.51969       4.87019       4.19838       3.48467       2.83247       2.30242       1.75742       1.33246      0.985512      0.723109      0.494774      0.347303      0.233986      0.155484     0.0970796     0.0606299     0.0364790     0.0216815     0.0124558    0.00695687    0.00359735    0.00193413   0.000954191   0.000477900   0.000218347   9.97999e-05   4.30428e-05   1.72086e-05   6.85504e-06
  24  20 3942.5871    1.5033  7.6989 10.3725 -0.0029  0.0885   0.0156   0.2425    0.0416   0.0000   443.5975       11.0324       18.7215      -1.46024      -8.06676      -4.86868       20.2809      -7.45070      -6.69626       3.58749       4.98282     -0.261281       6.07753       1.24962      -1.30366    -0.0487019     -0.292213      0.639426     0.0288707     -0.403368      0.156148    -0.0283754    -0.0601251    0.00274501     0.0316393     0.0211114    -0.0101834   -0.00212113   -0.00319918   6.43619e-05  -0.000928505   0.000108862   6.31659e-05   0.000122298  -9.89828e-06  -8.24983e-06       5.55730       7.30045       8.11865       8.48325       8.52811       8.30624       7.63634       6.94227       6.17848       5.32785       4.41164       3.61008       2.91776       2.25701       1.73423       1.25100      0.925397      0.657855      0.447098      0.302478      0.200452      0.124756     0.0800506     0.0478377     0.0280563     0.0158777    0.00894266    0.00485698    0.00247406    0.00129948   0.000606892   0.000287601   0.000132427   5.53599e-05   2.22550e-05   9.13754e-06
  24  21 4088.2699    1.2068  9.3707 10.3022 -0.0027  0.1121   0.0134   0.3117    0.0347   0.0000   429.0029      -7.55788       19.1126      -3.08054       7.07774      -6.01126       5.30802       7.55337    -0.0995334      -6.87783      -2.10532       4.85189       2.34034      -3.27005       4.11278      -2.38049    -0.0565512      0.398782    -0.0194282     -0.408547     -0.143622     0.0667366    -0.0554386   -0.00526901    0.00545737    -0.0180141    0.00649152    0.00550545    0.00253262   0.000578949   0.000387898  -0.000387000   0.000223665   6.76062e-06  -5.91611e-05  -5.61969e-06       7.11948       9.25492       10.3644       11.0216       10.6054       10.6515       9.60749       8.86751       7.89080       6.82424       5.70535       4.71140       3.72286       2.90688       2.22933       1.63564       1.16866      0.839668      0.573311      0.388817      0.256187      0.161860      0.100980     0.0620536     0.0361806     0.0208233     0.0116818    0.00637650    0.00326387    0.00165224   0.000805517   0.000378282   0.000174363   7.31572e-05   3.00025e-05   1.17602e-05
  24  22 4234.0113    1.0118 11.6798 10.1314 -0.0068  0.1484   0.0115   0.4061    0.0333   0.0000   433.1238       10.7117       22.6898      -1.27638      -19.5433      -4.19201       4.66695       18.8648       13.2621      -1.35835      -8.81886       7.17980     -0.321868       2.33019      -5.18517       1.21657      -1.28840      -1.86560     -0.868693      0.278553     -0.342577     -0.269016     0.0747483     0.0975312    -0.0498004    -0.0107711   -0.00450528    -0.0166564    0.00952530    0.00259675   -0.00245620   -0.00145512   0.000204005   0.000155109  -2.60746e-05  -2.27314e-05       9.15786       12.0572       13.5076       14.1206       14.2126       13.7352       12.8060       11.6962       10.3296       8.86996       7.37806       6.18391       4.85051       3.82398       2.89035       2.18458       1.56147       1.11278      0.773003      0.526090      0.339857      0.220112      0.137694     0.0844024     0.0492481     0.0283128     0.0158195    0.00872872    0.00447373    0.00230357    0.00112090   0.000524196   0.000245695   0.000101965   4.06970e-05   1.58568e-05
  24  23 4379.2247    0.8084 13.3140 10.0312 -0.0083  0.1873   0.0096   0.5095    0.0297   0.0000   432.6221       12.3372       27.9390      -15.2612       37.6727       3.90310      -39.6808       7.65948       14.3942       3.78321      -12.6409       8.00024       15.4526      -7.51524      -4.67577       5.59596     -0.267641      -2.88675      0.216758       1.76019     -0.223055     -0.344243     -0.115781     0.0202037     0.0364580     0.0370775    -0.0576716     0.0110871    0.00221616    0.00542548   -0.00235836  -0.000718486  -0.000128802   6.53962e-05   4.71882e-05  -2.26548e-05       11.7371       15.4550       17.2816       18.2319       18.2221       17.6703       16.2939       14.5683       13.4854       11.2229       9.58168       7.68989       6.31531       4.85085       3.71789       2.77760       1.97458       1.41880      0.982951      0.667156      0.438360      0.280967      0.175198      0.106028     0.0637585     0.0371968     0.0205441     0.0113542    0.00605072    0.00295247    0.00152474   0.000697138   0.000313799   0.000136800   5.20441e-05   2.01453e-05
  24  24 4524.2138    0.6684 16.1026  9.8411 -0.0016  0.2462   0.0078   0.6292    0.0267   0.0000   451.0802       46.1404       28.0680      -30.9790      -19.8284       32.1623      -28.2013      -51.1828       32.0590      -19.0359       6.23858       1.76034       1.15159     -0.590781      -2.79027       4.09703       4.19018     -0.741931      -1.82755       1.19617      0.303563     -0.175310     -0.377872     0.0244240      0.154206    0.00965793     0.0178880    -0.0221024   -0.00792858   -0.00700641   -0.00106085    0.00206299    0.00119729  -0.000184199  -8.14621e-05   9.31847e-06       15.5150       20.2012       23.0797       23.8192       23.9623       23.3533       21.3755       19.6558       17.2297       15.1984       12.3364       10.3329       8.25250       6.42067       4.90171       3.66496       2.61797       1.85919       1.30520      0.882218      0.593618      0.371915      0.233858      0.142974     0.0841775     0.0501210     0.0279603     0.0148866    0.00807366    0.00405054    0.00200470   0.000947521   0.000428169   0.000189109   6.94741e-05   2.82705e-05
  25   9 2340.5412    1.2561  0.9002 10.2397 -0.0079  0.0247   0.0279   0.0595    0.0818   0.0000   441.9608       1.33202       13.6440       1.13629     -0.277579      -4.22600      -2.47220      -1.69490       1.24690     -0.225704      0.394179     -0.531148      -1.18708     0.0336470     -0.205722      0.209838     0.0570109      0.259020      0.108423    -0.0151377    -0.0350791    0.00723237     0.0270031   -0.00722885   -0.00936668    0.00518784   -0.00216799    0.00155584  -0.000135907  -0.000254402   6.71310e-06   0.000248776  -7.46335e-06   3.18877e-05   1.56180e-05  -7.32947e-06       1.68125       2.14052       2.24222       2.19511       2.34190       2.27954       2.23313       2.11179       1.84808       1.49753       1.23343      0.947060      0.806014      0.625289      0.503658      0.407577      0.304007      0.219303      0.150293     0.0984299     0.0659893     0.0410201     0.0253809     0.0158788    0.00922003    0.00541011    0.00302337    0.00160995   0.000879677   0.000440802   0.000226696   0.000114962   5.17194e-05   2.47530e-05   9.67197e-06   4.29012e-06
  25  10 2494.3275    1.6917  0.8948 10.8526 -0.0039  0.0228   0.0372   0.0596    0.0854   0.0000   439.3812       2.73163       17.1498     -0.699012     -0.363887       1.22895       2.49350      -4.64144       1.39699       1.76262       2.46096    0.00944478     -0.235779      0.608579     -0.137658    -0.0595695      0.370556     -0.134979     -0.176365     0.0389354    -0.0462402   -0.00903926     0.0466131     0.0220798   -0.00277912   0.000896685   0.000855602  -0.000101095  -0.000325388  -0.000615880   0.000251561   6.03594e-05   4.43097e-05   8.48538e-06   4.76242e-06  -1.93434e-07       1.49985       1.99139       2.25490       2.36347       2.40719       2.18317       2.08827       1.89384       1.67484       1.38064       1.26001      0.967953      0.771073      0.607145      0.473456      0.334928      0.247302      0.181160      0.119380     0.0838915     0.0539530     0.0350538     0.0226158     0.0139272    0.00826224    0.00483184    0.00280809    0.00150221   0.000879149   0.000423844   0.000226179   0.000106001   5.13503e-05   2.31244e-05   9.93921e-06   4.33686e-06
  25  11 2646.2042    2.2075  0.8745 11.3919 -0.0030  0.0275   0.0493   0.0550    0.0905   0.0000   439.5450      0.268171       13.2717      -1.67667       1.18389      -4.27610       2.22376     -0.682048      -1.21595     -0.246998       2.87351     -0.440613      0.412425      0.309021     -0.428463     -0.583232     -0.166728      0.120532    -0.0620568     0.0879053    -0.0335073     0.0366732   -0.00902699     0.0354970    -0.0132705   -0.00337505    0.00375064   -0.00183051   -0.00229866   0.000115026   0.000690247   0.000174097  -3.73447e-05   1.58463e-05  -7.13946e-07   1.32617e-06       1.93217       2.35871       2.60687       2.85092       2.89240       2.49573       2.40561       2.20523       1.99662       1.81079       1.52586       1.24824      0.990564      0.818074      0.607064      0.408268      0.300919      0.218427      0.162436     0.0981977     0.0609417     0.0443666     0.0272472     0.0187265    0.00982921    0.00606251    0.00329672    0.00184808    0.00116205   0.000550061   0.000301518   0.000137045   6.11852e-05   2.74652e-05   1.23737e-05   5.00130e-06
  25  13 2947.3993    3.6433  0.8043 12.3999  0.0017  0.0217   0.0823   0.0533    0.0796   0.0000   438.0279       6.03348       18.5165      0.890586       2.33215       2.04002      -4.16324       1.21473       2.97504     -0.612739       1.68990      -1.77037     0.0497936      0.354808      0.981613     -0.200102    -0.0711709    -0.0100333    -0.0300219      0.100735     0.0547649     0.0270565   -0.00250579    -0.0101421  -0.000827009    0.00813683    0.00389582    0.00225065  -0.000289356  -0.000235601  -0.000228328  -8.41781e-05  -5.52690e-05  -8.29530e-06   6.40145e-09   1.92348e-06       1.34945       1.81452       1.96076       2.13115       2.09483       2.04277       1.88254       1.72632       1.49453       1.33918       1.13004      0.841749      0.758378      0.574822      0.418123      0.319265      0.236013      0.166338      0.121621     0.0740166     0.0515921     0.0333259     0.0210498     0.0137737    0.00790172    0.00449762    0.00255658    0.00145119   0.000755102   0.000430620   0.000205441   0.000102307   4.76425e-05   2.11267e-05   8.49102e-06   3.80843e-06
  25  14 3096.1204    3.9311  0.9026 12.8096 -0.0035  0.0255   0.0929   0.0583    0.1014   0.0000   438.7942       6.60157       13.3266       3.06555      -5.88155       2.45555       1.60213       2.83330       1.03868      0.106100       2.76405      -2.04647     -0.182706     -0.253173    -0.0305594      0.252064      0.208662      0.185534    -0.0593806     -0.254733     0.0836609     0.0116713  -1.32318e-05    0.00499189    -0.0130777    0.00159624    0.00513253    0.00321050   -0.00138346   0.000864123   0.000309957   0.000122334  -2.06871e-05  -2.01553e-05   2.09152e-05  -5.95448e-06       1.75841       2.29428       2.62385       2.71441       2.80221       2.62820       2.49709       2.24999       1.94773       1.60908       1.32813       1.13224      0.856698      0.674041      0.515888      0.394998      0.281239      0.197485      0.145704     0.0958862     0.0641644     0.0455994     0.0244657     0.0158022     0.0101982    0.00538836    0.00334276    0.00192592   0.000868155   0.000491155   0.000270401   0.000118509   5.83238e-05   3.04961e-05   1.05384e-05   5.57908e-06
  25  15 3243.8579    3.6949  1.2064 12.8377 -0.0072  0.0289   0.0768   0.0734    0.0913   0.0000   438.2490       2.41670       10.7228       7.33341      -6.28131       2.55788       3.39379      -3.41107      0.152650       1.46756       1.58388      0.529112     -0.568824     -0.893348      0.723049     0.0573271     -0.302216    -0.0687692      0.268701     -0.124777   -0.00225407    0.00652744    -0.0781417     0.0297776    0.00858156     0.0177024    0.00304938    0.00175847   -0.00103900   0.000366334   0.000185540   1.69835e-05  -1.69669e-05  -1.43376e-05   2.46277e-05   3.08579e-06       1.88160       2.41811       2.57562       2.66325       2.58557       2.60665       2.51376       2.35988       2.05972       1.83217       1.50106       1.20613      0.960266      0.786757      0.612355      0.467003      0.360751      0.250907      0.174162      0.119436     0.0748849     0.0479806     0.0318644     0.0187904     0.0112652    0.00684509    0.00362434    0.00214170    0.00109520   0.000582381   0.000298070   0.000141067   6.81577e-05   2.92366e-05   1.38032e-05   5.38653e-06
  25  16 3391.0651    3.0288  1.8176 12.1920 -0.0048  0.0363   0.0500   0.0879    0.0641   0.0000   440.2006      0.457875       10.9522       7.42029       2.88199       7.12930      -7.39287      -3.08736     -0.854657     -0.283595      -1.11021      -1.31247      -1.37108      0.429163   -0.00501876      0.753580     -0.259256      0.621896     -0.308761     -0.130251      0.130244     0.0166748    -0.0196170    -0.0289104    -0.0159806    0.00352676   -0.00786395   -0.00455191   -0.00242956    0.00124517  -0.000126807  -0.000395313  -6.33981e-05   9.36863e-06   2.82576e-05  -6.02052e-06       2.18519       2.92791       3.10429       3.30994       3.44677       3.14278       3.14741       2.71456       2.53553       2.11956       1.83840       1.49425       1.16101      0.960200      0.699378      0.572504      0.401241      0.300044      0.205191      0.135497     0.0903700     0.0598214     0.0378005     0.0234179     0.0144630    0.00845403    0.00478752    0.00271391    0.00140258   0.000769021   0.000380580   0.000190108   8.62358e-05   4.08136e-05   1.64878e-05   7.40021e-06
  25  17 3538.1110    2.5743  2.8047 11.6699 -0.0047  0.0446   0.0341   0.1118    0.0487   0.0000   443.5926      -3.45288       6.69148       1.50577       9.07977       1.57398       1.02779      -3.80959      -1.73189      -3.85598      -1.12388     -0.393396      -1.48959      -1.68753      0.298696      0.272756      0.687620      0.555391      0.314972     -0.258522     -0.176039    -0.0623023     0.0124101    0.00398008     0.0100492   -0.00566379   -0.00477466    0.00196671    0.00402866   0.000918151   6.52609e-05  -8.95472e-05   6.64183e-05  -1.24130e-05   9.71294e-06  -6.66367e-06       2.71418       3.58444       3.89759       4.20885       4.17285       3.91236       3.83959       3.51386       3.07028       2.59558       2.30441       1.84739       1.47263       1.17349      0.896795      0.703846      0.486089      0.359036      0.250828      0.173117      0.112631     0.0733639     0.0464521     0.0288740     0.0172994     0.0101977    0.00562691    0.00333318    0.00175418   0.000912986   0.000446511   0.000225320   0.000106863   4.80979e-05   2.16939e-05   9.18748e-06
  25  18 3684.8352    2.1199  4.4016 10.9483 -0.0020  0.0551   0.0229   0.1496    0.0451   0.0000   433.5707       2.87098       19.1669       10.6076       10.4856       3.80752      -4.13507      -3.85052       7.78446      -1.77512      -1.46232     -0.776438      -2.46456     -0.946974      -1.13224    -0.0430531     0.0913545     0.0671645      0.460501      0.220135      0.120035     0.0253561      0.150009     0.0189644    -0.0342058    0.00361075     0.0167431   -0.00673589  -0.000941453  -0.000468418  -0.000819109  -0.000115598   0.000151918   3.24287e-05  -1.96358e-05   1.45746e-05       3.40627       4.41609       5.16387       5.19338       5.45444       5.12397       4.83070       4.39122       3.82510       3.34214       2.75535       2.28530       1.86176       1.43639       1.09726      0.829681      0.612063      0.439765      0.302153      0.209050      0.139761     0.0891166     0.0584615     0.0351486     0.0213876     0.0125674    0.00712392    0.00392044    0.00209042    0.00109816   0.000564679   0.000274984   0.000129849   6.07544e-05   2.51317e-05   1.06948e-05
  25  19 3831.3364    1.7116  5.9611 10.6590 -0.0008  0.0687   0.0178   0.1921    0.0404   0.0000   437.6313       6.43508       6.40057       2.19714      -4.63109      -7.87643      0.542424      -2.01037       4.38591      -2.51392      -9.22706      0.841245      -4.82334       1.35086    -0.0772435      -2.06707      0.275681     -0.675529       1.17328      0.282179     -0.105615      0.224256    -0.0208062     0.0824707     0.0217016   -0.00472871   -0.00556353   -0.00375967    0.00115692    0.00264984   0.000872238  -5.41375e-05  -0.000189591   7.50671e-05   5.20618e-07  -2.64950e-05       4.34860       5.55287       6.26699       6.56682       6.62145       6.34983       5.97155       5.41969       4.82635       4.16725       3.51718       2.97545       2.32995       1.86222       1.39721       1.07062      0.767095      0.555568      0.387521      0.271024      0.174090      0.115478     0.0744065     0.0462144     0.0271909     0.0162024    0.00930883    0.00503731    0.00278069    0.00144616   0.000740370   0.000353473   0.000166729   7.85301e-05   3.36421e-05   1.39578e-05
  25  20 3977.4936    1.4049  7.9880 10.3022 -0.0039  0.0881   0.0146   0.2520    0.0399   0.0000   439.9860       13.8617      0.491347       11.8913       1.86970      -4.74042      -23.5886       3.80680      0.536730       1.36443      0.955036      -1.14639      -3.80474      0.403171      0.698994      0.357317     -0.933878     0.0853965      0.426782    -0.0964926    -0.0884629     0.0694732     -0.152934     -0.122808    -0.0226436    -0.0116635     0.0153457   -0.00446483   -0.00695687   0.000969048   0.000828944  -0.000428745  -8.09342e-05   0.000168896   1.35238e-05  -3.30891e-05       5.44329       7.17486       8.10164       8.20050       8.49533       8.13439       7.63130       6.95409       6.20806       5.37477       4.51417       3.76993       3.00045       2.35238       1.81258       1.38221       1.00066      0.736856      0.501628      0.344892      0.228271      0.147933     0.0953786     0.0606848     0.0354536     0.0210587     0.0118479    0.00667598    0.00360017    0.00188520   0.000950034   0.000467807   0.000219311   0.000102918   4.16109e-05   1.79380e-05
  25  21 4123.5764    1.1565  9.6966 10.2200 -0.0094  0.1142   0.0127   0.3206    0.0341   0.0000   434.4930       11.9076       3.67307      -9.69229      -2.27124       2.24841      -7.15686       3.22674       9.92538       12.9650       7.41510       1.54769       4.59079       5.08239     -0.405373      -1.67239     0.0230548     -0.532517   -0.00232833     -0.118513      0.134286      0.178467    -0.0774668     0.0145461    0.00370502    -0.0128829     0.0142179     0.0112205    0.00271184   -0.00881651   0.000545512   0.000673451   0.000341991  -0.000271464   4.24371e-05  -1.03964e-05       6.94008       9.02714       10.0932       10.8206       10.5800       10.3704       9.78866       8.95359       8.02184       6.83874       5.85149       4.79207       3.84610       3.02772       2.39931       1.77908       1.30708      0.944961      0.672162      0.447089      0.305296      0.198529      0.124692     0.0782342     0.0469526     0.0278830     0.0160041    0.00888697    0.00489328    0.00252640    0.00129693   0.000641202   0.000296905   0.000138669   5.79038e-05   2.55658e-05
  25  22 4269.6951    0.9600 12.2776 10.0771  0.0022  0.1541   0.0107   0.4356    0.0311   0.0000   438.1227       20.3646       37.7667       12.7715      -24.4067      -22.7028       9.64134       4.04873      -4.17576       2.04037      -5.73593      0.107158       14.9938      -2.01570      -1.13690       3.07086       1.95493      -2.28740     -0.761424      0.887127      0.942662     -0.166337     -0.140166      0.207790      0.104684  -0.000300660    -0.0203254     0.0102985  -0.000354678    0.00209029    0.00211646   -0.00192329  -3.74306e-05  -3.67235e-05  -3.80884e-05  -8.62562e-06       9.20675       12.3773       13.8398       14.6796       14.5434       14.0588       13.1152       12.0706       10.7863       9.35354       7.90926       6.65013       5.21301       4.19087       3.20402       2.40346       1.77545       1.27370      0.892585      0.613990      0.405420      0.266630      0.172252      0.107585     0.0648813     0.0384620     0.0220163     0.0123291    0.00687266    0.00352082    0.00184537   0.000895672   0.000423052   0.000198115   7.97060e-05   3.47338e-05
  25  24 4561.1045    0.6500 16.6131  9.7782 -0.0014  0.2555   0.0075   0.6309    0.0249   0.0000   428.2252       32.8127       33.6022      -8.22269      -18.8216      -27.3694      -12.0736       33.4350       14.4348       11.0695      -19.4470       2.52889       3.48099      -3.97740       5.69005       4.27422      -9.65217       5.20952      0.326217     -0.880023      0.778655     -0.104298      0.230468      0.159999    -0.0127810    -0.0565476   -0.00188948     0.0130449    0.00599393   -0.00674795  -0.000573049   -0.00160724    0.00102272   0.000833576  -9.29721e-05  -2.24724e-05       15.2712       19.5584       22.9379       23.3685       23.7948       23.4760       21.4062       20.0593       17.7164       15.2382       13.0529       10.5643       8.69467       6.83407       5.34694       3.99491       2.96744       2.15342       1.49759       1.05813      0.695541      0.459204      0.297453      0.184319      0.111055     0.0675445     0.0382943     0.0217327     0.0118770    0.00635107    0.00324518    0.00163243   0.000751093   0.000358854   0.000139909   6.08415e-05
  26   6 1869.0144    0.4532  0.3987  9.2132 -0.0071  0.0260   0.0152   0.0373    0.0456   0.0000   440.9242      0.271804       19.7793      0.143085      -3.61858       1.10812      0.615067      0.670365     -0.607658    -0.0524097      -1.49879     -0.365808      0.902223      0.161643     -0.113999      0.187116     0.0907625      0.122128      0.119440     0.0942207    -0.0243111    -0.0487122     0.0152624   4.59681e-05    0.00267247   0.000612759    0.00234011  -0.000930179  -0.000661274   0.000195332   3.16822e-05  -2.81738e-06  -0.000154908  -2.93615e-05  -2.22806e-06   2.38214e-06       1.31600       1.99837       1.60706       2.10068       2.03677       2.00407       2.07038       1.47235       1.49182       1.27400       1.19702      0.881273      0.656891      0.580848      0.418401      0.375856      0.258640      0.200006      0.130619     0.0909737     0.0694430     0.0402364     0.0276421     0.0161612     0.0110335    0.00706673    0.00401994    0.00259752    0.00127219   0.000731772   0.000305733   0.000178227   8.40416e-05   4.15877e-05   1.48639e-05   6.77657e-06
  26   7 2039.7109    0.6795  0.5417  9.4454 -0.0043  0.0189   0.0190   0.0439    0.0575   0.0000   439.2311      -2.95833       16.5649       1.61270      -4.05503     -0.772377     -0.331889      -1.93492     -0.284905      -1.42307     -0.759441      -1.22199      0.171037     -0.371966     -0.273786     -0.208454     0.0648927      0.191531     -0.202424    -0.0716861    -0.0226810     0.0240520     0.0495210   -0.00331241    -0.0129455    0.00316257   -0.00530664   -0.00112444   0.000383073   0.000276903   4.00470e-05  -9.31170e-05   7.77727e-05  -4.98113e-06  -3.22342e-06  -1.87447e-06       1.10456       1.40774       1.54851       1.68279       1.72268       1.59711       1.49913       1.46846       1.25148       1.06127      0.947474      0.783445      0.596500      0.473153      0.397313      0.300389      0.214199      0.150104      0.111040     0.0823250     0.0512967     0.0349754     0.0223073     0.0142645    0.00921387    0.00478694    0.00294774    0.00181314   0.000968645   0.000529227   0.000267434   0.000125393   6.64850e-05   3.04209e-05   1.53988e-05   6.86923e-06
  26   9 2366.0292    1.3278  0.9261 10.4411 -0.0073  0.0249   0.0284   0.0566    0.0796   0.0000   439.0803     -0.614586       14.7993     -0.784147      -6.50596      0.750551      0.897322      0.626199       1.13054      -1.66729       2.68651     -0.227308     -0.508608     0.0605605      0.487511      0.749307     -0.135498     -0.260701     0.0672782     0.0520483    -0.0615043    0.00613211     0.0404384   -0.00790063    -0.0107974  -0.000608187   -0.00126302  -0.000946538   -0.00187489   0.000987275  -3.93733e-05  -5.56261e-05   0.000199774  -6.51142e-05  -4.57189e-05   1.36263e-05       1.47603       1.86078       2.17367       2.21376       2.18737       2.27741       2.07514       1.91610       1.63729       1.45597       1.20366       1.05746      0.809712      0.657467      0.509279      0.370091      0.291236      0.211953      0.144981      0.101326     0.0708420     0.0445593     0.0303318     0.0193533     0.0116867    0.00702152    0.00417383    0.00229304    0.00124181   0.000689227   0.000353405   0.000177917   9.23679e-05   4.24967e-05   1.93952e-05   8.84269e-06
  26  10 2521.1925    1.8262  0.9085 11.0818 -0.0044  0.0246   0.0393   0.0573    0.0787   0.0000   435.7147       1.60505       15.5370      -2.23302     -0.453766     -0.451156       3.01471      -6.02784     -0.762403      -1.21874     -0.784555      0.283417     -0.265303     -0.781162     -0.224266     -0.328120      0.474622      0.130133     -0.377265     -0.161536     0.0246999    -0.0143829    0.00989762    0.00999683   -0.00335033     0.0101942    0.00567538  -0.000226237    0.00167126   0.000893619  -0.000650491  -5.69377e-05   0.000190584   2.59793e-05  -9.21013e-06  -3.64120e-06       1.65918       1.99324       2.24404       2.43813       2.51501       2.27918       2.12743       2.02098       1.83314       1.50851       1.28426       1.09190      0.899720      0.717443      0.524906      0.385091      0.290567      0.215965      0.149573     0.0977337     0.0712612     0.0456485     0.0295116     0.0185691     0.0116463    0.00669194    0.00392069    0.00237794    0.00124804   0.000674151   0.000384578   0.000181155   0.000100677   4.64702e-05   2.17410e-05   8.87052e-06
  26  11 2674.3404    2.3549  0.9836 11.5202 -0.0058  0.0267   0.0487   0.0603    0.0982   0.0000   440.5962       1.09394       11.7569      0.827393      -1.79754       2.52429      -4.39480      -1.37841     -0.851694     -0.709905     -0.648458       1.15922     -0.452258     -0.538456     -0.718039      0.401893      0.238588    -0.0393570     0.0279709      0.107317     -0.132019    -0.0461601     0.0391703    0.00822847    -0.0110203    0.00192823    0.00328765   -0.00167127   0.000419474    0.00129419  -0.000137215  -0.000200858  -1.25224e-05  -1.02481e-05  -9.76309e-06  -2.26049e-06       1.70726       2.15183       2.21411       2.36811       2.67452       2.59771       2.25244       1.95955       1.88221       1.70177       1.45151       1.09177      0.809842      0.725036      0.589785      0.470985      0.319218      0.218017      0.146969      0.120758     0.0857463     0.0550645     0.0328780     0.0180925     0.0115175    0.00759851    0.00485334    0.00296035    0.00165828   0.000860492   0.000421979   0.000208678   9.62592e-05   4.59407e-05   1.94604e-05   8.61206e-06
  26  12 2826.5470    3.0069  0.8087 12.2791  0.0019  0.0226   0.0666   0.0522    0.0763   0.0000   437.8077      0.487053       8.71307       3.95458       1.29615       1.45346      -2.39694      0.545463     0.0687110     -0.403869     -0.845558     -0.190576      -1.07377      0.819117      0.276981     -0.652561    -0.0227438     -0.105592     -0.236187      0.113756    -0.0310928    -0.0822940     0.0524060   -0.00753212    -0.0177664   -0.00695722    0.00392652    0.00194458   -0.00162088   0.000672905  -0.000508405  -0.000135374  -3.24568e-05   4.59507e-05  -1.23332e-05  -7.67058e-07       1.44603       1.79146       1.88073       2.12992       2.12942       1.90795       1.94208       1.83488       1.57566       1.29452       1.22046      0.987390      0.766451      0.585127      0.500068      0.383906      0.266900      0.189756      0.138072      0.100236     0.0662970     0.0420942     0.0274718     0.0180971     0.0107470    0.00620514    0.00356106    0.00214988    0.00121196   0.000642649   0.000313756   0.000153966   7.67312e-05   3.79755e-05   1.82858e-05   8.38685e-06
  26  13 2977.3969    3.5537  0.8173 12.7620 -0.0037  0.0250   0.0810   0.0548    0.0693   0.0000   437.8768       3.25295       16.5865       3.11966     -0.318674       1.97773       1.17081       1.55505      -1.75366      0.816653       1.88690     -0.213899     -0.740313     -0.445658     -0.189001      0.692032      0.458854     -0.327776     -0.192031     0.0310143     0.0621539   0.000482217    -0.0629633     0.0246782     0.0227292   -0.00311856   -0.00438387    0.00427952    0.00129663    0.00166950   0.000215024  -0.000473219  -6.65662e-05   0.000127391  -2.89696e-05  -1.58012e-06       1.84297       2.62538       2.93911       2.94127       2.94723       2.53519       2.47153       2.13402       2.04391       1.89243       1.59124       1.40703       1.07946      0.860319      0.625018      0.458066      0.328709      0.208401      0.149346     0.0971541     0.0670402     0.0434459     0.0263489     0.0167156    0.00979700    0.00620843    0.00371738    0.00204129    0.00118586   0.000580876   0.000314370   0.000159745   7.27521e-05   3.78904e-05   1.61197e-05   7.01535e-06
  26  14 3126.8924    3.8533  1.0075 12.7336 -0.0038  0.0255   0.0817   0.0622    0.0931   0.0000   435.2812       2.92564       13.1228       3.88127     -0.250059      -5.22349      0.619434      -2.47957       1.61738      -6.73698       2.16585    0.00494614      -1.84320      -1.41495    -0.0156232     -0.758969     -0.256398      0.122522     -0.155195      0.151305    -0.0573844     0.0234874     0.0618546     0.0106254    -0.0253356    -0.0115659    0.00791886   7.53340e-05   0.000690663   0.000292004   0.000504645   4.18056e-05   1.47912e-05  -9.30228e-07  -1.12329e-05   1.51728e-05       1.64042       2.22600       2.32404       2.59948       2.62939       2.61649       2.31253       2.14689       1.90092       1.62868       1.32694       1.07696      0.858081      0.709787      0.540984      0.412115      0.298121      0.219098      0.156932      0.105267     0.0784030     0.0497377     0.0318433     0.0195357     0.0122089    0.00729443    0.00429939    0.00257538    0.00133049   0.000759250   0.000384687   0.000193821   9.11934e-05   4.41293e-05   1.97300e-05   7.82152e-06
  26  15 3275.3369    3.6493  1.3984 12.6206 -0.0046  0.0321   0.0687   0.0747    0.0929   0.0000   439.0965       3.10348       14.4883       3.70695      -3.13043      -6.64003      -3.71172       2.31674       1.43890      0.227423      -1.19909       2.06720       2.09934      0.346436     -0.737579    -0.0975230     -0.308873    -0.0226201     -0.252150     -0.194595     0.0473983     0.0671740    -0.0433120    -0.0450509     0.0351146   0.000250625   -0.00862071   -0.00380447   0.000114891  -0.000273352   0.000155677   0.000551952   5.55497e-05  -1.11510e-05  -3.18787e-06   1.13402e-05       1.96847       2.75895       2.94760       3.05226       2.95195       2.83143       2.64084       2.51358       2.21956       2.04289       1.79721       1.48983       1.28146      0.961939      0.744580      0.538764      0.394164      0.283732      0.193818      0.135078     0.0940237     0.0611392     0.0393973     0.0248110     0.0151607    0.00924284    0.00529238    0.00313712    0.00163209   0.000918000   0.000471745   0.000248937   0.000116463   5.91867e-05   2.39900e-05   1.11215e-05
  26  16 3423.3064    3.0553  1.8720 12.2383 -0.0096  0.0367   0.0495   0.0892    0.0703   0.0000   439.3724       2.94326       8.32937       1.40854      -1.86754       3.21918       5.38361      -2.53075      -3.81111      -1.54588      -1.40445      -2.22538     -0.421682      -1.30019      0.548286      0.536593      0.111828     -0.240939     -0.298027   -0.00864140     0.0215913     0.0887361     0.0879314    -0.0361682    -0.0108223   -0.00180359  -0.000487643    0.00360633    0.00146530   0.000350152  -0.000534348   0.000240539   0.000397958   4.91750e-05  -1.63794e-06   1.90031e-06       2.07560       2.93235       3.10867       3.27073       3.35156       3.25013       3.02490       2.81693       2.43259       2.22770       1.82681       1.55674       1.21115      0.991665      0.770459      0.585190      0.433489      0.314643      0.225694      0.156727      0.104621     0.0688712     0.0464153     0.0282665     0.0182583     0.0105926    0.00642561    0.00354324    0.00207331    0.00108697   0.000577571   0.000296567   0.000137632   6.88510e-05   2.79588e-05   1.29707e-05
  26  17 3570.9667    2.4338  3.0911 11.5693  0.0001  0.0444   0.0305   0.1197    0.0488   0.0000   437.4782       3.48325       14.1377       3.54908      -2.82871       3.57803      -3.14209       1.41585      -6.11584      -2.86142       2.33896      -3.02742      -1.45169      -1.04854       1.01278      0.388977     0.0108995     -0.138383     0.0836754     -0.251380    -0.0999174     0.0775555     0.0279580     0.0383040   -0.00932723   0.000286763   -0.00710432    0.00293455   0.000115052   0.000877550   0.000168022   0.000302220  -3.81357e-05  -0.000117297  -1.44306e-05  -6.11566e-06       2.67338       3.54558       3.88343       4.16069       4.11288       4.01222       3.74850       3.43764       3.07818       2.72201       2.33080       1.89425       1.58277       1.23036      0.960946      0.724500      0.534864      0.388172      0.277961      0.187622      0.128411     0.0855760     0.0549424     0.0348863     0.0210196     0.0131098    0.00740841    0.00425603    0.00239592    0.00126789   0.000671132   0.000345437   0.000166529   8.14363e-05   3.52904e-05   1.56921e-05
  26  18 3718.4299    1.9815  4.9317 10.9558 -0.0016  0.0598   0.0207   0.1604    0.0416   0.0000   439.2326      -2.87765       13.2838      -2.27605       8.97791       4.60266      -8.05633       9.71609       4.89306     -0.418779      -6.26724       1.21479     0.0220851      0.469361      -1.56672      -1.01279    -0.0390390      0.911955      0.162977     0.0672558     -0.100903      0.110767     0.0317915     0.0575146    -0.0165723    -0.0288286    0.00701409   -0.00272135    0.00120007   -0.00327772  -0.000353867   0.000760863   0.000389213  -9.11200e-05  -5.19542e-05   6.04005e-06       3.62826       4.75181       5.39090       5.73205       5.74496       5.50456       5.17832       4.66260       4.23590       3.71535       3.15663       2.57209       2.12350       1.66584       1.28339      0.983160      0.730779      0.521441      0.368160      0.260495      0.171100      0.116780     0.0752091     0.0457855     0.0288869     0.0176209     0.0103059    0.00591292    0.00328579    0.00174606   0.000932024   0.000469885   0.000232683   0.000109972   4.95134e-05   2.18505e-05
  26  19 3865.3400    1.6002  6.5288 10.7165 -0.0024  0.0777   0.0170   0.2090    0.0378   0.0000   444.8044       9.50145       10.3409       13.5332       4.13635       5.67820      -7.04410      -9.26998     -0.370113      -1.87941       4.52169       1.22874      -5.74016      -2.87569       3.10626      -1.32434      -1.28556     -0.152902      0.691244      0.216448     -0.637284    -0.0789036      0.229776   -0.00512803    -0.0295841     0.0198554     0.0296057     0.0130052    0.00219155   -0.00308379  -0.000428320    0.00152229  -0.000161676   0.000120412   1.49256e-05   4.24799e-05       4.44304       5.98965       6.53869       6.95444       7.01865       6.82130       6.35888       5.93976       5.24135       4.71745       3.95495       3.36483       2.67024       2.14597       1.66799       1.26699      0.958825      0.687483      0.492787      0.338779      0.229876      0.154020     0.0976665     0.0638280     0.0391032     0.0231928     0.0141695    0.00777093    0.00444320    0.00231644    0.00125180   0.000637516   0.000303719   0.000149564   6.59445e-05   2.86314e-05
  26  20 4012.2729    1.3301  8.2752 10.4493 -0.0060  0.0939   0.0143   0.2686    0.0355   0.0000   446.5299       16.6486       4.55930      0.482928       19.5106       6.25899      -12.4308       10.4641      -3.18659       7.90419      0.280497      -2.12931      -5.07345      -2.74339     -0.276153      0.267419      0.309184      0.686949     -0.491025     -0.498921      0.853637    -0.0884602      0.331868    -0.0460124     0.0272623   -0.00945767   -0.00272706   -0.00380035   -0.00521857    0.00322992   0.000326108  -0.000177257   0.000832896   8.04661e-05  -5.01491e-05  -0.000107562       5.51375       7.16933       8.22680       8.47810       8.63307       8.34010       7.91326       7.25271       6.50950       5.64244       4.86615       4.01382       3.29853       2.60674       2.04247       1.52795       1.15849      0.844883      0.609057      0.412197      0.281999      0.187139      0.123002     0.0776866     0.0481109     0.0294691     0.0167823    0.00972112    0.00540272    0.00294178    0.00155527   0.000798538   0.000398573   0.000189713   8.17777e-05   3.70552e-05
  26  21 4158.8039    1.0806 10.0554 10.2769 -0.0041  0.1211   0.0126   0.3430    0.0336   0.0000   452.7335       3.37218       26.8694       8.13966       13.7375      -9.06181      -9.56327       18.8715     -0.569416    -0.0500691      0.710577     -0.228040      -7.45006      -3.32408       10.5878      -3.53460      -1.33678    -0.0505295      0.714501     -0.306826     -0.457467      0.195059      0.191092    -0.0324876   -0.00895852     0.0447620     0.0474734    0.00598870    -0.0107257    0.00539507    0.00269332  -8.45611e-05  -0.000335020  -5.65059e-05  -0.000131021  -5.79526e-05       6.99912       9.50749       10.2297       10.9209       11.0069       11.0083       10.1919       9.24700       8.30534       7.29019       6.23997       5.28945       4.19512       3.32875       2.63306       1.97427       1.53684       1.09670      0.786047      0.533538      0.370456      0.242090      0.160465      0.102496     0.0639559     0.0386360     0.0228848     0.0129048    0.00721892    0.00395193    0.00201174    0.00105652   0.000510374   0.000247607   0.000104979   4.69550e-05
  26  22 4305.2839    0.9067 12.3614 10.0970 -0.0017  0.1620   0.0101   0.4313    0.0300   0.0000   437.1960       8.69945       19.6364       13.6499      -5.18581      -4.58807      -9.82332       23.7950      -1.37561      -13.3802      -2.02979      -6.37469      -9.21409       6.81066       6.80646      -7.87404      -4.77144      0.765778     -0.965521      0.349720     -0.598704     -0.126822     -0.301809    -0.0802582      0.142084     0.0776919   -0.00717323    -0.0269884     0.0119405     0.0165818    0.00158511   -0.00224039  -0.000269854  -0.000695845  -1.52712e-06   1.26721e-05       9.28189       12.1439       13.5762       14.5218       14.5612       14.2924       13.5637       12.4721       11.0166       9.57181       8.27354       6.81011       5.57029       4.47280       3.49097       2.65525       1.99896       1.44654       1.05544      0.724899      0.499633      0.335500      0.216418      0.137347     0.0866838     0.0515409     0.0309677     0.0174360    0.00993094    0.00535815    0.00283164    0.00146930   0.000714090   0.000347668   0.000148575   6.62562e-05
  26  23 4451.2953    0.7216 14.7408  9.9621 -0.0007  0.2140   0.0082   0.5600    0.0264   0.0000   430.4447       25.6770       30.2841      0.818979       5.86778      -24.6326       5.11140       33.9771     -0.363535      -2.83974       2.19967      -2.15664      -7.07627      -4.71473       9.37574      -1.56229      -3.38230     -0.952982      -1.37276     0.0645832     -0.504303      0.434439      0.107247     -0.250679    -0.0644119     0.0307585    -0.0380403    -0.0287095     0.0204480     0.0118730   -0.00394081   -0.00114224  -3.02593e-05  -2.33247e-06  -0.000168122  -1.21209e-05       12.3249       16.0057       17.8750       19.0159       19.3394       18.8199       17.4262       16.2325       14.5513       13.2972       10.7918       9.20118       7.31534       6.09118       4.64782       3.60616       2.67362       1.95475       1.40480      0.971825      0.670485      0.447787      0.288986      0.182416      0.114232     0.0699200     0.0416216     0.0243369     0.0135286    0.00751502    0.00393763    0.00204510    0.00100279   0.000479683   0.000201633   9.01574e-05
  27   7 2062.0088    0.7017  0.5985  9.4680  0.0007  0.0194   0.0175   0.0444    0.0558   0.0000   439.2631     -0.734836       14.7696     -0.449195      -1.07758      0.821934       1.25737      -1.54825      -1.69599       1.12614       2.16160      0.495379      -1.15657      0.702672     0.0597970     -0.132401      0.388027    -0.0586230     0.0266263    0.00784664   -0.00790361    -0.0468752     0.0710463     0.0154985   -0.00162923   -0.00871327   0.000809353  -0.000121401   0.000413716  -9.81172e-05   0.000318189   0.000203792   2.08963e-06  -3.31141e-05   9.59722e-06   6.91326e-06       1.17712       1.53760       1.58409       1.78408       1.63189       1.83090       1.68196       1.49208       1.29925       1.15494       1.00107      0.879161      0.751146      0.553308      0.418066      0.327542      0.255442      0.183040      0.133908     0.0907218     0.0611875     0.0428460     0.0288039     0.0188507     0.0117741    0.00756578    0.00434126    0.00248146    0.00134253   0.000724194   0.000379134   0.000190545   0.000101731   5.15388e-05   2.38792e-05   1.10618e-05
[truncated: 1,546,407 more chars]
