# Supplementary material for: Global-Mode Analysis of Full-Disk Data from the Michelson Doppler Imager and the Helioseismic and Magnetic Imager
Source: Sol Phys. 2018 Jan 31;293(2):29. doi: 10.1007/s11207-017-1201-5 (PMC6566312; doi:10.1007/s11207-017-1201-5)
Supplement: Supplementary file 3 — (TAR 230.0 MB) [file 11207_2017_1201_MOESM3_ESM.tar › MDI/mdifdasym.5454.36]

   0  20 2898.8164    3.8212  1.0735 10.8973  0.0000      -1.31652  0.2217   0.5913   0.5516    6.3877   0.0000       3.02982     0.0000       0.00000       0.00000       0.00000       0.00000       0.00000       0.00000       0.00000       0.00000       0.00000       0.00000       0.00000       0.00000       0.00000       0.00000       0.00000       0.00000       0.00000       0.00000       0.00000       0.00000       0.00000       0.00000       0.00000       0.00000       0.00000       0.00000       0.00000       0.00000       0.00000       0.00000       0.00000       0.00000       0.00000       0.00000       0.00000       0.00000       0.00000       0.00000       0.00000       0.00000       0.00000       0.00000       0.00000       0.00000       0.00000       0.00000       0.00000       0.00000       0.00000       0.00000       0.00000       0.00000       0.00000       0.00000       0.00000       0.00000       0.00000       0.00000       0.00000       0.00000       0.00000       0.00000       0.00000       0.00000       0.00000       0.00000       0.00000       0.00000       0.00000       0.00000       0.00000
   1  13 2020.8996    0.5481  0.6620 10.1397  0.0012       3.90783  0.2591   0.0598   0.1894    0.2366   0.0000       3.94710   496.5603       63.3849       0.00000       0.00000       0.00000       0.00000       0.00000       0.00000       0.00000       0.00000       0.00000       0.00000       0.00000       0.00000       0.00000       0.00000       0.00000       0.00000       0.00000       0.00000       0.00000       0.00000       0.00000       0.00000       0.00000       0.00000       0.00000       0.00000       0.00000       0.00000       0.00000       0.00000       0.00000       0.00000       0.00000       0.00000       353.004       121.110       0.00000       0.00000       0.00000       0.00000       0.00000       0.00000       0.00000       0.00000       0.00000       0.00000       0.00000       0.00000       0.00000       0.00000       0.00000       0.00000       0.00000       0.00000       0.00000       0.00000       0.00000       0.00000       0.00000       0.00000       0.00000       0.00000       0.00000       0.00000       0.00000       0.00000       0.00000       0.00000       0.00000       0.00000
   1  14 2156.8683    0.8077  1.0557  9.2164 -0.0008       2.34688  0.2375   0.0682   0.2645    0.7235   0.0000       3.31046   460.6973      -82.1223       0.00000       0.00000       0.00000       0.00000       0.00000       0.00000       0.00000       0.00000       0.00000       0.00000       0.00000       0.00000       0.00000       0.00000       0.00000       0.00000       0.00000       0.00000       0.00000       0.00000       0.00000       0.00000       0.00000       0.00000       0.00000       0.00000       0.00000       0.00000       0.00000       0.00000       0.00000       0.00000       0.00000       0.00000       249.583       95.0733       0.00000       0.00000       0.00000       0.00000       0.00000       0.00000       0.00000       0.00000       0.00000       0.00000       0.00000       0.00000       0.00000       0.00000       0.00000       0.00000       0.00000       0.00000       0.00000       0.00000       0.00000       0.00000       0.00000       0.00000       0.00000       0.00000       0.00000       0.00000       0.00000       0.00000       0.00000       0.00000       0.00000       0.00000
   1  15 2292.1928    0.9314  0.9721  9.8496  0.0000       8.19696  0.1273   0.0818   0.3200    0.4848   0.0000       4.19994   282.2155      -26.0940       0.00000       0.00000       0.00000       0.00000       0.00000       0.00000       0.00000       0.00000       0.00000       0.00000       0.00000       0.00000       0.00000       0.00000       0.00000       0.00000       0.00000       0.00000       0.00000       0.00000       0.00000       0.00000       0.00000       0.00000       0.00000       0.00000       0.00000       0.00000       0.00000       0.00000       0.00000       0.00000       0.00000       0.00000       127.951       59.3765       0.00000       0.00000       0.00000       0.00000       0.00000       0.00000       0.00000       0.00000       0.00000       0.00000       0.00000       0.00000       0.00000       0.00000       0.00000       0.00000       0.00000       0.00000       0.00000       0.00000       0.00000       0.00000       0.00000       0.00000       0.00000       0.00000       0.00000       0.00000       0.00000       0.00000       0.00000       0.00000       0.00000       0.00000
   1  20 2963.4887    3.9054  0.8021  9.7425  0.0000       2.57667  0.1212   0.3211   0.2185    5.8949   0.0000       2.00489   454.2661       65.2383       0.00000       0.00000       0.00000       0.00000       0.00000       0.00000       0.00000       0.00000       0.00000       0.00000       0.00000       0.00000       0.00000       0.00000       0.00000       0.00000       0.00000       0.00000       0.00000       0.00000       0.00000       0.00000       0.00000       0.00000       0.00000       0.00000       0.00000       0.00000       0.00000       0.00000       0.00000       0.00000       0.00000       0.00000       137.524       61.6141       0.00000       0.00000       0.00000       0.00000       0.00000       0.00000       0.00000       0.00000       0.00000       0.00000       0.00000       0.00000       0.00000       0.00000       0.00000       0.00000       0.00000       0.00000       0.00000       0.00000       0.00000       0.00000       0.00000       0.00000       0.00000       0.00000       0.00000       0.00000       0.00000       0.00000       0.00000       0.00000       0.00000       0.00000
   1  21 3098.1642    4.6755  0.7754 11.1227  0.0000      0.194524  0.1121   0.3964   0.2133    3.4551   0.0000       2.64464   568.5092       31.4593       0.00000       0.00000       0.00000       0.00000       0.00000       0.00000       0.00000       0.00000       0.00000       0.00000       0.00000       0.00000       0.00000       0.00000       0.00000       0.00000       0.00000       0.00000       0.00000       0.00000       0.00000       0.00000       0.00000       0.00000       0.00000       0.00000       0.00000       0.00000       0.00000       0.00000       0.00000       0.00000       0.00000       0.00000       97.2066       68.0690       0.00000       0.00000       0.00000       0.00000       0.00000       0.00000       0.00000       0.00000       0.00000       0.00000       0.00000       0.00000       0.00000       0.00000       0.00000       0.00000       0.00000       0.00000       0.00000       0.00000       0.00000       0.00000       0.00000       0.00000       0.00000       0.00000       0.00000       0.00000       0.00000       0.00000       0.00000       0.00000       0.00000       0.00000
   1  22 3233.2331    4.0751  1.2723 11.4865 -0.0055      0.843460  0.1574   0.2845   0.3079    3.1958   0.0000       1.87841   483.1107       135.597       0.00000       0.00000       0.00000       0.00000       0.00000       0.00000       0.00000       0.00000       0.00000       0.00000       0.00000       0.00000       0.00000       0.00000       0.00000       0.00000       0.00000       0.00000       0.00000       0.00000       0.00000       0.00000       0.00000       0.00000       0.00000       0.00000       0.00000       0.00000       0.00000       0.00000       0.00000       0.00000       0.00000       0.00000       130.145       77.8434       0.00000       0.00000       0.00000       0.00000       0.00000       0.00000       0.00000       0.00000       0.00000       0.00000       0.00000       0.00000       0.00000       0.00000       0.00000       0.00000       0.00000       0.00000       0.00000       0.00000       0.00000       0.00000       0.00000       0.00000       0.00000       0.00000       0.00000       0.00000       0.00000       0.00000       0.00000       0.00000       0.00000       0.00000
   1  24 3504.0170    3.0854  2.8208  2.6030  0.0000       1.01747  0.2237   0.1416   0.4839 1000.0000   0.0000      0.857286   601.2428      -86.6395       0.00000       0.00000       0.00000       0.00000       0.00000       0.00000       0.00000       0.00000       0.00000       0.00000       0.00000       0.00000       0.00000       0.00000       0.00000       0.00000       0.00000       0.00000       0.00000       0.00000       0.00000       0.00000       0.00000       0.00000       0.00000       0.00000       0.00000       0.00000       0.00000       0.00000       0.00000       0.00000       0.00000       0.00000       189.266       107.932       0.00000       0.00000       0.00000       0.00000       0.00000       0.00000       0.00000       0.00000       0.00000       0.00000       0.00000       0.00000       0.00000       0.00000       0.00000       0.00000       0.00000       0.00000       0.00000       0.00000       0.00000       0.00000       0.00000       0.00000       0.00000       0.00000       0.00000       0.00000       0.00000       0.00000       0.00000       0.00000       0.00000       0.00000
   1  26 3775.6160    2.3490  6.1166  0.2440  0.0000     -0.361631  0.4004   0.0711   0.8164 1000.0000   0.0000      0.378064   498.7247       63.6336       0.00000       0.00000       0.00000       0.00000       0.00000       0.00000       0.00000       0.00000       0.00000       0.00000       0.00000       0.00000       0.00000       0.00000       0.00000       0.00000       0.00000       0.00000       0.00000       0.00000       0.00000       0.00000       0.00000       0.00000       0.00000       0.00000       0.00000       0.00000       0.00000       0.00000       0.00000       0.00000       0.00000       0.00000       287.989       224.517       0.00000       0.00000       0.00000       0.00000       0.00000       0.00000       0.00000       0.00000       0.00000       0.00000       0.00000       0.00000       0.00000       0.00000       0.00000       0.00000       0.00000       0.00000       0.00000       0.00000       0.00000       0.00000       0.00000       0.00000       0.00000       0.00000       0.00000       0.00000       0.00000       0.00000       0.00000       0.00000       0.00000       0.00000
   2  13 2082.0306    0.7138  0.8280  8.6023  0.0000       2.64774  0.1284   0.0526   0.2009    0.7455   0.0000       2.17641   480.9198       68.6542       27.4564      -5.44878       0.00000       0.00000       0.00000       0.00000       0.00000       0.00000       0.00000       0.00000       0.00000       0.00000       0.00000       0.00000       0.00000       0.00000       0.00000       0.00000       0.00000       0.00000       0.00000       0.00000       0.00000       0.00000       0.00000       0.00000       0.00000       0.00000       0.00000       0.00000       0.00000       0.00000       0.00000       0.00000       77.1212       54.5227       34.1945       11.0908       0.00000       0.00000       0.00000       0.00000       0.00000       0.00000       0.00000       0.00000       0.00000       0.00000       0.00000       0.00000       0.00000       0.00000       0.00000       0.00000       0.00000       0.00000       0.00000       0.00000       0.00000       0.00000       0.00000       0.00000       0.00000       0.00000       0.00000       0.00000       0.00000       0.00000       0.00000       0.00000
   2  14 2217.6972    1.0657  0.6663  9.2637  0.0000       2.30274  0.1179   0.0761   0.1327    0.6493   0.0000       2.20945   402.2951       3.25625       10.1057      -1.62652       0.00000       0.00000       0.00000       0.00000       0.00000       0.00000       0.00000       0.00000       0.00000       0.00000       0.00000       0.00000       0.00000       0.00000       0.00000       0.00000       0.00000       0.00000       0.00000       0.00000       0.00000       0.00000       0.00000       0.00000       0.00000       0.00000       0.00000       0.00000       0.00000       0.00000       0.00000       0.00000       63.8172       46.8916       32.6348       10.0692       0.00000       0.00000       0.00000       0.00000       0.00000       0.00000       0.00000       0.00000       0.00000       0.00000       0.00000       0.00000       0.00000       0.00000       0.00000       0.00000       0.00000       0.00000       0.00000       0.00000       0.00000       0.00000       0.00000       0.00000       0.00000       0.00000       0.00000       0.00000       0.00000       0.00000       0.00000       0.00000
   2  15 2352.3346    1.3670  0.7251 10.3318  0.0000       4.74930  0.0787   0.0993   0.1684    0.4358   0.0000       2.14485   435.3325      -10.1380      -18.1372       9.35676       0.00000       0.00000       0.00000       0.00000       0.00000       0.00000       0.00000       0.00000       0.00000       0.00000       0.00000       0.00000       0.00000       0.00000       0.00000       0.00000       0.00000       0.00000       0.00000       0.00000       0.00000       0.00000       0.00000       0.00000       0.00000       0.00000       0.00000       0.00000       0.00000       0.00000       0.00000       0.00000       54.3781       43.2365       20.9133       7.50222       0.00000       0.00000       0.00000       0.00000       0.00000       0.00000       0.00000       0.00000       0.00000       0.00000       0.00000       0.00000       0.00000       0.00000       0.00000       0.00000       0.00000       0.00000       0.00000       0.00000       0.00000       0.00000       0.00000       0.00000       0.00000       0.00000       0.00000       0.00000       0.00000       0.00000       0.00000       0.00000
   2  17 2619.5868    2.3296  0.9696  9.3208  0.0000       2.14505  0.0954   0.1449   0.2074    3.4165   0.0000       1.45255   416.8154       20.7208       12.0388      -2.26364       0.00000       0.00000       0.00000       0.00000       0.00000       0.00000       0.00000       0.00000       0.00000       0.00000       0.00000       0.00000       0.00000       0.00000       0.00000       0.00000       0.00000       0.00000       0.00000       0.00000       0.00000       0.00000       0.00000       0.00000       0.00000       0.00000       0.00000       0.00000       0.00000       0.00000       0.00000       0.00000       48.8467       49.5563       23.9663       12.4094       0.00000       0.00000       0.00000       0.00000       0.00000       0.00000       0.00000       0.00000       0.00000       0.00000       0.00000       0.00000       0.00000       0.00000       0.00000       0.00000       0.00000       0.00000       0.00000       0.00000       0.00000       0.00000       0.00000       0.00000       0.00000       0.00000       0.00000       0.00000       0.00000       0.00000       0.00000       0.00000
   2  21 3159.7280    4.4016  0.9877 11.1606  0.0000      0.666154  0.1086   0.2722   0.1879    2.3485   0.0000       1.67584   476.8886      -19.1515      -5.52850      -7.65493       0.00000       0.00000       0.00000       0.00000       0.00000       0.00000       0.00000       0.00000       0.00000       0.00000       0.00000       0.00000       0.00000       0.00000       0.00000       0.00000       0.00000       0.00000       0.00000       0.00000       0.00000       0.00000       0.00000       0.00000       0.00000       0.00000       0.00000       0.00000       0.00000       0.00000       0.00000       0.00000       56.8147       43.3180       28.0596       9.02340       0.00000       0.00000       0.00000       0.00000       0.00000       0.00000       0.00000       0.00000       0.00000       0.00000       0.00000       0.00000       0.00000       0.00000       0.00000       0.00000       0.00000       0.00000       0.00000       0.00000       0.00000       0.00000       0.00000       0.00000       0.00000       0.00000       0.00000       0.00000       0.00000       0.00000       0.00000       0.00000
   2  23 3430.9120    3.1579  2.2409  4.9341  0.0000      0.370172  0.1544   0.1376   0.3062  382.6968   0.0000      0.792220   426.0846       74.3321      -21.6782       7.06986       0.00000       0.00000       0.00000       0.00000       0.00000       0.00000       0.00000       0.00000       0.00000       0.00000       0.00000       0.00000       0.00000       0.00000       0.00000       0.00000       0.00000       0.00000       0.00000       0.00000       0.00000       0.00000       0.00000       0.00000       0.00000       0.00000       0.00000       0.00000       0.00000       0.00000       0.00000       0.00000       72.9997       61.0240       38.7260       14.1573       0.00000       0.00000       0.00000       0.00000       0.00000       0.00000       0.00000       0.00000       0.00000       0.00000       0.00000       0.00000       0.00000       0.00000       0.00000       0.00000       0.00000       0.00000       0.00000       0.00000       0.00000       0.00000       0.00000       0.00000       0.00000       0.00000       0.00000       0.00000       0.00000       0.00000       0.00000       0.00000
   3  12 2001.2137    0.6147  0.3941  9.3227  0.0000       4.62719  0.0695   0.0603   0.1224    0.2258   0.0000       3.57045   428.6816      -10.8023       7.45081      -6.48638      0.303251      -1.13391       0.00000       0.00000       0.00000       0.00000       0.00000       0.00000       0.00000       0.00000       0.00000       0.00000       0.00000       0.00000       0.00000       0.00000       0.00000       0.00000       0.00000       0.00000       0.00000       0.00000       0.00000       0.00000       0.00000       0.00000       0.00000       0.00000       0.00000       0.00000       0.00000       0.00000       23.8171       34.3417       18.8143       14.6467       5.33625       2.28856       0.00000       0.00000       0.00000       0.00000       0.00000       0.00000       0.00000       0.00000       0.00000       0.00000       0.00000       0.00000       0.00000       0.00000       0.00000       0.00000       0.00000       0.00000       0.00000       0.00000       0.00000       0.00000       0.00000       0.00000       0.00000       0.00000       0.00000       0.00000       0.00000       0.00000
   3  15 2407.6389    1.4118  0.8436  9.2112  0.0000       3.16389  0.0799   0.0873   0.1738    1.3408   0.0000       1.92746   464.3459      -6.74516      -19.2961       3.70173      -8.16943      0.781430       0.00000       0.00000       0.00000       0.00000       0.00000       0.00000       0.00000       0.00000       0.00000       0.00000       0.00000       0.00000       0.00000       0.00000       0.00000       0.00000       0.00000       0.00000       0.00000       0.00000       0.00000       0.00000       0.00000       0.00000       0.00000       0.00000       0.00000       0.00000       0.00000       0.00000       26.3000       27.6480       19.6552       12.7543       5.28921       1.79190       0.00000       0.00000       0.00000       0.00000       0.00000       0.00000       0.00000       0.00000       0.00000       0.00000       0.00000       0.00000       0.00000       0.00000       0.00000       0.00000       0.00000       0.00000       0.00000       0.00000       0.00000       0.00000       0.00000       0.00000       0.00000       0.00000       0.00000       0.00000       0.00000       0.00000
   3  19 2946.9026    3.4683  0.9393 11.2113  0.0000      0.849653  0.0972   0.1959   0.1660    1.2820   0.0000       2.13542   434.8979      -17.1159      -13.2393      -23.2536       7.27618      0.182500       0.00000       0.00000       0.00000       0.00000       0.00000       0.00000       0.00000       0.00000       0.00000       0.00000       0.00000       0.00000       0.00000       0.00000       0.00000       0.00000       0.00000       0.00000       0.00000       0.00000       0.00000       0.00000       0.00000       0.00000       0.00000       0.00000       0.00000       0.00000       0.00000       0.00000       32.2786       31.2720       22.9791       16.0066       6.28548       2.13416       0.00000       0.00000       0.00000       0.00000       0.00000       0.00000       0.00000       0.00000       0.00000       0.00000       0.00000       0.00000       0.00000       0.00000       0.00000       0.00000       0.00000       0.00000       0.00000       0.00000       0.00000       0.00000       0.00000       0.00000       0.00000       0.00000       0.00000       0.00000       0.00000       0.00000
   3  20 3082.2631    4.5902  0.6673 11.9969  0.0000   -0.00107024  0.0686   0.2973   0.1316    0.8609   0.0000       1.66112   403.9779       3.97643       20.0504      -11.0384       1.57015     -0.532269       0.00000       0.00000       0.00000       0.00000       0.00000       0.00000       0.00000       0.00000       0.00000       0.00000       0.00000       0.00000       0.00000       0.00000       0.00000       0.00000       0.00000       0.00000       0.00000       0.00000       0.00000       0.00000       0.00000       0.00000       0.00000       0.00000       0.00000       0.00000       0.00000       0.00000       28.6484       23.2489       20.2360       12.7612       5.35051       1.26041       0.00000       0.00000       0.00000       0.00000       0.00000       0.00000       0.00000       0.00000       0.00000       0.00000       0.00000       0.00000       0.00000       0.00000       0.00000       0.00000       0.00000       0.00000       0.00000       0.00000       0.00000       0.00000       0.00000       0.00000       0.00000       0.00000       0.00000       0.00000       0.00000       0.00000
   3  21 3217.6537    3.9265  1.2563  3.8510  0.0000      0.218712  0.1267   0.1980   0.1753 1000.0000   0.0000       1.12413   480.6148       68.1030       20.8123      -7.73114      -1.04067      -3.17165       0.00000       0.00000       0.00000       0.00000       0.00000       0.00000       0.00000       0.00000       0.00000       0.00000       0.00000       0.00000       0.00000       0.00000       0.00000       0.00000       0.00000       0.00000       0.00000       0.00000       0.00000       0.00000       0.00000       0.00000       0.00000       0.00000       0.00000       0.00000       0.00000       0.00000       48.8459       47.1684       34.0792       15.2071       8.86001       2.35471       0.00000       0.00000       0.00000       0.00000       0.00000       0.00000       0.00000       0.00000       0.00000       0.00000       0.00000       0.00000       0.00000       0.00000       0.00000       0.00000       0.00000       0.00000       0.00000       0.00000       0.00000       0.00000       0.00000       0.00000       0.00000       0.00000       0.00000       0.00000       0.00000       0.00000
   3  23 3489.3728    3.1409  2.2177  7.3810  0.0000      0.343282  0.1280   0.1180   0.2596   20.4900   0.0000      0.623704   401.0888       65.1828       59.7639      -5.88858      -11.2624       1.06513       0.00000       0.00000       0.00000       0.00000       0.00000       0.00000       0.00000       0.00000       0.00000       0.00000       0.00000       0.00000       0.00000       0.00000       0.00000       0.00000       0.00000       0.00000       0.00000       0.00000       0.00000       0.00000       0.00000       0.00000       0.00000       0.00000       0.00000       0.00000       0.00000       0.00000       46.5390       44.0546       32.4792       18.0874       8.63644       2.46981       0.00000       0.00000       0.00000       0.00000       0.00000       0.00000       0.00000       0.00000       0.00000       0.00000       0.00000       0.00000       0.00000       0.00000       0.00000       0.00000       0.00000       0.00000       0.00000       0.00000       0.00000       0.00000       0.00000       0.00000       0.00000       0.00000       0.00000       0.00000       0.00000       0.00000
   3  24 3626.1711    2.4980  3.5028 10.0446  0.0000      0.647314  0.1685   0.0789   0.3558    0.6193   0.0000      0.412318   419.8789       44.8123       111.914      -5.84958       7.71449      0.283583       0.00000       0.00000       0.00000       0.00000       0.00000       0.00000       0.00000       0.00000       0.00000       0.00000       0.00000       0.00000       0.00000       0.00000       0.00000       0.00000       0.00000       0.00000       0.00000       0.00000       0.00000       0.00000       0.00000       0.00000       0.00000       0.00000       0.00000       0.00000       0.00000       0.00000       59.3110       60.1267       42.2790       22.3913       11.0800       3.46414       0.00000       0.00000       0.00000       0.00000       0.00000       0.00000       0.00000       0.00000       0.00000       0.00000       0.00000       0.00000       0.00000       0.00000       0.00000       0.00000       0.00000       0.00000       0.00000       0.00000       0.00000       0.00000       0.00000       0.00000       0.00000       0.00000       0.00000       0.00000       0.00000       0.00000
   4  12 2051.7285    0.6064  0.6458  9.2238 -0.0043       3.70196  0.0729   0.0365   0.1087    0.2234   0.0000       2.49617   446.6601      -24.1602      -4.63718       10.7200       1.20343      -6.77947       1.09648   -0.00853654       0.00000       0.00000       0.00000       0.00000       0.00000       0.00000       0.00000       0.00000       0.00000       0.00000       0.00000       0.00000       0.00000       0.00000       0.00000       0.00000       0.00000       0.00000       0.00000       0.00000       0.00000       0.00000       0.00000       0.00000       0.00000       0.00000       0.00000       0.00000       23.4677       24.9983       18.6793       13.7455       6.92771       3.62862       1.16356      0.354242       0.00000       0.00000       0.00000       0.00000       0.00000       0.00000       0.00000       0.00000       0.00000       0.00000       0.00000       0.00000       0.00000       0.00000       0.00000       0.00000       0.00000       0.00000       0.00000       0.00000       0.00000       0.00000       0.00000       0.00000       0.00000       0.00000       0.00000       0.00000
   4  14 2324.2299    1.2250  0.7758  9.3940  0.0057       2.01099  0.0854   0.0696   0.1328    0.7213   0.0000       1.77607   459.1954      -2.26391      -10.6444      -18.7318       3.74349      -1.59466     -0.774605      0.897653       0.00000       0.00000       0.00000       0.00000       0.00000       0.00000       0.00000       0.00000       0.00000       0.00000       0.00000       0.00000       0.00000       0.00000       0.00000       0.00000       0.00000       0.00000       0.00000       0.00000       0.00000       0.00000       0.00000       0.00000       0.00000       0.00000       0.00000       0.00000       23.4850       28.0129       22.7682       14.3995       8.92356       4.26588       1.84916      0.526683       0.00000       0.00000       0.00000       0.00000       0.00000       0.00000       0.00000       0.00000       0.00000       0.00000       0.00000       0.00000       0.00000       0.00000       0.00000       0.00000       0.00000       0.00000       0.00000       0.00000       0.00000       0.00000       0.00000       0.00000       0.00000       0.00000       0.00000       0.00000
   4  19 3000.1862    3.6959  1.0543 10.7411  0.0000       3.79901  0.0855   0.1773   0.1529    1.9372   0.0000       1.50594   456.8427       44.3475    -0.0474136      -11.9440      -12.7996      -1.83017       0.00000       0.00000       0.00000       0.00000       0.00000       0.00000       0.00000       0.00000       0.00000       0.00000       0.00000       0.00000       0.00000       0.00000       0.00000       0.00000       0.00000       0.00000       0.00000       0.00000       0.00000       0.00000       0.00000       0.00000       0.00000       0.00000       0.00000       0.00000       0.00000       0.00000       25.6181       25.8834       21.9496       12.6716       7.44145       3.68636       1.55443      0.341036       0.00000       0.00000       0.00000       0.00000       0.00000       0.00000       0.00000       0.00000       0.00000       0.00000       0.00000       0.00000       0.00000       0.00000       0.00000       0.00000       0.00000       0.00000       0.00000       0.00000       0.00000       0.00000       0.00000       0.00000       0.00000       0.00000       0.00000       0.00000
   4  20 3135.9191    4.1217  0.9534 10.8039 -0.0131      0.472367  0.0925   0.2126   0.1573    5.3248   0.0000       1.11673   462.8133       16.5706      -27.9445       17.7726     -0.965970       3.07526      0.450058     -0.647412       0.00000       0.00000       0.00000       0.00000       0.00000       0.00000       0.00000       0.00000       0.00000       0.00000       0.00000       0.00000       0.00000       0.00000       0.00000       0.00000       0.00000       0.00000       0.00000       0.00000       0.00000       0.00000       0.00000       0.00000       0.00000       0.00000       0.00000       0.00000       37.9976       39.8484       29.6579       16.0636       8.02926       3.08883       1.34404      0.359456       0.00000       0.00000       0.00000       0.00000       0.00000       0.00000       0.00000       0.00000       0.00000       0.00000       0.00000       0.00000       0.00000       0.00000       0.00000       0.00000       0.00000       0.00000       0.00000       0.00000       0.00000       0.00000       0.00000       0.00000       0.00000       0.00000       0.00000       0.00000
   4  21 3271.4819    3.4102  0.8297 12.7464 -0.0111      -3.26224  0.0893   0.1936   0.1428    0.3437   0.0000       1.88442   453.6227      -33.3160      -2.99039      -13.7248     -0.709445      0.510378       2.23682     -0.237073       0.00000       0.00000       0.00000       0.00000       0.00000       0.00000       0.00000       0.00000       0.00000       0.00000       0.00000       0.00000       0.00000       0.00000       0.00000       0.00000       0.00000       0.00000       0.00000       0.00000       0.00000       0.00000       0.00000       0.00000       0.00000       0.00000       0.00000       0.00000       28.5962       31.6285       23.2058       15.3318       9.14930       3.48370       1.34799      0.342554       0.00000       0.00000       0.00000       0.00000       0.00000       0.00000       0.00000       0.00000       0.00000       0.00000       0.00000       0.00000       0.00000       0.00000       0.00000       0.00000       0.00000       0.00000       0.00000       0.00000       0.00000       0.00000       0.00000       0.00000       0.00000       0.00000       0.00000       0.00000
   4  23 3544.7129    2.7265  3.1631  9.8474 -0.0019      0.696276  0.1587   0.0760   0.2538    0.7809   0.0000      0.364966   398.8628       19.5401       1.30149       5.89633      -5.22791      -2.80609      0.838320      0.261949       0.00000       0.00000       0.00000       0.00000       0.00000       0.00000       0.00000       0.00000       0.00000       0.00000       0.00000       0.00000       0.00000       0.00000       0.00000       0.00000       0.00000       0.00000       0.00000       0.00000       0.00000       0.00000       0.00000       0.00000       0.00000       0.00000       0.00000       0.00000       39.1741       41.2955       36.6554       25.3359       14.5122       8.01482       3.02699      0.780692       0.00000       0.00000       0.00000       0.00000       0.00000       0.00000       0.00000       0.00000       0.00000       0.00000       0.00000       0.00000       0.00000       0.00000       0.00000       0.00000       0.00000       0.00000       0.00000       0.00000       0.00000       0.00000       0.00000       0.00000       0.00000       0.00000       0.00000       0.00000
   4  24 3681.9462    2.3300  5.4275  8.9979  0.0037      0.541489  0.2054   0.0491   0.3645    0.5954   0.0000      0.198937   496.8808      -2.26762       35.0998       14.8326      -4.90062       14.6949       6.64285      0.278431       0.00000       0.00000       0.00000       0.00000       0.00000       0.00000       0.00000       0.00000       0.00000       0.00000       0.00000       0.00000       0.00000       0.00000       0.00000       0.00000       0.00000       0.00000       0.00000       0.00000       0.00000       0.00000       0.00000       0.00000       0.00000       0.00000       0.00000       0.00000       51.0837       54.1168       46.7887       31.8001       18.8404       9.60609       3.80952      0.947348       0.00000       0.00000       0.00000       0.00000       0.00000       0.00000       0.00000       0.00000       0.00000       0.00000       0.00000       0.00000       0.00000       0.00000       0.00000       0.00000       0.00000       0.00000       0.00000       0.00000       0.00000       0.00000       0.00000       0.00000       0.00000       0.00000       0.00000       0.00000
   4  25 3818.9613    1.9518  6.1365  9.4967 -0.0003      0.209572  0.2297   0.0419   0.4159    0.3247   0.0000      0.175470   461.4735      -28.0236      -6.75498      -13.8343      -14.3092       3.39968       2.73861     -0.417051       0.00000       0.00000       0.00000       0.00000       0.00000       0.00000       0.00000       0.00000       0.00000       0.00000       0.00000       0.00000       0.00000       0.00000       0.00000       0.00000       0.00000       0.00000       0.00000       0.00000       0.00000       0.00000       0.00000       0.00000       0.00000       0.00000       0.00000       0.00000       54.5113       59.5992       51.1186       34.8623       21.4714       10.5573       4.39695       1.11201       0.00000       0.00000       0.00000       0.00000       0.00000       0.00000       0.00000       0.00000       0.00000       0.00000       0.00000       0.00000       0.00000       0.00000       0.00000       0.00000       0.00000       0.00000       0.00000       0.00000       0.00000       0.00000       0.00000       0.00000       0.00000       0.00000       0.00000       0.00000
   5  14 2371.2352    1.2391  0.8795  9.6332  0.0123       5.08249  0.0724   0.0610   0.1393    0.3640   0.0000       1.99699   422.5254      -18.6215       10.5531     -0.702727      -3.06185      -7.88427       4.03422      0.447279     -0.490416    -0.0808634       0.00000       0.00000       0.00000       0.00000       0.00000       0.00000       0.00000       0.00000       0.00000       0.00000       0.00000       0.00000       0.00000       0.00000       0.00000       0.00000       0.00000       0.00000       0.00000       0.00000       0.00000       0.00000       0.00000       0.00000       0.00000       0.00000       15.8091       17.4242       16.1344       12.4409       7.97777       4.80426       2.48086       1.07954      0.340027     0.0799219       0.00000       0.00000       0.00000       0.00000       0.00000       0.00000       0.00000       0.00000       0.00000       0.00000       0.00000       0.00000       0.00000       0.00000       0.00000       0.00000       0.00000       0.00000       0.00000       0.00000       0.00000       0.00000       0.00000       0.00000       0.00000       0.00000
   5  15 2506.0603    1.6548  1.0790  9.2187  0.0161       2.52275  0.0777   0.0723   0.1402    0.7493   0.0000       1.43079   428.5429      0.872056       14.4582      -4.65414      -4.31754      -2.26678      -2.65171      0.387593     -0.580459    -0.0178505       0.00000       0.00000       0.00000       0.00000       0.00000       0.00000       0.00000       0.00000       0.00000       0.00000       0.00000       0.00000       0.00000       0.00000       0.00000       0.00000       0.00000       0.00000       0.00000       0.00000       0.00000       0.00000       0.00000       0.00000       0.00000       0.00000       15.5363       17.5031       15.5873       12.5113       8.18422       5.08131       2.72285       1.15746      0.385649     0.0890412       0.00000       0.00000       0.00000       0.00000       0.00000       0.00000       0.00000       0.00000       0.00000       0.00000       0.00000       0.00000       0.00000       0.00000       0.00000       0.00000       0.00000       0.00000       0.00000       0.00000       0.00000       0.00000       0.00000       0.00000       0.00000       0.00000
   5  16 2641.1973    2.4185  0.7298 11.1053 -0.0099       2.89504  0.0571   0.1292   0.1065    0.4127   0.0000       1.51904   433.5154      -19.2747       19.1939      -1.26372      -3.23838       4.36500      0.789345       1.68381      0.345586    -0.0567087       0.00000       0.00000       0.00000       0.00000       0.00000       0.00000       0.00000       0.00000       0.00000       0.00000       0.00000       0.00000       0.00000       0.00000       0.00000       0.00000       0.00000       0.00000       0.00000       0.00000       0.00000       0.00000       0.00000       0.00000       0.00000       0.00000       15.1126       15.5751       13.7860       10.7637       6.98944       4.14833       2.17715      0.875264      0.270857     0.0604936       0.00000       0.00000       0.00000       0.00000       0.00000       0.00000       0.00000       0.00000       0.00000       0.00000       0.00000       0.00000       0.00000       0.00000       0.00000       0.00000       0.00000       0.00000       0.00000       0.00000       0.00000       0.00000       0.00000       0.00000       0.00000       0.00000
   5  18 2913.6747    3.7472  0.7630  2.5163  0.0000       1.01926  0.0679   0.1979   0.1083 1000.0000   0.0000       1.57254   440.2044      -14.2545       12.8059       11.5469      -3.02606      -1.39473       0.00000       0.00000       0.00000       0.00000       0.00000       0.00000       0.00000       0.00000       0.00000       0.00000       0.00000       0.00000       0.00000       0.00000       0.00000       0.00000       0.00000       0.00000       0.00000       0.00000       0.00000       0.00000       0.00000       0.00000       0.00000       0.00000       0.00000       0.00000       0.00000       0.00000       12.3067       17.0931       13.7464       11.7745       8.40801       4.28470       2.97232      0.989743      0.410015      0.109871       0.00000       0.00000       0.00000       0.00000       0.00000       0.00000       0.00000       0.00000       0.00000       0.00000       0.00000       0.00000       0.00000       0.00000       0.00000       0.00000       0.00000       0.00000       0.00000       0.00000       0.00000       0.00000       0.00000       0.00000       0.00000       0.00000
   5  19 3049.8059    4.2098  0.8022  2.5661  0.0000      0.182666  0.0697   0.2350   0.1146 1000.0000   0.0000       1.59727   455.5270       9.11832       9.98674      -5.64991      -11.6491      -3.02204       0.00000       0.00000       0.00000       0.00000       0.00000       0.00000       0.00000       0.00000       0.00000       0.00000       0.00000       0.00000       0.00000       0.00000       0.00000       0.00000       0.00000       0.00000       0.00000       0.00000       0.00000       0.00000       0.00000       0.00000       0.00000       0.00000       0.00000       0.00000       0.00000       0.00000       13.8233       14.7115       12.9140       10.9936       8.21396       4.59918       2.63604      0.885496      0.338483     0.0804573       0.00000       0.00000       0.00000       0.00000       0.00000       0.00000       0.00000       0.00000       0.00000       0.00000       0.00000       0.00000       0.00000       0.00000       0.00000       0.00000       0.00000       0.00000       0.00000       0.00000       0.00000       0.00000       0.00000       0.00000       0.00000       0.00000
   5  22 3459.4379    3.0766  2.5828  9.4159 -0.0012      0.844197  0.1117   0.0912   0.2505    2.0792   0.0000      0.341553   481.1584       46.3824      -9.41346       7.33021      0.176590      -4.10175      -1.31272      -1.15967      0.291050      0.222972       0.00000       0.00000       0.00000       0.00000       0.00000       0.00000       0.00000       0.00000       0.00000       0.00000       0.00000       0.00000       0.00000       0.00000       0.00000       0.00000       0.00000       0.00000       0.00000       0.00000       0.00000       0.00000       0.00000       0.00000       0.00000       0.00000       23.5603       25.0725       25.3187       18.9549       12.9441       7.87905       4.32664       1.87707      0.639340      0.133805       0.00000       0.00000       0.00000       0.00000       0.00000       0.00000       0.00000       0.00000       0.00000       0.00000       0.00000       0.00000       0.00000       0.00000       0.00000       0.00000       0.00000       0.00000       0.00000       0.00000       0.00000       0.00000       0.00000       0.00000       0.00000       0.00000
   5  23 3596.8877    2.4591  3.3814 10.8453 -0.0037      0.994722  0.1485   0.0707   0.3043    0.3060   0.0000      0.397502   436.4061       22.6955       6.37563      -15.9956       8.42907       11.6607      -1.75980       1.57350     -0.618609    -0.0215859       0.00000       0.00000       0.00000       0.00000       0.00000       0.00000       0.00000       0.00000       0.00000       0.00000       0.00000       0.00000       0.00000       0.00000       0.00000       0.00000       0.00000       0.00000       0.00000       0.00000       0.00000       0.00000       0.00000       0.00000       0.00000       0.00000       29.4129       35.1335       31.1045       24.0074       17.0384       10.1901       5.19063       2.27557      0.834233      0.189885       0.00000       0.00000       0.00000       0.00000       0.00000       0.00000       0.00000       0.00000       0.00000       0.00000       0.00000       0.00000       0.00000       0.00000       0.00000       0.00000       0.00000       0.00000       0.00000       0.00000       0.00000       0.00000       0.00000       0.00000       0.00000       0.00000
   5  24 3733.5194    2.0215  5.0230 10.1218 -0.0025    -0.0725749  0.1815   0.0447   0.3545    0.2091   0.0000      0.224373   430.8635      -36.8475      -7.74825       17.6706      -41.8504       10.0214       2.84031      -2.32288      0.141936     0.0492156       0.00000       0.00000       0.00000       0.00000       0.00000       0.00000       0.00000       0.00000       0.00000       0.00000       0.00000       0.00000       0.00000       0.00000       0.00000       0.00000       0.00000       0.00000       0.00000       0.00000       0.00000       0.00000       0.00000       0.00000       0.00000       0.00000       37.5670       42.8342       37.5923       30.2744       20.3602       12.0436       6.43098       2.67276      0.912071      0.215372       0.00000       0.00000       0.00000       0.00000       0.00000       0.00000       0.00000       0.00000       0.00000       0.00000       0.00000       0.00000       0.00000       0.00000       0.00000       0.00000       0.00000       0.00000       0.00000       0.00000       0.00000       0.00000       0.00000       0.00000       0.00000       0.00000
   5  25 3871.2384    1.7572  7.0939  9.5680  0.0007      0.100841  0.2281   0.0346   0.4330    0.1902   0.0000      0.131670   474.3082      -141.151       69.1488       2.32828      -29.1853       23.7744    -0.0368103      -1.88761      0.855076      0.466752       0.00000       0.00000       0.00000       0.00000       0.00000       0.00000       0.00000       0.00000       0.00000       0.00000       0.00000       0.00000       0.00000       0.00000       0.00000       0.00000       0.00000       0.00000       0.00000       0.00000       0.00000       0.00000       0.00000       0.00000       0.00000       0.00000       47.6118       53.6309       48.2162       37.0500       24.6214       14.6813       7.68437       3.23698       1.13889      0.262581       0.00000       0.00000       0.00000       0.00000       0.00000       0.00000       0.00000       0.00000       0.00000       0.00000       0.00000       0.00000       0.00000       0.00000       0.00000       0.00000       0.00000       0.00000       0.00000       0.00000       0.00000       0.00000       0.00000       0.00000       0.00000       0.00000
   5  27 4146.8156    1.3455 12.6222  9.3095  0.0018     -0.263650  0.3857   0.0238   0.7052    0.1267   0.0000      0.101590   525.4726       126.439       96.1546       94.5938       6.20949       28.9323       9.34368      -4.94019      -3.77913      0.281716       0.00000       0.00000       0.00000       0.00000       0.00000       0.00000       0.00000       0.00000       0.00000       0.00000       0.00000       0.00000       0.00000       0.00000       0.00000       0.00000       0.00000       0.00000       0.00000       0.00000       0.00000       0.00000       0.00000       0.00000       0.00000       0.00000       70.1106       80.3701       72.8295       55.7465       38.1081       21.5907       12.2403       4.91845       1.81979      0.397938       0.00000       0.00000       0.00000       0.00000       0.00000       0.00000       0.00000       0.00000       0.00000       0.00000       0.00000       0.00000       0.00000       0.00000       0.00000       0.00000       0.00000       0.00000       0.00000       0.00000       0.00000       0.00000       0.00000       0.00000       0.00000       0.00000
   6  12 2142.4706    0.7602  0.5659  8.9671 -0.0135       1.43002  0.0500   0.0443   0.0937    0.2395   0.0000       1.76740   423.7023      -20.6847       1.05568      -16.3666       6.28360      -5.24151       1.78852      -1.15701     -0.352264     -0.112102     0.0251204     0.0127094       0.00000       0.00000       0.00000       0.00000       0.00000       0.00000       0.00000       0.00000       0.00000       0.00000       0.00000       0.00000       0.00000       0.00000       0.00000       0.00000       0.00000       0.00000       0.00000       0.00000       0.00000       0.00000       0.00000       0.00000       11.8144       11.5874       10.2909       9.46554       7.44102       4.71901       2.82054       1.55944      0.617965      0.205950     0.0588879     0.0124601       0.00000       0.00000       0.00000       0.00000       0.00000       0.00000       0.00000       0.00000       0.00000       0.00000       0.00000       0.00000       0.00000       0.00000       0.00000       0.00000       0.00000       0.00000       0.00000       0.00000       0.00000       0.00000       0.00000       0.00000
   6  13 2279.8569    1.0145  0.9121  9.1393 -0.0049       2.42538  0.0792   0.0498   0.1272    0.4628   0.0000       1.32873   426.8459      -7.84724       1.88110      -11.2255      -16.1243      -2.33020       4.22033      -2.59692      0.118753    -0.0852292      0.144406   -0.00269430       0.00000       0.00000       0.00000       0.00000       0.00000       0.00000       0.00000       0.00000       0.00000       0.00000       0.00000       0.00000       0.00000       0.00000       0.00000       0.00000       0.00000       0.00000       0.00000       0.00000       0.00000       0.00000       0.00000       0.00000       18.3062       16.7055       12.6573       13.4958       12.5265       9.11326       4.91649       2.18285      0.851543      0.320024     0.0910674     0.0185028       0.00000       0.00000       0.00000       0.00000       0.00000       0.00000       0.00000       0.00000       0.00000       0.00000       0.00000       0.00000       0.00000       0.00000       0.00000       0.00000       0.00000       0.00000       0.00000       0.00000       0.00000       0.00000       0.00000       0.00000
   6  14 2415.6022    1.3023  1.0074  9.6711  0.0028       5.20572  0.1561   0.0612   0.1253    0.3786   0.0000       2.20136   457.6363      -21.1428       8.44330      -9.01671       9.45775     -0.182089     -0.976284     -0.151710     -0.221005     -0.344614     0.0123688     0.0241121       0.00000       0.00000       0.00000       0.00000       0.00000       0.00000       0.00000       0.00000       0.00000       0.00000       0.00000       0.00000       0.00000       0.00000       0.00000       0.00000       0.00000       0.00000       0.00000       0.00000       0.00000       0.00000       0.00000       0.00000       38.1152       46.1554       42.8022       28.1799       16.8104       8.13831       3.49372       1.68604      0.691730      0.284155     0.0880834     0.0177288       0.00000       0.00000       0.00000       0.00000       0.00000       0.00000       0.00000       0.00000       0.00000       0.00000       0.00000       0.00000       0.00000       0.00000       0.00000       0.00000       0.00000       0.00000       0.00000       0.00000       0.00000       0.00000       0.00000       0.00000
   6  15 2551.1419    1.7275  1.0887 10.0800  0.0015       3.50685  0.0765   0.0692   0.1357    0.4624   0.0000       1.81894   456.0147       17.0758      -6.83713       20.4869      -17.5006       8.14987      -1.28774       3.26951      0.461257     -0.191704     0.0510586     0.0135995       0.00000       0.00000       0.00000       0.00000       0.00000       0.00000       0.00000       0.00000       0.00000       0.00000       0.00000       0.00000       0.00000       0.00000       0.00000       0.00000       0.00000       0.00000       0.00000       0.00000       0.00000       0.00000       0.00000       0.00000       11.6096       15.1100       12.7916       12.0664       7.95700       5.74417       3.12259       1.95792      0.733021      0.338668     0.0930912     0.0243821       0.00000       0.00000       0.00000       0.00000       0.00000       0.00000       0.00000       0.00000       0.00000       0.00000       0.00000       0.00000       0.00000       0.00000       0.00000       0.00000       0.00000       0.00000       0.00000       0.00000       0.00000       0.00000       0.00000       0.00000
   6  16 2687.0412    2.4538  1.0607  9.5402 -0.0004     -0.124792  0.0685   0.0948   0.1140    1.2895   0.0000       1.28298   436.3514      -6.26391       6.16865       7.39802     -0.792675      -1.39198      -1.67963      -1.73359      -1.01220     -0.356525     0.0488321   -0.00184132       0.00000       0.00000       0.00000       0.00000       0.00000       0.00000       0.00000       0.00000       0.00000       0.00000       0.00000       0.00000       0.00000       0.00000       0.00000       0.00000       0.00000       0.00000       0.00000       0.00000       0.00000       0.00000       0.00000       0.00000       11.5324       14.0839       12.7380       10.6723       7.93533       5.19518       3.08320       1.67381      0.740282      0.295371     0.0940290     0.0206552       0.00000       0.00000       0.00000       0.00000       0.00000       0.00000       0.00000       0.00000       0.00000       0.00000       0.00000       0.00000       0.00000       0.00000       0.00000       0.00000       0.00000       0.00000       0.00000       0.00000       0.00000       0.00000       0.00000       0.00000
   6  17 2823.6047    3.0228  0.8479 10.9614 -0.0026      0.728564  0.0621   0.1305   0.1185    0.5305   0.0000       1.05231   420.0162      -15.2980      -2.10981      -4.11841      -8.00810      0.221751      -1.98000      -1.85420      0.193080      0.262018    -0.0987080    0.00634518       0.00000       0.00000       0.00000       0.00000       0.00000       0.00000       0.00000       0.00000       0.00000       0.00000       0.00000       0.00000       0.00000       0.00000       0.00000       0.00000       0.00000       0.00000       0.00000       0.00000       0.00000       0.00000       0.00000       0.00000       13.4580       15.1355       15.0485       11.0254       7.78966       5.06960       2.77031       1.48885      0.691163      0.265616     0.0798246     0.0145642       0.00000       0.00000       0.00000       0.00000       0.00000       0.00000       0.00000       0.00000       0.00000       0.00000       0.00000       0.00000       0.00000       0.00000       0.00000       0.00000       0.00000       0.00000       0.00000       0.00000       0.00000       0.00000       0.00000       0.00000
   6  18 2960.6465    3.6254  0.8528 11.0147 -0.0174      0.796080  0.0593   0.1569   0.1081    1.0758   0.0000       1.03970   435.8427      -15.8497      -7.81764     -0.615123       1.24270      -3.04901      -3.79563      0.899006      0.348115      0.150411      0.109651   0.000122740       0.00000       0.00000       0.00000       0.00000       0.00000       0.00000       0.00000       0.00000       0.00000       0.00000       0.00000       0.00000       0.00000       0.00000       0.00000       0.00000       0.00000       0.00000       0.00000       0.00000       0.00000       0.00000       0.00000       0.00000       11.0547       11.6506       10.9086       9.79840       6.98094       4.60524       2.76443       1.57185      0.593670      0.257245     0.0737123     0.0154203       0.00000       0.00000       0.00000       0.00000       0.00000       0.00000       0.00000       0.00000       0.00000       0.00000       0.00000       0.00000       0.00000       0.00000       0.00000       0.00000       0.00000       0.00000       0.00000       0.00000       0.00000       0.00000       0.00000       0.00000
   6  19 3097.3557    4.2110  0.8836 11.3654  0.0012       3.02432  0.0544   0.1853   0.1171    0.6593   0.0000       1.17578   441.7918      -15.1127       9.63157      -12.5589      -9.01257      0.398946      0.153345      0.898992    -0.0337142     -0.255003     0.0380252    -0.0178535       0.00000       0.00000       0.00000       0.00000       0.00000       0.00000       0.00000       0.00000       0.00000       0.00000       0.00000       0.00000       0.00000       0.00000       0.00000       0.00000       0.00000       0.00000       0.00000       0.00000       0.00000       0.00000       0.00000       0.00000       11.8255       12.2970       9.97922       9.38351       7.53849       5.30302       2.85135       1.34677      0.564652      0.208285     0.0590982     0.0143699       0.00000       0.00000       0.00000       0.00000       0.00000       0.00000       0.00000       0.00000       0.00000       0.00000       0.00000       0.00000       0.00000       0.00000       0.00000       0.00000       0.00000       0.00000       0.00000       0.00000       0.00000       0.00000       0.00000       0.00000
   6  20 3233.9838    3.8412  1.1635 12.1915  0.0109       1.55522  0.0899   0.1717   0.1488    0.4542   0.0000       1.70799   424.0561      -32.9097       11.5702       14.9895       1.12406       3.28547       8.21155      -2.70315      0.303552     -0.136410    0.00129239     0.0372258       0.00000       0.00000       0.00000       0.00000       0.00000       0.00000       0.00000       0.00000       0.00000       0.00000       0.00000       0.00000       0.00000       0.00000       0.00000       0.00000       0.00000       0.00000       0.00000       0.00000       0.00000       0.00000       0.00000       0.00000       16.0156       17.2397       17.0473       13.5698       10.2452       7.24781       4.06107       2.06972      0.934617      0.400666      0.106158     0.0221642       0.00000       0.00000       0.00000       0.00000       0.00000       0.00000       0.00000       0.00000       0.00000       0.00000       0.00000       0.00000       0.00000       0.00000       0.00000       0.00000       0.00000       0.00000       0.00000       0.00000       0.00000       0.00000       0.00000       0.00000
   6  21 3370.8672    3.3886  2.1062 10.6785  0.0008      0.512076  0.1020   0.0951   0.1825    0.5513   0.0000      0.586477   440.6470      -10.2165       18.1754       9.05883     -0.101843       5.89484       1.19618      -2.74162      0.871870    -0.0684309    -0.0413101     0.0190902       0.00000       0.00000       0.00000       0.00000       0.00000       0.00000       0.00000       0.00000       0.00000       0.00000       0.00000       0.00000       0.00000       0.00000       0.00000       0.00000       0.00000       0.00000       0.00000       0.00000       0.00000       0.00000       0.00000       0.00000       16.8556       20.5884       18.2658       15.3502       11.8645       7.87542       4.60512       2.39409       1.08008      0.428132      0.138974     0.0299263       0.00000       0.00000       0.00000       0.00000       0.00000       0.00000       0.00000       0.00000       0.00000       0.00000       0.00000       0.00000       0.00000       0.00000       0.00000       0.00000       0.00000       0.00000       0.00000       0.00000       0.00000       0.00000       0.00000       0.00000
   6  22 3508.3857    3.0849  2.5473 10.4014 -0.0060       1.45952  0.1121   0.0838   0.2042    0.5470   0.0000      0.415596   413.8634       28.3170       35.0867       21.6985      -6.50592      -3.13908       3.62337      -1.73861       1.91904     -0.382407     0.0942023     0.0380620       0.00000       0.00000       0.00000       0.00000       0.00000       0.00000       0.00000       0.00000       0.00000       0.00000       0.00000       0.00000       0.00000       0.00000       0.00000       0.00000       0.00000       0.00000       0.00000       0.00000       0.00000       0.00000       0.00000       0.00000       19.5971       22.2093       21.0705       16.7625       13.3477       8.48389       5.13008       2.75318       1.19731      0.463131      0.148913     0.0287919       0.00000       0.00000       0.00000       0.00000       0.00000       0.00000       0.00000       0.00000       0.00000       0.00000       0.00000       0.00000       0.00000       0.00000       0.00000       0.00000       0.00000       0.00000       0.00000       0.00000       0.00000       0.00000       0.00000       0.00000
   6  23 3646.1934    2.3449  3.8038 10.5113 -0.0070      0.775962  0.1599   0.0572   0.2792    0.2285   0.0000      0.315817   424.9003      -78.5528       32.6093       9.48203      -5.63104       3.23268      -13.4463      -3.39447       2.59735      -1.26413    -0.0319331      0.102118       0.00000       0.00000       0.00000       0.00000       0.00000       0.00000       0.00000       0.00000       0.00000       0.00000       0.00000       0.00000       0.00000       0.00000       0.00000       0.00000       0.00000       0.00000       0.00000       0.00000       0.00000       0.00000       0.00000       0.00000       27.6998       33.8159       31.7399       24.3567       18.6835       11.8120       7.23818       3.57135       1.72994      0.664445      0.226513     0.0450883       0.00000       0.00000       0.00000       0.00000       0.00000       0.00000       0.00000       0.00000       0.00000       0.00000       0.00000       0.00000       0.00000       0.00000       0.00000       0.00000       0.00000       0.00000       0.00000       0.00000       0.00000       0.00000       0.00000       0.00000
   6  24 3783.8210    2.0483  5.6054  9.7507 -0.0032      0.152357  0.1799   0.0391   0.3572    0.2083   0.0000      0.173245   402.5673       21.5129       12.9372       24.0835       13.0038      -1.93791      -3.84761      0.568516      0.773814       1.24522      0.179960    -0.0822482       0.00000       0.00000       0.00000       0.00000       0.00000       0.00000       0.00000       0.00000       0.00000       0.00000       0.00000       0.00000       0.00000       0.00000       0.00000       0.00000       0.00000       0.00000       0.00000       0.00000       0.00000       0.00000       0.00000       0.00000       30.3925       35.7254       32.7946       27.5305       21.3088       13.8664       8.13487       4.40357       1.88024      0.767269      0.244610     0.0508066       0.00000       0.00000       0.00000       0.00000       0.00000       0.00000       0.00000       0.00000       0.00000       0.00000       0.00000       0.00000       0.00000       0.00000       0.00000       0.00000       0.00000       0.00000       0.00000       0.00000       0.00000       0.00000       0.00000       0.00000
   6  25 3922.2800    1.6751  7.1806  9.5938 -0.0009      0.272757  0.2277   0.0308   0.4179    0.1491   0.0000      0.137417   457.9368       27.3218       1.22622       35.6380       19.2466      -4.41010      -7.77740       11.4415       1.45540     -0.118478      0.139790     0.0171022       0.00000       0.00000       0.00000       0.00000       0.00000       0.00000       0.00000       0.00000       0.00000       0.00000       0.00000       0.00000       0.00000       0.00000       0.00000       0.00000       0.00000       0.00000       0.00000       0.00000       0.00000       0.00000       0.00000       0.00000       37.4102       43.3713       40.8102       34.3329       26.2950       17.2690       10.4017       5.42535       2.50876      0.964687      0.306567     0.0615022       0.00000       0.00000       0.00000       0.00000       0.00000       0.00000       0.00000       0.00000       0.00000       0.00000       0.00000       0.00000       0.00000       0.00000       0.00000       0.00000       0.00000       0.00000       0.00000       0.00000       0.00000       0.00000       0.00000       0.00000
   7  12 2184.5830    0.9556  0.6107  8.8294 -0.0031       3.25262  0.0530   0.0452   0.0831    0.2965   0.0000       1.36841   434.5642      -3.70047       11.9016       18.9761       1.08405       1.08318     -0.367173       1.19815    -0.0647549      0.286614     -0.197045    -0.0235552    -0.0194469   -0.00237361       0.00000       0.00000       0.00000       0.00000       0.00000       0.00000       0.00000       0.00000       0.00000       0.00000       0.00000       0.00000       0.00000       0.00000       0.00000       0.00000       0.00000       0.00000       0.00000       0.00000       0.00000       0.00000       7.15726       11.1108       8.41296       8.59414       6.87107       4.97494       3.45880       1.71966       1.20366      0.382104      0.236959     0.0638153     0.0245450    0.00532353       0.00000       0.00000       0.00000       0.00000       0.00000       0.00000       0.00000       0.00000       0.00000       0.00000       0.00000       0.00000       0.00000       0.00000       0.00000       0.00000       0.00000       0.00000       0.00000       0.00000       0.00000       0.00000
   7  14 2458.2049    1.5342  1.2173  7.5461 -0.0005       1.97827  0.0767   0.0509   0.1185    2.3019   0.0000       1.03545   413.4381      -23.0883       7.76155       12.9524      -10.8580       7.33962      0.902802     -0.482038      -1.31757      0.175490     0.0959585    -0.0439632     0.0188707   -0.00126251       0.00000       0.00000       0.00000       0.00000       0.00000       0.00000       0.00000       0.00000       0.00000       0.00000       0.00000       0.00000       0.00000       0.00000       0.00000       0.00000       0.00000       0.00000       0.00000       0.00000       0.00000       0.00000       10.4880       13.5438       12.5670       10.1293       9.50149       5.61976       4.14841       2.51931       1.16442      0.668438      0.215864     0.0874667     0.0297717    0.00526589       0.00000       0.00000       0.00000       0.00000       0.00000       0.00000       0.00000       0.00000       0.00000       0.00000       0.00000       0.00000       0.00000       0.00000       0.00000       0.00000       0.00000       0.00000       0.00000       0.00000       0.00000       0.00000
   7  15 2594.2164    1.9279  1.0521 10.0619  0.0003       2.65503  0.0751   0.0726   0.1095    0.4658   0.0000       1.21975   437.3813       7.68837       9.72923       12.1219       2.46057      -5.61538       3.41538      -2.66710       1.67452      0.343424     -0.297480     0.0184486     0.0211710   -0.00886581       0.00000       0.00000       0.00000       0.00000       0.00000       0.00000       0.00000       0.00000       0.00000       0.00000       0.00000       0.00000       0.00000       0.00000       0.00000       0.00000       0.00000       0.00000       0.00000       0.00000       0.00000       0.00000       12.2354       12.1561       12.8909       11.4198       9.27173       6.23383       4.15444       2.63421       1.49709      0.624326      0.255997     0.0815353     0.0228787    0.00405283       0.00000       0.00000       0.00000       0.00000       0.00000       0.00000       0.00000       0.00000       0.00000       0.00000       0.00000       0.00000       0.00000       0.00000       0.00000       0.00000       0.00000       0.00000       0.00000       0.00000       0.00000       0.00000
   7  16 2731.1600    2.4980  0.8907 10.6345 -0.0106       2.60924  0.0551   0.1001   0.1061    0.4499   0.0000       1.10853   437.4551       2.42204       13.0336       2.99415      -8.23432      -2.89125      -2.97479       3.75388     -0.594813     -0.911710     -0.192108    -0.0859188     0.0316502    0.00355681       0.00000       0.00000       0.00000       0.00000       0.00000       0.00000       0.00000       0.00000       0.00000       0.00000       0.00000       0.00000       0.00000       0.00000       0.00000       0.00000       0.00000       0.00000       0.00000       0.00000       0.00000       0.00000       8.39618       11.3199       10.1152       9.03478       6.81055       4.54778       3.05402       1.88319      0.921967      0.516192      0.184175     0.0706693     0.0210283    0.00446783       0.00000       0.00000       0.00000       0.00000       0.00000       0.00000       0.00000       0.00000       0.00000       0.00000       0.00000       0.00000       0.00000       0.00000       0.00000       0.00000       0.00000       0.00000       0.00000       0.00000       0.00000       0.00000
   7  17 2868.3771    3.3383  0.7616 11.8026 -0.0034       3.99142  0.0558   0.1423   0.0876    0.2914   0.0000       1.33532   443.6231      -5.66733       12.7477       2.01906      -5.30657       2.83085       1.66192      0.735316      0.182246      0.195442     -0.196159    -0.0148165     0.0149700   5.06306e-05       0.00000       0.00000       0.00000       0.00000       0.00000       0.00000       0.00000       0.00000       0.00000       0.00000       0.00000       0.00000       0.00000       0.00000       0.00000       0.00000       0.00000       0.00000       0.00000       0.00000       0.00000       0.00000       9.43970       11.1483       11.1022       8.49802       7.94625       5.14607       3.44354       2.14216       1.04983      0.535492      0.200369     0.0794670     0.0248312    0.00399137       0.00000       0.00000       0.00000       0.00000       0.00000       0.00000       0.00000       0.00000       0.00000       0.00000       0.00000       0.00000       0.00000       0.00000       0.00000       0.00000       0.00000       0.00000       0.00000       0.00000       0.00000       0.00000
   7  18 3005.5965    3.8897  0.7680 11.5849  0.0004      0.689628  0.0513   0.1743   0.0877    0.3592   0.0000       1.85462   412.0768      -2.58469       16.6990       17.3107       1.06215       4.98723      0.544357      -1.84199      -2.12271      0.383953     -0.313706     -0.125234   -0.00335548  -0.000859183       0.00000       0.00000       0.00000       0.00000       0.00000       0.00000       0.00000       0.00000       0.00000       0.00000       0.00000       0.00000       0.00000       0.00000       0.00000       0.00000       0.00000       0.00000       0.00000       0.00000       0.00000       0.00000       8.80847       8.70885       8.91464       8.60653       6.31043       4.11720       2.82568       1.87873       1.07626      0.480473      0.183420     0.0579253     0.0147574    0.00296391       0.00000       0.00000       0.00000       0.00000       0.00000       0.00000       0.00000       0.00000       0.00000       0.00000       0.00000       0.00000       0.00000       0.00000       0.00000       0.00000       0.00000       0.00000       0.00000       0.00000       0.00000       0.00000
   7  19 3142.6618    4.1676  0.8388 12.3372 -0.0071      -1.00162  0.0658   0.1787   0.1016    0.3286   0.0000       1.27073   433.9151      -3.40068      -16.8091       11.6152      -10.7824       3.06345       3.40780      -1.04340     -0.317540      0.212016      0.113254    -0.0634120     0.0161500    0.00112698       0.00000       0.00000       0.00000       0.00000       0.00000       0.00000       0.00000       0.00000       0.00000       0.00000       0.00000       0.00000       0.00000       0.00000       0.00000       0.00000       0.00000       0.00000       0.00000       0.00000       0.00000       0.00000       11.6967       13.4571       14.0132       10.9688       8.11103       5.55281       3.25355       2.05628       1.16006      0.513583      0.223871     0.0809216     0.0217387    0.00371512       0.00000       0.00000       0.00000       0.00000       0.00000       0.00000       0.00000       0.00000       0.00000       0.00000       0.00000       0.00000       0.00000       0.00000       0.00000       0.00000       0.00000       0.00000       0.00000       0.00000       0.00000       0.00000
   7  20 3279.8170    3.5200  1.3710 12.0827 -0.0051      0.945708  0.0804   0.1241   0.1430    0.2874   0.0000      0.798272   459.9717      -14.7347       2.19730     -0.844673       10.1327      -11.7236      -8.41083       2.04107      0.215932     -0.579745      0.149089      0.133377    -0.0148594   -0.00223941       0.00000       0.00000       0.00000       0.00000       0.00000       0.00000       0.00000       0.00000       0.00000       0.00000       0.00000       0.00000       0.00000       0.00000       0.00000       0.00000       0.00000       0.00000       0.00000       0.00000       0.00000       0.00000       12.3333       14.5658       15.0050       11.8784       10.4258       6.53581       4.38267       2.79781       1.43395      0.702245      0.264313      0.105398     0.0320183    0.00526205       0.00000       0.00000       0.00000       0.00000       0.00000       0.00000       0.00000       0.00000       0.00000       0.00000       0.00000       0.00000       0.00000       0.00000       0.00000       0.00000       0.00000       0.00000       0.00000       0.00000       0.00000       0.00000
   7  21 3417.4225    3.4529  1.9150  9.8274 -0.0063      0.770847  0.0920   0.0925   0.1463    1.1687   0.0000      0.535389   449.2090      -9.03394       32.8379      -1.38206       1.31368       20.5912       1.30025     -0.359391      0.595713       1.01110    -0.0905771    0.00367862    0.00939563     0.0113664       0.00000       0.00000       0.00000       0.00000       0.00000       0.00000       0.00000       0.00000       0.00000       0.00000       0.00000       0.00000       0.00000       0.00000       0.00000       0.00000       0.00000       0.00000       0.00000       0.00000       0.00000       0.00000       15.5154       18.8649       17.4811       14.7984       10.5926       7.43810       4.49827       2.84529       1.33797      0.752288      0.266238      0.104270     0.0269498    0.00574577       0.00000       0.00000       0.00000       0.00000       0.00000       0.00000       0.00000       0.00000       0.00000       0.00000       0.00000       0.00000       0.00000       0.00000       0.00000       0.00000       0.00000       0.00000       0.00000       0.00000       0.00000       0.00000
   7  22 3555.1223    2.6497  3.1437 10.4872 -0.0011      0.405390  0.1250   0.0592   0.2112    0.2666   0.0000      0.327966   445.4341       21.4328       25.2768       12.4777       4.70086       3.40338       4.47363      0.628438      0.452771     -0.535449      0.203333     -0.218348    -0.0403537  -0.000364660       0.00000       0.00000       0.00000       0.00000       0.00000       0.00000       0.00000       0.00000       0.00000       0.00000       0.00000       0.00000       0.00000       0.00000       0.00000       0.00000       0.00000       0.00000       0.00000       0.00000       0.00000       0.00000       18.7898       21.6476       20.1237       18.3680       14.1491       10.0544       6.52214       3.93653       2.18124      0.942548      0.413088      0.138948     0.0378263    0.00768453       0.00000       0.00000       0.00000       0.00000       0.00000       0.00000       0.00000       0.00000       0.00000       0.00000       0.00000       0.00000       0.00000       0.00000       0.00000       0.00000       0.00000       0.00000       0.00000       0.00000       0.00000       0.00000
   7  23 3693.6558    2.3707  4.4712  9.8698 -0.0036      0.663342  0.1461   0.0452   0.2573    0.2520   0.0000      0.197362   462.2572      -44.7248      -12.6071       1.86482       16.3846      -10.7573       12.5594       1.39803      -1.86471      0.284897      0.159530    -0.0675757     0.0728792    0.00336368       0.00000       0.00000       0.00000       0.00000       0.00000       0.00000       0.00000       0.00000       0.00000       0.00000       0.00000       0.00000       0.00000       0.00000       0.00000       0.00000       0.00000       0.00000       0.00000       0.00000       0.00000       0.00000       21.3676       26.4495       24.9732       20.9613       16.5451       11.6243       7.60501       4.43911       2.32972       1.12634      0.471486      0.169977     0.0491747    0.00928792       0.00000       0.00000       0.00000       0.00000       0.00000       0.00000       0.00000       0.00000       0.00000       0.00000       0.00000       0.00000       0.00000       0.00000       0.00000       0.00000       0.00000       0.00000       0.00000       0.00000       0.00000       0.00000
   7  24 3831.9416    1.8799  6.4974  9.6708  0.0021      0.155688  0.1893   0.0303   0.3342    0.1349   0.0000      0.140842   444.5263      -9.34349       20.8234       32.4202      -20.2058     -0.402031      0.530209       13.2189       6.94838      -1.63113     -0.696203    -0.0714407    0.00442874     0.0197145       0.00000       0.00000       0.00000       0.00000       0.00000       0.00000       0.00000       0.00000       0.00000       0.00000       0.00000       0.00000       0.00000       0.00000       0.00000       0.00000       0.00000       0.00000       0.00000       0.00000       0.00000       0.00000       27.7739       32.1090       31.2215       26.7699       21.3359       15.3563       9.98602       5.91524       3.08455       1.49249      0.607468      0.221380     0.0620867     0.0113078       0.00000       0.00000       0.00000       0.00000       0.00000       0.00000       0.00000       0.00000       0.00000       0.00000       0.00000       0.00000       0.00000       0.00000       0.00000       0.00000       0.00000       0.00000       0.00000       0.00000       0.00000       0.00000
   7  26 4109.1108    1.3768 10.0468  9.2416 -0.0010     -0.129780  0.2696   0.0205   0.5012    0.1023   0.0000     0.0980431   394.3126      -48.5147       6.73537      -5.76726       11.2970       17.5865       2.73566       5.38547       3.93399       1.60405    -0.0484036   -0.00511271     0.0527987    0.00926142       0.00000       0.00000       0.00000       0.00000       0.00000       0.00000       0.00000       0.00000       0.00000       0.00000       0.00000       0.00000       0.00000       0.00000       0.00000       0.00000       0.00000       0.00000       0.00000       0.00000       0.00000       0.00000       39.0559       46.1215       44.3737       38.4066       29.9573       20.6051       13.5806       8.10109       4.43721       2.01456      0.861644      0.295134     0.0855840     0.0158698       0.00000       0.00000       0.00000       0.00000       0.00000       0.00000       0.00000       0.00000       0.00000       0.00000       0.00000       0.00000       0.00000       0.00000       0.00000       0.00000       0.00000       0.00000       0.00000       0.00000       0.00000       0.00000
   8  11 2086.2109    0.6772  0.5390  8.9096  0.0101       7.99083  0.0425   0.0342   0.0806    0.1483   0.0000       1.86025   436.7615      -7.22317       7.67665       5.52950      -13.4046      -2.85381       4.95716      -3.32162      -1.51713      0.455518   -0.00152994     -0.128110    -0.0243786     0.0285306    0.00768007   -0.00225280       0.00000       0.00000       0.00000       0.00000       0.00000       0.00000       0.00000       0.00000       0.00000       0.00000       0.00000       0.00000       0.00000       0.00000       0.00000       0.00000       0.00000       0.00000       0.00000       0.00000       5.97039       6.95459       7.78997       6.70404       5.68816       4.08831       2.84289       1.80071       1.18919      0.629282      0.331894      0.134484     0.0544256     0.0170981    0.00459498   0.000784401       0.00000       0.00000       0.00000       0.00000       0.00000       0.00000       0.00000       0.00000       0.00000       0.00000       0.00000       0.00000       0.00000       0.00000       0.00000       0.00000       0.00000       0.00000       0.00000       0.00000
   8  12 2225.2476    0.9770  0.6699  8.9482 -0.0084       6.19927  0.0543   0.0408   0.0792    0.2611   0.0000       1.43152   440.8044       5.87657       14.4944      -4.08301      -6.80727       5.15886      -5.39570   -0.00484516     -0.128695     -0.208241      0.239732     0.0329095     0.0453054   -0.00918015  -0.000208906  -0.000816403       0.00000       0.00000       0.00000       0.00000       0.00000       0.00000       0.00000       0.00000       0.00000       0.00000       0.00000       0.00000       0.00000       0.00000       0.00000       0.00000       0.00000       0.00000       0.00000       0.00000       8.68193       8.80474       8.29423       7.11287       6.92137       5.62294       4.46372       2.52853       1.47671      0.750391      0.308360      0.148086     0.0544786     0.0173283    0.00464053   0.000706507       0.00000       0.00000       0.00000       0.00000       0.00000       0.00000       0.00000       0.00000       0.00000       0.00000       0.00000       0.00000       0.00000       0.00000       0.00000       0.00000       0.00000       0.00000       0.00000       0.00000
   8  13 2362.9751    1.2391  0.8208  9.2963 -0.0018       5.05489  0.0553   0.0504   0.0956    0.2986   0.0000       1.27159   441.5587      0.825281       5.88291       1.29846       2.07366       7.14260      -5.92315      -3.10838       2.00773      0.488211     0.0215308     -0.281546    -0.0333438    0.00922826   -0.00995395  -0.000717279       0.00000       0.00000       0.00000       0.00000       0.00000       0.00000       0.00000       0.00000       0.00000       0.00000       0.00000       0.00000       0.00000       0.00000       0.00000       0.00000       0.00000       0.00000       0.00000       0.00000       7.14771       9.31053       8.87482       8.29863       6.69943       5.12216       3.27320       2.48523       1.26779      0.794628      0.349025      0.172814     0.0549739     0.0227712    0.00544062    0.00106223       0.00000       0.00000       0.00000       0.00000       0.00000       0.00000       0.00000       0.00000       0.00000       0.00000       0.00000       0.00000       0.00000       0.00000       0.00000       0.00000       0.00000       0.00000       0.00000       0.00000
   8  14 2499.5818    1.8037  0.9202  9.7116  0.0002       3.43800  0.0569   0.0643   0.0925    0.3780   0.0000       1.09162   431.2161      -7.14885       11.2149       9.64719      -1.55629       1.45195      -1.08996      0.273081      -1.82633      -1.15165      0.265372      0.110804     0.0366357   -0.00310111   -0.00479203   0.000376742       0.00000       0.00000       0.00000       0.00000       0.00000       0.00000       0.00000       0.00000       0.00000       0.00000       0.00000       0.00000       0.00000       0.00000       0.00000       0.00000       0.00000       0.00000       0.00000       0.00000       7.47701       8.37960       9.78396       7.84672       6.66877       5.03267       3.33134       2.19195       1.34543      0.778945      0.343378      0.170661     0.0631719     0.0218230    0.00555145   0.000820255       0.00000       0.00000       0.00000       0.00000       0.00000       0.00000       0.00000       0.00000       0.00000       0.00000       0.00000       0.00000       0.00000       0.00000       0.00000       0.00000       0.00000       0.00000       0.00000       0.00000
   8  15 2636.1561    2.1882  1.0229 10.0938 -0.0004       3.50499  0.0550   0.0806   0.1138    0.4693   0.0000       1.17542   432.3061      -9.76694       4.40359       5.70603      -9.25182      -7.16027      -2.75667       3.71437      0.634886     0.0215291    -0.0223257     0.0211921    -0.0497459    -0.0158853    0.00282573   0.000809786       0.00000       0.00000       0.00000       0.00000       0.00000       0.00000       0.00000       0.00000       0.00000       0.00000       0.00000       0.00000       0.00000       0.00000       0.00000       0.00000       0.00000       0.00000       0.00000       0.00000       8.03556       8.51546       9.43774       8.36768       6.83024       4.75021       3.48360       2.33365       1.30399      0.739959      0.376035      0.159238     0.0580913     0.0187960    0.00499446   0.000747801       0.00000       0.00000       0.00000       0.00000       0.00000       0.00000       0.00000       0.00000       0.00000       0.00000       0.00000       0.00000       0.00000       0.00000       0.00000       0.00000       0.00000       0.00000       0.00000       0.00000
   8  16 2773.7111    2.8597  0.9347 10.0956 -0.0063      0.977992  0.0581   0.0995   0.0935    0.7033   0.0000       1.03278   440.6715       4.99092       9.94502      -3.31102      -5.17456       1.98798       3.05468      -2.50288      0.826027      0.747578     -0.290210    -0.0792930     0.0905052  -0.000842802   -0.00645569  -0.000779956       0.00000       0.00000       0.00000       0.00000       0.00000       0.00000       0.00000       0.00000       0.00000       0.00000       0.00000       0.00000       0.00000       0.00000       0.00000       0.00000       0.00000       0.00000       0.00000       0.00000       8.37755       10.0344       10.4593       8.74948       6.90706       5.46676       3.53254       2.09414       1.44423      0.797112      0.285239      0.170382     0.0675479     0.0216541    0.00534952   0.000949956       0.00000       0.00000       0.00000       0.00000       0.00000       0.00000       0.00000       0.00000       0.00000       0.00000       0.00000       0.00000       0.00000       0.00000       0.00000       0.00000       0.00000       0.00000       0.00000       0.00000
   8  17 2911.4731    3.7215  0.7400 11.1857 -0.0009       1.96325  0.0726   0.1608   0.0863    0.4070   0.0000       1.61418   446.5364       16.5675       5.64596       7.03080      -2.72029      0.767821      -1.88161     -0.338156     -0.900808     -0.898381     -0.382588     -0.165264    -0.0270314    0.00878633   -0.00625603   0.000349838       0.00000       0.00000       0.00000       0.00000       0.00000       0.00000       0.00000       0.00000       0.00000       0.00000       0.00000       0.00000       0.00000       0.00000       0.00000       0.00000       0.00000       0.00000       0.00000       0.00000       10.3153       8.79781       7.24936       9.02583       9.55636       5.99445       3.36098       2.67369       1.82259      0.969383      0.464794      0.151416     0.0511734     0.0154771    0.00401450   0.000769713       0.00000       0.00000       0.00000       0.00000       0.00000       0.00000       0.00000       0.00000       0.00000       0.00000       0.00000       0.00000       0.00000       0.00000       0.00000       0.00000       0.00000       0.00000       0.00000       0.00000
   8  18 3049.1043    3.9983  0.9400 10.6464 -0.0067      0.777252  0.0613   0.1465   0.0903    0.9810   0.0000       1.52691   441.7756       3.68967       25.9201      -7.32357      -6.29451       8.16007      -4.04913       4.56888      0.472379     -0.747057     -0.247735     -0.355745     0.0835795    -0.0251043   -0.00105067  -0.000257914       0.00000       0.00000       0.00000       0.00000       0.00000       0.00000       0.00000       0.00000       0.00000       0.00000       0.00000       0.00000       0.00000       0.00000       0.00000       0.00000       0.00000       0.00000       0.00000       0.00000       9.21625       11.1762       10.8790       9.44182       7.50535       5.56846       3.71478       2.30608       1.43212      0.739953      0.323455      0.155863     0.0607708     0.0190795    0.00506155   0.000923259       0.00000       0.00000       0.00000       0.00000       0.00000       0.00000       0.00000       0.00000       0.00000       0.00000       0.00000       0.00000       0.00000       0.00000       0.00000       0.00000       0.00000       0.00000       0.00000       0.00000
   8  19 3186.7204    4.1191  1.0501 11.9712 -0.0093     -0.874767  0.0726   0.1494   0.1099    0.3928   0.0000       1.04539   428.1807      -9.34257       22.2613      -3.30650      0.438067       4.99955      -2.10900      -1.30380      -1.53257      0.693918      0.383221     -0.359794     0.0509344   -0.00639417    0.00852154  -0.000229570       0.00000       0.00000       0.00000       0.00000       0.00000       0.00000       0.00000       0.00000       0.00000       0.00000       0.00000       0.00000       0.00000       0.00000       0.00000       0.00000       0.00000       0.00000       0.00000       0.00000       9.98516       11.0999       10.8598       10.3684       9.37226       5.72159       4.03274       2.89926       1.76015       1.00728      0.479003      0.192115     0.0631842     0.0227460    0.00658478    0.00106384       0.00000       0.00000       0.00000       0.00000       0.00000       0.00000       0.00000       0.00000       0.00000       0.00000       0.00000       0.00000       0.00000       0.00000       0.00000       0.00000       0.00000       0.00000       0.00000       0.00000
   8  20 3324.3171    3.4758  1.6317 11.3789 -0.0049      0.342571  0.0779   0.1018   0.1386    0.2676   0.0000      0.522614   443.3363      -3.49445       18.2310       26.1263       9.80987      -6.77888     -0.820695       3.48432      -2.32438      -1.63749     -0.552486     -0.147769      0.249397    -0.0108140    0.00916331  -0.000640758       0.00000       0.00000       0.00000       0.00000       0.00000       0.00000       0.00000       0.00000       0.00000       0.00000       0.00000       0.00000       0.00000       0.00000       0.00000       0.00000       0.00000       0.00000       0.00000       0.00000       10.6618       12.7639       12.9091       11.2531       8.88383       6.81759       4.62552       2.98251       1.76644      0.935124      0.477214      0.202279     0.0828658     0.0265181    0.00666779    0.00120048       0.00000       0.00000       0.00000       0.00000       0.00000       0.00000       0.00000       0.00000       0.00000       0.00000       0.00000       0.00000       0.00000       0.00000       0.00000       0.00000       0.00000       0.00000       0.00000       0.00000
   8  21 3462.5371    3.0757  2.4227 10.3857 -0.0034      0.847723  0.0942   0.0695   0.1594    0.2740   0.0000      0.384965   438.1767       20.2750     0.0858368      -8.65378      -5.89748       10.6840      -2.67348       1.04235       1.71528     -0.150497      -1.34982     -0.191598      0.131119   -0.00624286    0.00419765   -0.00100270       0.00000       0.00000       0.00000       0.00000       0.00000       0.00000       0.00000       0.00000       0.00000       0.00000       0.00000       0.00000       0.00000       0.00000       0.00000       0.00000       0.00000       0.00000       0.00000       0.00000       13.1710       14.7184       14.0061       13.7414       11.3039       8.29901       5.81510       3.87150       2.35061       1.23228      0.624124      0.247860     0.0934051     0.0295808    0.00775505    0.00146585       0.00000       0.00000       0.00000       0.00000       0.00000       0.00000       0.00000       0.00000       0.00000       0.00000       0.00000       0.00000       0.00000       0.00000       0.00000       0.00000       0.00000       0.00000       0.00000       0.00000
   8  22 3600.7430    2.5494  3.1787 10.6812  0.0027     0.0817058  0.1155   0.0546   0.2050    0.1662   0.0000      0.332079   427.9197      -41.3935       15.2061       14.1715      -5.04722       2.37912       7.51391       1.81289     -0.862065      -1.55750    -0.0455256      0.258821     0.0156978    -0.0104807    0.00362407   0.000232682       0.00000       0.00000       0.00000       0.00000       0.00000       0.00000       0.00000       0.00000       0.00000       0.00000       0.00000       0.00000       0.00000       0.00000       0.00000       0.00000       0.00000       0.00000       0.00000       0.00000       15.2747       17.2734       17.0582       16.9740       12.8926       9.83014       6.81202       4.54708       2.73322       1.53225      0.727046      0.325696      0.117908     0.0372612    0.00928543    0.00186807       0.00000       0.00000       0.00000       0.00000       0.00000       0.00000       0.00000       0.00000       0.00000       0.00000       0.00000       0.00000       0.00000       0.00000       0.00000       0.00000       0.00000       0.00000       0.00000       0.00000
   8  23 3739.4197    2.1684  4.7710  9.8205 -0.0054      0.270345  0.1418   0.0373   0.2497    0.1722   0.0000      0.159476   431.2889      -36.8627       11.9841       13.4327       22.1282      -18.7563       5.19005      -1.76835       1.27068     -0.471639     -0.854773      0.701347      0.240607    -0.0262612  -0.000142663  -0.000669650       0.00000       0.00000       0.00000       0.00000       0.00000       0.00000       0.00000       0.00000       0.00000       0.00000       0.00000       0.00000       0.00000       0.00000       0.00000       0.00000       0.00000       0.00000       0.00000       0.00000       19.2395       21.5205       21.0921       19.9152       16.4710       11.9970       8.55850       5.71103       3.26984       1.75839      0.936125      0.366187      0.139694     0.0450995     0.0116018    0.00206959       0.00000       0.00000       0.00000       0.00000       0.00000       0.00000       0.00000       0.00000       0.00000       0.00000       0.00000       0.00000       0.00000       0.00000       0.00000       0.00000       0.00000       0.00000       0.00000       0.00000
   8  24 3878.3951    1.8136  6.9087  9.6907 -0.0029      0.317783  0.1874   0.0271   0.3227    0.1051   0.0000      0.114749   429.0258       32.7959      -26.6694       43.9523       6.99377      -2.69402       3.00859       11.7860      0.679195      0.798783     -0.623911     -0.393441      0.320425     0.0253758    0.00727076   -0.00376313       0.00000       0.00000       0.00000       0.00000       0.00000       0.00000       0.00000       0.00000       0.00000       0.00000       0.00000       0.00000       0.00000       0.00000       0.00000       0.00000       0.00000       0.00000       0.00000       0.00000       23.9323       28.9098       30.0369       25.3458       21.6069       15.2617       11.1777       7.10406       4.16984       2.28321       1.16992      0.506806      0.196487     0.0643391     0.0176641    0.00276889       0.00000       0.00000       0.00000       0.00000       0.00000       0.00000       0.00000       0.00000       0.00000       0.00000       0.00000       0.00000       0.00000       0.00000       0.00000       0.00000       0.00000       0.00000       0.00000       0.00000
   9  12 2264.5680    0.9606  0.7051  9.5950  0.0001       6.89881  0.0880   0.0427   0.0823    0.1863   0.0000       1.65890   431.4085       12.4012       7.87936      -10.6114      -7.87921       8.88719       8.38774       1.35505      -1.32565     -0.933529      0.653481      0.146156     -0.196493    -0.0439751    0.00681829    0.00111752   0.000454670  -8.35884e-05       0.00000       0.00000       0.00000       0.00000       0.00000       0.00000       0.00000       0.00000       0.00000       0.00000       0.00000       0.00000       0.00000       0.00000       0.00000       0.00000       0.00000       0.00000       8.06845       13.6105       12.1739       10.0337       11.1041       6.10229       6.27084       3.32574       2.59535       1.67189      0.880818      0.467437      0.177160     0.0888676     0.0289375    0.00851467    0.00306606   0.000431874       0.00000       0.00000       0.00000       0.00000       0.00000       0.00000       0.00000       0.00000       0.00000       0.00000       0.00000       0.00000       0.00000       0.00000       0.00000       0.00000       0.00000       0.00000
   9  13 2402.3394    1.4678  0.7938  9.2964 -0.0058       3.40556  0.0499   0.0531   0.0789    0.3599   0.0000       1.17693   435.5286      -15.4055       17.6233      0.768399      -6.12665    -0.0147763     -0.872584     -0.373674       1.81377    -0.0861509     -0.705711    -0.0541563      0.177262    -0.0340754  -5.08049e-05    0.00377790   0.000728855   7.13773e-05       0.00000       0.00000       0.00000       0.00000       0.00000       0.00000       0.00000       0.00000       0.00000       0.00000       0.00000       0.00000       0.00000       0.00000       0.00000       0.00000       0.00000       0.00000       6.51190       7.24096       7.53003       6.80112       5.76749       4.72237       3.39644       2.22065       1.49524      0.917884      0.463328      0.227919      0.100498     0.0455047     0.0153884    0.00443990    0.00106030   0.000170734       0.00000       0.00000       0.00000       0.00000       0.00000       0.00000       0.00000       0.00000       0.00000       0.00000       0.00000       0.00000       0.00000       0.00000       0.00000       0.00000       0.00000       0.00000
   9  14 2539.5280    1.8835  0.8499 10.1573 -0.0017       1.71905  0.0593   0.0694   0.0880    0.3432   0.0000       1.13754   444.2952      -7.75379     -0.535600      -9.49073     -0.151699       4.72355      -5.88853       1.10590     -0.640668    -0.0406232     -0.408142    -0.0348505      0.178617   -0.00975359    -0.0229083   -0.00193215   0.000874980  -7.58799e-05       0.00000       0.00000       0.00000       0.00000       0.00000       0.00000       0.00000       0.00000       0.00000       0.00000       0.00000       0.00000       0.00000       0.00000       0.00000       0.00000       0.00000       0.00000       7.22599       9.98673       8.90245       9.83925       6.33462       5.81496       3.47701       3.03913       1.34347       1.02671      0.450742      0.304638      0.109685     0.0573541     0.0135522    0.00628705   0.000993586   0.000311798       0.00000       0.00000       0.00000       0.00000       0.00000       0.00000       0.00000       0.00000       0.00000       0.00000       0.00000       0.00000       0.00000       0.00000       0.00000       0.00000       0.00000       0.00000
   9  15 2677.0085    2.5140  0.7098 10.4255 -0.0064       2.49435  0.0412   0.0996   0.0785    0.3365   0.0000      0.984038   426.5711       10.1643       12.0356       4.62669      -3.49875       12.2993      -1.07827       1.06137      0.552838       1.93898     -0.322068     0.0948587    -0.0322666     0.0559563    -0.0179128    -0.0105089  -0.000705573   0.000319908       0.00000       0.00000       0.00000       0.00000       0.00000       0.00000       0.00000       0.00000       0.00000       0.00000       0.00000       0.00000       0.00000       0.00000       0.00000       0.00000       0.00000       0.00000       6.24867       6.93030       6.82651       6.35961       5.60712       4.42709       2.98904       2.19299       1.37442      0.845055      0.428769      0.221154     0.0859955     0.0365829     0.0127009    0.00429730   0.000922337   0.000163139       0.00000       0.00000       0.00000       0.00000       0.00000       0.00000       0.00000       0.00000       0.00000       0.00000       0.00000       0.00000       0.00000       0.00000       0.00000       0.00000       0.00000       0.00000
   9  16 2815.2055    3.2246  0.8282 11.3362 -0.0027       2.25087  0.0785   0.1272   0.0977    0.2620   0.0000       1.30326   435.5043      -9.36961     -0.843934       22.2328      0.302148       5.10306       4.51259       3.21583      -1.56695     -0.656199      0.543635    -0.0557336     -0.154480     0.0246390   -0.00586841   -0.00121009   0.000433296   3.15494e-05       0.00000       0.00000       0.00000       0.00000       0.00000       0.00000       0.00000       0.00000       0.00000       0.00000       0.00000       0.00000       0.00000       0.00000       0.00000       0.00000       0.00000       0.00000       16.1379       20.6381       19.7297       15.9836       11.8763       8.43633       5.68133       3.43104       1.86151      0.927379      0.440788      0.206261     0.0923091     0.0358972     0.0131456    0.00386579   0.000924035   0.000163142       0.00000       0.00000       0.00000       0.00000       0.00000       0.00000       0.00000       0.00000       0.00000       0.00000       0.00000       0.00000       0.00000       0.00000       0.00000       0.00000       0.00000       0.00000
   9  18 3091.4566    4.2706  0.8415 11.6143 -0.0119       2.76650  0.0466   0.1601   0.0960    0.4025   0.0000       1.05772   429.5289  -0.000770387       7.52567       5.51238       1.05997      -8.81085       1.80748      -3.65992       1.39638     -0.781285     -0.698518     0.0960729      0.181625    0.00406101    0.00815693    0.00575401   0.000525124  -2.06576e-05       0.00000       0.00000       0.00000       0.00000       0.00000       0.00000       0.00000       0.00000       0.00000       0.00000       0.00000       0.00000       0.00000       0.00000       0.00000       0.00000       0.00000       0.00000       7.51553       8.92498       8.19037       8.27398       7.04901       4.65991       3.13681       2.09232       1.55412      0.980181      0.510317      0.246782     0.0935600     0.0383546     0.0119566    0.00350219    0.00101671   0.000159156       0.00000       0.00000       0.00000       0.00000       0.00000       0.00000       0.00000       0.00000       0.00000       0.00000       0.00000       0.00000       0.00000       0.00000       0.00000       0.00000       0.00000       0.00000
   9  20 3367.7469    3.2817  1.7308 11.4473 -0.0047       1.51117  0.0788   0.0881   0.1352    0.2033   0.0000      0.591763   439.1533     -0.534046       2.38081       1.50224      -9.71011      -6.75859      0.833479       5.85344       1.79658      -2.11172      0.669158    -0.0749247    -0.0170845    -0.0354474     0.0247772   0.000746352    0.00190031  -0.000373420       0.00000       0.00000       0.00000       0.00000       0.00000       0.00000       0.00000       0.00000       0.00000       0.00000       0.00000       0.00000       0.00000       0.00000       0.00000       0.00000       0.00000       0.00000       9.41051       11.8281       11.4775       10.7324       9.54861       6.99596       5.24208       3.42846       2.34530       1.46068      0.745645      0.367760      0.157609     0.0685507     0.0237306    0.00740801    0.00201761   0.000337779       0.00000       0.00000       0.00000       0.00000       0.00000       0.00000       0.00000       0.00000       0.00000       0.00000       0.00000       0.00000       0.00000       0.00000       0.00000       0.00000       0.00000       0.00000
   9  21 3506.1415    2.8654  2.8290 10.6455 -0.0025      0.601660  0.0974   0.0593   0.1744    0.1629   0.0000      0.348102   447.5417      -22.3905       25.5671       4.83929      -7.19598      -16.6294      -11.8638       1.14655       2.82507      0.153068      0.271261      0.349408      0.146646      0.158811    -0.0129074   -0.00846065   -0.00124591   0.000808063       0.00000       0.00000       0.00000       0.00000       0.00000       0.00000       0.00000       0.00000       0.00000       0.00000       0.00000       0.00000       0.00000       0.00000       0.00000       0.00000       0.00000       0.00000       11.8766       13.6265       13.6089       13.1262       10.9412       8.22190       6.50718       4.42743       2.72286       1.55285      0.883975      0.457692      0.206250     0.0805134     0.0273025    0.00807610    0.00206924   0.000351478       0.00000       0.00000       0.00000       0.00000       0.00000       0.00000       0.00000       0.00000       0.00000       0.00000       0.00000       0.00000       0.00000       0.00000       0.00000       0.00000       0.00000       0.00000
   9  22 3644.9356    2.4164  3.8546 10.2524 -0.0043      0.123917  0.1187   0.0448   0.2079    0.1501   0.0000      0.210957   437.3336      -17.1081      -20.1852       25.2228       2.19202       4.59926       5.36617       2.59741      0.812652      -1.76743       1.16649     -0.758169      0.565106    0.00560203     0.0243707     0.0121673    0.00482997  -0.000916551       0.00000       0.00000       0.00000       0.00000       0.00000       0.00000       0.00000       0.00000       0.00000       0.00000       0.00000       0.00000       0.00000       0.00000       0.00000       0.00000       0.00000       0.00000       14.6416       16.8662       17.3365       15.0704       13.5077       10.8248       7.58361       5.38380       3.42653       1.88930       1.06502      0.526115      0.226259     0.0895763     0.0353002     0.0108386    0.00251798   0.000395228       0.00000       0.00000       0.00000       0.00000       0.00000       0.00000       0.00000       0.00000       0.00000       0.00000       0.00000       0.00000       0.00000       0.00000       0.00000       0.00000       0.00000       0.00000
   9  23 3784.1708    2.0142  5.4493  9.8972 -0.0006      0.296143  0.1489   0.0320   0.2599    0.1216   0.0000      0.148803   431.1069       19.4383       14.3932       14.2106       12.8932      -7.29959      0.507346      -4.18663       3.82655       1.41923     -0.704330     -0.248908      0.276923     0.0865471     0.0220504    0.00541726   0.000250048   0.000186031       0.00000       0.00000       0.00000       0.00000       0.00000       0.00000       0.00000       0.00000       0.00000       0.00000       0.00000       0.00000       0.00000       0.00000       0.00000       0.00000       0.00000       0.00000       16.9785       21.4306       21.1080       19.4871       15.9635       12.8575       9.46973       6.21458       3.98195       2.32310       1.27332      0.594030      0.297847      0.117505     0.0437344     0.0129971    0.00328636   0.000575355       0.00000       0.00000       0.00000       0.00000       0.00000       0.00000       0.00000       0.00000       0.00000       0.00000       0.00000       0.00000       0.00000       0.00000       0.00000       0.00000       0.00000       0.00000
   9  24 3923.5579    1.7055  7.3718  9.6970 -0.0019      0.135238  0.1796   0.0243   0.3354    0.0891   0.0000      0.108567   438.5602      -30.5167      -7.95656       9.62257      -6.78945      -4.82007     -0.558779      -7.21272       1.74413     -0.424762       1.07544      0.613414      0.526203     -0.243969     -0.107484    -0.0156708   -0.00555222   4.18150e-05       0.00000       0.00000       0.00000       0.00000       0.00000       0.00000       0.00000       0.00000       0.00000       0.00000       0.00000       0.00000       0.00000       0.00000       0.00000       0.00000       0.00000       0.00000       19.9717       25.2935       24.4502       23.1962       19.4002       15.4542       11.1693       7.69088       4.86801       2.90473       1.56789      0.776228      0.356872      0.145485     0.0520800     0.0163711    0.00406056   0.000716266       0.00000       0.00000       0.00000       0.00000       0.00000       0.00000       0.00000       0.00000       0.00000       0.00000       0.00000       0.00000       0.00000       0.00000       0.00000       0.00000       0.00000       0.00000
   9  26 4202.0259    1.2289 11.8307  9.1887 -0.0047     -0.169261  0.2812   0.0160   0.5008    0.0725   0.0000     0.0860279   464.5201      -41.3432       62.9940       6.98759      -30.7978       33.7904       4.75652      -6.03038      -6.09522      -2.58811       5.83771      0.660379     -0.335526     -0.112344    -0.0452018    -0.0376203     0.0115623    0.00122721       0.00000       0.00000       0.00000       0.00000       0.00000       0.00000       0.00000       0.00000       0.00000       0.00000       0.00000       0.00000       0.00000       0.00000       0.00000       0.00000       0.00000       0.00000       29.0389       37.0197       37.3653       34.0066       28.9807       22.2011       16.4261       11.2482       7.13168       4.21201       2.35041       1.15840      0.544742      0.217680     0.0802481     0.0249332    0.00622821    0.00100909       0.00000       0.00000       0.00000       0.00000       0.00000       0.00000       0.00000       0.00000       0.00000       0.00000       0.00000       0.00000       0.00000       0.00000       0.00000       0.00000       0.00000       0.00000
  10  12 2302.8413    1.1632  0.7366  9.4539  0.0031       4.99761  0.0467   0.0470   0.0903    0.2354   0.0000       1.34832   432.2887       2.16297       15.7835       5.64828      0.848968      -3.78172      -6.10108      -2.03797       3.29491      0.108307      0.214729    -0.0400394     0.0593123    -0.0929021     0.0103094    0.00440873   -0.00151788    0.00217218  -8.05727e-06   2.54592e-05       0.00000       0.00000       0.00000       0.00000       0.00000       0.00000       0.00000       0.00000       0.00000       0.00000       0.00000       0.00000       0.00000       0.00000       0.00000       0.00000       4.94918       6.75889       5.68955       6.72420       5.19160       4.66879       3.28274       2.50587       1.63494       1.12995      0.585558      0.366411      0.163204     0.0831651     0.0306286     0.0140155    0.00389073    0.00140463   0.000277867   6.22366e-05       0.00000       0.00000       0.00000       0.00000       0.00000       0.00000       0.00000       0.00000       0.00000       0.00000       0.00000       0.00000       0.00000       0.00000       0.00000       0.00000
  10  14 2578.7135    1.8080  0.9372 10.6368 -0.0014       3.93567  0.0571   0.0659   0.0902    0.2198   0.0000       1.26164   425.6897      0.201535      -1.41434     -0.878280       6.51930      -3.99154      -4.02684      0.606659       1.62275       3.71971     -0.679063     -0.300488     -0.290754     -0.162337    -0.0664517    0.00912840   -0.00221880   -0.00104240  -0.000684030   5.79264e-06       0.00000       0.00000       0.00000       0.00000       0.00000       0.00000       0.00000       0.00000       0.00000       0.00000       0.00000       0.00000       0.00000       0.00000       0.00000       0.00000       6.26545       7.43499       8.19847       7.63933       6.12947       5.48737       4.02125       2.69852       2.04731       1.28634      0.727336      0.408320      0.219269     0.0919723     0.0448957     0.0175059    0.00605193    0.00147896   0.000338529   5.59923e-05       0.00000       0.00000       0.00000       0.00000       0.00000       0.00000       0.00000       0.00000       0.00000       0.00000       0.00000       0.00000       0.00000       0.00000       0.00000       0.00000
  10  15 2717.0065    2.5643  0.9553 10.4015 -0.0083       1.72541  0.0495   0.0860   0.0926    0.3810   0.0000       1.04994   437.6924      -9.69759       10.4909      -1.97446       2.91006      -1.01311       2.33733     -0.108972    -0.0316595    0.00863677      0.263762     0.0838571     0.0411128     -0.114367    -0.0415428     0.0298528    0.00605297   0.000258908   4.81294e-05   6.64077e-05       0.00000       0.00000       0.00000       0.00000       0.00000       0.00000       0.00000       0.00000       0.00000       0.00000       0.00000       0.00000       0.00000       0.00000       0.00000       0.00000       6.07086       6.49972       6.68231       6.64444       6.16659       4.98714       3.37231       2.17811       1.68409       1.23691      0.756062      0.381248      0.172378     0.0840283     0.0340112     0.0134559    0.00431680    0.00119771   0.000268962   4.31033e-05       0.00000       0.00000       0.00000       0.00000       0.00000       0.00000       0.00000       0.00000       0.00000       0.00000       0.00000       0.00000       0.00000       0.00000       0.00000       0.00000
  10  16 2855.6352    3.1770  0.9527 10.8645 -0.0140      0.832521  0.0677   0.1119   0.0863    0.4867   0.0000      0.829401   434.9082      -2.56406       17.6000      -10.6040       3.97942       1.95268      -1.24892      -1.09504      0.978841     -0.135653     -0.340711     -0.124381     -0.303044     -0.211692    -0.0291107    -0.0237823   -0.00734291   0.000487645  -0.000540491  -5.39765e-06       0.00000       0.00000       0.00000       0.00000       0.00000       0.00000       0.00000       0.00000       0.00000       0.00000       0.00000       0.00000       0.00000       0.00000       0.00000       0.00000       6.61045       10.0544       9.55287       8.13565       8.37046       5.66318       4.79136       3.68765       1.97178       1.66480      0.670791      0.503071      0.258484      0.101167     0.0500178     0.0208183    0.00503941    0.00237323   0.000551597   8.33960e-05       0.00000       0.00000       0.00000       0.00000       0.00000       0.00000       0.00000       0.00000       0.00000       0.00000       0.00000       0.00000       0.00000       0.00000       0.00000       0.00000
  10  17 2994.4603    3.9633  0.7885 11.8638 -0.0025       2.90386  0.0451   0.1424   0.0804    0.2266   0.0000       1.17205   444.3672       2.62414       8.04008      -2.37528      -2.17705       9.10616      -4.57261       2.08070      0.428221     -0.631472     -0.211125    -0.0492569     0.0276600   -0.00214415     0.0187496   -0.00108610  -0.000147334   3.87048e-06  -0.000135945   5.77399e-05       0.00000       0.00000       0.00000       0.00000       0.00000       0.00000       0.00000       0.00000       0.00000       0.00000       0.00000       0.00000       0.00000       0.00000       0.00000       0.00000       5.18300       5.89114       6.75000       6.07104       5.21039       4.22544       3.01065       2.22610       1.46365      0.953446      0.613268      0.312399      0.154617     0.0829957     0.0326038     0.0122895    0.00438881    0.00122148   0.000255771   3.72000e-05       0.00000       0.00000       0.00000       0.00000       0.00000       0.00000       0.00000       0.00000       0.00000       0.00000       0.00000       0.00000       0.00000       0.00000       0.00000       0.00000
  10  18 3132.9011    3.9278  0.9724 11.4247 -0.0015      0.212067  0.0518   0.1263   0.0871    0.3839   0.0000       1.36433   428.9532      -8.58449       13.0402       2.34949     -0.927453      -7.64794      -2.18069      0.732510      0.233622       1.31270      -1.25019     -0.112744     0.0901139     -0.117050    -0.0191293    0.00236574    0.00511472  -0.000856780  -0.000231547  -6.99351e-06       0.00000       0.00000       0.00000       0.00000       0.00000       0.00000       0.00000       0.00000       0.00000       0.00000       0.00000       0.00000       0.00000       0.00000       0.00000       0.00000       6.09807       8.18143       8.11548       7.35012       6.50827       4.99804       3.81312       2.67355       1.76908       1.12071      0.680227      0.344342      0.196938     0.0779188     0.0397503     0.0132896    0.00489864    0.00143974   0.000352635   5.68122e-05       0.00000       0.00000       0.00000       0.00000       0.00000       0.00000       0.00000       0.00000       0.00000       0.00000       0.00000       0.00000       0.00000       0.00000       0.00000       0.00000
  10  19 3271.1514    3.8392  1.1826 11.9359 -0.0044      -1.71802  0.0701   0.1168   0.0982    0.2727   0.0000       1.53863   449.3585    -0.0546038       5.75018       9.96616     -0.878632      -8.05662      -5.64060     -0.387978       2.54742     -0.295850     -0.406370      0.156391      0.170352  -0.000510644     0.0608552     0.0104921    0.00476624   0.000449352  -7.35182e-05   6.70503e-05       0.00000       0.00000       0.00000       0.00000       0.00000       0.00000       0.00000       0.00000       0.00000       0.00000       0.00000       0.00000       0.00000       0.00000       0.00000       0.00000       7.62328       8.90078       9.13307       8.11172       7.18624       6.18017       5.17446       3.50402       2.50081       1.37529      0.769047      0.453782      0.219103      0.107083     0.0421981     0.0184378    0.00592774    0.00158571   0.000395110   5.88707e-05       0.00000       0.00000       0.00000       0.00000       0.00000       0.00000       0.00000       0.00000       0.00000       0.00000       0.00000       0.00000       0.00000       0.00000       0.00000       0.00000
  10  20 3410.2121    3.2251  2.0985 10.9692 -0.0065       1.68869  0.0841   0.0716   0.1366    0.1980   0.0000      0.624044   440.1443       12.9162       30.2455      -2.72520      -2.24367       2.24953       6.85981       4.72861      -3.80138     -0.183109       1.01217    -0.0360301    -0.0377060     0.0567135   -0.00137822    0.00237685    0.00267716    0.00154098   0.000311539  -7.94089e-05       0.00000       0.00000       0.00000       0.00000       0.00000       0.00000       0.00000       0.00000       0.00000       0.00000       0.00000       0.00000       0.00000       0.00000       0.00000       0.00000       9.04036       10.4939       10.6414       10.0940       9.13456       7.11969       5.43041       3.96876       2.66754       1.71470      0.918519      0.567606      0.289777      0.119615     0.0523903     0.0204469    0.00629614    0.00198408   0.000449438   6.88166e-05       0.00000       0.00000       0.00000       0.00000       0.00000       0.00000       0.00000       0.00000       0.00000       0.00000       0.00000       0.00000       0.00000       0.00000       0.00000       0.00000
  10  21 3549.1597    2.7143  3.1048 10.5271  0.0054      0.613511  0.0961   0.0514   0.1830    0.1370   0.0000      0.286097   423.9701      -13.4814       25.4544      -3.45380      -2.84805      -11.5859      -11.5017       4.50861      -1.25477      -2.74871       1.27071      0.531360    -0.0484850     -0.401447    -0.0170000     0.0296588    0.00708188   -0.00278747   0.000277269  -0.000118980       0.00000       0.00000       0.00000       0.00000       0.00000       0.00000       0.00000       0.00000       0.00000       0.00000       0.00000       0.00000       0.00000       0.00000       0.00000       0.00000       9.95033       12.5653       12.1435       11.8294       10.1514       8.54447       6.40873       4.55108       3.19357       1.90329       1.19129      0.617836      0.327473      0.145648     0.0649750     0.0233825    0.00866877    0.00230152   0.000562836   9.63560e-05       0.00000       0.00000       0.00000       0.00000       0.00000       0.00000       0.00000       0.00000       0.00000       0.00000       0.00000       0.00000       0.00000       0.00000       0.00000       0.00000
  10  22 3688.7373    2.2226  4.2967 10.3713 -0.0035      0.887793  0.1243   0.0384   0.2189    0.1057   0.0000      0.189933   433.6397       14.2027       20.8618      -10.9496      -4.47975       11.1477      -6.14130      -5.95671      -1.98794     -0.901800      -1.53951      -1.07124      0.586813      0.127722     0.0626896     0.0142866     0.0104713    0.00201821   0.000453644   0.000253461       0.00000       0.00000       0.00000       0.00000       0.00000       0.00000       0.00000       0.00000       0.00000       0.00000       0.00000       0.00000       0.00000       0.00000       0.00000       0.00000       13.2534       16.4262       16.1911       15.3608       13.7717       10.7111       8.49010       5.80834       4.01931       2.55667       1.50458      0.825930      0.390941      0.196940     0.0774592     0.0313210     0.0101274    0.00295446   0.000746931   0.000115141       0.00000       0.00000       0.00000       0.00000       0.00000       0.00000       0.00000       0.00000       0.00000       0.00000       0.00000       0.00000       0.00000       0.00000       0.00000       0.00000
  10  23 3828.2910    1.8485  6.1245  9.7163 -0.0003      0.594861  0.1539   0.0263   0.2717    0.1022   0.0000      0.142897   427.7696      -5.34967       45.7344       19.2819      -16.9340       10.6367      -1.84604     -0.775667      -2.59059     -0.641622      0.359756      0.343396     -0.852839     -0.100219     0.0261901     0.0223313    0.00651075    0.00358319   4.34173e-05   2.58660e-05       0.00000       0.00000       0.00000       0.00000       0.00000       0.00000       0.00000       0.00000       0.00000       0.00000       0.00000       0.00000       0.00000       0.00000       0.00000       0.00000       15.3874       19.0553       19.7307       18.6609       16.1351       12.6895       10.0782       7.21551       4.86622       3.00227       1.76571      0.995238      0.535668      0.236742      0.106778     0.0393036     0.0133652    0.00382523   0.000915516   0.000142804       0.00000       0.00000       0.00000       0.00000       0.00000       0.00000       0.00000       0.00000       0.00000       0.00000       0.00000       0.00000       0.00000       0.00000       0.00000       0.00000
  10  24 3967.3464    1.6127  7.9544  9.4358 -0.0021    0.00216859  0.1770   0.0203   0.3353    0.0825   0.0000      0.100647   429.8073      -1.85931      -3.58667       16.1789      -2.10338      -27.6316       5.26690       13.3728       3.84265      -4.80668      -3.36347       1.55944     -0.504350     -0.104500     0.0568491     0.0397542    -0.0200063   -0.00899808   -0.00142677  -0.000260842       0.00000       0.00000       0.00000       0.00000       0.00000       0.00000       0.00000       0.00000       0.00000       0.00000       0.00000       0.00000       0.00000       0.00000       0.00000       0.00000       17.7500       21.4930       22.0555       21.1609       18.3625       14.8254       11.4679       8.05696       5.49049       3.58703       2.12150       1.15556      0.569172      0.279890      0.116098     0.0455942     0.0148624    0.00429811    0.00100734   0.000157708       0.00000       0.00000       0.00000       0.00000       0.00000       0.00000       0.00000       0.00000       0.00000       0.00000       0.00000       0.00000       0.00000       0.00000       0.00000       0.00000
  10  25 4107.7736    1.3497 10.5289  9.3000 -0.0037      0.134914  0.2329   0.0166   0.4321    0.0679   0.0000     0.0837128   417.5786      -4.04347       28.0780      -7.42979       19.9351       8.15884      -11.9796      -14.7243      0.261619      -10.6461      -6.17306     -0.119969     -0.734485      0.305360     0.0555957    -0.0902099   -0.00313502   -0.00329465   -0.00118270  -0.000719226       0.00000       0.00000       0.00000       0.00000       0.00000       0.00000       0.00000       0.00000       0.00000       0.00000       0.00000       0.00000       0.00000       0.00000       0.00000       0.00000       21.9470       27.9086       27.4985       27.4618       23.2125       19.1901       14.1530       10.5072       6.98831       4.67383       2.65797       1.56016      0.744475      0.373617      0.146962     0.0614926     0.0191430    0.00581616    0.00128543   0.000222064       0.00000       0.00000       0.00000       0.00000       0.00000       0.00000       0.00000       0.00000       0.00000       0.00000       0.00000       0.00000       0.00000       0.00000       0.00000       0.00000
  11  12 2340.1748    1.1912  0.8962  9.3963 -0.0080       5.42736  0.0503   0.0396   0.0854    0.2749   0.0000       1.15953   448.4513      -3.37545      -1.41293       5.48679       3.50100       2.58561      -1.02327       1.39836       2.37762     -0.795017      -1.23384     -0.186664      0.154044     0.0857141    -0.0635047     0.0289832     0.0145428   -0.00362248  -0.000596416   4.54887e-05  -3.38114e-05   1.83215e-05       0.00000       0.00000       0.00000       0.00000       0.00000       0.00000       0.00000       0.00000       0.00000       0.00000       0.00000       0.00000       0.00000       0.00000       5.02586       6.47246       6.30753       6.27085       5.29393       4.52563       3.78605       2.68732       1.93049       1.26887      0.765403      0.448677      0.248432      0.126599     0.0587801     0.0272574     0.0108781    0.00404690    0.00121481   0.000339923   7.71885e-05   1.28299e-05       0.00000       0.00000       0.00000       0.00000       0.00000       0.00000       0.00000       0.00000       0.00000       0.00000       0.00000       0.00000       0.00000       0.00000
  11  13 2478.5769    1.5391  0.9547  9.9164 -0.0084       3.66384  0.0549   0.0532   0.0901    0.3024   0.0000       1.07433   446.3584       7.54823       12.0955      -7.61959      -3.50339       3.89400      -3.39431       6.19546     -0.793643       1.35517       1.21494     -0.233221      0.395974  -0.000576923     0.0585584   -0.00176455   -0.00299197    0.00514861   0.000709259  -0.000418077  -5.16849e-05  -1.15178e-05       0.00000       0.00000       0.00000       0.00000       0.00000       0.00000       0.00000       0.00000       0.00000       0.00000       0.00000       0.00000       0.00000       0.00000       5.92068       6.12685       7.72857       6.58080       5.98000       5.57671       3.63380       3.22729       2.33005       1.28900      0.951832      0.595659      0.267233      0.153840     0.0830720     0.0311571     0.0116154    0.00521134    0.00176556   0.000412243   6.89962e-05   9.22082e-06       0.00000       0.00000       0.00000       0.00000       0.00000       0.00000       0.00000       0.00000       0.00000       0.00000       0.00000       0.00000       0.00000       0.00000
  11  15 2756.1592    2.7949  0.7283 10.9232 -0.0053       2.01356  0.0384   0.0995   0.0683    0.2739   0.0000      0.946718   437.0223      -5.75833       1.14508      -3.15781      -7.12897      -2.21901      -3.63118      -1.50340       1.54804     -0.839308     -0.442193      0.764448     -0.187754    -0.0911294    -0.0191900   -0.00637349  -7.28351e-05   0.000612849   -0.00144542  -0.000414812  -6.29565e-05  -2.26083e-07       0.00000       0.00000       0.00000       0.00000       0.00000       0.00000       0.00000       0.00000       0.00000       0.00000       0.00000       0.00000       0.00000       0.00000       4.86550       5.57213       5.96315       5.95940       5.14338       3.81827       3.06025       2.32682       1.64301      0.973532      0.625783      0.384404      0.217376      0.115918     0.0569667     0.0228247    0.00868797    0.00300607   0.000975807   0.000243515   5.74233e-05   8.15415e-06       0.00000       0.00000       0.00000       0.00000       0.00000       0.00000       0.00000       0.00000       0.00000       0.00000       0.00000       0.00000       0.00000       0.00000
  11  17 3034.4687    4.2344  0.8249 11.4241 -0.0007    -0.0422707  0.0442   0.1420   0.0752    0.3239   0.0000       1.01978   441.7341       3.76679       7.05038      -2.54672      0.509539     0.0722124     -0.646000       2.55760      -1.26457       2.11648      0.324867      0.469231     -0.372023    -0.0101706    -0.0469955    -0.0215031    0.00173463    0.00139084   0.000431885   0.000127901   2.80475e-05   1.36817e-05       0.00000       0.00000       0.00000       0.00000       0.00000       0.00000       0.00000       0.00000       0.00000       0.00000       0.00000       0.00000       0.00000       0.00000       4.60504       5.63286       5.73236       5.33044       5.13549       4.23502       3.18984       2.33407       1.72563       1.12865      0.763114      0.431955      0.233364      0.123450     0.0498892     0.0259140    0.00874034    0.00348675    0.00119096   0.000301297   7.02131e-05   1.06422e-05       0.00000       0.00000       0.00000       0.00000       0.00000       0.00000       0.00000       0.00000       0.00000       0.00000       0.00000       0.00000       0.00000       0.00000
  11  18 3173.4627    4.0746  1.0143 11.7851 -0.0034      0.189885  0.0648   0.1254   0.0926    0.2669   0.0000      0.901509   436.0746      -11.8562       11.1622       3.67880      -3.65155      -4.54657       3.51072       1.62081      -1.87668       1.14513     -0.400452   -0.00975179    -0.0149781     -0.181200     0.0870746    0.00359263   -0.00663815   -0.00342944   0.000515028  -0.000157267  -6.42824e-05  -4.33061e-06       0.00000       0.00000       0.00000       0.00000       0.00000       0.00000       0.00000       0.00000       0.00000       0.00000       0.00000       0.00000       0.00000       0.00000       5.69428       6.56261       8.28152       6.88203       6.07037       6.35572       3.64372       3.04855       2.47503       1.37805      0.927783      0.654085      0.259840      0.164026     0.0874824     0.0313596     0.0121565    0.00643533    0.00210072   0.000497135   8.56105e-05   1.38680e-05       0.00000       0.00000       0.00000       0.00000       0.00000       0.00000       0.00000       0.00000       0.00000       0.00000       0.00000       0.00000       0.00000       0.00000
  11  19 3312.3210    3.6599  1.4991 11.1666 -0.0010       1.26343  0.0726   0.0932   0.1094    0.2588   0.0000      0.594068   428.2705       1.17703       11.9018       5.96125       5.14128      -11.3400      0.764561      -2.53741      -1.75948      -1.50558      0.287572      0.521422      0.266791     0.0498445     -0.152449     0.0686399     0.0122067   -0.00206668  -0.000705322   0.000347265  -1.45226e-05  -8.85259e-08       0.00000       0.00000       0.00000       0.00000       0.00000       0.00000       0.00000       0.00000       0.00000       0.00000       0.00000       0.00000       0.00000       0.00000       8.96290       11.6112       11.9321       10.9130       8.99724       7.40674       5.61179       4.02737       2.72848       1.72645      0.990714      0.541496      0.317414      0.146000     0.0756533     0.0308022     0.0141851    0.00469202    0.00154786   0.000386180   8.63504e-05   1.46906e-05       0.00000       0.00000       0.00000       0.00000       0.00000       0.00000       0.00000       0.00000       0.00000       0.00000       0.00000       0.00000       0.00000       0.00000
  11  20 3451.5233    2.9886  2.4267 10.8423 -0.0072      0.919415  0.0835   0.0618   0.1423    0.1436   0.0000      0.329901   423.9759       13.8839       31.9380       3.30735       10.2799      -11.6054      -3.79457      -3.97909       7.28938      -1.34216      -1.49800     -0.212802     -0.814099     -0.300021   -0.00272352      0.162677   -0.00196594    -0.0128406  -0.000974943   0.000702499  -0.000239999  -1.77501e-05       0.00000       0.00000       0.00000       0.00000       0.00000       0.00000       0.00000       0.00000       0.00000       0.00000       0.00000       0.00000       0.00000       0.00000       8.65336       10.5115       9.88403       9.56359       8.66878       7.65220       6.17889       4.47838       3.25689       2.12463       1.30275      0.749614      0.409480      0.207056     0.0912877     0.0432383     0.0165505    0.00624006    0.00191149   0.000513321   0.000121695   1.89967e-05       0.00000       0.00000       0.00000       0.00000       0.00000       0.00000       0.00000       0.00000       0.00000       0.00000       0.00000       0.00000       0.00000       0.00000
  11  21 3591.1968    2.4770  3.4381 10.6739 -0.0024      0.980231  0.1026   0.0439   0.1781    0.1027   0.0000      0.243911   445.5356       8.28209       34.0175       32.1937      -1.90413      -9.81144      0.812421       5.79365      -4.98507       3.43375      0.246724      -1.37843      0.744810      0.144836     -0.144239     0.0269120   -0.00116417    -0.0108206    0.00132117  -0.000389927   0.000208721  -4.38278e-05       0.00000       0.00000       0.00000       0.00000       0.00000       0.00000       0.00000       0.00000       0.00000       0.00000       0.00000       0.00000       0.00000       0.00000       9.93382       12.2330       12.8950       12.0384       10.4531       9.07101       6.97162       5.33264       3.62738       2.39600       1.52951      0.866491      0.488997      0.238472      0.126274     0.0516429     0.0224200    0.00759721    0.00257904   0.000690623   0.000143783   2.25635e-05       0.00000       0.00000       0.00000       0.00000       0.00000       0.00000       0.00000       0.00000       0.00000       0.00000       0.00000       0.00000       0.00000       0.00000
  11  22 3731.0055    2.0849  4.8733 10.1642 -0.0018      0.590639  0.1326   0.0314   0.2192    0.0884   0.0000      0.159067   433.2220       16.1793      -34.5502       25.4483       26.4687      -6.34528       2.95668     -0.828155   -0.00803876      0.573541     -0.297845     -0.464057      0.209379      0.469536     -0.312997     0.0479257    0.00618191     0.0100530   -0.00243200   -0.00204029   0.000440078   3.27476e-06       0.00000       0.00000       0.00000       0.00000       0.00000       0.00000       0.00000       0.00000       0.00000       0.00000       0.00000       0.00000       0.00000       0.00000       12.3636       15.6361       16.0404       15.7415       13.3754       11.1881       8.96048       6.70107       4.91980       3.00393       1.83482       1.09269      0.639697      0.329157      0.160510     0.0671706     0.0278839     0.0101006    0.00327984   0.000848279   0.000198646   3.10998e-05       0.00000       0.00000       0.00000       0.00000       0.00000       0.00000       0.00000       0.00000       0.00000       0.00000       0.00000       0.00000       0.00000       0.00000
  11  23 3871.1829    1.7614  6.5592  9.6536  0.0008      0.769926  0.1553   0.0241   0.2753    0.0888   0.0000      0.123796   429.4848       14.3548       33.3521      -13.9228      -4.81023      -7.86257       15.9256       12.9696     -0.389644      -6.73627       1.42497     -0.438472      0.632951      0.335113    -0.0949311    -0.0151443    -0.0172610    0.00788241    0.00560011  -0.000199809  -0.000305785  -3.94567e-05       0.00000       0.00000       0.00000       0.00000       0.00000       0.00000       0.00000       0.00000       0.00000       0.00000       0.00000       0.00000       0.00000       0.00000       14.5357       18.4103       18.2513       17.6088       15.9175       12.9443       10.4412       7.74953       5.70835       3.48954       2.28648       1.30132      0.743521      0.373407      0.186185     0.0763111     0.0316017     0.0111855    0.00385575   0.000972667   0.000233206   3.45581e-05       0.00000       0.00000       0.00000       0.00000       0.00000       0.00000       0.00000       0.00000       0.00000       0.00000       0.00000       0.00000       0.00000       0.00000
  11  24 4010.7276    1.4823  8.1047  9.5321 -0.0017     0.0848371  0.1855   0.0190   0.3335    0.0741   0.0000      0.106283   448.5503      -33.1494       30.3928       4.90519      0.379891      -9.67090       21.6952      -5.01152       13.5262      -9.63762      -3.36103      0.635868     -0.439086      0.585573      0.367861     0.0563296    -0.0201945   0.000560810   -0.00278448   -0.00314686  -0.000392185  -9.95551e-06       0.00000       0.00000       0.00000       0.00000       0.00000       0.00000       0.00000       0.00000       0.00000       0.00000       0.00000       0.00000       0.00000       0.00000       16.6196       21.6875       21.7834       21.1669       18.5410       16.0220       12.4158       9.09529       6.69722       4.31074       2.78466       1.56777      0.913944      0.452489      0.213956     0.0953555     0.0397461     0.0142232    0.00486095    0.00125622   0.000286850   4.47099e-05       0.00000       0.00000       0.00000       0.00000       0.00000       0.00000       0.00000       0.00000       0.00000       0.00000       0.00000       0.00000       0.00000       0.00000
  11  25 4151.5525    1.2843 11.5937  9.3194 -0.0021     0.0305761  0.2507   0.0157   0.4497    0.0645   0.0000     0.0805328   458.3521       17.7928       37.2561      -15.5977      -56.0622      -4.70405      -1.55708       11.5764      -13.1656     -0.677003      -1.42788       3.28647     -0.345016      -1.42095      0.514397     0.0460925      0.134765    -0.0102668   -0.00236742  -0.000243794  -2.72325e-06   4.69035e-05       0.00000       0.00000       0.00000       0.00000       0.00000       0.00000       0.00000       0.00000       0.00000       0.00000       0.00000       0.00000       0.00000       0.00000       21.6172       27.1871       27.6910       26.2224       23.9649       20.0237       16.0894       11.9766       8.42413       5.59436       3.63527       2.02813       1.16631      0.596293      0.274704      0.129709     0.0511359     0.0179420    0.00607631    0.00162779   0.000361898   5.25979e-05       0.00000       0.00000       0.00000       0.00000       0.00000       0.00000       0.00000       0.00000       0.00000       0.00000       0.00000       0.00000       0.00000       0.00000
  11  26 4291.2715    1.0969 13.6742  9.2088  0.0002     -0.216813  0.3151   0.0133   0.5515    0.0586   0.0000     0.0857121   411.6212      -5.69880       59.1593      -32.8345       50.7001       19.1232     -0.919187       14.0540      -7.88869       3.13750      0.759892      -1.96380     -0.272001      0.485052    -0.0330959    -0.0351337     0.0506035   -0.00548428   -0.00962327    0.00298390    0.00105370  -5.74854e-05       0.00000       0.00000       0.00000       0.00000       0.00000       0.00000       0.00000       0.00000       0.00000       0.00000       0.00000       0.00000       0.00000       0.00000       24.8056       31.4064       32.3297       30.3171       28.3078       22.7035       19.3571       13.9899       10.1399       6.66953       4.14053       2.46307       1.37179      0.698396      0.345768      0.147523     0.0620373     0.0222231    0.00706175    0.00195466   0.000455791   6.19264e-05       0.00000       0.00000       0.00000       0.00000       0.00000       0.00000       0.00000       0.00000       0.00000       0.00000       0.00000       0.00000       0.00000       0.00000
  12  10 2093.6401    0.6776  0.5992  8.9672 -0.0093       3.12178  0.0434   0.0274   0.0686    0.1400   0.0000       1.33596   440.1216     -0.140604       7.88289      -5.31639       7.31426       11.0071      -1.44021      -3.28877       1.86823       1.16810     -0.934942      -1.09047     -0.176964     0.0926887     0.0251720    -0.0222210    -0.0167074    0.00747980    0.00245403   -0.00108158  -0.000585317   3.33005e-05   1.19675e-05   1.41702e-06       0.00000       0.00000       0.00000       0.00000       0.00000       0.00000       0.00000       0.00000       0.00000       0.00000       0.00000       0.00000       4.42159       5.89514       6.22590       6.16848       4.93396       4.74988       3.26044       2.90760       1.78824       1.53819      0.774454      0.591805      0.340708      0.201866     0.0905240     0.0555309     0.0172052     0.0110847    0.00354733    0.00137141   0.000346161   0.000110335   1.65067e-05   3.42073e-06       0.00000       0.00000       0.00000       0.00000       0.00000       0.00000       0.00000       0.00000       0.00000       0.00000       0.00000       0.00000
  12  13 2515.4742    1.8081  0.8696  9.8784 -0.0039       2.22195  0.0433   0.0581   0.0789    0.3168   0.0000      0.962544   434.1032      -6.58966       7.66411       5.55739     -0.474694      -1.34782      -1.63535      -3.05724       2.60476     -0.305486      -1.53658      -1.03737    -0.0797093     0.0597737    -0.0464800    -0.0507681   -0.00920272    0.00475827   0.000694643  -0.000787144   0.000216765   6.02364e-05   9.09423e-06  -3.38057e-07       0.00000       0.00000       0.00000       0.00000       0.00000       0.00000       0.00000       0.00000       0.00000       0.00000       0.00000       0.00000       4.26756       5.18885       5.62850       5.12236       4.62131       4.17882       3.24803       2.65796       1.96618       1.28073      0.855239      0.514133      0.281624      0.174920     0.0839259     0.0427048     0.0190577    0.00818025    0.00288413    0.00114241   0.000336562   8.54874e-05   1.66607e-05   2.48468e-06       0.00000       0.00000       0.00000       0.00000       0.00000       0.00000       0.00000       0.00000       0.00000       0.00000       0.00000       0.00000
  12  14 2654.6393    2.3058  0.9111 10.7249 -0.0116       2.42588  0.0624   0.0777   0.0773    0.3048   0.0000       1.07282   437.7056       10.0869       2.04596      -1.06968      -6.93160      0.471572      -3.24444       4.09435       2.05540       2.07965     -0.391533      0.323294      0.227548      0.219071     -0.100165    -0.0328953    0.00972611  -0.000488620   -0.00584717  -0.000481220  -3.05118e-05   7.20915e-05  -2.26745e-05  -9.63839e-07       0.00000       0.00000       0.00000       0.00000       0.00000       0.00000       0.00000       0.00000       0.00000       0.00000       0.00000       0.00000       6.68830       7.50697       7.21096       8.25746       8.13140       5.43986       3.78351       3.55281       2.93826       1.85632      0.930484      0.558263      0.437896      0.279727      0.149839     0.0697906     0.0248039    0.00952921    0.00340207    0.00109766   0.000326214   7.63770e-05   1.79812e-05   2.65385e-06       0.00000       0.00000       0.00000       0.00000       0.00000       0.00000       0.00000       0.00000       0.00000       0.00000       0.00000       0.00000
  12  16 2934.3432    3.6857  0.8744 10.8009 -0.0064       1.22992  0.0471   0.1160   0.0776    0.4080   0.0000      0.826520   438.4094      -4.16271       14.1719       4.15645     -0.491152      0.249195     -0.851248     -0.550693      0.783142      -1.85218     -0.185193     -0.155648      0.352115    -0.0308714    -0.0521620    -0.0244786     0.0300799   -0.00257945   -0.00588756  -0.000134962   0.000147270  -5.45972e-05  -8.80359e-06  -6.88010e-06       0.00000       0.00000       0.00000       0.00000       0.00000       0.00000       0.00000       0.00000       0.00000       0.00000       0.00000       0.00000       4.81483       6.15528       5.47297       5.91440       5.40020       4.94817       3.51615       2.59699       1.96676       1.37096      0.999479      0.616086      0.364717      0.187678     0.0951715     0.0430767     0.0187414    0.00768314    0.00303036    0.00100830   0.000340258   7.91477e-05   1.78193e-05   3.24434e-06       0.00000       0.00000       0.00000       0.00000       0.00000       0.00000       0.00000       0.00000       0.00000       0.00000       0.00000       0.00000
  12  17 3073.7523    4.0658  0.8871 11.9695  0.0025       1.75252  0.0395   0.1317   0.0808    0.2320   0.0000      0.865167   432.6886       7.03577       9.71803       2.30491       3.51713      -1.25020      -8.27112      0.724708       2.33640      -2.82412  -0.000735509    -0.0284503      0.153184      0.122301     0.0387953    -0.0199733    -0.0186028  -0.000625159   -0.00275567   0.000400149   0.000187877  -1.57983e-05   5.66530e-06   1.27291e-06       0.00000       0.00000       0.00000       0.00000       0.00000       0.00000       0.00000       0.00000       0.00000       0.00000       0.00000       0.00000       4.06662       4.90610       4.93194       4.93439       4.54038       3.79228       3.06184       2.42522       1.73509       1.18884      0.804290      0.481675      0.287429      0.163786     0.0835031     0.0407964     0.0181924    0.00756798    0.00270485   0.000944019   0.000307998   7.70681e-05   1.63524e-05   2.50528e-06       0.00000       0.00000       0.00000       0.00000       0.00000       0.00000       0.00000       0.00000       0.00000       0.00000       0.00000       0.00000
  12  18 3213.2287    3.9645  1.1627 11.7823 -0.0099       1.34488  0.0567   0.1151   0.0964    0.3235   0.0000       1.03032   441.4386       8.70372       7.59353     -0.262184     -0.378761      -2.39067      0.734492      -1.28842     -0.955558     -0.130641      0.753908     -0.268007      0.445642      0.246031     0.0798349     0.0317968    -0.0110220    0.00612825    0.00295992  -0.000492403  -0.000158215   0.000122385  -1.99694e-05  -4.27915e-06       0.00000       0.00000       0.00000       0.00000       0.00000       0.00000       0.00000       0.00000       0.00000       0.00000       0.00000       0.00000       5.06239       6.04278       6.69007       6.36489       5.93802       4.92373       3.71278       3.01677       2.16618       1.53024      0.979421      0.597218      0.387836      0.205240      0.111285     0.0521620     0.0230156    0.00956972    0.00382458    0.00122992   0.000407124   0.000106036   2.12238e-05   2.91545e-06       0.00000       0.00000       0.00000       0.00000       0.00000       0.00000       0.00000       0.00000       0.00000       0.00000       0.00000       0.00000
  12  19 3352.6456    3.4173  1.6824 11.2699 -0.0072      0.738039  0.0652   0.0788   0.1142    0.1784   0.0000      0.594506   441.4260      -3.50569      -2.27862      -12.2718       1.91457      -5.74857      -9.91724     0.0782937       4.14855     0.0714577      -1.36952      0.128053     -0.221519      0.129591     0.0984497    -0.0476880    -0.0106828   -0.00550745    0.00103712  -0.000957457  -0.000238668  -7.12526e-05  -5.90305e-05  -1.51872e-06       0.00000       0.00000       0.00000       0.00000       0.00000       0.00000       0.00000       0.00000       0.00000       0.00000       0.00000       0.00000       6.02054       7.56617       8.12779       7.63304       6.48884       5.88683       4.74493       3.74123       2.66671       1.72644       1.22907      0.687207      0.399768      0.235948      0.116420     0.0543229     0.0289228     0.0115892    0.00427671    0.00154015   0.000497018   0.000115658   2.43201e-05   3.67100e-06       0.00000       0.00000       0.00000       0.00000       0.00000       0.00000       0.00000       0.00000       0.00000       0.00000       0.00000       0.00000
  12  20 3492.4071    2.9351  2.5057 10.8530 -0.0073      0.517587  0.0853   0.0561   0.1371    0.1329   0.0000      0.294095   443.8191       1.36209       23.0519      -14.0381      -8.55837       12.5374       3.50271      -5.63279       2.77671       3.49066      -2.84056      0.455847      0.607004      0.223476   0.000791158    -0.0260794    -0.0599549   -0.00251521     0.0119674   0.000453743   0.000188038  -0.000281279   5.48326e-06   6.19292e-06       0.00000       0.00000       0.00000       0.00000       0.00000       0.00000       0.00000       0.00000       0.00000       0.00000       0.00000       0.00000       7.81305       9.45107       9.80839       9.91127       8.81561       7.10379       5.92198       4.49356       3.27098       2.28559       1.45129      0.896624      0.546871      0.310246      0.160728     0.0784570     0.0346671     0.0149127    0.00558193    0.00181038   0.000538480   0.000144849   3.12748e-05   4.52574e-06       0.00000       0.00000       0.00000       0.00000       0.00000       0.00000       0.00000       0.00000       0.00000       0.00000       0.00000       0.00000
  12  21 3632.4977    2.3710  3.7442 10.4503  0.0018      0.707657  0.1027   0.0381   0.1814    0.0889   0.0000      0.193110   441.0054      -5.00334       19.5078       3.29657    -0.0671924       1.43705       1.31423      -11.8641      -6.49899      0.429603       3.79015     -0.125764     -0.395433     -0.434942    -0.0405660      0.150808    -0.0167420    -0.0188135   -0.00404904    0.00150821  -0.000938375  -0.000370570   6.08343e-05  -5.80699e-07       0.00000       0.00000       0.00000       0.00000       0.00000       0.00000       0.00000       0.00000       0.00000       0.00000       0.00000       0.00000       9.05427       10.7492       11.3958       11.4876       10.1437       8.82057       6.78836       5.55882       3.89474       2.75356       1.77459       1.15263      0.660270      0.373004      0.196960     0.0967364     0.0435620     0.0175757    0.00670140    0.00234244   0.000688587   0.000185400   3.50813e-05   5.59995e-06       0.00000       0.00000       0.00000       0.00000       0.00000       0.00000       0.00000       0.00000       0.00000       0.00000       0.00000       0.00000
  12  22 3772.7030    1.9796  5.2467 10.1225 -0.0019      0.544650  0.1281   0.0279   0.2233    0.0784   0.0000      0.136340   438.9945      -24.7417       19.8650      -1.92564      -9.89728       9.65942       5.75984       3.95589      -3.43028       1.57758      0.181415     -0.613196      0.266413   -0.00300096    -0.0428758  -0.000562855     0.0229374     0.0404031   -0.00595436   -0.00233500  -0.000706482   0.000142923   4.29962e-05   4.55340e-06       0.00000       0.00000       0.00000       0.00000       0.00000       0.00000       0.00000       0.00000       0.00000       0.00000       0.00000       0.00000       11.1665       14.3110       14.7354       14.1083       12.6673       11.3092       8.81289       7.03604       5.06926       3.51546       2.29589       1.41208      0.834342      0.469989      0.234416      0.120221     0.0508074     0.0231000    0.00843128    0.00303006   0.000935009   0.000243672   4.89604e-05   7.49055e-06       0.00000       0.00000       0.00000       0.00000       0.00000       0.00000       0.00000       0.00000       0.00000       0.00000       0.00000       0.00000
  12  23 3913.1331    1.6952  7.5102  9.6719 -0.0026      0.533243  0.1633   0.0211   0.2918    0.0726   0.0000      0.100802   446.7607      -14.7633       39.8120      -7.52402      -6.13480      -4.91062       5.29506      -5.87530       11.0052       4.80657       3.14486       1.11377       1.26619      -1.49077      0.244080     0.0752571    -0.0893017    0.00855913    -0.0125695    0.00496580  -0.000685663   0.000490590  -8.07318e-05  -2.40715e-06       0.00000       0.00000       0.00000       0.00000       0.00000       0.00000       0.00000       0.00000       0.00000       0.00000       0.00000       0.00000       13.9193       17.2525       18.3343       16.9314       15.6863       13.3879       10.9628       8.60717       6.26359       4.19375       2.84666       1.68663       1.00461      0.561533      0.284719      0.144062     0.0632263     0.0277383     0.0100632    0.00356078    0.00113373   0.000286787   5.96975e-05   8.04328e-06       0.00000       0.00000       0.00000       0.00000       0.00000       0.00000       0.00000       0.00000       0.00000       0.00000       0.00000       0.00000
  12  24 4053.7842    1.4285  9.1022  9.5307 -0.0016      0.326379  0.1984   0.0173   0.3459    0.0641   0.0000     0.0956088   452.6341      -20.7796      -12.0070       26.0460       16.5887      -25.0379      -7.25435      -2.67438      0.242863      -4.16971       1.26930    -0.0931724     -0.326139      0.246609    -0.0709107      0.346609   -0.00480846    0.00751029     0.0128625    0.00207827   0.000473284  -4.75933e-05  -8.23856e-05  -6.54476e-06       0.00000       0.00000       0.00000       0.00000       0.00000       0.00000       0.00000       0.00000       0.00000       0.00000       0.00000       0.00000       15.7888       20.8264       20.4711       21.1709       18.4852       16.0909       12.8673       10.1663       7.42279       5.06086       3.42929       2.02107       1.26459      0.687269      0.364266      0.175822     0.0799666     0.0335592     0.0128418    0.00424593    0.00139377   0.000347940   7.53485e-05   1.18061e-05       0.00000       0.00000       0.00000       0.00000       0.00000       0.00000       0.00000       0.00000       0.00000       0.00000       0.00000       0.00000
  12  25 4193.8322    1.2160 12.1275  9.2603 -0.0019    -0.0305640  0.2560   0.0141   0.4735    0.0624   0.0000     0.0853928   454.9469       19.7386       4.70259      -8.19447      -16.4866      -12.7175       18.1106      -6.45474      -17.0430       11.4222       5.34737       3.58285      -1.10870      -1.04475    -0.0374723    -0.0478565    -0.0329684   -0.00130478   -0.00138569   -0.00209452  -0.000728305   0.000326457   4.64255e-05  -7.93499e-07       0.00000       0.00000       0.00000       0.00000       0.00000       0.00000       0.00000       0.00000       0.00000       0.00000       0.00000       0.00000       19.9192       25.0999       26.2541       25.7764       23.3614       19.4346       16.3218       12.4156       8.99590       6.12494       4.25256       2.62690       1.52521      0.840301      0.446092      0.221372      0.103212     0.0424925     0.0159755    0.00547522    0.00170350   0.000433724   9.31627e-05   1.30039e-05       0.00000       0.00000       0.00000       0.00000       0.00000       0.00000       0.00000       0.00000       0.00000       0.00000       0.00000       0.00000
  12  26 4334.5224    1.0349 14.7393  9.2157 -0.0010     -0.235456  0.3500   0.0118   0.5662    0.0535   0.0000     0.0888097   430.0178      -7.97075       22.4334      -3.04705       11.9036       22.3750       8.51972      -19.6724       7.99529      -4.21565      -7.68722       4.20364      -1.10359     -0.543773      0.253245      0.340783     0.0343562     0.0429557    -0.0198778    -0.0138539    0.00219668   0.000567552  -0.000152494  -2.00292e-05       0.00000       0.00000       0.00000       0.00000       0.00000       0.00000       0.00000       0.00000       0.00000       0.00000       0.00000       0.00000       23.8413       30.3361       32.0880       30.5964       28.0726       24.0069       19.8143       15.2890       11.3244       7.82614       5.22735       3.25954       1.92346       1.09549      0.561087      0.283628      0.126002     0.0552922     0.0205247    0.00728641    0.00219445   0.000558101   0.000115554   1.59541e-05       0.00000       0.00000       0.00000       0.00000       0.00000       0.00000       0.00000       0.00000       0.00000       0.00000       0.00000       0.00000
  13  10 2128.5837    0.7428  0.5722  9.2459 -0.0078       6.51891  0.0517   0.0287   0.0639    0.1136   0.0000       1.62366   441.9966      -6.19195       10.9938       6.01277      -4.80657      -3.84016      -1.08561      0.787081       1.15055     -0.129228      -1.34925     -0.449057      0.316908    0.00196573      0.120304     0.0690798     0.0132716    0.00121349    0.00302050  -0.000454048    0.00103822   0.000214725  -0.000104269   9.59701e-06   6.69606e-06   1.10839e-07       0.00000       0.00000       0.00000       0.00000       0.00000       0.00000       0.00000       0.00000       0.00000       0.00000       4.47798       5.46533       6.05687       6.32845       5.78628       4.33706       4.30105       2.76709       2.42750       1.71224      0.972944      0.805919      0.468346      0.265668      0.129847     0.0846408     0.0480355     0.0156286    0.00849981    0.00333215    0.00129504   0.000431341   8.62576e-05   2.59893e-05   6.47985e-06   7.61834e-07       0.00000       0.00000       0.00000       0.00000       0.00000       0.00000       0.00000       0.00000       0.00000       0.00000
  13  13 2551.7566    1.8336  1.0565 10.2634 -0.0038       3.03331  0.0651   0.0557   0.0946    0.2524   0.0000       1.03547   437.2219      -4.11032       7.67980      -3.97020     -0.620538      -5.17179      -1.74727      -2.23998      -3.30990       1.07622      0.236914     -0.639222     -0.590235    0.00177865     -0.100702    -0.0411338   -0.00918325    -0.0115290   -0.00534806    0.00155198   0.000134779  -0.000382930  -8.74785e-05   5.01313e-05   9.77615e-06  -7.46965e-07       0.00000       0.00000       0.00000       0.00000       0.00000       0.00000       0.00000       0.00000       0.00000       0.00000       5.08483       6.37772       7.96082       6.08341       7.03202       5.86616       3.71002       4.27301       2.52593       1.82189       1.51762      0.668704      0.533968      0.340179      0.142711     0.0989402     0.0510086     0.0162477     0.0112325    0.00396589    0.00100041   0.000454082   0.000176628   4.15388e-05   6.42162e-06   7.93958e-07       0.00000       0.00000       0.00000       0.00000       0.00000       0.00000       0.00000       0.00000       0.00000       0.00000
  13  14 2691.6434    2.4499  0.8966 10.2664 -0.0055       2.61197  0.0464   0.0802   0.0761    0.4033   0.0000      0.809656   440.5801       5.84264       5.60923      0.862573      -2.59421       10.4522      -4.12500       1.93408     -0.140827       1.01538      -2.43179      0.528307     -0.334503     -0.191186     0.0312165      0.189999  -3.10094e-05   0.000794330    0.00474140   -0.00247293  -0.000185735  -1.80385e-06   7.92293e-05   2.36768e-05  -6.98463e-06  -1.29265e-07       0.00000       0.00000       0.00000       0.00000       0.00000       0.00000       0.00000       0.00000       0.00000       0.00000       4.70282       5.02803       5.19548       6.37313       5.26069       3.85482       3.81426       3.32975       2.39029       1.40481       1.11618      0.785262      0.465798      0.236079      0.128057     0.0871541     0.0446615     0.0210967    0.00824492    0.00294419   0.000966787   0.000310037   8.90188e-05   2.05864e-05   4.93182e-06   6.85120e-07       0.00000       0.00000       0.00000       0.00000       0.00000       0.00000       0.00000       0.00000       0.00000       0.00000
  13  16 2972.5063    3.8017  0.7204 11.9760 -0.0089      0.177573  0.0414   0.1349   0.0624    0.2154   0.0000       1.15186   438.0871      -7.46130       13.2649       5.97133       8.20956      -3.10709       2.09729       4.29407     -0.882849      0.123466      0.402900     0.0824096      0.246146      0.105314    -0.0602043     0.0226700     0.0170847    -0.0349165    0.00720544   -0.00287642    0.00124014   0.000150465  -7.40159e-05  -4.56649e-06   5.76436e-07  -1.40367e-06       0.00000       0.00000       0.00000       0.00000       0.00000       0.00000       0.00000       0.00000       0.00000       0.00000       4.64849       6.06085       6.35325       5.92542       5.26203       4.43136       3.53941       2.76944       1.84416       1.34727      0.902329      0.562409      0.344888      0.192173      0.100657     0.0540370     0.0251729     0.0128993    0.00520125    0.00223522   0.000752232   0.000237224   7.30326e-05   1.89899e-05   3.41019e-06   5.43320e-07       0.00000       0.00000       0.00000       0.00000       0.00000       0.00000       0.00000       0.00000       0.00000       0.00000
  13  17 3112.3863    4.0875  0.9250 11.8094 -0.0070      0.207467  0.0456   0.1211   0.0727    0.2590   0.0000      0.806114   442.0213      0.677588       10.1787      -7.00242      0.401866       1.91153     -0.238044      -1.45088      0.444121     -0.433255      0.103913      0.666974     0.0674948      0.101785     0.0331172    -0.0910681     0.0176322    -0.0120025   -0.00568746    0.00118774    0.00139126   0.000113067  -0.000188412   1.40229e-05   2.39158e-06  -1.95356e-07       0.00000       0.00000       0.00000       0.00000       0.00000       0.00000       0.00000       0.00000       0.00000       0.00000       3.89458       5.40202       5.08559       5.36033       4.48509       4.26194       3.40069       2.65210       2.03702       1.48742      0.973918      0.636740      0.401054      0.226561      0.128022     0.0667114     0.0321982     0.0148993    0.00625768    0.00269498    0.00102126   0.000321827   9.52629e-05   2.34144e-05   4.82990e-06   8.14163e-07       0.00000       0.00000       0.00000       0.00000       0.00000       0.00000       0.00000       0.00000       0.00000       0.00000
  13  18 3252.3017    3.7362  1.2227 12.0084 -0.0019       1.27031  0.0623   0.1010   0.0939    0.2015   0.0000      0.820446   434.4036       1.89718       18.8279     -0.325182      -6.38809      0.442912     -0.753986     0.0923389      -1.92263      -1.61196      0.241731     -0.357578   -0.00572881      0.178841     -0.100487    -0.0228258     0.0571780    -0.0182017   -0.00587966  -0.000269670   0.000822201  -0.000672575  -9.84099e-05  -1.13090e-05   1.55864e-06  -5.89303e-07       0.00000       0.00000       0.00000       0.00000       0.00000       0.00000       0.00000       0.00000       0.00000       0.00000       5.87465       6.22507       6.09312       6.72457       7.06496       5.63132       3.84863       3.30828       2.84058       2.06809       1.30353      0.744222      0.550892      0.356967      0.207913      0.109541     0.0514972     0.0189893    0.00828510    0.00302170    0.00108638   0.000347906   0.000112600   2.59275e-05   5.01037e-06   6.92170e-07       0.00000       0.00000       0.00000       0.00000       0.00000       0.00000       0.00000       0.00000       0.00000       0.00000
  13  19 3392.3144    3.2774  1.9289 11.2722 -0.0078      0.773067  0.0721   0.0688   0.1130    0.1502   0.0000      0.453959   436.6613      -1.33305       12.2015       9.04323       10.0233      -2.15439     -0.280096      0.382559       2.98287       1.72063       1.04921      -1.87576     0.0557034    -0.0480105     -0.204872     -0.195924    -0.0385902     0.0313435    -0.0136749    0.00767874   -0.00100375  -0.000487034  -0.000185803   2.63911e-05   9.13670e-07   1.22396e-06       0.00000       0.00000       0.00000       0.00000       0.00000       0.00000       0.00000       0.00000       0.00000       0.00000       5.93747       7.91665       7.80379       7.92901       7.31053       6.28393       5.19909       4.09446       2.85644       2.26521       1.48161      0.955197      0.630628      0.340529      0.210276     0.0985580     0.0506099     0.0234703     0.0103241    0.00400031    0.00159265   0.000435832   0.000143134   3.78575e-05   7.38115e-06   1.10976e-06       0.00000       0.00000       0.00000       0.00000       0.00000       0.00000       0.00000       0.00000       0.00000       0.00000
  13  20 3532.5525    2.7985  2.9261 10.5180 -0.0032      0.424404  0.0838   0.0470   0.1382    0.1198   0.0000      0.247677   434.6570      -9.51200       19.9365      -3.63310     0.0231510      -4.88371      0.536910       9.19249      0.393813      -3.93653     -0.415513     -0.253768       1.60914     -0.634535     0.0641484     0.0460973    -0.0970841    -0.0162425    0.00330622    0.00267163   0.000999103   0.000165446   0.000192473  -8.32518e-06  -5.54523e-06  -4.31550e-07       0.00000       0.00000       0.00000       0.00000       0.00000       0.00000       0.00000       0.00000       0.00000       0.00000       6.93824       8.59550       8.89787       8.79380       8.18318       7.31840       5.74377       4.70888       3.41784       2.53042       1.71322       1.13392      0.693836      0.416727      0.224198      0.120341     0.0561565     0.0271618     0.0110082    0.00461132    0.00160449   0.000561554   0.000161813   4.16044e-05   7.82762e-06   1.16900e-06       0.00000       0.00000       0.00000       0.00000       0.00000       0.00000       0.00000       0.00000       0.00000       0.00000
  13  21 3673.1061    2.3043  4.2430 10.3361 -0.0040      0.201601  0.1080   0.0339   0.1843    0.0826   0.0000      0.154098   443.1506      -4.44287       21.5355       13.3652       18.5886      0.617331      -2.69404      -7.23249      -6.09375       1.68313       1.09231      -2.13369       1.03997      0.109874     -0.279012     -0.152889      0.192800    -0.0185778    0.00643613   -0.00337299    0.00184598   -0.00147308   0.000100117   1.88563e-05  -6.00670e-06  -2.83763e-06       0.00000       0.00000       0.00000       0.00000       0.00000       0.00000       0.00000       0.00000       0.00000       0.00000       9.24689       11.6363       12.0438       12.0659       11.2752       9.34657       7.36373       6.06316       4.61693       3.24144       2.11014       1.41225      0.858957      0.529224      0.297302      0.159556     0.0802670     0.0347379     0.0150789    0.00564453    0.00210547   0.000717700   0.000203369   5.27767e-05   1.02531e-05   1.44470e-06       0.00000       0.00000       0.00000       0.00000       0.00000       0.00000       0.00000       0.00000       0.00000       0.00000
  13  22 3813.9940    1.8734  6.2202  9.8491 -0.0000      0.461825  0.1328   0.0235   0.2454    0.0717   0.0000      0.103276   417.3695      -11.9855       17.9937       6.77899      -14.7770       9.30229      -1.23075      -7.90128       2.90985       2.26392       1.50560     -0.809761     -0.151032     -0.487737      -1.21414     -0.114478      0.264813    0.00173428    -0.0222845    0.00467633   -0.00110426   -0.00113117   0.000437472  -0.000104065  -7.16142e-06  -1.20306e-06       0.00000       0.00000       0.00000       0.00000       0.00000       0.00000       0.00000       0.00000       0.00000       0.00000       10.6344       13.6426       14.3597       14.1216       13.1294       11.0276       9.42487       7.21757       5.55850       3.95887       2.67644       1.74871       1.08490      0.635310      0.366330      0.186569     0.0934232     0.0435050     0.0187143    0.00743363    0.00279218   0.000900855   0.000262262   6.63164e-05   1.40050e-05   1.84404e-06       0.00000       0.00000       0.00000       0.00000       0.00000       0.00000       0.00000       0.00000       0.00000       0.00000
  13  23 3954.4426    1.6198  7.7989  9.5947  0.0009      0.385333  0.1639   0.0192   0.2940    0.0691   0.0000     0.0984001   441.7816      -11.3869      -1.32660       33.9184       35.3652      -20.2942      -11.4918     -0.198051       12.0457    -0.0995949      -4.12960     -0.398578      0.831180      0.161354      -1.48707      0.162057      0.173152    -0.0133532    0.00840228    -0.0109300    0.00269771    0.00214713  -0.000367456   0.000108112  -1.34189e-05   2.24089e-06       0.00000       0.00000       0.00000       0.00000       0.00000       0.00000       0.00000       0.00000       0.00000       0.00000       12.8032       16.2226       17.1158       16.7330       15.3534       13.3531       10.8791       8.66094       6.51174       4.62306       3.20005       2.06038       1.28530      0.756260      0.426422      0.220823      0.111731     0.0504976     0.0225389    0.00872493    0.00324474    0.00107217   0.000313371   7.63814e-05   1.52445e-05   2.12239e-06       0.00000       0.00000       0.00000       0.00000       0.00000       0.00000       0.00000       0.00000       0.00000       0.00000
  13  24 4095.4159    1.3557 10.2868  9.4300 -0.0050      0.183241  0.2129   0.0156   0.3749    0.0596   0.0000     0.0834993   431.4089      -16.6601       18.3538       2.88274       38.7765       31.9632       7.59506       6.80203      -1.85552      -7.27188       2.55420      -3.02314       1.76412       1.82891      -1.08551     -0.577083    -0.0103129     0.0430178    -0.0510827   0.000592577     0.0150170    0.00257507   -0.00140618   5.89065e-05   3.27088e-05  -2.98659e-06       0.00000       0.00000       0.00000       0.00000       0.00000       0.00000       0.00000       0.00000       0.00000       0.00000       15.3074       20.2897       20.0505       19.9432       18.6877       16.3472       14.0128       11.0315       8.39040       5.97254       4.22569       2.64340       1.68051      0.971394      0.534101      0.283295      0.136413     0.0648475     0.0274853     0.0114328    0.00405221    0.00134564   0.000412292   0.000101039   2.13355e-05   2.92554e-06       0.00000       0.00000       0.00000       0.00000       0.00000       0.00000       0.00000       0.00000       0.00000       0.00000
  13  25 4236.5544    1.1784 13.3435  9.1713 -0.0032     0.0409251  0.2784   0.0124   0.4778    0.0580   0.0000     0.0802403   436.5472       59.0470      -1.08865       7.72734       12.3360       22.4051      -35.2312      -12.0735      -3.86650       4.71513      -3.37710      -1.90410      -1.39888      0.176160    -0.0801322     -0.938758     -0.171853     0.0547617    -0.0221950    0.00547630    0.00248667   -0.00242358  -0.000560130   0.000370253  -2.20263e-06   4.92320e-06       0.00000       0.00000       0.00000       0.00000       0.00000       0.00000       0.00000       0.00000       0.00000       0.00000       18.7221       24.2856       24.8327       24.9710       22.9283       20.2216       16.5976       12.9851       9.77145       7.01576       4.95543       3.20746       2.04501       1.16640      0.670732      0.340351      0.174499     0.0784659     0.0351387     0.0135059    0.00513958    0.00163735   0.000496567   0.000120431   2.44005e-05   3.44181e-06       0.00000       0.00000       0.00000       0.00000       0.00000       0.00000       0.00000       0.00000       0.00000       0.00000
  13  26 4377.1108    0.9901 16.0162  9.1568 -0.0028     -0.133930  0.3863   0.0101   0.5981    0.0492   0.0000     0.0912619   391.4220       7.65941       114.211      -50.6188       32.7429     -0.545095       23.9142       19.0513      -13.7381      -9.10243       9.14834       12.2033       2.21506      -3.02360      -1.13529     0.0511433      0.236266    -0.0598051     0.0105919    -0.0180907   -0.00544004   8.34813e-05   0.000638801  -0.000131379  -3.13996e-05   1.91853e-06       0.00000       0.00000       0.00000       0.00000       0.00000       0.00000       0.00000       0.00000       0.00000       0.00000       23.8805       31.7747       33.0849       31.5120       30.0010       25.2646       21.9164       16.5471       12.8165       9.22111       6.33164       4.09918       2.58566       1.52683      0.846339      0.456118      0.218662      0.106093     0.0443300     0.0187191    0.00669269    0.00220655   0.000637685   0.000159530   3.31370e-05   4.19486e-06       0.00000       0.00000       0.00000       0.00000       0.00000       0.00000       0.00000       0.00000       0.00000       0.00000
  13  27 4519.2350    0.8177 17.4370  9.0889 -0.0084     -0.179974  0.4876   0.0087   0.6883    0.0443   0.0000      0.106295   477.3773       3.32171      -23.3499      -16.6621       14.6922       22.2068       11.8051      -59.0113      -46.6907       3.83221      -29.0556       3.55907       4.03217       3.93897     -0.788592      -1.19306     0.0667519      0.119383    -0.0257911    -0.0498872    -0.0129850    0.00296950    0.00202391  -2.53461e-05   3.75193e-07  -2.02873e-06       0.00000       0.00000       0.00000       0.00000       0.00000       0.00000       0.00000       0.00000       0.00000       0.00000       27.9921       36.1875       37.7775       36.6872       34.7151       29.7780       25.8172       19.7690       15.1328       10.9950       7.68912       5.00808       3.14166       1.86719       1.04784      0.547263      0.272152      0.128126     0.0562032     0.0224374    0.00821845    0.00267200   0.000769375   0.000189591   3.86686e-05   5.00009e-06       0.00000       0.00000       0.00000       0.00000       0.00000       0.00000       0.00000       0.00000       0.00000       0.00000
  14   9 2017.0708    0.6438  0.4283  9.0367 -0.0063       8.25098  0.0337   0.0276   0.0488    0.1019   0.0000       1.74189   434.2802      0.208853       12.7750       1.66563      -7.03907      -2.58954       3.05253      0.916350      -2.11510     -0.101785       1.46110   -0.00783304    -0.0130403     -0.203565      0.109400    -0.0310118    -0.0150533     0.0119644   -0.00801390   -0.00346560   0.000440679  -0.000158057  -0.000270762  -4.19422e-05   2.94274e-05   2.00490e-06  -1.13127e-06   6.54467e-08       0.00000       0.00000       0.00000       0.00000       0.00000       0.00000       0.00000       0.00000       3.45695       4.17869       4.11982       3.51489       4.21096       3.49932       3.32075       2.36426       1.68172       1.46220       1.00994      0.733710      0.491961      0.282723      0.181256     0.0772578     0.0450458     0.0216049    0.00811735    0.00487820    0.00167817   0.000705730   0.000281662   6.33948e-05   2.21162e-05   6.17502e-06   1.14161e-06   1.19219e-07       0.00000       0.00000       0.00000       0.00000       0.00000       0.00000       0.00000       0.00000
  14  10 2162.6060    0.8230  0.6637  9.2299 -0.0146       4.67529  0.0460   0.0299   0.0665    0.1531   0.0000       1.22572   440.8146       2.75313       15.7270      0.845179       1.60942      -3.31979       2.15288       2.93260      -3.16271      0.156906      0.554921     0.0290443      0.512143      0.149889    -0.0436196     -0.117277     0.0330116    0.00725583    0.00694288   -0.00126589   -0.00349259  -0.000440535   0.000715349  -0.000105534   2.97049e-05   3.82612e-08  -2.07455e-06   3.13457e-08       0.00000       0.00000       0.00000       0.00000       0.00000       0.00000       0.00000       0.00000       5.22874       7.31274       7.87925       7.35654       6.85277       5.45606       4.57577       3.43423       2.42417       1.79885       1.07797      0.786800      0.437620      0.279117      0.161293     0.0863731     0.0453025     0.0222109     0.0105575    0.00481257    0.00197365   0.000751275   0.000294666   8.94060e-05   2.20520e-05   6.90260e-06   1.35211e-06   1.47413e-07       0.00000       0.00000       0.00000       0.00000       0.00000       0.00000       0.00000       0.00000
  14  12 2446.7855    1.5747  0.9602  9.7770 -0.0061       3.41379  0.0482   0.0449   0.0767    0.2292   0.0000      0.960726   438.8281       7.06552       19.6538      -3.07077       4.78051       4.83914       4.33183       1.69489     -0.829347      -1.55486      -1.42886    -0.0276053      0.633897     -0.186703     -0.280060    -0.0518556    0.00950125   -0.00813150    -0.0184754    -0.0100715    0.00334794  -9.63267e-05  -8.32042e-05  -9.59745e-05  -1.69690e-06   3.07142e-07   3.18140e-07   1.21319e-07       0.00000       0.00000       0.00000       0.00000       0.00000       0.00000       0.00000       0.00000       3.92219       4.86247       5.20353       4.93273       4.42860       3.93779       3.56575       2.89166       2.26745       1.66441       1.11749      0.754406      0.472685      0.278616      0.161688     0.0886867     0.0481281     0.0247686     0.0114020    0.00528553    0.00209092   0.000818622   0.000291651   9.02344e-05   2.40159e-05   5.89820e-06   1.13603e-06   1.49256e-07       0.00000       0.00000       0.00000       0.00000       0.00000       0.00000       0.00000       0.00000
  14  14 2728.1210    2.5597  0.9458 10.8332 -0.0071      0.333498  0.0521   0.0793   0.0748    0.2763   0.0000      0.952984   444.2467      0.566609       8.29003     -0.830780      -7.61661     -0.614625     0.0584068      -2.06678      0.152941      -1.74526      0.720012       1.18583      0.263729     0.0493955     -0.157347     -0.109055  -0.000147456     0.0507527     0.0284031   8.91261e-05   -0.00176920   0.000653922   0.000188931  -5.50615e-05   2.19174e-05  -3.66631e-06  -2.09019e-06  -3.97508e-08       0.00000       0.00000       0.00000       0.00000       0.00000       0.00000       0.00000       0.00000       4.72085       5.33587       5.27484       5.83296       6.20282       4.85251       3.60641       2.88582       2.57799       2.07310       1.29469      0.751303      0.487073      0.345407      0.242149      0.136098     0.0679266     0.0326044     0.0132752    0.00586405    0.00204203   0.000824915   0.000292676   8.61801e-05   2.65666e-05   6.82809e-06   1.30905e-06   1.59399e-07       0.00000       0.00000       0.00000       0.00000       0.00000       0.00000       0.00000       0.00000
  14  15 2869.2335    3.2554  0.7689 11.4986 -0.0070       2.07423  0.0391   0.1055   0.0665    0.2377   0.0000      0.867763   436.8746       10.4382       18.6248       1.79375      -1.53044       2.95551      -1.98853     -0.652060      -3.63187      -2.14132     -0.860201      0.616208      0.183928     0.0703468      0.265669     0.0163432    -0.0235681    -0.0123316   0.000867681   -0.00539161  -0.000894303  -0.000278915  -1.15980e-05   3.28000e-07  -1.11927e-05   1.78161e-06  -8.07894e-07  -8.72067e-08       0.00000       0.00000       0.00000       0.00000       0.00000       0.00000       0.00000       0.00000       3.17223       4.30474       4.39898       4.09400       4.00684       3.47400       3.01717       2.49936       1.80913       1.45189      0.955833      0.633744      0.427614      0.237196      0.154092     0.0801249     0.0441446     0.0208546     0.0107369    0.00427942    0.00194572   0.000701474   0.000265614   7.25725e-05   2.43503e-05   5.95835e-06   1.08015e-06   1.51802e-07       0.00000       0.00000       0.00000       0.00000       0.00000       0.00000       0.00000       0.00000
  14  16 3010.0738    3.8781  0.8849 11.5485 -0.0076      0.924284  0.0386   0.1141   0.0765    0.3314   0.0000      0.792277   438.2907      0.262911       6.78822       3.48737      -5.88323       2.02195       4.73731      -3.86721      -1.98987       1.77231      0.350963      0.877635    -0.0614493     0.0769120    -0.0613963     0.0737670     0.0938485   -0.00867167    0.00825448   -0.00203863   0.000303693   0.000640014  -5.49423e-05  -5.81153e-05   2.54849e-05   1.26226e-06  -5.25924e-07   8.77825e-09       0.00000       0.00000       0.00000       0.00000       0.00000       0.00000       0.00000       0.00000       3.20955       4.21358       4.26431       4.51162       3.92200       3.48471       3.13013       2.30287       1.90741       1.29816      0.993281      0.625261      0.419108      0.246942      0.154258     0.0848225     0.0427264     0.0216257     0.0107881    0.00461472    0.00192776   0.000748143   0.000260157   7.90255e-05   2.30548e-05   4.79213e-06   1.17621e-06   1.59528e-07       0.00000       0.00000       0.00000       0.00000       0.00000       0.00000       0.00000       0.00000
  14  17 3150.5757    3.8365  1.0430 12.2452 -0.0128       2.94975  0.0605   0.1192   0.0878    0.2057   0.0000       1.04354   431.6128       6.23458       21.9369       6.50435      -3.40514       2.10394      -7.73027       2.53861      0.224565      -1.92653       1.93447     -0.917037      0.586112      0.130617    -0.0871082      0.203313     0.0646808     0.0116017    0.00135240  -0.000316424    0.00334634  -6.33750e-05   0.000131731   0.000129308  -3.80538e-05  -5.96250e-06   4.48006e-07   1.40132e-07       0.00000       0.00000       0.00000       0.00000       0.00000       0.00000       0.00000       0.00000       4.07888       6.29580       4.83856       6.61609       4.73945       5.43822       3.39373       3.68150       2.27270       2.09351       1.17192      0.960727      0.473083      0.405539      0.186597      0.136338     0.0555990     0.0340872     0.0117797    0.00701909    0.00209298    0.00113083   0.000272270   0.000131067   2.42828e-05   8.60898e-06   1.03534e-06   3.16656e-07       0.00000       0.00000       0.00000       0.00000       0.00000       0.00000       0.00000       0.00000
  14  18 3290.7544    3.7885  1.3775 11.5208 -0.0039      0.700802  0.0549   0.0900   0.1013    0.2125   0.0000      0.838482   446.3704     -0.539472       3.95588      -4.72295      -3.00489      0.167700      -2.68568      -6.25733       2.97459       1.12322     -0.370194      -1.10669      0.626073      0.169314    -0.0968279     0.0986535     0.0932466     0.0252043    -0.0126860   -0.00209958   0.000324503   -0.00126358  -0.000368058   0.000135175  -1.19476e-05  -5.04424e-07  -2.66818e-08   2.32828e-07       0.00000       0.00000       0.00000       0.00000       0.00000       0.00000       0.00000       0.00000       4.31336       5.37987       5.57859       5.86020       4.92834       4.73649       4.01557       3.08437       2.44424       1.88327       1.27822      0.819156      0.538947      0.329978      0.201251      0.109597     0.0593554     0.0276129     0.0133584    0.00579949    0.00262148   0.000993518   0.000354825   0.000101958   2.85352e-05   6.61747e-06   1.32087e-06   2.00696e-07       0.00000       0.00000       0.00000       0.00000       0.00000       0.00000       0.00000       0.00000
  14  19 3431.3470    3.0354  2.0126 11.3839 -0.0106     0.0234160  0.0741   0.0622   0.1146    0.1268   0.0000      0.426872   430.9224      -6.40011       8.69889       2.20767      -6.99347      -12.4435      -3.17480       1.28203      -3.36553      0.309721       1.85091       2.28108      0.515266     -0.425010    -0.0791691      0.186831      0.179019    -0.0270273    -0.0129620    -0.0125853   0.000937495    0.00449758  -0.000132181  -1.71154e-05   6.74864e-05   2.36597e-05   5.16043e-07   1.84036e-08       0.00000       0.00000       0.00000       0.00000       0.00000       0.00000       0.00000       0.00000       5.63653       6.78580       7.58790       7.52898       7.03818       6.06762       5.21053       4.28795       3.03177       2.20000       1.70627       1.14992      0.722264      0.454912      0.265924      0.141423     0.0769051     0.0380221     0.0187783    0.00871811    0.00356938    0.00126444   0.000431498   0.000139534   4.08185e-05   9.75147e-06   1.78190e-06   2.29794e-07       0.00000       0.00000       0.00000       0.00000       0.00000       0.00000       0.00000       0.00000
  14  20 3572.1657    2.6518  3.1384 10.7554 -0.0008      0.318292  0.0926   0.0433   0.1459    0.0969   0.0000      0.220112   444.5856       6.95751      -8.41007       12.8760       13.4537       2.13693       1.75103      -2.29770       8.51550      -3.75366       3.62319      0.930228      -1.03516       1.16027      0.368460      0.352646    -0.0711948     0.0763067    0.00280713    -0.0122292    0.00496733    0.00239844  -0.000128968  -0.000417355  -1.53765e-05   2.23872e-05  -3.75112e-06  -5.51280e-08       0.00000       0.00000       0.00000       0.00000       0.00000       0.00000       0.00000       0.00000       6.86758       8.91393       9.00429       9.37352       8.10407       7.71695       6.24204       5.17259       3.98985       3.02012       1.96439       1.42490      0.883434      0.557820      0.309214      0.186523     0.0922654     0.0499837     0.0223935     0.0101501    0.00392815    0.00167157   0.000551780   0.000184081   4.56137e-05   1.18301e-05   2.15012e-06   3.42100e-07       0.00000       0.00000       0.00000       0.00000       0.00000       0.00000       0.00000       0.00000
  14  21 3713.2868    2.1504  4.9010 10.0259 -0.0014      0.357218  0.1098   0.0279   0.1998    0.0838   0.0000      0.134388   444.8202       5.16448       12.9320       4.37225       1.24004       6.44139       3.08477       1.59546      -2.59167      0.741525     0.0213552       2.29294      -3.41712     -0.307314      0.428146     -0.183880   -0.00121160     0.0429117    -0.0354441   -0.00442164   0.000761377   -0.00291873   7.22121e-05   0.000185694  -1.73155e-05  -1.97564e-05  -4.97753e-07  -2.32068e-08       0.00000       0.00000       0.00000       0.00000       0.00000       0.00000       0.00000       0.00000       8.17618       10.5563       11.1629       10.8039       10.1089       8.92237       7.73435       6.32306       4.79750       3.54708       2.54480       1.65738       1.09514      0.644031      0.388827      0.211929      0.111822     0.0553094     0.0275375     0.0117424    0.00504273    0.00189296   0.000673326   0.000207457   6.19399e-05   1.46359e-05   2.84999e-06   3.73740e-07       0.00000       0.00000       0.00000       0.00000       0.00000       0.00000       0.00000       0.00000
  14  22 3854.3290    1.8000  6.5513  9.8013  0.0006      0.358780  0.1349   0.0217   0.2497    0.0697   0.0000     0.0992286   441.5436     -0.630637       14.8353       2.34357       16.0332      -4.27376    -0.0270873       6.70973       2.44221       1.60575       1.76731       1.58228      0.360026     -0.452472     -0.609457      0.314959    -0.0300178     0.0745258     0.0385988    0.00192982     0.0102725   -0.00217390    0.00119065  -0.000146630   0.000104676   1.83149e-05   9.11763e-07  -1.39745e-07       0.00000       0.00000       0.00000       0.00000       0.00000       0.00000       0.00000       0.00000       9.95946       12.5773       13.3526       13.2286       12.2114       10.9994       9.20928       7.47153       5.91650       4.23561       3.09180       2.02485       1.30630      0.805786      0.475835      0.268198      0.136677     0.0704638     0.0328263     0.0148835    0.00592539    0.00234802   0.000807529   0.000264494   7.43900e-05   1.69479e-05   3.35089e-06   4.44210e-07       0.00000       0.00000       0.00000       0.00000       0.00000       0.00000       0.00000       0.00000
  14  23 3995.6049    1.5496  8.4051  9.6454 -0.0027      0.537770  0.1684   0.0180   0.3053    0.0634   0.0000     0.0894533   456.8315      0.782509       19.1187      -29.2255      -19.4899      -7.86912       8.81273      -1.60627      -2.25887      0.625315      -5.15227    -0.0994171      0.320407     -0.391207     -0.532935     -0.576829      0.257624      0.176984    -0.0216675    -0.0457619    0.00885961   -0.00172901   0.000482891  -0.000330342   5.63806e-05  -2.49545e-05  -3.92592e-06   8.34346e-08       0.00000       0.00000       0.00000       0.00000       0.00000       0.00000       0.00000       0.00000       12.4272       15.6992       16.5871       16.2447       15.3160       13.4640       11.6160       9.10287       7.14780       5.26957       3.79436       2.47877       1.60418       1.00892      0.582827      0.335751      0.167673     0.0869364     0.0393535     0.0183447    0.00730252    0.00294800   0.000971898   0.000320070   8.82259e-05   2.09214e-05   4.17710e-06   5.27163e-07       0.00000       0.00000       0.00000       0.00000       0.00000       0.00000       0.00000       0.00000
  14  24 4136.6827    1.3016 11.1463  9.4592  0.0001     0.0625764  0.2240   0.0145   0.3956    0.0557   0.0000     0.0861514   433.6289      -28.1384      -5.71844       8.79791       34.1722      -25.2231      -11.1251       6.70959       19.1309       5.20152      -3.34786      -2.56196      0.952359     -0.158317     -0.239544     -0.153283    -0.0356982     0.0171241    0.00557531   -0.00985250    0.00387625  -0.000124434   0.000321203   0.000131145   2.91415e-05   2.08180e-05   6.58164e-06   2.23606e-08       0.00000       0.00000       0.00000       0.00000       0.00000       0.00000       0.00000       0.00000       14.8840       18.8945       19.9390       19.9561       18.1898       16.5078       13.9263       11.5329       8.82481       6.39593       4.70553       3.13209       2.04014       1.24293      0.742124      0.413867      0.217164      0.109945     0.0541076     0.0235262    0.00984938    0.00369699    0.00128652   0.000407042   0.000116469   2.65634e-05   5.11274e-06   6.98551e-07       0.00000       0.00000       0.00000       0.00000       0.00000       0.00000       0.00000       0.00000
  14  25 4277.9678    1.1543 14.6141  9.2163 -0.0042    -0.0930719  0.3044   0.0111   0.4979    0.0498   0.0000     0.0760997   408.9681       1.10812       54.4181      -10.8667      -23.4872       4.53093      -24.1704      -32.7509       2.53584       14.9072       4.61804      -3.22197      0.135337       1.40492      0.488356     -0.459017      0.166076      0.335882    -0.0895019     0.0193127    -0.0100257    0.00186394  -0.000247243   2.12891e-05  -0.000328678  -3.61478e-05   9.85983e-06   1.82111e-06       0.00000       0.00000       0.00000       0.00000       0.00000       0.00000       0.00000       0.00000       18.2491       24.0028       24.8058       25.0621       23.1047       21.0161       17.4578       13.9775       10.9963       8.02001       5.80694       3.87796       2.58645       1.56440      0.940458      0.526485      0.274836      0.140771     0.0654985     0.0295275     0.0119310    0.00474898    0.00164889   0.000518707   0.000148038   3.37195e-05   6.63508e-06   9.00443e-07       0.00000       0.00000       0.00000       0.00000       0.00000       0.00000       0.00000       0.00000
  15  11 2339.5398    1.1896  0.8829  9.5225 -0.0075       3.33821  0.0543   0.0345   0.0704    0.1825   0.0000       1.01368   441.9850      -1.12281       10.0874       2.82120      -2.99626      -6.76093      0.885209       4.79414      -2.57027     -0.121107       2.09254     -0.383860     -0.747225    -0.0818928    -0.0373611     0.0788173     0.0803195   -0.00785679    0.00176419  -0.000277677    0.00665483   0.000153839   0.000221307  -2.05291e-05  -5.57593e-05  -2.72907e-05  -2.13270e-06   3.89456e-07  -3.45621e-07  -3.80765e-08       0.00000       0.00000       0.00000       0.00000       0.00000       0.00000       3.67366       4.83705       5.79668       5.34880       5.02479       4.60339       3.81310       3.11582       2.70914       1.89407       1.46056      0.933702      0.753521      0.384730      0.300156      0.143305      0.104996     0.0474705     0.0259354     0.0153551    0.00421291    0.00285973   0.000915970   0.000360954   0.000140899   3.24833e-05   1.08850e-05   2.03523e-06   4.20091e-07   4.95301e-08       0.00000       0.00000       0.00000       0.00000       0.00000       0.00000
  15  12 2481.1329    1.5393  1.0517 10.1378 -0.0100       4.03650  0.0504   0.0432   0.0806    0.1844   0.0000      0.953738   438.8634       1.73105       13.0190       3.25754       2.87622     -0.211449      -1.77225       2.31247      -2.42463      -1.17131      -3.38817     -0.187363      -1.44623      0.180766     -0.187490     0.0453119      0.169665    -0.0154335   -0.00233684   -0.00349448    0.00545699    0.00267104  -0.000441189  -0.000370937  -2.66835e-05   3.27976e-06   6.82231e-06   2.03286e-06   1.17767e-08  -4.92738e-08       0.00000       0.00000       0.00000       0.00000       0.00000       0.00000       3.64716       4.68389       4.91437       4.90719       4.41485       4.22012       3.57151       2.94665       2.52227       1.65787       1.39162      0.873157      0.625236      0.370724      0.236550      0.131609     0.0764047     0.0390250     0.0195855     0.0101314    0.00423330    0.00197436   0.000715843   0.000273086   9.52697e-05   2.92323e-05   8.21182e-06   1.51421e-06   3.36966e-07   4.40327e-08       0.00000       0.00000       0.00000       0.00000       0.00000       0.00000
  15  14 2764.0880    2.7224  0.9344 10.7645 -0.0007     -0.567249  0.0411   0.0743   0.0747    0.2361   0.0000      0.999974   439.6051     -0.847179       8.46107       7.56721      -1.84333      0.890743     -0.989260      -2.20667     -0.159173       1.47889     -0.387755      0.526798      0.317621     -0.515839    -0.0853830      0.181859    -0.0197427   -0.00854846   -0.00364257   0.000503192   -0.00626818  -0.000871656   0.000518101   0.000354756   8.66771e-05  -1.08269e-05  -1.31624e-06  -5.61325e-07  -1.68752e-07   6.19921e-09       0.00000       0.00000       0.00000       0.00000       0.00000       0.00000       3.11080       4.18431       4.32253       4.27862       4.10688       3.55115       2.96789       2.57977       1.95218       1.51099       1.08736      0.729903      0.506190      0.297948      0.199689      0.112270     0.0612456     0.0345955     0.0170514    0.00723280    0.00409148    0.00139546   0.000603743   0.000222364   7.61922e-05   2.22080e-05   6.92884e-06   1.55023e-06   2.75211e-07   3.82648e-08       0.00000       0.00000       0.00000       0.00000       0.00000       0.00000
  15  15 2905.7187    3.5058  0.7426 11.3992 -0.0048      0.348557  0.0451   0.1191   0.0687    0.2406   0.0000      0.837126   443.5722     -0.295397       11.6515      -6.19707     -0.993600     -0.698298      -1.38146       2.65685     -0.365156       1.67109     0.0716791     -0.251728     -0.282477      0.215210    -0.0655127    0.00728504   -0.00923348    -0.0309730     0.0127851    0.00976108    0.00338054   -0.00109679  -0.000675919   0.000151215   1.39449e-05  -3.19398e-06  -8.06856e-07   1.25390e-06  -9.44741e-08   1.04325e-08       0.00000       0.00000       0.00000       0.00000       0.00000       0.00000       3.82406       4.43164       5.89199       4.61905       4.95202       4.68111       3.39936       3.31831       2.29540       1.59707       1.58552      0.717590      0.597069      0.430273      0.198606      0.139997     0.0886766     0.0346788     0.0223452     0.0111000    0.00328001    0.00224003   0.000952224   0.000261622   8.94017e-05   3.71881e-05   1.06088e-05   1.80712e-06   2.85900e-07   3.09190e-08       0.00000       0.00000       0.00000       0.00000       0.00000       0.00000
  15  16 3047.0968    3.8297  0.8845 11.9835 -0.0064      0.762981  0.0502   0.1135   0.0675    0.2334   0.0000      0.895393   436.8206      0.928608       6.93401       5.47411       5.34957      -5.19459     -0.659587      -3.43121      -1.87119     -0.104872     -0.157658    -0.0585223     -0.965107      0.118283     -0.141004    -0.0914610    -0.0678170    -0.0114343   -0.00735635    0.00813222   -0.00133337  -0.000597123   0.000526976  -0.000351944   7.12991e-05   1.04852e-05  -1.14248e-06   1.13377e-06  -5.47676e-08   1.36493e-08       0.00000       0.00000       0.00000       0.00000       0.00000       0.00000       3.78480       5.29384       5.71421       5.41934       5.28475       4.43783       3.83780       2.92988       2.27137       1.69529       1.22095      0.844316      0.585729      0.384209      0.231821      0.119595     0.0802752     0.0375227     0.0195111     0.0100356    0.00356353    0.00201935   0.000742295   0.000250018   9.64611e-05   2.76084e-05   7.83208e-06   1.87083e-06   3.54446e-07   4.17945e-08       0.00000       0.00000       0.00000       0.00000       0.00000       0.00000
  15  17 3187.9758    3.9133  1.0300 11.9639  0.0005      0.803186  0.0655   0.1118   0.0893    0.2608   0.0000      0.844834   442.7347      -1.74301       6.45631       3.45519       5.45735     -0.536439      -3.97817       3.61220     -0.376201      0.864955       1.53476       1.11555     -0.546931      0.287846      0.333665     0.0228037    -0.0668179     0.0160947    0.00112704    -0.0231419   -0.00266723    0.00364426  -8.32025e-05  -5.86289e-05  -1.21402e-07  -3.03598e-05   7.84908e-06   1.48406e-07   9.08603e-08  -5.64392e-09       0.00000       0.00000       0.00000       0.00000       0.00000       0.00000       3.82636       7.11002       5.13152       7.18510       4.95548       5.65376       4.08922       4.04744       2.90005       2.22791       1.69782       1.03045      0.834482      0.406906      0.335773      0.135885      0.117042     0.0386164     0.0346091    0.00950156    0.00755654    0.00176419    0.00127204   0.000256718   0.000158837   2.83339e-05   1.21657e-05   2.22291e-06   4.97005e-07   9.06028e-08       0.00000       0.00000       0.00000       0.00000       0.00000       0.00000
  15  18 3328.9360    3.6641  1.5245 11.5266 -0.0024       2.09885  0.0577   0.0867   0.1028    0.2384   0.0000      0.552362   436.4392      -10.6728       11.4639       11.1338      -7.66946      -7.06604       1.35895      -5.57850       3.69631      -3.51647      -1.47182      -1.10510      0.649755      0.142766     -0.254580      0.126771    -0.0663057    0.00822328    -0.0271742     0.0194155   0.000372370   4.15774e-05   0.000107572  -0.000162010   5.94258e-05  -2.01269e-05  -4.68266e-06  -1.07982e-06  -2.40870e-07   7.33958e-08       0.00000       0.00000       0.00000       0.00000       0.00000       0.00000       4.40765       5.63468       5.68681       5.83979       5.00474       4.74428       4.20342       3.63186       2.79567       2.22881       1.57530       1.05076      0.667965      0.425806      0.265030      0.150924     0.0848167     0.0453674     0.0227778     0.0103397    0.00522901    0.00213934   0.000867067   0.000305475   0.000101364   3.01691e-05   8.04910e-06   1.88206e-06   3.49331e-07   5.13632e-08       0.00000       0.00000       0.00000       0.00000       0.00000       0.00000
  15  19 3470.0118    2.9942  2.3549 11.0456 -0.0022       1.26697  0.0751   0.0551   0.1219    0.1470   0.0000      0.337125   436.4983      -5.30513       16.7874      -4.73229      -10.7321       6.31468       8.68602       4.49831       2.46527      -1.35001      0.844901      0.664367      0.224590     -0.270849    -0.0197233     -0.116112    -0.0413707    -0.0333199     0.0277435    0.00545157   -0.00856178    0.00148306   7.96092e-05   0.000243694  -1.00066e-05  -7.29391e-05  -4.12535e-06   3.95542e-06  -8.96584e-08   1.48880e-09       0.00000       0.00000       0.00000       0.00000       0.00000       0.00000       5.56256       6.88864       7.28896       7.39452       6.79649       6.18821       5.26493       4.46456       3.49120       2.66857       1.94895       1.35549      0.835519      0.558471      0.351162      0.207815      0.112342     0.0619624     0.0299001     0.0141882    0.00701026    0.00283731    0.00109615   0.000407657   0.000135555   4.29986e-05   1.08098e-05   2.53373e-06   4.51242e-07   6.22471e-08       0.00000       0.00000       0.00000       0.00000       0.00000       0.00000
  15  21 3752.5572    2.1018  5.0785 10.0404  0.0012      0.567919  0.1129   0.0268   0.1959    0.0802   0.0000      0.136412   428.5854      0.505646       24.2492      -8.12467      -6.61560       5.89040       1.12210      -2.98807      -4.49664       8.37771      -3.29140      0.466909     -0.394546     -0.158592      0.188876     -0.369151     -0.127035    0.00356157    0.00211684     0.0413433  -0.000225588    0.00296118   0.000387999  -0.000316416   8.60674e-05  -8.34524e-05  -5.27707e-06   2.14572e-06   3.98765e-07   9.94386e-08       0.00000       0.00000       0.00000       0.00000       0.00000       0.00000       7.76075       10.1523       10.2661       10.6216       9.93900       9.05630       7.59159       6.56717       4.98925       3.88875       2.79926       1.93359       1.29595      0.830583      0.512524      0.289868      0.169108     0.0887984     0.0448143     0.0215722    0.00950776    0.00419345    0.00161734   0.000579093   0.000201741   6.02826e-05   1.71190e-05   4.01909e-06   7.21296e-07   1.00848e-07       0.00000       0.00000       0.00000       0.00000       0.00000       0.00000
  15  22 3894.1686    1.7200  7.1679  9.7277 -0.0010      0.283325  0.1437   0.0196   0.2564    0.0651   0.0000     0.0941855   426.5077       2.23376       5.94829       18.1836       11.5560      -8.95708       10.4943       1.26535      -4.91659      -1.30291       1.26399       2.01697      -1.04379     -0.905454      0.559319      0.149228      0.123510     -0.235165      0.116318    0.00720521    -0.0173639  -0.000898013   0.000398577   0.000617774  -0.000267869   6.46871e-06   1.74060e-05   6.61747e-06   7.31963e-07  -9.50118e-08       0.00000       0.00000       0.00000       0.00000       0.00000       0.00000       9.78701       12.7600       13.4286       13.5226       12.8392       11.2153       10.0377       7.89999       6.32312       4.53175       3.50178       2.38508       1.65267       1.02908      0.638089      0.373355      0.203550      0.110357     0.0560949     0.0269324     0.0126212    0.00517431    0.00206319   0.000763266   0.000250189   7.70303e-05   2.14781e-05   4.73888e-06   9.71947e-07   1.17589e-07       0.00000       0.00000       0.00000       0.00000       0.00000       0.00000
  15  23 4036.1304    1.4253 10.1509  9.5233 -0.0021      0.458175  0.1902   0.0154   0.3627    0.0565   0.0000     0.0786898   446.5701       12.2522       32.6218      -7.48144      -13.4518      -2.47139      -4.25542      -3.78517       7.78009      -13.1380      -5.27771    -0.0856380       2.85823      0.829495      0.655772      0.319624     -0.542296     0.0520832    -0.0886380    -0.0806150    0.00430978   -0.00376626   0.000512016   -0.00124262   0.000215668  -0.000139286   3.39992e-06   6.80725e-06  -9.48145e-07   4.39595e-08       0.00000       0.00000       0.00000       0.00000       0.00000       0.00000       12.1805       15.7775       16.5480       17.0559       15.6496       14.2311       12.4013       10.0178       8.29138       6.08882       4.54325       3.06204       2.12142       1.30512      0.845719      0.478395      0.276965      0.149025     0.0734038     0.0372196     0.0157312    0.00724564    0.00268524    0.00102854   0.000349069   0.000101619   2.84962e-05   6.15996e-06   1.23928e-06   1.58150e-07       0.00000       0.00000       0.00000       0.00000       0.00000       0.00000
  15  24 4177.5089    1.1783 12.3918  9.4769 -0.0037      0.142408  0.2587   0.0129   0.4403    0.0503   0.0000     0.0915473   440.8659      -3.24204       45.8514       13.8475       13.8898       14.8247       16.0810       14.5352       4.35494      -4.07785       8.67690       1.30092       6.93512     -0.603773     -0.552104      0.496731      0.299541    -0.0180473     0.0123191    -0.0372565     0.0405040     0.0137080  -0.000892534    0.00207941  -0.000689577   0.000105770   3.71966e-07  -3.94590e-06  -7.87980e-07  -1.09199e-07       0.00000       0.00000       0.00000       0.00000       0.00000       0.00000       15.4793       20.3024       22.0295       21.6117       20.7096       18.5920       15.2993       12.8869       10.0783       7.47777       5.53872       3.82834       2.63453       1.67559       1.02870      0.602290      0.339212      0.185391     0.0922748     0.0454922     0.0199194    0.00877051    0.00336683    0.00127719   0.000429627   0.000133810   3.67652e-05   8.14282e-06   1.47350e-06   1.87943e-07       0.00000       0.00000       0.00000       0.00000       0.00000       0.00000
  15  25 4318.5358    1.0211 14.5408  9.3161  0.0010     -0.273485  0.3266   0.0104   0.5324    0.0457   0.0000     0.0935288   443.9180      -47.9199      -45.4080     -0.826628       7.38061       2.57799      -5.29376       15.5309      -11.6905       6.93526      -5.02171       2.52080       1.05141       2.05785      0.340544     0.0844132      0.141303     -0.427533     0.0528878     0.0333680    -0.0196452   -0.00224288    0.00209312  -0.000456352  -0.000765657  -2.96872e-05   5.51054e-05  -1.11561e-05  -2.49792e-06  -2.79858e-08       0.00000       0.00000       0.00000       0.00000       0.00000       0.00000       17.4900       23.5455       23.5889       25.5700       23.4101       21.1125       18.3145       14.7288       12.1427       9.03530       6.69839       4.57931       3.20558       1.99075       1.27879      0.735448      0.426452      0.226224      0.115706     0.0555775     0.0248187     0.0106459    0.00421127    0.00155514   0.000531077   0.000154405   4.33204e-05   9.54091e-06   1.91631e-06   2.51851e-07       0.00000       0.00000       0.00000       0.00000       0.00000       0.00000
  16  11 2372.6587    1.2911  0.9743  9.6520 -0.0002       3.40227  0.0597   0.0337   0.0756    0.1775   0.0000       1.02557   434.1328     -0.248457       8.35208       1.34205      -3.99435       3.84243      -2.99814     -0.313884       2.66104       1.27249     -0.304859      0.143600      0.570375      0.223234     -0.128831      0.222517     0.0420559     0.0176426    -0.0192958    -0.0160860    0.00275516  -0.000558645  -0.000295085  -6.07073e-05   0.000166297  -0.000116605   2.82508e-06  -8.47501e-06  -1.11871e-06   3.80752e-07  -1.06192e-07  -5.30914e-09       0.00000       0.00000       0.00000       0.00000       4.78860       4.60671       5.95685       5.96269       5.10064       5.15133       4.25738       3.44257       3.43940       2.37902       1.48756       1.24971      0.900920      0.565998      0.373611      0.201681      0.101921     0.0752411     0.0447391     0.0207777    0.00970613    0.00480690    0.00184562   0.000653779   0.000282122   0.000117643   3.65886e-05   9.19308e-06   1.98911e-06   3.69945e-07   6.86829e-08   7.89716e-09       0.00000       0.00000       0.00000       0.00000
  16  13 2656.9648    2.2331  0.9510 10.7075 -0.0105       2.33356  0.0427   0.0596   0.0715    0.2114   0.0000      0.839426   436.8401     -0.843171       18.0172       1.37503      -8.13463      -4.35517       4.34724       2.09688      0.804886      -2.09487      0.970263     -0.546333      0.642545      0.598336     -0.250119     -0.193429      0.142124   -0.00523483    0.00428831   -0.00243140   0.000297465   0.000531937  -0.000406720  -0.000957152   0.000124368  -4.20688e-05   3.24224e-05   1.05717e-06   3.37611e-07   4.94157e-08  -1.53527e-08  -6.35440e-09       0.00000       0.00000       0.00000       0.00000       3.14846       4.28660       4.40122       4.43121       4.27599       3.72917       3.39427       2.65407       1.99408       1.66243       1.10917      0.868429      0.587330      0.396970      0.248533      0.144692     0.0884298     0.0467113     0.0249174     0.0129877    0.00620442    0.00269284    0.00123130   0.000510557   0.000197442   6.88127e-05   2.27923e-05   6.07734e-06   1.65403e-06   4.35847e-07   7.36464e-08   9.37701e-09       0.00000       0.00000       0.00000       0.00000
  16  14 2799.5333    2.9653  0.7347 11.4190  0.0023       2.27670  0.0445   0.0953   0.0615    0.1744   0.0000      0.870261   439.0781      -9.65724       11.8393       4.08031       5.01609      -2.10626       2.85661       1.37346       3.55196     -0.946344      -1.33352     -0.855854     -0.200901     -0.241538     -0.209851    -0.0294597     0.0247340     0.0597829     0.0125150    -0.0180209   -0.00220937    0.00409548    0.00108655  -5.11178e-05   0.000114215  -1.92896e-05  -9.43513e-06   7.95590e-06  -6.89510e-07  -6.84819e-07  -1.27816e-07  -1.10998e-08       0.00000       0.00000       0.00000       0.00000       3.84001       5.13908       4.92517       4.56052       3.97164       3.95457       3.69369       3.64593       2.87734       2.44755       1.61031       1.11691      0.829047      0.421378      0.324312      0.140740      0.101980     0.0471136     0.0261126     0.0128530    0.00685646    0.00245958    0.00144292   0.000495919   0.000214296   7.06154e-05   2.94139e-05   5.39564e-06   2.47778e-06   5.08997e-07   7.43780e-08   1.13558e-08       0.00000       0.00000       0.00000       0.00000
  16  15 2941.7617    3.6892  0.7982 11.4396 -0.0036       2.91293  0.0388   0.1100   0.0656    0.2313   0.0000       1.01273   438.0747      -1.17937       10.0413       1.13743      -7.15288       5.73363       8.75498     -0.714007      -1.47240     -0.456567      0.442215     -0.650788      0.273338      0.688066    -0.0718809      0.109692     0.0123933    -0.0176746    0.00154085  -0.000129174    0.00220354   -0.00185945    0.00109434   0.000355410  -6.23465e-05  -0.000117832   1.77433e-05  -2.47737e-06  -5.27265e-07  -5.78153e-07  -5.15512e-08  -2.72648e-09       0.00000       0.00000       0.00000       0.00000       2.61815       3.57356       3.89649       3.62958       3.96476       3.01512       2.98331       2.36602       1.96599       1.49320       1.02142      0.816087      0.511231      0.372059      0.231146      0.125644     0.0899477     0.0408129     0.0266992     0.0130999    0.00598374    0.00315170    0.00105304   0.000558924   0.000194920   6.08321e-05   2.54748e-05   6.63328e-06   1.76629e-06   4.73533e-07   8.08806e-08   8.18770e-09       0.00000       0.00000       0.00000       0.00000
  16  17 3225.0215    3.8302  1.1667 11.7920 -0.0216       2.12089  0.0488   0.1019   0.0841    0.3066   0.0000      0.624717   442.1755       1.53888       14.6921      -1.03658       6.60408       1.68269      -3.04723      -5.11601      -5.10593       1.08055      -1.85042       2.58880      0.413186      0.129721      0.332372      0.145534    -0.0577640     0.0103322     0.0374838    -0.0195023    0.00121376   -0.00199310   -0.00136814  -8.46991e-05   5.58303e-05   3.92130e-05   8.91518e-06  -3.20845e-06  -4.19670e-06  -4.84893e-07   5.58027e-08   6.68333e-09       0.00000       0.00000       0.00000       0.00000       3.43014       4.21930       4.28163       4.65030       4.52415       3.76462       3.61562       2.85308       2.39548       1.69977       1.37271      0.996335      0.667829      0.448451      0.277152      0.184182      0.102735     0.0574356     0.0299152     0.0158867    0.00798968    0.00350621    0.00159965   0.000603788   0.000233898   8.03561e-05   2.39436e-05   7.63729e-06   1.87230e-06   4.32430e-07   8.85365e-08   9.84324e-09       0.00000       0.00000       0.00000       0.00000
  16  18 3366.2779    3.2920  1.6552 11.7407 -0.0101       1.10377  0.0627   0.0752   0.1055    0.1698   0.0000      0.601831   440.2543       8.25261       17.4870      -4.23107      0.408697      -1.78048      -7.44273       5.25934       2.53609     -0.342804     -0.806125     -0.841193      0.463134      0.443943   0.000652062     -0.440856      0.120857      0.150649     0.0448493     0.0220122    -0.0141660  -4.14717e-05   -0.00240749  -0.000648213   0.000150586  -6.72403e-05   8.63479e-05   1.68799e-05  -1.62872e-06  -1.77781e-07   3.14599e-08  -1.03337e-08       0.00000       0.00000       0.00000       0.00000       4.31800       5.44871       5.53540       5.53738       5.37706       4.98392       4.55288       3.64666       2.92019       2.19813       1.65989       1.23537      0.846731      0.586413      0.349239      0.221851      0.118878     0.0709380     0.0352067     0.0184873    0.00892212    0.00394551    0.00179517   0.000704291   0.000269745   9.98520e-05   3.04176e-05   9.88022e-06   2.29222e-06   5.55065e-07   1.01853e-07   1.23360e-08       0.00000       0.00000       0.00000       0.00000
  16  19 3507.9042    2.7440  2.6079 10.9705 -0.0053      0.364793  0.0803   0.0476   0.1314    0.1278   0.0000      0.304022   440.4989       1.33561     -0.385857       4.76401       2.17805      -5.25779       6.42160       5.07550     -0.552403     -0.665566      -3.23764       1.64794       1.43189      -1.56681     -0.397227     0.0321015     0.0551808    -0.0168565    -0.0247936    0.00463520   -0.00725836  -0.000442402   0.000911275  -9.94675e-05  -0.000254890   7.80336e-05   8.05144e-06  -1.19289e-05   9.69162e-07  -1.63235e-07  -2.38876e-08   1.26891e-08       0.00000       0.00000       0.00000       0.00000       5.05964       7.09562       6.95823       7.50822       6.55899       6.46544       5.49521       4.60530       3.85010       2.90378       2.21311       1.51834       1.10389      0.671632      0.468364      0.262343      0.157101     0.0876811     0.0482705     0.0234082     0.0114792    0.00546173    0.00234529   0.000944545   0.000368856   0.000135825   4.55163e-05   1.22895e-05   3.54056e-06   7.17665e-07   1.45003e-07   2.00987e-08       0.00000       0.00000       0.00000       0.00000
  16  20 3649.7882    2.3668  4.0155 10.3998 -0.0007      0.640361  0.0988   0.0329   0.1662    0.0923   0.0000      0.166096   446.7866      -14.5344       9.26631      -14.4881      -7.29447       3.00905      0.470286       3.04222       3.65915      0.702663      -1.73563      0.849176      0.916970     -0.978824     -0.916828      0.521088     -0.114256     -0.186809    -0.0528471   -0.00158349     0.0107394    0.00240913    0.00428172   0.000170794   0.000247547   6.40043e-05  -4.25735e-05  -1.12607e-05   4.58020e-07  -4.74488e-07   1.24063e-07  -9.25750e-09       0.00000       0.00000       0.00000       0.00000       6.54560       8.21613       8.79670       9.06878       8.75010       7.82515       6.55698       5.41647       4.66516       3.46866       2.52563       1.82894       1.25938      0.826017      0.536209      0.323303      0.193679      0.107886     0.0612192     0.0299267     0.0145299    0.00676821    0.00275879    0.00111434   0.000439599   0.000154328   5.31160e-05   1.49454e-05   3.86647e-06   8.58135e-07   1.60293e-07   1.92648e-08       0.00000       0.00000       0.00000       0.00000
  16  21 3791.6065    1.9931  5.7671  9.8113 -0.0010      0.409100  0.1152   0.0232   0.2074    0.0768   0.0000      0.105079   429.0041      -19.4620       18.5025      -9.86216      -5.63932      -4.56753      -12.7391       6.02724       1.10048      -3.67445      -1.29899      -2.40494      0.998675     -0.794698      0.178670      0.578845      0.129298    -0.0376110     -0.112971    -0.0245874     0.0106972    0.00295997   -0.00547296  -0.000316711  -0.000569844   0.000313074  -8.59047e-05   1.03816e-06   8.80142e-08  -1.44924e-08   1.43433e-07   1.18543e-08       0.00000       0.00000       0.00000       0.00000       7.67141       9.60193       10.3628       10.2460       9.80404       9.08667       7.96757       6.71937       5.25812       4.06757       3.09155       2.20426       1.54373       1.01566      0.638447      0.400777      0.226063      0.127129     0.0669454     0.0348047     0.0166349    0.00806405    0.00334032    0.00141588   0.000532082   0.000190413   5.94243e-05   1.81959e-05   4.73097e-06   1.04009e-06   1.84375e-07   2.26859e-08       0.00000       0.00000       0.00000       0.00000
  16  22 3933.6120    1.6765  8.0592  9.5754 -0.0042      0.328300  0.1548   0.0178   0.2667    0.0637   0.0000     0.0816996   450.9521      -19.8084       10.8293       8.14650      -20.5114       12.0192       18.5400      -6.95255      -3.40489       2.40599      -4.95034      -5.07573      -2.12066       1.92983     -0.317480     -0.604642     -0.660411      0.101378    -0.0105261     0.0240886   -0.00959088   -0.00302080    0.00634529   -0.00117091    0.00105046   0.000205163  -4.03895e-06  -2.66684e-05  -1.43644e-05   3.63094e-07  -2.00404e-07   1.28246e-08       0.00000       0.00000       0.00000       0.00000       9.80639       13.0095       13.3742       14.0468       13.0885       11.8943       10.3910       8.66705       6.96471       5.33233       3.88939       2.89414       1.95649       1.30456      0.810212      0.503378      0.292388      0.159075     0.0875361     0.0442501     0.0217876     0.0101268    0.00423408    0.00173652   0.000677533   0.000235254   7.81810e-05   2.31287e-05   5.97489e-06   1.41606e-06   2.55233e-07   3.27479e-08       0.00000       0.00000       0.00000       0.00000
  16  23 4075.6194    1.4219 10.8027  9.4354 -0.0015      0.258006  0.1997   0.0145   0.3452    0.0541   0.0000     0.0738984   424.9248     -0.739335       15.6429       13.8002      -18.1356      -24.5189       9.47707       5.49568      0.865782      -5.94960      -4.90051      -4.49936       1.87610       2.90209      0.590255      0.828650     -0.454318    -0.0444939      0.167959    -0.0208527    -0.0365331     0.0336743    0.00356203   -0.00657287   -0.00143575   0.000910452  -7.27273e-05  -1.12637e-07  -1.77493e-06   4.38041e-07   9.00032e-07   9.29365e-09       0.00000       0.00000       0.00000       0.00000       11.8303       15.2251       16.2335       16.6317       15.5310       14.0871       12.4745       10.3803       8.36023       6.46188       4.88763       3.43193       2.36912       1.56029       1.00759      0.608030      0.367993      0.201509      0.107994     0.0563518     0.0271191     0.0127183    0.00548594    0.00232378   0.000862550   0.000302458   9.89496e-05   2.84245e-05   7.50677e-06   1.64053e-06   3.01788e-07   3.74393e-08       0.00000       0.00000       0.00000       0.00000
  16  25 4359.4275    1.0042 16.2098  9.2705 -0.0005     0.0633118  0.3766   0.0092   0.5639    0.0420   0.0000     0.0878983   480.3534      -42.3440       19.1252       8.59090       11.6375       33.1425       29.8492       11.2510       18.7854      -23.6958       6.98471       1.55499      -8.82782     -0.419778      -1.30970       1.61243     -0.207536      0.105079      0.402379      0.110397     0.0457432     0.0309976   -0.00235070   -0.00551216   0.000253755   0.000247308   0.000112773  -9.72291e-06  -1.71513e-06   6.87214e-06   1.52724e-07  -3.61245e-08       0.00000       0.00000       0.00000       0.00000       18.7774       24.4185       25.9650       26.4366       24.6743       22.4157       20.0526       16.4930       13.4798       10.2961       7.84285       5.55678       3.83805       2.54870       1.66827      0.995941      0.587172      0.337217      0.184241     0.0911974     0.0455364     0.0209940    0.00951725    0.00375854    0.00145408   0.000506161   0.000165103   4.71639e-05   1.21984e-05   2.63954e-06   4.88069e-07   5.94707e-08       0.00000       0.00000       0.00000       0.00000
  17  12 2548.1960    1.7946  0.9943 10.2206 -0.0022       2.47166  0.0514   0.0462   0.0742    0.1957   0.0000      0.945428   437.3627       1.27636       14.3191     -0.619100      -4.32740       2.66581      -5.73485       1.39333      -1.97547       1.59796     0.0701668      -1.50687    -0.0716295     -0.430413      0.559992     -0.264660      0.195165    -0.0760543     0.0343597    -0.0338912   -0.00344796    0.00505597   -0.00262791  -0.000643772   0.000122221  -0.000138522   5.26752e-05   8.00001e-06   8.23177e-06  -9.69456e-07  -4.41490e-08  -3.65841e-09  -1.98886e-08   1.00171e-09       0.00000       0.00000       3.76990       4.70691       4.33145       4.11926       4.18849       4.37984       4.31630       3.41122       2.48856       1.76993       1.50733       1.20463      0.900973      0.639103      0.428972      0.256634      0.144697     0.0763624     0.0419152     0.0218683    0.00956410    0.00511816    0.00242274    0.00115937   0.000447715   0.000189540   6.40983e-05   2.20664e-05   6.89368e-06   1.92943e-06   4.76422e-07   1.04778e-07   2.10258e-08   2.55691e-09       0.00000       0.00000
  17  13 2690.9756    2.3234  0.9801 10.9345 -0.0120       1.31213  0.0504   0.0612   0.0677    0.1849   0.0000      0.934836   436.9957       3.38484       18.0227       1.16604      -2.35095      -3.52583      -4.57298       2.17014     -0.902251      0.882927      0.731865      -1.58382     -0.611126      0.283157      0.364396     0.0462412     0.0754277     -0.146801     0.0446488    -0.0237749   -0.00583641    0.00492895  -0.000186236   1.81796e-05   0.000488947   5.38646e-06  -0.000168424   2.94439e-05  -9.18642e-06  -2.85393e-07   1.24799e-07   5.83642e-08   2.69355e-09  -1.50850e-09       0.00000       0.00000       3.25248       3.87805       4.30910       4.71008       3.87238       4.04041       3.67279       2.95065       2.37087       1.83160       1.37897       1.11607      0.800558      0.519292      0.364119      0.232439      0.130910     0.0709661     0.0477582     0.0224543     0.0115400    0.00546565    0.00330195    0.00124596   0.000549625   0.000198259   8.79007e-05   2.58035e-05   8.68193e-06   2.14316e-06   5.23447e-07   1.12464e-07   2.02358e-08   2.77130e-09       0.00000       0.00000
  17  16 3119.2619    4.1094  0.9322 11.6882 -0.0012      0.311274  0.0402   0.1090   0.0678    0.2388   0.0000      0.855276   440.1425       1.04651       14.7134       5.29519      -5.51672       1.04513      -5.98110       2.67187    -0.0643182      -1.23689     -0.726833      0.776047      0.740122      0.132603    -0.0788793    -0.0813728    -0.0887548     -0.127258     0.0340034    0.00567309    0.00612416    0.00308279   -0.00156468   -0.00149440   0.000108679   4.95239e-05  -2.47374e-05  -1.38330e-05   2.65718e-06   1.35318e-06   5.08113e-07  -7.75013e-09  -1.05798e-08   3.35169e-09       0.00000       0.00000       2.70890       3.44148       3.97607       3.89135       3.67240       3.46799       2.84215       2.64298       2.06782       1.56188       1.28267      0.888526      0.629395      0.440241      0.281417      0.176446      0.110845     0.0599844     0.0369652     0.0216678    0.00857144    0.00525286    0.00244197    0.00109507   0.000413689   0.000196362   5.85355e-05   2.16880e-05   7.16168e-06   2.12625e-06   5.26432e-07   1.03817e-07   1.76975e-08   2.30962e-09       0.00000       0.00000
  17  17 3261.4094    3.6845  1.3602 11.8938 -0.0062      0.950112  0.0621   0.0854   0.0887    0.1919   0.0000      0.692614   438.4114      -4.81817       10.6723       7.16041       2.44167      -3.75778       4.61038       3.38687     -0.521937      0.873237       1.83330      0.749601     -0.604418     -0.509797      0.619666    -0.0345421      0.247356     -0.131998    0.00155837    0.00205238   -0.00381670    -0.0139671   -0.00211136   0.000552973  -0.000266528  -0.000211904  -4.03835e-05  -2.24600e-05  -1.29571e-05   2.27598e-07  -3.33673e-07  -2.04511e-07  -2.93691e-08   1.58194e-09       0.00000       0.00000       3.82859       4.38564       5.14247       5.52597       4.61660       4.37412       4.27664       3.25929       2.57001       2.35666       1.62888       1.14652      0.840852      0.602405      0.363963      0.228565      0.154063     0.0899183     0.0453961     0.0259869     0.0144787    0.00703925    0.00284955    0.00139093   0.000630516   0.000270527   9.32330e-05   3.02595e-05   8.68699e-06   2.22354e-06   5.48936e-07   1.31355e-07   2.09353e-08   2.75297e-09       0.00000       0.00000
  17  18 3403.2089    3.1320  2.1613 11.3432 -0.0025      0.363120  0.0714   0.0586   0.1126    0.1483   0.0000      0.386875   437.6740       5.32685       1.49984       7.07177       7.68272     -0.948074      0.227397       5.58223      -1.26398       2.52263      -1.62664      0.308308     -0.546009     -0.823211      0.278544     0.0834671     -0.165047     -0.164377    -0.0133083    -0.0250060  -0.000563193   -0.00181860    0.00297611   -0.00235215  -0.000536897  -0.000288020   3.33912e-05  -2.31245e-05  -2.58476e-06  -2.30399e-06  -4.69094e-07   2.22516e-08  -2.17227e-08  -3.01948e-10       0.00000       0.00000       4.50494       5.88312       6.16637       6.26115       6.09844       5.82847       4.83130       4.08392       3.19948       2.66797       2.03266       1.44382       1.01430      0.684708      0.451297      0.297101      0.186849      0.105994     0.0605978     0.0322552     0.0150791    0.00764906    0.00365963    0.00152791   0.000654195   0.000274766   9.85293e-05   3.32717e-05   1.06157e-05   3.03867e-06   7.93866e-07   1.68072e-07   2.80484e-08   3.73601e-09       0.00000       0.00000
  17  19 3545.4752    2.7164  2.9777 10.6659 -0.0075      0.435239  0.0774   0.0414   0.1334    0.1286   0.0000      0.206266   428.7586      0.418634       19.3727       2.75693      -9.54426       8.40178       6.03353       8.04657       4.68743       2.23070       2.52671      0.429271      -2.45484     -0.918496      0.157519      0.580087     -0.118628     0.0314239     0.0475977     0.0148318    -0.0462453   -0.00464944    0.00750669    0.00184894  -0.000685909   0.000107545  -4.90110e-05   3.95597e-05  -1.62012e-05  -2.62564e-07  -5.71657e-07  -4.74794e-08   1.73537e-08   5.57795e-09       0.00000       0.00000       5.18700       6.48718       7.01803       7.21136       7.02707       6.32955       5.46931       4.46447       3.68394       2.98765       2.28006       1.59737       1.08920      0.746713      0.506721      0.314627      0.196428      0.117188     0.0672688     0.0354757     0.0179267    0.00858325    0.00385957    0.00181356   0.000738907   0.000295335   0.000106267   3.62894e-05   1.15296e-05   3.13183e-06   8.11733e-07   1.75759e-07   3.09288e-08   3.61073e-09       0.00000       0.00000
  17  20 3688.1418    2.2451  4.6573 10.1921 -0.0022      0.817024  0.1020   0.0292   0.1820    0.0898   0.0000      0.139400   444.3425      -2.65183       10.0623       6.65309     -0.952959       5.34046       12.6835      -3.50940      0.490025      0.684683      -1.16981     -0.791093      0.162315    -0.0980509     -0.436109     -0.417415    -0.0128673    -0.0102378    -0.0698005   -0.00443414     0.0357794   -0.00923771    0.00753521    0.00135929    0.00100596   0.000651696  -0.000157546  -5.71384e-05  -2.09893e-05  -6.51886e-06  -8.13559e-07   5.03852e-09   1.81370e-08   7.52556e-09       0.00000       0.00000       6.34031       8.37906       8.74990       8.72798       8.46223       7.82198       6.93715       5.93315       4.82899       3.85994       2.89010       2.15734       1.49306       1.00134      0.693793      0.406313      0.255182      0.148802     0.0811507     0.0458018     0.0218016     0.0112984    0.00506712    0.00235978   0.000958340   0.000394485   0.000132079   5.05578e-05   1.58277e-05   4.32255e-06   1.15403e-06   2.51946e-07   4.34719e-08   5.35040e-09       0.00000       0.00000
  17  21 3829.9470    1.8929  6.2651  9.8214 -0.0033      0.135405  0.1220   0.0212   0.2205    0.0719   0.0000     0.0969475   439.2834      -1.95715       3.38685      -26.3458       2.81709       6.06852       6.02547       7.29622      -5.12152       1.84321      -5.16947      -2.46184     -0.498921       1.14872      0.401641      -1.02141      0.237713     -0.113756     -0.127305     0.0488626    -0.0162036    -0.0295523    -0.0132789    0.00392083   0.000925928  -2.41282e-05   0.000184057  -7.07475e-06   1.16731e-05   2.50425e-07  -2.05208e-06   1.79835e-07  -3.51373e-08   6.93800e-09       0.00000       0.00000       7.84655       10.0952       11.0110       10.7341       10.5948       9.56123       8.57613       7.00986       5.89527       4.60113       3.54928       2.51165       1.83917       1.15748      0.806748      0.500645      0.305946      0.179258     0.0988970     0.0541414     0.0261831     0.0133965    0.00619792    0.00275085    0.00111886   0.000462139   0.000167252   6.06932e-05   1.84023e-05   5.12816e-06   1.39999e-06   2.83415e-07   5.23285e-08   5.70293e-09       0.00000       0.00000
  17  22 3972.3684    1.5939  8.5041  9.5555 -0.0048      0.396517  0.1545   0.0160   0.2821    0.0584   0.0000     0.0790509   436.0038       6.48805      -10.0884      -13.8348      -11.8666       5.01769       8.46921      -2.81499      -12.1222       5.67763       5.86865       4.36939     -0.238392       1.23059     -0.667831     -0.640920      0.608297     -0.107740     0.0179244     0.0386876     0.0670860     0.0244883    -0.0225212    -0.0119536    0.00107919   0.000308346   5.42456e-05  -6.93778e-05  -4.47551e-06   1.14501e-05  -2.36722e-06  -4.46133e-07   6.95799e-08  -6.03217e-09       0.00000       0.00000       9.30227       12.3424       12.8354       13.1835       12.4209       11.6079       10.0872       8.80240       6.89410       5.60774       4.23220       3.12311       2.16942       1.48930      0.971808      0.618008      0.382596      0.222316      0.120637     0.0663047     0.0336579     0.0167964    0.00783085    0.00347087    0.00147593   0.000587872   0.000209630   7.32099e-05   2.28141e-05   6.58324e-06   1.66651e-06   3.63909e-07   6.06396e-08   7.94918e-09       0.00000       0.00000
  17  24 4257.3777    1.1466 14.0336  9.3593 -0.0030     0.0777952  0.2866   0.0106   0.4640    0.0463   0.0000     0.0724362   459.1547      -30.0303       20.9283       42.9661      -17.7864      -21.9522       13.4316       43.6838     -0.315033     -0.241419       3.02313    -0.0946054      -1.53158       1.17088     -0.289507      -1.83956      0.398298      0.173593     0.0975251     -0.147613     0.0917909     0.0368848     0.0176445   -0.00270260  -0.000637754    0.00146533   0.000403017  -0.000127825  -2.54554e-05   1.78930e-05   4.92670e-07  -3.86418e-07  -1.02136e-07   9.90131e-09       0.00000       0.00000       14.3012       19.0490       20.0094       20.5266       20.2525       18.0629       15.9599       13.6732       11.0200       8.81468       6.72322       4.81022       3.55021       2.33653       1.61395      0.983916      0.622664      0.356478      0.208533      0.110255     0.0577275     0.0279426     0.0132379    0.00582691    0.00245583   0.000962007   0.000359478   0.000119867   3.87841e-05   1.05588e-05   2.89941e-06   5.99825e-07   1.05299e-07   1.24903e-08       0.00000       0.00000
  17  25 4400.8302    0.9296 16.1508  9.3188 -0.0017      0.307153  0.3623   0.0088   0.5449    0.0395   0.0000     0.0962310   428.9903      -13.9627       40.1100       14.6457       14.0797      -22.9344      -20.5460      -18.8329      0.177928       16.4803       4.24990      0.582764      -5.29815       1.51605       4.79327      0.790349     -0.351267     -0.999243     -0.234837    -0.0777373      0.121574    -0.0262857     0.0186660     0.0214493   3.38961e-05   -0.00240238  -0.000451817  -4.57753e-06  -1.50997e-05  -2.30194e-07   3.27823e-07   4.62661e-07  -1.23315e-07   1.03302e-08       0.00000       0.00000       16.6140       22.6725       24.3355       24.3693       23.3004       21.5242       18.9720       16.0634       13.3171       10.3794       7.90143       5.75962       4.23510       2.79849       1.91723       1.17885      0.734877      0.421963      0.251376      0.130007     0.0701946     0.0346897     0.0156749    0.00752037    0.00295870    0.00120044   0.000455220   0.000151146   4.89181e-05   1.31673e-05   3.45866e-06   7.11765e-07   1.25205e-07   1.49296e-08       0.00000       0.00000
  18  10 2291.6639    1.0670  0.8773  9.4112  0.0006       4.58547  0.0430   0.0278   0.0665    0.1597   0.0000      0.985716   432.0999      0.435430       17.3872      -2.57346      -2.08548       2.40226      -1.53521      -3.89181       1.46790      0.722426    -0.0744211    -0.0413754     -0.662051      0.157861    -0.0420396    -0.0586002     0.0287857    -0.0270384     0.0166650    -0.0135515   -0.00301548   -0.00286813    0.00361270   -0.00192504  -0.000174947   4.21055e-05   6.92720e-05  -2.95549e-05   3.31786e-06   1.22198e-06  -1.77528e-06  -2.69081e-08  -4.83459e-08  -1.33754e-08   1.04434e-08  -1.35022e-10       2.84566       3.40897       3.74312       3.99931       3.92612       3.42033       2.89024       2.65898       2.30771       1.68227       1.32803       1.00417      0.764458      0.484525      0.334936      0.206908      0.146972     0.0881577     0.0480167     0.0280083     0.0151483    0.00851898    0.00427164    0.00207524   0.000831234   0.000367036   0.000138631   5.29840e-05   1.73465e-05   6.38806e-06   1.90638e-06   4.96091e-07   1.28501e-07   2.28658e-08   4.40016e-09   5.05712e-10
  18  11 2436.8811    1.4867  0.9338  9.8924 -0.0034       3.73029  0.0490   0.0374   0.0680    0.1832   0.0000      0.957878   437.0951      -6.69625       12.5062      -2.30238      -1.83306     -0.457428      -2.55860     -0.918952       1.79615      -2.49153      0.390306      0.216795      0.327667     -0.413223      0.445144    -0.0961514     -0.197586   -0.00710329     0.0322503   -0.00112823  -0.000584744    0.00185908    0.00358320   -0.00222181  -0.000552108   3.13574e-05   5.76193e-05   6.88216e-05  -6.56784e-06   5.16405e-06  -6.67879e-08  -4.19088e-07  -3.20570e-07  -6.83082e-11   1.73942e-09   5.18338e-10       2.99522       3.51907       4.49458       4.24519       3.59359       4.21964       3.42501       2.63448       2.66659       1.94536       1.36381       1.26467      0.801051      0.521683      0.442673      0.261090      0.143014      0.104337     0.0632754     0.0267263     0.0180718    0.00996887    0.00422886    0.00172390    0.00115390   0.000444653   0.000158811   5.83281e-05   2.81551e-05   9.80968e-06   2.82315e-06   6.38982e-07   1.40381e-07   2.89589e-08   4.94249e-09   6.00323e-10
  18  12 2580.8113    2.0192  0.8595 10.7099 -0.0052       3.06622  0.0378   0.0550   0.0669    0.1633   0.0000      0.915761   439.5999       2.54014       6.38198      -2.77884      -3.30313     -0.878934       1.56467    -0.0368747       1.11038      -2.08886      0.104027      0.422501     -0.687843     -0.149595     0.0379716     -0.472788     -0.268090     0.0428755   -0.00256816   -0.00197593   -0.00411611   -0.00505014   0.000251550    0.00275903   3.87215e-05  -0.000349700   5.25317e-05  -2.77073e-05   6.81486e-06   6.27799e-06   2.44426e-07   9.83625e-08   1.93978e-07  -3.54340e-08  -5.30887e-09   1.30547e-09       2.65093       3.26071       3.35917       3.65570       3.41404       3.09491       2.70577       2.49422       2.08866       1.74628       1.26216      0.985628      0.714737      0.461992      0.297375      0.206701      0.129719     0.0823181     0.0448477     0.0242249     0.0139393    0.00744085    0.00369918    0.00184466   0.000717747   0.000337199   0.000118460   4.69860e-05   1.72502e-05   5.57788e-06   1.55637e-06   4.57787e-07   1.10658e-07   2.46198e-08   3.95820e-09   5.32382e-10
  18  14 2868.6209    3.2679  0.8294 11.0079 -0.0081       1.66841  0.0361   0.0870   0.0613    0.2196   0.0000      0.716998   434.7807      -5.59936       7.52331       2.30864      -6.25946       1.29986      -3.32779       1.81007      0.887538      -1.82514       1.86978      0.711647      0.117518     -0.443182    0.00727917      0.309170     0.0173250     0.0490119    -0.0571141    0.00315787   -0.00636268   -0.00599452    0.00210016  -4.92547e-05    0.00146578   8.53086e-05   0.000104002  -4.58254e-05  -2.71011e-06  -4.15220e-06  -9.05979e-07   3.40319e-07   1.21064e-07   3.08899e-08   3.00794e-09  -8.98449e-11       2.73950       3.26258       3.24082       3.07335       3.21386       3.36465       2.97140       2.43228       1.89715       1.52684       1.15082      0.899147      0.698996      0.500270      0.342923      0.226018      0.138719     0.0786431     0.0459359     0.0251765     0.0127200    0.00641587    0.00311609    0.00140210   0.000667261   0.000248827   0.000109584   4.36594e-05   1.56605e-05   5.11360e-06   1.56897e-06   4.17558e-07   1.05384e-07   2.13291e-08   3.34019e-09   4.30250e-10
  18  15 3012.1182    3.9573  0.8440 11.6061 -0.0026       2.61024  0.0356   0.1069   0.0629    0.1928   0.0000      0.773081   437.1532     -0.342070       10.4249       6.33953       1.87390       3.85459      -4.42652      -3.68682       2.15490       1.34109     -0.167593      0.216442     0.0227372    -0.0327811      0.211411      0.385995   -0.00238156     0.0792339    -0.0478148    -0.0168771    -0.0134133   -0.00755692    0.00336278    0.00419287  -7.18884e-05   3.08175e-05   1.88653e-05  -4.25093e-05  -1.51621e-05   3.59339e-07  -1.04618e-06   4.51857e-08  -2.46055e-08   1.86161e-09   1.67084e-09  -4.77201e-11       2.62795       3.39169       3.50973       3.49788       3.28775       3.05236       2.91454       2.39769       2.03277       1.57807       1.18965      0.936792      0.658473      0.452807      0.295846      0.196773      0.126359     0.0712022     0.0403145     0.0230428     0.0114717    0.00588839    0.00305710    0.00156239   0.000622948   0.000267328   0.000110511   4.44428e-05   1.50095e-05   5.15389e-06   1.56502e-06   3.93432e-07   9.51911e-08   2.16393e-08   3.83923e-09   4.31770e-10
  18  16 3154.8157    4.0732  1.0134 11.7501 -0.0072       1.01481  0.0418   0.1036   0.0736    0.2175   0.0000      0.850417   437.6756       1.65246       12.0995       1.28991      -1.99082      0.701573       1.87256     -0.881359    -0.0604996      0.814791      0.645213      0.890061       1.38430     -0.711026      0.176604      0.278070      0.361784      0.202432    -0.0644927    0.00117035   0.000850980   -0.00355110   -0.00575703  -0.000181083   0.000539216   0.000244257  -3.24305e-05   6.11837e-05  -2.31616e-05   2.20737e-06  -1.49587e-06   1.14633e-06   5.22034e-08  -1.68720e-08  -9.13809e-09  -9.56215e-10       2.49184       3.15904       3.55889       3.29949       3.42619       3.16424       2.73745       2.43360       1.96943       1.63108       1.31416      0.917403      0.687866      0.480964      0.312762      0.205723      0.135669     0.0819255     0.0485294     0.0252094     0.0147955    0.00734561    0.00368970    0.00165371   0.000751060   0.000328404   0.000137541   5.21924e-05   1.94847e-05   5.88276e-06   1.96619e-06   5.63988e-07   1.35002e-07   2.70559e-08   4.42632e-09   4.88571e-10
  18  17 3297.2373    3.6050  1.3606 12.1078 -0.0085      0.937149  0.0574   0.0835   0.0896    0.1546   0.0000      0.730765   441.7100      -2.15355       11.4359       2.50931       3.19167      -1.34442       3.36928      -2.30113       3.42062     0.0478750      0.127051      0.360809      0.317599      0.659444      0.461751    -0.0841722     -0.140847     0.0201806     0.0983418    -0.0124107    0.00569681    0.00832510   -0.00621358  -0.000929823   8.91117e-05   6.89249e-05  -0.000353682   3.23640e-05  -1.34619e-06   2.19367e-06  -2.14434e-06   9.74172e-07   8.53117e-08  -1.80826e-08  -3.46545e-09  -4.28474e-10       3.45645       4.60220       5.16266       5.24310       4.97888       4.64835       4.10512       3.21866       2.65371       2.26816       1.55369       1.20130      0.890851      0.591260      0.417568      0.260724      0.173458     0.0966419     0.0617952     0.0341678     0.0186305    0.00924790    0.00490174    0.00219035    0.00103998   0.000400043   0.000183415   6.93382e-05   2.65820e-05   8.23589e-06   2.50326e-06   6.04370e-07   1.67427e-07   3.58644e-08   5.79867e-09   6.85714e-10
  18  18 3440.0299    3.1204  2.4327 10.9134 -0.0048      0.882948  0.0702   0.0521   0.1172    0.1661   0.0000      0.299643   451.7339      -7.83275       14.1973       4.12146      -5.13922       3.80257       3.85339     -0.889680      -5.98332     -0.694547      0.336352      0.978044     -0.314146     -0.230587     -0.300282     -0.221274    -0.0455566      0.109663     0.0189362    -0.0123984   -0.00752930     0.0118378     0.0110047   -0.00467458   0.000558535   0.000983362   0.000118974  -0.000101641  -2.45504e-05  -2.84998e-06  -2.48292e-06  -7.40315e-07  -2.32954e-08   3.85375e-08   6.46941e-09  -2.60176e-10       4.16124       5.17599       5.46277       5.67963       5.78695       5.05228       4.88065       3.76803       3.20444       2.65720       2.02217       1.51314       1.09538      0.767675      0.525990      0.332044      0.227218      0.131049     0.0793711     0.0439402     0.0233204     0.0124501    0.00597109    0.00279984    0.00126895   0.000539643   0.000223061   8.84682e-05   2.93632e-05   9.50047e-06   2.96932e-06   7.39752e-07   1.98345e-07   4.39265e-08   7.72030e-09   7.90070e-10
  18  19 3582.7340    2.5519  3.4762 10.4740  0.0013      0.785875  0.0874   0.0366   0.1408    0.1142   0.0000      0.188456   443.6888       4.08311       18.2838      -18.6831      -23.2704       16.9126       6.11206      0.423289      -2.13207       4.96322       4.60613    0.00521636      0.341303       1.54910       1.09824      0.513073     -0.255539    0.00478946      0.142851     0.0107537    0.00379523   -0.00508384    0.00182393   -0.00200891    0.00127598  -0.000411098   0.000435982   2.61859e-05   4.39244e-05  -2.77580e-06  -1.39765e-06  -8.76105e-07   6.30854e-07   3.91439e-08  -1.03647e-08   4.95006e-11       5.57716       7.16776       7.25966       7.42269       7.00742       6.30640       5.91479       5.23718       4.60487       3.64832       2.93081       2.06946       1.51819       1.01697      0.675641      0.432148      0.268992      0.168318     0.0918266     0.0545271     0.0279507     0.0154302    0.00734575    0.00349794    0.00154694   0.000662972   0.000266189   0.000103481   3.41598e-05   1.23264e-05   3.46873e-06   1.02301e-06   2.50652e-07   4.98581e-08   9.28934e-09   1.02792e-09
  18  20 3725.3595    2.1692  4.9337 10.1783 -0.0008      0.343748  0.1060   0.0258   0.1778    0.0764   0.0000      0.127496   435.6552      -5.50814       24.6553       3.79288      -2.55205      -4.78525       3.31091       6.34238     -0.578131       4.83545     -0.528817      -3.29578       2.61243       1.10117     -0.452566   -0.00469940      0.529263     0.0732874     0.0154898   -0.00449640    -0.0200734   -0.00617323   -0.00787164   -0.00423714    0.00143159  -0.000164809  -0.000404516  -2.06580e-06   5.49437e-05   8.24744e-06  -4.33915e-06  -7.62291e-07   1.77650e-07   2.16822e-08  -3.13346e-10  -5.01666e-10       6.12222       7.75892       8.52407       8.79996       8.24226       7.92495       6.96194       5.83382       4.99361       4.06181       3.03819       2.25546       1.68025       1.18159      0.781111      0.525835      0.322882      0.185768      0.116721     0.0679757     0.0355246     0.0182255    0.00920788    0.00437378    0.00198994   0.000798172   0.000340994   0.000136386   4.83917e-05   1.55579e-05   4.74523e-06   1.29154e-06   3.09558e-07   6.43942e-08   1.09124e-08   1.30683e-09
  18  21 3868.4253    1.7941  6.9335  9.8235  0.0001      0.403634  0.1370   0.0191   0.2329    0.0604   0.0000     0.0902528   431.1574      -11.6003       12.9210       1.96214      -7.57664      0.762109       16.2790       7.28459      -1.28441     -0.518256       8.30920      -6.58097       1.11823       2.07997      -1.48672    -0.0844337    0.00689541    -0.0450366     0.0517147     0.0907267    -0.0607569    -0.0401896   -0.00990319    0.00417703    0.00169660   7.90936e-05  -0.000211809  -0.000191206  -7.49499e-05   6.87862e-06  -7.28344e-06   3.00710e-09   6.67027e-07  -4.40132e-08  -9.28441e-09  -1.33040e-09       7.62262       10.3830       10.7299       11.5037       10.8238       10.1497       9.13133       7.49121       6.40039       4.96293       3.79127       2.83732       2.16059       1.47827       1.02484      0.648415      0.431038      0.235057      0.151578     0.0807227     0.0456997     0.0226398     0.0117416    0.00555021    0.00245223    0.00103015   0.000425379   0.000165213   6.19041e-05   1.89254e-05   6.28907e-06   1.55966e-06   4.11893e-07   8.42424e-08   1.54315e-08   1.80679e-09
  18  22 4010.9238    1.5260 10.1702  9.5207 -0.0003      0.270910  0.1786   0.0144   0.3092    0.0510   0.0000     0.0699097   438.7137       12.5683       19.1408      0.639968      -12.3054       17.8715       6.73508      -2.48225       22.3234      -6.45589      -10.8499      -5.51013      -2.49398      -4.50006    -0.0536636      0.488931     -0.344084      0.147796     -0.185447    -0.0638588     0.0611707    0.00193006    -0.0123056   -0.00705010   -0.00128463    0.00185385  -0.000143756  -1.15373e-05  -4.68882e-05   2.63582e-05  -5.16254e-06  -5.04345e-06   2.99984e-07   2.47943e-07  -2.56391e-08  -3.01757e-09       9.65459       12.7168       13.1761       13.5863       13.0940       12.3149       11.0179       9.55156       8.00500       6.32391       4.92635       3.66310       2.73604       1.86909       1.29655      0.821631      0.524494      0.312757      0.183429      0.103789     0.0548069     0.0297767     0.0140983    0.00693710    0.00303955    0.00134030   0.000515066   0.000208896   7.11878e-05   2.44979e-05   7.40549e-06   2.01746e-06   5.14912e-07   1.03615e-07   1.80253e-08   2.11283e-09
  18  23 4153.9517    1.2891 11.3810  9.4954 -0.0021      0.186003  0.2141   0.0122   0.3701    0.0466   0.0000     0.0772050   467.1939      -6.39281       3.18641      -6.03164       11.9942      -3.75135       5.75757       15.9721    -0.0330385      -2.10316      0.825853       5.33107      -2.24218       2.06442      -2.63191      0.671828     -0.138723     -0.334786     -0.133218     0.0427136     0.0165253     0.0791523    0.00241038    0.00516316    0.00234799   -0.00309565   0.000779200   0.000186097  -2.26372e-05  -1.52372e-05   1.75575e-05  -2.32992e-06  -1.13691e-06   1.73957e-07  -6.21252e-09   8.56329e-10       11.2260       15.0148       15.4221       16.1231       15.4185       14.3817       12.5468       10.9001       9.25910       7.47193       5.91332       4.27608       3.09235       2.07654       1.45405      0.920215      0.596163      0.357052      0.216760      0.120486     0.0655070     0.0335933     0.0164921    0.00779513    0.00355591    0.00151659   0.000611022   0.000232712   8.35697e-05   2.75468e-05   8.61341e-06   2.29477e-06   5.89154e-07   1.17060e-07   2.07563e-08   2.47363e-09
  18  24 4296.5630    1.0603 14.7155  9.3485 -0.0025      0.134224  0.3026   0.0094   0.4838    0.0427   0.0000     0.0862911   428.4166       9.82176       1.43126      -28.8481      -31.6846       11.8008       11.4101     -0.882774       23.7905      0.771283      -5.52694       5.51577       8.50121      -4.70963      0.168172       2.72349     -0.103072     -0.674098      0.175137     0.0695641     -0.188637    -0.0156147     0.0162968     0.0131563    0.00329130  -0.000600581    0.00139305  -0.000537578  -9.96923e-05   1.37025e-05   3.89965e-06  -6.56172e-06  -2.29920e-07  -2.37667e-07   5.37421e-08   1.95056e-09       13.8936       18.0643       19.6991       19.8489       19.2641       17.8440       15.8865       13.8424       11.3622       9.23559       7.21659       5.34689       3.92538       2.68354       1.83989       1.18194      0.787372      0.466861      0.274787      0.156359     0.0839207     0.0438499     0.0220928     0.0105690    0.00470735    0.00203285   0.000839261   0.000322484   0.000112307   3.73729e-05   1.14865e-05   3.05648e-06   7.72548e-07   1.54071e-07   2.55667e-08   2.94925e-09
  19   9 2173.8086    0.8805  0.6816  9.0861  0.0008       4.74916  0.0360   0.0267   0.0571    0.1300   0.0000      0.996866   438.0709      -2.87983       14.5528      -1.14968     -0.835987     -0.293526       2.24087      -2.38151     -0.103405     -0.740608      0.685749     -0.596436     0.0390520     -0.147813    -0.0162811     -0.103191      0.157475    -0.0751451   -0.00667510   -0.00503749   -0.00272131   8.58580e-06    0.00474310   0.000215114   -0.00216726   0.000188250  -3.62532e-05  -2.60319e-05  -2.30839e-06   7.44525e-06  -5.90004e-06  -1.17427e-06   8.95546e-07  -6.14383e-08  -4.98493e-08   3.67807e-09       2.31861       2.59925       3.51229       3.29958       2.78404       3.29804       2.77840       2.09166       2.02604       1.68067       1.06727      0.970690      0.756859      0.449679      0.340734      0.268742      0.138548     0.0879020     0.0660290     0.0318180     0.0163520     0.0110333    0.00582321    0.00230670    0.00120927   0.000666489   0.000282845   9.02194e-05   3.85752e-05   1.95313e-05   7.12439e-06   2.08401e-06   5.67290e-07   1.37259e-07   2.83143e-08   5.77736e-09
  19  10 2322.3662    1.1304  0.9272  9.3923  0.0011       3.24704  0.0511   0.0287   0.0675    0.1590   0.0000      0.905283   435.7944       1.32149       7.97225      -2.37435      -2.47603      -1.27056     -0.172481       1.99860       2.88248      -1.74513      -1.41308     -0.894595      0.102365     -0.469810     -0.515588     0.0777753      0.137776    -0.0332906     0.0701166    -0.0327655     0.0146011    0.00868612    0.00203477   -0.00199335    0.00101491   0.000737575  -0.000157129  -2.96300e-05  -1.77590e-05  -1.73638e-05   3.15183e-06  -3.22411e-07  -2.90019e-07   2.93190e-08  -7.23185e-09  -2.02778e-08       2.91775       3.28492       4.61911       4.55191       3.68830       4.31129       3.66714       2.45548       2.71037       2.06790       1.20621       1.21545      0.959736      0.506027      0.410636      0.328070      0.163402      0.105379     0.0842318     0.0393076     0.0191213     0.0142860    0.00760808    0.00284702    0.00156307   0.000928796   0.000369898   0.000112433   5.04505e-05   2.48010e-05   9.76425e-06   2.80206e-06   7.11203e-07   1.59758e-07   3.21364e-08   7.16195e-09
  19  11 2468.2814    1.6072  1.0261  9.8253 -0.0085       4.93196  0.0520   0.0405   0.0775    0.2179   0.0000      0.921832   439.9036      -3.62563       14.2354       4.23655      -2.15743       1.03309       6.37698       3.84237      0.390940     -0.995195      0.270469      0.363859      0.292634      0.366772     -0.205428      0.134595     0.0813208     -0.172265   -0.00433950    -0.0334909    -0.0361085    0.00721437   -0.00175721   0.000745583   -0.00242663   0.000691108  -0.000127924   4.31933e-06  -2.40037e-05  -6.36206e-06   1.37500e-08  -6.50573e-07   1.63439e-07   8.58022e-08   2.30425e-09  -5.48288e-09       3.82842       4.37244       4.34965       4.33663       3.86640       4.51978       4.49174       3.64666       2.86584       2.20961       1.40690       1.23525       1.15062      0.862991      0.596675      0.396171      0.267673      0.155884     0.0795071     0.0472392     0.0258144     0.0122340    0.00641876    0.00381893    0.00182881   0.000684952   0.000282678   0.000130073   5.90116e-05   2.22044e-05   7.11085e-06   2.20676e-06   5.76884e-07   1.34522e-07   3.45014e-08   7.63053e-09
  19  12 2613.1467    2.0262  0.9580 10.3473 -0.0090       2.78003  0.0456   0.0535   0.0663    0.2086   0.0000      0.860957   433.2996    -0.0838168       16.2988      -6.29878      -3.31437      0.723079       1.44803       1.00194       2.06878     -0.721227       1.46992      -2.15812       1.98373      0.249313     -0.176234     0.0738509    -0.0864613     0.0686795    -0.0331902    -0.0451307     0.0266103    -0.0157641   -0.00647669   0.000529031    0.00165377   5.86178e-05  -7.03317e-05  -7.77249e-06   0.000136323   1.39733e-06  -2.43758e-06  -9.22404e-07  -6.47203e-07   3.76582e-08   9.46749e-09  -2.07034e-09       2.51569       3.62959       3.95708       3.87018       4.03349       3.61391       3.08107       2.85045       2.24488       1.76206       1.38434       1.14507      0.740430      0.627293      0.374653      0.267793      0.174358      0.105813     0.0628162     0.0397971     0.0196849     0.0121124    0.00627068    0.00296028    0.00146570   0.000693377   0.000287941   0.000115250   5.11853e-05   1.81084e-05   5.27590e-06   2.08336e-06   6.51863e-07   1.83699e-07   3.82673e-08   8.66221e-09
  19  13 2757.9442    2.8181  0.9743 10.7100 -0.0061       1.66723  0.0430   0.0697   0.0662    0.2382   0.0000      0.757490   437.6273       1.62537       10.6906     -0.343527      -2.32642      0.933902      0.288538      0.219171       2.61113     -0.586543      0.161420      -1.64635     -0.890057   -0.00926126     -0.284040     -0.327927     0.0110354      0.110523    -0.0129455  -0.000735913    0.00865249   -0.00741256   -0.00327804   -0.00167028    0.00109040   0.000422921   0.000325963  -3.81812e-05   1.92931e-05   1.89893e-05  -4.18052e-06  -2.38306e-06  -1.48285e-07   1.32154e-08   2.49345e-08   8.69527e-09       2.37908       3.52460       3.56011       3.63525       3.73799       3.09198       3.10755       2.36034       2.32780       1.67752       1.38447       1.08566      0.745169      0.572932      0.351273      0.258757      0.153641      0.103064     0.0631896     0.0312641     0.0227600    0.00957727    0.00622063    0.00285232    0.00139439   0.000643819   0.000243154   0.000125286   3.78633e-05   1.60368e-05   5.93282e-06   1.69848e-06   6.02671e-07   1.45420e-07   3.29178e-08   7.70608e-09
  19  14 2902.5122    3.5133  0.7914 11.5229 -0.0074       1.39633  0.0381   0.0933   0.0576    0.1774   0.0000      0.801652   438.9961     -0.206511       18.3107       3.63354      -1.74115      0.726987       1.24795     -0.598562      0.302276      0.677094      0.386768      -1.12320      0.554640     0.0369967     -0.343394    -0.0298349    -0.0195239    -0.0517490    -0.0144469   -0.00363424    0.00531618   -0.00197200   -0.00254170    0.00300515   0.000291227  -0.000490046  -0.000126055  -3.95719e-05  -6.99824e-06   8.36307e-06   3.98519e-06   1.85040e-06   7.91187e-07   1.80917e-07  -4.07075e-08   5.85561e-09       2.34794       2.85594       3.43322       3.09087       3.71181       2.71535       2.59838       2.61860       1.89990       1.60835       1.36123      0.935495      0.750066      0.480985      0.327497      0.256376      0.137011     0.0876972     0.0593960     0.0315007     0.0206262     0.0105793    0.00476334    0.00289781    0.00141659   0.000599798   0.000298834   0.000117337   3.71374e-05   1.65135e-05   5.89979e-06   1.31031e-06   5.04714e-07   1.71063e-07   3.78834e-08   6.67387e-09
  19  15 3046.4666    3.9836  0.9370 11.7293 -0.0072       1.20403  0.0396   0.0957   0.0615    0.2028   0.0000      0.938196   439.8615     -0.578975       16.5794      0.681853      -2.20693      -3.16626      -2.09245      0.930427      0.861330       1.16430      -1.56201      0.418129      0.240952      0.127136    -0.0495979     -0.114378    -0.0330955     0.0326833    -0.0317260    -0.0145231  -5.38194e-05   -0.00435761   7.50424e-05   -0.00263219   0.000101563  -0.000185910   0.000594653   0.000185298  -1.21924e-05  -4.22375e-06  -6.81139e-06  -7.98108e-07   1.72946e-07  -4.10449e-08  -2.99367e-08  -4.12849e-09       2.37090       3.05240       3.41265       3.30280       3.28630       3.21841       2.82663       2.32696       2.05250       1.65923       1.34647       1.03244      0.703932      0.550075      0.341469      0.230530      0.173465     0.0944353     0.0611684     0.0369321     0.0192172     0.0107190    0.00541427    0.00277020    0.00129411   0.000614008   0.000248304   0.000107393   4.67830e-05   1.76040e-05   5.33918e-06   1.91619e-06   6.10089e-07   1.46916e-07   3.30081e-08   6.97260e-09
  19  16 3189.7226    3.9282  1.0761 11.7956 -0.0070     -0.224567  0.0566   0.0891   0.0691    0.2159   0.0000      0.790625   440.4175       1.47901       12.0022       2.67519      -3.02885       5.50688       5.95135    -0.0308683     -0.436861     -0.301382       1.44456     -0.828866      0.374578     -0.169905     -0.201689    -0.0994160      0.208419   -0.00160849  -0.000652222    -0.0100537    0.00145976   0.000918421   0.000936827    0.00218597   2.41376e-06  -0.000627614   1.05791e-05  -8.82045e-05   6.53367e-05   3.93278e-07   2.11444e-07  -7.24502e-07   6.64428e-09  -3.36939e-07  -1.56432e-08  -3.88181e-10       2.84119       4.78817       3.60001       5.31088       4.19974       4.96821       3.63747       3.94609       2.93657       2.41422       1.96877       1.27313       1.34784      0.622828      0.675802      0.294778      0.267950      0.144972     0.0862658     0.0492235     0.0242541     0.0146689    0.00727144    0.00389281    0.00166831   0.000805538   0.000293255   0.000135667   4.95722e-05   1.92937e-05   6.68565e-06   2.65363e-06   7.57060e-07   1.80818e-07   6.51825e-08   9.08740e-09
  19  17 3332.8785    3.5335  1.6586 11.4997 -0.0032      0.753840  0.0541   0.0665   0.0900    0.1354   0.0000      0.406293   436.9347      -9.39794       13.9157     0.0131005      -2.23374      -1.15976       1.55562    0.00199307       5.28241      -1.30400       3.11001       1.33157      0.623246      -1.06801      0.587585      0.319573     0.0741233    -0.0739624    -0.0752737    0.00134301   -0.00207504   -0.00572354   -0.00177607   0.000444627   0.000968444   -0.00111424  -3.20874e-05   4.62732e-05  -4.61349e-06   1.70917e-05   1.03995e-05   1.03594e-07   8.24597e-07  -5.23245e-08  -1.10053e-08  -7.67803e-09       3.31324       3.96521       4.38991       4.85209       4.43009       3.97666       3.66798       3.31830       2.66916       2.10239       1.74283       1.35853      0.955343      0.634232      0.460067      0.318416      0.203154      0.120197     0.0770262     0.0462819     0.0265006     0.0129591    0.00677520    0.00348028    0.00187697   0.000855671   0.000378719   0.000144994   5.69776e-05   1.94947e-05   6.94934e-06   2.07028e-06   6.23061e-07   1.61082e-07   3.91574e-08   7.64762e-09
  19  18 3476.0646    3.0088  2.6917 10.6819 -0.0031      0.614567  0.0709   0.0442   0.1179    0.1271   0.0000      0.265625   441.2093      -1.63698       19.8718      -4.41294      -4.69565       1.26432      -7.36834      -4.88793       1.75943      0.113155      -1.19040      -1.66971     -0.612471       1.31556     -0.448763    -0.0724848      0.622070     -0.224711    -0.0866592    -0.0734495    0.00940448    0.00656251   -0.00873876   -0.00296216    0.00731633   0.000376930  -0.000548010  -9.48237e-05   3.75098e-05   3.60895e-06   4.81778e-06   5.54832e-07   1.38343e-06  -3.20636e-07  -9.19683e-08   1.00662e-08       3.91039       5.11951       5.11669       5.60532       5.38679       5.25343       4.63603       3.89909       3.32892       2.68172       2.12643       1.60389       1.20097      0.864649      0.610198      0.392573      0.270615      0.160549      0.101986     0.0563171     0.0332291     0.0173624    0.00920376    0.00445191    0.00218555   0.000935971   0.000427181   0.000171591   6.94807e-05   2.51470e-05   8.88727e-06   2.75866e-06   8.70232e-07   2.16872e-07   5.28788e-08   1.09654e-08
  19  19 3619.4408    2.4538  3.9578 10.3695 -0.0017      0.545316  0.0870   0.0311   0.1510    0.0945   0.0000      0.158312   433.1697       6.25572       15.3423      -4.43797       3.95737       1.16523      -5.55957       9.98323       2.59438      0.708069       6.10836       3.81693      -3.38187     -0.840789     -0.901255      0.363629     0.0723375    -0.0124158      0.134621     0.0400507    -0.0180824    0.00407541   -0.00556709    0.00902185   0.000698411   -0.00314025  -0.000115392   0.000395254  -1.25775e-05  -1.25645e-05   3.19835e-07   4.55725e-06  -7.68304e-07  -1.12393e-07  -4.23351e-08   4.27521e-09       4.92650       6.22271       6.67755       6.87948       6.67860       6.20649       5.78052       4.92436       4.15419       3.36029       2.75296       2.01669       1.53952       1.06512      0.738859      0.502540      0.324203      0.201725      0.122096     0.0718657     0.0412269     0.0213867     0.0110224    0.00569879    0.00275280    0.00123315   0.000546403   0.000228091   8.95600e-05   3.29763e-05   1.14524e-05   3.53096e-06   1.04873e-06   2.84368e-07   6.75923e-08   1.34677e-08
  19  20 3762.5837    2.0641  5.8267  9.9189  0.0002      0.328096  0.1105   0.0220   0.1976    0.0717   0.0000     0.0977852   436.5198      -17.6312       11.0124       17.1301      -16.9317      -5.62674       1.58489       7.74717       8.18138      -5.17523      -2.15630       4.83750       2.85780     -0.470257    -0.0702504      0.590581      0.467996     0.0433083      0.202990     0.0951768    0.00713950     0.0108573    -0.0249235   -0.00289090   0.000726344    0.00102617  -0.000294136  -0.000215106   8.90009e-05  -1.43043e-05   2.11714e-06   4.78516e-06   5.23765e-09  -3.02276e-07   9.73048e-08  -2.86970e-08       6.33856       7.97804       8.62889       8.73932       8.67476       8.15416       7.37665       6.30131       5.33698       4.24925       3.47254       2.59411       1.97269       1.36309      0.928454      0.635310      0.422040      0.267163      0.158377     0.0937446     0.0503767     0.0275676     0.0143922    0.00718096    0.00347102    0.00157986   0.000680793   0.000279123   0.000113541   4.17950e-05   1.41591e-05   4.65717e-06   1.35689e-06   3.77237e-07   8.70463e-08   1.72596e-08
  19  21 3905.7604    1.7477  7.9489  9.6061 -0.0017      0.370156  0.1374   0.0167   0.2404    0.0575   0.0000     0.0741000   438.4852     -0.229914       8.51957      -2.22580       10.4109      -10.9898      -14.1766       3.03238      -1.54857      -7.19152      -3.38435       2.69904       3.47374      -2.03835      -2.15311     -0.115219      -1.05206      0.163750      0.225934     0.0406059     0.0605439     0.0365901   -0.00493813    0.00384548   -0.00450626    0.00167936    0.00110741   0.000401789   5.97260e-05   2.18653e-06   9.42227e-06   7.45162e-06   5.23290e-07   3.64003e-07   3.61918e-08  -1.28680e-09       7.58522       9.68011       10.3933       10.5706       10.4552       9.64879       8.77340       7.65120       6.54722       5.23536       4.22702       3.21566       2.36711       1.67212       1.13425      0.770468      0.508572      0.317341      0.188986      0.114057     0.0610907     0.0335726     0.0175636    0.00873238    0.00421321    0.00197744   0.000820782   0.000343822   0.000137244   5.02142e-05   1.69935e-05   5.68356e-06   1.66419e-06   4.56060e-07   1.05936e-07   2.16475e-08
  19  23 4192.9034    1.2490 13.8273  9.3522 -0.0007      0.264411  0.2521   0.0102   0.4168    0.0446   0.0000     0.0675774   440.8140       9.80902       15.4193     -0.750105       24.6200       26.7528       21.6439       15.6586      -5.66698       8.99243       1.66909       1.37163       2.68670      0.693641       2.19045     -0.417398      0.388799      0.988048      0.120482    -0.0836083     0.0850263     0.0593435    -0.0125328   -0.00390562    0.00213830   0.000442864   2.72014e-05  -0.000313017  -0.000258614  -5.01653e-05   7.30598e-06   1.14013e-05  -2.62200e-06  -3.25371e-07  -2.08915e-08  -6.07362e-09       11.4944       15.3659       16.4294       17.0748       16.2781       15.3332       14.0338       11.9142       10.1382       8.21082       6.47038       4.93003       3.66648       2.58553       1.82314       1.20040      0.800347      0.486553      0.306676      0.174190     0.0998101     0.0544139     0.0282155     0.0142652    0.00691013    0.00313386    0.00141405   0.000575767   0.000228324   8.57817e-05   2.95091e-05   9.36895e-06   2.81743e-06   7.17427e-07   1.72724e-07   3.49824e-08
  19  24 4335.9819    1.0244 15.6887  9.2803 -0.0015      0.216238  0.3293   0.0085   0.4931    0.0415   0.0000     0.0905225   430.4794      -20.5580       12.4981       26.7917       2.71897      -21.8763      -11.8595      -6.28162     -0.629928       9.36377       11.4641      -3.34929      -1.81704       2.09384       3.25845      0.681242      0.951163      -1.09001     -0.973362     -0.216109      0.101526    -0.0355004    -0.0793225     0.0170314   -0.00144915  -0.000478781   -0.00182008   0.000941030   0.000212499   0.000257724   1.34718e-05  -1.44089e-05  -4.33889e-06   2.67147e-06   5.76395e-08  -4.74920e-08       13.7661       18.6190       19.4179       20.2515       19.8804       18.9320       16.3253       14.4531       12.2022       9.91885       7.83380       5.91862       4.41564       3.15850       2.23507       1.49660      0.959586      0.609183      0.371508      0.220544      0.123899     0.0690694     0.0351318     0.0179173    0.00832552    0.00392997    0.00167713   0.000710220   0.000270414   0.000103751   3.54002e-05   1.17092e-05   3.41009e-06   9.29460e-07   2.14736e-07   4.29196e-08
  20   9 2203.2381    0.8851  0.7618  8.9336 -0.0071       4.42931  0.0500   0.0245   0.0540    0.1658   0.0000       1.02367   440.5488      -3.22729       14.7590      -4.73295      0.861838     -0.705861       3.01691      0.611546      -2.73507      -3.61398      0.771483      0.734884      0.387169      0.304626     0.0606969     -0.381187     -0.119408    -0.0140361     0.0751995    -0.0201097     0.0291884   -0.00268898    0.00180548    0.00103948   -0.00458042   0.000325947   0.000596518   3.43699e-05  -4.25475e-05   3.56371e-05   2.88798e-06  -3.61446e-06  -7.37308e-07   2.97849e-07   2.18216e-08   1.28687e-08       2.51054       3.33118       4.32902       2.90524       4.31247       3.43224       2.99830       3.58552       1.81822       2.44713       1.54588       1.02379       1.09986      0.580622      0.495247      0.364358      0.176819      0.160658     0.0752001     0.0460462     0.0333418     0.0129490    0.00884092    0.00529226    0.00199926    0.00128542   0.000485772   0.000182639   0.000104055   4.21966e-05   1.32296e-05   5.84279e-06   1.82335e-06   4.16084e-07   1.45706e-07   4.91835e-08
  20  10 2352.4948    1.1968  0.9426  9.4578 -0.0071       3.55958  0.0381   0.0291   0.0657    0.1716   0.0000      0.830176   437.6495       1.52330       11.6326      -8.06708     -0.955440     -0.517464       2.05352       1.12239       4.36029      0.768282      0.246292      0.967188      0.195632      -1.03399     0.0399969   -0.00340558     -0.107537     -0.111839     0.0651382   -0.00960899     0.0116725   -0.00208520    -0.0104472    0.00154825   -0.00142342   0.000128566   2.46977e-05  -2.83191e-05  -6.84075e-05  -8.67618e-07   1.97725e-05   3.59019e-06   1.98254e-06  -2.16801e-07  -6.41599e-08   2.60021e-08       2.29885       2.68332       3.17627       3.28092       3.22026       2.90386       2.55507       2.50287       2.03108       1.54781       1.25808       1.02220      0.755295      0.536090      0.384072      0.268419      0.181529      0.113668     0.0699576     0.0440101     0.0250128     0.0135224    0.00794362    0.00395478    0.00207078    0.00107701   0.000506074   0.000226651   8.61761e-05   3.59035e-05   1.32829e-05   4.35760e-06   1.54386e-06   4.78486e-07   1.43537e-07   3.64617e-08
  20  13 2790.6889    2.8486  0.9483 10.9389 -0.0035       1.35661  0.0374   0.0675   0.0624    0.1900   0.0000      0.816882   441.2909      -4.83655       15.5553      -4.28546       2.37265       1.74310      -1.05393      -2.19042      0.425336      -5.60005      -1.36618     -0.502960      0.488932     -0.402717     -0.634725      0.292591     -0.275551    -0.0828126    -0.0423458     0.0758367    0.00321630   -0.00810424    0.00130184  -0.000207282   -0.00318844   -0.00104293  -0.000301535  -0.000137692  -5.48282e-05   4.70303e-06  -1.49706e-05   3.48067e-06  -2.25749e-06  -2.87397e-08  -1.71851e-08  -5.28342e-09       2.06657       2.71308       2.99798       3.17197       3.02169       2.82070       2.54135       2.24915       1.91263       1.52377       1.21305      0.939087      0.707061      0.492949      0.362784      0.256106      0.168762      0.104142     0.0618623     0.0398503     0.0251940     0.0130385    0.00715293    0.00357196    0.00196804   0.000962496   0.000479929   0.000190983   8.62879e-05   3.38277e-05   1.25960e-05   4.46893e-06   1.64320e-06   4.76119e-07   1.37827e-07   3.67073e-08
  20  14 2935.8852    3.5471  0.8606 11.4960 -0.0012       1.43772  0.0349   0.0876   0.0620    0.1792   0.0000      0.759570   437.5487       5.10158       10.4297      -1.41357       3.31287     -0.100378      0.986300     -0.981557       1.36081     -0.754713      0.484933      0.466402      0.944809     -0.532982      0.112797      0.360773   -0.00864627    -0.0239387    -0.0371338     0.0426173     0.0234659   -0.00834965   -0.00585568   -0.00360497   0.000626248   0.000878360  -0.000309381   0.000163659   1.12469e-05   4.16757e-06  -1.18714e-05  -5.82546e-06   1.87637e-06   3.64021e-08  -4.22983e-08   3.15722e-08       2.04438       2.63031       3.15059       3.07894       3.00159       2.94130       2.51372       2.14074       1.90555       1.37628       1.26072      0.882558      0.668931      0.477945      0.363409      0.230930      0.150078      0.107013     0.0612135     0.0396034     0.0229996     0.0119524    0.00760853    0.00377079    0.00173392   0.000900846   0.000409408   0.000192965   7.68943e-05   3.55492e-05   1.23109e-05   4.19383e-06   1.61253e-06   4.98196e-07   1.46097e-07   3.67007e-08
  20  16 3224.3540    3.9463  1.1551 11.8521 -0.0012      0.610729  0.0461   0.0860   0.0778    0.1979   0.0000      0.765277   435.1824      -3.96632       14.4084       6.55271       4.83889      0.374344      -1.73283       1.49432       1.26458      -2.94327     -0.211633    -0.0276699    -0.0875659      0.437527     0.0712510     -0.302284    -0.0730474      0.105012     0.0670386    -0.0178541     0.0267293   -0.00122262     0.0120054   -0.00152489  -0.000844246   0.000184868   4.55704e-05   2.86034e-05   5.26674e-05  -9.49261e-06  -1.53864e-06   5.58969e-06  -6.39568e-07   6.42458e-07  -3.40241e-07   9.19711e-09       2.89600       3.83081       4.13420       4.53927       4.22536       4.13930       3.46579       2.86522       2.33742       1.99154       1.54706       1.16938      0.848348      0.610483      0.409786      0.289985      0.195715      0.127275     0.0815033     0.0509430     0.0292722     0.0159492    0.00938371    0.00441580    0.00236608    0.00101676   0.000536492   0.000208240   9.79463e-05   3.61127e-05   1.60855e-05   5.00278e-06   1.79985e-06   5.15019e-07   1.51862e-07   3.60151e-08
  20  17 3368.1423    3.2819  1.7532 11.7765 -0.0072       1.50349  0.0606   0.0617   0.0934    0.1032   0.0000      0.419625   437.1566       1.69340       8.19682       3.12023      -5.49402      -4.20400       5.40274      -3.43222       1.69371      -4.16487      -2.20920      0.237500       1.79922     -0.621349     -0.935833      0.159653     -0.330589     0.0182442    -0.0771314      0.147705    -0.0176675    -0.0113248    -0.0228037   0.000343159    0.00523418    0.00359443  -0.000152852   0.000335689  -8.85995e-05  -6.63048e-05  -1.17821e-05  -8.13118e-06  -1.09556e-07   9.15014e-07   3.35333e-07   1.18294e-10       3.36675       4.40558       4.72694       4.58427       4.46533       4.22547       3.97257       3.65759       2.98822       2.49389       1.97557       1.49348       1.17137      0.849832      0.636049      0.414331      0.273362      0.174599      0.105194     0.0637091     0.0354695     0.0202559     0.0112976    0.00592138    0.00286302    0.00138239   0.000670804   0.000287244   0.000130172   5.00251e-05   1.95326e-05   6.64329e-06   2.30137e-06   7.55138e-07   2.04746e-07   5.59734e-08
  20  18 3511.8756    2.8718  2.6712 10.9460  0.0006      0.818078  0.0669   0.0419   0.1193    0.0985   0.0000      0.272352   438.6093    -0.0754907       14.2480       3.09380      -8.39265      -7.49132     -0.321258       2.48540      -5.33179      -3.95933       1.93940      0.936520      0.254718     -0.300198     -0.130932      0.117258     0.0641952      0.441483      0.175325    -0.0839230    -0.0303690    0.00717778     0.0127259   -0.00237051  -2.53441e-05    0.00103793  -0.000236827  -0.000270207  -1.74664e-05  -1.33182e-05   1.84734e-05   4.95746e-06  -3.66473e-06  -6.78296e-07   6.19354e-09   1.41541e-08       3.69710       4.85152       5.24192       5.46000       5.39961       4.97974       4.47683       3.88880       3.31049       2.64717       2.13496       1.67252       1.23719      0.896497      0.628600      0.429974      0.293642      0.188811      0.116266     0.0717615     0.0422403     0.0228708     0.0128694    0.00647961    0.00340925    0.00159281   0.000797948   0.000317490   0.000146260   5.51289e-05   2.22037e-05   7.32788e-06   2.61900e-06   8.11723e-07   2.36202e-07   5.94611e-08
  20  19 3655.7791    2.3008  4.3227 10.1404 -0.0040      0.667497  0.0883   0.0271   0.1589    0.0854   0.0000      0.136087   435.8316       1.88802       33.6658       1.67862      -2.17142      -4.46082      -2.76184      -2.14528      -3.89071      -1.14354       2.34284     -0.805051      0.549750      -1.95944     -0.519605       1.07453     -0.256998     -0.149508     0.0147912     -0.227766     0.0573873    -0.0125591    0.00998167    -0.0258991   -0.00541308   -0.00184165  -0.000223101    0.00106464  -2.68373e-05  -8.95038e-05  -5.47223e-06   7.25078e-06   7.23719e-07  -9.82938e-07  -7.03810e-07  -8.53724e-08       4.84608       6.31942       6.65119       7.20389       6.96303       6.51914       5.75286       5.02355       4.34310       3.60549       2.85480       2.12035       1.61689       1.16584      0.864197      0.560645      0.382402      0.236887      0.150025     0.0912952     0.0545435     0.0321795     0.0167009    0.00905036    0.00453691    0.00211231   0.000998016   0.000419843   0.000192510   7.28058e-05   2.83067e-05   1.02375e-05   3.31197e-06   1.06176e-06   2.96880e-07   7.44016e-08
  20  20 3799.2934    1.9712  6.1743  9.8809 -0.0004      0.452098  0.1135   0.0201   0.2028    0.0636   0.0000     0.0975259   437.1518       2.85857       20.1711       1.61294       1.07161      0.835688      -5.56436       2.64058      -2.89627       10.9478       3.76975      0.616209      -1.28804       1.50397       1.54020     -0.911155     -0.945593   -0.00542050      0.443434      0.133002     0.0190307    -0.0326498   -0.00811269    0.00680224   -0.00292579   -0.00328817   0.000589655  -0.000844662   0.000100273   7.94913e-05   1.27730e-05   3.69553e-06   2.20042e-06   2.11680e-06  -4.75069e-07  -6.86803e-08       6.17105       8.37503       8.88009       9.26781       8.68707       8.30410       7.24477       6.63891       5.67614       4.78055       3.80415       2.92452       2.14983       1.55850       1.06554      0.728474      0.484129      0.304844      0.190843      0.117882     0.0667903     0.0389042     0.0207030     0.0113057    0.00536631    0.00277729    0.00123376   0.000570782   0.000225816   9.80534e-05   3.54485e-05   1.34580e-05   4.22419e-06   1.40403e-06   3.91868e-07   1.03760e-07
  20  21 3942.9803    1.6580  8.5062  9.6504 -0.0008      0.164163  0.1423   0.0153   0.2617    0.0498   0.0000     0.0701856   451.0858       4.53883       31.6056       7.24149       10.9230       12.1712      -2.94765      -8.26051       8.53539      -4.05616      -1.80271       3.95524       1.62896      0.630383      -1.17135      0.551761      0.159224     0.0658051     -0.411155     0.0399222      0.205075     0.0447264    -0.0194013    -0.0216615    0.00213404    0.00396813    0.00156444  -0.000114675  -0.000508401  -5.30915e-05  -6.09140e-05   1.77760e-05  -3.49938e-06  -2.88283e-06  -2.86021e-08   1.91214e-07       7.20230       9.66677       10.3540       10.6705       10.6078       9.90865       8.97233       7.89532       6.62726       5.39360       4.35963       3.33701       2.57354       1.82291       1.33786      0.879702      0.612923      0.384283      0.248386      0.145423     0.0852430     0.0481596     0.0260622     0.0139343    0.00692747    0.00335000    0.00158684   0.000687662   0.000299982   0.000118644   4.51293e-05   1.65064e-05   5.45144e-06   1.73811e-06   4.97084e-07   1.28217e-07
  20  22 4087.4238    1.3793 10.7458  9.4760 -0.0014      0.385392  0.1883   0.0119   0.3244    0.0443   0.0000     0.0741685   441.6843       11.3790      -11.9119      -10.3466       12.4529       31.2209      -18.3393      -11.6568       18.1605       10.2886      -6.35163      0.599125       1.53771      -3.07848     -0.256740     -0.730370     -0.175016     -0.574083    -0.0249101    0.00313791      0.176777    -0.0172619     0.0291887  -0.000933511   -0.00153571    0.00142115   -0.00173644   0.000638083  -0.000205533  -6.53728e-05   5.31855e-05   3.42183e-05  -1.16599e-05   8.47522e-08   6.41379e-07   8.88694e-08       8.91307       11.5983       12.5532       12.8997       12.7876       11.8967       10.9189       9.37059       8.25522       6.61658       5.38088       4.08268       3.10975       2.29063       1.58778       1.09272      0.739574      0.472613      0.290233      0.177977      0.106364     0.0580002     0.0323448     0.0168865    0.00856453    0.00420761    0.00193686   0.000838712   0.000356261   0.000147930   5.63362e-05   1.97594e-05   6.74996e-06   2.09067e-06   6.02568e-07   1.55431e-07
  20  23 4230.3193    1.1818 14.2829  9.3803 -0.0016     0.0413007  0.2703   0.0091   0.4260    0.0400   0.0000     0.0722533   421.7096      -21.6993       3.34169      -7.63390       4.00463       2.37850      -6.23358       11.5983       15.3819      -6.10425      0.101330      -4.38884      -7.96879      -9.52836      0.578284       3.24888      -1.47368     -0.192574      0.734369      0.121976    -0.0530987    -0.0311476    -0.0588671    0.00697126     0.0104346  -0.000533394    0.00198493  -0.000903847  -8.37028e-05   0.000230817   3.34241e-05  -6.06970e-05  -1.33078e-05   6.74969e-06   1.20311e-06  -1.13961e-07       11.2450       14.6743       16.0341       16.2627       16.3297       15.0340       14.1421       11.9128       10.3908       8.64311       7.03603       5.41809       4.03059       2.94926       2.10223       1.43138      0.981796      0.615130      0.397802      0.240551      0.142955     0.0816968     0.0433914     0.0233362     0.0114760    0.00572512    0.00262109    0.00118762   0.000501128   0.000206505   7.72752e-05   2.83985e-05   9.19155e-06   2.89842e-06   8.18408e-07   2.05938e-07
  20  24 4375.2867    0.9906 16.6005  9.2583 -0.0020      0.360465  0.3337   0.0079   0.5150    0.0381   0.0000     0.0817951   460.6476       16.2081       53.5335      -6.16650      -34.8005       5.16060       12.6077      -30.6131      -11.2125       11.3813       1.92229       8.65402      0.312450      -5.94467       1.94036       1.88767     -0.700035       2.08682      0.253873     -0.109809     -0.170183      0.109967     0.0256544    -0.0401027   0.000149596     0.0132898   0.000669015   0.000173181  -0.000413620  -0.000115250   0.000127031   2.03195e-05  -8.65423e-06  -4.90806e-06  -1.37517e-06   2.77459e-07       12.9151       17.1946       18.5029       19.2729       18.7480       17.8765       16.1702       14.0580       11.9811       9.99570       7.98603       6.24025       4.72686       3.36901       2.42913       1.63531       1.12400      0.733522      0.460240      0.280394      0.164075     0.0922665     0.0505006     0.0269800     0.0133593    0.00662288    0.00307737    0.00136102   0.000580185   0.000238518   8.95420e-05   3.24849e-05   1.08737e-05   3.42192e-06   9.29630e-07   2.41269e-07
  21  10 2381.9322    1.3931  0.9365  9.4702 -0.0063       2.92161  0.0397   0.0332   0.0606    0.1905   0.0000      0.764038   434.5462      -2.06902       17.2968      -9.76391      0.452971     -0.693906       2.08260       5.77891     -0.753247      0.988178       1.31817     -0.886393      0.608008   -0.00236649     0.0138879     -0.540748     -0.141697      0.262448     0.0461891     0.0129452     0.0177530    0.00527840     0.0115005   -0.00535568   -0.00204459    0.00103963  -0.000900477   0.000239176  -0.000309101  -7.30484e-05   3.20968e-05   6.30458e-06  -8.82777e-06   1.13025e-06   5.22404e-07   1.05849e-08       2.31631       2.78034       3.05540       2.96085       3.00180       3.03569       2.72633       2.50002       2.17902       1.64826       1.31435       1.18331      0.844069      0.641186      0.465887      0.313359      0.230131      0.151458     0.0936377     0.0596919     0.0347049     0.0203421     0.0107708    0.00556704    0.00290948    0.00158401   0.000777105   0.000355971   0.000168466   6.60430e-05   2.69776e-05   1.07187e-05   3.84984e-06   1.34519e-06   4.76259e-07   1.56409e-07
  21  11 2529.3472    1.9031  0.8829  9.9777 -0.0049       3.33386  0.0362   0.0463   0.0661    0.1996   0.0000      0.860293   433.6886      -4.95615       14.2662       1.84389      0.900196      0.611924       1.78382      0.191103     -0.857528      -1.79180       1.36469     -0.763573     -0.448999    -0.0474372     -0.364299      0.338120     -0.296369     0.0122584      0.143290     0.0120929    -0.0319016   -0.00585998    -0.0102340    0.00564401   -0.00134168  -4.06715e-05  -0.000251976   0.000537551  -6.61436e-05   5.13292e-05  -1.42310e-05  -6.09991e-07  -4.59422e-06   6.13395e-07   1.59992e-07  -2.50370e-07       2.48052       3.08764       3.54392       4.05114       3.75772       3.38181       3.02872       2.65471       2.06120       1.67784       1.32311      0.982075      0.742740      0.579508      0.400719      0.281320      0.193348      0.126420     0.0802372     0.0470719     0.0307681     0.0188349    0.00981798    0.00552115    0.00288953    0.00160351   0.000751784   0.000346943   0.000158408   6.89364e-05   2.88362e-05   1.09920e-05   3.67372e-06   1.32776e-06   3.45599e-07   1.08342e-07
  21  14 2968.8445    3.7172  0.8985 11.3098 -0.0050       1.26117  0.0343   0.0846   0.0576    0.2331   0.0000      0.718194   443.9845      -2.38891       13.7427    -0.0433876     -0.531263       3.46995     -0.927332     -0.609297     -0.134121     -0.445915     -0.259374    -0.0543571     -0.450819     -0.375596    -0.0962535      0.186334      0.130909     -0.143806    0.00480109    -0.0421931    -0.0398128   -0.00162959    0.00134061  -0.000130959   0.000569980   0.000380505  -0.000999300  -0.000202224   4.28278e-05   0.000132961  -1.32158e-06   3.14239e-06  -1.31523e-06   1.14362e-06  -1.45974e-07   7.07071e-08       1.95818       2.46051       2.80584       2.81699       2.98069       2.51081       2.32280       2.16750       1.79589       1.54432       1.19496      0.955002      0.721058      0.532231      0.366492      0.264928      0.185281      0.114492     0.0720998     0.0457457     0.0282237     0.0174507    0.00907501    0.00520213    0.00272856    0.00139229   0.000713631   0.000352970   0.000134595   6.64125e-05   2.33495e-05   9.88507e-06   3.44799e-06   1.26429e-06   3.67522e-07   1.20560e-07
  21  15 3113.8420    3.9652  0.9729 11.6664 -0.0021      0.912107  0.0382   0.0879   0.0587    0.1925   0.0000      0.722890   439.9124       1.28961       12.2222       1.01060      -3.38314       1.68576      0.203955      -1.60324     0.0182454      0.932025       1.73537      -1.73873      0.891842      0.142763      0.225966      0.130942    -0.0685903     0.0886087    -0.0134797    -0.0546022   -0.00849897    -0.0121343    0.00566159   -0.00157059    0.00833551    0.00147446   -0.00100742  -7.57282e-05   7.82305e-05   1.85753e-05  -1.88714e-06   7.58932e-06  -3.99711e-06   6.86883e-07  -1.36890e-07  -3.93099e-08       2.04711       2.55990       2.68423       2.99052       2.94829       2.86980       2.40436       2.14477       2.01075       1.64254       1.23679      0.993479      0.780592      0.599793      0.419251      0.288325      0.189360      0.138033     0.0878302     0.0564866     0.0304594     0.0185132     0.0107917    0.00629769    0.00347825    0.00169636   0.000802812   0.000392866   0.000151182   7.52956e-05   2.58770e-05   1.13631e-05   4.14551e-06   1.46985e-06   4.87965e-07   1.49617e-07
  21  16 3258.4665    3.6940  1.3494 11.8852 -0.0068       1.28764  0.0498   0.0747   0.0765    0.1459   0.0000      0.686225   440.6689      0.366584       11.6900       7.74448      0.213080     -0.219154      -2.81612       6.54409       3.31140       1.29181       1.18980       1.38411     -0.540846       1.61481     -0.346288     -0.414774     0.0183215     0.0426820    -0.0642926    -0.0126518    -0.0165386     0.0256817    0.00297510   -0.00215394  -0.000853475   0.000233852   0.000472278  -3.52434e-05  -7.44470e-05  -3.25252e-05  -2.98171e-05  -2.41891e-06   5.19827e-06   2.05176e-07   4.65501e-07   1.54252e-08       2.66452       3.28438       3.44904       3.55258       3.85162       3.62121       3.14602       2.73252       2.29742       2.12175       1.69737       1.18677      0.928854      0.704811      0.549515      0.389657      0.255786      0.163735     0.0997029     0.0628511     0.0421182     0.0251961     0.0147401    0.00761159    0.00388443    0.00198150   0.000884603   0.000382537   0.000186295   7.62486e-05   3.26219e-05   1.33299e-05   4.82797e-06   1.63111e-06   5.53415e-07   1.58766e-07
  21  17 3402.7435    3.1536  2.0442 11.4978 -0.0040     0.0298378  0.0577   0.0515   0.1002    0.0913   0.0000      0.344646   441.1830      -7.62364       13.4886       5.61624      -1.65210       3.47905     -0.609356      -1.18663      0.728093       1.24446      0.928181     0.0242840       1.05960      0.525112     0.0563547     -0.784029      0.437949      0.290614     -0.197525     -0.124214     0.0244595   -0.00212162    0.00626205    -0.0144487   -0.00263054    0.00163722   0.000572181  -4.02913e-05   0.000269768  -5.70445e-06  -8.24725e-05  -1.17435e-06   2.87060e-06  -3.31791e-06  -1.02402e-06   2.74605e-07       3.12970       4.04202       4.48477       4.68810       4.69385       4.30386       3.95902       3.41190       2.84537       2.41266       1.92874       1.49399       1.13769      0.839558      0.624284      0.433218      0.289827      0.194728      0.125262     0.0786118     0.0475610     0.0270318     0.0162405    0.00874604    0.00444167    0.00240764    0.00105091   0.000539092   0.000237233   0.000106394   4.07457e-05   1.74189e-05   5.90576e-06   2.14710e-06   6.83636e-07   2.08043e-07
  21  18 3547.2286    2.6124  2.9389 10.8375 -0.0031      0.825902  0.0720   0.0365   0.1213    0.0821   0.0000      0.206880   438.0831      -4.98720       3.41144     -0.209699       3.57879      -4.49471      -1.56168       12.5000      -1.30981     -0.863373       1.92011      -1.34583      0.436923      0.154308     -0.741339     -0.210977     -0.387652      0.155606      0.151967     0.0431386    -0.0438768     0.0123784     0.0157825     0.0206118   -0.00171447   -0.00187668   0.000257035  -0.000338032   5.69053e-05   0.000116318  -4.07383e-05   3.15026e-05   1.49150e-05   2.77906e-06  -8.65922e-07   8.46905e-09       3.58286       4.77514       5.10286       5.41197       5.03069       5.09910       4.42795       4.00523       3.52542       2.89905       2.36408       1.88091       1.49233       1.01819      0.753617      0.510219      0.362292      0.231575      0.153109     0.0961083     0.0553633     0.0333580     0.0186630    0.00999693    0.00524246    0.00288230    0.00128725   0.000659385   0.000279333   0.000128905   4.49426e-05   1.99941e-05   7.43163e-06   2.64702e-06   8.57117e-07   2.73752e-07
  21  19 3691.5605    2.2478  4.4406 10.3513 -0.0035      0.588522  0.0915   0.0260   0.1557    0.0709   0.0000      0.138009   439.0162       5.70662       11.6119      -11.8604      -11.3594       3.75865       6.80426       8.49901      -2.89623      -3.51899       1.12823      0.891382     -0.949916     0.0639953       1.16611     -0.635105      0.934218     -0.323730      0.283561      0.163165      0.116869     0.0454560    -0.0242981   6.04429e-05    0.00716119    0.00326774  -0.000443462  -0.000167246   0.000278990   0.000184160  -4.48630e-05   3.83378e-05  -6.34771e-06   3.37138e-06  -3.68568e-07  -3.63898e-07       4.61615       5.82367       6.38298       6.55897       6.59035       6.03099       5.74907       4.98959       4.35044       3.62058       2.93379       2.32969       1.75624       1.34041      0.941042      0.650497      0.451461      0.300046      0.193566      0.121243     0.0720494     0.0407393     0.0239416     0.0129907    0.00687223    0.00353017    0.00170458   0.000802845   0.000365401   0.000155272   6.38068e-05   2.58595e-05   9.40904e-06   3.15430e-06   1.04240e-06   3.18143e-07
  21  20 3835.8448    1.8791  6.6011  9.8432 -0.0026      0.506556  0.1166   0.0182   0.2057    0.0580   0.0000     0.0880447   427.6894    -0.0902653       1.57306       4.26847      -4.97704       10.2676     -0.171497      -7.22482       12.7727       4.24844      -5.58294      -1.45126       2.91273      0.971566     -0.363504       1.48321      0.216954     -0.666132      0.326789      0.372221     0.0407948     0.0476765    -0.0187783     0.0211112     0.0258566   -0.00105474  -0.000226559   0.000186302   0.000697156   8.12146e-05  -0.000107623  -1.58465e-05  -1.82247e-05  -2.04775e-06   1.28168e-06   4.47669e-07       6.00489       7.93746       8.54913       8.71370       8.75519       8.01585       7.66933       6.51406       5.81622       4.68073       3.86001       3.02713       2.27655       1.69869       1.23534      0.860895      0.583864      0.383054      0.243691      0.155995     0.0905097     0.0529869     0.0304699     0.0166504    0.00871644    0.00435318    0.00211147    0.00103474   0.000451394   0.000202942   7.88796e-05   3.21979e-05   1.17824e-05   4.00882e-06   1.31972e-06   4.07184e-07
  21  21 3979.8403    1.5857  8.3470  9.7449 -0.0023      0.151680  0.1462   0.0147   0.2535    0.0473   0.0000     0.0755443   428.7225      -15.8841       21.3053      -1.07290      -22.8849       15.7582       2.04782       4.86182      -4.84061     -0.552988      -1.11227      -3.99639      -2.86133       1.53334      0.180610      -1.09783      0.862012      0.312749     -0.321112      0.171822      0.144465     0.0941970    -0.0627450   -0.00341066    0.00792227  -0.000376719  -0.000723927   -0.00122237   -0.00111890  -8.42451e-05   9.15047e-05   7.50674e-05   2.23926e-05  -9.24465e-06  -1.11468e-06   1.18372e-06       7.03467       9.50328       10.1588       10.6178       10.3356       9.98490       8.95433       8.04216       6.83388       5.63030       4.58344       3.55064       2.82316       2.03019       1.49868       1.01763      0.714460      0.467473      0.308751      0.184511      0.114743     0.0638921     0.0364934     0.0204089     0.0105969    0.00536489    0.00268245    0.00123679   0.000564515   0.000235827   0.000101863   3.90019e-05   1.43940e-05   5.18813e-06   1.65174e-06   5.06780e-07
  21  22 4124.5850    1.3302 11.2616  9.4478 -0.0031      0.341299  0.1940   0.0110   0.3265    0.0432   0.0000     0.0690421   440.0228      -5.14678      -6.57544      -13.7540       19.3288       10.8751       29.9932      -17.7913       2.03354       3.62890      -1.40206      -5.03541      -1.06766       3.93903      -1.14322     -0.985657     -0.620012     0.0673937      0.332364      0.322144     -0.208575    -0.0426325    -0.0108163     0.0452311   -0.00837298   -0.00781838    0.00111136    0.00177952   -0.00148108  -0.000314229   7.88611e-05   0.000100446  -1.47599e-05   1.05690e-05  -3.96048e-07   1.02641e-06       8.60021       11.5289       12.6019       12.9801       13.0829       11.9845       11.0651       9.57420       8.57850       6.89402       5.69953       4.48753       3.38009       2.54140       1.79247       1.24151      0.867497      0.565103      0.372192      0.227320      0.140038     0.0806310     0.0464824     0.0249225     0.0135643    0.00685427    0.00340676    0.00156087   0.000721108   0.000303298   0.000127333   4.91302e-05   1.85227e-05   6.36440e-06   2.06318e-06   6.43776e-07
  21  23 4268.0411    1.0984 14.5117  9.4120 -0.0012     0.0448251  0.2781   0.0085   0.4278    0.0375   0.0000     0.0821568   466.1099      0.253919       10.1390       5.58185       15.7290       35.8720      -12.6796       8.72213      -10.2831       3.79152      -6.39755     -0.222562       7.81720    0.00464499       3.32626      -1.40705      0.549701      0.388251       1.09272     -0.121353     0.0270368    -0.0107646    -0.0570732    -0.0174915     0.0188853    0.00856203   -0.00849090   0.000356657    0.00122928   0.000746762   5.78487e-05  -0.000109047  -4.92216e-05   5.71717e-06   1.28789e-06   1.92087e-07       10.8692       14.2992       15.4426       15.9855       15.6761       15.0849       13.8528       12.1528       10.5529       8.74383       7.16196       5.53900       4.32710       3.17650       2.34887       1.64932       1.12086      0.738389      0.479611      0.298536      0.180339      0.106016     0.0602979     0.0333259     0.0175348    0.00883745    0.00437941    0.00206652   0.000939892   0.000404503   0.000168331   6.51192e-05   2.43336e-05   8.52824e-06   2.69818e-06   8.17035e-07
  22   9 2260.0495    1.0581  0.8393  9.1265 -0.0039       4.66703  0.0428   0.0255   0.0539    0.1676   0.0000      0.914800   438.4357       3.41398       17.4719       1.08358      -1.71366       1.34224      -2.57301      -2.48498     -0.791102       1.33177       2.90977     -0.149399     0.0492683      0.264967     -0.586854     -0.290172     0.0363350      0.168445    -0.0755693    -0.0543983    -0.0516886    -0.0353450   -0.00385041     0.0241692   -0.00605983   -0.00401081    0.00153722   2.96015e-05  -0.000365911  -2.81841e-05   0.000119987  -3.02743e-05  -3.87040e-06   7.44863e-06   1.12788e-06   2.06248e-07       2.41453       3.08495       3.31416       3.25244       3.14098       3.01371       2.73154       2.65703       2.10077       1.91290       1.76828       1.36776       1.04182      0.744117      0.472801      0.362396      0.221290      0.159015      0.109455     0.0728757     0.0445830     0.0257194     0.0138204    0.00861347    0.00449555    0.00215999    0.00110046   0.000543297   0.000276582   0.000135485   5.31319e-05   2.39137e-05   9.76106e-06   3.39700e-06   1.21618e-06   4.27407e-07
  22  11 2559.1478    1.9717  0.8658 10.6563 -0.0059       1.17117  0.0444   0.0492   0.0589    0.1492   0.0000       1.07065   442.1193      0.940770       11.6374      0.679105      -1.19465     -0.800724      -2.68099     -0.506337      0.291967       2.02430      -1.96449      -1.65277     -0.225459     -0.339822     -0.760643     -0.165614     -0.114202     0.0170459     -0.130766    -0.0336873    -0.0456016     0.0245525   -0.00826477    -0.0105263   0.000395590    0.00146641   0.000232874   8.74739e-05   0.000140296   0.000251544  -1.29410e-05   5.05597e-06  -5.53354e-07   3.86119e-06  -1.22136e-06  -1.28852e-07       2.71037       3.00539       2.82217       3.39065       3.78536       3.26902       2.55692       2.46800       2.65211       2.20725       1.54891       1.10101       1.02757      0.836736      0.630452      0.388230      0.236299      0.186230      0.138399     0.0867699     0.0450025     0.0223578     0.0135778     0.0100379    0.00620343    0.00339036    0.00174143   0.000749980   0.000329819   0.000139914   5.28950e-05   2.15272e-05   8.12148e-06   2.89674e-06   1.18900e-06   4.01195e-07
  22  12 2707.0198    2.4988  0.9015 10.9183 -0.0069     -0.131152  0.0352   0.0599   0.0633    0.1669   0.0000      0.826149   439.8562      -3.58035       17.6355       1.05420      -3.06951      -3.49865     -0.192474      -1.32027       4.38687       1.69152      0.477776      -1.77894      0.176091       1.09971      0.471815     0.0614557     0.0179320     0.0827325     0.0377276     0.0199338     0.0512445    -0.0350259     0.0291816   -0.00610869  -0.000848704    0.00616539  -0.000510777  -0.000682029  -1.61527e-05   0.000181880  -1.42112e-05   8.52801e-06   2.60952e-07   1.34297e-06   2.85517e-07  -1.14912e-07       1.97884       2.16791       2.61872       2.95723       2.82413       2.52145       2.36109       2.10902       1.79485       1.50755       1.14849      0.925982      0.745825      0.554606      0.403304      0.274275      0.198129      0.142295     0.0882355     0.0574727     0.0356823     0.0221528     0.0129591    0.00698802    0.00395642    0.00223298    0.00114781   0.000592578   0.000269431   0.000119114   5.25934e-05   2.19885e-05   8.76343e-06   3.30756e-06   1.10186e-06   3.64899e-07
  22  13 2854.7177    3.2351  0.9153 11.1107 -0.0045       1.08017  0.0410   0.0749   0.0610    0.2015   0.0000      0.622493   438.2793      -1.99628       14.4194     -0.457904      -4.51266      0.976895       2.63258       2.04549      0.417249      -1.10239      -2.22951      0.324022       1.07117      0.203443      0.102394     -0.580279    -0.0393115     -0.121507     -0.101399    -0.0182729     -0.123396    0.00165405     0.0177614   -0.00105307  -0.000814486   -0.00298997   -0.00148429  -9.39580e-05  -6.19732e-06   0.000137033   8.63895e-05   2.33368e-06   4.22663e-07   4.31735e-06   1.45655e-06   4.16457e-07       3.00806       4.18774       4.49482       4.08233       3.46887       2.95869       2.88421       2.92275       2.91622       2.72955       2.33178       1.81991       1.40638      0.940370      0.640173      0.423854      0.251492      0.159850      0.103185     0.0574114     0.0382134     0.0201713     0.0123507    0.00671626    0.00354708    0.00195874    0.00107451   0.000466795   0.000241776   0.000115323   4.81883e-05   2.05314e-05   7.99420e-06   3.03094e-06   1.29840e-06   4.19291e-07
  22  15 3147.0234    4.0618  1.0535 11.8228 -0.0009       1.93259  0.0403   0.0916   0.0683    0.1866   0.0000      0.707821   441.9063       1.82269       12.3682       1.01138     -0.274779      0.557151      -4.51918       5.49175       3.27993      0.201645       1.39889     -0.637068     -0.572630      0.527344      0.345022     -0.156448     -0.240644      0.132012     0.0766977    -0.0148902     0.0134526     0.0246242    0.00347515   -0.00481031    -0.0157484    0.00233425   3.02568e-06  -0.000218262  -0.000364706  -0.000107078   3.01298e-05  -5.88560e-06  -6.58558e-06  -4.55092e-06  -7.32637e-07  -4.03673e-07       2.24157       2.69709       2.69349       2.92414       3.02108       2.93300       2.68799       2.11752       2.06806       1.79429       1.50294       1.18745      0.893686      0.654551      0.477991      0.371774      0.253002      0.165733     0.0993118     0.0654959     0.0435297     0.0281186     0.0165977    0.00915529    0.00491778    0.00234733    0.00123715   0.000578745   0.000281104   0.000127124   4.94896e-05   2.19594e-05   8.89823e-06   3.18310e-06   1.33206e-06   4.12778e-07
  22  16 3292.1750    3.5402  1.5343 11.7699 -0.0073       1.90208  0.0499   0.0653   0.0838    0.1177   0.0000      0.611405   441.5458      0.855771       16.0039      -3.07437     -0.953295      0.108804      -1.56058       8.80626       1.81306      -1.82567      -1.00774      -1.20372     -0.248526      -2.11181       1.09886      0.123634      0.569277     -0.121098     -0.208300      0.114404    0.00981577    0.00671547     0.0101040    0.00198681   -0.00911953    0.00412745   0.000429849   0.000521074   0.000379021   3.63227e-05  -1.65338e-05   1.04136e-05   2.59007e-06  -1.73990e-06   1.21154e-06   1.39319e-07       2.64606       3.14735       3.38246       3.66923       3.72330       3.64078       3.26371       2.71257       2.48900       1.98318       1.65930       1.32586       1.03821      0.797163      0.572358      0.372072      0.259492      0.194349      0.135776     0.0855645     0.0523423     0.0308558     0.0174561     0.0100174    0.00564024    0.00303211    0.00155386   0.000729221   0.000335277   0.000144120   6.59583e-05   2.73497e-05   1.11373e-05   3.98083e-06   1.45745e-06   5.03644e-07
  22  17 3437.0870    3.1026  2.2516 10.9764 -0.0002      0.167963  0.0592   0.0457   0.0999    0.0989   0.0000      0.311790   441.5735     -0.242906       19.1839       2.36193      -4.02427      -2.48520       3.57678       5.69549      -1.16452     -0.434856      -1.45785      -1.05893       2.83285       1.05216   -0.00421364      -1.04374     -0.479901      0.121247     0.0926604     -0.149843     0.0201322     0.0499352     0.0582866    0.00190717    -0.0123788    0.00506326    0.00185347  -0.000255950  -0.000633154   0.000102745  -5.37092e-05  -2.25305e-05  -6.20033e-06  -2.18922e-06   4.04994e-07  -2.79851e-07       2.90174       3.84713       4.19871       4.44163       4.39546       4.26900       3.73278       3.38412       3.00725       2.44640       1.95078       1.50182       1.20800      0.916329      0.698232      0.478982      0.340074      0.222827      0.154309     0.0899769     0.0618357     0.0312532     0.0214999     0.0111790    0.00673203    0.00345022    0.00180089   0.000853004   0.000415558   0.000174564   8.23235e-05   3.15841e-05   1.34315e-05   5.11742e-06   1.75861e-06   6.11868e-07
  22  18 3582.1475    2.5166  3.5554 10.7039 -0.0019      0.718838  0.0759   0.0308   0.1326    0.0665   0.0000      0.154302   441.8688      -6.42403       6.81220      -10.2599     -0.735876       4.60439      -5.57750      -4.83925      -2.66506      -4.13566     -0.642185      -1.72620      -1.16230     -0.266753     -0.925634       1.71476     -0.154751     -0.838561    -0.0520032     0.0544274     0.0500128    -0.0545966    -0.0225535    0.00490821   -0.00595109    0.00690353   -0.00162593   -0.00180059   0.000135905   0.000309510   0.000106576  -1.81862e-06  -1.50755e-05   9.69024e-07   2.38920e-06  -5.75752e-07       3.84161       4.87609       5.37218       5.73222       5.60648       5.33108       5.07055       4.26095       3.74394       3.12118       2.56720       1.96731       1.60877       1.17234      0.878090      0.614157      0.440264      0.295374      0.194280      0.125430     0.0767146     0.0463462     0.0280692     0.0149257    0.00845684    0.00442636    0.00233131    0.00113050   0.000508881   0.000254560   0.000102115   4.64534e-05   1.72325e-05   7.07893e-06   2.54447e-06   8.24699e-07
  22  19 3727.2619    2.0950  5.2106 10.1230 -0.0020      0.704702  0.0972   0.0220   0.1714    0.0634   0.0000      0.116306   444.9050       8.36000       5.74086       12.3002      -3.12140      -6.36736       8.71373     -0.516174      0.155316      -5.97466      -2.51638       3.63514      0.160090      -1.22074      0.301451      0.921063     -0.136283     0.0512630     -0.117064     0.0500951    -0.0718516    0.00752004     0.0374029    -0.0382065    0.00843579  -0.000773879   -0.00322184    0.00118430   0.000741109  -0.000248134  -9.70556e-05   0.000108004   9.01942e-06  -7.15004e-06  -4.44371e-07   1.04377e-06       4.71801       6.24682       6.71906       6.99831       6.90628       6.54329       6.11867       5.26846       4.77869       3.94954       3.24486       2.55327       1.98677       1.47799       1.10917      0.789127      0.542527      0.356523      0.242345      0.150516     0.0926834     0.0564044     0.0330023     0.0187672     0.0103251    0.00550862    0.00274425    0.00134946   0.000651147   0.000285452   0.000134159   5.29690e-05   2.14051e-05   8.12480e-06   2.99220e-06   1.01709e-06
  22  20 3871.6393    1.7878  7.8317  9.8466 -0.0008      0.312049  0.1315   0.0160   0.2268    0.0468   0.0000     0.0765829   436.3386      -11.0099       7.78780       1.79207      -2.51789       6.05076      -9.20552      -15.8764      -6.77311       1.19691       1.66235       5.38798      0.524555      0.455689     -0.975144     -0.453175       1.01479      0.884814     -0.369783     0.0205444      0.463202    -0.0408144    -0.0528255    -0.0227203    0.00140147    0.00251390  -0.000942556    0.00105162  -0.000522589   2.57226e-05   3.81555e-06  -0.000126861   6.11534e-05   6.03981e-06  -4.80364e-06  -1.07779e-06       6.19977       8.09510       8.79591       9.28877       9.15922       8.75277       7.90167       7.03456       6.13348       5.23554       4.27689       3.39859       2.61065       1.92591       1.45300       1.02731      0.711160      0.481351      0.314738      0.196658      0.127030     0.0766758     0.0455069     0.0253318     0.0141389    0.00732935    0.00383303    0.00185217   0.000897665   0.000394137   0.000180437   7.34724e-05   3.02101e-05   1.09718e-05   4.00715e-06   1.36659e-06
  22  21 4016.6167    1.5097  9.8586  9.6042  0.0005      0.323887  0.1634   0.0127   0.2860    0.0432   0.0000     0.0685548   445.1952      -7.31039       18.3464      -1.41377       18.8209      -23.8871      -15.6792       4.07010      -6.59981      0.979223       7.43101     0.0436490      -1.56482      -1.24012       2.48452     -0.206025      0.319938       1.25900      0.290054   -0.00766920     -0.187136     0.0234599     0.0387176    0.00701674   -0.00630921    0.00377785   -0.00926479    0.00265204  -0.000569995  -0.000594706   0.000542373   4.74114e-05  -6.25449e-05   1.57200e-05  -3.05371e-07   6.14581e-07       7.41303       9.97668       10.3811       10.9417       10.7802       10.3024       9.59895       8.68253       7.48124       6.28735       5.19967       4.04993       3.19440       2.39651       1.81116       1.28760      0.914890      0.601983      0.393141      0.244533      0.154968     0.0948079     0.0544958     0.0311157     0.0166094    0.00896743    0.00451952    0.00227429    0.00107583   0.000480172   0.000218430   8.93597e-05   3.62727e-05   1.36976e-05   4.70584e-06   1.61261e-06
  22  22 4161.3447    1.3003 12.5758  9.4178 -0.0000      0.236160  0.2109   0.0099   0.3541    0.0401   0.0000     0.0718656   436.5234      -12.5147       18.9473       13.7930      -17.7713      -18.4625     -0.755729      -2.21280      -14.0526      0.315490      -1.82090     -0.504136       4.97473      -2.30037      -1.17574      0.549322     -0.344823      0.259041      0.487040      0.214677     -0.178005     -0.110050     0.0746357     0.0404318    0.00707842    0.00521648   -0.00206322    0.00650598   -0.00179062  -0.000978487   0.000104827   2.14162e-05  -1.00895e-05   1.38024e-05  -4.71274e-06  -1.11967e-06       8.73599       11.6751       12.5712       13.3191       12.8025       12.0982       11.2212       10.0241       9.03503       7.52383       6.36539       4.96118       3.89655       2.88943       2.12683       1.48546       1.04226      0.692772      0.459461      0.295324      0.181470      0.109511     0.0645397     0.0359590     0.0205587     0.0104973    0.00546680    0.00270596    0.00128792   0.000585686   0.000256354   0.000109773   4.24692e-05   1.65244e-05   5.88319e-06   1.93535e-06
  23   8 2131.1939    0.7905  0.7006  9.1239 -0.0028       7.01863  0.0317   0.0207   0.0518    0.1024   0.0000       1.10686   439.7606       1.08410       18.1823       3.94020      -3.08472      0.729343     -0.362291      0.250946      0.371881      0.810330     -0.404125      0.109113      0.659817     0.0936601      0.295766     -0.153380     -0.209094     0.0427602     0.0953654     0.0702896    -0.0182267    -0.0489768     0.0329958    0.00147214    0.00249990  -0.000335263   -0.00103773  -0.000842777   4.92857e-05   0.000171929   2.90718e-05  -3.92413e-05  -1.14542e-05   8.06700e-06   1.48403e-06  -7.60809e-07       1.61657       2.30522       2.37675       2.32064       2.64818       2.19182       2.48908       1.98712       1.76641       1.56847       1.11765       1.11659      0.734216      0.630735      0.462691      0.324719      0.257793      0.149045      0.121790     0.0675108     0.0471582     0.0291129     0.0168385     0.0102866    0.00494872    0.00314476    0.00141575   0.000791874   0.000397303   0.000178619   8.54878e-05   3.74305e-05   1.69537e-05   6.49210e-06   2.35793e-06   9.58674e-07
  23   9 2287.5344    1.0784  0.8592  9.4579 -0.0070       3.95755  0.0325   0.0249   0.0591    0.1359   0.0000      0.905088   437.9444      -2.95602       15.2542      -6.03542      -2.00561       5.74360     -0.975607     -0.943178      0.584702      -1.37616      -1.23607     -0.454722      0.219152      0.132621      0.130618     -0.300311     0.0815817      0.122240     0.0622455    -0.0998145     0.0694773    0.00135401   -0.00511717  -0.000219879  -0.000943708    0.00197680   0.000631922  -7.71400e-05   0.000546877   0.000137339  -5.29801e-05   3.72092e-05   1.02898e-05  -7.09229e-06  -2.88430e-06  -2.41673e-07       1.70135       2.18811       2.42886       2.59605       2.50563       2.40616       2.31197       2.02397       1.72374       1.40689       1.18117      0.973408      0.715987      0.584132      0.435069      0.306951      0.217944      0.150035      0.103016     0.0690931     0.0419880     0.0264700     0.0151394    0.00904292    0.00496674    0.00277986    0.00146470   0.000745428   0.000370856   0.000173486   8.49820e-05   3.90604e-05   1.62288e-05   6.61865e-06   2.61658e-06   9.46617e-07
  23  10 2439.1943    1.5589  0.9675 10.0054 -0.0040       2.12654  0.0383   0.0352   0.0647    0.1659   0.0000      0.792368   440.4556       2.88486       12.3307      -2.70410      -2.30243      0.874916      -1.99984      0.462165       1.25511       1.35691       1.49648      -1.06183     -0.647072     -0.359626      0.420668      0.201782     -0.248078    -0.0900799     0.0183453    0.00238430    -0.0343709   -0.00779540     0.0176718    -0.0142602    0.00154544    0.00194860   8.23885e-06   -0.00122931   0.000200471  -0.000119926  -4.23307e-05  -0.000111113   6.44146e-06  -4.01693e-06   3.42959e-06   3.19051e-07       1.83973       2.36527       2.54823       2.94407       2.86665       2.60011       2.53451       2.22703       2.04558       1.49675       1.41599       1.06712      0.868290      0.638315      0.468829      0.362393      0.252549      0.173198      0.107841     0.0778335     0.0471485     0.0308217     0.0184943     0.0106586    0.00607508    0.00342206    0.00170035   0.000918612   0.000466705   0.000229807   0.000110409   4.88063e-05   1.98965e-05   7.87442e-06   2.95892e-06   1.18321e-06
  23  11 2588.6707    2.0187  0.8914 10.5439 -0.0044       2.86747  0.0325   0.0465   0.0597    0.1482   0.0000      0.771634   437.6788     -0.652423       19.8857      -4.13379       2.00716       2.89496     -0.989668     -0.208262      0.713169     -0.181069     0.0587986      -1.34139     -0.982571     -0.193399      0.219244    -0.0232515     -0.551923    -0.0585011      0.121071     0.0844909    -0.0218052     0.0273681    -0.0103985    0.00263746   -0.00493862    0.00358641  -0.000120174  -0.000591717   0.000531214   4.56913e-06   4.21280e-05   2.88766e-05   2.09174e-05  -7.12363e-06   5.84923e-07   8.14408e-07       1.65897       2.27412       2.32296       2.42851       2.31393       2.36439       2.26487       2.01888       1.71805       1.40404       1.19726      0.932262      0.777226      0.597346      0.447741      0.316678      0.240690      0.154666      0.113550     0.0694688     0.0451065     0.0267934     0.0160590    0.00888552    0.00508260    0.00270337    0.00142860   0.000744437   0.000358961   0.000182095   7.69935e-05   3.81973e-05   1.53945e-05   6.72507e-06   2.51766e-06   9.64460e-07
  23  12 2737.5630    2.6012  0.9942 10.9490 -0.0065       1.47379  0.0374   0.0564   0.0615    0.1699   0.0000      0.701830   440.8094       1.08437       12.7020       3.55436      -1.38422      -3.18603       1.79540     -0.114002       3.27121      -3.23813     -0.776473      0.496618     -0.611432     -0.155801      -1.05698      0.565425     -0.308239      0.103464  -0.000452338      0.135022   -0.00879038     0.0319394     0.0122278   -0.00106346     0.0100711    0.00133996   0.000211962   0.000674269  -0.000156627   0.000268347  -8.60563e-05   3.97748e-05   1.80554e-05   2.60369e-06  -9.50501e-07   8.65833e-08       2.21644       2.86054       2.85422       2.69328       2.69995       2.73103       2.81118       2.65675       2.27008       1.77537       1.28199      0.971467      0.795025      0.686441      0.589133      0.448840      0.322384      0.212782      0.139452     0.0837010     0.0500843     0.0284678     0.0163744     0.0101137    0.00522451    0.00307603    0.00159257   0.000760409   0.000405672   0.000176820   9.13416e-05   3.86365e-05   1.65962e-05   6.35855e-06   2.65948e-06   9.17762e-07
  23  13 2886.0396    3.4287  0.7550 11.6497 -0.0063       3.00232  0.0307   0.0825   0.0478    0.1528   0.0000      0.914510   438.5457       2.23728       14.0999      -3.22794      -1.12775      -3.50902     -0.734140      -4.03552      -3.43388     0.0713855       1.36673      0.398017     -0.897060     0.0632415     -0.436578     -0.551577      0.134030    -0.0102080     -0.124894     0.0906279     0.0351896    -0.0517692    -0.0192951    0.00841778    0.00815808    0.00176052  -0.000149956   0.000260105   8.14251e-05  -0.000171620  -2.50513e-07   5.22834e-05  -1.89781e-05   2.57074e-06  -1.89444e-06   4.62537e-07       1.75504       2.23652       2.56482       2.76620       2.73045       2.49351       2.35185       2.11719       1.82707       1.33969       1.17125      0.906089      0.695584      0.542890      0.403576      0.303003      0.210779      0.144859     0.0961886     0.0645448     0.0398767     0.0239591     0.0149159    0.00804264    0.00504750    0.00265002    0.00136084   0.000737224   0.000350713   0.000179783   8.50244e-05   3.66133e-05   1.66653e-05   6.22640e-06   2.38515e-06   9.07768e-07
  23  14 3033.3431    4.0255  0.8352 11.9689 -0.0095     0.0281522  0.0340   0.0984   0.0527    0.1727   0.0000      0.928302   440.1349      -4.35420       17.3506      -2.61895      0.987171      -2.30563     -0.453175      0.795318      -1.96991      -1.33079     -0.960661       1.36263      0.364759      0.481929     -0.214595     -0.511713   -0.00341172     -0.113389    -0.0898181     0.0711024     0.0237691    -0.0181329    -0.0274716     0.0118960    0.00991263   -0.00365114   -0.00357760    0.00105203  -0.000265848  -0.000142931   2.10739e-05   7.23205e-05   3.08693e-05  -4.03685e-06  -3.14045e-07  -8.25783e-07       1.83815       2.41313       2.37106       2.82052       2.50560       2.44905       2.27959       2.11360       1.83920       1.49660       1.30475       1.10223      0.831174      0.609971      0.448597      0.336515      0.234668      0.156177      0.105409     0.0715003     0.0486676     0.0267161     0.0163623    0.00961499    0.00585919    0.00301507    0.00157967   0.000741272   0.000396584   0.000201217   9.43716e-05   4.14995e-05   1.62960e-05   6.69790e-06   2.53201e-06   8.96958e-07
  23  15 3179.5776    3.8924  1.1034 11.8333 -0.0078     -0.264418  0.0416   0.0830   0.0646    0.1926   0.0000      0.594052   437.5525     -0.177945       10.2070       3.39500      -2.51471      0.112732       1.31414     -0.694127       2.71411      0.788028       1.81825     0.0677800      0.390526      0.851442     -0.441417     -0.836494    -0.0651995      0.117876      0.311327    0.00849539    0.00907233     0.0220253    -0.0157555     0.0143701   -0.00197495   0.000536229   0.000157170  -0.000564089   0.000168368   0.000272015  -0.000169266  -0.000102972  -1.76182e-05   5.05340e-06  -4.04682e-06  -5.50041e-07       2.08024       2.49987       2.84926       3.06403       2.95658       2.66264       2.69540       2.22869       2.02655       1.81554       1.50176       1.20388      0.916320      0.684807      0.511631      0.392290      0.255086      0.171029      0.125306     0.0737174     0.0462232     0.0300919     0.0195192     0.0111728    0.00581807    0.00340557    0.00188990   0.000900029   0.000448280   0.000204956   0.000102543   4.99025e-05   1.95364e-05   7.97475e-06   3.18363e-06   1.08930e-06
  23  16 3325.5368    3.5413  1.6569 11.6059 -0.0028       1.28492  0.0516   0.0606   0.0822    0.1142   0.0000      0.382194   442.4410      0.893296       15.0546      -2.49263       2.28011      -2.97738     -0.349901       2.57994      0.311325       2.60770      -1.11398      0.365641     -0.754616       1.47777     -0.880363     -0.116590     -0.423380     -0.185485    -0.0687965     -0.124236     -0.190167    -0.0739287    -0.0250811    0.00202321   -0.00400675    0.00207845   0.000239183   0.000265169   4.09410e-05   8.14306e-05  -3.19895e-05  -3.82810e-05  -6.06756e-06   1.01980e-05  -5.25307e-06   1.34403e-06       2.41028       3.26344       3.16749       3.94168       3.51493       3.53883       2.99716       3.16457       2.54281       2.17711       1.65157       1.59091       1.07271      0.912040      0.604438      0.492780      0.328402      0.227775      0.149702      0.105785     0.0639261     0.0396813     0.0222459     0.0139587    0.00766473    0.00440031    0.00217234    0.00115635   0.000585974   0.000291936   0.000142782   6.07347e-05   2.48397e-05   9.62324e-06   3.63852e-06   1.30802e-06
  23  17 3471.1866    2.9865  2.4674 11.0161 -0.0002      0.507618  0.0598   0.0402   0.1028    0.0762   0.0000      0.273047   438.6227      0.238150       13.3974      -1.15639       2.04750      0.360990      -2.08742     -0.247909       2.24868      0.927290      -3.84482      0.641387      0.321880      -1.30061       1.37643     0.0697127     -0.225411      0.509968     -0.240741    -0.0253188     0.0712973   -0.00637563    -0.0182075   -0.00984512   -0.00369790    0.00332964    0.00126423   -0.00192609  -0.000130678   0.000106237  -0.000278864  -0.000170071   3.73675e-05   9.63222e-06   2.31797e-06  -2.03472e-06       2.90487       3.68550       3.97526       4.28412       4.28437       4.08460       3.73663       3.27509       2.85743       2.43360       2.09176       1.59222       1.31918      0.944047      0.718580      0.516601      0.368336      0.259775      0.166956      0.110818     0.0714120     0.0455880     0.0274441     0.0163747    0.00886254    0.00502444    0.00251935    0.00136093   0.000669490   0.000315510   0.000149178   6.18717e-05   2.82692e-05   1.07138e-05   4.41935e-06   1.60152e-06
  23  18 3616.8518    2.4783  3.7635 10.6018 -0.0016      0.675906  0.0735   0.0284   0.1329    0.0612   0.0000      0.144583   437.5936      -7.24107       15.7765       16.8923       3.30272      0.880315     -0.113144      0.632294       5.13155      -1.47824       1.86918       5.44771      -1.94036       1.13660      0.537440     0.0980153     -0.633163     -0.384478    -0.0324824      0.159230     -0.197721    -0.0376081     0.0150601  -0.000526392   -0.00253206    0.00225927    0.00112216    0.00158026   0.000611527  -6.36629e-05  -6.98291e-06   7.57273e-05   1.94598e-05  -1.48019e-05  -9.69577e-06   1.96265e-06       3.52577       4.61344       5.03209       5.34176       5.22396       5.00815       4.53858       4.16596       3.67383       3.06363       2.57202       2.11650       1.62051       1.21984      0.923549      0.672957      0.466673      0.318615      0.217969      0.141965     0.0904913     0.0556971     0.0331175     0.0196384     0.0112102    0.00617131    0.00326736    0.00166072   0.000835305   0.000404752   0.000185175   8.66144e-05   3.49793e-05   1.46417e-05   5.31390e-06   1.98401e-06
  23  19 3762.0398    2.0564  5.2669 10.2064 -0.0001      0.557573  0.0960   0.0213   0.1683    0.0580   0.0000      0.109311   443.5940       3.28812       16.2176      -5.64421       12.4081      -4.70253       16.2555      -2.72195      -1.53862      0.147829     -0.126225     -0.982210      -2.60296       1.25045    -0.0954861     -0.413912     -0.454457     -0.865422     -0.111227      0.190431    -0.0473240    -0.0593430     0.0571145    0.00377484     0.0144265   -0.00404652   -0.00553684    0.00105677    0.00133346   7.86047e-05  -0.000281718  -6.98880e-05  -3.96217e-06  -7.44138e-06   1.93038e-06   7.65741e-07       4.59304       5.96387       6.44653       6.88902       6.95258       6.51958       5.96955       5.39871       4.70600       3.94288       3.30529       2.64374       2.08782       1.61729       1.16198      0.857420      0.589863      0.416868      0.280640      0.186356      0.118081     0.0720044     0.0434266     0.0250659     0.0145071    0.00785247    0.00426678    0.00215761    0.00108812   0.000507603   0.000242961   0.000102522   4.52264e-05   1.76902e-05   6.92129e-06   2.50965e-06
  23  20 3907.3076    1.7240  7.6712  9.8561 -0.0024      0.304557  0.1257   0.0154   0.2256    0.0470   0.0000     0.0770133   439.0364       1.26468       13.7170      -1.81455      -7.86280      -3.00913      -11.8015      -14.4830      -1.02523     -0.263405      -5.45607      -7.13718     -0.516538       1.65828       1.40174      -1.40036      0.485620      0.163119      0.646721     -0.191622     -0.267030    -0.0835219    -0.0126409     0.0100482   -0.00903057     0.0173426   -0.00316749   -0.00116433  -0.000974537   4.58153e-05  -0.000210208  -0.000184462   0.000141367  -2.27675e-05  -7.53582e-06  -3.82579e-08       5.74319       7.56599       8.20904       8.68183       8.41431       8.17724       7.39444       6.90418       5.99265       5.04876       4.22868       3.41404       2.65560       2.00871       1.52386       1.11247      0.778704      0.526284      0.355994      0.234203      0.150137     0.0896525     0.0540049     0.0321936     0.0186056     0.0100092    0.00537933    0.00272819    0.00134413   0.000657618   0.000319979   0.000132946   5.90777e-05   2.33963e-05   8.92329e-06   3.26301e-06
  23  21 4052.6895    1.4216 10.5345  9.6677 -0.0023      0.341666  0.1751   0.0116   0.2984    0.0395   0.0000     0.0728364   435.9503      -22.1592       13.0082       24.0986       1.33983      -2.61225      -3.51530       1.81969       13.1166      -5.07003       6.74325      -5.55140      -5.15319      -2.88291      -1.59958      -1.46901     -0.514047      -1.08111     0.0701222     0.0653492      0.172322     -0.208803   -0.00953038    0.00862301    0.00747103     0.0164340   -0.00111220   -0.00648650   -0.00148460   9.37061e-06   0.000114210  -2.22388e-05   7.54879e-06  -2.07377e-05  -9.08420e-06   2.35378e-06       7.27080       9.59465       10.5067       10.8659       10.9822       10.5244       9.71403       8.75490       7.50844       6.53471       5.37026       4.33822       3.45981       2.62636       1.92821       1.40524      0.998422      0.694902      0.466408      0.308147      0.198135      0.121399     0.0738490     0.0428065     0.0242024     0.0132608    0.00708384    0.00367610    0.00181314   0.000873848   0.000407309   0.000178572   7.62411e-05   3.11398e-05   1.20041e-05   4.49867e-06
  24   8 2156.8569    0.8037  0.7700  9.0773 -0.0018       6.51658  0.0325   0.0195   0.0545    0.1142   0.0000       1.04997   435.9858      -1.19245       16.9598      -1.53683      -2.26066      0.655249      0.977266      -1.48176       1.49271       1.68640      0.937136      0.159706     -0.926883     0.0864602     0.0544467      0.271435    -0.0153527      0.146754     0.0715017     0.0530764    0.00732685     0.0298155    -0.0233024    -0.0295287    -0.0101581   -0.00520854    0.00297177    0.00171530   0.000222320  -5.01026e-05   3.27963e-05   4.67855e-05  -1.78608e-05  -1.93150e-05   1.23421e-05  -1.69059e-06       1.69809       1.97312       2.12070       2.74018       2.49120       2.08217       2.22748       2.35150       1.73753       1.42722       1.28650       1.12776      0.799281      0.621392      0.500399      0.401195      0.250302      0.179748      0.140866     0.0914712     0.0531560     0.0351060     0.0226847     0.0152368    0.00706261    0.00393572    0.00243949    0.00153229   0.000749965   0.000290385   0.000170427   8.10505e-05   4.02958e-05   1.72098e-05   7.96882e-06   2.82432e-06
  24   9 2314.3623    1.1692  0.8474  9.7259 -0.0056       4.10478  0.0341   0.0276   0.0582    0.1226   0.0000      0.940266   439.8386      0.717801       14.3944       3.61973      -4.50021    -0.0764894       4.70520       2.26003     -0.529546      -1.16572      0.861318      -1.01825      0.604410      0.197459     0.0556101     -0.592866      0.143223     0.0679623     -0.115946    -0.0393348    0.00333844     0.0124921     0.0269122    -0.0222060    0.00645742    0.00508206    0.00186522   -0.00146268  -0.000768994   0.000181499   6.17590e-05   3.28332e-05  -5.42550e-05  -1.78191e-05  -3.61523e-06   2.91853e-06       1.67698       2.10589       2.23760       2.42507       2.45236       2.23936       2.17080       2.01177       1.68128       1.54422       1.28638       1.05106      0.765445      0.636195      0.495906      0.364231      0.259052      0.169290      0.132439     0.0790517     0.0524077     0.0323403     0.0205852     0.0125262    0.00756094    0.00408452    0.00246105    0.00128820   0.000635334   0.000343195   0.000134620   7.32418e-05   3.37354e-05   1.43382e-05   5.88021e-06   2.39163e-06
  24  10 2467.0593    1.6290  1.0582 10.1393 -0.0090       2.77349  0.0374   0.0357   0.0679    0.1696   0.0000      0.825960   438.7574       1.30497       13.6102      -1.59197     -0.753134       2.76588       1.08150      0.939359      -2.74282      -1.15074       2.67896     -0.121656     -0.976283     -0.412221      0.179398     -0.601169      0.217252     -0.233506      0.271568     0.0140521     -0.131477     0.0140446     0.0144218    0.00879295    0.00332695   -0.00569471  -0.000865367   -0.00114350   0.000349419  -0.000192858  -0.000213013  -8.45636e-05   2.86996e-05   1.52377e-06  -7.35727e-07   1.24873e-06       1.87355       2.48506       2.62399       2.72714       2.60216       2.55701       2.31067       2.15800       1.97625       1.68355       1.54063       1.20199      0.986752      0.741894      0.538298      0.388172      0.283017      0.189704      0.129678     0.0880861     0.0524874     0.0371902     0.0211951     0.0132296    0.00753958    0.00424510    0.00225688    0.00122161   0.000629890   0.000312486   0.000156877   6.85239e-05   3.28645e-05   1.29590e-05   5.87356e-06   2.11558e-06
  24  12 2767.6349    2.7304  0.9555 11.1940 -0.0078      0.593962  0.0333   0.0598   0.0598    0.1652   0.0000      0.682948   438.3184     -0.408009       12.7115      -1.30685      -3.92134      -4.53266      0.138667       4.36048       1.58465      -2.38042      0.399108     -0.408798      0.337471     -0.703262      0.411582     -0.235520     0.0427154     0.0120884     0.0890507     0.0351374     0.0550167     0.0128816   -0.00925254   -0.00671390    0.00752330    0.00424809   -0.00310034   -0.00116610   0.000178021  -0.000528800   3.97459e-05  -9.55150e-06   2.72283e-05  -1.57052e-05   3.13377e-06  -3.12567e-06       1.66605       2.10000       2.27848       2.30607       2.39019       2.27698       2.19413       1.99142       1.79294       1.44777       1.23935       1.00617      0.808218      0.638780      0.461830      0.357394      0.257370      0.176778      0.124305     0.0813582     0.0530538     0.0336780     0.0202994     0.0125196    0.00691489    0.00395829    0.00213807    0.00115690   0.000587899   0.000303068   0.000142349   6.84079e-05   3.01397e-05   1.36231e-05   4.97872e-06   2.16972e-06
  24  14 3064.9908    3.8304  1.0315 11.7773 -0.0021       2.40971  0.0358   0.0806   0.0624    0.1784   0.0000      0.759054   437.0933      -4.16201       13.9279       5.77287      0.921617      0.627204     -0.504433      0.187896     -0.476147      -3.07884     -0.787100     -0.454528     0.0442890      -1.26848      0.458134      0.276236      0.441077     0.0407905     -0.123205  -0.000727916    -0.0256767     0.0184129    -0.0176298    0.00487515   0.000169537    0.00372706    0.00412856   -0.00215058  -0.000290584   0.000122914  -3.02589e-05  -1.42537e-05  -2.33352e-05   1.10029e-05   9.60333e-06   9.28092e-07       1.67283       2.18992       2.35275       2.48320       2.50620       2.50903       2.23289       2.11820       1.78593       1.45068       1.25717       1.02018      0.797095      0.654745      0.479884      0.340335      0.265673      0.182382      0.120408     0.0879548     0.0547767     0.0350306     0.0218862     0.0122743    0.00755003    0.00415944    0.00233072    0.00114491   0.000665339   0.000299589   0.000159030   7.48406e-05   3.08590e-05   1.44543e-05   5.55726e-06   2.32228e-06
  24  15 3211.8780    3.9115  1.2629 11.8358 -0.0087      0.203782  0.0430   0.0742   0.0694    0.1713   0.0000      0.614132   438.9085      0.156654       17.1481      -2.36817      -2.64574       2.20195      -1.84306     -0.284255     -0.668348      0.933408       2.63807      0.736257      0.718853     -0.231004     0.0586401      0.471124     -0.655332    -0.0111391     -0.201245     0.0804698     0.0221690    -0.0460565    0.00745589  -0.000671127    0.00757076   -0.00459312    0.00525719    0.00283426   0.000360690  -9.85357e-05  -9.18120e-05  -2.46031e-05   2.09671e-05  -1.30967e-05   7.91526e-06   3.74353e-06       2.05280       2.50471       2.88806       3.01834       2.84741       2.92776       2.70727       2.32797       2.11360       1.82998       1.52333       1.19551      0.997109      0.746296      0.549472      0.421601      0.303268      0.209147      0.151028     0.0920489     0.0612741     0.0404889     0.0251633     0.0143602    0.00885427    0.00485635    0.00268452    0.00137373   0.000752072   0.000382071   0.000171949   7.92093e-05   3.70394e-05   1.70573e-05   6.40893e-06   2.69776e-06
  24  16 3358.4465    3.2993  1.7624 11.4509 -0.0028      0.966336  0.0501   0.0529   0.0810    0.1007   0.0000      0.380127   434.6426    -0.0986963       10.3799      0.184344      -1.39672       2.30416     -0.741288       3.05372      0.733518      -1.50923      -2.35640      -1.23247    -0.0744645     -0.943147     -0.387628       1.21315     -0.330485     -0.335317     -0.229517    -0.0760668     0.0530099     0.0398023    -0.0121641   -0.00870444   -0.00660423     0.0119553    0.00205381    0.00179756  -0.000704128  -0.000529186   0.000288337   7.20720e-06  -3.19584e-06   5.83049e-06   2.81556e-06   3.91552e-06       2.33716       2.94906       3.49285       3.31971       3.29834       3.45262       3.12479       2.78865       2.66651       2.05467       1.81786       1.42443       1.12922      0.896715      0.704738      0.525241      0.377364      0.271720      0.176555      0.122698     0.0752396     0.0473961     0.0290230     0.0178123    0.00957454    0.00593146    0.00319419    0.00159626   0.000868745   0.000453818   0.000206389   9.08931e-05   4.76621e-05   1.87536e-05   7.79767e-06   3.15923e-06
  24  17 3504.7673    2.7582  2.7565 11.0762 -0.0001      0.445183  0.0654   0.0359   0.1068    0.0663   0.0000      0.229963   439.0581      -8.40324       20.4808       2.08197       4.46871      -6.82941      0.937638      -1.16782      0.628072       4.09420     -0.227998     -0.838438    -0.0562248      0.230929     -0.860581     -0.986475      0.194250   -0.00532741     -0.253324     -0.210463     0.0406081      0.103553    -0.0585841    -0.0245405     0.0122214     0.0166349   -0.00227234   0.000808696    0.00210997   0.000883194   0.000287073   0.000197106  -4.56061e-05  -2.07091e-05  -3.02494e-06   2.61322e-06       3.13020       4.17165       4.51743       4.71256       4.81584       4.49880       4.38496       3.89021       3.28905       2.72140       2.28849       1.85128       1.44825       1.14158      0.871085      0.644429      0.447450      0.327094      0.223917      0.152534     0.0976083     0.0606883     0.0379095     0.0223243     0.0125663    0.00724677    0.00399532    0.00210127    0.00112536   0.000531571   0.000266333   0.000122849   5.71511e-05   2.51059e-05   1.00544e-05   3.99720e-06
  24  18 3650.9434    2.3112  4.1208 10.5639 -0.0018      0.521995  0.0806   0.0250   0.1361    0.0529   0.0000      0.131995   442.7726     -0.337102       20.5968      -3.28139      -3.73761      -7.69129      -7.55537      -1.24490       11.0523      -2.23589      0.668684     -0.311189      0.610847       2.42243      0.586789     -0.538375      0.375123     -0.320108     -0.375262     0.0239219     0.0491915     0.0421590    -0.0199919    -0.0434924     0.0200652     0.0187859   -0.00376058   -0.00169816    0.00154045   0.000773844   0.000123804   0.000118305   0.000131781   2.56315e-05  -1.62678e-05   5.71672e-06       3.62291       4.79344       5.24112       5.47710       5.55703       5.35793       4.91819       4.34170       3.96793       3.40718       2.81433       2.28103       1.79778       1.44706       1.05991      0.801908      0.569871      0.388826      0.284613      0.183512      0.118922     0.0760203     0.0475864     0.0281751     0.0158731    0.00991547    0.00507020    0.00277004    0.00145369   0.000719346   0.000336830   0.000155440   7.00754e-05   3.27006e-05   1.19310e-05   4.87793e-06
  24  19 3797.0481    1.9529  6.1769 10.0944 -0.0013      0.590126  0.1056   0.0183   0.1839    0.0488   0.0000     0.0932006   432.8983       6.31259       7.44666       10.5725     -0.377682      -2.24283      -3.55562      -2.16889       2.44923       3.11360      -6.70230     -0.301193     -0.751375     -0.327306      0.418465       1.10003      -1.00917      0.180865      0.215944     -0.100439     0.0162142      0.139841     0.0234683     0.0428744    0.00595729     0.0195721   -0.00806778   -0.00563273  -0.000115720   1.59203e-05  -0.000199816  -4.10255e-05   0.000240417   1.65029e-05  -1.69491e-05   6.59659e-06       4.65296       6.14947       6.58863       7.07787       6.97007       6.69113       6.32820       5.71179       4.96016       4.35417       3.60962       2.88697       2.31448       1.81144       1.37023       1.01251      0.720634      0.512227      0.349975      0.231598      0.152336     0.0941408     0.0596857     0.0349293     0.0205881     0.0117810    0.00651115    0.00346401    0.00180099   0.000905840   0.000432948   0.000195907   9.35291e-05   3.80921e-05   1.65198e-05   6.38222e-06
  24  20 3942.5689    1.6333  8.8518  9.7612 -0.0008      0.222530  0.1413   0.0135   0.2471    0.0424   0.0000     0.0711656   437.2959       9.37879       20.2736      -1.61772      0.118549       16.1121       2.96243     -0.825321      -5.17013       1.29598       5.71544      -5.30394       1.96491       1.17772       3.04848      -2.24437      -1.15738       1.42873      0.557996     -0.265734    -0.0539120    -0.0288797    -0.0464183     -0.118060   -0.00868234    -0.0182406   -0.00698498   -0.00137295    0.00240084   0.000233633  -0.000366925  -0.000126961   1.69103e-05   1.83161e-05   1.97055e-05   9.91964e-06       5.95133       7.75920       8.24570       9.09283       8.92612       8.74349       7.94571       7.18403       6.39208       5.62123       4.60089       3.72509       3.05951       2.33605       1.75049       1.26375      0.949872      0.652303      0.453223      0.293746      0.195279      0.123164     0.0782070     0.0474168     0.0271057     0.0151851    0.00845547    0.00465335    0.00236930    0.00120112   0.000575781   0.000265586   0.000119888   4.91168e-05   2.06712e-05   8.22122e-06
  24  21 4088.4504    1.3759 11.1899  9.5892 -0.0013      0.324321  0.1837   0.0107   0.3135    0.0389   0.0000     0.0694910   440.4085       12.1324       15.5673       12.2764       5.11108       11.7775       5.98495      -3.77392      0.471608      -5.23529       4.85445       2.39369      -2.65582      -3.87976       1.30276       2.59466      -1.23792       1.28947      0.270993     -0.123731    -0.0528387     0.0554824      0.212521    -0.0197843    -0.0497316     0.0101990    -0.0195096  -0.000984996   -0.00215384    0.00216971   -0.00108745   5.60142e-05   9.09160e-05  -3.68043e-06   2.66873e-05   5.71252e-06       7.27188       9.48108       10.4278       10.9448       10.9472       10.5088       9.99805       8.84213       7.84440       6.77485       5.60300       4.57231       3.61764       2.82682       2.15898       1.57218       1.16293      0.799167      0.555524      0.367736      0.241054      0.152626     0.0935802     0.0561283     0.0330393     0.0188257     0.0103701    0.00542231    0.00285395    0.00142380   0.000691398   0.000316768   0.000145298   6.21146e-05   2.56866e-05   1.02791e-05
  24  22 4234.0443    1.1182 13.0768  9.4287 -0.0011      0.136372  0.2430   0.0082   0.3873    0.0363   0.0000     0.0866464   441.4003      0.678292       13.2742      -26.2552      -1.70127       17.3015      -5.10761      -14.6383       11.6857       6.98788      -6.76228       4.57119      -6.24662       1.40558       1.45715      -3.20529     -0.427546      0.454304      0.588019     -0.689681     -0.231766     0.0921277      0.107072   -0.00313859     0.0308550     0.0245489   -0.00217649     0.0160167   0.000800118   0.000689003  -0.000400053   0.000135020  -0.000368275   0.000163823   3.26337e-05  -1.05704e-05       8.74865       11.8866       12.8157       13.6810       13.6031       13.1285       12.1228       11.0074       9.73527       8.35850       6.81608       5.57670       4.39733       3.48286       2.61990       1.97084       1.40001      0.994884      0.674521      0.455786      0.296010      0.182894      0.116148     0.0680524     0.0408377     0.0227428     0.0128996    0.00683499    0.00357896    0.00175353   0.000866506   0.000400545   0.000180306   7.71802e-05   3.09357e-05   1.22810e-05
  25   8 2181.8231    0.8851  0.7442  9.1537 -0.0063       5.87595  0.0316   0.0217   0.0501    0.1107   0.0000      0.987966   440.7132      -4.23683       20.9673       1.72805      -1.71693       2.10197      -2.19214       1.85551      -2.65376      -1.52876       1.02433      0.465506     -0.840606     -0.115841      0.805470      0.330545    -0.0372182      0.197897      0.228567    -0.0178070    -0.0283899     0.0281089     0.0513805   0.000470879   -0.00874228   -0.00261102    0.00715073  -5.85980e-05   -0.00105049   0.000385078   0.000310610   0.000181403  -8.61438e-06  -3.45685e-05   6.93853e-06   3.32031e-06       1.45876       2.08827       1.99324       2.33861       2.10988       2.44309       2.06798       1.86867       1.67101       1.39546       1.30188       1.02079      0.846902      0.583238      0.527811      0.338881      0.304411      0.180756      0.145425     0.0847884     0.0637689     0.0362215     0.0259188     0.0157757    0.00923009    0.00580480    0.00298779    0.00173092   0.000813800   0.000454562   0.000191630   0.000106704   4.70842e-05   2.27808e-05   9.34201e-06   4.10539e-06
  25   9 2340.5862    1.2490  0.9619  9.6299 -0.0055       3.95474  0.0321   0.0266   0.0616    0.1495   0.0000      0.782815   438.1442     -0.220774       14.6765       1.04932      -3.56389      -3.71425    -0.0449680      0.633390      -1.46111      -1.03306      -1.42256      0.300393      -1.24622     -0.821405     -0.429518      0.483916      0.139695      0.288879     -0.156080    -0.0811216     0.0253622     0.0294461     0.0129410    0.00367505    0.00403716    0.00402800   -0.00231579  -0.000175272   0.000282651  -0.000326256   0.000275786   6.93710e-06  -3.72083e-05   7.84893e-06   1.80875e-05   1.28325e-05       1.51270       2.01718       2.08067       2.28418       2.35617       2.25043       2.11942       1.87055       1.68298       1.44864       1.21775       1.00778      0.812127      0.605502      0.479413      0.355447      0.268934      0.198620      0.135260     0.0849543     0.0590626     0.0382598     0.0254940     0.0149116    0.00974917    0.00528923    0.00327547    0.00158509   0.000881317   0.000467933   0.000242654   0.000118179   5.18539e-05   2.40108e-05   1.09354e-05   4.47442e-06
  25  10 2494.3735    1.7565  0.9176 10.0749 -0.0015       2.04815  0.0317   0.0375   0.0556    0.1641   0.0000      0.721582   438.1157      -5.48964       17.5412     -0.202387      0.148028      -1.29533      -2.01736     -0.115866      -1.09346     -0.829336      0.983627      0.335121     -0.739942      0.507145      0.164772     -0.237666     -0.336259      0.199666      0.110927     0.0354216    -0.0281124    -0.0422805   -0.00602734     0.0220269    0.00451710    0.00271886    0.00432672    0.00214432   -0.00216311  -0.000592503   0.000112317  -0.000111651  -4.76268e-05   2.07732e-05   1.13590e-05  -5.50210e-06       1.55145       1.95311       2.09639       2.35022       2.19332       2.16990       2.09905       1.85500       1.69404       1.52298       1.15372      0.985581      0.799784      0.649618      0.486063      0.373755      0.271150      0.185401      0.142591     0.0932617     0.0575132     0.0385803     0.0249341     0.0155235    0.00860607    0.00505238    0.00287915    0.00157318   0.000900021   0.000479208   0.000227299   0.000113581   5.04367e-05   2.35004e-05   1.10271e-05   4.04145e-06
  25  12 2797.3096    2.9405  0.8959 11.2782 -0.0022       1.04157  0.0305   0.0645   0.0552    0.1506   0.0000      0.709902   436.5270      -1.76257       16.8326       2.95624      -5.02289       1.02962     -0.919992    -0.0456762      0.859347      0.997199      -1.90355      0.783656       1.00945      -1.05714     -0.938715     -0.123705    -0.0179536    -0.0454668     -0.207134   -0.00729978    -0.0958015    -0.0257735     0.0163789    0.00586269     0.0153299   -0.00231940   -0.00196281   -0.00280337    0.00214240  -0.000119437  -0.000284908  -0.000137069  -3.66719e-05  -1.61629e-05   8.83709e-06  -6.33730e-07       1.45496       1.91004       2.02163       2.14480       2.12059       2.04859       1.91794       1.78505       1.58305       1.42442       1.16093      0.977907      0.784712      0.576602      0.492498      0.345492      0.254404      0.179431      0.127413     0.0857083     0.0534997     0.0361322     0.0231935     0.0136320    0.00849911    0.00491817    0.00266177    0.00158169   0.000805180   0.000432987   0.000210952   0.000101146   4.72000e-05   2.16066e-05   9.59587e-06   4.41549e-06
  25  14 3096.0504    3.9652  0.9936 12.0368 -0.0035     0.0772746  0.0376   0.0867   0.0610    0.1620   0.0000      0.874454   437.1033       3.36521       9.28179     -0.564568      -1.27871      0.923639      -3.91308       1.55689      -1.67875     -0.478680     -0.782829      0.667783      0.973120     -0.330664     -0.722207     0.0509447      0.297992    -0.0940180    -0.0705840     0.0741414     0.0474580     0.0417076     0.0423581   -0.00611805    -0.0126056   -0.00837699    0.00385414  -4.50664e-05   -0.00108262   0.000483834   9.01273e-05  -0.000125864  -7.23556e-05   2.54691e-06  -1.04390e-05   8.08406e-06       1.99535       2.36648       2.55912       3.04083       2.99915       2.46977       2.36639       2.34682       2.26144       1.73719       1.42644       1.29894       1.11810      0.756146      0.521841      0.461215      0.337178      0.215909      0.132727     0.0983632     0.0733653     0.0447149     0.0253713     0.0147487    0.00975719    0.00619180    0.00352512    0.00178521   0.000844935   0.000485884   0.000274681   0.000149531   7.04196e-05   3.27326e-05   1.34509e-05   4.95484e-06
  25  15 3243.7677    3.7431  1.2764 12.1486 -0.0056      0.400092  0.0407   0.0707   0.0693    0.1233   0.0000      0.646612   441.8653      0.126682       14.2633       3.86512      -4.10805      -4.28432      -5.29886       2.78710      0.165010      -1.22918     -0.536576     -0.790556      0.291126      0.633136    -0.0552026     -0.343555      0.366796      0.211263     -0.140600     -0.104742    0.00990077    -0.0725474    -0.0482144    -0.0108141   -0.00888098  -0.000622620   -0.00406895  -0.000151723    0.00218757   0.000161165  -9.53839e-05   0.000525216   2.92249e-05  -1.03270e-06   1.12523e-05  -4.59260e-06       1.88104       2.51477       2.77142       2.90371       2.93257       2.73649       2.58393       2.34237       2.11910       1.75780       1.50497       1.22858      0.969691      0.774341      0.559177      0.440554      0.317042      0.226156      0.158743      0.103019     0.0666118     0.0435163     0.0285676     0.0176199     0.0105261    0.00593244    0.00339100    0.00181607    0.00105154   0.000534041   0.000266525   0.000136617   6.34931e-05   2.69342e-05   1.30774e-05   5.01531e-06
  25  16 3390.8200    3.3256  1.8603 11.6694 -0.0031     -0.510531  0.0518   0.0518   0.0837    0.0894   0.0000      0.354879   437.5084      -1.16350       13.1582       3.15259      -5.18857      -7.25837       2.12890      -1.82652      -1.57350       4.02693       2.26984       2.10857      -1.69517     -0.321110   -0.00695954     0.0940524      0.444347    -0.0235279      0.179706    -0.0631466     0.0239934    -0.0441619    -0.0422045    0.00661883    0.00836934    0.00743390   -0.00260217   -0.00279419   -0.00162334    0.00143293  -0.000227894  -0.000110342  -3.60414e-05   2.87942e-05  -1.14830e-05   3.52369e-07       2.26555       2.89099       3.05263       3.32649       3.31992       3.25485       3.07716       2.73804       2.42978       2.10590       1.83906       1.44105       1.17839      0.949504      0.716031      0.547282      0.378320      0.270932      0.196622      0.135246     0.0922782     0.0576013     0.0370810     0.0218419     0.0133502    0.00780540    0.00452435    0.00250828    0.00134401   0.000703437   0.000336360   0.000166004   7.56948e-05   3.49711e-05   1.57350e-05   6.54708e-06
  25  17 3538.0140    2.6580  3.0860 11.0008 -0.0020      0.430921  0.0697   0.0319   0.1118    0.0595   0.0000      0.168546   443.1478       6.42046       3.42402       1.79824      -1.62234       3.37714       2.17800      -1.12502      0.911973       4.67985      0.175372      0.334809      -3.26347      -1.18179      0.183582      0.219183      0.603211     -0.244831      0.455303     0.0413485    -0.0110889    -0.0552075      0.157452    0.00423954    -0.0144406    0.00411114    0.00536662   0.000316233   0.000523405  -0.000653403  -0.000619755   8.05595e-05  -0.000161568  -2.14885e-05   4.23879e-05  -1.33904e-05       2.81125       3.96645       4.01933       4.39480       4.45155       4.20742       4.13405       3.52121       3.30827       2.75246       2.49381       1.94358       1.59509       1.24489      0.950934      0.715968      0.518768      0.386357      0.253391      0.179049      0.115096     0.0754772     0.0496015     0.0293712     0.0185608     0.0105738    0.00595711    0.00332887    0.00174612   0.000917982   0.000451648   0.000221293   0.000102281   4.69363e-05   1.94924e-05   8.58321e-06
  25  18 3684.7250    2.2016  4.7515 10.4438 -0.0023      0.373836  0.0856   0.0219   0.1504    0.0487   0.0000      0.115158   436.1301       5.54144       16.9853      -2.80796      -4.30949       6.81312      0.986237       2.28624      -2.01644       2.26524       3.04501       3.76797      0.297912     -0.266029     -0.145598      0.883364     -0.487256     -0.456186      0.142157      0.289050      0.224209     -0.264690    -0.0551487    -0.0379891    0.00257883   -0.00526492    0.00444326    0.00422548   -0.00184071  -4.02923e-05   0.000200637  -0.000344751  -0.000118791   5.01857e-05   8.14870e-06  -2.11389e-05       3.69679       4.96759       5.27602       5.72201       5.61077       5.41794       5.00267       4.64819       4.06608       3.71764       3.05856       2.58349       2.00017       1.61619       1.19733      0.912794      0.658733      0.484151      0.320260      0.219887      0.141309     0.0952864     0.0586674     0.0367588     0.0225205     0.0130121    0.00713764    0.00413153    0.00216438    0.00113890   0.000548338   0.000285498   0.000131573   5.68809e-05   2.51233e-05   1.06503e-05
  25  19 3831.3476    1.8554  6.7327 10.0925 -0.0009      0.394990  0.1134   0.0167   0.1961    0.0457   0.0000     0.0864661   435.0118      -12.9897       6.04292       2.52926      -11.2186     -0.249815      -8.74721      0.906669      -1.78445       3.15251      -3.29032      -3.58956     -0.221547       1.90398      -2.20929      0.867903     -0.267627     -0.159075     -0.348955     -0.150926     -0.166716      0.274316     0.0780145    -0.0107814    -0.0298139     0.0129233     0.0261450    0.00206050  -0.000224852  -0.000134140   0.000900327   0.000105766  -7.16965e-05  -6.63298e-05   4.69812e-06   2.78665e-05       4.78483       6.28694       6.75622       7.09397       7.11091       6.85803       6.51297       6.03306       5.26991       4.58432       3.81753       3.23021       2.63432       2.01649       1.59358       1.13961      0.839517      0.585981      0.433694      0.286366      0.192979      0.123229     0.0795679     0.0471752     0.0287632     0.0159037    0.00931963    0.00505062    0.00279437    0.00143615   0.000723996   0.000351705   0.000162885   7.62479e-05   3.26062e-05   1.40545e-05
  25  20 3977.5960    1.5377  9.0036  9.8490 -0.0024      0.273168  0.1476   0.0128   0.2541    0.0398   0.0000     0.0747683   425.9054      -2.24252       9.35866       30.4913       1.03064      -7.35414      -5.64112      -2.55222      -4.40357     -0.309247      -1.32499       3.00656      -3.09170      -2.49605      -1.50577       1.59917       1.11706      -1.20020      -1.07159      0.857037     -0.512806     -0.276657     0.0189307     0.0480817     0.0348402   -0.00610603    -0.0215091   -0.00444201    0.00384043   -0.00161877  -0.000820318   0.000144320   0.000189976   0.000108758  -9.02626e-06   2.73368e-05       6.07755       7.79617       8.51675       9.17153       9.26281       8.97056       8.19222       7.42486       6.62546       5.90683       4.83424       3.96854       3.14701       2.48657       1.97398       1.44739       1.04331      0.732545      0.523871      0.360459      0.241667      0.156738     0.0946400     0.0584901     0.0354989     0.0213264     0.0121734    0.00691163    0.00360139    0.00187999   0.000926067   0.000449725   0.000210307   9.43372e-05   4.10442e-05   1.73594e-05
  25  21 4123.9972    1.3745 12.4733  9.5665 -0.0010      0.235352  0.2005   0.0096   0.3308    0.0372   0.0000     0.0653919   434.8567      -1.24815       16.4786      -5.00221       11.9119       18.0303       8.32315       6.36804       5.00718      -1.09064      -3.19586      0.681607     -0.293766      -6.36727       2.85284    -0.0881325     -0.645716     -0.573845      0.490456      0.582812     -0.283471     -0.167251     -0.136441     0.0825080     0.0648748   -0.00930028   -0.00368319    0.00127655   0.000552784   -0.00175979    0.00140390  -0.000494447  -0.000218253  -7.57111e-05   5.39082e-05   4.03490e-06       7.28075       9.45991       10.5436       10.8832       11.1371       10.4885       10.0075       9.33281       8.06248       7.00592       6.02274       4.93791       3.95409       3.11248       2.40681       1.80045       1.29206      0.940215      0.657384      0.446951      0.294134      0.190233      0.122876     0.0743092     0.0447058     0.0259608     0.0146874    0.00819924    0.00437748    0.00228677    0.00115898   0.000557894   0.000262392   0.000122345   5.25529e-05   2.28607e-05
  25  22 4269.9396    1.1293 15.0633  9.4593  0.0006      0.186740  0.2651   0.0075   0.4257    0.0328   0.0000     0.0801021   435.0878      -20.1912       30.1180       18.0534      -12.7130       12.1256       17.6801      -7.78196      -1.19385      -11.9132       8.74126    -0.0231352       3.50013     -0.650451     -0.575985      0.254161       2.47818     -0.924906     -0.213897      0.237697      0.134440      0.328791     -0.219915    -0.0767720   -0.00814591    -0.0266655    0.00573097    -0.0226524    0.00627745   0.000307792    0.00240545   7.90798e-05   0.000279273  -6.59124e-05  -2.05049e-06  -1.30546e-05       8.81965       11.7856       12.9335       13.2971       13.5388       13.1178       12.1607       11.2059       10.1197       8.64215       7.34420       5.96131       4.89899       3.79393       2.95381       2.19240       1.61089       1.15150      0.808067      0.542064      0.368475      0.231395      0.150473     0.0915041     0.0553615     0.0318858     0.0184017     0.0101807    0.00549817    0.00285891    0.00146514   0.000699077   0.000332561   0.000152390   6.23982e-05   2.64947e-05
  26   9 2366.0791    1.2941  0.8442 10.1009 -0.0077       3.92675  0.0327   0.0302   0.0571    0.1091   0.0000      0.928682   441.6695       1.99527       14.9163      0.443566     -0.726188       2.59471     -0.937559     -0.366832      0.314739      0.592503       1.00689      -1.33247      0.176850     0.0578635      0.239951     -0.669287     0.0490426      0.201994     -0.128087     -0.194395    -0.0466999     0.0572127    -0.0684482   -0.00927270     0.0249062   -0.00801607   -0.00821220    0.00385669    0.00204012   1.36949e-05  -0.000975741  -9.85716e-05   0.000175064  -2.38409e-06  -1.61224e-05   9.03219e-06       1.41404       1.89656       2.13957       2.17177       2.30557       2.25153       1.90592       1.90293       1.64745       1.47258       1.23135      0.972081      0.831196      0.626687      0.507511      0.388951      0.277110      0.200995      0.143103      0.100055     0.0691604     0.0461330     0.0282124     0.0180933     0.0111833    0.00635573    0.00423898    0.00226935    0.00124358   0.000690626   0.000360051   0.000181243   8.61579e-05   4.12724e-05   1.93139e-05   8.02011e-06
  26  10 2521.2263    1.8292  1.1166 10.1748  0.0025       2.50541  0.0415   0.0359   0.0658    0.1500   0.0000      0.816001   438.3729    0.00470373       14.7031      -1.18712      -3.64656      -2.30690     -0.179872      -1.44640     -0.290517       2.43088      0.796147     -0.939710    -0.0270963     -0.172211      0.132850      0.258357     -0.461751     -0.185763      0.170280      0.147361    -0.0829124    -0.0850746    -0.0272656   -0.00441291    -0.0282128    0.00626648    0.00346991  -0.000756498   -0.00230151   5.04266e-05   0.000217640  -0.000232216   3.33675e-05  -3.79299e-05  -6.85049e-06   9.61816e-06       1.87470       2.35204       2.62890       2.71274       2.52707       2.55950       2.26828       2.17645       2.01135       1.76805       1.61219       1.36992       1.12466      0.865883      0.676165      0.456735      0.362355      0.249032      0.172322      0.114806     0.0789192     0.0526785     0.0350124     0.0208757     0.0123120    0.00815526    0.00463462    0.00253685    0.00133743   0.000734687   0.000369798   0.000209451   9.53019e-05   4.65998e-05   2.08141e-05   9.34014e-06
  26  13 2977.3737    3.8579  0.9461 11.3815 -0.0002      0.841315  0.0306   0.0777   0.0545    0.1877   0.0000      0.615925   439.1539       3.42099       12.3049      0.192325      -3.49794      -1.26872      -1.60634       1.38360      0.233764       1.07879      -1.28659     -0.155635      0.735618      0.420759     0.0869460      0.107753     -0.352484  -0.000968712     -0.108390     0.0780350    -0.0286687     0.0349058   -0.00863644     0.0100881     0.0177251  -0.000569099   -0.00350462   -0.00198787  -0.000640430   0.000397787   0.000485878   0.000396645   4.44210e-05  -4.88474e-06   3.04996e-07   5.80249e-06       1.52140       1.97518       2.22160       2.25658       2.25507       2.31326       2.15879       1.88434       1.76674       1.45414       1.14628       1.01272      0.773038      0.614879      0.509487      0.372345      0.282592      0.208716      0.144751     0.0981990     0.0704400     0.0453417     0.0275558     0.0172677     0.0109326    0.00597922    0.00366776    0.00209000    0.00112329   0.000582334   0.000321625   0.000155040   7.84410e-05   3.69848e-05   1.74271e-05   7.13164e-06
  26  14 3126.8707    4.0432  0.9660 11.9881 -0.0061       2.14459  0.0408   0.0861   0.0565    0.1485   0.0000      0.706055   439.8763      -1.61039       15.8800       2.67183      -2.81365       2.03300      -1.29321      0.639846     -0.497239      0.498053     -0.487131     -0.359594      0.810145      0.389716     0.0880628      0.451492      0.168218    -0.0972689      0.245616     0.0453963      0.135977     0.0102394   -0.00389473    -0.0310580     0.0138121     0.0107253   -0.00722794    0.00114908  -0.000509300   0.000166989  -0.000557575  -7.83678e-05   1.62560e-05  -8.49310e-06  -1.19031e-05   1.12634e-05       2.27332       2.71899       2.26130       2.43438       2.94072       3.32151       2.86293       2.26331       1.88598       1.79667       1.82305       1.52671       1.14934      0.751086      0.575089      0.492195      0.446635      0.327102      0.227537      0.124787     0.0735680     0.0511306     0.0402326     0.0297847     0.0195167     0.0117953    0.00647963    0.00334006    0.00170161   0.000838313   0.000425915   0.000189822   8.90073e-05   3.95333e-05   1.79282e-05   7.74562e-06
  26  15 3275.3119    3.7367  1.3570 11.9508 -0.0003       1.23620  0.0457   0.0687   0.0682    0.1255   0.0000      0.660705   438.1364      0.573493       13.9499       4.35136     -0.219398       1.77160      -3.77993      -3.63202     -0.606325       1.57586       2.98220       1.35436    -0.0351008       1.20581      -1.14768     -0.108275     -0.177269     -0.218834      0.141271     -0.262271     0.0821968    -0.0283663     0.0459030    0.00857747    0.00562516    -0.0137209   -0.00250724    0.00176868  -0.000378985  -0.000949895   5.64826e-05   2.93730e-05   3.69942e-05  -5.47363e-05  -1.92112e-05   2.23319e-05       1.81323       2.54308       2.58562       2.90419       2.87833       2.85796       2.62680       2.49781       2.09373       1.89526       1.52540       1.26742       1.10461      0.818838      0.652451      0.477276      0.362241      0.264688      0.188213      0.128013     0.0889460     0.0599454     0.0392757     0.0237325     0.0146754    0.00876561    0.00537525    0.00278686    0.00160143   0.000797777   0.000463404   0.000226044   0.000113579   5.18695e-05   2.37811e-05   1.04824e-05
  26  16 3423.1315    3.1528  2.0374 11.5016 -0.0015      0.218700  0.0551   0.0457   0.0887    0.0847   0.0000      0.398219   441.4771      -1.82907       16.5335       4.72167      -3.71970      -1.98080       1.99007       1.74434      -2.03637      0.196385      -1.48910     -0.968635     0.0679211     -0.676522      0.621011    -0.0362895      -1.04514     -0.196841    -0.0337794     -0.143157     -0.176400     0.0118885    -0.0234342    0.00744980    -0.0134393    0.00586083   -0.00390292   -0.00306224   0.000936188    0.00110495  -0.000595670   2.68268e-05  -6.66613e-06   3.35665e-05  -3.23763e-05  -7.15508e-06       2.24341       3.03690       3.36303       3.50338       3.35777       3.33828       3.19327       2.86488       2.67226       2.34293       1.96002       1.63181       1.33050       1.05442      0.816674      0.632287      0.463434      0.333750      0.235450      0.165488      0.106377     0.0710949     0.0464885     0.0278251     0.0168701     0.0106302    0.00622365    0.00325420    0.00192944    0.00106164   0.000505233   0.000271131   0.000138298   6.39651e-05   2.68134e-05   1.36146e-05
  26  17 3570.8537    2.6134  3.3814 10.6984 -0.0023      0.154673  0.0683   0.0292   0.1168    0.0621   0.0000      0.159659   440.9916      -2.19154       9.91671       2.68009      0.726520      -1.38172       3.55471     -0.744783      0.544695       2.90094      -1.47558       3.35590      0.376293       2.06153     -0.236504      -1.53342    -0.0449407     -0.113468     -0.530058    -0.0346796      0.169554      0.108223    -0.0948649     0.0386560    -0.0168354    -0.0153218   -0.00426744    0.00533000   -0.00254282   -0.00245147    0.00105912   0.000843169   6.66904e-05  -6.03638e-05   2.24457e-05   9.52496e-06       2.82107       3.73640       4.00068       4.28333       4.16914       4.26311       3.94843       3.68384       3.18317       2.83233       2.40458       2.00373       1.58977       1.28660      0.997807      0.758280      0.550756      0.421489      0.292518      0.200854      0.132379     0.0896984     0.0583819     0.0363730     0.0222258     0.0137009    0.00764592    0.00436213    0.00242257    0.00127759   0.000685244   0.000339161   0.000171134   7.87534e-05   3.47476e-05   1.59361e-05
  26  18 3718.5118    2.1106  5.0781 10.3756 -0.0023      0.504289  0.0906   0.0201   0.1562    0.0449   0.0000      0.108136   443.0682      -3.40348       16.2654      -3.87341      -3.56421       1.15156       3.77335       7.53786       2.02161       3.45883      -5.54931     -0.912196       1.67718      -1.90785      -5.18233      0.684693    -0.0348731      0.548250     -0.818924     -0.372208      0.129379     -0.122823    -0.0368626    -0.0103514   -0.00397378   -0.00388873     0.0183978    -0.0115626    0.00291852    0.00171123  -0.000400850  -0.000505657  -0.000221991  -4.34279e-05   2.82422e-05  -2.47142e-05       3.71556       4.88238       5.28452       5.56109       5.59422       5.27234       5.21490       4.72877       4.19948       3.75938       3.16824       2.69197       2.16746       1.70043       1.35950      0.987805      0.762310      0.536720      0.389981      0.260822      0.178318      0.118091     0.0748120     0.0479245     0.0293043     0.0176362     0.0101748    0.00562714    0.00326337    0.00170886   0.000877407   0.000448917   0.000224195   0.000108462   4.66571e-05   2.17389e-05
  26  19 3865.5470    1.7900  7.5761  9.9178 -0.0007      0.448427  0.1161   0.0147   0.2150    0.0412   0.0000     0.0799943   440.3275      0.696172       21.6938       9.89313      -10.8746      -11.3531     -0.783992      -2.00642       6.34007      -1.05444       5.94292     -0.949303      -1.12304       2.59315      -1.27642       1.00824      0.633957      0.173729    -0.0634055     -0.354771      0.388652     -0.147561     0.0492156     0.0124311     0.0385552   -0.00720147    -0.0317876     0.0125595    0.00710549    0.00163807  -7.41240e-05   0.000695871   0.000204066   7.01571e-05  -1.76098e-05   2.95492e-05       4.62271       5.97905       6.45745       6.83684       7.12898       7.02674       6.45186       5.91935       5.24655       4.65446       3.88471       3.20817       2.59901       2.07867       1.64382       1.22558      0.927876      0.668932      0.473099      0.332594      0.224746      0.150078     0.0966838     0.0589426     0.0376246     0.0222066     0.0129949    0.00754316    0.00411190    0.00221028    0.00114569   0.000579722   0.000279903   0.000133938   5.87813e-05   2.58180e-05
  26  20 4012.2810    1.5109 10.3280  9.7290 -0.0017      0.247707  0.1627   0.0115   0.2794    0.0367   0.0000     0.0703748   443.0446       3.43695       20.3306       9.59311       1.87753       4.39623       5.10739       11.4519      -6.15912     -0.562816      -3.80353      0.277032       2.33356     -0.672942       2.00606    -0.0521503     -0.906423     -0.640702     -0.396592      0.494677     -0.124433     -0.162249      0.136338    -0.0435786    -0.0556426    0.00288517     0.0126619     0.0206185    -0.0146629   -0.00281628   0.000986179   0.000445354  -0.000481583  -0.000182679   1.41186e-05   7.37318e-05       6.12409       8.12213       8.91460       9.38632       9.59125       9.15223       8.77133       7.93808       7.16144       6.02683       5.36370       4.32796       3.43626       2.78944       2.13976       1.64866       1.23994      0.899330      0.630687      0.435138      0.289737      0.193457      0.124906     0.0778892     0.0492788     0.0289959     0.0172303    0.00977593    0.00530682    0.00288457    0.00149232   0.000763179   0.000367349   0.000178096   7.88895e-05   3.55354e-05
  26  21 4159.1053    1.2978 12.4031  9.4880  0.0011      0.187808  0.2056   0.0091   0.3338    0.0357   0.0000     0.0696365   445.6707      -2.19624       12.7973      -11.2154       13.8164       21.1769       4.84476       7.23657       5.92874       8.63309       12.2464     -0.110182      -1.71537      -2.63558       1.19027      -1.84962      0.849201      0.199976     -0.777306      0.340116   -0.00722097      0.126603     0.0793137      0.142591    -0.0255548     0.0440489     0.0240137    0.00140957    0.00489085    0.00199116   -0.00246714   0.000138854  -7.13018e-05   3.43216e-05  -5.10237e-05   3.50498e-05       7.20252       9.50844       10.4855       11.0811       10.9497       10.7605       10.0877       9.33007       8.41523       7.22828       6.19478       5.05147       4.21745       3.32051       2.59432       1.93710       1.44815       1.04337      0.747276      0.514528      0.347948      0.230157      0.148731     0.0916035     0.0577617     0.0331234     0.0199339     0.0110953    0.00617018    0.00336587    0.00173916   0.000897437   0.000433898   0.000207748   9.25010e-05   4.11577e-05
  26  22 4305.6150    1.0492 15.4647  9.3636 -0.0023      0.250592  0.2815   0.0069   0.4263    0.0314   0.0000     0.0829263   465.3051      -12.5439       5.26879       1.82262       2.16998      0.893850       19.7292      -2.24140      -6.11555       15.6500      -8.58093      -10.8024       2.76600       10.4871       1.70687      -4.20866     -0.494167       3.73148      0.435218     -0.879068     -0.352970      0.645178      0.110380    -0.0550518     0.0736641    -0.0423478    -0.0266369     0.0176774    0.00431870    -0.0100072   -0.00234504   0.000186165   0.000193969  -0.000274949  -0.000147733   9.20355e-05       8.44355       11.4477       12.5671       13.3261       13.4943       13.1034       12.1994       11.2602       10.0773       8.74499       7.40664       6.26596       5.02634       4.02180       3.11236       2.35742       1.72742       1.27839      0.907934      0.616498      0.429727      0.278814      0.185852      0.113886     0.0719632     0.0425662     0.0250854     0.0142695    0.00782418    0.00429671    0.00221941    0.00114751   0.000554644   0.000264483   0.000115756   5.19102e-05
  27   7 2062.1596    0.6872  0.6561  8.9552 -0.0098       7.53085  0.0281   0.0177   0.0479    0.0934   0.0000       1.07929   441.3566      -2.17926       20.0527     -0.122270      -2.92134       1.74925      -1.20423      0.547778     -0.571221      -1.84187      -1.69952     -0.504627     -0.500438     -0.132869     -0.537871     0.0140444      0.285205    -0.0776436     -0.100468     0.0200777     0.0629888     0.0345111     0.0442364    0.00720599     0.0192272    0.00452503   -0.00532127   0.000357664    0.00284094   -0.00148411   -0.00105238  -9.00937e-05   9.17808e-05   4.05300e-05  -7.97474e-06   1.60157e-05       1.42722       1.82962       2.07904       2.17398       2.17683       2.17560       2.00471       1.74619       1.84052       1.45948       1.21278      0.971241      0.772092      0.664397      0.523384      0.375739      0.286495      0.226639      0.167041      0.106591     0.0742826     0.0447849     0.0318346     0.0200300     0.0129257    0.00745316    0.00432070    0.00232416    0.00139111   0.000872131   0.000462204   0.000245182   0.000132188   6.03400e-05   2.89042e-05   1.21505e-05
  27   8 2229.7945    0.9807  0.8497  9.4619 -0.0061       5.49442  0.0322   0.0221   0.0551    0.1130   0.0000      0.957591   438.8841      -2.53201       15.9777      -5.03335      -2.20755       3.06298     -0.791443      -2.12464       3.82661       1.97383      -1.39496      -1.63206      0.974985     -0.953803      0.638167     -0.116206     -0.329995     -0.409488      0.443194     0.0298003     0.0822855     0.0233612    -0.0416833    -0.0566979   0.000399871   -0.00225594   -0.00676828   -0.00296214    0.00169836   -0.00126739   0.000488136  -0.000313477   0.000155970   3.62655e-05  -1.27995e-05   1.07469e-05       1.46892       1.86446       1.95039       2.27709       2.20264       2.05437       1.90778       1.89425       1.69790       1.45736       1.23064       1.05438      0.889917      0.670026      0.543176      0.401080      0.327152      0.215955      0.163168      0.108137     0.0789722     0.0496548     0.0341394     0.0211811     0.0133044    0.00764715    0.00490463    0.00290492    0.00165147   0.000863721   0.000473393   0.000256740   0.000133254   6.25503e-05   3.30152e-05   1.53020e-05
  27   9 2391.0997    1.4426  1.0471  9.3930 -0.0016       4.57463  0.0378   0.0283   0.0577    0.1920   0.0000      0.781468   440.6733      -2.46963       17.2272       2.56839      0.810436      -2.00687       4.45393       1.33367      0.872875     -0.850303      0.351360      0.646402       2.05439      0.600926      0.290582      0.352091     -0.153011     -0.231649   -0.00774503     0.0474520     0.0902702      0.123722    0.00120549    -0.0333519   -0.00854322   -0.00393708   -0.00104193   -0.00372328   0.000549952  -0.000847231  -0.000237185   0.000342108  -3.74952e-05  -8.78977e-05   4.95343e-06  -1.11098e-05       1.65036       1.94607       2.12873       2.56281       2.50784       2.34825       2.21689       2.08598       1.91528       1.48734       1.35672       1.21280      0.930598      0.735072      0.583559      0.446018      0.315055      0.235577      0.174363      0.119538     0.0845412     0.0536219     0.0380048     0.0238001     0.0148326    0.00918571    0.00556975    0.00314251    0.00182694    0.00100423   0.000542283   0.000279949   0.000145830   7.19917e-05   3.40250e-05   1.56917e-05
  27  10 2547.5124    1.9211  1.1226 10.3742 -0.0070       2.38232  0.0378   0.0373   0.0628    0.1636   0.0000      0.747667   444.1707    -0.0621440       11.8341       2.14797      -1.20343       3.46816     -0.745866      0.905027     -0.401481       1.13266     -0.358000     -0.144150      -2.75740     -0.335253      0.115501     -0.107267     -0.380825   -0.00607478     -0.387827     0.0736340      0.187257     0.0541119    0.00928956  -0.000121597     0.0116724  -0.000946583     0.0107063    0.00186678   -0.00274437   0.000570206   0.000308923  -2.48530e-05  -6.21811e-05  -7.70099e-05  -2.91402e-05   3.35757e-06       1.65620       2.15632       2.21408       2.42560       2.39084       2.39414       2.27006       2.05948       1.90694       1.62704       1.40733       1.15118       1.01155      0.763512      0.583598      0.459477      0.356387      0.263978      0.190140      0.128488     0.0879705     0.0561586     0.0391995     0.0246444     0.0161092    0.00948034    0.00589896    0.00328815    0.00183967   0.000938554   0.000541184   0.000281147   0.000142421   6.78049e-05   3.37213e-05   1.57511e-05
  27  11 2702.0487    2.5154  0.9827 11.1693 -0.0077       2.13527  0.0337   0.0525   0.0592    0.1438   0.0000      0.839465   439.3233      0.817093       16.2909       2.06863       2.09560      0.726940       2.34619     -0.529057      -2.90890      -1.51216       1.44423      0.640440     -0.782735     -0.874365      0.144066     -0.751149     -0.430404    -0.0687976    0.00182816     0.0520027    -0.0792350     0.0181565    0.00342728   -0.00393269    0.00649938    -0.0134705   -0.00401881    0.00362861    0.00148985   0.000329049  -0.000618552  -0.000697869  -7.13415e-05  -4.00793e-05  -6.15447e-06  -8.43301e-06       1.49581       1.85722       2.17724       2.18641       2.26975       2.24833       2.07610       1.85300       1.76558       1.50753       1.19396       1.05496      0.828937      0.682103      0.550859      0.396833      0.306022      0.230016      0.158263      0.118063     0.0783650     0.0513043     0.0336634     0.0225520     0.0136552    0.00847471    0.00489307    0.00269386    0.00163224   0.000933902   0.000494760   0.000254687   0.000134642   6.59955e-05   3.06410e-05   1.40370e-05
  27  13 3006.9812    3.8238  0.9747 11.8585 -0.0095       1.86508  0.0337   0.0808   0.0570    0.1598   0.0000      0.633794   441.3380     -0.567225       13.5190      -1.17917      -3.61965      0.423946       1.11614      0.409909      0.620423      0.287676      0.383723       1.00093      0.403129      0.621832     0.0459874      0.180282      0.247422    -0.0892544     -0.331741     -0.121707      0.156328    -0.0407927    -0.0522852    -0.0334030    -0.0120692    0.00395680   -0.00218615   -0.00237754    0.00121347    0.00130629   5.97601e-06  -4.35228e-05  -5.92718e-05  -4.27691e-05  -7.86857e-06  -3.03874e-05       1.71554       2.09501       2.42627       2.58413       2.44560       2.28157       2.08747       1.97627       1.85414       1.68763       1.43244       1.22726       1.00572      0.810659      0.587171      0.451916      0.348103      0.241811      0.166149      0.112482     0.0791992     0.0509377     0.0332438     0.0207385     0.0124106    0.00777362    0.00502337    0.00304987    0.00159116   0.000894420   0.000463320   0.000265138   0.000133126   6.79587e-05   3.31470e-05   1.62998e-05
  27  14 3157.1610    4.0007  1.1164 11.8095 -0.0022       1.04553  0.0383   0.0751   0.0595    0.1730   0.0000      0.773771   440.7733       2.67517       17.4925      -1.42709      -2.07328       3.13341       1.19073       1.87858      -2.80004      0.762262       2.31271     -0.119556     -0.995628     -0.962456      0.326056     -0.110511      0.271565     -0.463461    -0.0594530     -0.216436     0.0396697     0.0506289    0.00791705   -0.00209526     0.0180079    0.00181958   -0.00706553   -0.00113300   0.000606308    0.00165753  -0.000620455   6.57036e-06  -0.000116180   5.57831e-05   3.57006e-05   3.80117e-06       1.55277       1.92738       2.12657       2.31594       2.25957       2.23460       2.22987       2.01365       1.78448       1.63107       1.31537       1.09308      0.883339      0.714570      0.554661      0.463075      0.340920      0.260413      0.181094      0.131467     0.0900621     0.0558381     0.0363721     0.0247058     0.0159698    0.00939850    0.00523640    0.00321675    0.00190504    0.00103201   0.000556813   0.000297833   0.000142372   6.82497e-05   3.57127e-05   1.77402e-05
  27  15 3306.4819    3.5599  1.6578 11.6845 -0.0004      0.392475  0.0470   0.0552   0.0764    0.1122   0.0000      0.431930   442.5886      -6.22264       8.81260      -2.43369       1.88078      -4.90121     -0.599373      0.793473      -2.92423      -1.24970       1.34196       1.31844   -0.00792258      0.782544     0.0921125      0.220236   -0.00877519    -0.0705401     -0.268750     -0.120634     -0.175073     0.0223538    -0.0650768    -0.0253961   -0.00291872   -0.00233053   -0.00785343   0.000397601  -7.42215e-05  -0.000495933   -0.00136961  -8.64094e-05  -0.000113905  -5.03076e-05   1.24652e-05  -5.87756e-06       1.90632       2.49515       2.59951       2.84313       2.84568       2.83233       2.70130       2.46322       2.28419       1.96150       1.62306       1.32175       1.12067      0.869763      0.713534      0.546633      0.429148      0.304583      0.222635      0.157063      0.109023     0.0732553     0.0478280     0.0294878     0.0182850     0.0115503    0.00668365    0.00398241    0.00226844    0.00126263   0.000684025   0.000346683   0.000178177   8.96881e-05   4.14559e-05   1.98258e-05
  27  16 3455.2888    2.9277  2.3541 11.3977 -0.0008       1.44360  0.0594   0.0405   0.0961    0.0771   0.0000      0.275072   439.0971      0.595356       9.32240       6.02972      0.133600      -5.23455      -4.85069      -4.16737       3.95096     -0.435700      -2.05861      -2.09900     -0.180558      0.381586      0.750319      -1.13876     -0.455976     -0.243459      0.209963    -0.0571397     0.0976625      0.157506    -0.0743917   -0.00887382   -0.00959834    0.00337065   -0.00375293    0.00124646   -0.00288213  -0.000445654   -0.00101507  -0.000287943   0.000314253  -6.54607e-05  -2.13656e-05   2.29927e-05       2.31980       3.29495       3.45758       3.84378       3.75389       3.62148       3.30867       3.18359       2.89622       2.47545       2.07104       1.79750       1.46261       1.18760      0.905570      0.691938      0.516277      0.378991      0.267654      0.187953      0.130083     0.0914438     0.0582363     0.0371774     0.0223824     0.0142029    0.00841004    0.00503202    0.00276717    0.00154244   0.000824537   0.000445382   0.000228203   0.000110732   5.41116e-05   2.48089e-05
  27  17 3603.4940    2.4694  3.7200 10.8043 -0.0005      0.601116  0.0733   0.0272   0.1268    0.0570   0.0000      0.169110   436.1908    -0.0236391       15.8842       2.48142      -7.46461      -5.36659       2.61479       1.08611      -2.67798     -0.535163      -1.50376     -0.967927       2.09527     -0.769452      0.359660     -0.337894     -0.677686     -0.427663     -0.204775     0.0237743     0.0659840     0.0698381     -0.145751     0.0241068     0.0408975    -0.0144005   -0.00413530    0.00440114   -0.00203306   -0.00143725  -0.000634448  -0.000617710  -0.000263582   2.60592e-05  -5.42980e-06  -4.23482e-05       2.87507       3.98671       4.22396       4.57111       4.50260       4.54016       4.32144       3.85062       3.56205       2.99438       2.68891       2.13878       1.82855       1.40911       1.12527      0.883612      0.646217      0.485851      0.342184      0.248872      0.166036      0.113123     0.0732922     0.0475889     0.0301502     0.0176805     0.0109713    0.00619832    0.00355363    0.00193731    0.00104181   0.000543763   0.000273753   0.000131083   6.29682e-05   2.94427e-05
  27  18 3751.6536    2.0349  5.9009 10.2230  0.0005      0.528540  0.0941   0.0179   0.1741    0.0441   0.0000     0.0957314   443.8069      -2.22528       6.80079       3.73175      -11.3987      0.152077      -8.35656      0.450268       9.61722       5.56747      -2.35719      0.322758      0.102561      -3.06604      -1.72342      -1.50758      0.557099     -0.679699      0.154203    -0.0436600      0.219858     -0.110914    -0.0143379    -0.0399801     0.0355869    -0.0387792     0.0133301    0.00302779   5.33831e-05  -0.000455555    0.00149322   0.000848248   0.000814976  -2.54029e-05  -2.51960e-05  -6.09066e-05       3.71829       4.94343       5.40546       5.81634       5.89191       5.70495       5.48954       4.89202       4.54235       3.86264       3.31219       2.76030       2.27756       1.84493       1.43924       1.08674      0.826975      0.598187      0.432442      0.305481      0.217189      0.141101     0.0944251     0.0600075     0.0384587     0.0229177     0.0138098    0.00783595    0.00458994    0.00258998    0.00136767   0.000716209   0.000364660   0.000180191   8.63824e-05   3.97730e-05
  27  19 3899.1751    1.7316  7.9019  9.9133 -0.0013      0.299748  0.1208   0.0139   0.2168    0.0413   0.0000     0.0776241   441.7609      -9.10691       11.9995       6.97409      -6.15301      -4.64409     -0.658166       14.6698      -3.86935      -1.19616      -2.54831      -2.44191      0.426054      -1.25785      0.154657      -2.45761     -0.639938     -0.460082      0.507735     -0.518189     -0.218185     -0.295951     -0.114607    -0.0288991     0.0269164     0.0388967     0.0211587   -0.00487689    0.00546331    0.00402191   0.000917810  -0.000514431  -0.000798513  -0.000109661   9.29247e-06   3.32026e-05       4.61616       6.05342       6.51901       7.15512       7.08915       7.09192       6.56921       6.17532       5.38225       4.74635       4.20234       3.39070       2.77611       2.25329       1.77880       1.36882       1.02621      0.742247      0.541391      0.383997      0.262466      0.179109      0.116683     0.0751477     0.0467893     0.0284574     0.0174246     0.0102641    0.00571854    0.00320039    0.00170700   0.000904415   0.000449112   0.000221488   0.000102181   4.84818e-05
  27  20 4046.5986    1.4176 10.9561  9.7720 -0.0014      0.210862  0.1786   0.0104   0.2994    0.0353   0.0000     0.0745825   445.9241      -5.42441       14.3557     -0.699264      -8.42403       4.21744       5.10926      -3.03542      -5.42783      -3.14789       1.91190       4.73716      0.136956      -2.11748      -4.06892     -0.852010      0.249645   -0.00292033      0.505199    -0.0158167    -0.0162807     -0.144308      0.183477    -0.0688338    -0.0400859     0.0368358     0.0538386   -0.00775095  -0.000817269    0.00259674    0.00196202   0.000367926  -0.000139626  -2.64437e-06   8.27995e-05  -6.09801e-05       6.09199       8.06395       8.81849       9.30323       9.66489       9.14221       8.75572       8.11184       7.28509       6.53884       5.50880       4.60873       3.83413       2.99911       2.42938       1.83274       1.40372       1.01451      0.739258      0.515129      0.361031      0.237628      0.158470      0.100959     0.0642856     0.0388782     0.0237643     0.0135992    0.00798154    0.00439277    0.00237884    0.00124192   0.000624974   0.000316034   0.000144403   6.82143e-05
  27  21 4193.8233    1.1728 13.2108  9.5625 -0.0008      0.175029  0.2299   0.0080   0.3639    0.0331   0.0000     0.0822794   446.5613      -2.45944       39.1488      -21.7126      -13.9793       2.52115      -3.23213      -5.40114      -12.5377       10.8723       4.65799      -1.33287      -7.68563       1.79000       2.95927      -2.88169    -0.0683749      0.900667      0.879694      0.401919      0.323709      0.342706      0.124308     0.0312385    -0.0577115    -0.0106645    -0.0199310   -0.00443907    -0.0211256   0.000228865   0.000419609    0.00285200  -0.000915851  -0.000786939  -3.48387e-05   1.99815e-05       7.29144       9.61678       10.6609       11.0995       11.4407       11.0681       10.5602       9.66423       8.71181       7.69976       6.56442       5.61107       4.59726       3.69104       2.91818       2.18239       1.65262       1.20804      0.879402      0.613620      0.427408      0.289397      0.190451      0.122049     0.0782239     0.0470620     0.0284702     0.0162400    0.00942815    0.00524127    0.00280636    0.00147931   0.000744110   0.000375557   0.000171623   8.00869e-05
  28   7 2083.9879    0.7430  0.6531  9.1107 -0.0068       4.90551  0.0254   0.0180   0.0439    0.0897   0.0000       1.07248   440.6172      -2.49414       20.4630       2.74459      -1.91579       1.48785      -1.44284      -1.78885      0.342805      0.605716     0.0400261      0.786213     -0.484624      0.388819       1.19203     -0.133237     -0.150474    0.00528248    -0.0773392     -0.118828    -0.0660369     0.0137829    -0.0200752   -0.00658550    0.00609011   -0.00211655    0.00619344    0.00374444    0.00161682   -0.00279052  -0.000209041   0.000194025  -0.000142050  -5.29848e-05   2.65782e-05   2.63473e-05       1.23555       1.61693       1.73225       1.83741       1.86114       1.78197       1.70694       1.59385       1.44181       1.31980       1.10817      0.932956      0.754252      0.583503      0.484147      0.385599      0.291131      0.218075      0.157970      0.111503     0.0761081     0.0490825     0.0336446     0.0211535     0.0138032    0.00842931    0.00531743    0.00323171    0.00181760    0.00105509   0.000591849   0.000312525   0.000159926   8.32411e-05   4.11948e-05   1.86213e-05
  28   8 2252.8579    1.0485  0.9296  9.3482 -0.0048       4.35739  0.0319   0.0221   0.0573    0.1268   0.0000      0.873528   439.5496      0.538838       17.5175       3.35667      -1.95441      -1.83729    -0.0773263     -0.390583     -0.718182      -1.22300     -0.875649     -0.869299      0.206991      0.351471     -0.318454      0.220734      0.151380     -0.482395     0.0398254      0.141974     -0.153805    -0.0552431    0.00789029     0.0281964     0.0471463    -0.0144234     0.0100644  -0.000918874    0.00294691    0.00130632  -0.000387622  -0.000604365   0.000514486  -6.91185e-05  -2.57815e-05  -1.21088e-06       1.36949       1.78877       1.91350       2.04305       2.04118       2.12852       1.96498       1.79673       1.73651       1.39361       1.23561      0.983876      0.862713      0.677162      0.566134      0.412067      0.316084      0.239059      0.177857      0.125736     0.0900079     0.0606548     0.0394740     0.0273143     0.0176316     0.0108118    0.00638761    0.00362778    0.00226623    0.00114292   0.000727314   0.000380648   0.000197622   0.000101808   4.85231e-05   2.39437e-05
  28   9 2415.3442    1.5405  1.0770  9.6001 -0.0051       3.15170  0.0335   0.0290   0.0604    0.1860   0.0000      0.717095   439.7546      0.602704       22.0859     0.0669316      0.615540      -5.08247       1.65219       1.50156       2.63721     0.0888033      0.275633     -0.366338     -0.514390      0.326252       1.12727   -0.00771101     -0.141160     -0.101755     -0.470374    -0.0234720      0.144225    -0.0722016    -0.0252855    -0.0200784     0.0335190    0.00243477    0.00367252    0.00499924   -0.00136874   -0.00224248  -3.32509e-05  -9.35067e-05  -0.000227219   0.000108652   4.39189e-05   6.32339e-06       1.42942       1.80413       1.98271       2.10618       2.12067       2.02216       1.96495       1.85741       1.65924       1.42186       1.32220       1.10698      0.894183      0.703350      0.554518      0.462213      0.335664      0.250500      0.178874      0.128749     0.0890257     0.0612303     0.0381487     0.0262221     0.0168784     0.0103029    0.00621080    0.00384523    0.00230305    0.00129612   0.000672267   0.000372383   0.000199149   9.24714e-05   4.89850e-05   2.30721e-05
  28  11 2729.3092    2.6707  1.0361 10.8496 -0.0016       2.36578  0.0328   0.0505   0.0556    0.1638   0.0000      0.674070   439.2246      0.467438       13.5512      -2.15617      -5.20921       3.13724     -0.862016      -1.52544     -0.930418      0.916677     -0.215665      -1.51777     -0.966011      0.893164     -0.270804     -0.541708     -0.173456     -0.115765     -0.216936     -0.182863    -0.0787015    -0.0331260    -0.0317422    0.00118247    0.00839483     0.0108031    -0.0108946   -0.00116205   -0.00381283   -0.00135332   0.000683781   8.42862e-05  -3.24557e-05  -3.92100e-05   4.10060e-06  -4.67881e-05       1.38984       1.69053       1.99610       2.16095       2.03285       2.11118       2.03756       1.77719       1.60093       1.50416       1.25341       1.05538      0.877601      0.689052      0.545732      0.427309      0.332768      0.244907      0.174097      0.131346     0.0869740     0.0551663     0.0399058     0.0262846     0.0161197     0.0105524    0.00658016    0.00377021    0.00221874    0.00122621   0.000713169   0.000370117   0.000191043   9.85771e-05   4.77240e-05   2.31511e-05
  28  12 2883.6988    3.3853  0.9273 11.3101 -0.0029       2.49130  0.0301   0.0691   0.0537    0.1795   0.0000      0.725232   438.1777      -2.49901       10.0314      -3.31285      -1.28631       1.82322      -1.21352     -0.337788      0.306028      0.866758      0.349658      -1.29463      0.804238      -1.28208     -0.475136      0.363787    -0.0767681    -0.0186278      0.363112     -0.184793     0.0656558    -0.0288120    -0.0414842     0.0390662     0.0174484    -0.0147630    0.00162153  -0.000915871   0.000409492   -0.00138386   0.000857439   0.000983805  -0.000108020   1.80164e-05  -9.53888e-07  -2.86814e-05       1.34876       1.71173       1.89939       2.10695       2.11040       2.04899       1.97149       1.80061       1.54073       1.29376       1.17283       1.01896      0.849255      0.646160      0.492925      0.385118      0.304124      0.209516      0.160257      0.118775     0.0763599     0.0514169     0.0355953     0.0239070     0.0165743    0.00992863    0.00583357    0.00363918    0.00206218    0.00112740   0.000592613   0.000336355   0.000177445   8.70186e-05   4.21843e-05   2.20830e-05
  28  13 3036.1795    3.8913  0.9415 11.8550 -0.0026       1.13105  0.0331   0.0779   0.0527    0.1538   0.0000      0.769239   437.6066      -1.24463       17.6490       1.77983      0.735989       1.68435       1.24981     -0.964004     -0.916801      -1.57246     -0.633534     -0.620449      0.310387    0.00282504      0.726798      0.557905      0.394969   -0.00699018     -0.185762    -0.0629174    -0.0135696     0.0998092    -0.0286392    -0.0276776     0.0300298    0.00835590   -0.00150635    0.00177088   0.000203496  -0.000100993  -0.000770807   8.89581e-05  -0.000147440   4.20111e-05   3.97295e-05  -3.96399e-05       1.42384       1.85244       2.10231       2.15393       2.25273       2.03880       2.00452       1.81112       1.69976       1.53398       1.28512       1.04557      0.892968      0.702685      0.588147      0.427173      0.320973      0.255515      0.175977      0.127246     0.0838302     0.0606095     0.0371909     0.0243798     0.0165958     0.0101423    0.00591761    0.00356162    0.00204777    0.00124533   0.000691663   0.000343542   0.000195403   0.000100534   5.15381e-05   2.50133e-05
  28  14 3187.0732    3.9942  1.1374 11.8567 -0.0027      0.437926  0.0400   0.0762   0.0608    0.1784   0.0000      0.683346   436.5537       1.27036       15.3418      -4.78128      -3.95572      -1.21122       2.24302       1.18869     -0.445626      0.593284       1.97496      0.997196     -0.261192      0.803456       1.33445      0.577553     -0.297319     -0.268400      0.144570     0.0642105     0.0914817    -0.0333438    -0.0131567    -0.0156806   -0.00359697    -0.0231967    -0.0124457   -0.00597899  -0.000183371   0.000623617  -0.000348536   6.18839e-05   9.24699e-05  -7.32127e-05   6.15886e-06  -3.33794e-05       1.62028       1.99502       2.03669       2.56137       2.51450       2.33377       2.09714       2.12271       1.96769       1.61885       1.30460       1.14551       1.02691      0.798012      0.615593      0.455367      0.348853      0.292011      0.193473      0.132865     0.0921149     0.0684874     0.0481247     0.0294468     0.0180091     0.0111940    0.00741788    0.00455087    0.00252103    0.00140925   0.000729690   0.000410742   0.000226080   0.000124350   6.39500e-05   3.23788e-05
  28  15 3337.1985    3.5207  1.7580 11.6768 -0.0025      0.786922  0.0466   0.0536   0.0784    0.0981   0.0000      0.401168   438.6205       5.17717       15.5471       4.39722     -0.671240      -3.11939      -3.56891     -0.319731     -0.256191       1.71943     -0.952515      -1.88531     -0.675336      0.162773   -0.00699713      0.756116     -0.183814     -0.324794      0.184862     0.0972568      0.208169     0.0723903    0.00232826     0.0179018    0.00464844    0.00812286   -0.00653675   -0.00265297   -0.00402670    0.00190756   -0.00107590  -0.000504018  -0.000241639  -2.47441e-05   3.20007e-06  -2.03365e-05       1.92890       2.30710       2.56800       2.85194       2.70125       2.75826       2.54858       2.46029       2.28561       1.92316       1.69823       1.42559       1.15976      0.974562      0.758129      0.569784      0.453204      0.347242      0.251399      0.172801      0.122007     0.0828216     0.0555169     0.0354946     0.0232028     0.0146744    0.00894826    0.00517935    0.00304671    0.00173182   0.000937682   0.000517403   0.000270704   0.000143221   7.32634e-05   3.59167e-05
  28  16 3486.6171    2.9152  2.7448 11.0689 -0.0028      0.307787  0.0579   0.0355   0.0999    0.0766   0.0000      0.210203   436.9782       2.09350       8.51718       3.17955      -6.96565       3.16443      -1.96543       2.87806      -2.18373      -1.11451       2.75105      -1.49302     -0.989489      0.670401      0.248330      0.134049      0.546874     -0.619207    -0.0453465     -0.226497     -0.115755    -0.0494050    0.00659853     0.0344228   -0.00788211   -0.00120465    0.00461375    0.00191991   -0.00282059   -0.00311878    0.00135436  -0.000280448   0.000358770  -4.73428e-05  -1.61485e-05  -1.21174e-05       2.29126       3.00692       3.39406       3.50708       3.68624       3.55886       3.36796       3.15971       2.82364       2.45778       2.05046       1.80063       1.46446       1.15986      0.919433      0.729760      0.543317      0.410246      0.297323      0.209807      0.151475     0.0997523     0.0670370     0.0448312     0.0282837     0.0179609     0.0107667    0.00644821    0.00370798    0.00215038    0.00117521   0.000638956   0.000326239   0.000171523   8.19212e-05   4.05981e-05
  28  17 3635.7088    2.3695  3.9813 10.7302 -0.0022      0.694740  0.0747   0.0247   0.1297    0.0526   0.0000      0.136256   437.8097      0.598025       19.1370       1.80532      -5.44184     -0.209973       2.04279       1.97706      -1.08288       1.30034       2.68369      -5.35806      -4.42101       2.67935       1.11672      0.688003      -1.62741    -0.0228110      0.139292     0.0798400    -0.0577228     0.0403768    -0.0507212    0.00785173    -0.0392182   -0.00295471   -0.00130565    0.00116900   0.000476652    0.00470002   0.000289670  -0.000699401  -0.000326606   0.000252797   1.78296e-05  -1.46557e-05       2.77273       3.87611       4.05926       4.53229       4.45698       4.43409       4.23485       3.89342       3.57707       3.10662       2.66575       2.15010       1.86106       1.45986       1.21363      0.912460      0.702639      0.528420      0.390460      0.276563      0.193059      0.135186     0.0865715     0.0587411     0.0367663     0.0233739     0.0141456    0.00820181    0.00478013    0.00284861    0.00153718   0.000843163   0.000434392   0.000222674   0.000112408   5.16557e-05
  28  18 3784.3824    1.9584  6.2364 10.1894 -0.0017      0.471690  0.0985   0.0167   0.1760    0.0424   0.0000     0.0925926   436.2939      -2.57762       5.51843      -3.89871       1.11378      -10.9624      -3.09461       5.72548      -8.40962      -7.18340       3.66526     -0.706699     -0.131183      -1.57460      -1.56526     -0.533086     -0.666249      0.167506     -0.296527      0.221647      0.240171     -0.156326     -0.132825      0.139271    -0.0153640    -0.0489028   -0.00794407    0.00944986    0.00196762    0.00709172    0.00293138  -0.000330722  -6.80856e-05   0.000151405   9.23771e-05   6.38926e-05       3.77196       5.10778       5.60904       5.86389       6.06867       5.88960       5.50135       5.10014       4.59364       4.13469       3.54883       3.00414       2.44447       1.95557       1.59693       1.21317      0.925810      0.678999      0.489904      0.350897      0.248654      0.166581      0.112797     0.0734893     0.0459113     0.0289057     0.0178348     0.0108190    0.00629719    0.00360088    0.00201574    0.00105378   0.000569455   0.000279810   0.000136087   6.47901e-05
  28  20 4080.6918    1.3899 11.1899  9.7528 -0.0010      0.307790  0.1791   0.0099   0.3053    0.0352   0.0000     0.0737421   449.2351      -10.5775      0.496891       18.4575       8.37032       11.4892       15.1887      -9.33329      -20.4957      -7.22574      -5.41126       7.48861     -0.237237     -0.927456     -0.365798     -0.258489      0.773602     -0.248769      0.329791      0.293191     0.0577836     -0.185038      0.233522      0.198311     0.0337909    -0.0117104   -0.00374414   -0.00822640   -0.00427205   0.000715071    0.00408260   0.000989660  -0.000828085  -0.000153240   5.08694e-05   4.97942e-05       6.00220       7.85408       8.96686       9.27726       9.48581       9.29171       8.91733       8.15360       7.35436       6.50456       5.58947       4.66249       3.95637       3.13744       2.50666       1.95053       1.46138       1.08407      0.783106      0.574465      0.397387      0.273273      0.185569      0.118788     0.0769985     0.0479272     0.0290833     0.0175046    0.00997257    0.00588200    0.00324242    0.00172463   0.000915982   0.000467452   0.000226170   0.000109737
  28  21 4228.3716    1.1614 14.2390  9.5751 -0.0010      0.207144  0.2495   0.0075   0.3800    0.0309   0.0000     0.0812751   440.7418      -17.3062       12.8268      -5.02752       2.97846       6.03999       9.03736       1.57157      0.545446      -14.9290       3.05261      0.753836    -0.0421655     0.0869087       1.89514     -0.498446      0.511640      -3.38750       1.49026     -0.112230     -0.227310     0.0227451    -0.0524628     -0.248371     0.0202509     0.0476928    0.00114174    -0.0245991   -0.00266508     0.0120399    0.00699432  -0.000540131  -0.000385089   -0.00112446   0.000317672  -4.25920e-06       7.48542       9.96715       10.9856       11.6176       11.7615       11.5084       11.0533       10.1652       9.32852       8.22958       7.07334       5.95558       4.97472       4.02181       3.18933       2.50418       1.89758       1.39718       1.02776      0.741881      0.513292      0.355499      0.236431      0.155257     0.0997297     0.0608669     0.0383896     0.0226423     0.0133137    0.00758795    0.00420793    0.00232294    0.00118322   0.000624912   0.000293091   0.000141991
  29   7 2105.3680    0.7490  0.8210  9.0743 -0.0037       4.82121  0.0334   0.0165   0.0523    0.1019   0.0000       1.03671   440.2163       1.40262       17.3932     -0.212072      -3.63495      -3.59815     -0.648412      -1.76273    -0.0384128      -2.58738     -0.203183      -1.04069     -0.192957     -0.656168     -0.365636      0.218760    -0.0600476     -0.236805    -0.0376227     0.0592216  -0.000168756    -0.0391996    -0.0126159     0.0182943    -0.0148562   0.000913982    0.00150951   -0.00210951    0.00329703   -0.00137757  -0.000997600  -0.000437987  -4.98109e-05   3.99358e-05   0.000118140  -6.10813e-06       1.55363       1.95872       2.05061       1.98390       1.98229       2.12611       2.27277       2.10665       1.81520       1.53104       1.21971       1.06649      0.968657      0.821786      0.663290      0.490378      0.352789      0.276771      0.191009      0.151118      0.111341     0.0842367     0.0568429     0.0367270     0.0242756     0.0150812    0.00880067    0.00502598    0.00278530    0.00163144   0.000877088   0.000485254   0.000259019   0.000138387   6.67434e-05   3.36316e-05
  29   8 2275.3934    1.1287  0.8946  9.4630 -0.0006       4.99369  0.0315   0.0232   0.0540    0.1262   0.0000      0.863830   438.8105       2.20813       19.1239       1.77202      -3.30644     0.0204775      -1.79379     -0.551762       1.09576      0.488792     -0.546984      0.316763      -1.22141     -0.416951       1.27988      0.242369      0.102920     -0.169496      0.475149    -0.0902265    -0.0829408     0.0270260     0.0108209    -0.0161314    -0.0176601    0.00126122   -0.00752319   6.83284e-05   -0.00249067    0.00200768    0.00100451  -0.000112292  -4.89948e-05  -5.20963e-06  -2.96815e-05   6.00114e-05       1.26286       1.71973       1.81662       2.08679       1.88449       2.01806       1.94959       1.83377       1.51007       1.49986       1.12563       1.06229      0.839650      0.756555      0.563273      0.467021      0.323800      0.245727      0.179240      0.138262     0.0895144     0.0731765     0.0452520     0.0321760     0.0198303     0.0129830    0.00793462    0.00450490    0.00279827    0.00153191   0.000901553   0.000486305   0.000273553   0.000140763   7.08963e-05   3.56247e-05
  29   9 2439.1199    1.5774  1.0763 10.3854 -0.0036       3.23106  0.0365   0.0307   0.0620    0.1186   0.0000      0.804753   440.0503      -2.81121       15.7535       3.23959      -4.26966     -0.803590       3.79351      -2.03872     -0.222545     -0.596005       1.29775       2.03483       2.00637      -1.41919     -0.250025    -0.0240128    -0.0582620     0.0386555      0.102800    -0.0730980     0.0536963     0.0279837     0.0740736     0.0385698     0.0146972    0.00353194    0.00536938   -0.00220734   -0.00421028    0.00119218  -0.000493226   0.000350132  -0.000237065  -0.000138441  -6.94389e-05   6.35306e-05       1.31521       1.93968       1.89027       2.24552       2.12759       2.15795       1.98686       1.85379       1.72374       1.53748       1.33794       1.13359      0.986725      0.786996      0.653391      0.458920      0.394465      0.259845      0.211215      0.143808      0.106360     0.0688152     0.0505120     0.0321369     0.0216434     0.0134365    0.00865280    0.00503828    0.00302556    0.00176845    0.00100241   0.000594579   0.000284893   0.000168728   8.17135e-05   4.17976e-05
  29  10 2598.6656    2.0790  1.0050 11.0995 -0.0136       2.50321  0.0315   0.0420   0.0650    0.1132   0.0000      0.794144   438.8394     -0.563914       13.7053       1.43688       2.04501      -5.68898     -0.926243       2.08820      0.487965       1.26294       1.59047       1.70538     -0.671086    -0.0919692      0.819470     -0.518498      0.326995      0.189657     -0.330574    -0.0228143     0.0787984    -0.0552887    -0.0698735     0.0150269    -0.0334656   -0.00525533    0.00769532    0.00233824    0.00101122   -0.00148036   0.000153883   0.000259301   0.000177472  -0.000110707   0.000103360   0.000141907       1.28793       1.68647       1.79846       1.88198       1.92157       1.90979       1.86792       1.75982       1.54081       1.43702       1.13103       1.01371      0.881221      0.721547      0.587560      0.447036      0.326958      0.242352      0.181342      0.132116     0.0980484     0.0691173     0.0469029     0.0312491     0.0204408     0.0131508    0.00778905    0.00466517    0.00260057    0.00153939   0.000929102   0.000487611   0.000265930   0.000139862   7.30822e-05   3.81605e-05
  29  11 2756.1074    2.7709  1.0544 11.0052 -0.0055       1.67277  0.0354   0.0520   0.0563    0.1736   0.0000      0.687358   438.1446     -0.850190       12.9773     -0.170236      -3.40271      0.992637       1.18442     -0.403233      -1.27865     -0.923926       2.98137     -0.411124    -0.0349768     -0.329387      0.502469     -0.239762     0.0287869    -0.0399172     0.0165557      0.153576      0.112937     -0.104015    -0.0229531     0.0112772    -0.0326114   -0.00472230    0.00702059  -5.86662e-05   -0.00154810    0.00270892   0.000106801  -0.000196414  -7.11133e-06   7.01464e-05   9.03954e-05   2.75681e-05       1.41319       1.78809       2.02465       2.16567       2.34121       2.08060       1.91624       1.99215       1.69579       1.56983       1.30759       1.04338      0.972153      0.749668      0.599766      0.466362      0.354387      0.299199      0.197929      0.134873      0.106854     0.0714547     0.0469530     0.0311616     0.0183728     0.0135800    0.00811458    0.00461568    0.00285246    0.00165410   0.000960361   0.000557254   0.000280881   0.000146401   8.30823e-05   4.21923e-05
  29  12 2911.6083    3.5482  1.0335 11.4256 -0.0037       1.78516  0.0311   0.0672   0.0558    0.1726   0.0000      0.679857   440.0549      -1.04610       14.6814       4.07609      -1.61274      0.786704      -1.48688       1.69783     -0.323579      0.399293       2.69016      0.580812    -0.0135350      0.829570     -0.392137     -0.288507      0.136943      0.211778     -0.359160    -0.0532769    -0.0621210      0.158124     0.0114088    -0.0122263     0.0292231    -0.0221096    0.00527189    0.00480043    0.00308791  -0.000999479  -0.000497187  -0.000227634  -0.000148106   5.94950e-05  -0.000116956   3.01405e-05       1.23321       1.56357       1.74506       1.83338       1.80791       1.85840       1.68251       1.67713       1.56190       1.32260       1.15427      0.954708      0.787730      0.652856      0.507371      0.412247      0.331818      0.250507      0.181618      0.131010     0.0927590     0.0652933     0.0427703     0.0286269     0.0174790     0.0115645    0.00692964    0.00428230    0.00263210    0.00148292   0.000839134   0.000462914   0.000255179   0.000132857   6.87228e-05   3.42391e-05
  29  13 3064.9689    4.0123  1.0320 11.8824 -0.0033       1.72583  0.0371   0.0781   0.0574    0.1637   0.0000      0.718383   439.8055     -0.491548       14.1827       3.85058      -1.66849     -0.687556      -1.95793      0.805504      0.570214      -4.23898      -1.24754       1.52984      -1.23928     -0.707263      0.590089      0.652418      0.151541      0.500597      0.323861    -0.0380841     -0.106987   -0.00609809     0.0346151     0.0184658    0.00751613    0.00153926    -0.0115294   -0.00748091    0.00545380    0.00331077  -0.000203817   0.000124997  -0.000259559   8.86934e-05  -2.23942e-06  -1.19600e-05       1.73850       2.44228       2.88807       3.01142       3.07037       2.85072       2.63094       2.39989       2.12460       1.89120       1.60643       1.35522       1.11124      0.848554      0.668232      0.531191      0.395274      0.281349      0.196250      0.141531      0.100249     0.0669338     0.0427944     0.0292935     0.0185627     0.0117106    0.00693361    0.00461453    0.00263225    0.00166227   0.000892411   0.000502954   0.000261735   0.000135702   6.88543e-05   3.40990e-05
  29  14 3216.6745    3.8788  1.2770 12.0596 -0.0018       1.15667  0.0378   0.0683   0.0660    0.1251   0.0000      0.631199   438.6656       3.10967       15.4260      -2.42577      -1.55515      0.444165      0.295962     -0.408804       1.76395       1.00759      -3.05354     0.0119215       1.07528     -0.487411      -1.05910     -0.791017      0.711714      0.141831     0.0669744    -0.0533841     -0.140307    -0.0418997    -0.0508078     0.0618262   -0.00501673   -0.00371571    -0.0111992    0.00555473    0.00388567   -0.00233645   0.000333399  -0.000460771  -0.000238121   0.000124576   4.32181e-05  -7.25200e-06       1.46133       1.87589       2.04005       2.25346       2.31545       2.23866       2.03601       2.02491       1.76762       1.57805       1.38648       1.14780      0.937758      0.791982      0.633567      0.514207      0.363069      0.279237      0.207401      0.154575      0.107453     0.0734960     0.0501788     0.0349353     0.0211964     0.0140009    0.00882476    0.00508618    0.00309272    0.00180302    0.00105715   0.000602865   0.000326196   0.000165432   9.02377e-05   4.30388e-05
  29  15 3367.5082    3.3289  1.9424 11.6990 -0.0032      0.616307  0.0490   0.0470   0.0819    0.0710   0.0000      0.376474   439.1837      0.633258       14.7339       1.50293      -1.52175      -1.90824       2.63354      -2.94498      0.481818      0.566971      0.216163      -1.11092      -2.06637     -0.580081      0.820328    -0.0858553     -0.610931      0.931177      0.217150     -0.120615     -0.349207    0.00412822    -0.0314540    -0.0414935     0.0299476     0.0226518    -0.0193630   -0.00633098   -0.00483254    0.00663978   0.000965049   0.000838801  -0.000176211  -0.000249060  -3.01917e-05   1.75135e-05       1.86592       2.46602       2.67318       2.82251       2.72937       2.86688       2.73012       2.49957       2.40131       2.04486       1.72084       1.49795       1.24574       1.01205      0.850655      0.655421      0.489962      0.366124      0.268626      0.202235      0.141591      0.101131     0.0669964     0.0448757     0.0287489     0.0185614     0.0107735    0.00665011    0.00383743    0.00229625    0.00130293   0.000737905   0.000401868   0.000205302   0.000106480   5.19845e-05
[truncated: 1,445,419 more chars]
