# Supplementary material for: Global-Mode Analysis of Full-Disk Data from the Michelson Doppler Imager and the Helioseismic and Magnetic Imager
Source: Sol Phys. 2018 Jan 31;293(2):29. doi: 10.1007/s11207-017-1201-5 (PMC6566312; doi:10.1007/s11207-017-1201-5)
Supplement: Supplementary file 3 — (TAR 230.0 MB) [file 11207_2017_1201_MOESM3_ESM.tar › MDI/mdifdasym.3331.18]

   1  13 2020.9031    0.6205  1.1595 10.3496 -0.0009      0.156735  0.1659   0.0434   0.2256    0.2974   0.0000       2.50817   324.9237      -35.3288       0.00000       0.00000       0.00000       0.00000       0.00000       0.00000       0.00000       0.00000       0.00000       0.00000       0.00000       0.00000       0.00000       0.00000       0.00000       0.00000       192.344       88.3138       0.00000       0.00000       0.00000       0.00000       0.00000       0.00000       0.00000       0.00000       0.00000       0.00000       0.00000       0.00000       0.00000       0.00000       0.00000       0.00000
   1  14 2156.8173    0.9189  0.8078  9.8715  0.0000       2.25087  0.0878   0.0589   0.1642    0.4596   0.0000       1.76675   440.1802       16.8270       0.00000       0.00000       0.00000       0.00000       0.00000       0.00000       0.00000       0.00000       0.00000       0.00000       0.00000       0.00000       0.00000       0.00000       0.00000       0.00000       82.9984       58.0682       0.00000       0.00000       0.00000       0.00000       0.00000       0.00000       0.00000       0.00000       0.00000       0.00000       0.00000       0.00000       0.00000       0.00000       0.00000       0.00000
   1  15 2292.0074    1.3034  0.9016 10.3147  0.0021       3.28775  0.0923   0.0805   0.1798    0.5931   0.0000       1.53058   357.6105      -33.2933       0.00000       0.00000       0.00000       0.00000       0.00000       0.00000       0.00000       0.00000       0.00000       0.00000       0.00000       0.00000       0.00000       0.00000       0.00000       0.00000       100.699       47.7039       0.00000       0.00000       0.00000       0.00000       0.00000       0.00000       0.00000       0.00000       0.00000       0.00000       0.00000       0.00000       0.00000       0.00000       0.00000       0.00000
   1  16 2425.6187    1.4675  0.5437 11.7793  0.0031     -0.223383  0.0748   0.1159   0.1280    0.2619   0.0000       1.94185   450.5663       33.5552       0.00000       0.00000       0.00000       0.00000       0.00000       0.00000       0.00000       0.00000       0.00000       0.00000       0.00000       0.00000       0.00000       0.00000       0.00000       0.00000       57.1744       50.4750       0.00000       0.00000       0.00000       0.00000       0.00000       0.00000       0.00000       0.00000       0.00000       0.00000       0.00000       0.00000       0.00000       0.00000       0.00000       0.00000
   1  18 2693.6591    2.5887  1.0096  3.3532  0.0000       2.35664  0.0860   0.1451   0.1830 1000.0000   0.0000       1.87006   516.5905       92.2379       0.00000       0.00000       0.00000       0.00000       0.00000       0.00000       0.00000       0.00000       0.00000       0.00000       0.00000       0.00000       0.00000       0.00000       0.00000       0.00000       86.7435       40.7471       0.00000       0.00000       0.00000       0.00000       0.00000       0.00000       0.00000       0.00000       0.00000       0.00000       0.00000       0.00000       0.00000       0.00000       0.00000       0.00000
   1  19 2828.3226    2.9826  0.9429  2.4429  0.0000     -0.257051  0.0875   0.1637   0.1603 1000.0000   0.0000       1.51080   408.4324       121.611       0.00000       0.00000       0.00000       0.00000       0.00000       0.00000       0.00000       0.00000       0.00000       0.00000       0.00000       0.00000       0.00000       0.00000       0.00000       0.00000       87.9873       44.2112       0.00000       0.00000       0.00000       0.00000       0.00000       0.00000       0.00000       0.00000       0.00000       0.00000       0.00000       0.00000       0.00000       0.00000       0.00000       0.00000
   1  20 2963.6325    4.0618  0.7064 -0.0186  0.0000       1.69318  0.0806   0.2467   0.1310 1000.0000   0.0000       1.34571   456.2767       48.2457       0.00000       0.00000       0.00000       0.00000       0.00000       0.00000       0.00000       0.00000       0.00000       0.00000       0.00000       0.00000       0.00000       0.00000       0.00000       0.00000       83.9718       42.8682       0.00000       0.00000       0.00000       0.00000       0.00000       0.00000       0.00000       0.00000       0.00000       0.00000       0.00000       0.00000       0.00000       0.00000       0.00000       0.00000
   1  21 3098.5872    3.9071  0.9824 12.2351  0.0000      0.444398  0.0793   0.2266   0.2200    1.2255   0.0000       1.83910   410.7788       109.437       0.00000       0.00000       0.00000       0.00000       0.00000       0.00000       0.00000       0.00000       0.00000       0.00000       0.00000       0.00000       0.00000       0.00000       0.00000       0.00000       71.9379       47.6350       0.00000       0.00000       0.00000       0.00000       0.00000       0.00000       0.00000       0.00000       0.00000       0.00000       0.00000       0.00000       0.00000       0.00000       0.00000       0.00000
   1  24 3504.4660    3.3598  3.1744 -1.3452  0.0000      0.376182  0.1934   0.1092   0.3725 1000.0000   0.0000      0.521623   475.1156       169.161       0.00000       0.00000       0.00000       0.00000       0.00000       0.00000       0.00000       0.00000       0.00000       0.00000       0.00000       0.00000       0.00000       0.00000       0.00000       0.00000       164.767       87.2457       0.00000       0.00000       0.00000       0.00000       0.00000       0.00000       0.00000       0.00000       0.00000       0.00000       0.00000       0.00000       0.00000       0.00000       0.00000       0.00000
   1  25 3641.0043    2.8026  5.7369 -2.2891  0.0000      0.746620  0.2867   0.0624   0.5308 1000.0000   0.0000      0.288911   421.3333       177.773       0.00000       0.00000       0.00000       0.00000       0.00000       0.00000       0.00000       0.00000       0.00000       0.00000       0.00000       0.00000       0.00000       0.00000       0.00000       0.00000       237.284       128.919       0.00000       0.00000       0.00000       0.00000       0.00000       0.00000       0.00000       0.00000       0.00000       0.00000       0.00000       0.00000       0.00000       0.00000       0.00000       0.00000
   2  13 2082.1533    0.7398  0.8315  9.7509 -0.0096       3.87854  0.0829   0.0365   0.1178    0.4192   0.0000       1.56807   386.3116       29.2800       22.0397       1.76578       0.00000       0.00000       0.00000       0.00000       0.00000       0.00000       0.00000       0.00000       0.00000       0.00000       0.00000       0.00000       0.00000       0.00000       49.7806       39.0656       20.9662       8.04009       0.00000       0.00000       0.00000       0.00000       0.00000       0.00000       0.00000       0.00000       0.00000       0.00000       0.00000       0.00000       0.00000       0.00000
   2  14 2217.7035    1.0864  0.8430 10.3740  0.0000       2.46696  0.0807   0.0518   0.1094    0.3997   0.0000       1.50246   377.0394       17.7099       11.2104       10.2113       0.00000       0.00000       0.00000       0.00000       0.00000       0.00000       0.00000       0.00000       0.00000       0.00000       0.00000       0.00000       0.00000       0.00000       50.2148       39.3510       21.3484       7.13013       0.00000       0.00000       0.00000       0.00000       0.00000       0.00000       0.00000       0.00000       0.00000       0.00000       0.00000       0.00000       0.00000       0.00000
   2  20 3024.8738    4.0584  1.0689 10.4798  0.0000     -0.692337  0.0718   0.1750   0.1471    6.0389   0.0000       1.29982   486.0346       71.2896       38.2752       9.75439       0.00000       0.00000       0.00000       0.00000       0.00000       0.00000       0.00000       0.00000       0.00000       0.00000       0.00000       0.00000       0.00000       0.00000       39.3175       31.3601       17.9158       6.19224       0.00000       0.00000       0.00000       0.00000       0.00000       0.00000       0.00000       0.00000       0.00000       0.00000       0.00000       0.00000       0.00000       0.00000
   2  22 3295.4811    3.9018  1.8674 -2.2231  0.0000      0.964062  0.1104   0.1299   0.1979 1000.0000   0.0000      0.638506   414.9318       80.4755      -7.93445      -3.49712       0.00000       0.00000       0.00000       0.00000       0.00000       0.00000       0.00000       0.00000       0.00000       0.00000       0.00000       0.00000       0.00000       0.00000       63.2879       50.7622       25.3124       8.59788       0.00000       0.00000       0.00000       0.00000       0.00000       0.00000       0.00000       0.00000       0.00000       0.00000       0.00000       0.00000       0.00000       0.00000
   2  24 3567.2224    2.9661  3.6554 11.0359 -0.0042      0.218758  0.1687   0.0716   0.2846    0.6820   0.0000      0.325352   418.9139       163.949      -22.3102       2.71835       0.00000       0.00000       0.00000       0.00000       0.00000       0.00000       0.00000       0.00000       0.00000       0.00000       0.00000       0.00000       0.00000       0.00000       76.9925       66.6242       38.4453       15.1349       0.00000       0.00000       0.00000       0.00000       0.00000       0.00000       0.00000       0.00000       0.00000       0.00000       0.00000       0.00000       0.00000       0.00000
   3  11 1865.2982    0.4627  0.5498  9.6062  0.0000       8.75946  0.0691   0.0334   0.1341    0.2153   0.0000       2.48160   447.1936      -25.3595       7.58592       13.4247       5.11095      -1.52853       0.00000       0.00000       0.00000       0.00000       0.00000       0.00000       0.00000       0.00000       0.00000       0.00000       0.00000       0.00000       34.3915       41.0658       20.0992       9.35862       4.97648       1.52255       0.00000       0.00000       0.00000       0.00000       0.00000       0.00000       0.00000       0.00000       0.00000       0.00000       0.00000       0.00000
   3  13 2137.8661    0.7898  0.6985  9.4770  0.0000       5.29573  0.0498   0.0380   0.1002    0.4660   0.0000       1.68230   398.4259      -4.73244       19.5020      -6.25870       12.6282       1.39043       0.00000       0.00000       0.00000       0.00000       0.00000       0.00000       0.00000       0.00000       0.00000       0.00000       0.00000       0.00000       20.4401       19.1441       14.3218       8.69261       3.65388       1.09192       0.00000       0.00000       0.00000       0.00000       0.00000       0.00000       0.00000       0.00000       0.00000       0.00000       0.00000       0.00000
   3  14 2273.5058    1.1506  0.7345 10.1311  0.0000       1.45101  0.0526   0.0525   0.1043    0.4881   0.0000       1.25182   411.9271       21.7221      -7.44549       4.25340     -0.726375     -0.154873       0.00000       0.00000       0.00000       0.00000       0.00000       0.00000       0.00000       0.00000       0.00000       0.00000       0.00000       0.00000       23.0509       21.1125       16.1992       8.47637       4.21537       1.13647       0.00000       0.00000       0.00000       0.00000       0.00000       0.00000       0.00000       0.00000       0.00000       0.00000       0.00000       0.00000
   3  16 2541.7921    2.0580  1.1946 -1.3955  0.0000       3.02019  0.0791   0.0822   0.1325 1000.0000   0.0000       1.25709   452.3478       17.5889       6.73151       1.48920      0.333132      -2.02049       0.00000       0.00000       0.00000       0.00000       0.00000       0.00000       0.00000       0.00000       0.00000       0.00000       0.00000       0.00000       29.2751       27.9563       20.2501       10.6333       5.13576       1.40001       0.00000       0.00000       0.00000       0.00000       0.00000       0.00000       0.00000       0.00000       0.00000       0.00000       0.00000       0.00000
   3  18 2811.5347    3.0734  0.9100 12.2730  0.0000      0.966251  0.0699   0.1351   0.1153    0.5486   0.0000      0.959005   400.8381       18.3975       4.04657       13.9146      -4.25191     -0.264567       0.00000       0.00000       0.00000       0.00000       0.00000       0.00000       0.00000       0.00000       0.00000       0.00000       0.00000       0.00000       35.0968       31.4581       20.9686       11.0660       4.29982       1.07971       0.00000       0.00000       0.00000       0.00000       0.00000       0.00000       0.00000       0.00000       0.00000       0.00000       0.00000       0.00000
   3  19 2947.1481    3.9834  0.8549 11.6536  0.0000      -1.03995  0.0498   0.1639   0.1109    1.2744   0.0000      0.812110   445.5220       24.3803       19.0095      -4.93967      -8.08205      0.552030       0.00000       0.00000       0.00000       0.00000       0.00000       0.00000       0.00000       0.00000       0.00000       0.00000       0.00000       0.00000       21.2245       20.3068       14.0411       7.76905       3.34542       1.02062       0.00000       0.00000       0.00000       0.00000       0.00000       0.00000       0.00000       0.00000       0.00000       0.00000       0.00000       0.00000
   3  20 3082.4908    4.2084  1.1555 -0.4641  0.0000     -0.148974  0.0681   0.1597   0.1395 1000.0000   0.0000      0.912512   399.1309       54.9887       12.7461       14.1455      -1.88466      -2.94843       0.00000       0.00000       0.00000       0.00000       0.00000       0.00000       0.00000       0.00000       0.00000       0.00000       0.00000       0.00000       24.5843       22.1633       16.6153       10.0028       4.09198       1.14239       0.00000       0.00000       0.00000       0.00000       0.00000       0.00000       0.00000       0.00000       0.00000       0.00000       0.00000       0.00000
   3  21 3218.2283    3.8605  1.2613 12.3393  0.0000       1.84021  0.0752   0.1440   0.1492    0.7740   0.0000      0.944824   398.9434       54.9031       10.5278      -6.60117     -0.950950      0.811041       0.00000       0.00000       0.00000       0.00000       0.00000       0.00000       0.00000       0.00000       0.00000       0.00000       0.00000       0.00000       28.4053       27.0468       18.5690       10.4416       4.49757       1.37590       0.00000       0.00000       0.00000       0.00000       0.00000       0.00000       0.00000       0.00000       0.00000       0.00000       0.00000       0.00000
   3  22 3353.9026    3.8493  1.9027  7.9993  0.0010       1.38758  0.0922   0.1145   0.1791   26.6218   0.0000      0.662758   412.9654       59.8502       43.2192       15.5327      -4.88582       1.09850       0.00000       0.00000       0.00000       0.00000       0.00000       0.00000       0.00000       0.00000       0.00000       0.00000       0.00000       0.00000       27.9548       30.7848       20.3464       13.5873       5.56185       2.09790       0.00000       0.00000       0.00000       0.00000       0.00000       0.00000       0.00000       0.00000       0.00000       0.00000       0.00000       0.00000
   3  23 3489.9159    3.0111  3.0331 11.4564  0.0000      0.302862  0.1250   0.0740   0.2252    0.3821   0.0000      0.347186   411.5316    -0.0743035      -28.3900       10.7579      -5.20744      0.382989       0.00000       0.00000       0.00000       0.00000       0.00000       0.00000       0.00000       0.00000       0.00000       0.00000       0.00000       0.00000       47.5423       42.7060       31.6480       18.8036       7.79890       2.21649       0.00000       0.00000       0.00000       0.00000       0.00000       0.00000       0.00000       0.00000       0.00000       0.00000       0.00000       0.00000
   3  24 3626.4853    2.5158  3.7407 11.6066  0.0000      0.422666  0.1468   0.0594   0.2572    0.2203   0.0000      0.285160   483.0381       176.797       39.0727       19.1401      -7.26024      -4.01968       0.00000       0.00000       0.00000       0.00000       0.00000       0.00000       0.00000       0.00000       0.00000       0.00000       0.00000       0.00000       52.4731       50.3630       36.2176       20.1375       9.17729       2.77283       0.00000       0.00000       0.00000       0.00000       0.00000       0.00000       0.00000       0.00000       0.00000       0.00000       0.00000       0.00000
   3  25 3763.5214    2.2530  5.6752 11.2066  0.0034      0.120618  0.1828   0.0476   0.3697    0.1922   0.0000      0.187895   605.5254       63.4606       46.1896      -36.5969      -17.0086      -7.14149       0.00000       0.00000       0.00000       0.00000       0.00000       0.00000       0.00000       0.00000       0.00000       0.00000       0.00000       0.00000       67.5923       64.4364       45.8787       24.9713       11.2862       3.37334       0.00000       0.00000       0.00000       0.00000       0.00000       0.00000       0.00000       0.00000       0.00000       0.00000       0.00000       0.00000
   4  11 1914.8339    0.4512  0.4497  9.9257  0.0003       10.4500  0.0428   0.0244   0.0769    0.1148   0.0000       3.13848   438.2203       5.86691      -19.1151       4.31304       6.31232      0.325467     -0.673957      0.374196       0.00000       0.00000       0.00000       0.00000       0.00000       0.00000       0.00000       0.00000       0.00000       0.00000       12.9119       11.9144       11.0869       8.83357       5.66748       2.60752      0.941266      0.231043       0.00000       0.00000       0.00000       0.00000       0.00000       0.00000       0.00000       0.00000       0.00000       0.00000
   4  12 2051.7063    0.6354  0.5585  9.9893 -0.0031       2.77088  0.0451   0.0300   0.0813    0.1599   0.0000       1.92250   439.7592      -21.7892      -4.68026      -3.56671       4.09928     -0.332787     -0.466348      0.108767       0.00000       0.00000       0.00000       0.00000       0.00000       0.00000       0.00000       0.00000       0.00000       0.00000       15.1055       13.8209       11.4018       9.58825       5.53909       2.62999      0.804821      0.214982       0.00000       0.00000       0.00000       0.00000       0.00000       0.00000       0.00000       0.00000       0.00000       0.00000
   4  13 2188.5171    0.8647  0.7033 10.2185  0.0002       6.90034  0.0527   0.0361   0.0858    0.2192   0.0000       1.72288   400.9704     -0.942407       21.0355       1.60969       1.17346      -1.06771    -0.0629945      0.103188       0.00000       0.00000       0.00000       0.00000       0.00000       0.00000       0.00000       0.00000       0.00000       0.00000       17.7141       19.0128       14.8592       9.06965       5.00562       2.29342      0.963238      0.247914       0.00000       0.00000       0.00000       0.00000       0.00000       0.00000       0.00000       0.00000       0.00000       0.00000
   4  14 2324.3044    1.1930  0.8749  9.9496 -0.0083       4.63152  0.0589   0.0448   0.1065    0.5889   0.0000       1.42898   444.6835       14.3348       9.72855       3.61515     -0.495041      -1.18384       1.28123    0.00671642       0.00000       0.00000       0.00000       0.00000       0.00000       0.00000       0.00000       0.00000       0.00000       0.00000       14.9284       18.1404       14.8731       9.48451       5.95663       2.84128       1.30658      0.346389       0.00000       0.00000       0.00000       0.00000       0.00000       0.00000       0.00000       0.00000       0.00000       0.00000
   4  17 2728.5208    2.6689  1.1048 11.0045 -0.0016      0.154599  0.0626   0.0877   0.1198    1.1631   0.0000      0.928726   392.8017       47.3484       8.14954       5.29604     -0.823745       6.85890     -0.121459     0.0651015       0.00000       0.00000       0.00000       0.00000       0.00000       0.00000       0.00000       0.00000       0.00000       0.00000       18.2523       18.9738       14.7139       10.8328       6.16599       2.92327       1.01978      0.272609       0.00000       0.00000       0.00000       0.00000       0.00000       0.00000       0.00000       0.00000       0.00000       0.00000
   4  18 2864.4055    3.6298  0.8745  1.4328  0.0000       2.04777  0.0939   0.1313   0.1015 1000.0000   0.0000      0.969259   419.6414       35.6397       20.6343     -0.966830      -11.2374      -1.47195       0.00000       0.00000       0.00000       0.00000       0.00000       0.00000       0.00000       0.00000       0.00000       0.00000       0.00000       0.00000       43.2012       44.3579       30.5639       16.1136       6.90321       2.51252      0.786316      0.195903       0.00000       0.00000       0.00000       0.00000       0.00000       0.00000       0.00000       0.00000       0.00000       0.00000
   4  19 3000.4289    3.8602  1.1015 11.3367  0.0084       2.00993  0.0643   0.1421   0.1183    1.2943   0.0000       1.24816   450.1651       50.7732       16.6081       12.5376      -6.76748       1.67475      -1.63253     -0.258831       0.00000       0.00000       0.00000       0.00000       0.00000       0.00000       0.00000       0.00000       0.00000       0.00000       19.6610       18.6318       15.4489       11.0550       6.39837       2.93582       1.06490      0.238422       0.00000       0.00000       0.00000       0.00000       0.00000       0.00000       0.00000       0.00000       0.00000       0.00000
   4  20 3136.1509    4.3016  1.2851  0.5918  0.0000      0.211542  0.0712   0.1404   0.1307 1000.0000   0.0000       1.10592   460.9495       68.3594      -10.8487       20.6754      0.137401      0.733418       0.00000       0.00000       0.00000       0.00000       0.00000       0.00000       0.00000       0.00000       0.00000       0.00000       0.00000       0.00000       23.1944       23.4756       19.1049       11.5273       5.88333       3.26941       1.14950      0.263643       0.00000       0.00000       0.00000       0.00000       0.00000       0.00000       0.00000       0.00000       0.00000       0.00000
   4  21 3272.0855    3.7402  1.2332 13.2041 -0.0037    -0.0983156  0.0706   0.1385   0.1366    0.3512   0.0000       1.11793   449.0027       62.8583      -2.41297      -1.76327       7.53743       6.81560     -0.280822     -0.658567       0.00000       0.00000       0.00000       0.00000       0.00000       0.00000       0.00000       0.00000       0.00000       0.00000       18.9514       19.5393       15.7389       11.8387       6.54140       3.42160       1.13841      0.328547       0.00000       0.00000       0.00000       0.00000       0.00000       0.00000       0.00000       0.00000       0.00000       0.00000
   4  22 3408.4226    3.4613  2.1985 11.4430  0.0005      0.363149  0.0929   0.0879   0.1630    0.5946   0.0000      0.429308   480.2840       69.3811       18.6588       10.4897       8.97650       1.16581      0.783341     -0.230948       0.00000       0.00000       0.00000       0.00000       0.00000       0.00000       0.00000       0.00000       0.00000       0.00000       24.5910       25.5806       21.2809       14.3299       8.46667       4.07170       1.59782      0.400915       0.00000       0.00000       0.00000       0.00000       0.00000       0.00000       0.00000       0.00000       0.00000       0.00000
   4  23 3544.7253    2.7845  3.1143 11.5940  0.0006     -0.164949  0.1110   0.0609   0.2124    0.2431   0.0000      0.295266   418.3188       83.2081       43.2532      -12.0907      -6.89412      -2.67389      -1.37231     -0.453228       0.00000       0.00000       0.00000       0.00000       0.00000       0.00000       0.00000       0.00000       0.00000       0.00000       30.1062       31.7108       25.4321       18.0739       10.8159       4.89074       1.92370      0.518674       0.00000       0.00000       0.00000       0.00000       0.00000       0.00000       0.00000       0.00000       0.00000       0.00000
   4  24 3682.2401    2.4888  4.5641 10.6247  0.0005      0.474779  0.1368   0.0438   0.2509    0.2998   0.0000      0.169568   441.7258       113.151       42.2969       34.8096      -7.33977      -2.99244     -0.759948     -0.639193       0.00000       0.00000       0.00000       0.00000       0.00000       0.00000       0.00000       0.00000       0.00000       0.00000       36.9718       40.6110       31.3909       21.3954       12.4417       5.70597       2.28795      0.635156       0.00000       0.00000       0.00000       0.00000       0.00000       0.00000       0.00000       0.00000       0.00000       0.00000
   4  25 3819.2791    2.1216  6.9728 10.0177 -0.0006     0.0417892  0.1767   0.0313   0.3235    0.2772   0.0000      0.112286   390.1909       80.8878       25.2025      -1.89190      -4.70579      -1.82615      -4.09689     -0.789720       0.00000       0.00000       0.00000       0.00000       0.00000       0.00000       0.00000       0.00000       0.00000       0.00000       48.5100       50.1249       41.0219       27.2971       15.7388       7.67440       2.93718      0.737596       0.00000       0.00000       0.00000       0.00000       0.00000       0.00000       0.00000       0.00000       0.00000       0.00000
   5  11 1960.6663    0.4900  0.5138  9.8736 -0.0082       10.5891  0.0406   0.0252   0.0851    0.1092   0.0000       2.44064   434.8539       4.15127       10.4911      -4.74645      -12.6197      -2.33224     -0.114319     -0.378251     -0.123172     -0.109960       0.00000       0.00000       0.00000       0.00000       0.00000       0.00000       0.00000       0.00000       9.23599       11.8036       9.30100       7.59366       5.89746       2.66028       1.83692      0.519335      0.259519     0.0660569       0.00000       0.00000       0.00000       0.00000       0.00000       0.00000       0.00000       0.00000
   5  12 2098.5380    0.6400  0.5031 10.3590 -0.0016       10.0556  0.0413   0.0290   0.0639    0.1129   0.0000       2.28776   438.5260       28.5901       14.3122      -7.19056      -2.63688     -0.484162     -0.380359     -0.132824      0.115813   0.000991348       0.00000       0.00000       0.00000       0.00000       0.00000       0.00000       0.00000       0.00000       12.3867       13.8551       12.6058       7.94592       5.37804       3.09757       1.32241      0.709549      0.251900     0.0476311       0.00000       0.00000       0.00000       0.00000       0.00000       0.00000       0.00000       0.00000
   5  13 2235.4490    1.0057  0.6652 10.2554  0.0049       4.17551  0.0418   0.0398   0.0742    0.2334   0.0000       1.29632   411.0894       15.2846       7.94349      -12.6436      -3.48188      -3.39406      -1.19365      -1.43188     -0.155480    -0.0276209       0.00000       0.00000       0.00000       0.00000       0.00000       0.00000       0.00000       0.00000       10.4639       11.1378       10.0721       7.75736       5.05368       3.00864       1.52977      0.670855      0.211159     0.0460065       0.00000       0.00000       0.00000       0.00000       0.00000       0.00000       0.00000       0.00000
   5  14 2371.1652    1.3221  0.7554 10.9014 -0.0073       3.03383  0.0437   0.0490   0.0814    0.2537   0.0000       1.20447   452.6038       27.2990       8.39017       6.93243       1.93770       5.79185       3.35351     -0.776536     -0.253554      0.116036       0.00000       0.00000       0.00000       0.00000       0.00000       0.00000       0.00000       0.00000       11.0354       12.2126       10.0670       8.31615       5.42866       3.16195       1.68423      0.651037      0.214079     0.0571697       0.00000       0.00000       0.00000       0.00000       0.00000       0.00000       0.00000       0.00000
   5  15 2506.1771    1.7225  0.7814 11.6357 -0.0207       3.17332  0.0503   0.0686   0.0856    0.2491   0.0000       1.33216   418.9341       16.3286       17.6773      -3.53560       5.22649       3.54392      0.996339      -2.58218      0.124775    -0.0681322       0.00000       0.00000       0.00000       0.00000       0.00000       0.00000       0.00000       0.00000       12.0019       12.4401       10.9733       9.11424       5.58475       3.55189       1.81553      0.802610      0.214969     0.0545108       0.00000       0.00000       0.00000       0.00000       0.00000       0.00000       0.00000       0.00000
   5  16 2641.3978    2.2352  0.9941 11.4249 -0.0068       2.33884  0.0505   0.0775   0.0923    0.4854   0.0000       1.02700   445.0330       42.0517       13.5537       2.86201      -3.26272      -6.90009       2.84726      0.431108     0.0425251    -0.0758419       0.00000       0.00000       0.00000       0.00000       0.00000       0.00000       0.00000       0.00000       11.5620       12.5695       11.4144       8.58826       5.65683       3.37602       1.80246      0.748065      0.251865     0.0576065       0.00000       0.00000       0.00000       0.00000       0.00000       0.00000       0.00000       0.00000
   5  18 2913.9947    3.9631  0.8196  8.5365  0.0082       1.49223  0.0413   0.1437   0.0898    4.9159   0.0000      0.761931   430.2833       43.6900       21.3835       13.5668       10.0240      -7.30079      0.674594     -0.737279     -0.145932    -0.0708763       0.00000       0.00000       0.00000       0.00000       0.00000       0.00000       0.00000       0.00000       11.0052       12.2765       10.4405       7.88424       4.67186       2.86714       1.43153      0.632125      0.188353     0.0470976       0.00000       0.00000       0.00000       0.00000       0.00000       0.00000       0.00000       0.00000
   5  19 3050.1060    4.0894  1.0102 12.3246  0.0012     -0.617981  0.0677   0.1574   0.1038    1.0405   0.0000      0.941983   441.3328       54.3998       14.9729       9.75033       8.53545      -4.52198     -0.519082      0.382027     0.0762818   0.000807691       0.00000       0.00000       0.00000       0.00000       0.00000       0.00000       0.00000       0.00000       13.8634       15.0170       11.6505       11.6132       6.95145       5.11088       1.94200      0.996198      0.235152     0.0798550       0.00000       0.00000       0.00000       0.00000       0.00000       0.00000       0.00000       0.00000
   5  20 3186.4964    4.0740  1.2456 13.1586 -0.0105     -0.519386  0.0655   0.1472   0.1267    0.5746   0.0000      0.854665   439.4836       32.4234       22.3946       18.0074       5.42448      -2.78807       1.71964       1.01761    -0.0803216     0.0534616       0.00000       0.00000       0.00000       0.00000       0.00000       0.00000       0.00000       0.00000       14.0240       15.0336       13.4526       10.4809       7.32176       4.40225       2.10212      0.944684      0.312004     0.0695525       0.00000       0.00000       0.00000       0.00000       0.00000       0.00000       0.00000       0.00000
   5  21 3322.9460    3.6817  1.6847 12.2864 -0.0076      0.593227  0.0764   0.1086   0.1511    0.6507   0.0000      0.510665   424.6352       55.0471       16.8782       19.0669       4.91673       3.42207       4.80954     -0.730617    -0.0413682     -0.182363       0.00000       0.00000       0.00000       0.00000       0.00000       0.00000       0.00000       0.00000       15.7236       17.3301       15.3758       12.5651       8.02697       5.03267       2.60256       1.12510      0.349047     0.0884141       0.00000       0.00000       0.00000       0.00000       0.00000       0.00000       0.00000       0.00000
   5  23 3597.1254    2.7701  3.6901 11.1591 -0.0018      0.719135  0.1159   0.0547   0.2084    0.3495   0.0000      0.224458   448.8141       62.6007       36.5401       18.3738      -2.12817      -8.73017      0.174975      -1.53369   -0.00452448     -0.117604       0.00000       0.00000       0.00000       0.00000       0.00000       0.00000       0.00000       0.00000       24.4577       26.8605       24.7750       18.5271       11.8494       6.91605       3.91782       1.60720      0.551869      0.121110       0.00000       0.00000       0.00000       0.00000       0.00000       0.00000       0.00000       0.00000
   6  12 2142.6032    0.8101  0.6352  9.7592  0.0014       5.24308  0.0348   0.0301   0.0776    0.1689   0.0000       1.41992   431.8833      -3.43791       27.6912      0.234645      -6.63675       2.07110     -0.596427      0.704903     -0.380861     -0.157361    -0.0349812     0.0117376       0.00000       0.00000       0.00000       0.00000       0.00000       0.00000       7.38283       7.89795       7.78440       6.19372       4.52695       3.08118       1.75992      0.877397      0.423875      0.158336     0.0483712    0.00915108       0.00000       0.00000       0.00000       0.00000       0.00000       0.00000
   6  13 2279.9117    1.0123  0.7249 10.3927 -0.0036       4.58261  0.0484   0.0351   0.0754    0.1723   0.0000       1.25529   450.7197       26.5184       16.2691       3.97745      0.906393      0.988283      0.420817     -0.375756      0.472187    -0.0488257     0.0160892   -0.00148849       0.00000       0.00000       0.00000       0.00000       0.00000       0.00000       12.6526       15.8730       13.1887       10.1959       6.51706       3.82086       2.08205       1.01184      0.451988      0.161711     0.0516908     0.0127306       0.00000       0.00000       0.00000       0.00000       0.00000       0.00000
   6  14 2415.7580    1.4460  1.0633 10.6729 -0.0042       5.25179  0.0530   0.0459   0.0939    0.2910   0.0000       1.02491   437.7805       31.3065       11.9099      0.386896      -3.34353      -7.19561       2.89104     0.0782247     -0.213222     0.0736185    0.00622739     0.0156429       0.00000       0.00000       0.00000       0.00000       0.00000       0.00000       10.0575       10.8828       10.6316       8.49877       6.11808       4.24959       2.48385       1.20750      0.608174      0.225006     0.0640562     0.0127544       0.00000       0.00000       0.00000       0.00000       0.00000       0.00000
   6  15 2551.1935    1.9292  1.0122 11.2799 -0.0058       3.77430  0.0485   0.0598   0.0962    0.2608   0.0000       1.15351   433.4967       13.7814       1.69692       9.62143       3.83399      -3.27453      0.432896     -0.441259      -1.54676     0.0302355     0.0722032    -0.0274038       0.00000       0.00000       0.00000       0.00000       0.00000       0.00000       9.69039       10.8757       9.63923       7.79667       6.29886       4.01657       2.33410       1.13853      0.513204      0.183600     0.0624105     0.0127276       0.00000       0.00000       0.00000       0.00000       0.00000       0.00000
   6  16 2687.2576    2.5514  0.8938 11.6049 -0.0004       1.23775  0.0420   0.0800   0.0798    0.3021   0.0000       1.02671   441.0269       12.2608       5.53128       8.04240       7.21675       4.94567       1.03085    -0.0458381      0.643212    -0.0690690   -0.00580848  -0.000521731       0.00000       0.00000       0.00000       0.00000       0.00000       0.00000       7.88825       8.38175       8.49549       6.80570       5.09941       3.49770       2.04680       1.07087      0.504914      0.191533     0.0566438     0.0108973       0.00000       0.00000       0.00000       0.00000       0.00000       0.00000
   6  17 2823.9338    3.0091  0.8550 12.4093 -0.0019       1.56245  0.0417   0.0968   0.0844    0.2135   0.0000       1.03239   430.1439       22.6778       27.6203       1.74134       1.99631       2.87731      0.266750      -1.10580      0.512295      0.153766    -0.0178244    -0.0109510       0.00000       0.00000       0.00000       0.00000       0.00000       0.00000       8.68171       10.1745       8.56875       7.27210       5.56727       3.60024       2.10528      0.941455      0.468851      0.159613     0.0539939     0.0124508       0.00000       0.00000       0.00000       0.00000       0.00000       0.00000
   6  18 2960.9106    3.5431  0.8657 12.9509 -0.0098       1.96964  0.0488   0.1165   0.0837    0.2237   0.0000       1.02934   445.4043       29.7721      -1.28901       2.99051       4.64939      -2.36267       1.81291      -1.42779     -0.495024    -0.0392612     0.0413841    0.00621383       0.00000       0.00000       0.00000       0.00000       0.00000       0.00000       9.85344       10.1126       10.6393       8.12646       5.88544       4.33015       2.46019       1.10761      0.577792      0.229188     0.0626082     0.0104582       0.00000       0.00000       0.00000       0.00000       0.00000       0.00000
   6  19 3097.6953    3.8329  1.1022 12.9938 -0.0157       2.95931  0.0548   0.1241   0.1017    0.3144   0.0000       1.22989   415.4317       55.1079       20.9881       16.0396       2.15256      -5.20237      -2.71898      -1.30122       1.28652     0.0988153     0.0235438    0.00455686       0.00000       0.00000       0.00000       0.00000       0.00000       0.00000       9.56254       10.4963       10.6761       7.96424       6.32939       3.98420       2.40832       1.29628      0.579997      0.224870     0.0734615     0.0131740       0.00000       0.00000       0.00000       0.00000       0.00000       0.00000
   6  20 3234.2697    3.9182  1.2452 12.9349 -0.0064      0.596415  0.0616   0.1161   0.1041    0.3017   0.0000      0.917247   418.4671       30.3923      -14.8685      -6.24699      0.321397      -4.93872     -0.986184      -2.59433     -0.716551     -0.363755     0.0410921    -0.0284262       0.00000       0.00000       0.00000       0.00000       0.00000       0.00000       11.6062       13.5683       12.5359       9.55288       7.01433       4.52570       2.57024       1.34453      0.602705      0.239696     0.0749268     0.0149864       0.00000       0.00000       0.00000       0.00000       0.00000       0.00000
   6  21 3371.5404    3.4462  1.9616 12.3615 -0.0034       1.84290  0.0763   0.0805   0.1392    0.2315   0.0000      0.507591   437.7595       78.3867      -11.8384      -17.8972       6.82390      -7.56597     -0.952679      -1.68484      0.658657     -0.807156     0.0431915     0.0199607       0.00000       0.00000       0.00000       0.00000       0.00000       0.00000       14.1038       15.9851       14.1728       12.3920       8.71187       5.72770       3.38652       1.80675      0.783811      0.299175     0.0862582     0.0195946       0.00000       0.00000       0.00000       0.00000       0.00000       0.00000
   6  22 3508.7617    2.9530  2.9092 11.3455  0.0003      0.632739  0.0897   0.0551   0.1718    0.2714   0.0000      0.317450   438.2785       39.0850       28.4263       12.0057       4.96349      -6.22266    -0.0221737      -1.12705      -1.69935     -0.230646     0.0979570    0.00326113       0.00000       0.00000       0.00000       0.00000       0.00000       0.00000       15.5938       17.7406       17.0360       13.9576       10.5392       6.55285       4.18595       2.17986       1.01061      0.367211      0.122663     0.0240635       0.00000       0.00000       0.00000       0.00000       0.00000       0.00000
   6  23 3646.4725    2.5567  4.3340 10.9685  0.0006      0.186616  0.1164   0.0404   0.2200    0.1803   0.0000      0.170044   415.5201       50.2074       11.4598       27.2548       1.06950      -4.11966       3.72608     -0.168095      -1.18941     -0.378419      0.102529    -0.0441353       0.00000       0.00000       0.00000       0.00000       0.00000       0.00000       19.7542       24.9615       21.9015       18.2143       13.4524       8.82248       5.31765       2.52088       1.27928      0.471654      0.159472     0.0356306       0.00000       0.00000       0.00000       0.00000       0.00000       0.00000
   6  24 3784.6659    2.1577  5.4178 10.6855  0.0001      0.286451  0.1337   0.0315   0.2497    0.1460   0.0000      0.122224   440.2230       78.7978      -5.97692      -11.7073      -22.9482       8.79033      0.199825     -0.916312     -0.990077     -0.303355      0.218230   -0.00452248       0.00000       0.00000       0.00000       0.00000       0.00000       0.00000       22.9977       27.0038       24.4494       21.0671       15.3718       10.3693       6.03170       3.22977       1.42105      0.564180      0.170943     0.0372696       0.00000       0.00000       0.00000       0.00000       0.00000       0.00000
   6  25 3922.8614    1.7784  7.8337 10.3745 -0.0032      0.296400  0.1685   0.0224   0.3281    0.0966   0.0000     0.0895640   445.8490       132.403       3.49996      -6.27903       5.28249       5.33824      -2.79490      -6.20114     -0.887133     -0.254749     -0.283096     -0.105753       0.00000       0.00000       0.00000       0.00000       0.00000       0.00000       28.5259       32.7585       31.9275       25.4760       19.1805       12.3862       7.45028       3.95848       1.79515      0.708591      0.226742     0.0435585       0.00000       0.00000       0.00000       0.00000       0.00000       0.00000
   7  10 1906.9002    0.4547  0.3835  9.7653 -0.0019       7.45314  0.0318   0.0205   0.0512    0.0824   0.0000       2.62111   435.8964       9.71045       12.5340       2.24195       1.47705     -0.751091     -0.427981     -0.454731      0.281562     -0.177957    -0.0737170   -0.00961788    0.00595741   -0.00119694       0.00000       0.00000       0.00000       0.00000       6.59829       6.95358       5.97876       4.89793       4.75712       3.87265       2.23974       1.32066      0.623625      0.249606      0.105884     0.0436968     0.0113484    0.00207764       0.00000       0.00000       0.00000       0.00000
   7  11 2045.8927    0.6136  0.5280  9.6434  0.0003       9.93528  0.0327   0.0230   0.0578    0.1073   0.0000       1.75548   439.6751       8.07608       4.00152       3.75119       3.19387      -2.72456      -2.63688      0.744382    -0.0420295     -0.220414      0.146749    -0.0311005    -0.0118474   -0.00112468       0.00000       0.00000       0.00000       0.00000       5.72997       6.35454       6.27090       5.88381       4.44991       3.19831       1.81625       1.39450      0.757684      0.317618      0.127136     0.0498820     0.0117329    0.00249995       0.00000       0.00000       0.00000       0.00000
   7  12 2184.6967    0.8841  0.6005  9.8051  0.0044       6.32555  0.0318   0.0304   0.0623    0.1552   0.0000       1.32098   439.3223       15.5880       21.2991      -1.69746      -3.00638      0.563999       2.79456      0.827519     -0.335713     -0.130678      0.194629     0.0306802     0.0267637   0.000135984       0.00000       0.00000       0.00000       0.00000       5.57614       6.45310       5.72542       5.03878       4.40026       3.27387       2.09092       1.19813      0.651376      0.256588      0.118353     0.0403627     0.0119897    0.00237157       0.00000       0.00000       0.00000       0.00000
   7  13 2322.1933    1.2059  0.7583 10.2100 -0.0071       2.93260  0.0369   0.0375   0.0685    0.2176   0.0000       1.02541   447.9040       2.68568       20.2441       3.26050       3.76859      -4.46575       2.90878      0.437686      0.531948     -0.924919      0.105313    0.00762337     0.0160954    0.00278120       0.00000       0.00000       0.00000       0.00000       6.26023       7.37638       7.39239       5.74358       5.00680       3.31102       2.13129       1.33043      0.715065      0.322231      0.134018     0.0507344     0.0154154    0.00257431       0.00000       0.00000       0.00000       0.00000
   7  14 2458.3860    1.6049  0.8733 11.0778 -0.0191       3.61957  0.0413   0.0485   0.0821    0.2103   0.0000       1.04278   453.8758       13.2825     -0.352163       9.34465       1.97084     -0.781489      -1.69430      -1.16758     -0.383295      0.709368      0.161338     0.0758290    0.00831583   -0.00686321       0.00000       0.00000       0.00000       0.00000       6.94066       7.97604       7.63042       6.25062       5.31841       3.81054       2.36762       1.42127      0.744021      0.320971      0.139136     0.0520840     0.0145806    0.00269474       0.00000       0.00000       0.00000       0.00000
   7  15 2594.4987    2.1129  0.8038 11.5835 -0.0046       3.41089  0.0424   0.0655   0.0713    0.1931   0.0000       1.01376   430.3858       4.92251       7.46414       19.7369       9.57893      -8.79411      -3.07540     -0.432518       2.12286      0.197490      0.231079    -0.0845627    0.00985616   0.000131206       0.00000       0.00000       0.00000       0.00000       7.52771       8.05531       7.65018       6.21392       5.75325       4.63401       2.65960       1.60615      0.850937      0.313371      0.155004     0.0604504     0.0150074    0.00276846       0.00000       0.00000       0.00000       0.00000
   7  16 2731.3465    2.6820  0.9026 11.8567 -0.0009       2.59254  0.0423   0.0776   0.0797    0.2299   0.0000       1.09563   442.1952       16.4092       10.9400       8.53059       4.33193       2.96879       1.29871      -3.14771      0.535963    -0.0302839     -0.185343     0.0188529    0.00120043   4.34839e-06       0.00000       0.00000       0.00000       0.00000       7.77382       8.16293       8.65952       7.32621       5.33411       3.48867       2.30919       1.44639      0.788487      0.375258      0.151664     0.0494920     0.0128903    0.00214963       0.00000       0.00000       0.00000       0.00000
   7  17 2868.5110    3.3945  0.8529 12.7147  0.0008      0.516746  0.0410   0.1014   0.0778    0.1784   0.0000       1.02764   440.5275       40.5494       4.86350       14.1709     -0.913982      -2.40071       2.40109       1.36240     -0.258738      0.134445     -0.135178     0.0263684     0.0113582   -0.00147089       0.00000       0.00000       0.00000       0.00000       7.11073       7.57595       6.95691       7.07789       5.42513       3.47575       2.34045       1.57429      0.880640      0.381619      0.142743     0.0459119     0.0131115    0.00275932       0.00000       0.00000       0.00000       0.00000
   7  18 3005.8610    3.8582  0.9027 12.6466 -0.0027      0.941034  0.0413   0.1109   0.0793    0.2315   0.0000       1.13869   445.5705       24.9347       7.52038       2.80068       3.17095      -7.48455      -2.60971      -2.78524      0.236816      0.227900     -0.100127    -0.0206328   -0.00851970  -0.000432023       0.00000       0.00000       0.00000       0.00000       6.91475       7.93959       7.54232       6.68203       4.91806       3.67039       2.15662       1.41930      0.700612      0.356331      0.131493     0.0508394     0.0122424    0.00269497       0.00000       0.00000       0.00000       0.00000
   7  19 3143.0825    3.9734  1.0959 12.7192 -0.0049     -0.490076  0.0551   0.1101   0.0917    0.2947   0.0000       1.21274   450.8870       50.6895      -2.26401       9.56451       9.22454      -7.68644      -4.38147      -1.45302      0.585051     -0.246946    -0.0743404    -0.0133075     0.0323087  -0.000535499       0.00000       0.00000       0.00000       0.00000       10.3657       10.4995       8.48999       7.77221       7.44931       6.21284       3.90907       2.02857      0.954617      0.388946      0.160141     0.0540134     0.0145709    0.00277209       0.00000       0.00000       0.00000       0.00000
   7  20 3280.2074    3.6512  1.4319 12.9348  0.0004     -0.717985  0.0639   0.0972   0.1048    0.1889   0.0000      0.610949   446.8329       62.1545     -0.364268       1.08212      -11.4866      -1.88591     -0.503161      -5.82641     -0.124884     -0.347070     0.0474942     -0.106352     0.0127566  -0.000475456       0.00000       0.00000       0.00000       0.00000       9.65753       11.6601       10.6008       9.50391       7.12193       5.30981       3.33042       2.01170       1.02398      0.496858      0.202824     0.0719678     0.0190305    0.00422889       0.00000       0.00000       0.00000       0.00000
   7  21 3417.9092    3.2242  2.0219 12.2157  0.0003      0.726336  0.0691   0.0690   0.1284    0.1715   0.0000      0.381304   448.7388       46.5680       20.7896      -2.54759      -7.06649      -6.53385      -1.41033     -0.760781     -0.391343     -0.655094      0.103641     -0.104231    -0.0191622    0.00504733       0.00000       0.00000       0.00000       0.00000       10.5475       12.3248       11.5657       10.0343       7.93612       5.49477       3.50454       2.14288       1.12392      0.520476      0.207168     0.0750866     0.0211907    0.00415190       0.00000       0.00000       0.00000       0.00000
   7  22 3556.0828    2.8454  3.3538 11.1709 -0.0002       1.09969  0.0894   0.0453   0.1625    0.1832   0.0000      0.221109   425.3870       56.4922       32.5294       24.8597       28.9593       1.26924      -5.19140      -1.19803       1.64948      0.415325    -0.0577317    -0.0532273    -0.0242247   0.000402078       0.00000       0.00000       0.00000       0.00000       13.6504       16.2377       15.1512       13.1817       10.3623       7.31140       4.69834       2.78634       1.49823      0.667634      0.287531      0.100341     0.0289177    0.00566699       0.00000       0.00000       0.00000       0.00000
   7  23 3694.1867    2.4073  4.4352 10.6496 -0.0001      0.548893  0.1063   0.0331   0.1912    0.1657   0.0000      0.157419   423.5316       53.1143      -7.18188      -8.97268      -15.4153      -18.1013      0.754168      -7.31207      -1.43718     -0.824259     -0.478442     -0.122263    -0.0344545   -0.00370846       0.00000       0.00000       0.00000       0.00000       15.9186       19.4372       17.7666       15.7203       12.2889       8.89945       5.78087       3.30219       1.73532      0.828471      0.347859      0.122361     0.0353662    0.00717225       0.00000       0.00000       0.00000       0.00000
   7  24 3832.8923    2.0302  6.6466 10.3519 -0.0010      0.386090  0.1386   0.0243   0.2611    0.1086   0.0000      0.100016   450.2900       58.4643       26.8437       24.4142       14.4266       17.5519      -18.4457      -8.65639       3.97955       2.45649     -0.902912     -0.637471     0.0709412    0.00246929       0.00000       0.00000       0.00000       0.00000       20.6915       25.0724       23.5235       21.0549       15.4446       11.2413       7.03836       4.30402       2.21849       1.09572      0.437732      0.162288     0.0434728    0.00911243       0.00000       0.00000       0.00000       0.00000
   7  26 4110.6539    1.4902 10.0487 10.1566 -0.0011      0.190304  0.1883   0.0162   0.3802    0.0655   0.0000     0.0686585   431.4914       58.1702       47.4240      -18.0596       21.0547       16.6802       13.4865      -8.11760      -2.49737      0.597392     -0.355161     0.0692710     0.0546735    -0.0172938       0.00000       0.00000       0.00000       0.00000       27.1425       33.0647       31.8213       27.3799       21.1894       15.0849       9.87721       5.75735       3.14465       1.47339      0.637684      0.223180     0.0640907     0.0121287       0.00000       0.00000       0.00000       0.00000
   7  27 4249.1415    1.2396 12.4089 10.0856 -0.0007     -0.112392  0.2550   0.0142   0.4631    0.0584   0.0000     0.0755181   438.2250       88.3368     -0.325817       27.3065       29.3810       20.1076      -7.00125      -2.07913     -0.931967      -4.15245    0.00863003      0.110961      0.123610   -0.00624950       0.00000       0.00000       0.00000       0.00000       33.3795       38.9802       38.8571       32.5020       26.5175       18.8354       12.2265       7.35197       3.87506       1.86110      0.769423      0.281042     0.0807073     0.0142266       0.00000       0.00000       0.00000       0.00000
   8  10 1946.1718    0.5247  0.3596  9.7805 -0.0036       12.8882  0.0268   0.0234   0.0452    0.0813   0.0000       2.47157   436.8359      0.663401       8.80361       5.44142      -2.24995     -0.964044      -1.25820     -0.285138     -0.396134     0.0181959     -0.140976    0.00172255     0.0107206    -0.0109102  -0.000657282  -0.000970931       0.00000       0.00000       4.80302       4.91325       5.66350       4.87058       3.46683       2.93961       2.03538       1.17316      0.747352      0.388513      0.184335     0.0927159     0.0364659     0.0108348    0.00218793   0.000366183       0.00000       0.00000
   8  11 2086.1880    0.7115  0.6029  9.6303 -0.0015       5.64684  0.0346   0.0235   0.0649    0.1246   0.0000       1.29681   436.2107       1.17502       7.51878       7.30110      -2.84042      -6.09251     0.0891923      -1.17684     -0.185365      0.452462      0.226880    -0.0208899     0.0482257    0.00884332  -2.51564e-05   0.000604349       0.00000       0.00000       7.10968       8.68056       8.89746       7.20624       5.24056       3.75380       2.27453       1.33020      0.845931      0.437114      0.195773     0.0937183     0.0391509     0.0118375    0.00276154   0.000477164       0.00000       0.00000
   8  12 2225.3137    0.9289  0.6877 10.3049 -0.0022       5.91180  0.0339   0.0286   0.0629    0.1277   0.0000       1.25409   434.4525       12.3360       18.4165       4.83991      -1.70505       1.20094      -3.18086      0.556249     -0.493656    -0.0951462      0.107511     0.0214159    -0.0194733    0.00322056    0.00341852   0.000967126       0.00000       0.00000       4.97486       6.38523       5.98260       5.11420       4.59706       3.28156       2.36880       1.48988      0.881727      0.479592      0.216582      0.100363     0.0375368     0.0129731    0.00375965   0.000648894       0.00000       0.00000
   8  13 2362.9844    1.1878  0.9543 10.5785  0.0050       2.55006  0.0417   0.0329   0.0859    0.1580   0.0000       1.14760   436.4526       4.28029       19.7678       6.13639      -4.67579       6.84413       2.98969     -0.824000      -2.04149    -0.0994026      0.154715     -0.174413   -0.00450707    -0.0158617   -0.00456611   0.000276759       0.00000       0.00000       6.21914       6.87719       7.15485       6.32284       5.02286       3.87992       2.67241       1.62973       1.04073      0.563595      0.238997      0.122739     0.0452012     0.0142720    0.00357478   0.000608606       0.00000       0.00000
   8  14 2499.5843    1.7354  0.9644 10.9561  0.0005       1.75015  0.0459   0.0460   0.0793    0.1967   0.0000      0.914909   425.1183       2.71338       9.24252       3.36241       2.95963      -4.33233      0.211542      0.269850       1.89329     -0.500182     0.0893153     0.0284359    0.00316983    -0.0148941   -0.00187948   0.000594048       0.00000       0.00000       5.59637       7.78495       7.53218       6.23642       6.03435       3.44921       3.22872       1.67422       1.07677      0.648926      0.234853      0.152228     0.0469840     0.0154811    0.00581088   0.000878847       0.00000       0.00000
   8  15 2636.3502    2.1744  0.8243 11.7898 -0.0015       3.11071  0.0376   0.0617   0.0703    0.1654   0.0000      0.890071   427.0469       27.6010       14.0577      -2.93340       3.56599       9.31779       1.20696     -0.306043       1.15349     -0.319944     -0.646846    -0.0659565     0.0236956     0.0104992   -0.00102742  -0.000449355       0.00000       0.00000       5.65403       7.05779       6.36995       6.26178       4.59771       3.78212       2.42409       1.64922      0.942813      0.514992      0.246494      0.109491     0.0401410     0.0136472    0.00307575   0.000740557       0.00000       0.00000
   8  16 2773.9532    2.9984  0.7074 12.3858  0.0063       1.97848  0.0326   0.0924   0.0648    0.1593   0.0000      0.789344   424.1517       21.4576       6.46857       6.70123      0.944392      -7.40467      -1.08856      -2.95768      0.154761      0.377606     -0.439458    0.00258395    -0.0507615   3.98371e-05  -0.000248103   0.000527390       0.00000       0.00000       5.63355       7.06310       6.69213       5.70986       4.52475       3.32538       2.15535       1.40370      0.806050      0.399278      0.217048     0.0795623     0.0345348     0.0112668    0.00288240   0.000519022       0.00000       0.00000
   8  17 2911.7294    3.6332  0.8660 12.5814 -0.0006     -0.574335  0.0383   0.0989   0.0702    0.1904   0.0000      0.875232   437.7534       12.9946       4.04625       3.53893      0.230934       11.2529       3.89253     -0.197519      -1.85880      -1.01321      0.161901    -0.0312200     0.0205227    -0.0152836    0.00156743  -0.000793566       0.00000       0.00000       5.52078       6.52409       6.50732       5.51827       4.63752       3.60795       2.54586       1.58403      0.911200      0.466721      0.242008     0.0982536     0.0408265     0.0132213    0.00340132   0.000587541       0.00000       0.00000
   8  18 3049.4584    3.9137  1.1334 12.5461 -0.0005       4.25213  0.0500   0.0979   0.0861    0.2507   0.0000       1.43273   442.9316       37.1297       12.9626      -2.23055      -3.59256      -5.07785      0.844038     0.0689755      0.946412     -0.107760    -0.0850692      0.109518    -0.0220548    0.00732573    0.00530046  -0.000132273       0.00000       0.00000       7.15023       9.04867       7.74574       6.87436       5.81324       4.70993       3.27418       2.08066       1.09357      0.552287      0.292545      0.114370     0.0459066     0.0150670    0.00399290   0.000777144       0.00000       0.00000
   8  19 3186.9868    3.9936  1.1974 12.9372 -0.0128     0.0751308  0.0470   0.1040   0.0967    0.2022   0.0000      0.857352   440.4872       41.0977      -5.31531       16.1371       2.99207     -0.151883      -3.56803      0.561346      -1.17180      -2.04203     -0.402980     -0.163134    -0.0423991     0.0175682    0.00555478   0.000217090       0.00000       0.00000       6.37421       7.98617       7.56939       6.87581       5.59722       4.08930       3.03548       1.85812       1.11173      0.580781      0.299584      0.120875     0.0501938     0.0148843    0.00445979   0.000813771       0.00000       0.00000
   8  20 3324.7604    3.7820  1.7814 12.3234 -0.0021       1.12301  0.0630   0.0747   0.1046    0.1660   0.0000      0.424690   454.3842       24.4586       17.6899       4.52594      -3.03046       1.69236      -1.82688      -2.85039      0.719109      -1.02190      0.453083     -0.133401     0.0600905   -0.00889789   0.000909807    0.00152464       0.00000       0.00000       8.44273       10.5539       9.62286       9.09139       7.39184       5.42002       3.81932       2.38979       1.50511      0.722086      0.410332      0.146551     0.0647553     0.0189075    0.00557860    0.00108015       0.00000       0.00000
   8  21 3462.8248    3.1540  2.2849 12.0615 -0.0033      0.744062  0.0705   0.0590   0.1231    0.1343   0.0000      0.369149   429.2719       63.2590       30.0769       19.9010       7.16072      -9.79636      -5.18359      -6.60023      0.310804      -1.43577      0.337364     -0.125310     0.0385066    -0.0268280    0.00334945   0.000991427       0.00000       0.00000       9.60210       11.1135       11.0626       10.1852       7.91316       5.80521       4.20700       2.66094       1.52551      0.853471      0.419489      0.187423     0.0677054     0.0212971    0.00557363    0.00102587       0.00000       0.00000
   8  22 3601.4360    2.6247  3.3087 11.5095 -0.0009      0.619166  0.0911   0.0419   0.1470    0.1164   0.0000      0.224123   421.1606       49.9350       28.2009       23.7277       15.3198       1.76207       2.10130      -7.59035      0.575676       1.25922      0.368515    -0.0856119     0.0854354    -0.0648113   -0.00193720    0.00100817       0.00000       0.00000       11.6978       13.9192       13.2138       12.6184       10.0823       7.50357       5.22678       3.45349       2.03965       1.14209      0.537168      0.241235     0.0872578     0.0285491    0.00731890    0.00142427       0.00000       0.00000
   8  23 3740.1473    2.2383  4.9558 10.6061 -0.0017      0.478526  0.1026   0.0276   0.1912    0.1140   0.0000      0.126173   443.7697       41.7383       32.3408       5.23116      -11.0894       8.13144       2.43895      -15.5063       2.68137      -2.08149    -0.0911042     -0.412951      0.163750    -0.0445223    -0.0101335    0.00217694       0.00000       0.00000       13.6746       16.7384       15.8586       14.3600       12.0076       8.79815       6.23386       3.93007       2.42118       1.25358      0.624675      0.260294      0.104097     0.0323541    0.00914637    0.00163049       0.00000       0.00000
   8  24 3878.9526    1.8785  6.5849 10.5345 -0.0038      0.246470  0.1290   0.0216   0.2433    0.0820   0.0000     0.0965651   418.8084       37.5494       6.71386       34.4861       5.10302     -0.662082      0.786334       5.47641      -2.12717      -3.50196       1.24246     -0.604831     -0.179650     0.0230121    0.00800325   -0.00499424       0.00000       0.00000       16.8559       20.3374       20.0837       17.8945       14.7260       10.9830       7.65944       4.90111       2.94748       1.59664      0.767771      0.340454      0.130793     0.0426564     0.0113162    0.00199493       0.00000       0.00000
   8  25 4018.0024    1.6515  8.5784 10.1431 -0.0012     0.0273071  0.1565   0.0168   0.2907    0.0713   0.0000     0.0733831   440.0653       43.2824      -5.70423       45.6528       21.3627       2.44198      -12.2714      -6.50808       4.94025       1.10903      -1.12535      -1.14623    -0.0613713     0.0188702     0.0225220  -0.000162830       0.00000       0.00000       19.4312       23.6983       23.8432       20.6241       17.5977       12.9033       9.10856       5.84901       3.53405       1.87164      0.943596      0.400415      0.159605     0.0524678     0.0142994    0.00237329       0.00000       0.00000
   8  29 4575.2601    0.8597 20.1029 10.0880 -0.0011     -0.232294  0.5096   0.0091   0.7686    0.0362   0.0000     0.0842517   413.1922       183.843       156.752       74.8575       26.4304       25.4775       12.0506      -30.0498       16.0122       8.38702      0.658733      -1.15092      -1.02824      0.107686      0.106837   -0.00565813       0.00000       0.00000       44.3386       54.0427       54.2214       48.6108       40.8714       30.9349       22.0793       14.5290       8.85067       4.73891       2.47347       1.03192      0.411665      0.130481     0.0336721    0.00572401       0.00000       0.00000
   9   9 1843.6706    0.3998  0.3328  9.6481  0.0002       14.1686  0.0230   0.0175   0.0424    0.0633   0.0000       3.05309   431.9596       5.89700       5.91619       6.42679      0.499401       2.92355     0.0233843      -1.76814     -0.762398     -0.422746     -0.315595     0.0552777     0.0549687   -0.00794236     0.0108076   9.10384e-05  -0.000157639  -0.000135350       3.70406       3.81760       3.93487       4.00790       3.23793       2.37992       1.90384       1.32365      0.829458      0.451017      0.272715      0.144886     0.0621231     0.0231751    0.00811201    0.00215426   0.000549243   9.33535e-05
   9  10 1984.3053    0.5615  0.4104  9.7770 -0.0008       10.2455  0.0309   0.0207   0.0440    0.0861   0.0000       2.05643   438.9948      -1.10834       8.46209      -1.41495       5.78123       4.56422     -0.910173      0.623262      0.632706     -0.626021     -0.345174     0.0242416     0.0621889    -0.0137718    -0.0107197   -0.00215671  -0.000553867   5.35558e-05       3.69669       5.04432       5.36638       4.07181       4.22785       2.97072       2.16398       1.63146      0.898284      0.585659      0.321333      0.143036     0.0794906     0.0279682     0.0108047    0.00410362   0.000993305   0.000144530
   9  11 2125.1820    0.7665  0.6460  9.6880 -0.0126       5.28007  0.0368   0.0230   0.0540    0.1521   0.0000       1.14751   439.6634      0.478895     -0.187020      -4.97852       6.71302      -4.56133      -2.15093     0.0340624       1.77360    -0.0390126     -0.687683     -0.212613    -0.0769159     0.0258040    0.00153326    0.00683665  -0.000962875  -3.07175e-05       5.39360       5.96254       5.99491       5.79036       5.43837       3.74482       2.28591       1.74829       1.26139      0.820004      0.442778      0.199306     0.0831875     0.0308595     0.0112069    0.00384002   0.000914186   0.000140119
   9  12 2264.7179    1.0602  0.8241 10.2631 -0.0040       4.67829  0.0400   0.0290   0.0670    0.1463   0.0000       1.02518   438.3590       8.75361       19.6857       6.85093      -2.03941       4.88508      -5.80966      0.423664    -0.0637987     -0.346762    -0.0598326     0.0535428    -0.0769370     0.0146393    -0.0157187    0.00395011  -8.75748e-06   5.08434e-05       5.13784       5.73223       5.97575       5.65721       4.48081       3.90050       2.91803       1.86554       1.23520      0.737614      0.387918      0.194802     0.0868313     0.0378257     0.0136200    0.00370812   0.000866707   0.000155341
   9  13 2402.5309    1.4068  0.8393 10.9985 -0.0054       5.19597  0.0377   0.0384   0.0714    0.1308   0.0000       1.08341   438.5693       13.3020       12.1018      -4.30305     -0.214724      -1.93027      -6.38777      -1.18768      0.235925     -0.246361      0.137302      0.259399    -0.0409230    -0.0372217  -2.73450e-05   -0.00404975  -0.000335793  -7.00332e-05       4.90472       5.87077       5.48208       5.23633       4.36713       3.72210       2.82028       1.86023       1.15053      0.677182      0.338031      0.181813     0.0747811     0.0337294     0.0111435    0.00338064   0.000825410   0.000157841
   9  14 2539.7694    1.9618  0.8861 11.3070 -0.0077       3.60156  0.0355   0.0523   0.0747    0.1684   0.0000      0.884009   439.9531       11.1416       13.1778       4.10565     -0.181010      -1.00227       3.55761       1.91493       1.69309      -1.29964     0.0884405     -0.153279    -0.0853033     0.0593046    0.00437204   -0.00193420  -0.000463589   0.000174096       4.57450       5.63634       5.26457       5.43197       4.09019       3.48518       2.53861       1.71869       1.12522      0.611629      0.365228      0.164588     0.0852655     0.0302322     0.0122042    0.00319442   0.000804030   0.000168280
   9  15 2677.2261    2.3346  0.9180 12.0381 -0.0019       2.72510  0.0393   0.0621   0.0735    0.1360   0.0000       1.05191   440.2096       17.0247       4.13034       5.98504       1.15442     -0.666714      -1.35199      -1.55956     -0.292182     -0.943758    -0.0600346     0.0310180    -0.0646846    -0.0257910    0.00903543    0.00382681  -0.000663999   9.01623e-05       5.31974       6.62078       5.99930       5.84223       4.80768       3.82989       2.60927       1.82552       1.15569      0.682106      0.371674      0.168605     0.0798848     0.0286589     0.0107932    0.00329917   0.000795320   0.000159467
   9  16 2815.3907    3.0311  0.8943 11.9231 -0.0064       1.21391  0.0364   0.0790   0.0669    0.2050   0.0000      0.943908   435.2388       26.2196       13.7447       12.3128      -4.24620      0.372670      -2.18430      -2.13336       2.51064     -0.180581      0.509939      0.239265     0.0118099   -0.00929619    -0.0170053    0.00235816   0.000569655  -2.09593e-05       4.70896       5.42985       5.79738       5.01435       4.47447       3.40010       2.56033       1.90207       1.07629      0.622714      0.350717      0.185474     0.0836322     0.0326321     0.0112785    0.00384808   0.000895842   0.000137180
   9  17 2953.7984    3.7061  0.8675 12.5828 -0.0065      0.274438  0.0368   0.0941   0.0643    0.1643   0.0000      0.818293   437.1891       34.8973       16.6770       7.09304       4.17465      -3.66366     -0.539341     -0.389981       2.04708    -0.0851280    -0.0230671     -0.246182     0.0856369    -0.0154941    -0.0269164    0.00298100   0.000184767   0.000181053       4.93577       6.45389       6.36664       5.57008       4.55279       3.46546       2.64761       1.56699       1.05695      0.630514      0.306631      0.158850     0.0701918     0.0332923     0.0111353    0.00323034   0.000896703   0.000142949
   9  18 3091.8524    3.8754  1.1260 13.0854 -0.0061       2.18330  0.0471   0.0945   0.0791    0.1575   0.0000      0.770565   434.8217       28.0464       16.3748      -8.38182       1.77196      0.701730      -1.61264      -2.85365     -0.165013     -0.605281      0.243339      0.105930     0.0170458    -0.0419749    -0.0105314    0.00170488   0.000990726   2.11533e-05       5.86347       7.19229       7.01697       6.67546       5.32664       4.30849       2.93130       2.11644       1.28056      0.798082      0.418720      0.211527     0.0942149     0.0385378     0.0132733    0.00426467   0.000929967   0.000181356
   9  19 3229.7877    3.8253  1.3751 12.7690  0.0004       1.37210  0.0502   0.0858   0.0915    0.1639   0.0000      0.700094   428.3418       30.8042       12.5907       3.91469      -5.65849      -10.5200      0.685206     -0.767967      -1.56584      -1.95291     -0.749514      0.109704     -0.107697    -0.0351297    0.00158523  -0.000280291  -0.000783346  -0.000174212       6.14260       7.18120       7.41450       6.83295       5.72214       4.53817       3.08055       2.15836       1.43863      0.848796      0.463787      0.225835     0.0998755     0.0404559     0.0151053    0.00456771    0.00105702   0.000180757
   9  20 3368.1017    3.4520  1.8384 12.4190 -0.0020       1.13698  0.0601   0.0662   0.1075    0.1302   0.0000      0.463450   426.7590       32.2975       12.4360       15.1417       1.17159      -4.30601       4.52010      0.118884       1.60352      -2.38224     -0.167087     -0.229785    -0.0233066    -0.0536016    -0.0108502    0.00301645   -0.00113272  -1.98350e-05       7.08923       9.11631       8.41169       7.95505       6.78782       5.34133       3.94673       2.65833       1.71347      0.977444      0.529485      0.265650      0.116395     0.0476538     0.0174908    0.00522990    0.00135812   0.000247724
   9  21 3506.8272    2.9359  2.7300 11.9547 -0.0030       1.27547  0.0756   0.0484   0.1342    0.0933   0.0000      0.289168   431.5991       49.1901       14.2682       22.5015      -8.72059      -7.67423      -6.57542       7.62270       2.95193      -2.69642     -0.772747      0.515361     -0.438542     0.0380370    -0.0255730    0.00733658    0.00217118  -0.000281920       9.06738       10.7375       10.3399       9.65441       8.25323       6.49832       4.88122       3.33606       2.12410       1.14333      0.658897      0.331639      0.145141     0.0561561     0.0209953    0.00609964    0.00155314   0.000264741
   9  22 3645.7636    2.4610  3.8409 11.4583 -0.0057      0.672731  0.0916   0.0348   0.1599    0.0785   0.0000      0.191183   419.2804       29.9999       7.09442       16.7701      -7.28163      -8.33936      -5.95264     -0.400328      -2.59370      -5.75322       1.02723     -0.419821     -0.386911     0.0945594     0.0261552    -0.0101921   0.000352004   0.000421565       10.3388       13.1584       12.6953       11.7721       9.90400       7.92377       5.75636       3.95882       2.48422       1.48765      0.794298      0.394584      0.181756     0.0739841     0.0266414    0.00833985    0.00204881   0.000362965
   9  23 3784.7307    2.0684  4.9785 11.1265 -0.0001      0.388968  0.1085   0.0265   0.1918    0.0713   0.0000      0.141840   438.7035       63.0765       36.2069       7.40790      -35.1661     -0.807461      -1.62230      -2.26261      -2.34911      -1.28826     0.0938437      0.549373     0.0549194     -0.125457    0.00710193   -0.00478464   -0.00195559  -8.32774e-05       12.4827       15.0263       15.6379       13.8745       11.8181       9.11014       6.70015       4.38482       2.89170       1.70364      0.926915      0.447680      0.210908     0.0861525     0.0314437    0.00937739    0.00237950   0.000373336
   9  24 3924.4170    1.7823  7.2792 10.5111 -0.0027      0.356578  0.1341   0.0190   0.2443    0.0643   0.0000     0.0848671   441.2602       18.7289      -3.21563       19.3321      -19.7528      -37.9411      -1.19544      -1.56788       3.73012      -2.20461      -2.16725     -0.103423      0.239802      0.174121    -0.0515818   -0.00370803    0.00228808  -0.000508225       15.5321       19.3253       19.2565       17.7127       14.8429       11.3947       8.45116       5.73034       3.60022       2.16157       1.15241      0.586815      0.264181      0.109962     0.0383222     0.0119475    0.00297975   0.000498686
   9  27 4343.0889    1.1447 14.8421 10.0227 -0.0007     -0.203803  0.2822   0.0110   0.4912    0.0438   0.0000     0.0686639   407.2815       3.33556       67.4084      -41.3951      -17.3646      -5.55919       9.14322       8.57818       8.48380      -7.78388      -3.49529       1.02915      0.356459     -0.383346    -0.0950377    0.00579441    0.00114463    0.00126404       25.8724       31.9448       32.9886       29.8882       26.2333       20.3451       15.3408       10.5274       6.73907       3.96636       2.18321       1.10941      0.503501      0.208189     0.0757686     0.0234212    0.00583088   0.000907523
  10   8 1737.8564    0.2964  0.2818  9.4953  0.0014       12.9779  0.0210   0.0152   0.0441    0.0535   0.0000       3.84574   435.5163      -1.18734       10.9886       1.33356      -4.71541       1.24184      0.401663       1.09193      0.775430     -0.543967     -0.497866     0.0656880     0.0246518     0.0260017    0.00241616    0.00339691   -0.00570351   0.000133553       2.74338       3.09091       3.30741       3.10688       2.83086       2.24518       1.80279       1.27953      0.879992      0.533045      0.325808      0.174028     0.0864172     0.0439283     0.0173695    0.00691167    0.00249866   0.000656263
  10  10 2021.5478    0.5901  0.4032  9.8722 -0.0021       10.1479  0.0218   0.0227   0.0438    0.0779   0.0000       1.86630   431.4482       1.25867       1.17979      -3.91665       2.94213      -1.16341     -0.767937     0.0323244      0.943185      -1.45097     -0.533668      0.195401    -0.0283434     0.0831747     0.0110543    -0.0152755   7.86083e-05  -8.20181e-06       3.14319       3.37835       3.74078       3.51525       3.09530       2.42633       1.77143       1.27566      0.930180      0.590086      0.341304      0.191843      0.100633     0.0427259     0.0188509    0.00694778    0.00237045   0.000639777
  10  11 2163.0337    0.8409  0.6384 10.0211 -0.0038       7.00732  0.0279   0.0242   0.0561    0.1203   0.0000       1.17440   431.5065       9.42517       11.2686       1.87514       6.13880      -2.13021       3.49197       1.34685     -0.282778     -0.456363      0.258680     -0.334871    -0.0284898    0.00823258     0.0189749    0.00870918   -0.00121379    0.00205995       3.85739       4.72260       4.65435       4.60676       3.78281       3.09769       2.22678       1.59066       1.11319      0.654028      0.402780      0.221139      0.115283     0.0493141     0.0214236    0.00779651    0.00288121   0.000737917
  10  12 2302.9457    1.1766  0.8220 10.1845  0.0038       3.95971  0.0374   0.0298   0.0631    0.1680   0.0000      0.947688   436.0520       8.80246       12.5510       1.17991       7.33429      -3.03485      -3.35446      -3.09560       3.48786      0.908931      0.191499    -0.0895564    -0.0635412    -0.0869814    -0.0217926     0.0141739    0.00499084  -0.000344982       3.97803       5.12624       5.45798       4.96512       4.27289       3.50710       2.47664       1.89107       1.26160      0.790102      0.465640      0.263379      0.140837     0.0623543     0.0279947     0.0108240    0.00381867    0.00107633
  10  13 2440.9842    1.4920  1.0237 10.8902 -0.0041       4.92569  0.0417   0.0365   0.0752    0.1539   0.0000      0.979609   435.8658       14.8341       8.58539       2.87222      -2.63605      -3.67633      -3.95416     -0.716186      0.301727      -1.36338      -1.22449    -0.0370311      0.112230     0.0402129     0.0157252     0.0241316  -0.000687872   -0.00112250       4.72327       5.89283       5.65996       5.21886       4.92061       3.81003       2.84077       1.94339       1.41472      0.848610      0.560416      0.265633      0.141143     0.0598460     0.0266111    0.00900227    0.00361562   0.000978502
  10  14 2578.8550    2.0853  0.9106 11.4204 -0.0076       2.21542  0.0365   0.0503   0.0641    0.1528   0.0000      0.943631   432.5541       9.30619       11.9969       3.96302      -1.06520     -0.913145      -1.12030      0.255189      0.746709      -1.27862     0.0118815      0.355109     -0.148896    -0.0472408    -0.0139656  -0.000594746    0.00543410  -0.000166411       4.37708       5.67308       5.55073       5.38322       4.38153       3.51725       2.59843       1.85403       1.15100      0.773586      0.448005      0.236285      0.118503     0.0587700     0.0251739    0.00906719    0.00300407   0.000909234
  10  15 2717.1294    2.6096  0.9327 11.8094 -0.0030      0.797352  0.0352   0.0638   0.0671    0.1630   0.0000      0.790151   440.4715       13.3018       16.4470       4.61442      0.615450      -3.39335      -1.87022      -1.75592      0.740530     -0.630136     -0.108229      0.691989     0.0393443    -0.0243526    -0.0297944   -0.00364596   -0.00186806   0.000390253       4.20763       4.93503       5.17603       4.66301       4.25391       3.20941       2.65558       1.87533       1.24023      0.754965      0.432968      0.250083      0.132188     0.0563062     0.0259924    0.00896329    0.00309999   0.000902031
  10  16 2855.8936    3.2819  0.9858 12.0855 -0.0024       2.26150  0.0373   0.0763   0.0672    0.1881   0.0000      0.826201   428.4306       22.1645       9.07556       9.78609      -7.55192     -0.189916      -2.91105      0.986182       1.95030      0.436719      0.292999     -0.249150     0.0802183     0.0278301     0.0309666     0.0157078    0.00303436  -0.000304797       4.34096       5.16536       5.26599       4.89421       4.13931       3.55775       2.70208       1.85545       1.34337      0.783713      0.446031      0.257649      0.132902     0.0551932     0.0249042    0.00996822    0.00339771   0.000869979
  10  17 2994.7073    3.7310  0.9177 13.0032 -0.0084      0.283035  0.0373   0.0943   0.0721    0.1346   0.0000       1.02260   432.9438       23.4310       9.92890       4.75735      -1.66118     -0.215569       2.00833     -0.746878      -1.91156      -2.30270     -0.368943      0.213363    0.00547513    -0.0106350    -0.0347472    0.00398604  -2.85080e-05   0.000800280       4.28634       5.55949       5.03270       5.11705       4.23368       3.62862       2.91714       1.87374       1.37081      0.831827      0.493056      0.251989      0.129921     0.0567053     0.0252586    0.00987035    0.00309562   0.000880654
  10  18 3133.1597    3.9968  1.0752 13.0386 -0.0012    -0.0199095  0.0417   0.0944   0.0742    0.1540   0.0000      0.960701   442.9540       15.2488       12.7745       10.4220       8.89496      -3.96901      -3.56195      -2.33984      0.693863     -0.237975     -0.131107     0.0223427      0.153179     0.0547700    0.00691150     0.0112229    0.00524304    0.00210192       4.61219       5.79317       5.71368       5.62907       4.64183       3.88995       2.75821       2.18657       1.29824      0.877645      0.516704      0.268945      0.143245     0.0660498     0.0292620    0.00992364    0.00357842    0.00106965
  10  19 3271.5044    3.7024  1.2440 13.1957 -0.0081      -1.31427  0.0515   0.0875   0.0836    0.1397   0.0000       1.27087   453.1939       43.9223       11.9484       12.6800       3.65755      -6.32450       2.57584      -1.57741     -0.154310     -0.497980      0.398860     -0.205451     -0.262797     -0.171341    -0.0501961     0.0130687   -0.00421469  -0.000529688       5.15174       6.62090       6.18664       6.54288       5.04842       4.74844       3.29429       2.54359       1.55355       1.12174      0.591934      0.350145      0.162641     0.0843046     0.0330416     0.0136682    0.00404097    0.00126627
  10  20 3410.6271    3.2624  1.7606 12.7087 -0.0012       1.82943  0.0586   0.0643   0.1003    0.1005   0.0000      0.630666   442.1969       40.8576       4.74140       21.5562      -2.12426      -5.87888      -5.93985      -4.12493      0.576967     -0.843310     -0.948075     -0.865146    -0.0517192     0.0826452    -0.0799059    -0.0231074   -0.00481348    0.00161055       6.22556       8.34786       8.13590       7.77596       6.39538       5.29065       3.79492       2.87036       1.77795       1.13906      0.675146      0.356796      0.189919     0.0860205     0.0391349     0.0137386    0.00502332    0.00147791
  10  21 3549.6086    2.7437  3.0324 11.8461 -0.0014      0.845545  0.0731   0.0402   0.1374    0.0754   0.0000      0.264045   445.1801       50.0240      -6.05098      -3.72831       9.18003      0.989000      -7.92807      -2.32133      -7.00022      -1.92006      -1.89581     -0.289238    -0.0281975      0.134118    -0.0111517     0.0368349   -0.00915118  -0.000337889       7.64104       9.45458       9.40700       8.99248       7.87599       6.21946       4.90451       3.56348       2.38481       1.44530      0.850973      0.482698      0.239259      0.117591     0.0460045     0.0183458    0.00599226    0.00177969
  10  22 3688.8351    2.2846  4.0737 11.3724 -0.0010      0.322579  0.0907   0.0301   0.1586    0.0686   0.0000      0.168571   431.6658       38.5585       20.0062       13.8636      -15.2037       5.68579      -6.90383      -7.41686      -2.63829      -2.31971       1.47035      0.426175     0.0965828     -0.149897   -0.00783165   -0.00482799    -0.0167878   0.000210829       9.52481       11.5436       11.7932       10.9165       9.89657       7.89419       5.99449       4.22176       2.91345       1.86320       1.10074      0.600022      0.303616      0.137759     0.0598497     0.0227322    0.00774662    0.00223732
  10  23 3828.6903    2.0229  5.7732 10.8237 -0.0041      0.433784  0.1101   0.0227   0.1952    0.0646   0.0000      0.100600   430.1434       66.5329       28.4939       24.8899      -3.94783       1.24716      -14.4910      0.572937      -4.56956      -6.97420       5.11706      0.453193      0.520838      0.367865    -0.0872660     0.0142464   0.000868750    0.00299242       11.1624       13.7945       13.9386       13.1649       11.6073       9.21435       7.32277       4.99250       3.50179       2.16474       1.29327      0.702410      0.359111      0.165658     0.0708777     0.0273876    0.00905071    0.00257932
  10  24 3968.3569    1.6667  7.5210 10.5971 -0.0024      0.330893  0.1362   0.0174   0.2396    0.0529   0.0000     0.0849227   461.6536       54.7061       23.4419       5.70371       25.9248      -11.9247       2.56713      -2.52687       2.48503     -0.701994      -3.30701       1.44835      0.287229      0.243134     -0.119677    -0.0401584    -0.0249206  -0.000493221       13.5188       16.8724       17.1501       16.3344       13.9946       11.5718       8.59686       6.31449       4.19183       2.68182       1.59723      0.871908      0.443494      0.208492     0.0891657     0.0336653     0.0115140    0.00333546
  10  25 4108.5792    1.4516 10.3114 10.2584 -0.0016     0.0789266  0.1707   0.0137   0.3166    0.0466   0.0000     0.0661050   418.2933      -6.91531       32.8870      -25.4541       15.5032      -17.1071      -19.5828      -15.6396      -2.29608      -3.10138      -1.41616      0.418721     -0.589325      0.751955    -0.0410095     0.0351811     0.0146104   -0.00601318       16.2967       20.5759       20.7321       19.5579       17.1917       14.0307       10.6222       7.71497       5.15616       3.33061       1.93761       1.07576      0.544266      0.254493      0.108735     0.0422901     0.0139944    0.00418982
  10  27 4387.5252    1.0470 16.0821 10.0661 -0.0013     -0.286418  0.3110   0.0098   0.5315    0.0390   0.0000     0.0708417   388.7217       12.2769       40.6380      -26.3941       3.97718      -13.3755      -8.27826      -17.3138      0.227164       3.96391    -0.0849873     -0.782521     0.0709920     -0.690273      0.172871     0.0214961    -0.0247696     0.0104860       25.0217       31.2572       32.5356       30.5799       26.9993       21.7033       17.0219       12.0572       8.34742       5.27649       3.13331       1.75936      0.890364      0.427022      0.179666     0.0709033     0.0232415    0.00677534
  11   8 1772.2586    0.3316  0.2719  9.5671 -0.0035       16.3444  0.0223   0.0160   0.0416    0.0522   0.0000       3.72167   432.5672       4.53664       10.4302      -3.04778      -5.03504      0.725932     -0.392257      0.466353      -1.38355     -0.226688      0.209698    -0.0859900      0.118382     0.0704833   -0.00379851    -0.0159311   -0.00170685   -0.00209961       3.44871       3.90962       3.46181       3.06240       2.74906       2.78673       2.39589       1.74429       1.25487      0.749003      0.408784      0.234356      0.123392     0.0671319     0.0299358     0.0136137    0.00447453    0.00162601
  11   9 1915.4871    0.4963  0.3167  9.6518 -0.0058       13.3880  0.0216   0.0204   0.0348    0.0644   0.0000       2.19450   436.7220      -1.80825       12.0030       1.31739      -2.23808       3.55697       2.26130     -0.917346     0.0833820     -0.388856     0.0359747    -0.0301129     0.0718887   -0.00157467    0.00653946  -0.000733240  -0.000198945   -0.00617131       2.48778       3.30324       3.59790       2.98174       3.27411       2.15297       2.12693       1.19567      0.959503      0.683538      0.379031      0.279022      0.120356     0.0644715     0.0349289     0.0123013    0.00577252    0.00251280
  11  10 2058.0402    0.6659  0.5386  9.7540 -0.0046       5.86193  0.0276   0.0196   0.0493    0.0876   0.0000       1.29179   435.9555      0.678466       17.8160       7.83469      -6.96088      0.963525       1.89795    0.00106125     -0.640741     -0.214688     0.0112727    -0.0352894      0.112294     0.0266022     0.0237901    -0.0140491     0.0115983  -7.25094e-05       3.47756       3.90173       3.50887       3.67696       4.00390       3.18452       2.20035       1.31609       1.08683      0.878061      0.619265      0.359543      0.180919     0.0846886     0.0343601     0.0155556    0.00566162    0.00216424
  11  11 2199.9023    0.9019  0.6620 10.1677 -0.0019       6.18811  0.0295   0.0251   0.0535    0.1037   0.0000       1.13984   432.1203       11.1198       6.10880       1.71358      -1.83559      0.782009       1.23304      -4.00885      0.993314     -0.651088      -1.20173     -0.316725      0.103012     0.0383418    0.00308728    -0.0289074   9.44647e-05   -0.00167387       3.30915       4.12466       3.95293       4.16684       3.38499       2.95176       2.31470       1.81540       1.23845      0.783545      0.483079      0.289562      0.158393     0.0853053     0.0389364     0.0174790    0.00637782    0.00240332
  11  12 2340.1209    1.2294  0.8516 10.6898 -0.0016       3.56154  0.0347   0.0311   0.0643    0.1279   0.0000       1.07346   437.8799       4.92199       15.7432      0.455616      0.825641      -1.35373       1.31704      0.614505     -0.800744      0.318006      0.291889      0.527870     0.0357634     0.0233511    0.00640976     0.0146653    0.00389696   0.000233631       4.12594       5.24403       5.16331       4.66091       4.19327       3.44357       2.78624       1.98774       1.43722      0.887878      0.534210      0.312716      0.163239     0.0888677     0.0368989     0.0182549    0.00657298    0.00259286
  11  13 2478.6156    1.6951  0.9152 10.9043 -0.0036       1.33258  0.0359   0.0395   0.0653    0.1775   0.0000      0.866806   441.8820       12.2723       7.46086      -9.69971       4.11763       1.58170     -0.451076       1.26228     -0.555686     -0.384501      0.517175      0.271577     -0.119829    -0.0547619     0.0777136    -0.0323763    0.00910902   0.000838090       4.15565       5.21422       4.99636       4.68891       4.09459       3.64459       2.78873       2.17258       1.46512      0.924931      0.569573      0.316706      0.168466     0.0880219     0.0396513     0.0181660    0.00682853    0.00250258
  11  14 2617.0852    2.1618  0.9413 11.7637 -0.0021       1.38660  0.0357   0.0520   0.0668    0.1329   0.0000      0.791787   439.7174       12.1503       10.1228      -7.02004      -1.55389       6.86870     0.0192570       2.72464       1.17812      0.435511      -1.14147      0.124440     0.0143279    -0.0138473     0.0301294  -0.000975952   0.000331018    0.00443019       4.15421       5.03301       4.84190       4.66731       4.26105       3.50535       2.78782       2.09691       1.43873      0.950875      0.592213      0.346725      0.181088     0.0915551     0.0451196     0.0181989    0.00714524    0.00256103
  11  15 2756.2979    2.7252  0.8873 12.0765  0.0001       3.56131  0.0338   0.0638   0.0585    0.1340   0.0000      0.919469   441.2378       6.61662       8.51952       11.5185      -2.17471      -9.07032      0.941026     -0.253792       1.89762     -0.937304      -1.42066     0.0904037    0.00850670      0.201579     0.0622872    -0.0252444   -0.00873048  -0.000642959       3.78069       4.55945       4.76415       4.25481       3.86264       3.31837       2.45232       1.88636       1.31185      0.845083      0.533751      0.311452      0.162926     0.0846366     0.0407499     0.0167619    0.00681155    0.00256769
  11  16 2895.5889    3.3364  0.8611 12.3536 -0.0079      0.384421  0.0344   0.0820   0.0580    0.1552   0.0000      0.859824   441.2275       9.98819       14.5705       12.8262      -1.39463      -4.20967      -2.43764      -3.80807     -0.574450      -1.38005     -0.301561     -0.885821      0.101209   -0.00462445    -0.0647169    -0.0256445    0.00800375    0.00306882       3.99582       4.75819       4.94876       4.76874       4.31900       3.37957       2.76178       1.82691       1.29636      0.937457      0.588922      0.364465      0.174096     0.0912082     0.0453389     0.0183515    0.00775628    0.00287542
  11  17 3034.8111    3.7348  0.9950 12.8704 -0.0034      0.542632  0.0355   0.0852   0.0690    0.1332   0.0000      0.730808   436.9677       21.4528       10.2299       14.3503       3.01696      -3.50077       2.00055     -0.687648      0.304565     -0.230589      0.156338      0.297904    -0.0388937   -0.00824932    -0.0747501    0.00192993    -0.0142216   0.000215045       3.83344       4.58893       4.85857       4.53417       4.08215       3.36229       2.55665       1.85647       1.30105      0.865422      0.572651      0.329786      0.173657     0.0911688     0.0423650     0.0193858    0.00739786    0.00274767
  11  19 3312.7250    3.6526  1.4651 12.8565 -0.0087      0.536277  0.0506   0.0715   0.0829    0.1188   0.0000      0.637819   448.6989       27.4303       11.2067       7.15685      -6.68119      -3.41916      -5.31377      -1.29998      -1.65811      -1.35709     -0.475863     -0.634022     -0.168491      0.168261    -0.0347426    -0.0363343   -0.00541086    0.00272756       5.09302       6.25697       6.29234       5.89645       5.14342       4.44797       3.54374       2.58600       1.82927       1.20284      0.726874      0.416957      0.235323      0.118341     0.0541327     0.0248253     0.0100762    0.00360557
  11  20 3452.1416    3.1814  2.2918 11.9747 -0.0008      0.806260  0.0600   0.0486   0.1058    0.0964   0.0000      0.287023   433.6986       40.9570       10.1666       22.8526       2.69139      -6.90531       8.15795      -3.08037      -2.73164      -3.21504       1.24126     0.0470303     -0.116785     -0.250062    -0.0414141    -0.0196757   -0.00970809   0.000751116       5.96989       7.73296       7.87038       7.45925       6.56708       5.32018       4.04414       3.00040       2.15348       1.37187      0.847064      0.508245      0.288840      0.144165     0.0724688     0.0285069     0.0121408    0.00437340
  11  21 3591.8216    2.6431  3.3847 11.4544 -0.0005      0.909872  0.0738   0.0342   0.1312    0.0740   0.0000      0.178919   440.2149       42.7653       9.07386       17.3720       4.99605      -11.5910     -0.480042      -5.89274       3.11852      -1.52270     -0.136846      0.261112     0.0858355     -0.219405     -0.108718    0.00119209    -0.0146349    0.00185826       7.47726       9.11047       9.04264       8.69578       7.70771       6.53982       5.35148       3.87091       2.72621       1.81094       1.13584      0.645457      0.354947      0.181442     0.0830239     0.0388153     0.0150692    0.00539996
  11  22 3731.7221    2.2399  4.7288 11.0037 -0.0014      0.735604  0.0891   0.0255   0.1678    0.0620   0.0000      0.127024   426.1649       26.7032       23.5902      -4.36114       25.5471      -11.7202      -2.79605       4.13645       5.61106      -1.46589       2.69582     -0.347683      0.201488     -0.551890    -0.0650574     0.0233271     0.0101640     0.0223946       8.38329       10.1165       10.5762       10.2487       9.06100       7.72901       6.00448       4.34528       3.23043       2.08924       1.33416      0.795910      0.435321      0.223674      0.107517     0.0463337     0.0185990    0.00710076
  11  24 4011.5385    1.5870  8.2454 10.4638 -0.0017      0.265055  0.1337   0.0150   0.2544    0.0466   0.0000     0.0777740   448.4728       50.5461       8.89002      -14.6360       11.4132      -26.6190       12.1143       1.00698       3.37045       1.98481      -2.36869       1.79226       1.03280     -0.602696      0.188669   -0.00537636     0.0162851     0.0133260       12.2899       15.1315       15.5884       14.8196       13.4120       10.9744       8.87773       6.57069       4.60348       3.07823       1.91206       1.13264      0.622013      0.317940      0.154976     0.0665560     0.0269437    0.00958867
  11  25 4151.8735    1.3716 11.0704 10.2717 -0.0017     0.0459078  0.1821   0.0128   0.3230    0.0425   0.0000     0.0632776   428.6531       48.4132       20.4672       17.9558       19.5634       5.11132      -9.96068      -6.70441      -4.53215       6.89126      0.254507       1.13245       1.02161     -0.413152      0.231605     0.0751939    -0.0753330     0.0113336       15.8547       19.6206       20.1218       19.1955       17.3312       14.2241       11.9051       8.71630       6.19290       4.05586       2.56420       1.48126      0.831886      0.432424      0.202365     0.0928361     0.0359507     0.0128428
  11  26 4292.4699    1.1720 13.6366 10.1395 -0.0009     0.0143415  0.2389   0.0109   0.4104    0.0392   0.0000     0.0651575   403.7778       7.37850       1.04271       7.59663       33.8637       1.39725      -23.2886      -10.1377       22.7815       1.95143      -5.01199       2.83565      0.610123      0.254378     -0.401794     -0.111239    0.00991967   -0.00951185       18.8004       24.0164       24.4091       23.4048       21.3827       17.6062       14.1434       10.5121       7.61753       5.00441       3.15322       1.88959       1.05041      0.541377      0.262352      0.112556     0.0444625     0.0162999
  11  27 4432.7984    0.9891 16.4383 10.1006 -0.0004     -0.147738  0.3286   0.0089   0.5082    0.0335   0.0000     0.0730990   411.3650       103.853       10.7484      -19.8675       24.7309       18.0774      0.225622      -7.81133       2.01770       5.83270       7.49190     -0.447924      -1.34986      0.670450      0.265096     0.0534005     0.0574735    -0.0268232       22.9919       29.6210       30.1614       29.2748       26.0311       22.1314       17.5637       13.1311       9.40000       6.32775       4.03533       2.41922       1.32669      0.696885      0.333812      0.149025     0.0574674     0.0212539
  12   8 1805.8453    0.3656  0.3227  9.5230 -0.0015       13.1210  0.0193   0.0141   0.0403    0.0561   0.0000       2.89953   435.1135      -1.77059       10.1495      -1.26898      -1.70318      -1.72407       1.70247     -0.919616      0.703796      0.960462     -0.229840     -0.231169     0.0917783    -0.0431105     0.0176035  -6.72254e-05    0.00185958   -0.00216743       2.42345       2.81505       2.46223       2.48124       2.68961       2.30470       1.85579       1.31100       1.00227      0.718257      0.524227      0.308278      0.182789     0.0958407     0.0459303     0.0197816    0.00957789    0.00348073
  12   9 1950.0320    0.4948  0.4952  9.5528 -0.0031       9.45970  0.0280   0.0151   0.0456    0.0720   0.0000       1.66343   435.6320       3.90336       14.3718      0.329327      -3.60122      -2.47106       1.63502       2.21654     0.0614841     -0.568374     -0.711336      0.400844     -0.137811     0.0268643    -0.0365154   -0.00807256    0.00558962   0.000474031       2.88960       3.52335       3.50897       3.59017       3.28372       2.70286       2.41584       1.62594       1.22174      0.798051      0.653933      0.366373      0.221765      0.108530     0.0570296     0.0293690     0.0135329    0.00580037
  12  10 2093.7529    0.6837  0.5863  9.7695 -0.0045       8.52293  0.0268   0.0192   0.0480    0.0860   0.0000       1.18845   434.6175      -3.97581       12.4470      -3.97423      -4.44365      -2.07305      -3.89926      -1.09276       2.58132      0.675385      0.474457     -0.615794     -0.237041     0.0716282    -0.0562982   -0.00488287    -0.0277678    0.00187756       2.65611       3.22888       3.50632       3.47510       2.89891       2.64506       2.08798       1.68940       1.21407      0.788208      0.552160      0.326458      0.205824      0.106449     0.0598265     0.0300022     0.0142242    0.00568798
  12  11 2235.9910    1.0220  0.7248 10.0988 -0.0043       5.33435  0.0308   0.0246   0.0502    0.1136   0.0000      0.964631   445.3161      0.625061       17.6629      -1.49914       1.29898     -0.344490      -1.41759       1.29761     -0.392788      0.852441      0.545234     0.0312187    -0.0313926      0.234902      0.127051     0.0547218    0.00823823   -0.00837966       3.27341       3.95737       4.07079       3.94523       3.43516       3.08144       2.40002       1.83057       1.45227      0.953293      0.541482      0.375381      0.213854      0.116621     0.0679615     0.0315367     0.0123091    0.00491323
  12  12 2376.4491    1.2985  0.7692 10.9347 -0.0036       4.29986  0.0304   0.0318   0.0557    0.1101   0.0000      0.936656   439.4979       13.4904       10.3655      -1.60766      -1.63152      -1.76823      -3.07612     -0.502122     -0.562948     0.0921316      0.178812      0.125152      0.323943      0.132567     0.0193125     0.0136673    -0.0106776   -0.00347264       2.94936       3.86431       3.52605       3.88100       3.21584       3.02423       2.34412       1.89771       1.30568      0.946971      0.624871      0.400972      0.218340      0.128620     0.0613712     0.0313483     0.0145581    0.00590274
  12  13 2515.6246    1.6926  0.9828 11.1705 -0.0044       2.19347  0.0370   0.0382   0.0647    0.1428   0.0000      0.845921   439.8275       7.05550       17.3263       2.33088      -6.56947      -2.11478      -3.35251      -3.81019      -3.09812     -0.392680     -0.717257      0.200060    -0.0504389     0.0959349     0.0355798     0.0185638     0.0210816    -0.0122994       3.58545       4.57256       4.62447       4.59433       3.91664       3.42669       2.81271       2.05324       1.50655       1.06651      0.677735      0.402233      0.242403      0.137707     0.0671460     0.0327823     0.0148363    0.00708723
  12  14 2654.8038    2.2826  0.9641 11.7008  0.0037       2.12078  0.0357   0.0511   0.0632    0.1503   0.0000      0.814159   435.0248       11.7252       9.02524       5.10440       4.84680      -1.87742      -2.35399      -2.54716      0.650723      0.506491      -1.82739     0.0557453     0.0253041    -0.0602201    -0.0210708   -0.00513011   -0.00558662    0.00306423       3.54260       4.11652       4.21769       4.28982       3.89727       3.29340       2.47812       1.99728       1.43561      0.988348      0.666361      0.419403      0.240883      0.139996     0.0698566     0.0335851     0.0152188    0.00600531
  12  15 2794.8133    2.8229  0.9222 12.2555 -0.0008       2.87864  0.0329   0.0652   0.0645    0.1367   0.0000      0.816485   437.9513       13.2413       13.8974       2.79934      -5.18701      -1.98642      -1.70535      -2.51797      0.616788      0.276273     -0.308366     0.0307335      0.221900     0.0935968    0.00105533     0.0312690  -0.000996893   -0.00347463       3.56170       4.10171       4.27160       4.18760       3.71585       3.29444       2.54775       1.83016       1.40983      0.973843      0.622711      0.391322      0.239554      0.127961     0.0661517     0.0304214     0.0134588    0.00543847
  12  16 2934.6140    3.6372  0.7902 12.8526 -0.0030       2.59218  0.0289   0.0879   0.0547    0.1133   0.0000      0.826636   441.9867       20.6908       15.6368       3.69006      -7.02361      -4.55258     -0.326676      -1.16105      0.958724      -1.22519      -1.25575    -0.0648468     -0.303000      0.242584     0.0541141   -0.00966130   -0.00443641    0.00220417       3.25250       3.99038       4.03874       3.59955       3.23878       2.89784       2.49539       1.98403       1.46118      0.936396      0.594755      0.348956      0.195543      0.104110     0.0556103     0.0272570     0.0120860    0.00502772
  12  17 3074.1357    3.9610  0.9986 12.8274 -0.0040       1.54098  0.0340   0.0868   0.0652    0.1494   0.0000      0.727201   438.1263       22.7051       6.31920       6.54480     -0.935463       2.61844      0.830332      -1.76325       1.72204      -1.73817     -0.359376      0.100842     -0.194128     0.0569101      0.113789     0.0252869   -0.00787816    0.00166173       3.12149       4.16671       4.05609       4.17746       3.59765       3.14748       2.55269       1.84612       1.39717      0.976871      0.632122      0.379477      0.235441      0.127701     0.0658342     0.0308955     0.0138305    0.00624300
  12  18 3213.5759    3.8316  1.3899 12.8399 -0.0057       2.32893  0.0472   0.0742   0.0785    0.1101   0.0000      0.631724   442.2426       33.7724       6.06588       2.61543       19.0729     -0.766873      -4.69676      -5.02957      -2.26726      -2.77548      0.196043    -0.0256519     -0.158035     -0.245565    -0.0424911     0.0179783    -0.0108527   -0.00358577       4.11586       5.46084       5.53100       5.37336       4.95948       3.90080       3.17308       2.34015       1.78863       1.15810      0.782229      0.474197      0.288542      0.156712     0.0823894     0.0409206     0.0169468    0.00722834
  12  19 3353.0586    3.4203  1.8052 12.5721 -0.0001       1.14681  0.0533   0.0584   0.0923    0.0881   0.0000      0.472656   435.1207       32.8597       7.33892       3.65309      -8.69813       3.35316       4.72241      -7.45684       1.37118     -0.904481     -0.365441      -1.40597      0.206300    0.00763792     -0.100363    0.00633912    0.00180923   -0.00310299       4.81006       5.91710       6.07332       5.93797       5.32938       4.50670       3.67166       2.90354       2.14731       1.39066      0.936964      0.558832      0.337509      0.184565     0.0990913     0.0480170     0.0214416    0.00865409
  12  20 3492.8503    2.9708  2.5286 11.9452 -0.0012      0.814178  0.0621   0.0430   0.1066    0.0809   0.0000      0.267534   432.9774       24.2497      0.473973       3.46106      -1.29201      0.977766       1.08886      -3.13315     -0.933924      -3.00000     -0.614785      0.152064      0.124549     -0.145697     0.0117443   -0.00837505     0.0139355   0.000884109       5.65710       7.03245       7.17005       6.89048       6.39494       5.28608       4.30621       3.28360       2.39770       1.68920       1.05943      0.670856      0.389719      0.221563      0.112381     0.0537008     0.0239867    0.00991082
  12  21 3633.1871    2.5290  3.5820 11.4891 -0.0004      0.872585  0.0738   0.0309   0.1319    0.0610   0.0000      0.161897   424.5125       30.4875       17.4083       16.0258      -1.11932      -17.8540       1.63913       3.37386       5.10096      -4.13802      -1.00138       1.03836      0.516822     0.0996513    0.00626594     0.0560505    0.00128210     0.0265457       6.59514       8.12689       8.30182       8.15307       7.34653       6.29482       5.15793       4.10509       2.90511       2.06923       1.31641      0.794935      0.486616      0.266298      0.139536     0.0675015     0.0299741     0.0129408
  12  22 3773.3503    2.0980  5.3257 11.0182 -0.0000      0.750816  0.0960   0.0220   0.1694    0.0501   0.0000      0.112388   436.0766       46.4840       9.49259       10.8790      -13.6777       4.44959     -0.957615       3.97989       1.50658      -1.59499      -2.01730     -0.662879      0.316518     -0.545716     -0.124431    -0.0288920    -0.0136431    0.00297539       8.12529       10.5378       10.5146       10.4284       9.33435       8.04025       6.62801       5.12450       3.83719       2.52199       1.71868       1.02560      0.612090      0.337860      0.173793     0.0865712     0.0376156     0.0159728
  12  23 3913.7412    1.7868  7.1813 10.5954 -0.0003      0.297013  0.1182   0.0167   0.2080    0.0484   0.0000     0.0816721   469.3011       57.4624       13.4422      -7.75316       26.8178    0.00812053      -13.9839       8.41547     -0.766731       2.49148      0.685666      -1.01870    -0.0229698      0.211512     -0.150166      0.167487     0.0370270    -0.0136210       9.92285       12.5780       12.8235       12.3045       11.2439       9.64792       8.08134       6.28560       4.51529       3.13721       2.05981       1.27798      0.746276      0.406246      0.211306      0.108107     0.0459463     0.0201264
  12  24 4054.3058    1.4811  9.2634 10.4409  0.0003      0.285988  0.1494   0.0138   0.2684    0.0419   0.0000     0.0706512   448.1875       87.6005      -7.35599      -2.83330      -8.83140      -12.2824      -7.46356       11.1574       1.92196      -3.88447      -3.73945     -0.821566      0.847512      0.273620     -0.317371    -0.0946948     0.0839585   -0.00214217       12.0765       15.2819       15.8737       15.3139       14.1459       12.0464       9.74993       7.48803       5.52143       3.84800       2.51486       1.56049      0.938321      0.515799      0.267685      0.132798     0.0559196     0.0245306
  13   8 1838.7222    0.3868  0.3381  9.4556 -0.0092       15.2935  0.0214   0.0145   0.0389    0.0567   0.0000       2.45015   437.4047      -1.82939       13.3712     -0.493791     -0.766278      0.569888      0.479559      0.854948      0.298837     -0.673093      0.679317      0.250607     -0.236953     0.0257255  -0.000107207    -0.0311299     0.0126650   5.25880e-05       2.42560       2.94358       2.57461       2.55052       2.59912       2.58285       1.94607       1.60788      0.970962      0.850073      0.597504      0.431995      0.263548      0.142525     0.0773679     0.0366270     0.0165289    0.00699581
  13   9 1983.9091    0.5402  0.5110  9.5900 -0.0037       8.21088  0.0264   0.0151   0.0429    0.0705   0.0000       1.52794   437.1524      -1.49359       15.0086       6.51577       1.72431      0.625403      -1.68008       1.43969      -1.49018       1.59976     -0.539087    -0.0114891     -0.173956    -0.0959780     0.0120677    0.00711982    0.00109960   -0.00773484       2.78762       3.06409       3.19938       3.37188       2.75979       2.43470       2.36170       1.85980       1.22069      0.919684      0.678828      0.418320      0.246926      0.136863     0.0778347     0.0397131     0.0185399    0.00961272
  13  10 2128.6014    0.7825  0.5791  9.7430 -0.0049       5.13682  0.0259   0.0213   0.0468    0.0963   0.0000      0.986788   439.4253       5.13746       18.4444       6.73571       1.99348      -4.43189      0.288616       1.90642       2.00925      -1.64679      0.413212      0.453299    -0.0395573     -0.258329     0.0309941     0.0678944     0.0165587     0.0124748       3.25068       4.51550       4.72306       4.53892       3.84115       3.15608       2.56729       1.87321       1.33158      0.904629      0.578292      0.344057      0.210506      0.115940     0.0598268     0.0340765     0.0167407    0.00719992
  13  11 2271.2719    1.0656  0.7452 10.4185 -0.0040       5.52803  0.0309   0.0246   0.0499    0.0988   0.0000      0.945651   436.3736       2.96220       14.0240       6.41284       3.26302      -1.45505       2.27755     -0.657696      0.142482      0.362848      0.435108     -0.709147     -0.253699     0.0783035     0.0361595     0.0389272   -0.00928036   -0.00643520       2.68634       3.69196       3.32197       3.75985       2.97934       3.18178       2.32269       1.98188       1.29805       1.07609      0.659738      0.468297      0.280624      0.162613     0.0925543     0.0446620     0.0219053     0.0102154
  13  12 2412.0331    1.4346  0.9064 10.8445 -0.0085       4.44890  0.0331   0.0318   0.0580    0.1155   0.0000      0.823488   440.9652       11.1765       6.90054       7.07580      -8.32234     -0.964961       1.61958       1.72812      -1.00655      -1.72079      0.406694      -1.02387      0.241520    -0.0660915     0.0198644    -0.0147591    -0.0279709     0.0113358       3.08007       3.75268       4.07152       3.93828       3.71772       3.16677       2.50966       1.88754       1.47204       1.05246      0.682584      0.484741      0.298624      0.166364     0.0954570     0.0497678     0.0244427     0.0106661
  13  13 2551.8319    1.8847  0.8402 11.5669 -0.0107       1.78581  0.0344   0.0446   0.0569    0.1186   0.0000      0.839279   438.5669       7.04528       6.80109      -1.49686       1.80091      -3.80032      -4.36821      -2.18788      0.880364     -0.753370     0.0665193     -0.616924      0.389451     0.0671607      0.139863     0.0268778     0.0674648    0.00541465       3.68072       4.65783       4.19100       3.50572       3.27737       3.28354       3.23158       2.65625       2.04522       1.39547      0.910200      0.539832      0.311460      0.165917     0.0912682     0.0439994     0.0209366     0.0102496
  13  14 2691.8881    2.4034  0.9484 11.6667 -0.0015       2.31660  0.0387   0.0528   0.0608    0.1524   0.0000      0.826003   440.7443       17.7828       18.5385       3.79333       7.23046     -0.549206     -0.445235      -1.56093     -0.602413       2.00291      0.243678     -0.515792    -0.0365646      0.154531    -0.0233696    -0.0844098    0.00924721   -0.00902907       4.06457       5.55676       5.98910       5.79348       5.00638       4.01795       3.04533       2.25452       1.59966       1.03460      0.700996      0.459837      0.283498      0.152637     0.0828790     0.0486100     0.0242811     0.0114035
  13  15 2832.4042    3.0585  0.9557 12.5099  0.0033       1.14902  0.0337   0.0674   0.0629    0.1283   0.0000      0.910092   436.3997       3.18126       15.1335       2.59120    -0.0934663       3.76961      -5.14031      -2.23503       3.56335      -1.60732      0.517031     -0.405342      0.285411    -0.0415931   0.000242760     0.0211106     0.0205149    0.00247854       3.01225       3.76309       3.85645       3.82111       3.52394       2.96554       2.49080       2.02173       1.43797       1.04749      0.724025      0.455529      0.281089      0.166343     0.0957062     0.0485961     0.0230634     0.0112981
  13  16 2972.7966    3.5910  1.0062 12.6186 -0.0027      0.642648  0.0366   0.0759   0.0620    0.1521   0.0000      0.779749   439.7203       14.1817       17.2541       3.95524       1.74327       3.05931     -0.269662     -0.421291       1.10831     -0.708302      0.173294    -0.0113847     0.0809731    -0.0906404      0.110579    -0.0427328   0.000475905     0.0174912       3.49651       4.52118       4.25749       3.92654       3.52056       3.21888       2.91521       2.51283       1.89316       1.33678      0.809667      0.509683      0.295421      0.165689     0.0875229     0.0492918     0.0233915     0.0106670
  13  17 3112.7695    3.8533  0.9864 13.1682 -0.0046      0.682775  0.0331   0.0849   0.0669    0.1130   0.0000      0.733390   438.6356       21.8478       14.3137       6.32310       1.64788      -4.92081      -1.92077      -5.11550      0.475683      -1.38523     0.0130057     -0.314962      0.154000      0.140673     0.0192710     0.0244890    -0.0788890   0.000845567       3.16634       3.68735       3.78261       3.92979       3.54427       3.08350       2.46495       2.06319       1.51178       1.02480      0.724548      0.495853      0.304574      0.164972     0.0917704     0.0504100     0.0266218     0.0117980
  13  18 3252.6937    3.7570  1.4049 12.8181 -0.0027      0.957037  0.0456   0.0689   0.0765    0.1096   0.0000      0.538090   441.4788       29.1199       8.01515       6.65086       6.54313      -5.40806       2.33831      -1.08663      -1.40344   -0.00137144     -0.252811      -1.06614    -0.0526143     -0.292373     -0.130857     0.0887428  -0.000523395    -0.0147295       3.96193       4.81829       4.97405       4.96277       4.36574       4.09405       3.20985       2.57987       1.85669       1.40103      0.925440      0.627823      0.372096      0.220442      0.125297     0.0603060     0.0296371     0.0140414
  13  19 3392.8649    3.2529  2.1185 12.2381 -0.0019       1.71139  0.0533   0.0492   0.0945    0.0817   0.0000      0.322626   438.8703       27.9992       2.66033       18.3782       8.57384      -1.78611      -2.52199      -1.47624       2.66099      -1.88175      0.340884     -0.996238      -1.15135     -0.279037     0.0884322     0.0622158     0.0420674   0.000109565       4.57462       5.50002       5.88929       5.74163       5.14132       4.62934       3.77312       2.94357       2.26581       1.58008       1.08659      0.708091      0.427210      0.254280      0.140667     0.0741924     0.0352788     0.0168289
  13  20 3533.0545    2.8218  2.7876 11.8617 -0.0010      0.627061  0.0623   0.0377   0.1144    0.0664   0.0000      0.257162   441.6594       39.7038       8.28873      -3.57021       2.79500      -7.71227      -8.48269      -2.71664     -0.935260     -0.594380     0.0882338      -1.24460      0.661035     -0.393268      0.226229    -0.0861584  -0.000330448     0.0176792       5.22185       6.63011       6.91420       6.71878       6.07707       5.27401       4.46017       3.35699       2.61998       1.77468       1.24771      0.806825      0.486521      0.282089      0.160691     0.0804449     0.0395281     0.0189058
  13  21 3673.6796    2.3840  4.1820 11.2230  0.0002      0.462483  0.0778   0.0260   0.1383    0.0563   0.0000      0.133248   429.2025       43.0976       30.8413       13.4866       10.9066      -5.88930      -12.2799       1.45830       2.40376      -4.37931     -0.682085     -0.907875      0.118088    -0.0562039      0.175909    -0.0590813    -0.0390492    0.00426952       6.56913       8.25446       8.30481       8.29139       7.60324       6.54781       5.60728       4.46286       3.31648       2.35241       1.62957       1.04015      0.640574      0.365424      0.205404      0.105674     0.0522752     0.0246379
  13  22 3814.3692    1.9611  5.9146 10.9634 -0.0001      0.308591  0.1004   0.0192   0.1810    0.0439   0.0000     0.0961259   424.2435       25.7928       18.5480       15.4648       2.28237       14.5027      -8.93554      -17.6317      0.302083       1.52803      0.550657      -1.26948     -0.871336      0.367393      0.292780     -0.274882    0.00201378    0.00400517       7.98196       10.1163       10.3390       10.2139       9.48766       8.30383       6.94835       5.38021       4.08252       2.89151       2.04757       1.30466      0.817418      0.478296      0.263855      0.137066     0.0660697     0.0307557
  13  23 3955.1283    1.6854  7.5142 10.6688 -0.0003      0.348699  0.1210   0.0154   0.2193    0.0416   0.0000     0.0786775   435.3670       29.1160      -20.0679       6.53984      -4.37205      -1.15289      -25.7645      -8.23949       8.99369      -4.05894      -4.51016     -0.683700       1.23299     -0.261469      0.158867     0.0579469    -0.0287207     0.0364807       9.12274       11.9323       12.3972       12.2920       11.0973       9.80687       8.13283       6.44505       4.91082       3.48205       2.37515       1.54311      0.943839      0.562085      0.312236      0.163326     0.0793909     0.0366370
  13  25 4237.1401    1.2219 13.0874 10.1899 -0.0024      0.130310  0.2095   0.0104   0.3612    0.0358   0.0000     0.0622334   466.8227       52.3179      0.489800       7.33329       12.3360      -7.27541       11.3205       15.6262       4.61973      -14.5799      -2.25451      -1.08138      0.471656      0.557240      0.119814    -0.0211515      0.228513     -0.103681       13.9063       18.1367       18.8709       18.4888       17.0929       14.8880       12.7966       9.87024       7.58850       5.35646       3.75723       2.45558       1.51616      0.884110      0.489096      0.259906      0.124325     0.0596046
  13  26 4378.8910    1.0715 15.4276 10.1054  0.0007     0.0593918  0.2680   0.0087   0.4363    0.0322   0.0000     0.0667233   430.4556       50.3387      -25.6687       22.1336       2.29340      -7.65026       15.7748      -18.1049      -10.4638      -1.84533     -0.817984       3.34235      0.226398     -0.518503     -0.311646    -0.0374313     -0.168558    -0.0479690       16.7070       21.4020       22.3358       22.0448       20.1821       17.8006       15.0558       11.9689       9.28834       6.51265       4.51792       2.96189       1.84096       1.06629      0.604208      0.318031      0.154645     0.0727597
  13  27 4519.8374    0.8832 18.2427  9.9861 -0.0014    -0.0639760  0.3663   0.0070   0.5394    0.0287   0.0000     0.0745088   431.0331       27.9472       31.6207       30.9504       10.1731      -22.6716      -7.78520       29.8357       18.4717      -16.3336      -6.59771       2.41167      -1.57292      -3.06760      0.282625     0.0437216    -0.0849452     0.0320406       20.2840       26.3002       28.0436       27.4473       25.0653       21.9732       18.7069       14.5002       11.1619       8.02378       5.54627       3.61658       2.30946       1.33239      0.750413      0.399367      0.190846     0.0882430
  14   8 1870.8970    0.4684  0.3624  9.5747 -0.0054       11.8691  0.0266   0.0154   0.0342    0.0569   0.0000       1.99231   437.3661      -1.99770       12.0802     -0.784331      -1.07160       1.57766       1.21318      0.924260     -0.533836      0.388563      0.887903      0.577613      0.100720     0.0641064    -0.0787478   -0.00275538    -0.0235901   -0.00310405       2.72586       3.27127       4.51689       3.98479       3.37172       3.18178       2.40119       1.54817       1.68399      0.949020      0.539682      0.536455      0.317006      0.133162      0.113016     0.0647928     0.0227807     0.0183081
  14   9 2017.1041    0.6160  0.5241  9.6480 -0.0055       7.11277  0.0226   0.0164   0.0422    0.0769   0.0000       1.20750   436.4280       1.03720       10.7545     -0.306839     -0.767519      0.722122       1.06370      0.226904      0.450528     -0.335275      0.255583     -0.111315     -0.366170     -0.283935    -0.0993965     0.0797212     0.0119701    -0.0300908       1.94266       2.57083       2.54250       2.81770       2.42909       2.32778       1.94010       1.42195       1.09926      0.800859      0.624371      0.372337      0.269972      0.166826     0.0985089     0.0493974     0.0305268     0.0134049
  14  10 2162.6780    0.8547  0.6605  9.8671 -0.0011       5.77622  0.0266   0.0197   0.0459    0.0946   0.0000      0.949727   438.0507      -1.45769       9.76743      -1.70923      0.328142      -2.35213       1.18363      -2.91677      0.683464      0.534176      0.188131    -0.0136685      0.188123     -0.121603     0.0560140    -0.0454926     0.0384907     0.0267332       2.43165       2.79318       2.72817       3.02223       2.81393       2.50023       2.03263       1.69688       1.27442      0.948649      0.689147      0.461610      0.304686      0.182712      0.113267     0.0594295     0.0298664     0.0153091
  14  11 2305.8933    1.1200  0.7999 10.5602 -0.0040       6.56329  0.0305   0.0247   0.0514    0.0939   0.0000      0.942697   437.6517       5.42091       14.2501       5.20477       1.92247      -2.69892      0.467250      0.312907       1.54937     -0.385211     0.0500408     -0.220554    -0.0172315      0.305198     -0.129761    -0.0868856   -0.00894604   -0.00492345       2.43229       3.43638       3.17120       3.55368       3.14258       2.85101       2.35507       1.77816       1.42194       1.03742      0.785136      0.471338      0.338352      0.194157      0.125506     0.0658695     0.0342046     0.0161079
  14  12 2446.7830    1.5594  0.8644 10.8363 -0.0033       1.53634  0.0313   0.0330   0.0537    0.1156   0.0000      0.795967   438.7296       2.31746       11.7670       3.61461      -3.73211      0.114825      -1.96692      0.418394      -1.65600      -1.55114      0.737135     -0.247809     -0.334889      0.156839      0.343797    -0.0465492  -0.000662910   -0.00531032       3.03093       3.67527       3.34501       3.26242       3.27808       3.23054       2.74843       2.02301       1.47409       1.10100      0.847464      0.609283      0.407209      0.237968      0.129594     0.0657116     0.0319457     0.0161011
  14  13 2587.4907    2.0313  0.8913 11.4099 -0.0027       2.00491  0.0304   0.0423   0.0548    0.1179   0.0000      0.704747   439.0432       4.10155       6.87375       2.85835      -2.86505      -6.41653       4.68643     -0.745224      0.534661      0.266355      0.247710     -0.586058     -0.151263     -0.254083     0.0355386   -0.00911419    0.00664174    -0.0407618       2.74770       3.41569       3.79401       3.72090       3.31603       2.86196       2.46203       1.85383       1.39773       1.02541      0.730363      0.478775      0.293139      0.190033      0.111336     0.0616106     0.0306091     0.0163790
  14  14 2728.4089    2.6200  0.8844 11.9407 -0.0043       2.37644  0.0299   0.0549   0.0547    0.1393   0.0000      0.736544   440.1208       11.0654       15.0609      0.792047     -0.636682      -2.44722       2.24254      -4.03263      -3.44072      -1.58180     -0.576124     0.0220804     -0.285209     0.0251900    0.00102929    -0.0618731     0.0235656     0.0252761       2.74207       3.36648       3.39161       3.26545       3.04077       2.70835       2.41482       1.99829       1.59165       1.08865      0.783023      0.528709      0.327258      0.195505      0.111917     0.0618287     0.0313350     0.0163677
  14  15 2869.4683    3.2538  1.0233 12.1343 -0.0013       1.42780  0.0340   0.0646   0.0587    0.1707   0.0000      0.682331   433.8539       13.0911       13.9732       2.44584      -2.51936      -5.20681      -4.72315      -1.40883       1.82721     -0.562489      0.808356    -0.0807211      0.128667     -0.167718    -0.0182046     0.0467087    -0.0216617     0.0124188       2.93751       3.55002       3.86897       3.62466       3.40016       3.01030       2.52185       2.07457       1.59731       1.13118      0.790662      0.537208      0.348692      0.204033      0.117249     0.0673802     0.0343105     0.0183495
  14  16 3010.4429    3.9432  1.0034 12.6492 -0.0018       2.44076  0.0323   0.0784   0.0600    0.1600   0.0000      0.792475   439.4778       17.4745       8.37409       10.1303     -0.472848      -3.17046       2.02502     -0.275675     -0.254517     -0.929094      0.108254     -0.654604     -0.161707     -0.151848     -0.102811   -0.00270290    -0.0117239    0.00830757       2.72078       3.42912       3.61566       3.47178       3.24059       2.94095       2.32266       1.98365       1.53954       1.06729      0.804404      0.504115      0.332596      0.196055      0.120396     0.0640774     0.0343414     0.0165842
  14  17 3150.8183    3.8558  1.0970 13.3039 -0.0066      0.285088  0.0371   0.0811   0.0683    0.1183   0.0000      0.834157   435.3296       26.8155       10.1024       8.76547      -6.76506       2.78727      -2.63500      -2.76708      -2.49469      -1.85804      -1.21604      0.308894      0.184612      0.605388    0.00235239    -0.0373121   -0.00852196    -0.0266169       3.13564       3.92017       4.11165       3.93442       3.60026       3.23527       2.83106       2.20255       1.71182       1.25990      0.880382      0.591228      0.364116      0.234939      0.132275     0.0696694     0.0389494     0.0180671
  14  19 3431.8806    3.1502  2.3662 12.0652 -0.0019      0.750093  0.0556   0.0426   0.0934    0.0755   0.0000      0.261734   437.9354       28.5363       21.7946       9.28305       6.76921      -1.77547       1.05738      -5.95835       6.26916      -3.99944      0.759494     -0.217590      0.265940     -0.224487     -0.308207      0.110365   -0.00745237    -0.0159496       4.22842       5.37476       5.70729       5.60380       5.15956       4.74148       3.96537       3.02285       2.46147       1.69411       1.25481      0.854140      0.574067      0.330030      0.197777      0.106429     0.0558013     0.0280647
  14  20 3572.7612    2.6746  3.3610 11.6245 -0.0006      0.852835  0.0659   0.0314   0.1199    0.0599   0.0000      0.165370   439.9656       29.0775       4.58064       18.1724       5.99121      -14.8556      -1.69390       2.93436      -5.19434      -5.47454     -0.843717     0.0292961     -0.112327      -1.52764      0.373300      0.208578     -0.193868    -0.0239096       5.13143       6.44556       6.76294       6.78935       6.38005       5.51756       4.66648       3.63363       2.80677       2.02873       1.47820       1.00479      0.641706      0.406503      0.232442      0.130091     0.0674995     0.0336215
  14  21 3713.8731    2.2801  4.5397 11.1560 -0.0014      0.721266  0.0809   0.0232   0.1418    0.0524   0.0000      0.122068   444.5914       48.6156       19.5802       7.31968       12.0426      -6.15630      -1.67261       1.46623     -0.928816      -1.66516      -4.32790      -1.64749     -0.851988     0.0202345    -0.0537126     -0.230348     -0.104549    -0.0915552       5.93131       7.66427       7.70083       8.04707       7.13419       6.69360       5.50143       4.51243       3.43119       2.56205       1.79912       1.23425      0.796930      0.486270      0.281263      0.156365     0.0816641     0.0411729
  14  23 3996.4379    1.6024  8.1313 10.5255 -0.0006      0.513860  0.1228   0.0138   0.2227    0.0406   0.0000     0.0740993   443.0745       24.7276       7.71985       15.8170      -12.8307      -12.5657       3.41391      -15.3307      -4.39465      -1.25679       2.09946      -1.26592      0.464847    -0.0601421     -0.566735     -0.367932     -0.191659     0.0607796       8.84031       11.5329       11.9907       11.8432       11.2153       9.58783       8.28271       6.71383       5.08864       3.77140       2.69114       1.77045       1.15451      0.712779      0.409184      0.229723      0.120821     0.0598037
  14  26 4419.8875    0.9815 15.9199 10.1303  0.0002    -0.0364445  0.2855   0.0077   0.4525    0.0290   0.0000     0.0702298   417.7951       40.6584      -4.23435       4.83300       27.0703       3.53817      -19.1085       11.4759       8.14490      -6.85642       9.65008      -3.74983      0.845660      -2.48054     -0.163686      0.506192      0.290087     0.0666592       15.8384       20.5929       21.6897       21.6364       20.4630       17.8779       15.3889       12.3149       9.56130       7.01635       5.16459       3.42682       2.31114       1.40625      0.827876      0.462230      0.239509      0.120401
  15   6 1601.0665    0.1767  0.1676  9.4482 -0.0256       26.9832  0.0172   0.0097   0.0294    0.0353   0.0000       9.60809   439.1034       1.45284       13.5354     -0.987879      -4.02137      -1.69656       1.67906      -1.71115     -0.603540      0.446725      0.310410     -0.183637      0.274870    -0.0653615    -0.0475973    -0.0529361   -0.00527340    -0.0212880       1.84675       2.25884       2.65041       2.59389       2.37105       1.93491       1.78626       1.42153      0.994801      0.708042      0.590381      0.363935      0.216839      0.161257     0.0946561     0.0514737     0.0278365     0.0142860
  15   7 1753.8410    0.3191  0.2946  9.4049 -0.0004       12.9205  0.0162   0.0112   0.0317    0.0457   0.0000       2.90773   435.4110     0.0416359       12.3244      -1.21504      -3.97652      -2.08928     -0.231418     -0.371529     -0.231980     -0.526211     0.0661301    -0.0372838     0.0270110    -0.0295750    -0.0574311    -0.0215179     0.0274725   -0.00952434       1.59050       1.95608       2.09345       2.05822       1.96418       1.77122       1.45068       1.18904      0.972069      0.753744      0.510111      0.364596      0.242918      0.142287     0.0975683     0.0561910     0.0299419     0.0171341
  15   8 1902.4128    0.4685  0.4595  9.4320 -0.0051       9.52696  0.0223   0.0132   0.0382    0.0627   0.0000       1.57730   437.7730      -1.13516       16.5738      -1.38255       1.06226       2.06889       2.10374     -0.302446     -0.444913     -0.288167    -0.0268255      0.352271     -0.460480     0.0636019     0.0626085    -0.0757996   -0.00770856    0.00500648       2.01422       2.78071       2.71349       2.63191       2.31191       2.10292       2.06783       1.56080       1.37746      0.986893      0.702997      0.477832      0.310308      0.190046      0.112087     0.0649913     0.0334183     0.0186548
  15   9 2049.7095    0.6218  0.5472  9.7890 -0.0054       7.57923  0.0233   0.0161   0.0411    0.0715   0.0000       1.21625   436.3405      -2.24029       16.9019      0.768377      -2.44088      0.334402      -4.55206     -0.325429     -0.912552     -0.633536     -0.179172     -0.181968     -0.242963      0.284540     -0.114229    -0.0418072    -0.0608248    0.00512069       2.08471       2.51755       2.48438       2.49578       2.40892       2.22622       2.01944       1.58635       1.20345      0.923562      0.698919      0.500998      0.329024      0.215854      0.133062     0.0742098     0.0413719     0.0205800
  15  10 2195.9748    0.8843  0.7173 10.0614 -0.0064       6.58773  0.0268   0.0198   0.0472    0.0881   0.0000      0.951040   440.4104       4.98614       16.3999       1.86438      -1.44632       4.11786      0.331658      -1.10286      -3.79114      0.146935      0.283137      0.136638      0.525463     -0.157802     0.0569233     0.0573285     0.0726830   -0.00613430       2.34774       3.08195       2.95309       2.94722       2.59300       2.49257       2.13610       1.89769       1.51127       1.11983      0.811871      0.535433      0.348436      0.227619      0.124165     0.0802877     0.0398525     0.0209967
  15  11 2339.6860    1.2557  0.8669 10.4099 -0.0036       4.40016  0.0292   0.0251   0.0526    0.1048   0.0000      0.795645   438.9705       5.69372       18.7529     -0.685075      -2.29289      -8.36477     -0.827106      0.724094      -1.28773      -1.92296      0.577817      0.704158      0.187070      0.509897   0.000895833     0.0208756     0.0311985     0.0142050       2.39218       3.04228       3.05007       3.16425       2.84232       2.66574       2.22907       1.89206       1.39428       1.06585      0.774936      0.553389      0.368563      0.236514      0.138673     0.0800716     0.0439571     0.0231233
  15  12 2481.2471    1.6871  1.0239 10.8603  0.0006       3.67352  0.0336   0.0317   0.0569    0.1274   0.0000      0.758480   440.4257       6.37362       12.2513       6.21179       3.57852    -0.0622498      0.457373      -1.26893     -0.554148      -1.31236     -0.556244     -0.161051      0.468925     -0.162221      0.101912    -0.0492212     0.0385274    0.00863813       2.67541       3.23202       3.32169       3.49683       3.37145       2.86534       2.51430       2.09178       1.54742       1.09632      0.883753      0.596997      0.435617      0.254460      0.163348     0.0931812     0.0502643     0.0261351
  15  13 2622.4852    2.0575  1.0364 11.3349 -0.0020      0.845732  0.0327   0.0392   0.0602    0.1272   0.0000      0.681582   438.5156       7.09001       12.4813       2.59290      -5.33245      -6.51396      -2.25386      0.106035       1.56153     -0.801846     -0.586944      -1.05056     -0.533162     -0.399068      0.221510      0.121890    -0.0296865     0.0381997       2.69170       3.52348       3.43879       3.37409       3.09209       2.92720       2.53217       2.13001       1.77687       1.33265      0.993377      0.632479      0.387127      0.246998      0.157793     0.0953322     0.0522406     0.0260422
  15  14 2764.4057    2.6716  0.9298 12.2507 -0.0046       3.57582  0.0307   0.0555   0.0558    0.1078   0.0000      0.743953   438.9876       15.1534       7.57520       1.26300      -2.99011      0.300023       2.10268      -1.16032       1.49083     -0.644149      -1.06028     -0.238426      0.280898     -0.283097    0.00387740     -0.214649     0.0738565     0.0233068       2.41883       3.09216       2.99996       3.10526       2.97392       2.64168       2.35335       1.92445       1.49383       1.09020      0.820334      0.589925      0.395475      0.246709      0.150523     0.0869011     0.0479546     0.0240621
  15  15 2905.9982    3.3441  0.8588 12.7786 -0.0041       1.66898  0.0289   0.0728   0.0556    0.1041   0.0000      0.924859   435.9732       8.91322       20.3490       4.13662      -4.59669      -3.70516      -2.05516      -6.27447     -0.237210      -1.68087     0.0344971     -0.362141     -0.167320      0.232658    -0.0947357      0.128625    -0.0422651    -0.0369334       2.41863       3.11159       3.25098       3.51004       3.13264       2.68322       2.31990       1.78145       1.42672      0.973659      0.741187      0.518117      0.344510      0.226422      0.131345     0.0820147     0.0437356     0.0243440
  15  16 3047.3151    3.8930  0.9820 12.7277 -0.0019      0.251284  0.0312   0.0754   0.0575    0.1378   0.0000      0.778489   436.8239       16.8211       8.12713      0.779378      -1.06190      -5.78125       2.32992      -1.50642     -0.401233      0.174258     -0.410129    -0.0503943      0.592391     0.0549146     -0.223433    -0.0738619   -0.00561849     0.0198124       2.41732       3.01308       3.12197       3.05186       2.95261       2.66369       2.23557       1.88558       1.47444       1.15100      0.802676      0.562011      0.370212      0.234597      0.144507     0.0853501     0.0474777     0.0247998
  15  17 3188.2724    3.9323  1.2915 12.8006 -0.0002      0.324559  0.0388   0.0713   0.0692    0.1350   0.0000      0.554707   443.0157       16.2299       9.10949       5.36848       3.52780      -4.57938      -3.51892      -1.13306       1.33941     -0.897839      0.977436      0.905983     -0.253800     -0.534881    -0.0547367    -0.0750914     0.0802473     0.0304523       2.96075       3.64590       4.07817       3.87228       3.64996       3.36971       2.66997       2.28406       1.85767       1.31783      0.975893      0.676761      0.415576      0.285806      0.167866      0.100992     0.0563150     0.0298657
  15  18 3329.2485    3.6247  1.8794 12.2041  0.0003      0.988293  0.0468   0.0529   0.0812    0.1129   0.0000      0.343360   442.7110       21.0472       12.2818       17.7685      -1.85705      0.747161      -2.22832      -2.33473       2.22017      -1.43866      -1.55214     -0.798122    -0.0525934     -0.354806     -0.145124     -0.162111    -0.0150757     0.0349789       3.38379       4.29671       4.71096       4.60482       4.36768       3.87903       3.23794       2.72449       2.09735       1.57908       1.16624      0.771243      0.526117      0.344951      0.206634      0.116998     0.0693707     0.0368676
  15  19 3470.2514    3.0741  2.6053 12.0174 -0.0002      0.131604  0.0580   0.0399   0.0985    0.0740   0.0000      0.247334   445.5232       22.3127       6.96726       3.41753       6.82964       2.19568       1.16522       4.50260     -0.417861       2.93001      -2.22640      -1.52579       1.36508    -0.0135813     0.0982789    0.00784939    -0.0307078     0.0163633       4.19012       5.14783       5.38880       5.39975       5.08294       4.62417       4.04173       3.34690       2.55787       1.94856       1.44722       1.00689      0.673012      0.435658      0.265932      0.147978     0.0846239     0.0446103
  15  20 3611.8063    2.6112  3.8055 11.3091 -0.0014      0.573552  0.0685   0.0278   0.1223    0.0639   0.0000      0.126603   438.1437       25.0707       10.1907       9.52804      -6.54261      -9.49949       8.67998       10.0978       2.32398      -2.06274    -0.0901600      -1.08503      0.883450      0.614214     -0.229416     0.0184483     0.0838267    -0.0197582       4.94987       6.19526       6.48906       6.60339       6.15824       5.67889       4.71884       3.96182       3.05666       2.30938       1.65342       1.19875      0.797792      0.520292      0.302906      0.179047     0.0990636     0.0522856
  15  21 3753.3638    2.1075  5.4653 10.8835 -0.0007      0.655855  0.0877   0.0193   0.1553    0.0480   0.0000     0.0934147   437.7866       26.4230       5.94150       24.4696      -1.31221      -12.8701       3.30366      -1.49500      -3.43550      -3.76421       6.16890     -0.271099      0.195715     -0.507323     -0.175042      0.232000     -0.114821     -0.106823       6.07901       7.90996       8.08122       8.37783       7.82463       7.01827       6.01039       4.95482       3.84040       2.91033       2.12120       1.51165      0.982913      0.632654      0.391928      0.227811      0.124607     0.0652561
  15  22 3894.9688    1.7909  7.0284 10.6650  0.0004      0.458954  0.1082   0.0154   0.1888    0.0410   0.0000     0.0775364   438.9852       23.5230       13.6215       13.8777      -24.1199      -20.7353       1.39628      -5.27224       3.74447      -6.15123     -0.240429      -1.92819      -1.34316      0.943720      0.493380     -0.335491      0.106405    -0.0615077       7.11999       9.28867       9.84511       9.84901       9.30960       8.47658       7.12999       5.80205       4.70181       3.47623       2.58957       1.76142       1.20660      0.757999      0.472113      0.277862      0.151598     0.0803099
  15  23 4036.7127    1.5416  9.7048 10.3629 -0.0000      0.457999  0.1387   0.0123   0.2436    0.0375   0.0000     0.0607189   438.7725       35.0908       16.9787       4.02596      0.236631     -0.787227       13.2786       11.4933     -0.296845      -3.93734       1.38720      -1.10699      0.182565   -0.00584111     -0.143285      0.381329      0.341991     0.0687470       8.95939       11.5910       12.3928       12.1949       11.6469       10.2301       9.07059       7.32399       5.84156       4.40231       3.23006       2.19885       1.50965      0.947393      0.582077      0.340656      0.186299     0.0985918
  15  24 4178.5135    1.3048 11.7982 10.2451 -0.0021      0.296024  0.1765   0.0103   0.3065    0.0349   0.0000     0.0625675   431.4366       34.3165      -4.65618      -3.69568       20.1555      -3.52620      -8.34231       15.8330       12.1196      -16.1663      -2.55987      -2.59195      -3.16173     -0.444123       1.96021     -0.872233     -0.214927     0.0857153       10.5732       14.0676       14.3903       14.7503       13.9177       12.6068       10.8051       8.87091       7.10156       5.24875       3.91957       2.75192       1.84517       1.18364      0.718809      0.424092      0.226670      0.121448
  15  25 4320.2083    1.0993 14.3474 10.1489  0.0003      0.137181  0.2366   0.0085   0.3828    0.0311   0.0000     0.0674369   451.6064       36.6166       6.04930      -9.42226       3.24728      0.805637       12.1096      -12.4215       10.9929      -2.63974       6.25887      -5.10707       3.61623    -0.0663081      -1.17373     -0.309257      0.306380    0.00216440       13.1350       17.2097       18.1162       18.2175       17.4804       15.4645       13.5137       10.9910       8.78007       6.58106       4.89274       3.38824       2.31722       1.47746      0.907809      0.526918      0.288341      0.156087
  15  27 4604.3935    0.8128 21.2422  9.9454  0.0017     0.0391804  0.4506   0.0059   0.6065    0.0233   0.0000     0.0781419   420.0606       14.0147       3.74266       4.59401       4.09638       6.53523      -33.1059      -25.6381      -25.6783      -11.1443       4.44283       12.5320       3.08629      -4.46529     -0.849730      0.313575      0.421546    -0.0960638       20.3887       26.6887       28.2741       28.4106       27.2440       24.3247       21.0909       17.1569       13.9264       10.4073       7.77785       5.35132       3.71251       2.35581       1.45771      0.863141      0.463602      0.249777
  16   8 1933.2045    0.4989  0.4334  9.5823 -0.0020       10.0396  0.0189   0.0136   0.0352    0.0578   0.0000       1.55306   437.7853       3.32342       14.8785    -0.0437997      -1.96948    -0.0372780      -1.29021       1.24224     -0.985152      0.743649      0.162901    -0.0557565      0.300051     0.0307804     0.0769427     0.0548880    0.00741497     0.0149568       1.52082       2.03304       2.06982       2.20610       2.00613       1.87701       1.56026       1.34715       1.07294      0.835469      0.605871      0.402121      0.320093      0.193728      0.125414     0.0788809     0.0422925     0.0261345
  16   9 2081.7057    0.6513  0.6390  9.7534 -0.0010       5.70535  0.0223   0.0152   0.0462    0.0730   0.0000       1.09527   441.0102      0.899477       9.25143      -3.44680      -2.41471      -3.50177      0.203960      0.751466      -2.20014       1.18193      -1.10082      0.412136     0.0485971     -0.434512      0.129445     0.0304893    -0.0225161    0.00401734       1.86756       2.47186       2.51938       2.48465       2.41862       2.17380       1.84715       1.59464       1.23529      0.975083      0.709670      0.497533      0.344126      0.235641      0.138925     0.0850375     0.0498198     0.0266150
  16  10 2228.5083    0.9707  0.7592  9.9812 -0.0025       3.75258  0.0255   0.0201   0.0471    0.1052   0.0000      0.787334   438.2788       3.93116       11.3581    -0.0211485      0.589824      -1.25626       2.46147      -1.57244     -0.180788     -0.738632     -0.551322      0.602717      0.261276      0.125299     0.0566028     0.0822092    -0.0150884     0.0517262       2.08980       2.53674       2.77431       2.72626       2.71918       2.44465       2.00441       1.64939       1.41109      0.992899      0.783081      0.513353      0.397016      0.246015      0.164361     0.0959343     0.0562720     0.0327994
  16  11 2372.6976    1.3123  1.0288 10.4588  0.0043       2.78163  0.0319   0.0243   0.0590    0.1113   0.0000      0.742554   438.1748     -0.750166       16.2080       2.91101      -1.51333      -4.54963       1.14916      -1.43495      -1.11927     -0.346561     -0.813278    -0.0854331      0.454350     -0.814355      0.236102      0.250763     -0.125472     -0.113802       2.44086       2.98690       3.01173       3.04207       3.02979       2.87867       2.48347       1.88686       1.49087       1.11349      0.916663      0.667289      0.458848      0.307041      0.196289      0.126209     0.0738053     0.0390153
  16  12 2515.0266    1.6839  1.1225 11.2371  0.0020       2.14791  0.0368   0.0307   0.0623    0.1055   0.0000      0.739278   437.3416       6.30814       14.9646       2.73110       1.77927     -0.267433      -2.61503      -2.59107       1.10057      -1.85744      0.108485     0.0271905      0.281283     -0.434812      0.113049      0.163188    -0.0199120    -0.0307362       2.46684       3.22472       3.30809       3.58649       3.17752       2.99940       2.54501       2.10732       1.74514       1.25471      0.960012      0.646551      0.501690      0.310377      0.193947      0.121143     0.0683010     0.0394268
  16  13 2657.1342    2.3200  0.9966 11.5140 -0.0036       3.67084  0.0294   0.0427   0.0549    0.1197   0.0000      0.651914   438.6536       13.9528       15.4134      0.537694      -2.93379       5.17956      0.726126      -2.75069      -1.02099      -1.52087      0.304204     -0.305161     -0.335812     -0.236388     0.0249738     -0.178388      0.150193     0.0516251       2.25582       2.87847       3.10899       3.20278       2.94400       2.71786       2.23441       1.83785       1.43190       1.10001      0.779291      0.583459      0.392237      0.263044      0.170054      0.103136     0.0585185     0.0345940
  16  14 2799.7447    2.9314  0.9197 12.2734 -0.0025       2.18730  0.0292   0.0569   0.0528    0.1072   0.0000      0.703795   437.9114       11.9750       10.2970      0.642151     -0.562996     -0.955242      -4.11588      -3.91031       3.45315      -2.71162     -0.216080      0.214283   -0.00608484     -0.185877      0.368664     0.0530175    -0.0392253    -0.0383132       2.26779       2.97461       3.07796       3.10465       2.82981       2.66641       2.27468       1.91181       1.47287       1.13239      0.817443      0.600196      0.404478      0.274139      0.168252      0.100916     0.0587666     0.0306386
  16  15 2942.0339    3.5292  0.9266 12.5943 -0.0036       3.23414  0.0287   0.0693   0.0517    0.1120   0.0000      0.726704   440.8908       19.1316       16.3301       2.83179       3.70662      0.596978      -6.02916      -1.91336      -3.55115      -1.85231     -0.751631      0.389062     -0.451110      0.175331     -0.341869      0.255868     0.0824075   -0.00901138       2.12752       2.63444       2.68924       2.73748       2.53431       2.36517       2.15526       1.79605       1.48756       1.06466      0.834555      0.572970      0.428554      0.272271      0.174016     0.0970654     0.0584181     0.0320790
  16  16 3083.7196    3.9718  1.0810 12.6655 -0.0009       1.01479  0.0320   0.0715   0.0596    0.1504   0.0000      0.750380   438.2505       16.0086       15.5615       7.13822      -2.47388      -5.78787      -3.84266      -2.40415       1.83103      -2.64478     -0.125612     -0.830511     -0.712336     -0.117550     0.0423852    -0.0760753     -0.105168     0.0584127       2.24010       2.92274       3.18595       3.02174       2.90368       2.66796       2.23282       1.96091       1.53218       1.21150      0.892205      0.623645      0.416716      0.274331      0.176397      0.104624     0.0628703     0.0343718
  16  17 3225.2835    3.8086  1.3171 12.6908 -0.0036      0.612732  0.0376   0.0649   0.0676    0.1324   0.0000      0.561031   434.2201       18.2479     -0.750687       3.52717       1.82059      -1.48601       2.18890     -0.261559      0.505223      0.735060      -1.22074      -1.20771     -0.778411      0.422856      0.191110     -0.159867    -0.0992641    -0.0229430       2.65800       3.31711       3.40571       3.43386       3.17742       2.98725       2.62964       2.24078       1.79919       1.42046       1.01098      0.738086      0.510745      0.343255      0.205319      0.125434     0.0708145     0.0403879
  16  18 3366.7504    3.4374  1.8767 12.4365 -0.0020      0.976866  0.0466   0.0519   0.0820    0.1018   0.0000      0.334447   442.5836       24.0348       14.6366       1.73411      -5.47407      -2.08977       2.23425      -3.09909       1.49567      -1.16986      -1.18147     -0.874627     -0.843216     -0.801169     -0.115642     -0.193624     0.0529207    -0.0147043       3.13698       4.18715       4.22864       4.52300       4.18174       3.82880       3.23769       2.66555       2.18876       1.61881       1.21139      0.882551      0.605524      0.402112      0.263660      0.149947     0.0910997     0.0513029
  16  19 3508.4491    2.9085  2.8425 11.8058 -0.0036      0.731487  0.0597   0.0358   0.1015    0.0772   0.0000      0.206695   436.2987       19.1250       4.24593      -1.58061      -2.56482      -2.23692       4.79615       1.82156      -4.60533       1.17587       4.01167      -1.40527      -1.32821   -0.00202595     -0.168615      0.171743    -0.0468593      0.139891       4.10662       5.27941       5.20569       5.49646       5.25469       4.77204       4.10995       3.37569       2.77770       2.12209       1.62174       1.12292      0.771743      0.505530      0.319453      0.199256      0.118198     0.0649624
  16  20 3650.4022    2.4474  3.9799 11.3267 -0.0006      0.729524  0.0687   0.0250   0.1272    0.0573   0.0000      0.134872   439.9192       24.6510       8.88911       4.86518      -7.08646       2.22861       1.04762      -10.6681       2.31238      -2.15786       1.90127      -1.76991    -0.0400384      0.220634     -0.240640     -0.268340    -0.0480249     0.0668172       4.71143       5.89669       6.26363       6.40296       6.05226       5.45538       4.85318       3.95408       3.19030       2.43366       1.81472       1.29529      0.914318      0.592804      0.384482      0.227429      0.133698     0.0746631
  16  21 3792.2381    2.0603  5.3706 10.9528 -0.0006      0.513585  0.0852   0.0191   0.1519    0.0482   0.0000     0.0957444   439.3972       38.8740      -6.85195       2.41990       6.59488       7.26553      -1.40228      -2.56582      -2.22826      -1.03781     -0.218988      0.576047      0.155585     -0.536951     -0.275579    -0.0763635    -0.0308977     0.0942646       5.81538       7.31913       7.63657       7.59717       7.27816       6.52952       5.86318       4.87556       4.03062       3.14803       2.32191       1.62189       1.11501      0.719233      0.468469      0.276220      0.161495     0.0916307
  16  22 3934.3974    1.7765  7.5404 10.5901 -0.0004      0.458976  0.1067   0.0144   0.1947    0.0396   0.0000     0.0680692   440.9100       28.6338       10.2649      0.817380      -6.93283       1.45700      -12.5218      -11.7573       4.85349      -1.39817      -3.46935      -1.85700       3.43232      -1.81079     -0.152279     0.0944076      0.167711     -0.127075       6.80211       8.98387       9.40295       9.42123       9.19494       8.04569       7.28345       5.91342       4.75752       3.66977       2.77576       1.94554       1.36942      0.874379      0.566666      0.343728      0.196099      0.109815
  16  23 4076.6468    1.4649 10.2483 10.3567 -0.0020      0.339057  0.1424   0.0112   0.2560    0.0356   0.0000     0.0592981   455.9533       35.8390       6.14402       6.76529     -0.691245       12.1721      -7.37731      -17.3515      -4.27099      -6.21072       5.44884      -5.35526     -0.602183       2.99056     -0.398880      -1.34660      0.133266      0.237022       8.49339       11.1260       11.6195       11.9040       11.3943       10.3242       8.93156       7.52527       5.89239       4.60887       3.45142       2.45117       1.73509       1.14265      0.717904      0.442519      0.252744      0.140208
  16  24 4218.5910    1.2792 13.1238 10.2276 -0.0001      0.277836  0.1904   0.0094   0.3250    0.0328   0.0000     0.0567782   444.3237       29.4300       3.18875      -43.3190       20.1045       6.62252      -4.98739       1.19529      -2.16223      -3.36169       7.39958      -8.25665      -1.56858      0.395934      0.185514       1.32954     -0.606657     0.0847096       10.5252       13.9012       14.5348       14.7449       14.1366       12.7984       11.2689       9.39788       7.59531       5.83870       4.41553       3.09958       2.22191       1.45841      0.923454      0.557797      0.319800      0.178993
  16  25 4361.4702    1.0802 15.5992 10.1742  0.0006      0.254338  0.2495   0.0076   0.4006    0.0280   0.0000     0.0649776   413.0211       44.7427       13.6247       3.67826       11.9799       12.7195       7.50657      -24.6541       19.3179       7.75206      -4.42222      -4.31382      -2.04024      0.159489       1.12452     -0.716339      0.147564     0.0771703       12.7153       16.6875       17.8944       18.1197       17.3210       15.6451       13.6035       11.2595       9.11346       7.09029       5.23938       3.78234       2.65604       1.73623       1.12223      0.688637      0.392389      0.221010
  17   7 1812.0371    0.3779  0.3453  9.5060  0.0019       11.4587  0.0172   0.0113   0.0320    0.0470   0.0000       2.21140   437.9802      0.206744       15.2648      -1.97368      -2.73041       1.45821       1.31544      0.380912      0.113751      -1.29651     0.0586710      0.462000     0.0682126     -0.127775     0.0730519    0.00987841     0.0167471    0.00851367       1.45499       2.03070       2.17984       2.11370       2.10178       1.80923       1.52999       1.33850       1.06926      0.826209      0.670190      0.406155      0.320192      0.205190      0.131006     0.0792192     0.0506196     0.0301742
  17   8 1963.4188    0.5196  0.4420  9.5787 -0.0007       10.9811  0.0193   0.0139   0.0337    0.0586   0.0000       1.44759   439.3323     -0.235132       15.7037       2.55172      -2.34150       2.05119      0.378455     -0.417782       1.70682      0.914612      -1.31986      0.118449     0.0864291     -0.684423    -0.0114246     0.0762729     0.0134642   -0.00822130       1.63084       2.17512       2.17305       2.00694       1.87425       1.74138       1.72975       1.40721       1.32056      0.981515      0.797230      0.522429      0.374791      0.248959      0.152201     0.0907842     0.0555093     0.0310827
  17   9 2113.0957    0.7579  0.5727  9.9043 -0.0016       6.25381  0.0204   0.0176   0.0394    0.0742   0.0000      0.972525   438.7107      0.944313       13.7047       1.85627      -4.59320      -3.21749      -1.80649     -0.506690    -0.0585548     -0.995774      0.995731     -0.206320      0.328088      0.221155    -0.0553135     -0.163919     0.0147981     0.0368017       1.65001       2.13470       2.40446       2.44440       2.33251       2.02715       1.77123       1.38804       1.17309      0.915417      0.659605      0.472412      0.351752      0.214315      0.146868     0.0973272     0.0580581     0.0332745
  17  10 2260.4325    1.0738  0.8209 10.0479 -0.0016       3.57266  0.0249   0.0205   0.0471    0.1046   0.0000      0.740822   439.0925       3.17446       11.7631      0.785642      -1.32948      -1.23940      -2.70261       1.62903      -2.04970      0.347723      0.490618     -0.764289      0.104044      0.236396      0.362238   -0.00477450    -0.0118833    -0.0648634       1.84868       2.27322       2.50020       2.43863       2.34358       2.17165       1.86396       1.66246       1.39219       1.01736      0.802638      0.601295      0.418757      0.269959      0.196548      0.109211     0.0697707     0.0396812
  17  11 2405.1469    1.3659  0.9349 10.7789 -0.0028       2.38886  0.0280   0.0262   0.0525    0.1019   0.0000      0.731194   439.1814       6.41318       12.1951      -1.49273      -2.17768      -1.50746       2.47235     -0.210109     -0.635250      -2.06948      -1.15166      -1.19898     -0.177189    -0.0168153     -0.213311     -0.153500    -0.0153929    -0.0596778       1.92778       2.45926       2.72079       2.71899       2.59350       2.42557       2.08567       1.73431       1.39510       1.12236      0.846523      0.633690      0.413780      0.296733      0.193543      0.122063     0.0737958     0.0436701
  17  12 2548.2675    1.8072  1.0293 11.4010 -0.0049       2.30472  0.0335   0.0328   0.0572    0.1004   0.0000      0.747196   440.8374       5.19341       14.6790       3.60164      0.772648      -1.16821      -3.11601      -4.11132      -1.04255      0.208104      0.667178     -0.371246      0.889556     -0.252774      0.114616     0.0442908    -0.0858344    -0.0221504       2.39737       3.27372       3.50894       3.51179       3.31146       2.94967       2.55505       2.07151       1.72359       1.28306      0.967136      0.670576      0.494050      0.317130      0.213171      0.129697     0.0753374     0.0446725
  17  13 2691.2612    2.4168  0.9896 11.8735 -0.0014       2.38204  0.0297   0.0435   0.0549    0.1005   0.0000      0.659883   443.9823       10.4615       14.0834       1.84349      -2.69819      -2.64054      -3.48255      -2.34148       1.01306      -1.55502     -0.902822     -0.520710     0.0939901     -0.773256      0.110106     0.0995117     0.0176510   -0.00895799       2.14048       2.80023       2.95360       3.03964       2.96155       2.59074       2.29982       1.88097       1.54426       1.19811      0.847571      0.655282      0.466196      0.324330      0.200412      0.125033     0.0764552     0.0446438
  17  14 2834.5607    3.0862  0.9613 12.1647  0.0009       2.53403  0.0287   0.0558   0.0523    0.1185   0.0000      0.787726   441.0592       10.8070       13.0060       3.04410      0.685750      -2.93514     -0.107081      -3.80283       1.76309      -1.38736      -1.34297      0.229073      0.649237     -0.676731    0.00729815      0.104802    -0.0202921   -0.00415008       2.14199       2.89315       3.04724       3.12908       2.97209       2.64357       2.30273       1.82274       1.52754       1.13030      0.864775      0.607097      0.434504      0.288093      0.184195      0.117640     0.0715154     0.0412847
  17  15 2977.4324    3.5783  0.9198 12.8206 -0.0044      0.361597  0.0272   0.0690   0.0527    0.0958   0.0000      0.760288   438.9856       16.1045       11.5147       9.23567    -0.0962143      -1.41778       6.40521      -4.51973      -1.49657      -1.09717     -0.391536      0.191119    -0.0868673      0.260043      0.143655      0.129178     -0.138870    -0.0382202       1.93329       2.42062       2.52170       2.64999       2.51231       2.24235       1.94928       1.71559       1.40090       1.08157      0.812362      0.579581      0.414399      0.280280      0.183538      0.109143     0.0708830     0.0400807
  17  16 3119.7328    3.8549  1.0764 13.1616 -0.0034      0.945571  0.0426   0.0712   0.0580    0.1018   0.0000      0.665815   437.3867       11.2244       14.2554       10.8798      -3.40533      -1.38471       4.50019      -7.15181       2.68479     -0.368817      0.550005     -0.190942      0.207889    -0.0532997      0.101645    -0.0269158    -0.0147796     0.0502942       3.36629       4.49605       4.29277       3.69355       2.84015       2.68323       2.90934       3.04446       2.77303       2.30606       1.65438       1.14434      0.732529      0.457065      0.257751      0.150771     0.0831332     0.0489066
  17  17 3261.7732    3.7402  1.5373 12.7333 -0.0015       1.60977  0.0411   0.0596   0.0721    0.1057   0.0000      0.495124   441.4201       19.2234       12.2935       2.65303       6.83992      -4.12174      -2.21366      -2.37380     -0.799897      -1.43665       2.24177     -0.419001     0.0635790     -0.164437     -0.369665     -0.176883     0.0505860      0.102307       2.66815       3.56197       3.63536       3.76085       3.52974       3.24102       2.89601       2.33545       1.99270       1.46648       1.17082      0.816647      0.592749      0.396529      0.262214      0.162019     0.0967898     0.0571102
  17  18 3403.7835    3.2722  2.2492 12.0038 -0.0006      0.475401  0.0486   0.0431   0.0869    0.1003   0.0000      0.277870   448.1547       21.5007       17.4565       5.00489      -3.17763       2.27701       4.09988      -4.25745     0.0859131     -0.939815      -1.37072      -1.03754      -1.40093     -0.585509   -0.00490937    -0.0281527    -0.0774251    -0.0585130       3.11863       4.00048       4.19958       4.34226       4.10199       3.73958       3.28767       2.81306       2.27868       1.83896       1.36799       1.01085      0.703040      0.465094      0.310418      0.193880      0.119389     0.0715125
  17  19 3545.9630    2.8448  3.1081 11.5511 -0.0017      0.541511  0.0587   0.0328   0.1049    0.0813   0.0000      0.164176   442.4661       27.8082       19.1296       12.1724      -2.62692      -7.32388      -4.23878      -12.0966      -1.90489       2.05437     -0.938804      0.423392      0.452831     -0.367367     -0.252065      0.420072    0.00923314   -0.00244597       3.71187       4.76960       5.00252       5.12710       4.86689       4.48183       3.99248       3.35278       2.71822       2.16966       1.65869       1.19470      0.841157      0.557266      0.377616      0.233853      0.143695     0.0838025
  17  20 3688.5112    2.3623  4.6722 11.0118 -0.0003      0.740596  0.0730   0.0217   0.1332    0.0562   0.0000      0.102612   431.2690       31.8595       14.5447      -3.58035       1.94489      -7.43937      0.492234     -0.686993      0.490856      0.360609     -0.146510      0.214233      0.759571    -0.0298119      0.179042     0.0183806     -0.212976      0.137136       4.53948       5.80436       6.17047       6.22804       6.18371       5.58814       4.97155       4.14037       3.36820       2.70264       2.00010       1.47515       1.07563      0.728605      0.474440      0.301055      0.181188      0.105758
  17  21 3830.7816    1.9908  6.4038 10.6767 -0.0007      0.424054  0.0895   0.0161   0.1679    0.0451   0.0000     0.0751881   440.1173       24.9996       4.70084       7.72053      -3.87422      -17.5095     -0.933393      -2.82163      -4.54420      -4.25522     -0.770261      -2.06780      -1.25127      0.201292    0.00129583      0.690053     -0.132110    -0.0913037       5.53330       7.26810       7.49006       7.65627       7.49833       6.89312       5.99531       5.08625       4.20140       3.30094       2.53369       1.80919       1.30632      0.883620      0.579800      0.362731      0.220024      0.128097
  17  22 3973.2131    1.6767  8.2774 10.4982 -0.0009      0.374754  0.1127   0.0130   0.2055    0.0379   0.0000     0.0612533   436.3577       31.7023      -10.8580       3.99901     -0.304840       3.87706       5.58993    -0.0592318       9.98251      0.716160      0.207751      -1.58786       2.16738      0.325837     -0.282473     -0.528092      0.483368      0.261974       6.68459       8.70805       9.37148       9.44678       9.25837       8.26330       7.35694       6.19735       5.07203       3.97940       3.03579       2.20680       1.56015       1.07201      0.696936      0.442747      0.261733      0.154078
  17  23 4116.0860    1.4001 11.3784 10.3178 -0.0012      0.354881  0.1565   0.0102   0.2778    0.0335   0.0000     0.0576192   423.8604       44.4962      -1.54252       2.85730       8.55509       9.27737       1.63162      -4.12181      -6.28459      -2.55580       1.94366       2.17170      -4.87931     -0.402844      0.604043     -0.329474    -0.0985312     -0.123868       8.68527       11.1834       12.1772       12.4066       11.7671       10.7276       9.49306       8.03607       6.56610       5.12917       3.97246       2.83716       2.02691       1.38601      0.903802      0.573988      0.339915      0.200215
  17  24 4259.0374    1.2108 14.1106 10.2000 -0.0015      0.263165  0.2060   0.0083   0.3433    0.0305   0.0000     0.0593412   448.2689       7.51805       1.85021      -3.16836      -20.6701       8.39642      -26.9696       4.91715      -6.83139      -5.19761       3.60575      -2.84279      -2.55574     -0.999211     -0.626804      0.952802      0.401751     -0.364594       10.2633       13.4593       14.3538       14.7165       14.1636       12.8674       11.5319       9.73085       7.94095       6.25559       4.77226       3.54381       2.51934       1.71613       1.11806      0.722117      0.425692      0.246369
  18   7 1840.0565    0.4224  0.3701  9.4932 -0.0042       13.7027  0.0179   0.0123   0.0305    0.0486   0.0000       1.86389   437.7693     -0.371193       11.2460     -0.138854      -1.06256      -1.55664    -0.0125846      0.549598       2.78071      0.530050      0.241958     -0.363038      0.704157     -0.200052    -0.0531498     0.0732736     0.0555078     0.0327180       1.33120       1.77478       1.70099       1.79365       1.78802       1.76142       1.41891       1.30465       1.04189      0.887653      0.706465      0.582507      0.355843      0.258199      0.144323      0.105829     0.0738077     0.0531373
  18   8 1992.9148    0.5674  0.5606  9.4517 -0.0051       7.44946  0.0229   0.0131   0.0378    0.0738   0.0000       1.11666   438.8030      -2.45153       16.3203      -1.02283      -1.73916      -1.30870       1.11083     -0.652065      0.260115      -1.20787      0.551913       1.32226     -0.140141     -0.148368    -0.0767523     0.0614080     -0.126953    -0.0399172       1.52823       2.06622       2.17132       2.37342       1.91991       2.05590       1.69211       1.48069       1.26129       1.04190      0.740872      0.618022      0.398897      0.284028      0.192410      0.125803     0.0737428     0.0451815
  18   9 2143.8349    0.7855  0.6514  9.8136 -0.0043       6.69441  0.0228   0.0164   0.0399    0.0788   0.0000      0.870402   437.3427     -0.126002       10.4695       1.22583      -4.66918     -0.423054     -0.344788     -0.691030    -0.0549788     -0.379413       1.37845      0.457735     -0.788113     -0.420429    -0.0948586    -0.0485071     -0.119026   -0.00661148       1.57615       1.83910       2.17634       2.26419       2.05353       1.90966       1.78370       1.51392       1.17820      0.977728      0.817024      0.568969      0.400884      0.290634      0.188696      0.124074     0.0804002     0.0496729
  18  10 2291.7765    1.0983  0.7814 10.4299 -0.0008       5.16262  0.0243   0.0221   0.0465    0.0882   0.0000      0.842622   437.0140      0.959514       14.9879       1.88129     -0.678828      -2.35975       2.34079      -2.35447     0.0702796     -0.657257      -1.41456      0.302623      0.815339    -0.0391021     -0.190488     0.0242293      0.186525     0.0139982       1.68901       2.09451       2.20928       2.43223       2.22383       2.02802       1.81983       1.55496       1.28781       1.00725      0.799315      0.573903      0.431701      0.292310      0.185589      0.130913     0.0826653     0.0482909
  18  11 2437.0224    1.4852  0.9227 11.0831 -0.0048       3.45279  0.0295   0.0275   0.0509    0.0906   0.0000      0.778920   441.5108       3.03184       12.9635      0.600905      -3.49899       2.25977       2.01807      -1.74420      0.465650      0.624968       2.84868      0.248887     -0.292113      0.234174     0.0141414      0.144000    -0.0529369      0.167524       1.93570       2.49871       2.51861       2.53879       2.54988       2.31854       2.03535       1.79544       1.54597       1.25981       1.00780      0.697409      0.503326      0.360911      0.230425      0.153597     0.0932123     0.0564998
  18  12 2581.0374    1.9439  1.0147 11.4455 -0.0011       3.49161  0.0301   0.0344   0.0542    0.0999   0.0000      0.728719   434.3596       4.91593       9.29751       5.87834       3.06117       2.28659      -1.19302       1.63487       1.47371      -1.24299     -0.363101     -0.518232      0.797725     -0.423402      0.234336      0.103504      0.142800    -0.0136680       2.08447       2.68456       2.72113       2.66941       2.47583       2.26539       2.04888       1.91411       1.72103       1.38494       1.06219      0.784781      0.538849      0.370973      0.233775      0.149049     0.0899178     0.0554081
  18  13 2724.8737    2.5876  0.8923 11.8652 -0.0013       1.15060  0.0248   0.0470   0.0499    0.1030   0.0000      0.683731   437.0667       7.46953       8.68424       2.87808      -1.10477      -2.81592       2.93183     -0.992179      0.471797      -1.55813     -0.659213      0.614514     0.0747186     0.0727723     -0.528822   -0.00676882    0.00190236    -0.0342241       1.72889       2.13919       2.19302       2.32471       2.29104       2.13751       1.86014       1.55656       1.31052       1.02595      0.829765      0.597184      0.414149      0.312291      0.209214      0.132784     0.0849243     0.0510371
  18  14 2868.8886    3.1592  0.9431 12.3996 -0.0010       1.96006  0.0288   0.0567   0.0494    0.0982   0.0000      0.753674   434.9538       12.1408       14.7859       5.59034       2.03931     -0.605100      -3.41478      -6.52902     -0.797764     -0.960561     -0.961855     -0.885237      0.442550     -0.510628     -0.180309      0.229484    -0.0191825    -0.0830626       1.89555       2.26244       2.53988       2.69741       2.43877       2.20100       1.97543       1.82715       1.42164       1.16562      0.874257      0.655486      0.482045      0.316514      0.218736      0.140320     0.0862451     0.0521192
  18  15 3012.3060    3.7771  1.0855 12.5503 -0.0027      0.300934  0.0322   0.0624   0.0541    0.1207   0.0000      0.664577   439.7336       14.3843       10.8277       2.94807      0.819024       2.24534     -0.646864      -3.51572      -1.57274      -1.27891     -0.807531     -0.631826     -0.239512      0.418930      0.320679      0.197904     -0.134655    0.00137819       2.05916       2.62381       2.62609       2.71394       2.63356       2.41714       2.20202       1.88083       1.61405       1.24376      0.996459      0.731265      0.528927      0.362326      0.243535      0.157849     0.0988889     0.0581375
  18  16 3155.1880    4.0192  1.1796 12.8023  0.0005       1.48968  0.0340   0.0667   0.0623    0.1236   0.0000      0.578330   435.8800       15.7729       5.75493       9.43025      0.826244      -3.49766      -4.13813      -2.29700     -0.275893      -2.13101       1.34356     -0.122980     0.0888633     -0.344819     0.0195895      0.291635   -0.00475093    -0.0274684       2.25657       2.97813       3.02510       3.00871       2.76792       2.59320       2.34450       2.12151       1.78663       1.45610       1.12793      0.820243      0.574943      0.387515      0.247844      0.162387     0.0994744     0.0595590
  18  17 3297.7963    3.6201  1.4694 12.7983 -0.0028       1.38682  0.0382   0.0566   0.0678    0.0912   0.0000      0.489058   434.7886       15.8372       14.9999       6.86022    -0.0716650      -3.27847      -3.19279      -3.17112       2.55576      -1.86099      0.463309     -0.197318       1.27459     -0.833228      0.123445     -0.608264      0.133651     0.0863115       2.27698       3.05570       3.17013       3.19928       3.14340       2.86393       2.60289       2.24823       1.85588       1.46656       1.13970      0.845951      0.619067      0.439327      0.287967      0.184643      0.118596     0.0704417
  18  18 3440.4995    3.2115  2.3213 12.0807 -0.0005      0.818441  0.0486   0.0405   0.0885    0.0831   0.0000      0.263295   439.3212       33.3076       21.6215      0.927244       4.34989      -11.4365      -5.74078      -7.57788       1.58498      -1.72960      -4.35010      0.216143      0.150816     -0.270763     -0.108871      0.113484     -0.124062    -0.0895511       2.99086       3.81077       4.04785       4.15098       3.98092       3.65404       3.33267       2.82517       2.30318       1.87362       1.45105       1.10282      0.763939      0.529321      0.360640      0.230814      0.149751     0.0894909
  18  19 3583.2580    2.6496  3.5232 11.4533 -0.0010      0.838954  0.0625   0.0282   0.1097    0.0692   0.0000      0.143653   438.8240       25.3610       1.13890       7.95236       8.56898      -6.12699      -1.61743      -7.01073      -2.79996      -4.93979      -1.40775      0.208252      0.670922     -0.595144      0.679165     -0.393504    -0.0200040     0.0773781       3.66989       4.74635       5.05556       5.24729       5.16340       4.67680       4.16997       3.55401       2.99039       2.37300       1.75240       1.35510      0.998174      0.704478      0.464289      0.307245      0.188397      0.115175
  18  20 3726.0621    2.2686  4.9731 11.0231 -0.0008      0.634786  0.0764   0.0203   0.1351    0.0518   0.0000     0.0968598   433.3171       28.4445       2.53860       12.2872      -5.06287       8.09477      -10.8318      -6.69102      -2.16529       2.23304      0.647304      0.930810      0.614192     -0.580175     -0.746173      0.229088      0.251487    0.00157980       4.54850       5.72554       6.10589       6.34132       6.14007       5.62086       5.11419       4.29606       3.59879       2.84941       2.24548       1.66029       1.20468      0.846890      0.557529      0.370346      0.234829      0.141313
  18  21 3869.0235    1.9014  7.0290 10.5684  0.0005      0.515173  0.0945   0.0145   0.1737    0.0412   0.0000     0.0674660   434.1621       33.3396       20.1714      -2.26315      -4.76785      -2.82131      -9.06613       5.76841      -5.81579      -8.14677      -1.83700       3.16764      -1.42639      0.218717      0.122660      0.154977     -0.267592     -0.128148       5.47621       7.04540       7.49968       7.71490       7.57634       6.82237       6.20429       5.29089       4.44385       3.43131       2.69348       2.02767       1.47353       1.02322      0.691104      0.443649      0.284473      0.168957
  18  22 4011.8265    1.5899  9.0168 10.3910 -0.0011      0.392924  0.1184   0.0114   0.2137    0.0351   0.0000     0.0586158   440.4677       43.5903       1.64204       11.1206     0.0457634      -6.71357       13.1919      -17.4971      -3.81509     -0.216812     -0.662221      0.590703     -0.410374      -1.19401     -0.469939      0.514226     -0.374615     -0.273980       6.65291       8.78232       9.36366       9.57803       9.23519       8.55262       7.59971       6.48368       5.34909       4.30913       3.32383       2.44685       1.79489       1.24641      0.835759      0.541563      0.335272      0.203577
  18  23 4154.6388    1.3614 11.8478 10.3315 -0.0000      0.318580  0.1598   0.0096   0.2786    0.0304   0.0000     0.0566909   441.3116       38.8126       10.9092      -5.63328      -7.61349       1.90685      -4.07410       13.4553      -4.38629      -4.51083       1.01450       2.34212      0.362918      0.410029      0.901616      0.891553     -0.575683      0.553207       8.28926       10.6384       11.5073       11.8177       11.5084       10.5300       9.39974       7.96864       6.65317       5.31156       4.13729       3.08640       2.24271       1.54703       1.04828      0.689343      0.431218      0.263368
  18  24 4297.9218    1.1494 14.5952 10.2107 -0.0005      0.202020  0.2203   0.0075   0.3467    0.0276   0.0000     0.0613113   439.2723       42.3307       58.0949      -26.8796      -35.7638      -10.1678       6.51067       5.86799      -8.64440      -7.76690       8.46450      -1.43990      -1.61171      -5.40048       1.58083       1.18998     -0.519746     -0.374209       9.85305       13.1382       13.9267       14.2982       13.9221       12.9504       11.6909       9.89729       8.37365       6.56354       5.18710       3.90970       2.84811       1.97678       1.35235      0.878759      0.538228      0.330664
  18  25 4440.7022    0.9443 16.1726 10.1918 -0.0013      0.107174  0.2748   0.0066   0.4189    0.0243   0.0000     0.0725162   430.7147       10.5437       33.0249       16.8893      -3.98032      -18.8457      0.951124       2.17821    -0.0730145      -16.7923      -12.5402     -0.787442      0.303555      -1.98473     -0.651089       1.10772      0.827825      0.440801       11.6786       15.5695       16.9960       16.9788       16.8553       15.4191       13.7575       11.9036       9.88590       7.89829       6.22790       4.60022       3.38029       2.37797       1.59841       1.05106      0.634168      0.384270
  19   7 1867.3477    0.4091  0.3410  9.6482 -0.0061       10.7705  0.0162   0.0121   0.0296    0.0460   0.0000       2.09489   438.1225      0.975031       11.2129       2.48166     -0.822023      -1.53529      -1.00889       2.24762     -0.268603      -1.73307     -0.678786     -0.880016    -0.0396432      0.610685      0.213150     -0.241460    -0.0176488     0.0768736       1.19871       1.71112       1.83147       1.77974       1.81254       1.59315       1.47729       1.19070       1.04249      0.797298      0.655295      0.495292      0.327316      0.245922      0.163391      0.109502     0.0701276     0.0456701
  19   8 2021.8830    0.6149  0.5256  9.6588 -0.0012       10.4526  0.0191   0.0143   0.0356    0.0617   0.0000       1.17577   436.4683       1.75403       12.3777     -0.155085     -0.751808     -0.352579      -1.23131     -0.637764     -0.712530      -1.02709     -0.782052     0.0393748      0.414773      0.177925    -0.0337056     -0.164489    -0.0992224     0.0813540       1.30746       1.75392       1.90018       1.89342       1.82169       1.72066       1.52880       1.38620       1.09493      0.943213      0.667631      0.543570      0.419673      0.270809      0.194140      0.133868     0.0826449     0.0521471
  19   9 2173.8964    0.8867  0.6770 10.0089  0.0012       5.29260  0.0220   0.0177   0.0398    0.0785   0.0000      0.814938   437.9452      0.666205       14.7437     -0.622177      -3.02759       3.19898      -1.68043      -2.23137       1.74670     -0.606351     -0.126377      0.402009     0.0231882      0.125467     -0.374307    -0.0787664     0.0632176     0.0404326       1.44620       1.96254       2.11434       2.15710       2.07904       1.91581       1.66824       1.53194       1.19063       1.00459      0.784868      0.574929      0.423509      0.309834      0.208346      0.142069     0.0862001     0.0554000
  19  10 2322.4966    1.2068  0.8416 10.2653  0.0004       4.54068  0.0251   0.0216   0.0453    0.1035   0.0000      0.687952   439.9383       2.08506       6.21431       1.99683      -1.05389      -3.53885     -0.834579     -0.555028     -0.310518      0.869719       1.35924     0.0673286     -0.506597     -0.251542      0.222843     -0.113566     -0.227658     0.0840681       1.78105       2.37166       2.63950       2.67929       2.55607       2.34700       2.04417       1.66686       1.40077       1.14775      0.914626      0.644948      0.464383      0.334563      0.215683      0.146413     0.0951213     0.0619955
  19  11 2468.3459    1.6151  0.9608 11.2094 -0.0023       3.85252  0.0300   0.0291   0.0516    0.0959   0.0000      0.751393   437.0424       4.84210       11.8461     0.0582810     -0.498329       1.10701      -3.21238      -2.42576      -2.81107       1.36229       1.14058     -0.249730     -0.273464      0.284429     -0.164495     -0.133213     -0.214515    -0.0142635       1.98466       2.51367       2.45310       2.47416       2.36047       2.32585       2.22346       1.98690       1.63346       1.28631       1.04730      0.783639      0.598382      0.437352      0.289228      0.192517      0.124771     0.0757146
  19  12 2613.2229    2.1199  1.0968 11.3724  0.0002       1.75968  0.0298   0.0351   0.0555    0.1242   0.0000      0.659960   440.0958       7.99835       12.8210       5.43194      -5.02296      -2.56479      -1.97273     -0.946156     -0.184113     -0.487331      0.709048      -1.95098     -0.172450      0.408883    -0.0956376    -0.0244496     0.0254066    0.00327841       1.85929       2.29024       2.38124       2.53387       2.35692       2.20127       2.00827       1.80807       1.55439       1.25099      0.978954      0.744752      0.560791      0.389535      0.260795      0.175509      0.114801     0.0709465
  19  13 2758.1694    2.7336  0.9834 11.9057 -0.0026       2.04275  0.0291   0.0467   0.0504    0.1069   0.0000      0.651594   436.1727       8.61563       14.8564      -1.71390     -0.622426      -2.08892      0.196894      -1.01827     -0.811495      -2.41886       2.27255      0.992051      0.960561      0.207162   -0.00591089     0.0451975    -0.0675367    0.00908921       2.12359       2.95333       3.29327       3.32666       3.20065       2.86845       2.46963       2.09569       1.63491       1.27109      0.969210      0.704140      0.521224      0.358009      0.248531      0.160505      0.100444     0.0634673
  19  14 2902.7566    3.3348  0.9265 12.4705 -0.0011       1.52612  0.0253   0.0577   0.0488    0.0991   0.0000      0.616287   436.9855       7.30329       13.9904       3.28698      -3.48809       1.00082     -0.864161     -0.300606     -0.594843      -1.90383      0.599189     -0.372552     0.0702689     -0.303298     -0.172044     -0.342259     0.0653896    0.00973672       1.62671       2.13264       2.15610       2.22912       2.14264       2.11094       1.84066       1.60384       1.36762       1.08631      0.853619      0.661853      0.483095      0.346578      0.238028      0.157933     0.0990441     0.0658161
  19  15 3046.8758    3.9384  0.9960 12.7323 -0.0020       2.30229  0.0289   0.0661   0.0493    0.1117   0.0000      0.629008   435.1208       13.9168       7.01971       7.13485       4.13633      -4.08136     -0.120182       2.23497      -2.15867     -0.830854    -0.0285781     -0.639095      0.136200     -0.577806     0.0985513     -0.196769     0.0831014     0.0249200       1.85954       2.39822       2.40948       2.45813       2.43266       2.40174       2.11934       1.72759       1.45757       1.17253      0.927637      0.728778      0.516972      0.378062      0.248909      0.172681      0.112145     0.0699003
  19  16 3190.1085    3.6654  1.4077 12.8841 -0.0003       1.18631  0.0370   0.0553   0.0659    0.0796   0.0000      0.554607   439.0288       23.4824       15.7856       2.05157      -5.52410      -3.19207      -2.72004      0.840865       1.88021      -4.41271    -0.0701314      -1.00290     -0.115824     -0.383195      0.205940      0.264884     -0.202992   0.000708586       2.10955       2.77387       2.91084       2.97689       2.92340       2.74826       2.44003       2.08750       1.80387       1.43547       1.08031      0.853505      0.615250      0.465681      0.314295      0.205112      0.136917     0.0807128
  19  17 3333.2986    3.4750  1.7262 12.7363 -0.0011      0.942640  0.0416   0.0486   0.0738    0.0733   0.0000      0.400275   441.4058       15.4591       17.9363       1.52800      -2.74390     -0.607230       3.39718      -2.40506      -2.45779      -2.59517      0.607845     -0.775364      0.357154      0.362608    -0.0207339      0.198823     -0.112279    -0.0459072       2.42297       3.18443       3.21439       3.41948       3.29007       3.13525       2.80657       2.42376       2.02029       1.61519       1.26901      0.942393      0.719963      0.521578      0.368474      0.240334      0.154317     0.0946342
  19  18 3476.6508    2.9637  2.4854 12.1165  0.0001       1.05609  0.0515   0.0350   0.0888    0.0649   0.0000      0.230677   438.3837       33.1785       5.30523       3.52668      -6.11102       1.91851       2.96757      -8.46429       2.61463       2.00127       4.11019      -3.69578      0.470107      0.158622      0.299084      -1.05375     -0.136142    0.00772831       2.93273       3.99403       4.01730       4.43875       4.02895       3.87149       3.31273       3.09318       2.51893       2.10325       1.56420       1.24128      0.903675      0.632219      0.434198      0.289739      0.183382      0.114487
  19  19 3620.0807    2.5649  4.0991 11.3102  0.0001      0.971557  0.0655   0.0238   0.1174    0.0570   0.0000      0.124121   439.6341       30.0011       8.43799       6.70480       2.83838      -3.23946      -3.66047      -2.61947     -0.965936      -3.04861      0.179809     -0.803230       1.52554     -0.456714     -0.211215    -0.0664602     -0.401787    -0.0165579       3.68282       4.75795       5.06588       5.30956       5.06376       4.77587       4.26910       3.71770       3.14636       2.54181       2.00076       1.55580       1.11814      0.790204      0.548093      0.370188      0.236821      0.146543
  19  20 3763.2094    2.1549  5.6650 10.9205 -0.0002      0.497186  0.0817   0.0177   0.1439    0.0458   0.0000     0.0819329   442.3226       25.4980       16.7249       7.29558       6.56360       9.41971      -4.93530       2.89093       8.78854      -1.43485      -1.81209      -2.28818     -0.913502      0.486614     -0.177847     -0.124760      0.138488    -0.0691086       4.62077       5.97580       6.33422       6.44234       6.38927       5.83898       5.56758       4.59087       3.93740       3.11515       2.51449       1.91657       1.41942       1.01508      0.691031      0.467931      0.298354      0.193578
  19  21 3906.7336    1.8358  7.8014 10.5197 -0.0004      0.442158  0.1005   0.0132   0.1807    0.0373   0.0000     0.0594021   436.0090       28.7791       22.8245     -0.966335       1.92996      -7.44550      -11.6480      -6.91134       8.71008      -12.1770       2.80417     0.0598748      -2.52609      0.659360      0.175751     -0.360146      0.174172      0.417758       5.47069       6.97588       7.57741       7.75932       7.61417       7.05453       6.35901       5.52085       4.60965       3.82231       2.95592       2.26682       1.66198       1.18044      0.827102      0.552450      0.351305      0.216937
  19  22 4049.9283    1.5553  9.8995 10.3222 -0.0008      0.333893  0.1262   0.0104   0.2213    0.0332   0.0000     0.0547194   448.5797       28.3348    0.00194351      -3.84025      -8.78663       7.64765      -5.35100      -2.45235      -3.15342      -2.30869       3.71229      0.343627       1.76663       1.56993       2.72312      0.671161      0.410192      0.226906       6.46549       8.52652       9.08282       9.31117       9.10794       8.47460       7.70729       6.59384       5.68539       4.54915       3.63857       2.73438       2.02473       1.44884       1.00492      0.668880      0.422669      0.264168
  19  24 4336.3595    1.0890 15.0653 10.1982  0.0006      0.104267  0.2295   0.0069   0.3589    0.0260   0.0000     0.0603751   444.0896       57.0418       1.16103      -8.90245      -15.7089      -11.5234      -2.47568       2.49584       7.42739      -6.22738       1.28284      -3.64981       3.97230       3.47269      -2.96221      -1.25633       1.55067     -0.580958       9.86280       12.7216       13.9413       14.3040       14.0748       13.1439       11.7048       10.2140       8.73838       6.96371       5.66184       4.26252       3.17451       2.23727       1.56850       1.04914      0.668927      0.428265
  20   6 1734.2312    0.3118  0.2513  9.5610 -0.0090       14.3455  0.0132   0.0107   0.0247    0.0384   0.0000       3.18513   439.9303     -0.913339       15.7468      -1.61590      -3.98989      -1.23784     0.0213911      0.961423      0.853669      0.189411      0.403354     0.0754432     -0.426389      0.187438    -0.0334831     -0.170877     -0.152709    -0.0891373       1.00872       1.18993       1.24157       1.40812       1.37767       1.26959       1.19138       1.08727      0.861607      0.625881      0.558511      0.496027      0.351547      0.227924      0.157562      0.120926     0.0855261     0.0551613
  20   7 1893.9801    0.4606  0.4583  9.5386 -0.0055       11.6595  0.0197   0.0115   0.0319    0.0511   0.0000       1.56033   437.3096     -0.779831       15.9116      -1.18907      -1.37336     -0.425611      0.349006     -0.246676      0.127486      -2.50021     -0.759596     -0.203939      0.405795     -0.271294      0.211347    -0.0960357    -0.0827249    -0.0259452       1.36914       1.87975       2.02596       2.08661       2.06199       1.86357       1.67186       1.44146       1.17241      0.950128      0.757637      0.547481      0.425505      0.296859      0.214180      0.150237     0.0977724     0.0584242
  20   9 2203.2654    0.9190  0.7009 10.0381 -0.0041       5.77330  0.0209   0.0180   0.0415    0.0845   0.0000      0.793000   436.8893       4.42546       16.5276      -2.55189      -3.54944      0.647000       1.65658      -1.01466     -0.950494     -0.428596      0.445082     -0.273563      0.301045      0.332549     0.0869210     -0.325524     -0.148673    -0.0649082       1.40805       1.81611       1.74782       1.77444       1.83082       1.85916       1.69321       1.42545       1.18642      0.931347      0.747605      0.606148      0.453867      0.342602      0.243417      0.162104      0.107460     0.0700542
  20  10 2352.5927    1.2816  0.9529 10.4875 -0.0014       5.08497  0.0262   0.0216   0.0493    0.0934   0.0000      0.706887   438.1127       8.58277       13.0026     -0.156362      0.355008     -0.778313      -1.68084      0.398925       1.59781      -1.77407      0.699254      -1.04478      0.476692      0.158719    -0.0339878     0.0917704     -0.120109     0.0224951       1.51483       2.07093       2.06263       2.21598       2.00926       2.05117       1.73097       1.67969       1.35972       1.18741      0.865861      0.714415      0.519310      0.389653      0.272154      0.188614      0.119783     0.0773318
  20  11 2499.1080    1.6733  1.0234 11.2880 -0.0010       2.78948  0.0284   0.0287   0.0551    0.0962   0.0000      0.723983   438.1339       5.66830       10.0588     0.0799037      -1.36851      -2.33455      0.831052      -1.32811      0.627812      -1.10546     -0.963314      0.972460      0.544039      0.112333     -0.406240     0.0549856    -0.0270765    -0.0622330       1.71165       2.12637       2.26324       2.44977       2.29245       2.18124       1.97114       1.77820       1.47052       1.11810      0.924661      0.742927      0.544354      0.392324      0.283101      0.187623      0.129971     0.0850431
  20  12 2645.0915    2.2081  0.9760 11.7891 -0.0024       2.58556  0.0269   0.0378   0.0507    0.0973   0.0000      0.638655   443.0119       7.80330       13.1716      -1.66769       1.53121      -2.65620       2.12333      -2.25683       1.39981      -1.62321    -0.0906608      0.218270     -0.292544     -0.444986      0.496247      0.306187    0.00280232      0.185447       1.65340       2.17337       2.31290       2.47048       2.42261       2.23399       2.00588       1.70449       1.42667       1.15588      0.934513      0.689006      0.505085      0.387510      0.272738      0.187945      0.120121     0.0772897
  20  13 2790.9607    2.7823  0.9623 12.2191  0.0013       3.01601  0.0262   0.0473   0.0499    0.0936   0.0000      0.663751   438.7285       9.00151       12.6228       4.21454      -1.58121       3.16188     -0.467594      -1.70716       1.15145     -0.371817     -0.342115     -0.676974     0.0843988     -0.525199     -0.410880      0.131813      0.118716    -0.0136486       1.53311       1.99550       2.19147       2.24524       2.17067       2.04154       1.81975       1.60176       1.33778       1.11393      0.888778      0.706208      0.491832      0.369056      0.258367      0.169257      0.113925     0.0787627
  20  14 2936.1758    3.5664  0.9400 12.5425  0.0006       1.65056  0.0285   0.0620   0.0476    0.1025   0.0000      0.632029   437.7245       9.20698       14.8302       4.89916      -2.67470      -1.51337      -3.41192      -2.06470       1.64510     -0.753982      0.112033      -2.23965      0.663909     -0.242055     -0.150739    -0.0387427    -0.0830485    -0.0700272       2.25979       3.03025       3.08127       2.81313       2.34445       2.01417       2.06517       2.10189       2.12468       1.94328       1.62721       1.25692      0.887249      0.583409      0.355658      0.212221      0.128626     0.0818400
  20  15 3080.7611    3.9920  1.0143 12.9364  0.0017       1.56169  0.0289   0.0662   0.0493    0.0997   0.0000      0.685304   441.0174       14.4025       10.3854       5.60021      -3.12255      -1.97717      0.457103      -2.18050       2.24178      -1.74511      -1.70222      -2.61082      0.567570     -0.115048      0.125087     -0.373861     -0.124821     0.0438034       1.84896       2.50033       2.73703       2.77659       2.72239       2.50227       2.24218       1.91214       1.60485       1.23258       1.01860      0.799214      0.561658      0.409742      0.273938      0.195449      0.123155     0.0816621
  20  16 3224.6776    3.8196  1.3491 12.8281 -0.0004      0.448287  0.0352   0.0562   0.0614    0.0870   0.0000      0.521738   438.0331       14.1979       11.9722       1.75164      -1.24738      -1.59559     -0.853357      -1.91500       2.10544      -1.36116     -0.683735      -1.81496      0.240679     -0.495906      0.317355     0.0703272     0.0991862      0.255167       1.97526       2.49020       2.64842       2.80573       2.56858       2.44769       2.27511       1.96984       1.75158       1.46847       1.15283      0.906232      0.677447      0.479726      0.319517      0.225344      0.146138     0.0962162
  20  17 3368.5289    3.4319  1.8831 12.4822 -0.0019       1.09522  0.0421   0.0434   0.0711    0.0679   0.0000      0.310457   438.2360       17.4139       18.5056       4.56976      -3.63315      0.312436       2.53094      -4.50703      -3.70411      -1.25148      0.365484     -0.699225     -0.362028     -0.686597      0.761389      0.287229    -0.0459252    -0.0272654       2.34400       3.07686       3.14386       3.38654       3.31492       3.14648       2.76771       2.38950       2.03295       1.70894       1.33037       1.04176      0.764387      0.553696      0.397661      0.265310      0.181344      0.113929
  20  18 3512.3189    2.9180  2.8821 11.8668 -0.0021      0.713841  0.0525   0.0307   0.0935    0.0590   0.0000      0.186217   439.8958       22.6699       13.8402       6.53394       3.17944      -4.83441       4.58602      -4.42824      -1.62008     -0.731262      -2.26038     0.0375827     -0.122939    0.00476248       1.04315     -0.273417     -0.260525      0.209760       2.76352       3.69036       3.75005       4.08659       3.88598       3.74405       3.36743       2.92955       2.53142       2.04466       1.71138       1.29495      0.957155      0.688365      0.495450      0.335903      0.219932      0.142149
  20  19 3656.4006    2.4167  4.1097 11.3751  0.0011      0.951143  0.0666   0.0225   0.1141    0.0497   0.0000      0.121782   439.7676       29.3187       23.0829      -2.88781      -2.15118      -2.87644      -3.23937      -6.56689       7.67440       3.92336       1.35311     -0.396188      -1.10701      -1.00634      0.551143      0.182571   -0.00341916     -0.111117       3.70518       4.76425       5.24673       5.30962       5.19029       4.88003       4.44177       3.78875       3.28502       2.63162       2.11464       1.61120       1.21214      0.883138      0.632002      0.423256      0.277982      0.180953
  20  20 3800.0198    2.0767  5.9748 10.8575 -0.0001      0.472459  0.0810   0.0162   0.1479    0.0426   0.0000     0.0783081   445.0341       26.9877      -5.79457      -10.6389      -8.36088      -6.64988       7.17020       1.99327     -0.476397       1.61011      -2.45790      -3.78938      0.232088       1.19534       1.04227    -0.0602672      0.148946    0.00500662       4.28993       5.58865       5.95516       6.11710       6.11311       5.59824       5.16831       4.56835       3.95560       3.26737       2.58443       2.00791       1.52140       1.09288      0.787323      0.528782      0.346208      0.219318
  20  21 3943.6973    1.7672  8.6509 10.4373 -0.0008      0.273518  0.1061   0.0116   0.1906    0.0342   0.0000     0.0529358   443.0616       29.2000       4.98038       21.0087      -14.1926      -17.4081       6.39436      0.629740      -9.29487      -6.58318       5.09112       3.85834      0.314998      -1.83985      -1.38406      -1.32748      0.484864      0.127373       5.38552       7.01792       7.50107       7.79867       7.73506       7.28772       6.55772       5.73859       4.88360       4.04338       3.20569       2.48091       1.86959       1.36454      0.960123      0.653116      0.436410      0.278320
  20  22 4087.8747    1.4852 11.1393 10.3019 -0.0016      0.315494  0.1390   0.0094   0.2464    0.0307   0.0000     0.0523790   446.6266       20.2256      -3.72671     -0.417735      -11.0001      -2.19095      -3.01923       2.99080       6.11914      -12.4196      -4.56671      0.731291     -0.255421      0.135704       1.70201      -1.17181       1.57365      0.409770       6.57374       8.67415       9.39038       9.52016       9.53373       8.77456       8.03083       7.13174       6.07628       4.99110       4.02625       3.09738       2.36038       1.67938       1.20639      0.810769      0.536034      0.343176
  20  23 4230.6323    1.2451 12.9895 10.2287 -0.0005     0.0175014  0.1785   0.0078   0.2935    0.0280   0.0000     0.0555807   429.1074       50.1800       8.31448       21.0467       14.9493      -12.1696      -26.8930       5.93874       9.60172       2.88821      -10.5840      -1.80218      0.815566      0.933422      -1.96155      -1.13271     -0.201298      0.207694       7.82684       10.4343       11.1935       11.6299       11.3203       10.6820       9.78467       8.60258       7.24611       5.91884       4.74846       3.71265       2.79395       2.03737       1.44558      0.972756      0.651437      0.416277
  20  24 4375.8401    1.0458 16.2178 10.2165 -0.0002      0.268415  0.2481   0.0064   0.3890    0.0237   0.0000     0.0640127   447.1378       15.6276       5.36896       24.3824       17.3565       7.36936      -7.93663      -2.62453       5.96673       2.49293      -8.91931       7.50520      -1.07366      -2.28042      -1.06949      0.178182      0.975460      0.501118       9.61461       13.1410       14.1065       14.5508       14.3698       13.3746       12.3053       10.8072       9.01706       7.68715       6.09062       4.70058       3.60398       2.56992       1.83484       1.25156      0.808589      0.519501
  21   6 1758.2905    0.3291  0.2851  9.5405 -0.0043       18.8573  0.0146   0.0110   0.0273    0.0380   0.0000       3.00961   439.4938       1.62936       14.4833      0.128255       1.81979     -0.174538     -0.281392     -0.627679      0.746651      0.425157    -0.0613449     -0.170655    -0.0596704     -0.368539      0.175638    0.00716672     0.0450023     0.0225009      0.960588       1.25760       1.30350       1.39301       1.38012       1.36607       1.27944       1.11733      0.844129      0.738255      0.649792      0.497659      0.332209      0.259368      0.208953      0.134681      0.100157     0.0620886
  21   7 1919.9068    0.5012  0.4432  9.5389 -0.0004       10.1702  0.0167   0.0116   0.0303    0.0526   0.0000       1.39079   438.7563      -1.26910       14.7950       3.44369      -3.01219      -1.64175     -0.285032     -0.896834     -0.105499     -0.813113      0.410104     -0.179738    -0.0670930     -0.134413      0.234757      0.153650     -0.141791    -0.0696205       1.16881       1.33167       1.36785       1.52915       1.59260       1.45288       1.29374       1.10291       1.02955      0.893230      0.703894      0.511493      0.389519      0.299403      0.234554      0.170981      0.111905     0.0637525
  21   8 2077.8506    0.7053  0.6247  9.7586 -0.0008       7.78709  0.0194   0.0137   0.0370    0.0658   0.0000      0.974329   437.5904       2.76617       15.3327      0.345950      -4.03911       1.12607      -1.47744      0.502456      0.586543     -0.283177     -0.919394      0.438857     -0.142062     -0.150391      0.110821     0.0783058     -0.111530    -0.0393147       1.18635       1.62079       1.72033       1.75814       1.69754       1.55804       1.45604       1.27512       1.15550      0.944731      0.807345      0.596744      0.462570      0.335314      0.230553      0.164156      0.106164     0.0712472
  21   9 2232.0440    0.9861  0.7678 10.1343 -0.0041       5.67431  0.0218   0.0181   0.0437    0.0886   0.0000      0.792610   437.3884       3.13171       12.7451     -0.344282      -3.07258       1.17195       1.45959       1.90499     -0.429105      -1.13150      0.673009     -0.742890     -0.967219     -0.252487      0.143231    -0.0896717     -0.140012     0.0541418       1.27336       1.58394       1.77509       1.74895       1.87362       1.73411       1.53373       1.39906       1.18877      0.971033      0.798924      0.667661      0.488655      0.346414      0.242184      0.176383      0.122467     0.0805962
  21  10 2382.0965    1.3633  0.9228 10.6036 -0.0029       3.96843  0.0253   0.0224   0.0476    0.0953   0.0000      0.695350   434.4633       3.55030       12.4319       6.14349      -2.27888     -0.116232     -0.166142     -0.932427     0.0595861     -0.112240       1.24727     -0.164862      0.268331      -1.03427     -0.169042      0.118280    -0.0680814    -0.0510379       1.41209       1.93112       2.08780       2.18830       2.02296       1.88976       1.82697       1.52027       1.38706       1.10190      0.922053      0.702621      0.538567      0.386355      0.280239      0.200025      0.128219     0.0837627
  21  11 2529.4431    1.7975  0.9523 11.4507 -0.0001       2.81507  0.0265   0.0303   0.0481    0.0880   0.0000      0.662144   439.4475       4.55898       13.0212      0.309025       2.01606     -0.976619       1.65000      -1.20104      0.385809     -0.427204     0.0547058      -1.53761      0.377040     0.0101479      0.196949    -0.0567261    -0.0631406     0.0450618       1.54704       2.07269       2.23626       2.33899       2.30540       2.18532       1.95076       1.72440       1.42852       1.11251      0.914632      0.717837      0.558938      0.402669      0.284074      0.199695      0.134142     0.0937547
  21  12 2676.3992    2.3460  1.0344 11.9016 -0.0031       2.71838  0.0284   0.0389   0.0516    0.0973   0.0000      0.661509   436.6158       9.64127       13.7791       2.69883      -5.92805      -2.58607       2.34269      -3.72465       2.24968     -0.209464       1.29898     -0.269013       1.01462     -0.743040    -0.0307011     -0.352997     -0.213900    -0.0662430       1.60449       2.05937       2.24962       2.25549       2.13595       2.03176       1.80816       1.72539       1.50320       1.26352       1.04386      0.837005      0.619325      0.453402      0.308732      0.219331      0.142907     0.0955153
  21  13 2823.1447    3.0956  0.9236 12.2317  0.0001       1.24718  0.0242   0.0514   0.0457    0.1080   0.0000      0.596838   437.2972       11.7926       9.83868     -0.208882     -0.810793       1.93636      -2.35644     -0.492464      0.241443      -2.77398     -0.182566    -0.0147243    -0.0223723    -0.0235709     -0.155395      0.101380     -0.125192   -0.00790403       1.41081       1.87712       2.02072       2.14004       1.99901       1.89379       1.73354       1.52990       1.33406       1.08228      0.924252      0.699327      0.533199      0.385587      0.272997      0.187166      0.127008     0.0826775
  21  14 2969.1633    3.6393  0.9977 12.5995 -0.0030       1.70157  0.0270   0.0590   0.0462    0.1085   0.0000      0.543008   436.9463       10.8754       13.5899       2.84305     0.0912507       1.30959     -0.282555      -2.33483      -3.42032      -2.65299      -1.27399       1.13519      0.196992      0.152188  -0.000585058      0.170132    -0.0964973      0.135470       1.53463       2.10996       2.15522       2.38644       2.17524       2.14060       1.84672       1.72753       1.43751       1.23578      0.949181      0.772400      0.565023      0.413067      0.292014      0.209976      0.139515     0.0904733
  21  15 3114.2360    3.9117  1.1359 12.8602 -0.0018       1.43637  0.0298   0.0605   0.0545    0.1030   0.0000      0.631711   438.2298       13.3208       12.8116       4.46514      -3.27914     -0.961354      0.893127      -2.78385      0.827241      -2.27527      0.229202     0.0293310       1.02583     -0.993942    -0.0534496      0.139763    0.00828404    -0.0933035       1.65161       2.15982       2.35562       2.48674       2.45882       2.31618       2.07612       1.80438       1.48526       1.17656      0.966305      0.767302      0.559758      0.408772      0.305312      0.216440      0.147661     0.0949765
  21  16 3258.8698    3.7493  1.4102 12.8083  0.0003      0.914249  0.0350   0.0529   0.0604    0.0814   0.0000      0.507938   442.5297       12.7332       14.5712       4.07955      -3.15597     -0.179431      -4.04537      -6.69734      0.694170      -1.78835     0.0897370      -1.18959      0.936138      0.104284    -0.0450677     -0.395732     0.0325453      0.101745       1.93216       2.34135       2.38399       2.64412       2.59199       2.45221       2.23126       2.01007       1.71865       1.43368       1.14131      0.905498      0.697435      0.525928      0.362816      0.255759      0.177872      0.115078
  21  17 3403.2753    3.2733  2.0055 12.5218  0.0002      0.530967  0.0421   0.0396   0.0752    0.0575   0.0000      0.297777   438.5498       20.7190       13.2238       8.64047      0.344960      0.565052      -4.45906      -3.83359       3.49837      -2.68394      -1.07959      -3.77582     0.0889560     -0.241010     -0.422634      0.434374     -0.225574      0.301990       2.22474       2.82925       2.99426       3.15998       3.08433       2.95738       2.69101       2.39299       2.01327       1.67456       1.38842       1.10758      0.827490      0.610633      0.441527      0.294534      0.202534      0.144577
  21  18 3547.6902    2.7277  3.2143 11.8171 -0.0007      0.892958  0.0552   0.0266   0.0972    0.0466   0.0000      0.156677   439.8387       21.0102       18.0538       2.31929       4.18490       3.63451      -8.17896      -6.97025       4.73647      -5.15960      -2.34809      0.384510      -1.03761     -0.445679     0.0339571     -0.164390     -0.215341     -0.253492       2.85575       3.74006       4.09155       4.28788       4.19409       4.07545       3.56743       3.16706       2.60966       2.21355       1.74051       1.35602       1.04644      0.761969      0.564291      0.392889      0.263198      0.175387
  21  19 3692.1729    2.3242  4.9337 11.0342 -0.0003      0.613747  0.0694   0.0187   0.1236    0.0466   0.0000     0.0909974   437.1478       27.7690       13.5556      -2.22251      -10.0254       1.39079       4.40701      -7.72150      -1.22716     -0.279609      -1.74093      -3.90297      0.820141     -0.671498      0.363308     -0.195094     0.0433142     -0.150933       3.55731       4.61779       5.07276       5.34000       5.21958       4.87442       4.53475       3.82689       3.41885       2.72890       2.29588       1.72479       1.32742      0.987503      0.714901      0.496220      0.334710      0.220311
  21  20 3836.5766    1.9863  6.4057 10.7835  0.0001      0.483961  0.0829   0.0147   0.1524    0.0389   0.0000     0.0705938   444.3372       30.6007       18.2647       8.89212      -4.04663       3.71357      -4.51122      -5.11867      -3.79942      -2.79072       1.20264      -3.21604     -0.424601      -1.07295     -0.192283     -0.374631      0.390192      0.279432       4.18336       5.39948       5.90840       6.19307       6.06624       5.72546       5.30685       4.57845       3.97298       3.27757       2.62664       2.11220       1.57026       1.18718      0.844559      0.596463      0.394581      0.269112
  21  21 3980.6427    1.6849  8.8692 10.5101 -0.0007      0.277598  0.1100   0.0110   0.1946    0.0314   0.0000     0.0559566   442.4788       20.9995       3.62366       8.08215       20.5764      -6.82848       4.28253      -9.28531      -4.33880      -6.20101       1.79575      -2.69429      -2.80357     -0.740271       3.11204     -0.833818      -1.17573     -0.773071       5.23085       6.96243       7.43850       7.83076       7.65882       7.13814       6.59468       5.86432       5.08039       4.16544       3.38560       2.63372       2.04528       1.48454       1.08726      0.751560      0.508484      0.328434
  21  22 4124.9900    1.4294 11.7872 10.2835 -0.0008      0.240935  0.1473   0.0085   0.2550    0.0291   0.0000     0.0519724   424.7185       32.7005       17.4938       19.4168      -16.6064      -18.0733       13.0414      -3.15387       7.38964       7.44241      -7.84992      -6.42858      -1.75055      0.823402    -0.0802061    -0.0381455      -1.01036      0.955191       6.57453       8.59061       9.23637       9.64549       9.50062       9.05166       8.26916       7.25361       6.25320       5.22644       4.18418       3.28480       2.52610       1.87901       1.35032      0.938040      0.640693      0.419396
  21  23 4269.4037    1.1892 14.3162 10.2713  0.0003      0.149222  0.1989   0.0070   0.3245    0.0255   0.0000     0.0554909   440.2730       44.0387       18.8893    -0.0715277       26.7998      -16.6229       19.4089      -5.32518      -8.75893      -3.32228      0.797625      -2.69899      -2.81529      0.359369       2.74168      0.749395      0.627527       1.21524       8.00971       10.5314       11.3780       11.7944       11.8171       11.2445       10.1258       9.00860       7.68395       6.59083       5.26216       4.13655       3.17809       2.35911       1.68641       1.20461      0.788111      0.523258
  21  24 4413.8872    0.9807 16.4561 10.2290 -0.0007      0.283056  0.2533   0.0061   0.3862    0.0230   0.0000     0.0676729   445.1160       5.78330       1.67453       17.3252      -8.46561      -1.03583       22.8153       7.16641      -2.39525      -21.7581       3.31716      -4.84606      -1.82507      -1.95042       4.02987      0.537008     -0.549661    -0.0536621       9.43177       12.4555       13.5794       14.1843       13.9879       13.2101       12.1377       10.6897       9.11674       7.70356       6.23303       4.89321       3.76140       2.76184       2.03005       1.40521      0.938264      0.620721
  22   7 1945.1736    0.5390  0.4694  9.5109 -0.0053       10.2741  0.0163   0.0119   0.0315    0.0546   0.0000       1.26151   440.5411       1.32048       14.5601      -1.60593      0.587152      0.821100      -1.16696      -3.15341     -0.228376    -0.0828475      0.819456     -0.114255     -0.123723     -0.443965     -0.121726     0.0427246     -0.139284    -0.0728398       1.02886       1.41219       1.45217       1.54680       1.48701       1.50954       1.32282       1.20803      0.992131      0.816570      0.650209      0.512973      0.378250      0.322095      0.217210      0.166559      0.113487     0.0754326
  22   8 2104.8822    0.7479  0.6605  9.8564 -0.0032       7.78231  0.0206   0.0144   0.0378    0.0677   0.0000      0.902492   437.8234      0.817392       15.0691     -0.209550      -2.61676     -0.641046      0.756528      -1.90923      -2.04588      0.831328       1.14077     -0.732387     -0.183356     0.0721547     0.0616257      0.286135    -0.0375710      0.119102       1.24177       1.74680       1.81624       1.95332       1.83382       1.81465       1.62105       1.43605       1.21842      0.986185      0.837979      0.669704      0.497213      0.361714      0.267250      0.187130      0.131193     0.0874032
  22   9 2260.1905    1.0819  0.8023 10.2093 -0.0006       6.10167  0.0225   0.0187   0.0421    0.0845   0.0000      0.716990   440.0854       1.47097       14.5405       1.49319     -0.656001      0.984064      -3.91790      -1.09083       1.76730     -0.631461    -0.0661175      0.281185      0.215146     -0.455542      0.581359      0.409799      0.165478     -0.173790       1.20967       1.57915       1.75425       1.72610       1.76716       1.64730       1.52840       1.34665       1.24512       1.02361      0.853364      0.662773      0.513121      0.393345      0.287829      0.202474      0.138211     0.0902430
  22  10 2411.0005    1.4662  0.9521 10.8324 -0.0001       5.13416  0.0261   0.0241   0.0460    0.0936   0.0000      0.702350   439.3026      0.874248       9.87173       3.31835      0.930148     0.0286964      -1.38886      0.350538       1.05349      0.635987     -0.442590      0.283899     -0.315442      0.636521     0.0289593     0.0384591     0.0444889      0.139292       1.33573       1.73044       1.84163       1.96626       1.92392       1.78076       1.72854       1.48112       1.27298       1.11155      0.906564      0.726837      0.554861      0.419645      0.309474      0.208841      0.149028      0.100837
  22  11 2559.3486    1.9420  1.0153 11.2986  0.0011       2.01751  0.0260   0.0306   0.0486    0.0931   0.0000      0.652174   440.5448       4.11630       17.6053      0.389829     -0.124329      -1.25697   -0.00991670     -0.326422       1.75342      0.489389      0.275429      0.766895      0.772320     -0.569796   0.000919482    -0.0683985     -0.282574    -0.0969674       1.41668       1.85317       1.95702       2.09113       1.89738       1.88028       1.79173       1.61470       1.36315       1.17593      0.917765      0.707938      0.554946      0.434003      0.312781      0.233677      0.167776      0.107475
  22  12 2707.2630    2.5498  0.9065 12.0428  0.0033       1.64538  0.0237   0.0423   0.0447    0.0881   0.0000      0.620941   437.8121       9.20181       11.9064     -0.527877      -2.60320      -1.87040      -2.94687      -2.37028       1.91188      -1.70892     -0.187894     -0.222124      0.163498     0.0723249     -0.369751     -0.189682     0.0604435     0.0913104       1.34937       1.74272       1.88391       2.00198       1.95659       1.83480       1.70917       1.50029       1.31383       1.05115      0.859607      0.671188      0.519101      0.397120      0.291816      0.206370      0.147207     0.0974784
  22  13 2854.9711    3.1254  0.9589 12.3387 -0.0031       2.02230  0.0253   0.0513   0.0480    0.1020   0.0000      0.633796   437.7708       8.30448       14.6533       2.95937       2.79885      -1.14285      -1.03631     -0.537968     -0.414547      -3.06645      0.818762    -0.0499668     -0.557875    0.00664027     -0.368656      0.199282     0.0973408     0.0219483       1.47639       1.81417       1.94423       2.00778       1.97517       1.84344       1.82307       1.56323       1.35162       1.14486      0.927626      0.732167      0.565263      0.423347      0.322994      0.237716      0.167417      0.106177
  22  14 3001.6345    3.6844  0.9591 13.0020 -0.0003      0.795003  0.0252   0.0609   0.0481    0.0823   0.0000      0.689894   437.7367       9.48294       13.6677       2.21592      -1.37259      0.827209       1.23548      -2.45294      0.738305     -0.851019    -0.0316494     -0.613041      0.214836     -0.238058     -0.779582      0.115434     0.0932785      0.191439       1.39407       1.81140       1.92272       1.99428       1.94249       1.85101       1.68132       1.50958       1.36335       1.13449      0.908059      0.724137      0.561455      0.418057      0.305498      0.213876      0.149728      0.100605
  22  15 3147.3099    3.8921  1.1529 13.0936  0.0006      0.913389  0.0306   0.0601   0.0548    0.0923   0.0000      0.643560   440.5698       13.6890       13.8715       4.71763      0.349889      -1.83757      -1.11261      -3.80165       2.05296      0.129938      0.415626      -1.32034     -0.619138     -0.644079    -0.0794455     0.0436005     -0.272627     0.0565993       1.51157       2.09213       2.09804       2.35423       2.18239       2.11720       1.84761       1.82234       1.50153       1.32322       1.02619      0.843939      0.639320      0.497440      0.347848      0.244269      0.169563      0.113752
  22  16 3292.5654    3.5783  1.6208 12.6511 -0.0026      0.361958  0.0378   0.0458   0.0631    0.0686   0.0000      0.405490   439.2789       23.6535       14.1273       3.82674      -4.88899      -2.48461       3.01909      -5.32146      -1.16636      -4.14490      0.397728     -0.731793      0.146748      0.622488     -0.555850     -0.243524     -0.153565      0.152233       1.94166       2.57665       2.83254       2.90554       2.80046       2.64291       2.39062       2.14908       1.90162       1.58873       1.28688       1.05473      0.779632      0.582720      0.422251      0.295525      0.202379      0.134415
  22  17 3437.6672    3.1576  2.3104 12.1501 -0.0005      0.604707  0.0451   0.0340   0.0761    0.0547   0.0000      0.218850   437.7046       21.8727       15.5681       4.78542      -6.98758      0.485111      -6.67651     -0.189514      -1.55474      -6.74009       1.35600       1.59619       1.08683      -1.83666      0.507572     -0.213673      0.525549    -0.0405812       2.19219       2.97038       3.04418       3.29423       3.15270       3.02476       2.78406       2.58290       2.18598       1.85728       1.47636       1.20930      0.928867      0.693357      0.512459      0.364239      0.251530      0.169310
  22  18 3582.7128    2.6031  3.7133 11.5958 -0.0012      0.823830  0.0588   0.0232   0.1027    0.0425   0.0000      0.124646   439.2277       21.7531       18.6326       4.86554     -0.779980       1.29562      -6.84899      -4.65480       3.44416      -3.40786      0.189352      -5.44927       2.34827    -0.0170836     -0.288594      0.316501     -0.793687     -0.188411       2.91459       3.86609       4.08164       4.18279       4.08370       4.00693       3.62915       3.24555       2.84981       2.44460       2.04410       1.64424       1.25250      0.920340      0.659384      0.474592      0.329392      0.214805
  22  19 3727.8856    2.1994  5.2418 11.0511 -0.0007      0.676859  0.0720   0.0170   0.1283    0.0403   0.0000     0.0880436   438.5001       24.5797       17.2172      -4.01000       8.82019      -6.45714       2.71491     -0.999708       4.02099      -8.69314      0.500737     -0.933723     -0.184725     -0.720696       1.31972     0.0516302     -0.147972      0.226226       3.51985       4.54747       4.91628       5.09505       5.08389       4.80991       4.43629       3.98341       3.45766       2.91159       2.32601       1.87173       1.43402       1.10405      0.807820      0.583279      0.400600      0.266786
  22  20 3872.6677    1.8442  7.1499 10.7747 -0.0001      0.552121  0.0923   0.0131   0.1643    0.0334   0.0000     0.0670910   431.9197       21.0646       14.6873     -0.377509      0.823522       1.80906       6.32676      -6.99435       8.04947      -3.40209      -3.35027     -0.478660      -4.49163      0.677166       1.70699     -0.270599    -0.0971264      0.202494       4.32020       5.72194       6.19252       6.43197       6.52393       6.04903       5.70726       4.98817       4.36571       3.60619       2.98218       2.35494       1.85268       1.37782       1.00073      0.726926      0.495427      0.334217
  22  21 4017.1438    1.5934  9.8163 10.4106 -0.0005      0.319832  0.1174   0.0098   0.2106    0.0296   0.0000     0.0533705   438.4284       25.5461       9.67872       10.7516     -0.560200       5.70490       2.47216       4.63162      -4.80403      -2.26010       6.74099       3.62732       2.90950      -1.19797      0.212043      0.892552       1.56309      0.268214       5.33442       6.96452       7.65837       7.82712       7.84695       7.46154       6.86979       6.17651       5.30105       4.45426       3.67838       2.90336       2.24212       1.71472       1.25704      0.890361      0.599433      0.417132
  22  22 4161.9681    1.3772 12.7007 10.2793 -0.0011      0.217888  0.1603   0.0077   0.2661    0.0266   0.0000     0.0520791   442.3529       35.2058       9.99740      -6.07958    -0.0260798     -0.435115      -12.6650      -6.08125       11.9963      -3.31265       6.11718      -3.82682      0.182118      -1.32100       3.22523       2.96003      0.493027    -0.0568406       6.53064       8.58237       9.35472       9.88773       9.61941       9.23698       8.48426       7.54889       6.58038       5.48065       4.50154       3.57580       2.75982       2.11804       1.52474       1.07789      0.754269      0.500858
  22  23 4306.9911    1.1430 14.6707 10.2788 -0.0003      0.178017  0.2073   0.0064   0.3259    0.0230   0.0000     0.0602922   439.6001       49.2807       39.2051     -0.272516       24.3185      -12.7753      -10.4433      -12.4174       7.22127      -9.13205       7.10166       1.53087      -3.74502      -2.75425       3.97664      -1.95240      -1.27649    -0.0979545       7.63212       10.2669       10.9990       11.4828       11.5832       10.8430       10.1476       8.97384       7.84959       6.66714       5.53495       4.37413       3.40007       2.58050       1.87517       1.33442      0.914806      0.611291
  23   5 1632.8094    0.2301  0.1672  9.5466 -0.0075       22.8131  0.0127   0.0099   0.0198    0.0305   0.0000       6.25414   440.1729     -0.711298       18.7515     -0.315405      -2.39382       1.51325      0.883041     -0.470012      0.944575      0.952987      0.172470      0.500031     -0.415680    -0.0410564      0.215128     -0.143831    -0.0544926    -0.0255032      0.810837      0.813208       1.24314       1.13543       1.06694       1.03759      0.919438      0.887978      0.793286      0.681561      0.523770      0.431076      0.343835      0.235556      0.193170      0.152839     0.0892534     0.0614621
  23   6 1804.2464    0.3970  0.3219  9.5497 -0.0006       11.1269  0.0132   0.0105   0.0257    0.0396   0.0000       2.10915   440.1305       2.18533       15.2463      -1.23073      -1.07092     -0.555500     -0.163850      0.437090      0.230097     -0.118926      0.309315      0.199576     -0.176754     0.0438811     0.0979416     0.0724330     0.0506238      0.107773      0.833571       1.19123       1.21505       1.30009       1.27183       1.22452       1.14925       1.00743      0.828900      0.721515      0.559020      0.450648      0.361850      0.276079      0.216510      0.138902     0.0986422     0.0730929
  23   7 1969.7145    0.5497  0.5266  9.6318 -0.0013       10.0460  0.0174   0.0115   0.0332    0.0548   0.0000       1.23493   439.4093       1.42704       17.6392     -0.687425     -0.310249     -0.935058      0.250144      0.263918     -0.178244     0.0919454      0.201062    -0.0816307      0.223188    -0.0391127     0.0325005      0.233321      0.158357    0.00529028       1.02829       1.31491       1.40300       1.40995       1.47991       1.39091       1.25116       1.14206      0.999959      0.884613      0.755253      0.583934      0.459287      0.354493      0.256421      0.187748      0.131685     0.0853702
  23   8 2131.1876    0.7917  0.7060  9.9207  0.0014       6.10425  0.0237   0.0142   0.0391    0.0673   0.0000      0.883877   439.0006       2.87720       12.5899       2.13728    -0.0944903       1.79161     -0.524059       1.13000       1.84971      0.617819      0.302363     -0.211632     0.0722542     0.0249862     0.0683571     -0.132751     -0.226047     0.0907193       1.53618       2.09875       2.13613       1.99352       1.65548       1.54635       1.49895       1.54370       1.49810       1.41557       1.20372      0.992257      0.770818      0.563389      0.390502      0.258835      0.167995      0.115205
  23   9 2287.6023    1.1405  0.8195 10.5211 -0.0004       4.85017  0.0221   0.0192   0.0427    0.0754   0.0000      0.790742   438.4268       4.66639       14.6790       1.86736      -2.78425      -2.14213      0.592181      -2.59002     -0.205860      0.703184      0.731921   0.000809359      0.463661     -0.309726    -0.0136062     0.0843065    -0.0472578    -0.0218344       1.17166       1.54491       1.52453       1.67637       1.67543       1.63583       1.49115       1.29740       1.21148      0.988650      0.845151      0.669470      0.541767      0.392697      0.290776      0.215212      0.156455      0.104640
  23  10 2439.2928    1.5933  0.9833 11.1047 -0.0017       2.24721  0.0262   0.0250   0.0472    0.0875   0.0000      0.681877   436.9251       3.41922       11.9182      0.579093      -5.26019       1.07908     -0.467887     -0.796402     -0.912605      0.305511       1.12565     0.0955998      0.461620     0.0413189    0.00572129      0.507112     0.0774990    -0.0305007       1.38124       1.74012       1.93820       2.02616       2.10554       1.95842       1.73617       1.53190       1.37276       1.15553      0.943854      0.755495      0.593806      0.441141      0.327675      0.234446      0.171644      0.114388
  23  11 2588.7978    2.0209  1.0776 11.5186 -0.0007       1.74703  0.0273   0.0308   0.0494    0.0915   0.0000      0.607020   437.6216       6.90422       14.6526       1.67861       1.39167      -1.22826      -1.28019      -1.80932      0.605867      0.665132     -0.292108     -0.598347      0.343085     -0.230165   -0.00318075     -0.130465    -0.0716588     -0.268616       1.33056       1.74398       1.90465       2.00285       2.01774       1.93408       1.77887       1.55230       1.39573       1.12679      0.949371      0.738052      0.588769      0.463407      0.337645      0.237213      0.176878      0.120738
  23  12 2737.8256    2.6988  1.0677 11.7891 -0.0007       1.90297  0.0258   0.0409   0.0497    0.1068   0.0000      0.541151   440.4383       7.19044       12.5146      0.898140       1.06759      -2.55173      -1.29376      -1.73199       1.95420      -2.78112     -0.954794     0.0540999     -0.237414    -0.0703010     0.0414867     -0.182960    -0.0846474    -0.0325960       1.41243       1.86473       1.91362       2.06198       2.06674       2.00458       1.84847       1.59382       1.35417       1.15008      0.950304      0.759136      0.601259      0.441315      0.328978      0.233476      0.167921      0.117840
  23  13 2886.3674    3.2777  1.0171 12.4352 -0.0023       3.04437  0.0271   0.0513   0.0450    0.1005   0.0000      0.611883   436.6396       7.04799       12.8941       3.36540      -2.41176      -3.00517      -3.12478     -0.984633      0.608548      -2.07552     -0.745369      -2.87045     -0.252876    -0.0180270     -0.819264     -0.422588     -0.174465    -0.0304252       1.43742       1.91872       2.06441       2.20074       2.17695       2.08859       1.94504       1.70654       1.49022       1.20367      0.983709      0.760352      0.577296      0.455492      0.350636      0.271864      0.193131      0.126168
  23  14 3033.6993    3.9234  0.9787 12.7380 -0.0013       1.07849  0.0257   0.0610   0.0459    0.1032   0.0000      0.566793   439.0504       7.97544       12.0345      0.692237      -2.89622      -1.82516      -2.14552      -2.64437       1.82025      -1.12847      -1.23707     -0.958893       1.44120     0.0552315      0.299187     -0.124515     0.0231068      0.179650       1.44861       1.92021       2.00251       2.15944       2.08378       2.04732       1.92765       1.64789       1.44093       1.11779      0.947639      0.727420      0.584109      0.434513      0.337250      0.241636      0.174428      0.118512
  23  15 3180.0125    3.9139  1.2413 13.0209 -0.0030       2.33287  0.0316   0.0570   0.0551    0.0866   0.0000      0.539470   439.2829       11.2683       14.3472      0.784110     -0.758659      -4.29104      -6.53934      -1.18871     -0.360821     -0.999445      0.110958      -2.30893      0.769637     -0.338129      0.569217      0.176512     -0.231055     0.0515059       1.53976       2.01048       2.28542       2.29449       2.36830       2.28236       2.09327       1.77148       1.55559       1.24122       1.05699      0.857772      0.668596      0.498933      0.361807      0.259700      0.186979      0.127435
  23  16 3325.9538    3.4851  1.8664 12.5744 -0.0020       1.34065  0.0386   0.0414   0.0674    0.0603   0.0000      0.340144   440.2263       16.1416       12.6852       6.67553      0.701517     -0.951179      -2.45210      -4.46876      0.754589      -2.92130       1.81257     -0.330270     -0.353316      0.736468      0.107138     0.0598399      0.193232   -0.00811934       1.78450       2.39574       2.50256       2.67635       2.69047       2.52536       2.39236       2.07617       1.84276       1.57345       1.30141       1.03875      0.827783      0.616902      0.460333      0.335323      0.231108      0.165194
  23  17 3471.7100    3.0452  2.6342 11.8801 -0.0015      0.578742  0.0451   0.0294   0.0803    0.0499   0.0000      0.193469   440.8444       17.1206       19.7568      -1.70354       1.13918      -1.84830      0.152012      -6.86836      -2.55255      -3.66569      -2.93509      -1.57808      0.653925     -0.924236      0.687149     -0.288473      0.356782    -0.0254590       2.12143       2.80220       2.99302       3.07929       3.13675       2.98307       2.72295       2.49499       2.14153       1.87708       1.55856       1.28529      0.990628      0.738259      0.557443      0.395391      0.276800      0.190660
  23  18 3617.3881    2.5337  3.7770 11.5776 -0.0009      0.859803  0.0567   0.0216   0.1025    0.0391   0.0000      0.119065   436.4924       24.2184       12.1999       2.00814      -2.69752      -4.29368       1.81784      -2.01476      -3.56245      -2.75347      -1.19811      -1.15953     -0.191239      0.914638      -1.09847      0.165367      0.140803      0.345141       2.71271       3.63341       3.87724       4.17785       4.03016       3.84756       3.49294       3.14853       2.82840       2.41858       1.95951       1.60498       1.25889      0.950597      0.696245      0.490119      0.349564      0.239253
  23  19 3762.9707    2.0975  5.4669 11.1424 -0.0015      0.820503  0.0741   0.0159   0.1332    0.0349   0.0000     0.0858799   435.0249       24.4573       12.9213       8.89956      -6.45491      -9.83902       2.03058      -2.07849      -2.00480      -3.78610       4.87026      -1.00489      -2.79720      -1.83566       1.15873     -0.185500     -0.941741      0.398296       3.43458       4.52316       4.82752       5.00956       5.03530       4.82931       4.59290       4.00108       3.57796       2.95226       2.47830       2.01254       1.57812       1.22038      0.883508      0.653214      0.451199      0.317325
  23  20 3908.3975    1.7916  7.7311 10.7415  0.0000      0.585200  0.0939   0.0119   0.1699    0.0304   0.0000     0.0639117   435.9757       27.3034       4.80331      -8.94029      0.452450       6.75250      -3.84005      -4.77764       1.47285      0.452704      -2.27260      -4.66391       1.97174      0.524061       1.04716    -0.0449509      0.290717      0.997318       4.23419       5.45642       6.06750       6.31912       6.26193       5.94163       5.50588       5.06844       4.29264       3.71867       3.08890       2.53301       1.94812       1.50420       1.10077      0.798210      0.549789      0.384181
  23  21 4053.2917    1.5429 10.4316 10.4171 -0.0003      0.203127  0.1251   0.0090   0.2169    0.0274   0.0000     0.0544749   439.9117       19.2387       8.12408       7.17412       6.08438      -9.50324       12.2930      -2.05813      -11.5814      -5.77941       6.60681      -6.07308       2.94128     -0.799314       2.45728     -0.311230     -0.208744      0.347761       5.18426       7.00595       7.47134       7.87154       7.84090       7.43694       6.97584       6.26285       5.51857       4.70817       3.88863       3.17958       2.47249       1.90645       1.39931       1.01145      0.703096      0.486240
  23  23 4344.1254    1.0631 15.3300 10.2997 -0.0005      0.338100  0.2219   0.0060   0.3422    0.0217   0.0000     0.0607767   409.4924       26.3949       28.8857      -11.9779      -17.1275      -2.15156       19.8913       3.50825      -5.70348     -0.584768      -4.24855       4.90604      0.630083      -3.71970      -1.43501       1.67603     -0.649300      0.275670       7.67322       10.1469       11.1615       11.3427       11.6519       11.0759       10.4903       9.25570       8.30874       6.84985       5.72986       4.63692       3.66488       2.81146       2.11628       1.52229       1.08681      0.747596
  24   7 1993.6941    0.6052  0.5216  9.6059 -0.0028       9.46845  0.0169   0.0122   0.0304    0.0567   0.0000       1.09508   439.3337      -1.26712       14.3248     -0.401396     -0.800820       1.59078       1.56898      0.174011     -0.368374     -0.366878       1.28162      0.209522    -0.0348670     -0.400094      0.476081     -0.229335    -0.0282798    -0.0199808      0.950382       1.29069       1.39176       1.39663       1.37708       1.30761       1.16762       1.12782      0.987302      0.878864      0.786497      0.620015      0.501975      0.379490      0.273242      0.196355      0.139346     0.0964844
  24   8 2156.8922    0.8600  0.7149  9.9723 -0.0015       5.82725  0.0186   0.0151   0.0386    0.0699   0.0000      0.786835   439.5663      0.249348       14.7621       2.60784   -0.00360302     0.0190104       1.74169      -1.19702       1.81789     -0.952439     0.0107606    -0.0567360      0.684434      0.160976      0.573522      0.156361    -0.0220751   -0.00976637       1.02268       1.30665       1.42380       1.48202       1.41280       1.41364       1.32895       1.19193       1.04699      0.944615      0.761677      0.611559      0.495333      0.366343      0.296987      0.210995      0.156655      0.106143
  24   9 2314.4615    1.2197  0.8719 10.5630 -0.0021       4.75363  0.0230   0.0195   0.0420    0.0765   0.0000      0.724729   437.2695       2.08027       13.6733     -0.349902     -0.334011       1.07668       1.03221      0.890014       1.61824      0.641329      0.292558     0.0784393      0.765960      0.146406    -0.0971587      0.183196      0.448253      0.170855       1.10758       1.44214       1.65164       1.66211       1.62771       1.59975       1.52521       1.32300       1.20076       1.02367      0.853012      0.689511      0.555949      0.440211      0.321907      0.235684      0.163434      0.118166
  24  10 2467.1929    1.6676  0.9983 10.9154 -0.0012       2.35100  0.0248   0.0254   0.0458    0.1017   0.0000      0.626394   439.6295       4.33460       15.3424       1.41109      -1.42274      -1.92521     -0.368153      -1.77673      -2.51474      0.538219     -0.345162      -1.16097      0.310675      0.170952    -0.0905954     0.0727952     -0.160735     0.0351952       1.25169       1.61617       1.74953       1.88005       1.85375       1.79456       1.70845       1.50112       1.30403       1.08503      0.894472      0.717222      0.581324      0.444167      0.335449      0.248230      0.181294      0.126014
  24  11 2617.8243    2.2027  0.9360 11.8150 -0.0015       1.45590  0.0231   0.0354   0.0471    0.0834   0.0000      0.687261   439.2828       4.25759       14.8356       3.62274      -2.73338       1.24726     -0.912455      0.459699       2.33353      -3.26146      0.614496      0.823513      0.112931     -0.777135      0.258588     -0.105767     -0.151836    -0.0152944       1.21933       1.47165       1.57355       1.76188       1.72874       1.61287       1.52303       1.37855       1.21690       1.06990      0.906942      0.718461      0.562029      0.434913      0.342067      0.244131      0.180116      0.123984
  24  13 2917.2000    3.4100  0.9978 12.6790  0.0003       1.92571  0.0255   0.0521   0.0454    0.0894   0.0000      0.636370   439.8900       10.6903       9.55102       1.72536      -1.61124     -0.388532       1.71844      -1.37534       1.01918     -0.647044     -0.656149     0.0116101      0.592366      0.354252     -0.421417     -0.106250     0.0600577     0.0413658       1.30504       1.78163       1.90963       1.96723       1.92202       1.83749       1.66807       1.57556       1.38861       1.16957      0.995358      0.779195      0.614807      0.487488      0.342880      0.266998      0.186160      0.135692
  24  14 3065.2451    3.8550  1.0796 12.9318 -0.0009      0.270740  0.0276   0.0574   0.0489    0.0895   0.0000      0.614717   439.2497       12.2533       12.2805       2.80879      -2.83403      -4.59322       2.00523      -5.63814       1.49111      -2.70444      -1.01021      0.242876     -0.101902     0.0106371      0.195039      0.484004     -0.164096    0.00802655       1.34892       1.76496       1.77713       1.94802       1.97684       1.92003       1.74894       1.57208       1.36346       1.19060      0.976161      0.823798      0.634527      0.501458      0.361803      0.267485      0.187421      0.135236
  24  15 3212.3479    3.8628  1.3290 13.0286 -0.0014       1.49883  0.0315   0.0542   0.0576    0.0801   0.0000      0.472096   439.9126       13.1979       10.4218       3.50652      -2.88851      -1.48786     -0.256894      -5.52142      -1.03532      -3.14857     -0.448917      -1.13842     -0.808899     -0.857332     -0.590232      0.206633     -0.121643    -0.0583193       1.48243       1.92698       2.08678       2.21960       2.16546       2.18366       2.00175       1.81594       1.55416       1.29844       1.05482      0.860675      0.713423      0.543687      0.417417      0.295230      0.211944      0.149020
  24  16 3358.8223    3.4102  2.0382 12.2613  0.0001      0.484161  0.0385   0.0367   0.0678    0.0576   0.0000      0.268243   440.9124       15.6524       11.6892       6.45105       1.68460      -11.5386      -1.51528      -5.06227       3.46581      -3.41346     -0.933822      -1.57452      0.743197       1.08270      0.671756     -0.233331     -0.138728      0.116441       1.80119       2.33493       2.47057       2.65143       2.59330       2.55415       2.31396       2.12017       1.89565       1.59850       1.36681       1.10816      0.881190      0.683708      0.503091      0.371345      0.266102      0.184661
  24  17 3505.4183    2.9216  2.8081 11.9441 -0.0007      0.687905  0.0467   0.0276   0.0818    0.0444   0.0000      0.164564   438.0926       20.4698       12.1099       9.92310      -2.22349      -6.65917      0.155913      0.952892       2.49398      -5.29554      -1.59215      -2.07684      0.209188     -0.918551      0.406409      0.509274     -0.454219     -0.109304       2.11069       2.82747       2.99771       3.22403       3.15373       3.10788       2.83663       2.53497       2.26335       1.91583       1.65342       1.34835       1.05950      0.817061      0.616922      0.443787      0.307651      0.222510
  24  18 3651.6294    2.4065  4.2446 11.4597 -0.0003      0.731398  0.0599   0.0192   0.1073    0.0350   0.0000      0.104226   442.7926       24.3069       16.0408       8.43753      0.339131       4.65679      0.678288      -9.22789       3.27671      -3.81537      -3.28907     -0.576407      0.123822      -1.15628      0.657812      0.626065     -0.420967     0.0387217       2.73019       3.55998       3.83979       4.07682       4.02719       3.86756       3.65257       3.34983       2.86154       2.46988       2.08798       1.70433       1.31476       1.03769      0.786555      0.580213      0.407751      0.295251
  24  19 3797.6618    2.0267  6.0734 11.0368 -0.0007      0.669134  0.0775   0.0143   0.1378    0.0316   0.0000     0.0761811   441.0782       24.4127       6.93920       4.62487      -2.85973       2.75751      -1.11513      0.211643      -6.76800      -7.47911       1.75664      -1.67349      0.221920      -1.81108      0.192735      0.974292     -0.439641      0.308447       3.39922       4.47202       4.86922       5.16091       5.14604       4.97589       4.63607       4.18038       3.62821       3.10264       2.65968       2.06790       1.69305       1.28380      0.975546      0.726218      0.521479      0.362736
  24  20 3943.5958    1.7325  8.7590 10.6240 -0.0006      0.386640  0.1018   0.0106   0.1837    0.0283   0.0000     0.0558439   437.7047       32.7255       15.8397       11.9174      -1.41317      -2.07526       3.70869      -3.59323      -2.89107      -2.26549      -5.55938      -2.92704       2.65994       1.07526       1.63370      0.330285     -0.887573     -0.474938       4.31637       5.58960       6.16626       6.45115       6.49652       6.27525       5.78777       5.17413       4.62204       3.93359       3.33027       2.72474       2.15747       1.66668       1.25841      0.909336      0.651536      0.456931
  24  21 4089.3353    1.4527 11.0553 10.4382 -0.0003      0.285295  0.1355   0.0082   0.2302    0.0253   0.0000     0.0554728   440.5733       26.9942       18.6894       4.20484       2.74816      -2.95376      -11.9010      -6.21844       1.13378     -0.205995      -4.49237      -6.60645       2.33720      0.957341     -0.434057      -1.18311     -0.334942     -0.184310       5.24722       6.87997       7.49290       7.83011       7.99479       7.48099       7.26161       6.44709       5.63969       4.92875       4.08330       3.36973       2.62919       2.08271       1.54669       1.17950      0.811074      0.577869
  24  22 4234.3728    1.2227 13.6927 10.2817 -0.0005     0.0609743  0.1807   0.0064   0.2905    0.0233   0.0000     0.0597841   444.8236       38.9196       12.3802      -19.2371      -10.0892      -8.56643       5.52012       6.51271       1.29630      -7.23732     -0.654455      -5.81736       1.79705       3.85600      -2.59076     -0.464318      0.419646       1.94618       6.41733       8.38239       9.25545       9.63150       9.65770       9.39008       8.68048       7.89229       6.94212       6.04041       4.98567       4.06620       3.23632       2.50204       1.91516       1.41391       1.00294      0.703112
  25   5 1674.1324    0.2788  0.2358  9.4503 -0.0040       22.6426  0.0125   0.0092   0.0231    0.0323   0.0000       3.99547   441.5028       1.15142       18.1150       1.01302      -2.43611      0.444490      0.671351      -2.56932      0.861371   -0.00349958     -0.202436      0.271806    -0.0389873     -0.402359      0.407836    -0.0163815    -0.0221468    -0.0396593      0.770970      0.869171       1.07967       1.03173       1.01983      0.930382      0.987930      0.986842      0.767566      0.670093      0.535359      0.448169      0.342520      0.276444      0.235475      0.157643      0.121570      0.101199
  25   6 1847.9557    0.4268  0.4561  9.4716 -0.0019       12.1805  0.0161   0.0096   0.0304    0.0459   0.0000       1.57591   441.8329      0.288084       17.9439     0.0901101      -1.39558      0.535856     -0.867477       1.45329       1.37110     -0.316228     -0.391207     0.0141108     -0.249224     -0.123619      0.104302      0.296224    -0.0332150     0.0834419      0.935959       1.15723       1.30739       1.32405       1.23750       1.15616       1.20265       1.11842       1.00135      0.905502      0.732821      0.593139      0.430430      0.353409      0.287551      0.217100      0.177749      0.128852
  25   7 2017.0242    0.6239  0.5865  9.7645 -0.0009       8.39668  0.0172   0.0119   0.0340    0.0534   0.0000       1.10224   438.5685       2.52914       16.3184       1.01873      -4.03951      0.109425      0.225628      -1.68090     -0.200384      0.448978     -0.452230      -1.77732     0.0802022     0.0820614     -0.171302     -0.184760     -0.142787     0.0783793      0.925444       1.28679       1.35367       1.44703       1.37433       1.33373       1.24828       1.09596       1.05284      0.872260      0.792220      0.660116      0.517044      0.415192      0.291253      0.215417      0.155588      0.106486
  25   8 2181.8740    0.8891  0.7808  9.9862 -0.0011       6.18907  0.0209   0.0148   0.0401    0.0736   0.0000      0.785359   439.4261       2.06683       17.1803       1.31001      -3.47631      -3.41190     -0.854160      -1.26376     -0.651207     -0.726986     -0.170730    -0.0656881      0.201907     -0.233558      0.110717     -0.123243      0.253518     -0.125214       1.12728       1.50934       1.66588       1.78462       1.78254       1.72255       1.55417       1.35308       1.22367       1.01603      0.869843      0.708897      0.527180      0.427704      0.320584      0.240847      0.167931      0.121740
  25   9 2340.6894    1.3038  0.9753 10.4724 -0.0016       4.32987  0.0237   0.0197   0.0445    0.0877   0.0000      0.656049   440.4697       5.57947       12.8649     -0.966868      -4.46109      -1.79009       2.06671     -0.536370      0.508863      -1.92175   -0.00480811      0.283074      0.534214     -0.603969     0.0730410      0.125532     -0.169394    -0.0893505       1.11794       1.43725       1.61302       1.70514       1.69103       1.61275       1.57213       1.35233       1.23426       1.04583      0.861079      0.707549      0.572005      0.443349      0.344871      0.258298      0.182172      0.129940
  25  10 2494.5383    1.7709  0.9811 10.9538 -0.0025       2.37276  0.0244   0.0263   0.0424    0.1005   0.0000      0.578814   438.0526       4.40386       16.2552     0.0473303      -3.93928      -2.32273       1.61234      0.125204      0.810862      0.569801       1.22395     -0.194764     -0.532256     -0.458036    -0.0542045    -0.0598545     -0.581547      0.264424       1.17254       1.53871       1.61019       1.75847       1.71912       1.70309       1.60161       1.42916       1.23476       1.10387      0.907545      0.747906      0.593822      0.479293      0.362534      0.272425      0.185309      0.135481
  25  11 2646.4549    2.2893  1.0840 11.6251 -0.0015       2.22940  0.0264   0.0335   0.0478    0.1002   0.0000      0.595361   438.3916       6.73507       15.4476       4.35538      -2.51842       3.03459      0.685791      -3.81242      0.665360      -1.41519       2.15568    0.00597049     -0.266946    -0.0118827     0.0439518    -0.0716927      0.158532     -0.110337       1.28996       1.66706       1.79790       1.93879       1.93552       1.75584       1.67439       1.54977       1.39239       1.19432      0.986711      0.819936      0.668749      0.517903      0.389316      0.285530      0.205048      0.147785
  25  12 2797.5594    2.8950  1.0034 12.2883 -0.0011       1.26224  0.0247   0.0435   0.0451    0.0854   0.0000      0.676748   438.9098       6.62586       15.5408       3.62709      -2.65296     -0.124258      -1.26071      -1.61976      0.430823      0.244333      0.632657   -0.00314139     0.0983776     -0.143716   -0.00764231     -0.660584      0.138296      0.168505       1.27213       1.59567       1.72848       1.91741       1.76878       1.65691       1.59399       1.49603       1.30191       1.16724       1.01680      0.849557      0.655835      0.522743      0.390136      0.283938      0.203818      0.142559
  25  13 2947.6158    3.6042  0.9419 12.6224 -0.0014      0.238978  0.0248   0.0550   0.0434    0.0907   0.0000      0.535372   438.8851       11.3045       15.1694       3.19168      -2.90216      -2.53961      -1.47448      -1.65907      -1.20838     -0.127442     -0.234574      -1.17051     -0.259566     -0.107984     0.0987664      0.544318      0.249871     -0.222854       1.63223       2.35401       2.76412       2.99302       3.01652       2.83315       2.50218       2.15523       1.78973       1.43445       1.12145      0.862623      0.651147      0.481143      0.354272      0.257722      0.182232      0.128383
  25  14 3096.4971    4.0015  1.0858 13.0086 -0.0002       1.97187  0.0269   0.0589   0.0491    0.0923   0.0000      0.587314   440.5874       15.8963       11.2776       5.68985      -2.02932       1.56288    -0.0330572      -2.57822      -1.10078     -0.871604      -1.49194     -0.485930     -0.391642      0.714433      -1.27618     -0.517849     -0.203049      0.304853       1.29017       1.66837       1.75266       1.85256       1.80991       1.75786       1.70191       1.54293       1.36142       1.18090      0.991840      0.806002      0.649696      0.505917      0.387790      0.288353      0.211777      0.155347
  25  15 3244.1906    3.8792  1.4373 12.8873  0.0008      0.629948  0.0322   0.0502   0.0576    0.0722   0.0000      0.473215   437.8152       12.0080       12.4896       6.52034      -2.02232      -1.04535     -0.493027      -1.70567    -0.0857434      -3.27624     -0.676616    -0.0945242      0.120649      0.416763    -0.0893966     0.0311619    -0.0232352    -0.0993381       1.42501       1.87878       1.99894       2.15067       2.11897       2.01891       1.91994       1.74964       1.57039       1.35098       1.12953      0.896133      0.732929      0.589445      0.444062      0.326100      0.235914      0.169374
  25  16 3391.4785    3.3020  2.1289 12.3813 -0.0013      0.725021  0.0396   0.0355   0.0694    0.0544   0.0000      0.251184   438.8172       17.6445       12.0141       9.58459       2.21316       2.48118       2.88053      -1.76640     -0.818799      -4.64202      0.832471      -1.86077     -0.771340      -1.16838      0.862876      0.239528     0.0356406     -0.109741       1.74980       2.28672       2.44696       2.65776       2.60971       2.53937       2.39317       2.19881       1.93899       1.63891       1.36730       1.12154      0.887422      0.709185      0.542581      0.409354      0.300809      0.214277
  25  17 3538.5959    2.7757  3.1444 11.8464 -0.0018      0.346605  0.0489   0.0243   0.0870    0.0395   0.0000      0.155261   440.7472       17.1414       14.3342       7.48738      -7.11304      0.420048       4.18198      -2.42879      -3.71452       4.26969       4.40806      -1.20141       2.42071      -1.39774      0.654423      0.422978      0.343360     -0.517287       2.05736       2.69965       2.93571       3.12122       3.07433       2.99052       2.81597       2.61710       2.31913       2.03377       1.67894       1.34523       1.10516      0.870610      0.667497      0.507886      0.375064      0.265072
  25  18 3685.5121    2.2908  4.7424 11.3610 -0.0005      0.465683  0.0630   0.0171   0.1146    0.0320   0.0000     0.0898669   437.1209       21.8122       13.1598       6.36718      -2.69730      0.356386       4.08903      0.230217       1.84267      -4.23465       3.06430     -0.174093      0.380975     -0.245925     -0.959424       1.35969     0.0997082      0.203017       2.70983       3.55028       3.89199       4.13545       4.09446       3.94814       3.78433       3.41697       3.07645       2.54583       2.16570       1.80892       1.41011       1.12718      0.856002      0.647317      0.486186      0.336934
  25  19 3832.1479    1.9477  6.6911 10.9610 -0.0001      0.568084  0.0814   0.0129   0.1473    0.0293   0.0000     0.0670340   441.8809       25.9679       13.0334      -1.77167     -0.556782      -9.37479    -0.0258656      -4.58571       4.56264      -5.56716       2.52372      -1.83946      -1.87223      -1.17009       2.37439      0.480885      -1.15911     0.0892403       3.35017       4.45954       4.86824       5.22402       5.14439       4.96011       4.77266       4.21605       3.83135       3.25594       2.75433       2.23497       1.83492       1.41691       1.09898      0.811080      0.581001      0.416786
  25  20 3978.3773    1.6556  8.8037 10.6472 -0.0004      0.375237  0.1036   0.0101   0.1851    0.0273   0.0000     0.0570133   438.5803       21.5853       11.2058       13.5603      -4.28174      -3.33728      -2.70662      -5.03342       11.6638     -0.721478      0.413044      -1.28322       2.07833     -0.557420       1.39417      0.232474     -0.890154    -0.0894597       4.12247       5.55223       6.05314       6.35730       6.43476       6.34128       5.82213       5.27702       4.69176       4.02445       3.39389       2.77265       2.22308       1.75443       1.32111       1.01512      0.720132      0.514335
  25  21 4124.7335    1.4262 11.8398 10.4338  0.0001      0.259477  0.1428   0.0078   0.2439    0.0243   0.0000     0.0529023   423.0442       12.7526       7.46766       9.42646      -5.78557      0.275788     -0.925534      -15.1668      -1.75098     -0.347033      -1.72838      -2.33033      0.576728      -3.28666     -0.998782       1.07997      -2.15707      0.349177       5.19892       6.96034       7.49296       8.10498       8.11072       7.87800       7.34644       6.72455       5.91277       5.12931       4.28296       3.54478       2.83882       2.22732       1.70145       1.27797      0.921055      0.663461
  25  22 4270.9030    1.1748 14.2232 10.3306 -0.0002      0.158255  0.1926   0.0062   0.3066    0.0220   0.0000     0.0593093   438.2727       38.5691       14.4557       9.14881      -12.8019      -4.64710      -9.86644      -12.7614      -2.16565      0.827543      -6.57657      0.465014      0.347041      0.829312       1.36255      -2.34499       2.27939     -0.372005       6.42754       8.62195       9.31150       9.82789       9.79909       9.59502       9.03413       8.28905       7.38741       6.30939       5.33342       4.43558       3.54588       2.81251       2.13158       1.60968       1.16325      0.828620
  26   5 1694.0913    0.3069  0.2249  9.4579 -0.0023       19.6889  0.0111   0.0099   0.0203    0.0325   0.0000       3.42828   440.2210       1.75097       19.5195      0.566423      -2.81029      0.565479       1.43531      -1.56488     -0.920533     -0.415019      0.184112      0.131868     0.0193473      0.155584     0.0668987    -0.0372200     -0.152156      0.164559      0.693330      0.929188      0.932256      0.862394      0.864885      0.876279      0.888330      0.924101      0.767149      0.678233      0.508027      0.402595      0.336240      0.281117      0.214900      0.174182      0.126838      0.100556
  26   6 1869.0957    0.4641  0.4132  9.4776 -0.0037       13.5601  0.0149   0.0105   0.0262    0.0454   0.0000       1.53507   439.8787       1.33962       18.3300     -0.115069      -1.35289     -0.175604     -0.120450      -2.65261     -0.284279      0.643045      -1.91010     -0.831231      0.451720      0.216507     -0.172179     -0.232571      0.110892     -0.156816      0.788758       1.04315       1.07505       1.22159       1.11357       1.17506       1.03415      0.995861      0.868973      0.764481      0.669424      0.584273      0.453548      0.358111      0.273587      0.213378      0.150521      0.112045
  26   7 2039.8471    0.6705  0.6692  9.6469 -0.0009       7.79095  0.0191   0.0117   0.0346    0.0610   0.0000      0.913894   439.6941     -0.705626       18.6202    -0.0557469      -3.16963      0.687493       1.59615      0.248941     -0.357283     -0.293315       1.01109    -0.0139467       1.19587    -0.0229545    -0.0140413      0.318227      0.341971     -0.144123      0.945401       1.28060       1.36016       1.43596       1.50111       1.40429       1.32733       1.18414       1.12990      0.925346      0.780688      0.660459      0.515320      0.424559      0.307707      0.255396      0.179504      0.135615
  26   8 2206.1783    0.9640  0.8574 10.0729 -0.0017       5.76900  0.0217   0.0151   0.0403    0.0758   0.0000      0.717939   439.8031       3.21744       12.5796      -1.75027      0.695317     -0.468674       3.35522       1.46821    0.00128861      0.116995     -0.166397      -1.60994     -0.647686     -0.752460     -0.183145     -0.316900      0.374186      0.126123      0.980306       1.34179       1.41935       1.51982       1.51110       1.44370       1.43985       1.27471       1.15731      0.970401      0.837246      0.699874      0.555303      0.452128      0.339627      0.259723      0.195294      0.140130
  26   9 2366.2125    1.3616  0.9460 10.6720 -0.0011       3.82101  0.0228   0.0205   0.0447    0.0826   0.0000      0.659133   439.8225       3.02633       15.8410      0.120017      -2.36780      -3.53747      0.657020     -0.794350       2.05263      -2.07570      -2.06394    -0.0600453     -0.216079       1.40726     0.0666582     -0.102594      0.125100    -0.0164735       1.10098       1.43309       1.49257       1.57835       1.59263       1.59851       1.46248       1.25818       1.17668       1.03763      0.929602      0.782912      0.616915      0.485168      0.364212      0.279467      0.205567      0.141567
  26  10 2521.3496    1.8742  0.9843 11.3257 -0.0010       2.78749  0.0241   0.0276   0.0424    0.0826   0.0000      0.643929   437.6989       6.02153       15.1333      -2.66596      -1.14470       1.17148     -0.415936      0.494114      -1.53006     -0.835466     -0.576802      -1.08086      0.380979      0.216094    -0.0341357     -0.307246      0.418435      0.237634       1.06050       1.34782       1.49792       1.51451       1.55194       1.54258       1.45001       1.36519       1.21905       1.01884      0.889707      0.714355      0.586207      0.481265      0.357510      0.281566      0.221457      0.153045
  26  12 2826.7867    3.0759  0.9872 12.3305 -0.0029       1.66151  0.0235   0.0451   0.0427    0.0874   0.0000      0.534765   438.3972       7.14682       12.5092       4.28174      -4.00286      -3.23827      -1.68821     -0.770768     -0.793297      -2.11375       1.66997      0.590442     -0.318126      0.277525      0.244294    -0.0716420     -0.284950      0.232982       1.07482       1.41277       1.51949       1.64013       1.63038       1.58178       1.49396       1.33828       1.25473       1.04711      0.902397      0.708425      0.588432      0.479620      0.363554      0.275262      0.198698      0.149492
  26  13 2977.7215    3.6674  0.9816 12.7912 -0.0006       1.95680  0.0240   0.0543   0.0431    0.0812   0.0000      0.587977   440.1332       11.3829       13.2239       6.33850      -2.26411      -1.17954       1.48043      -3.23757       1.46414      -3.61318      0.588648      0.320855      -1.18812      -1.01856      0.553494     0.0845446    -0.0275187   -0.00209794       1.12429       1.40229       1.53458       1.61245       1.61224       1.54772       1.50309       1.43831       1.20919       1.03404      0.874797      0.738181      0.573258      0.466144      0.356598      0.281832      0.207902      0.153171
  26  14 3127.2117    4.0456  1.1581 13.0446 -0.0032       1.60988  0.0284   0.0577   0.0496    0.0901   0.0000      0.683161   440.1929       12.4945       14.2745       4.38122       1.55503      -2.64756       2.59153      -2.79427       1.24341      -1.64628     -0.211855     -0.500863      -1.13145     -0.811760     -0.153683      0.306362     -0.188822     0.0366815       1.26145       1.65624       1.75020       1.89380       1.83094       1.79272       1.68467       1.53535       1.39474       1.21746       1.06677      0.876332      0.706019      0.555208      0.427087      0.320471      0.237921      0.171257
  26  15 3275.6566    3.7259  1.6258 12.6720 -0.0016      0.203711  0.0331   0.0445   0.0613    0.0671   0.0000      0.388527   437.8163       15.2524       12.7940       7.50412      -1.22192      -4.03423       3.11429      -3.34014      -1.49537      -3.49937     0.0390231     -0.354558      0.278309      0.285796     -0.186313    0.00414081     -0.224475    -0.0614920       1.38570       1.90552       1.97570       2.12943       2.08749       2.07258       1.88930       1.78551       1.55312       1.38820       1.20477       1.00139      0.832541      0.632339      0.491742      0.365894      0.265564      0.191885
  26  16 3423.6771    3.1968  2.2066 12.3406 -0.0019      0.542427  0.0400   0.0335   0.0706    0.0517   0.0000      0.228905   443.9656       19.2325       9.52137       3.39280      -3.19039      -5.15267      -1.76955      -8.04558      -1.34388      -3.41132     0.0338172      -1.57697     -0.235637     -0.953761      0.369183    -0.0916073     -0.344184      0.557887       1.68407       2.26844       2.38343       2.60628       2.49149       2.47890       2.32744       2.15005       1.91642       1.66698       1.44816       1.20361      0.994400      0.777602      0.584668      0.449625      0.327513      0.230145
  26  17 3571.4503    2.6911  3.4083 11.7126 -0.0004      0.451437  0.0502   0.0223   0.0895    0.0390   0.0000      0.134412   437.0556       19.7990       15.8370       6.20317       1.06014      -1.25497      0.343937      -2.36257      0.424509      -2.00745       1.47128     -0.453144     -0.510493     -0.690648     -0.256703     -0.120255      0.410071     -0.174915       2.06288       2.78040       2.94738       3.19015       3.14153       3.13272       2.94893       2.69211       2.39865       2.05086       1.76152       1.46842       1.17969      0.934076      0.722207      0.552753      0.406404      0.292925
  26  18 3718.9878    2.2277  5.1940 11.1904 -0.0007      0.351347  0.0659   0.0154   0.1164    0.0313   0.0000     0.0793320   441.6625       24.1655       13.2685       2.04864      -1.97407      -7.45228      -3.62758      -11.5968      -1.39396    -0.0149468      -3.75635       1.70502     -0.412188       2.71466      0.664381      0.399429      0.284270      0.434238       2.75484       3.69103       3.90360       4.15368       4.14384       4.05244       3.84539       3.45836       3.10548       2.79787       2.39990       1.96905       1.59422       1.27484      0.970484      0.740780      0.542054      0.390045
  26  19 3866.2163    1.9150  7.1870 10.8207 -0.0002      0.463807  0.0826   0.0119   0.1510    0.0288   0.0000     0.0592098   433.4967       27.3736       2.98073       7.95861      -4.83043      0.157968       4.53737      -17.0237       3.38637      -1.34723       5.27635      -4.24012      -2.94056     -0.485512      0.788386      0.177630     -0.929123      0.593647       3.27459       4.43370       4.70286       5.05155       5.05935       4.84561       4.71774       4.27764       3.90821       3.30400       2.86057       2.37664       1.89469       1.51433       1.17038      0.898753      0.663338      0.479556
  26  20 4013.1118    1.5796  9.7880 10.5746 -0.0006      0.352623  0.1132   0.0091   0.2000    0.0254   0.0000     0.0546801   440.8510       21.8830       13.6568       20.5944      -3.47728      -20.4552       10.0025      -9.27368       2.93329      -5.69804       3.94531     -0.671721      -5.26182      -2.20351      0.535789     -0.209330      -1.25113      0.791753       4.23142       5.67116       6.21558       6.52395       6.54411       6.36255       6.00761       5.61681       4.95121       4.33864       3.72164       3.03771       2.51164       1.95590       1.52618       1.15019      0.863263      0.624190
  26  21 4159.6125    1.3320 12.5040 10.4370 -0.0004      0.188028  0.1564   0.0070   0.2603    0.0227   0.0000     0.0555183   420.0964       22.9686       33.4701       3.75113      -5.37477      -9.51468       10.8869      -2.44048       4.22070     -0.639988       1.34835       1.39683      -1.80632       1.73743       3.15292     -0.724688     -0.341574       1.08118       5.31744       7.06994       7.73728       8.24130       8.26927       8.04286       7.62351       6.89371       6.24493       5.42736       4.57684       3.80913       3.11455       2.47235       1.89528       1.44265       1.05809      0.757895
  26  22 4306.9043    1.1142 15.2478 10.2990 -0.0010      0.366529  0.2121   0.0056   0.3195    0.0208   0.0000     0.0615194   426.9936       28.0111       5.80640      -3.70938      -10.2792       10.3524      -9.74817      -30.5042       3.02160      -12.5525       11.6702     -0.687962      -4.30670       3.71300      0.703148     -0.335843     -0.983925       1.12738       6.45952       8.70598       9.50013       10.0479       10.2081       9.79046       9.34295       8.55520       7.63731       6.68357       5.71447       4.74970       3.85740       3.07807       2.35617       1.81669       1.29912      0.945538
  27   5 1713.6114    0.3210  0.2548  9.4686 -0.0044       18.5018  0.0129   0.0090   0.0204    0.0327   0.0000       2.95343   440.0458      -1.15849       19.9799      -1.07564      -3.50089   -0.00366108      0.528781       1.44533      0.657963      0.233729      0.901260      0.437358      0.244470      0.328585    -0.0804314     -0.194564     0.0468033     0.0409790      0.748776      0.993390       1.10233       1.03680       1.02699      0.829065      0.897433      0.857006      0.809698      0.820440      0.707512      0.569535      0.452417      0.365253      0.251859      0.209317      0.160032      0.114305
  27   6 1889.8661    0.4747  0.4399  9.5901 -0.0012       13.1779  0.0151   0.0099   0.0273    0.0425   0.0000       1.57212   439.4716      0.610448       17.9984       2.62925      -2.50029     -0.316923     -0.144671    -0.0251016    -0.0460653     -0.406937      0.209108      0.769335     0.0748143      0.221041      0.185845    -0.0125125     -0.203817     -0.107299      0.827153       1.14140       1.27475       1.35990       1.33614       1.32564       1.21296       1.09802      0.952761      0.847900      0.688709      0.565993      0.463837      0.348701      0.290856      0.213965      0.152557      0.111067
  27   7 2062.1266    0.6996  0.6941  9.7731 -0.0020       6.72208  0.0192   0.0120   0.0364    0.0592   0.0000      0.882771   440.2989       1.26086       19.2485      -1.38809      -1.05248     -0.697299      -1.83359      -1.32910      0.496889     -0.611409      0.879197     -0.199945     -0.120759      0.376735     0.0345476     -0.417975     0.0247171      0.189231      0.902407       1.22624       1.28489       1.43869       1.49084       1.34845       1.34630       1.20119       1.05213      0.918493      0.795741      0.658329      0.525198      0.416697      0.323674      0.256632      0.185056      0.133569
  27   8 2229.8728    1.0251  0.8427 10.2397 -0.0016       4.99368  0.0209   0.0159   0.0399    0.0716   0.0000      0.730838   440.8270       2.32133       16.4345       2.41433      -1.77736      -1.86769      0.451585     -0.273675     -0.456574     -0.834068      0.935139      -1.02623     -0.252344     -0.161850      0.601036     -0.151285     -0.636237      0.205508      0.960906       1.30021       1.38778       1.53638       1.46567       1.47690       1.34197       1.27780       1.13879      0.988082      0.835392      0.678561      0.573227      0.467222      0.365825      0.266094      0.199781      0.141378
  27   9 2391.2078    1.4635  0.9787 10.5996 -0.0001       4.41875  0.0232   0.0211   0.0426    0.0932   0.0000      0.635914   438.4047       4.25061       15.3229       3.31181      -3.30964     -0.533838      -1.20206     -0.679221      0.476095      0.314435     -0.931651     -0.235560      0.140700     -0.186019     -0.354213      0.116553     -0.143493     -0.379397       1.05707       1.33385       1.42335       1.55300       1.55685       1.48511       1.34563       1.26307       1.21716       1.04685      0.877520      0.754600      0.614631      0.503986      0.388735      0.290801      0.217117      0.159402
  27  10 2547.7247    1.9133  1.0597 11.4102  0.0021       2.20868  0.0248   0.0274   0.0472    0.0822   0.0000      0.628819   440.4230       4.28431       17.2193      -1.06430      -3.84931      -1.66000      -4.13311      -1.04350      0.462630      -1.78316     -0.527956     -0.440035      0.988440      0.188578      0.582581    -0.0984559     -0.243889      0.429241       1.04217       1.45350       1.53775       1.61144       1.64281       1.61919       1.55579       1.39328       1.28733       1.05437      0.927826      0.806239      0.631154      0.520980      0.384992      0.307826      0.219975      0.167820
  27  11 2702.2892    2.4720  1.0319 12.0518 -0.0014       2.27813  0.0252   0.0359   0.0456    0.0779   0.0000      0.639275   438.6751       4.48878       15.1349       4.37753       1.05199     -0.849710      -1.67949      -1.40153      0.580482      -1.29070      0.733509      -2.90777     -0.616776      0.123062     -0.496896      0.186427     -0.213785      0.121198       1.11694       1.50879       1.55697       1.69433       1.68323       1.66888       1.55921       1.40235       1.24557       1.13525      0.943639      0.813832      0.641977      0.525068      0.409159      0.313393      0.224672      0.158750
  27  12 2855.5862    3.2005  0.9512 12.5709 -0.0025       1.38545  0.0226   0.0480   0.0420    0.0804   0.0000      0.616250   439.5868       7.21782       14.2390       1.40496     -0.920981      -1.20058      -3.94332      -1.43189      -1.92582      -1.87029      0.237080      0.731064     0.0676511     -0.604403     -0.416439     -0.466112    -0.0793119      0.146502       1.01285       1.33800       1.47017       1.54637       1.53504       1.47635       1.43967       1.30041       1.17910       1.04295      0.858912      0.746244      0.629283      0.474642      0.373283      0.297546      0.213210      0.155610
  27  13 3007.3156    3.6971  1.0568 12.8966 -0.0012       1.25887  0.0250   0.0526   0.0460    0.0774   0.0000      0.584127   436.8857       10.4466       14.6875       2.72113     -0.798088      -1.92026      -2.87699      -4.31876     -0.859967     -0.216972     -0.902781      -1.30516      0.977280     -0.491303    -0.0915774      0.223390     -0.240636      0.118170       1.06979       1.38636       1.49502       1.60039       1.59152       1.50817       1.37771       1.31797       1.20574       1.08957      0.945534      0.784234      0.664195      0.526823      0.418337      0.314051      0.221586      0.163738
  27  14 3157.6045    3.9304  1.2492 13.0432 -0.0023       1.76976  0.0284   0.0529   0.0514    0.0742   0.0000      0.610973   438.1270       13.2643       15.4953       1.39003      -1.75924      0.740561       1.36600      -2.42658      -1.86753      -1.66172       1.20100      0.700125     -0.754448     -0.380839     -0.483575      0.268000      0.430693    -0.0418551       1.15901       1.49366       1.64274       1.77208       1.70794       1.68175       1.62102       1.44765       1.32608       1.17721       1.01596      0.847014      0.719682      0.556906      0.427202      0.329401      0.239379      0.177234
  27  15 3306.8138    3.6127  1.7005 12.7436 -0.0011      0.241475  0.0346   0.0414   0.0597    0.0594   0.0000      0.376757   442.2610       10.4944       13.8491      0.859714     -0.261217      -4.93759      -3.59606      -6.99665    -0.0737142      -1.73197      -2.05458      -2.05374     -0.586137     -0.179788     -0.683087     -0.215085     -0.289053      0.659271       1.41323       1.85699       2.01725       2.10132       2.09536       2.06760       1.97257       1.83013       1.65515       1.43518       1.21605       1.03160      0.849851      0.681857      0.532174      0.400948      0.307047      0.219689
  27  16 3455.6061    3.0391  2.5537 12.1295 -0.0024      0.509001  0.0427   0.0289   0.0761    0.0472   0.0000      0.183355   437.4286       17.0686       14.0340       2.17010      -3.62946      -4.02593      0.596133      -2.77311       2.16265      0.937084      -4.92557      -1.28353       2.73561      -1.03072      -1.19189      0.344298       1.00946    -0.0525360       1.72514       2.32052       2.53345       2.70313       2.70278       2.62906       2.47762       2.25658       2.02749       1.77610       1.54013       1.28683       1.04017      0.822558      0.641452      0.494369      0.365380      0.273440
  27  17 3604.0832    2.5302  3.7422 11.6319 -0.0011      0.666760  0.0522   0.0202   0.0953    0.0364   0.0000      0.120611   436.7098       19.0622       14.9133       3.86056       1.91576      -2.96380      -5.28667      -2.47122       3.74994      -6.02629      -3.48063      -2.92130      -1.37404     0.0134087      0.805930       1.20506      0.184981      0.175782       2.10762       2.77586       2.99963       3.26216       3.26058       3.15598       3.03591       2.71333       2.45319       2.18420       1.89383       1.59194       1.28051       1.02415      0.819088      0.614384      0.458756      0.328405
  27  18 3752.1554    2.1586  5.4654 11.1746 -0.0003      0.255068  0.0676   0.0145   0.1215    0.0298   0.0000     0.0793350   441.8635       19.8825       15.3660       11.2359     0.0738017      -5.21485       2.53426      -6.40486       2.95594      -6.01765       1.12937       2.30218     -0.314573      -1.10530     -0.914344     -0.469672      0.609171    -0.0120458       2.68924       3.56025       3.83807       4.14283       4.09785       4.07265       3.77493       3.48452       3.18227       2.81406       2.38431       2.03897       1.64569       1.35661       1.03424      0.800710      0.579270      0.422360
  27  19 3900.0055    1.8178  7.7352 10.8238  0.0000      0.423731  0.0882   0.0109   0.1580    0.0259   0.0000     0.0567244   439.1318       20.8748       7.86729      -1.71191      -3.36232     -0.392182      -2.52799      -2.57157      0.553248      -2.77205       2.60072      0.189461     -0.443582      -3.19392      -1.14657      -1.70582     -0.439535      0.575181       3.36337       4.43676       4.93629       5.27984       5.26426       5.15978       4.84793       4.46840       4.06434       3.54518       3.01336       2.50198       2.09378       1.66243       1.29360      0.997990      0.734241      0.537647
  27  20 4047.3981    1.5207 10.2630 10.5978 -0.0003      0.325683  0.1207   0.0085   0.2070    0.0239   0.0000     0.0549678   440.5438       24.1125       11.6554       7.44269       9.13662      -8.00073      -10.8035      0.666346       5.71758      -11.0142       3.80163     0.0906093       2.64253     -0.246104       1.42674    -0.0331759      0.697893     -0.211370       4.24424       5.70646       6.24502       6.62967       6.69621       6.51059       6.12038       5.69615       5.17884       4.50392       3.88202       3.21899       2.64222       2.12999       1.64960       1.28634      0.936465      0.698121
  27  21 4194.9938    1.2899 13.6073 10.4241  0.0007      0.357999  0.1703   0.0065   0.2731    0.0213   0.0000     0.0560062   434.7449       30.9139       9.57905      -1.94782      -1.09967       17.7516      -3.27949       2.51825      -10.6866      -10.5678      -2.70925      -8.36256     -0.187336       2.21979     -0.736116      -1.05918      0.809828    -0.0556472       5.38519       7.28497       7.96582       8.47561       8.60623       8.25070       7.88418       7.29679       6.54528       5.76404       4.93411       4.13003       3.42363       2.70276       2.14157       1.62582       1.20026      0.881158
  28   6 1910.2219    0.5410  0.4442  9.4812 -0.0014       10.2830  0.0134   0.0107   0.0266    0.0477   0.0000       1.19589   440.7340      0.480662       18.2390     -0.718548      -2.36649      0.166379     -0.411846      0.270207     -0.653202      0.940227      0.941658    -0.0306970     -0.200279    -0.0526748      0.580131     0.0196785    0.00201806     -0.136698      0.660441      0.902947      0.966799      0.979283       1.00407      0.938947      0.947342      0.881729      0.833876      0.745575      0.584812      0.511849      0.416324      0.340822      0.263682      0.214579      0.161011      0.123443
  28   7 2084.0218    0.7374  0.7329  9.8818 -0.0020       6.61201  0.0188   0.0122   0.0373    0.0612   0.0000      0.833955   441.4091       2.09495       18.6186      0.514364      -1.12792    0.00479737       2.48518     -0.714973     -0.273350      0.210563      0.371156     -0.445001     -0.160874     0.0608429      0.234332   -0.00389602      0.470412     0.0755842      0.920284       1.25774       1.33434       1.40156       1.36168       1.27964       1.23646       1.14934       1.09255      0.961884      0.863776      0.714795      0.594028      0.474543      0.362194      0.281465      0.206161      0.151057
  28   8 2252.9607    1.0691  0.9010 10.3700 -0.0013       4.68418  0.0214   0.0160   0.0418    0.0732   0.0000      0.699472   440.6275       3.22683       13.6969      0.954260    -0.0388935       1.86122      0.440028      0.338060      -1.98881      0.451934       1.87303      0.186384     -0.136090     -0.444715      0.316819      0.368867    -0.0952725     -0.165546      0.912271       1.18030       1.28098       1.37222       1.35036       1.35230       1.29841       1.12693       1.08604      0.953928      0.835606      0.722990      0.587077      0.469495      0.375780      0.290570      0.214618      0.160285
  28   9 2415.5601    1.5393  1.0288 10.8915 -0.0029       4.30793  0.0236   0.0216   0.0454    0.0838   0.0000      0.624310   440.6028       4.53874       17.8596       2.49388      -1.02457      0.337500      -2.17835       1.26871      0.590661      -1.38026    -0.0445339       1.59662     -0.892338      0.412835     -0.183426     0.0916386      0.125190      0.121426      0.954667       1.27955       1.38133       1.46201       1.43825       1.43596       1.40610       1.24404       1.19493       1.03157      0.897500      0.728463      0.646433      0.516896      0.403283      0.300762      0.234862      0.176135
  28  10 2573.6282    1.9561  1.1430 11.6762 -0.0011       4.00259  0.0280   0.0275   0.0483    0.0762   0.0000      0.654520   439.6705       4.05557       14.0874       3.02059      -1.69531       4.10870      -2.01632      -1.66613      -1.13378       1.15987      0.230673     -0.549859      0.152020     -0.168514    -0.0268136     -0.409375      0.335558      0.312425       1.09682       1.52185       1.59590       1.82413       1.78516       1.73720       1.63556       1.48962       1.37120       1.16445       1.01644      0.863584      0.685910      0.556334      0.431676      0.338391      0.253513      0.186446
  28  11 2729.5495    2.7372  1.0383 11.9769 -0.0018       2.59187  0.0231   0.0376   0.0433    0.0894   0.0000      0.660068   438.1830       4.12140       13.3572       2.75630      -3.60057     -0.929383       1.28546       1.12081      0.578671     -0.929840      0.339655      0.941247     -0.966875    -0.0857749     -0.294794      0.354200     -0.113333      0.201182       1.01441       1.36515       1.47166       1.54902       1.49783       1.45950       1.40293       1.30246       1.21174       1.06299      0.924108      0.805221      0.665226      0.545612      0.402652      0.315507      0.239624      0.173713
  28  12 2883.9115    3.4405  0.9615 12.5610 -0.0001      0.131127  0.0216   0.0491   0.0416    0.0845   0.0000      0.570550   438.2515       7.33406       14.3924       2.76453      -1.88021      0.899590     -0.143615      -1.59745      0.412927     -0.304858      -2.29477     -0.608252     -0.694713     -0.235439      0.648907     -0.195218    -0.0494644      0.190031      0.958482       1.24741       1.36243       1.46255       1.46682       1.44348       1.35769       1.27370       1.16648      0.994826      0.837411      0.697398      0.574174      0.456921      0.376359      0.286875      0.217626      0.162670
  28  13 3036.5032    3.9654  1.0530 12.8076 -0.0032       1.64701  0.0245   0.0546   0.0435    0.0909   0.0000      0.507688   439.3987       11.3354       13.3900       4.50967      -2.53073      0.940398      -2.26989      -3.76400      -1.43773      -3.07960     0.0937846      -1.47641      0.253111      -1.38223       1.57054      0.291980      0.317698      0.209024       1.02956       1.39934       1.44606       1.57844       1.54842       1.52568       1.42952       1.30955       1.23479       1.07857      0.949667      0.798240      0.654004      0.523505      0.409073      0.312708      0.243877      0.179623
  28  14 3187.4846    3.9463  1.3608 12.7720 -0.0005      0.538101  0.0286   0.0485   0.0512    0.0794   0.0000      0.452715   438.1951       12.1353       13.5585       7.62258      -3.45548      -2.13942       2.01865     0.0704134     -0.287180      -2.27455      0.194742      -1.42977      0.519010      0.559490    -0.0884755      0.328627      0.105854    -0.0822924       1.13514       1.51791       1.58172       1.74662       1.73957       1.71659       1.60228       1.51356       1.34441       1.22964       1.03330      0.864245      0.689597      0.583722      0.440242      0.349326      0.268931      0.204164
  28  15 3337.7198    3.5513  1.9183 12.4839  0.0001       1.09968  0.0342   0.0372   0.0622    0.0574   0.0000      0.257551   438.2251       16.3559       13.2080       4.59248      -3.66691       1.68248      -1.12438     -0.897895       1.20766      -1.13356     -0.547743      0.443167      -1.91773      0.475087     -0.314177     -0.385108     -0.271580      0.666931       1.36184       1.83796       2.01229       2.18079       2.14618       2.16203       2.01579       1.85777       1.63543       1.46273       1.26844       1.05324      0.892299      0.710832      0.553895      0.432565      0.315151      0.235652
  28  16 3487.2640    2.9604  2.7105 12.2141 -0.0021      0.941785  0.0437   0.0273   0.0776    0.0423   0.0000      0.193336   439.2996       11.4472       12.1819       7.77831      -4.81112      -4.27697       4.61333       1.26112       1.67029      -6.58008     -0.487275      -3.38467      0.254885      0.383260      0.245227     -0.861345    -0.0788422    -0.0191764       1.68292       2.20303       2.38407       2.59454       2.56925       2.64128       2.43164       2.23905       2.01912       1.77963       1.56143       1.32469       1.09320      0.887212      0.680179      0.535379      0.403665      0.297099
  28  17 3636.1791    2.4853  3.9240 11.5723  0.0000      0.361456  0.0529   0.0190   0.0956    0.0358   0.0000      0.116091   440.4887       19.6730       12.0425       4.17231      -7.02953      -4.44867      -2.34659      -3.61170       2.61707      -4.40851     -0.468911     -0.994925      -1.36894     -0.711468      0.699563     -0.909776     -0.350896      0.338658       2.04698       2.70811       2.98363       3.13446       3.25868       3.17098       3.00964       2.73521       2.48052       2.17164       1.90489       1.60770       1.33269       1.07767      0.831637      0.646453      0.486343      0.363664
  28  18 3785.0118    2.0637  6.1308 11.0948  0.0001      0.341493  0.0722   0.0129   0.1307    0.0274   0.0000     0.0695554   443.2148       19.8836       4.96720       4.21545       4.82313     -0.770575       6.33688      -1.41978       1.22636      -3.93143      -3.16478      -1.03428       2.47514     -0.497049      -1.15848     -0.379452     -0.127598     -0.333153       2.69870       3.58006       3.97001       4.16840       4.20963       4.15427       4.01127       3.66683       3.33839       2.88350       2.52126       2.11107       1.76147       1.41741       1.12706      0.870837      0.647084      0.482376
  28  19 3933.3358    1.7383  8.2897 10.7946 -0.0005      0.351918  0.0939   0.0100   0.1656    0.0250   0.0000     0.0559583   431.8552       24.6337       9.97698       5.59322      -1.54970      -3.18945      -4.00087      -5.53626      0.948073       3.68080       3.48357      -4.56306      0.890966       1.16310      0.778172     -0.249037     -0.157142      0.931862       3.42951       4.53714       5.02607       5.36396       5.41509       5.32832       5.06114       4.66291       4.24669       3.67637       3.16873       2.68867       2.23000       1.78534       1.41318       1.10141      0.820091      0.609872
  28  20 4081.4025    1.4593 11.0598 10.5743 -0.0015      0.383925  0.1314   0.0077   0.2177    0.0230   0.0000     0.0564295   444.1254       33.0269       19.6188       7.66437       8.69446      -15.9896       1.37989      -11.4358       1.78237       12.0845       1.77111      0.452301       2.04450       1.22062      0.598804      -1.08224      0.213384      0.421117       4.34040       5.82849       6.34156       6.73387       6.86983       6.77846       6.42264       5.85580       5.40833       4.75150       4.13390       3.49505       2.88245       2.32016       1.83658       1.42790       1.07062      0.797634
  28  21 4228.7567    1.2318 14.1630 10.4259 -0.0001     0.0429785  0.1836   0.0059   0.2831    0.0206   0.0000     0.0595772   440.5664       18.0003       12.4248      -3.69269      -2.80158      -6.01572      -4.89360      -5.42271      -9.69101      -1.63583       17.4905      -7.88285      -2.42908      -4.86942      0.426048       2.62007     -0.333887     -0.325704       5.48184       7.29675       8.04246       8.64503       8.63913       8.53527       8.18238       7.52825       6.76901       5.98210       5.16428       4.40912       3.57947       2.94659       2.32343       1.77784       1.34496      0.992952
  29   5 1751.6017    0.3421  0.3306  9.5141 -0.0047       17.8672  0.0144   0.0087   0.0230    0.0343   0.0000       2.40741   440.0840     -0.707232       16.9584       1.45237      -2.38786      -1.30816      0.748250      0.266655      -1.04106     -0.104130      0.425917    -0.0776013     -0.404310     0.0371779     -0.524411     -0.156856    0.00702465    -0.0913701      0.662651      0.891299      0.982509       1.14646       1.07021       1.02941       1.04332      0.925237      0.861923      0.748578      0.660850      0.536780      0.410084      0.371365      0.289251      0.230989      0.166299      0.127304
  29   6 1930.2822    0.5417  0.5119  9.5784 -0.0008       10.5805  0.0144   0.0104   0.0303    0.0475   0.0000       1.17213   440.2385       1.59206       20.4007      0.901774      -2.58454      0.594407      0.143897      -1.75376      0.587898     -0.857398      0.277801     -0.422718      0.443867     -0.505879      0.127686    -0.0615510    -0.0842959     0.0657845      0.731426      0.994105       1.07568       1.14519       1.15689       1.11566       1.06327      0.966298      0.892032      0.778800      0.697945      0.605958      0.534600      0.421095      0.338210      0.250255      0.185907      0.135516
  29   7 2105.4275    0.7973  0.7291  9.8959 -0.0007       5.12445  0.0180   0.0126   0.0355    0.0620   0.0000      0.779387   440.5865       3.51818       19.4665       1.14827      -1.09237      0.161595       1.37167     -0.403657      0.214974     -0.390546      0.797174     -0.295423       1.39490       1.17320     -0.517512      0.264984      0.121884    0.00422160      0.805066       1.01797       1.10094       1.25271       1.25260       1.22706       1.14684       1.02081      0.973126      0.866925      0.766684      0.621461      0.521856      0.449194      0.347096      0.264386      0.207794      0.146224
  29   8 2275.5202    1.1814  0.8089 10.3900 -0.0006       4.64040  0.0188   0.0178   0.0367    0.0735   0.0000      0.659872   441.5982       1.89528       16.3783      -1.19605       1.06663      0.386997      -2.08313      -1.94550     -0.658684    0.00237052     -0.456492     -0.864106      0.362389      0.121127     -0.746865     -0.214161     -0.112215      0.314724      0.835383       1.10480       1.14985       1.26937       1.24726       1.28625       1.20702       1.14932       1.00227      0.864086      0.773025      0.653338      0.562164      0.453392      0.354718      0.267877      0.210508      0.157105
  29   9 2439.2713    1.6021  1.1447 10.8962 -0.0010       3.41670  0.0263   0.0212   0.0472    0.0870   0.0000      0.617366   439.7170       4.14391       16.1686       1.11584      -4.51386     -0.893565       1.38651       2.11321       1.43759     -0.377200      0.747553      0.343167      0.407801    0.00670791      0.864866      0.204483     -0.424313     -0.198510       1.01672       1.28653       1.42499       1.53752       1.50963       1.52074       1.43416       1.38362       1.22954       1.04925      0.959128      0.797625      0.672069      0.527903      0.438457      0.348350      0.250249      0.192542
  29  10 2598.8796    2.1637  1.0605 11.5887 -0.0038       2.85140  0.0236   0.0296   0.0446    0.0830   0.0000      0.587088   440.2221       5.18037       13.8303       3.59401      -2.78344      -1.77313      -2.16012      -2.95226      -2.36338      0.100267     0.0859913      -1.01630      -1.37318    -0.0920061      0.578479    -0.0143687     0.0769786      0.425839       1.01784       1.36445       1.54042       1.64910       1.65169       1.62298       1.50110       1.39964       1.26114       1.13498      0.951998      0.818069      0.648575      0.534256      0.418073      0.326647      0.252654      0.187215
  29  11 2756.3568    2.8064  0.9848 12.2547 -0.0015       2.72221  0.0222   0.0392   0.0414    0.0746   0.0000      0.652562   438.2664       6.82433       15.2469       1.70155      0.368429      -2.06328      -1.30322      -2.56379     -0.435876    -0.0688121      0.800227     -0.273540     -0.388208    -0.0576460      0.394621      0.494733      0.131523    -0.0100109      0.932514       1.19257       1.27957       1.35160       1.39623       1.37741       1.27755       1.17759       1.09024      0.973544      0.868610      0.757179      0.627340      0.506276      0.397595      0.310492      0.240217      0.174028
  29  12 2911.8604    3.4302  1.0477 12.5681 -0.0003      0.577299  0.0235   0.0476   0.0441    0.0860   0.0000      0.603061   438.3467       8.38816       13.3035       4.83258      -4.60806       1.39818      -2.88462      -3.68920       1.22827     -0.711603      -1.63192      -1.39015     -0.757880      0.328307     0.0355936      0.483137      0.288186      0.408094      0.989441       1.31601       1.42219       1.57529       1.57879       1.53891       1.47138       1.35290       1.22252       1.05921      0.909118      0.745764      0.633529      0.508057      0.403223      0.312867      0.243968      0.181271
  29  13 3065.2345    3.9337  1.1561 12.9845  0.0005       1.17836  0.0268   0.0529   0.0471    0.0859   0.0000      0.539872   438.3043       11.9779       16.0281       2.76385      -1.45328       1.52182     -0.212862      -2.49502     -0.166195      -1.36247     -0.776190     -0.492301     -0.635752     -0.883717     -0.460213      0.487306     -0.352524      0.115416       1.02554       1.39718       1.47595       1.59560       1.51619       1.54243       1.45430       1.34730       1.25929       1.14305      0.987610      0.850971      0.703844      0.577444      0.461769      0.362369      0.264635      0.203796
  29  14 3217.1215    3.8284  1.4023 12.8311 -0.0007       1.11697  0.0287   0.0461   0.0515    0.0696   0.0000      0.405374   438.8040       12.8032       13.1545       7.71389      -3.04184    -0.0918272      -1.60856     -0.520999       2.26010      0.447725      0.867839      -2.10703      -1.06331     -0.825633    -0.0172931      0.489575    -0.0425874      0.206915       1.06919       1.43149       1.54133       1.67735       1.67896       1.66769       1.57232       1.46985       1.33564       1.17890       1.03297      0.894810      0.734122      0.596082      0.477859      0.360518      0.286898      0.218604
  29  15 3368.1218    3.3667  2.0775 12.4647 -0.0010       1.30298  0.0366   0.0334   0.0634    0.0478   0.0000      0.250187   440.5985       14.0495       13.0470       6.01496      -5.20786      -8.30629       2.70030      -4.85642      0.876401      -3.66089      0.131908     -0.849161     0.0932698     -0.556812      0.130380     0.0609293     0.0537878      0.427823       1.39133       1.85183       2.07416       2.23338       2.22360       2.24028       2.09684       1.91093       1.77056       1.49657       1.32652       1.14324      0.921935      0.750102      0.581426      0.467854      0.356836      0.270851
  29  16 3518.4958    2.8429  3.1109 11.9827 -0.0003      0.903108  0.0470   0.0241   0.0815    0.0387   0.0000      0.161693   438.9051       19.1108       11.0679       1.67073      -1.38571      -1.70168       3.79957      -5.52581      -3.32674     -0.421773     -0.839762      0.601396      -1.50649     -0.933223     0.0975278      0.474677     -0.553458     -0.219393       1.71506       2.30251       2.52810       2.69529       2.73249       2.65833       2.53996       2.36264       2.11281       1.92479       1.69804       1.41127       1.19082      0.958218      0.747379      0.603999      0.455701      0.345899
  29  17 3668.1942    2.3498  4.5109 11.3828 -0.0003      0.560593  0.0569   0.0168   0.1052    0.0326   0.0000     0.0989343   443.7433       16.9767       8.85396       5.30726       1.86285       2.55618       3.77314      -4.81977      -1.02621      -1.25881      0.614540     -0.212523       1.03340      -1.00062      -1.58803       1.35721      0.952274     -0.188594       2.12104       2.75666       2.99988       3.24851       3.22327       3.25695       3.11007       2.91295       2.63047       2.33637       1.98710       1.70799       1.42176       1.13667      0.944887      0.728806      0.554751      0.423241
  29  18 3817.5131    1.9672  6.4949 11.0414 -0.0003      0.417617  0.0763   0.0120   0.1354    0.0258   0.0000     0.0699926   441.0020       17.2326       14.0049       12.5972      -6.24364       3.55251     -0.995560      -1.85807       5.91633      -3.87183     -0.808994       1.45708       1.19330     0.0834020       2.43096    0.00393572      0.158536      0.749702       2.68644       3.68279       3.97794       4.23750       4.24045       4.17974       3.96242       3.74086       3.40403       3.01090       2.71014       2.29455       1.93207       1.58127       1.24188      0.954531      0.732579      0.552584
  29  19 3966.5034    1.6859  9.3143 10.6953 -0.0002      0.356033  0.1031   0.0090   0.1813    0.0236   0.0000     0.0535979   437.9471       14.6543       13.3193       7.68632      -11.8801      -2.80931       3.67467     -0.395222      -3.84256      -5.53888      -1.31126       1.36775      -1.08907      0.988358       2.15771       3.09435       1.64037   -0.00125018       3.55258       4.74847       5.22983       5.63844       5.64484       5.52560       5.29573       4.91518       4.46236       4.00734       3.46363       2.92167       2.43976       1.98072       1.57700       1.23805      0.956829      0.705497
  29  20 4115.3168    1.4124 12.3517 10.4885 -0.0006      0.390069  0.1456   0.0068   0.2391    0.0220   0.0000     0.0534259   442.3557       14.6575       31.9182       6.16953       6.03293       1.63098      -3.56980       2.28836     -0.631355      -1.93458      -5.02325      -1.20511      -4.50197       3.53074       1.59381       1.90046      -2.39013       1.67895       4.45493       6.05521       6.61421       7.01032       7.08235       7.00960       6.72215       6.32113       5.68360       5.03997       4.39145       3.72285       3.13367       2.53291       2.02080       1.58482       1.20189      0.909527
  29  21 4263.6456    1.1594 14.6606 10.4058 -0.0009      0.335679  0.1997   0.0055   0.2961    0.0195   0.0000     0.0649390   439.0403       23.2519       6.57558      -13.3983      -1.02489      -3.49945      -3.99349      -9.10261      -1.61599      -15.9893       6.03984       9.86586       6.40197       1.25806      -5.12793       3.49884      0.345615      0.959857       5.52779       7.57528       8.16571       8.86652       9.13705       8.83222       8.49568       7.86380       7.19124       6.35907       5.56561       4.70655       3.94203       3.23629       2.54191       2.02119       1.48986       1.13341
  30   4 1581.9364    0.1941  0.1746  9.4708 -0.0073       46.6483  0.0107   0.0072   0.0195    0.0276   0.0000       7.95676   441.0302     -0.495400       19.2593      0.254186      -3.15536     -0.318237       1.42542      0.355776     -0.890015      0.283576     -0.151812    -0.0204900     0.0644960   -0.00723269      0.547662   -0.00271006    -0.0661831    -0.0651402      0.578493      0.748063       1.05629      0.917914      0.826893      0.754701      0.719323      0.701635      0.689018      0.648884      0.581166      0.520471      0.447371      0.327196      0.285314      0.223839      0.167649      0.173869
  30   7 2126.4998    0.8172  0.7429  9.9946 -0.0027       6.89465  0.0189   0.0127   0.0348    0.0602   0.0000      0.828553   439.4672      0.475758       18.7800      0.982616      -1.29212     0.0519179     -0.778653     -0.346550     -0.120012      0.899151     -0.662545      -1.04366      0.115729      0.135257      0.704463     -0.221063     -0.431504     0.0737864      0.758166       1.06321       1.10688       1.22239       1.21760       1.23730       1.18678       1.07957      0.984434      0.875584      0.757702      0.666952      0.551996      0.441416      0.356962      0.275430      0.217029      0.166195
  30   8 2297.5131    1.2283  1.0214 10.2834 -0.0021       4.05595  0.0239   0.0164   0.0415    0.0877   0.0000      0.637847   440.7963       3.41015       16.2983       2.10057      -2.80363     -0.932930      0.355264     -0.793643      -1.61247      -1.58071     -0.620650     -0.126601     -0.242895      0.208294     0.0610508      0.285498     -0.333867      0.442370      0.900789       1.20487       1.32737       1.41711       1.40733       1.40175       1.32062       1.27494       1.15635       1.02295      0.896769      0.749874      0.660021      0.541917      0.426907      0.333122      0.269062      0.191030
  30   9 2462.4702    1.6310  1.0940 11.4010 -0.0010       3.65578  0.0260   0.0225   0.0461    0.0689   0.0000      0.675904   439.9176       5.26144       16.6336       5.80226     -0.500901       1.18259       1.75917      -1.06694       1.05106      -1.28847      -1.54947     -0.888741     0.0375989    -0.0663476    -0.0918535      0.545908      0.186806     -0.198551       1.00020       1.33331       1.52124       1.64550       1.64425       1.62926       1.53761       1.40758       1.29849       1.17198      0.971032      0.848616      0.691924      0.548510      0.451058      0.342804      0.277090      0.218743
  30  10 2623.6993    2.2569  1.0960 11.8526 -0.0007       2.20143  0.0257   0.0304   0.0445    0.0791   0.0000      0.640285   440.9532       5.80410       17.0425       2.24082      -2.00438       1.72169      0.679430      -1.56527       1.01669       1.25203      0.519654      0.784235     -0.195446     -0.357289      0.571893      0.327008     0.0594303     -0.191759      0.967178       1.29477       1.38862       1.49794       1.45454       1.44596       1.42498       1.34431       1.23928       1.11733      0.936737      0.794618      0.656180      0.540177      0.452462      0.360911      0.275147      0.209373
  30  11 2782.6974    2.9762  1.0265 12.1132  0.0016       1.24798  0.0228   0.0397   0.0412    0.0875   0.0000      0.545579   441.8253       7.42858       15.3448      0.314168      -4.15478     -0.561524      -2.08835      -3.15532       1.33743     -0.869913     -0.957150      -1.42803      -1.24760     -0.625799      0.400086     -0.228247     -0.432714      0.166732      0.871164       1.13444       1.22159       1.36235       1.34280       1.29304       1.27503       1.18641       1.11078      0.958131      0.842973      0.744526      0.609077      0.526123      0.406821      0.326082      0.251399      0.187716
  30  12 2939.4280    3.4990  1.0101 12.8608 -0.0005       2.81830  0.0231   0.0485   0.0413    0.0728   0.0000      0.625615   439.5519       9.20334       14.3991       3.78424      0.797700      -2.45680      0.617910      -3.94545       1.51613     -0.275294     -0.752231      -1.93639      0.920060      0.197393     -0.231188      0.286369      0.499784     -0.279935      0.894616       1.15293       1.24325       1.36347       1.34101       1.32659       1.27653       1.20650       1.11904      0.991857      0.891706      0.757036      0.620575      0.493515      0.408910      0.323674      0.258584      0.197128
  30  13 3093.6510    4.0237  1.1747 13.1089 -0.0005      0.405658  0.0268   0.0532   0.0475    0.0781   0.0000      0.588287   439.7945       9.36343       16.7669       4.03027      -2.48883      -3.57277       1.76552      -3.07033       2.01256      -1.70276      0.927929      -1.95171      -1.14580     -0.487190      0.225307      0.336417      0.135662      0.311127      0.995861       1.33128       1.45506       1.52239       1.54190       1.54982       1.45410       1.40082       1.30958       1.10823      0.962928      0.830220      0.688629      0.548796      0.458285      0.361763      0.282872      0.215273
  30  14 3246.3444    3.8627  1.5322 12.9200 -0.0027       1.21415  0.0307   0.0447   0.0558    0.0598   0.0000      0.395123   439.5574       9.98549       17.8119       1.60438      -2.49718       1.97769      -1.23776      -3.90948       2.99363      -2.88767      0.172166     -0.269269      0.797426      -1.17617      -1.12429      0.188361      0.423708     -0.294652       1.17717       1.58562       1.75000       1.94474       1.93882       1.92919       1.83366       1.67227       1.51712       1.32910       1.12399      0.960317      0.776172      0.649335      0.518054      0.408322      0.311989      0.231202
  30  15 3398.0328    3.2564  2.1770 12.5139 -0.0007      0.447783  0.0373   0.0315   0.0652    0.0437   0.0000      0.243017   441.1709       17.7359       14.4726       2.96726     -0.738663      -3.63330     -0.936367      -5.09191      0.578375      -1.57152      -3.74980      -1.33285      -2.05713     -0.815394      0.354652      0.367428     -0.121410     -0.834940       1.35673       1.80264       1.94589       2.10681       2.09924       2.11335       2.02023       1.90058       1.74070       1.54702       1.31974       1.14351      0.945795      0.787670      0.651394      0.503632      0.380880      0.295293
  30  16 3549.3284    2.7077  3.3712 11.9085 -0.0010      0.756872  0.0481   0.0216   0.0867    0.0354   0.0000      0.132630   435.0795       17.4246       14.1676       6.23746      -6.10654      -1.90467     -0.436168      -9.84130       1.11344      -4.54771       1.79265     0.0464256     -0.602526      -1.96271      0.263477      0.815692     -0.157900      0.310718       1.68898       2.30827       2.52266       2.70366       2.73388       2.70047       2.59683       2.39891       2.23532       1.95011       1.72278       1.49100       1.22261       1.03610      0.806163      0.634905      0.493471      0.381085
  30  17 3700.0110    2.2848  5.0521 11.2297 -0.0001      0.736623  0.0608   0.0151   0.1082    0.0310   0.0000     0.0837425   439.0732       17.1627       16.4805       2.73160      -2.41095      0.586759      0.872220      -2.40519      0.194357      -3.20217       2.22814     -0.460502      -1.01698     -0.611291      0.860945      0.309082     -0.664365      0.589566       2.16341       2.85858       3.13706       3.39866       3.42005       3.34325       3.17693       3.01863       2.74669       2.48550       2.18165       1.86661       1.55425       1.28812       1.02241      0.819746      0.630595      0.475186
  30  18 3849.7563    1.9464  7.4240 10.8177  0.0013      0.394941  0.0802   0.0108   0.1421    0.0258   0.0000     0.0584078   438.3936       21.6246       19.8186       6.87212       1.68174      -1.28172       5.77764      -2.72895      0.290807     -0.733229      0.527765      -5.40907       2.71429      -1.39727      -1.52810     -0.367829     -0.351107     -0.958837       2.81849       3.69760       4.06568       4.35465       4.39408       4.37436       4.20205       3.96500       3.59406       3.20067       2.73641       2.40758       1.99800       1.65690       1.29421       1.04682      0.805344      0.619120
  30  19 3999.2126    1.6188  9.8760 10.6425 -0.0001      0.338588  0.1094   0.0083   0.1883    0.0231   0.0000     0.0541329   441.5752       23.9084       3.94295       9.26637       2.65328      -2.26431       8.95320       7.11960      0.253265      -4.51430     -0.690388       3.30596     -0.220772      0.837406     -0.518339       1.31260     -0.220805      0.791543       3.54412       4.73705       5.29348       5.56710       5.70400       5.67756       5.39823       5.05643       4.59796       4.09506       3.57200       3.09492       2.54958       2.10114       1.70201       1.34303       1.02835      0.785188
  30  20 4148.4672    1.3912 12.5794 10.4806  0.0002      0.220226  0.1476   0.0065   0.2377    0.0213   0.0000     0.0523796   437.1480       12.4417       14.8008       2.19995       2.49335      -2.75804       7.70044      -9.67046     -0.940187      -2.55262       3.61774       1.63057       1.97623       1.15445      -1.15227      -1.05664       2.32661      -1.48296       4.35185       5.78947       6.43195       6.84961       6.99217       6.81413       6.58297       6.14841       5.65583       5.02133       4.39475       3.84717       3.17776       2.64249       2.08785       1.67395       1.27989      0.973120
  30  21 4297.5687    1.1091 14.8794 10.4268 -0.0009      0.410179  0.2004   0.0054   0.3076    0.0187   0.0000     0.0614284   424.0354       20.7360       8.40492       4.63332      -7.40356      -17.9173       7.62579      -3.04582       5.68616      -1.78750      -7.19582      -2.22461       4.41741       5.12005      -3.98045      -1.06030       1.30290       1.40466       5.33644       7.25692       8.05063       8.55003       8.77519       8.59804       8.21153       7.74310       7.12513       6.29681       5.57328       4.76368       3.98318       3.31670       2.61610       2.09445       1.59920       1.21348
  31   5 1788.3092    0.3853  0.3959  9.5096 -0.0038       15.6420  0.0137   0.0085   0.0266    0.0362   0.0000       1.94415   440.3654     -0.827177       19.8259      0.814986      -2.92409     -0.152718      0.198414    -0.0504949     -0.129586      0.480860     -0.671604     -0.656572     -0.444688      0.322803      0.254375      0.111767      0.387755    -0.0403796      0.654037      0.905367      0.975504       1.03856      0.991361      0.868472      0.859235      0.801459      0.787687      0.751713      0.693542      0.638754      0.516951      0.423008      0.327951      0.260979      0.204914      0.154642
  31   6 1969.5258    0.6076  0.5502  9.6236 -0.0017       8.01267  0.0146   0.0107   0.0294    0.0520   0.0000      0.978916   439.2468       1.50842       18.6797      0.566253      -1.55154       1.32999     -0.900772     0.0499667      0.167858      0.761575      0.936408     -0.805950       1.29963     -0.189612    -0.0550231     -0.486701      0.372005     0.0207596      0.678170      0.849963      0.961038      0.997371      0.997086      0.979476      0.973840      0.903189      0.857768      0.760078      0.667390      0.551186      0.465322      0.390757      0.310520      0.255933      0.204248      0.153590
  31   7 2147.1543    0.8905  0.7982  9.9272 -0.0001       6.21377  0.0184   0.0131   0.0354    0.0681   0.0000      0.713771   440.6272      0.809891       20.1846       1.03743      -4.00138      -3.65750      0.506138      0.161085      0.522633     -0.787955      0.210155     0.0693179      0.604814    -0.0362651      0.140924     -0.141298     -0.203258     0.0174068      0.749172      0.984052       1.10589       1.15767       1.20062       1.18775       1.13500       1.02457      0.951977      0.863933      0.750740      0.669450      0.551964      0.464843      0.367318      0.289705      0.229987      0.173261
  31   8 2319.1234    1.2887  0.9241 10.7090 -0.0023       5.47377  0.0213   0.0183   0.0394    0.0710   0.0000      0.689794   440.8417       2.51104       16.1777      0.986028      0.667191     -0.667615      0.307075     -0.803483     -0.613227      -3.33819      0.437250      0.605636     -0.452612      0.471022      0.153517     0.0601136     -0.585435     -0.196280      0.828334       1.08499       1.13589       1.26789       1.31506       1.22170       1.19976       1.12336       1.08216      0.919451      0.829349      0.731132      0.617710      0.517207      0.391910      0.336291      0.257587      0.194778
  31   9 2485.1921    1.7325  1.1464 11.3110 -0.0009       2.38126  0.0256   0.0226   0.0470    0.0764   0.0000      0.644422   438.5627       3.47782       17.6375     -0.756884     -0.136819       1.84488      0.360185      -1.17680   -0.00427640      -1.72880     -0.255950      0.313716     -0.727033      -1.27402    -0.0702672      0.243063     -0.410958     -0.114697      0.931356       1.18484       1.30036       1.40303       1.44310       1.41658       1.37998       1.28534       1.17629       1.02978      0.932690      0.803031      0.679604      0.548484      0.455239      0.352237      0.278653      0.218003
  31  10 2648.0299    2.3318  1.1072 11.9035 -0.0013       2.46273  0.0248   0.0310   0.0451    0.0797   0.0000      0.573894   438.9319       6.10114       16.9439    -0.0341337      -3.25691      0.436876     0.0606113      -2.12414      0.925073      -1.84989     -0.211281       1.64963     -0.697150    -0.0221859      0.182817      0.621052      0.497353      0.236632      0.984474       1.26462       1.39382       1.48712       1.53403       1.53097       1.43346       1.29582       1.24951       1.10148      0.963762      0.829544      0.673561      0.569005      0.453552      0.356053      0.278121      0.223765
  31  11 2808.6140    2.9768  1.1639 12.2344 -0.0023       3.14445  0.0253   0.0378   0.0453    0.0850   0.0000      0.585449   439.7831       6.75650       15.4348       2.37783      -1.84865      -1.67939      -1.13545     0.0328263       1.86411      -4.09655       1.75509      -1.36444      0.589477     -0.331393      0.160171     -0.474476     -0.125666     -0.365327      0.943866       1.24820       1.32022       1.41213       1.44562       1.44845       1.35253       1.26980       1.19337       1.09450      0.947837      0.821687      0.676871      0.557115      0.446211      0.355998      0.285626      0.218241
  31  12 2966.3799    3.7460  1.0162 12.7648 -0.0004       1.00188  0.0221   0.0497   0.0396    0.0795   0.0000      0.568459   440.2756       7.14346       17.0954       4.32610      -3.60037      0.183440     -0.634283     -0.160811      0.391985      -1.43816      -2.05955      -1.19273     -0.278395     -0.730910     -0.231983      0.171107     0.0804035   -0.00764848      0.862839       1.12944       1.24337       1.34500       1.31328       1.26847       1.23397       1.16370       1.06788      0.983260      0.895456      0.774244      0.623759      0.539701      0.423334      0.343581      0.272458      0.203049
  31  13 3121.6327    3.9819  1.3025 12.9004 -0.0009       1.24571  0.0274   0.0483   0.0487    0.0773   0.0000      0.455099   440.1121       12.3584       19.1563       3.61998      -1.17969       1.04411     -0.937802      -1.19704     -0.214689      -3.25828     -0.955401      -1.91681    -0.0667912     0.0684507    -0.0174432     -0.253271     -0.217968      0.149867      0.982453       1.34170       1.42091       1.53566       1.52181       1.46430       1.43894       1.33565       1.23905       1.14801       1.00759      0.899943      0.758758      0.630360      0.505422      0.397837      0.315821      0.232056
  31  14 3275.1964    3.7711  1.5993 12.7800 -0.0002       1.47213  0.0303   0.0419   0.0547    0.0609   0.0000      0.347593   439.9462       12.8016       12.5829       4.41062      0.135751    -0.0808404       1.05183     -0.521147       2.86603      -2.31446      -1.71619      -1.41033      0.421698      -1.52100      -2.03026     -0.348277     -0.263512     0.0320532       1.14563       1.51897       1.60964       1.74935       1.80381       1.77098       1.65587       1.52469       1.44745       1.30544       1.16190      0.982078      0.824560      0.696895      0.557702      0.445345      0.344574      0.262830
  31  15 3427.8479    3.1988  2.3703 12.3470 -0.0011      0.927559  0.0379   0.0290   0.0681    0.0427   0.0000      0.216380   440.0415       15.6686       13.1139      -1.21227      -1.43210       3.10205     0.0813358      -3.32895      -3.51153      -2.74875     -0.413307     -0.306936       1.26651      0.621942      0.587616     -0.329324     0.0560482     -0.611115       1.35218       1.79749       1.98258       2.09901       2.11949       2.08054       2.05834       1.87093       1.77253       1.59496       1.41689       1.14916       1.00808      0.823228      0.673090      0.534374      0.416480      0.327212
  31  16 3579.8136    2.6497  3.7628 11.6863 -0.0005      0.925346  0.0488   0.0192   0.0889    0.0332   0.0000      0.118977   438.6567       19.4821       14.2791      0.797576       1.19053      -2.07147     0.0140370      -7.18983      0.850431      -2.98599     -0.138955     -0.901815     -0.392951       1.11248     0.0335752     -0.782061      -1.00857      0.495862       1.67707       2.24719       2.48871       2.68522       2.72522       2.67747       2.61321       2.44814       2.20041       2.01350       1.73158       1.50571       1.26149       1.04326      0.836985      0.678461      0.519958      0.400063
  31  17 3731.0767    2.2294  5.3837 11.1886 -0.0006      0.551925  0.0623   0.0140   0.1114    0.0292   0.0000     0.0796811   440.2305       16.9016       11.1323       9.64700      -4.00752      -2.70758      -4.95042      -5.75065      -2.41219      0.893497       1.38324     -0.900426      -5.52798     -0.640176     -0.371955      -1.96048       1.46493    0.00135628       2.12296       2.82979       3.08098       3.29680       3.35447       3.36338       3.23586       3.04455       2.79154       2.49210       2.19203       1.89353       1.61722       1.32227       1.07285      0.865890      0.673200      0.512781
  31  18 3881.4208    1.8558  7.6094 10.9148 -0.0002      0.314596  0.0831   0.0103   0.1491    0.0238   0.0000     0.0598971   438.3492       24.4237       19.3746       10.7714      -1.03609      -12.5677      -4.10405      -7.45127       7.26676      -6.61760      -2.04123     -0.400946      0.453859      -3.38180      -2.20901      0.672258      0.303659    -0.0241026       2.70967       3.65209       4.00312       4.27178       4.35756       4.35112       4.16348       3.89800       3.61296       3.28841       2.81593       2.46637       2.08735       1.71308       1.40907       1.11819      0.865305      0.661560
  31  19 4031.7315    1.5427 10.3910 10.6537 -0.0009      0.308999  0.1169   0.0077   0.1987    0.0221   0.0000     0.0550920   433.3544       18.0788       1.10424       5.71312     -0.466527      -1.49173      -5.35789      -6.86573     -0.587648      -4.17399      -3.18802      -2.84499      0.827283      -1.51509    -0.0563332      -1.99853      0.481520    -0.0177684       3.56640       4.80258       5.28263       5.69387       5.79284       5.69612       5.50927       5.15912       4.76521       4.26807       3.73196       3.21750       2.70198       2.26915       1.83746       1.45983       1.12656      0.862848
  31  20 4181.7093    1.3009 13.4761 10.5356 -0.0009      0.208865  0.1662   0.0059   0.2633    0.0198   0.0000     0.0562125   435.5175       21.2254       16.6414       14.6974      -10.7454     -0.918134       3.82630      -1.88567       3.52881      -4.44095       6.28864      -5.94798      -1.87404      -4.18051      0.127849       3.16718       2.86928     -0.297860       4.45844       6.02700       6.69662       7.11601       7.24140       7.12570       6.95970       6.41667       5.99675       5.36487       4.72451       4.15312       3.46409       2.88800       2.36444       1.85484       1.44006       1.10167
  31  21 4331.6743    1.0872 15.4987 10.3998  0.0001      0.429527  0.2057   0.0051   0.3108    0.0182   0.0000     0.0576130   432.9883       21.8010       14.4665       10.2910       9.73315      -22.0296      -16.9803     0.0906881       6.00141      -2.13052      -4.86920      -1.89078       1.54695    -0.0843944      -1.29331      -1.36429      -1.95456      0.944410       5.31186       7.16859       7.85318       8.45601       8.67111       8.45990       8.18484       7.80964       7.00925       6.41202       5.56638       4.88146       4.12485       3.41001       2.79962       2.17884       1.71146       1.31114
  32   6 1988.7227    0.6283  0.5819  9.5815 -0.0012       7.91592  0.0148   0.0105   0.0293    0.0527   0.0000      0.922903   441.0743      0.435871       20.2841      -1.17596      -3.00039     0.0569700      0.194717    -0.0778270       1.40925      0.693797     -0.382579      0.460652      0.182773      0.267756     -0.416671      0.177700      0.276999     0.0218602      0.610471      0.802267      0.901885      0.973454       1.03110      0.982632      0.928769      0.886446      0.836874      0.736094      0.619689      0.563339      0.465896      0.398130      0.315807      0.268864      0.199783      0.150914
  32   7 2167.4554    0.8892  0.8616 10.0669 -0.0027       4.87965  0.0198   0.0128   0.0382    0.0654   0.0000      0.728378   439.5204      0.622142       17.4798      0.106392      -3.63030     -0.444471       1.24261      -2.33991      0.959423       1.61161     -0.436812      -1.84699     -0.167257    -0.0814515     -0.182586     -0.105760      0.419479      0.556865      0.721036      0.985020       1.05583       1.14308       1.13462       1.16106       1.07572       1.02520      0.966200      0.862596      0.807831      0.667122      0.592711      0.477465      0.395200      0.311980      0.256964      0.190749
  32   8 2340.2474    1.3806  0.9834 10.6471 -0.0003       4.21120  0.0215   0.0183   0.0396    0.0775   0.0000      0.614171   440.6695       2.04173       18.5116     0.0350085     -0.786101      0.123492     -0.724607     -0.678315     0.0160029      -1.29954      0.526655      0.716694     -0.383450     -0.656205      0.390210      0.353920    -0.0481125     0.0790814      0.826090       1.02951       1.14201       1.26832       1.29639       1.28567       1.22756       1.17162       1.06173      0.921385      0.818748      0.738396      0.599599      0.518565      0.438740      0.337854      0.249638      0.197707
  32   9 2507.4867    1.8757  1.1381 11.3760 -0.0014       3.06949  0.0252   0.0240   0.0454    0.0790   0.0000      0.629887   441.7752       3.68801       19.2335       1.85143      -4.93892      -4.15117      -1.53186      0.688891      -1.46550      -1.39802      0.501892       1.28056     -0.469866      0.177103      0.745528     -0.279003    -0.0221932     -0.102714      0.889112       1.22117       1.34438       1.44408       1.43865       1.42078       1.33295       1.26466       1.19607       1.07084      0.993620      0.824090      0.703394      0.559447      0.461761      0.378463      0.295137      0.229150
  32  10 2671.9226    2.4566  1.2235 11.8350 -0.0010       2.28707  0.0262   0.0302   0.0464    0.0748   0.0000      0.539246   441.2501       4.99572       17.4979       2.16817      -1.74301      -1.46080      -1.84335      -2.97332      0.514699     -0.258931      0.621728     -0.332501     -0.262821     -0.332611     -0.623913     -0.141503     -0.643331    -0.0952718      0.913155       1.24794       1.33506       1.49101       1.46592       1.47525       1.42155       1.37398       1.24377       1.08129      0.942772      0.798120      0.690488      0.580533      0.465000      0.371465      0.294388      0.222836
  32  11 2833.9623    3.1491  1.0292 12.4797 -0.0014       2.13553  0.0219   0.0414   0.0412    0.0764   0.0000      0.549695   439.4159       7.42502       14.1535       1.83832      -2.75025      -3.86765    -0.0579952     -0.582687      0.589192      -1.94509     -0.798934      0.428536     -0.229165     -0.378507     -0.411482      0.540122     -0.145123     -0.307003      0.849257       1.09007       1.15082       1.28131       1.28772       1.35358       1.24110       1.18969       1.05700      0.971062      0.835201      0.748709      0.617205      0.513230      0.421806      0.342442      0.267203      0.201517
  32  12 2992.9624    3.9018  0.9920 12.9984  0.0010       1.40890  0.0216   0.0521   0.0389    0.0740   0.0000      0.539604   439.7895       7.66086       14.8927       2.99228      -1.64726      -1.60480     -0.265021      -2.90232     -0.654786     -0.844253      -1.13627     -0.855316      0.446889     -0.803174     0.0576984     0.0606297     -0.511983      0.154453      0.815393       1.08634       1.18160       1.25448       1.26489       1.22396       1.20889       1.12630       1.07725      0.956394      0.852900      0.717372      0.632449      0.541475      0.433708      0.351079      0.275719      0.206379
  32  13 3149.2394    4.0213  1.3227 12.9456 -0.0017       1.63593  0.0264   0.0477   0.0485    0.0693   0.0000      0.477802   438.1468       10.3632       14.5839       3.23846      -3.57396      -2.71000      0.933507      -1.12246      0.761955      -1.14315      0.412637      -1.36453     -0.714278      0.106001     -0.602567     -0.217528    -0.0114123     -0.112187      0.890200       1.22713       1.30562       1.42331       1.40590       1.45212       1.36363       1.29825       1.21389       1.06760      0.978835      0.836186      0.698286      0.565166      0.483254      0.386255      0.303327      0.232703
  32  14 3303.6636    3.7618  1.6622 12.7829 -0.0012      0.632106  0.0301   0.0404   0.0554    0.0560   0.0000      0.355169   438.4461       14.5760       14.9544       2.01444      0.358048      -1.69530      0.478523      -4.52560       1.88343      -1.59837     -0.163760    -0.0556096      0.239622      -2.09048      0.221602      0.694011      0.260508     -0.302891       1.03237       1.38221       1.50429       1.65905       1.67632       1.66021       1.61509       1.49693       1.38726       1.23028       1.10058      0.934691      0.794007      0.665423      0.534426      0.429684      0.336719      0.260427
  32  15 3457.1274    3.0391  2.6259 12.2901 -0.0006      0.626028  0.0396   0.0261   0.0729    0.0372   0.0000      0.184999   439.4236       14.1690       11.1481       6.53798     -0.848697      0.864523      -4.70101      -2.08380     0.0219106      -4.19030      0.300838      -3.29198      -1.21923     0.0855906     0.0171994      0.630879     -0.635416      0.184041       1.31562       1.78737       1.92306       2.10346       2.15258       2.11482       2.03399       1.89916       1.77103       1.58880       1.41386       1.22786       1.04924      0.858836      0.716428      0.567566      0.452567      0.345316
  32  16 3609.9735    2.5613  3.9330 11.6820 -0.0003      0.648877  0.0501   0.0181   0.0905    0.0310   0.0000      0.109013   439.3485       19.3959       12.1092       8.11849      -3.01431       2.80444      -2.16815      -2.06058       1.83501      0.190863       1.66956      -1.21391      0.176345     -0.993792    -0.0664626      0.832132      0.654549      0.316670       1.69962       2.33740       2.50621       2.75398       2.79627       2.78926       2.70426       2.51265       2.31641       2.07553       1.83931       1.55187       1.35488       1.10959      0.895478      0.717780      0.572240      0.439736
  32  17 3761.9831    2.1288  5.7624 11.1181 -0.0006      0.568006  0.0644   0.0128   0.1173    0.0273   0.0000     0.0723458   437.5642       15.4991       13.4091       6.81856       5.47700       3.97287      0.306572      -8.68976       6.98591      -4.33331      -4.65477      -3.32357      -1.79740      -1.65155      -2.82227     -0.459612       1.02370      0.262744       2.14727       2.82584       3.13484       3.34223       3.43972       3.37489       3.28262       3.11244       2.85695       2.55750       2.28487       1.99168       1.71232       1.41727       1.16911      0.939877      0.733688      0.565062
  32  18 3913.2681    1.7820  8.2709 10.8072 -0.0001      0.388991  0.0891   0.0093   0.1565    0.0232   0.0000     0.0572963   436.9937       20.7963       14.1287       5.70331       2.91663      -2.31630      -6.16819     0.0361698      -1.49213      -3.10264      -2.56005     -0.238762      -2.90490      -1.66522     -0.707406     -0.233451      -1.61990       1.60341       2.81942       3.79305       4.17763       4.47869       4.60647       4.49880       4.39598       4.13215       3.82057       3.43482       3.04726       2.62210       2.23469       1.88783       1.53962       1.21261      0.960490      0.751920
  32  19 4064.0541    1.5130 11.0713 10.6333 -0.0008      0.309199  0.1246   0.0072   0.2077    0.0213   0.0000     0.0546703   440.7819       25.8232       10.7497      -3.81124       3.81799       7.26268       6.99422      -4.74586      -4.11769      -7.54542      -3.99330      -1.61475       2.82218     -0.255110     -0.661560       2.43720      0.506180      0.427973       3.59129       4.80216       5.26002       5.72291       5.78945       5.79864       5.54444       5.26379       4.86396       4.38980       3.85147       3.35505       2.86045       2.42934       1.94483       1.57222       1.22129      0.953703
  32  20 4214.1973    1.2358 13.6138 10.5129  0.0002      0.230429  0.1744   0.0056   0.2643    0.0192   0.0000     0.0599466   440.3171       23.2801       15.0012       2.78327      0.751249       10.8542       9.02327      -14.5375     -0.285228      0.806763       2.52404      -3.52898      -2.21231       2.56330      -3.71413     -0.842936      0.995357     -0.802913       4.56856       6.16688       6.80109       7.29843       7.55041       7.36764       7.21242       6.77118       6.28817       5.63080       5.03591       4.29899       3.68055       3.03444       2.48314       2.02747       1.57190       1.22127
  33   4 1633.2563    0.2516  0.2384  9.4731 -0.0058       22.4887  0.0114   0.0072   0.0198    0.0265   0.0000       4.27168   441.6612     -0.353221       20.4222     -0.354184      -1.65246     -0.481736     0.0483445      0.873135      0.133952     -0.615283     -0.111621      0.123872     -0.239586      0.231729     -0.113936      0.383084      0.228418    -0.0222236      0.466946      0.670506      0.726590      0.875182      0.777009      0.817177      0.784313      0.803345      0.643679      0.620419      0.561732      0.479004      0.371303      0.310370      0.266195      0.222756      0.175799      0.125678
  33   5 1823.8965    0.4205  0.4277  9.5475 -0.0021       13.0532  0.0140   0.0084   0.0257    0.0369   0.0000       1.59573   440.7406     -0.221124       20.0043      -1.05530      -1.13902      0.825883     -0.508826      0.688153      0.876888      0.604699    -0.0715911     0.0489343    -0.0622589      0.179876     0.0661063      0.527763    -0.0369604     -0.102543      0.640548      0.877702      0.933414      0.988549      0.974847      0.976280      0.961088      0.933739      0.840382      0.751979      0.652218      0.576012      0.505885      0.433782      0.351537      0.274191      0.222999      0.170180
  33   6 2007.7504    0.6436  0.6186  9.6222 -0.0005       8.93066  0.0158   0.0102   0.0297    0.0530   0.0000      0.954213   441.4410     -0.814450       18.4503      0.828709     -0.300631      0.701804      0.677230      -1.19075      0.711375     -0.416175      0.170903     0.0488955    -0.0614285    -0.0382784    -0.0683507    -0.0773330     -0.122224     -0.119287      0.659204      0.867575      0.938706       1.01251       1.06036       1.06701       1.06960      0.986085      0.873125      0.762952      0.664310      0.611604      0.498506      0.426025      0.337989      0.277762      0.215801      0.168894
  33   7 2187.4915    0.9730  0.9296  9.9871 -0.0008       5.07299  0.0203   0.0132   0.0383    0.0758   0.0000      0.670433   439.8221       1.29705       21.0556     -0.148994      -4.07372     -0.379565     -0.472243     -0.237316     -0.566447     -0.795271      0.192559     -0.449998     -0.256997      -1.42144      0.427940      0.293128     -0.146444     -0.380637      0.757656      0.989986       1.07607       1.18700       1.24510       1.20501       1.18330       1.08762       1.02177      0.920273      0.814125      0.690144      0.597079      0.508007      0.405409      0.323843      0.262616      0.206458
  33   8 2360.9978    1.3912  1.0537 10.7518 -0.0010       3.79782  0.0229   0.0180   0.0423    0.0723   0.0000      0.636713   440.9507       3.86999       16.1690     -0.230941      -1.68264     -0.561794      -1.31334     -0.958299       1.08768       1.38846      0.718584      -1.26720      0.406622     -0.761106     0.0575810     0.0952612      0.181466      0.630933      0.799571       1.08002       1.13086       1.27685       1.29085       1.28162       1.24296       1.16984       1.09254      0.978657      0.848690      0.756017      0.623863      0.549948      0.431220      0.347428      0.279749      0.224467
  33   9 2529.3832    1.9552  1.2303 11.2848 -0.0014       3.71490  0.0259   0.0235   0.0447    0.0768   0.0000      0.532438   440.3697       5.90138       17.2325       2.00891      -1.38244      0.793375      -1.68907      -2.07321      0.334147      -3.23869     -0.712809      -2.19225      0.605664       1.16790   -0.00589576      0.108264      0.111320      0.336861      0.894402       1.20399       1.35016       1.44574       1.44971       1.48879       1.39847       1.33665       1.20399       1.11198      0.971837      0.847380      0.734591      0.608909      0.511233      0.410059      0.321454      0.248835
  33  10 2695.2289    2.6593  1.0393 12.0490  0.0007       2.47855  0.0223   0.0340   0.0403    0.0759   0.0000      0.591131   442.4013       7.77737       16.1701      0.309872      -3.41872      0.849960       2.47078      -1.61496     -0.334442      0.185709     -0.678493     -0.706389      0.148484     -0.762271     -0.670906     0.0250371     0.0183312     0.0224071      0.779076       1.03956       1.12285       1.23070       1.22644       1.28738       1.17659       1.10949       1.02827      0.933926      0.837537      0.740818      0.623417      0.535622      0.427390      0.347409      0.279348      0.216659
  33  11 2858.7916    3.3075  1.0393 12.5470 -0.0032       1.91359  0.0219   0.0427   0.0401    0.0762   0.0000      0.656183   439.7995       7.38284       16.1358       3.12941      -2.05754     -0.491861     -0.728470      -3.33750     -0.702283      -2.76080       2.29239      -1.17772      0.738337      0.328591     -0.888650      0.207331     -0.137328      0.228799      0.787168       1.06147       1.15839       1.26088       1.31321       1.29249       1.20879       1.18127       1.08746      0.964749      0.870656      0.740470      0.618946      0.515250      0.421417      0.341327      0.275652      0.218825
  33  12 3019.0329    3.8826  1.1129 12.8712 -0.0019      0.273854  0.0237   0.0490   0.0414    0.0804   0.0000      0.541663   441.3354       7.66199       15.9645       2.89606     -0.735116      -2.54876       2.28099      -1.70292     -0.785997      -2.38133     0.0974626     -0.662421     -0.870829      0.395043    -0.0392715      0.719052    0.00751107      0.381108      0.817839       1.09029       1.19184       1.27466       1.28003       1.24668       1.22381       1.15008       1.08200      0.960838      0.889624      0.779655      0.682816      0.565407      0.477905      0.377562      0.303266      0.233808
  33  13 3176.3838    4.0468  1.2607 13.1443 -0.0008       1.36468  0.0276   0.0489   0.0460    0.0706   0.0000      0.504794   438.3246       11.9295       15.3510       3.91425      -1.95594      -1.12905     -0.650281      -3.95254      0.169533      -1.79742       1.14596     -0.653690     -0.521395     0.0720249      0.983644      0.683655      0.123965     -0.326897      0.958208       1.34549       1.43429       1.56219       1.49022       1.53283       1.48899       1.42834       1.32364       1.19535       1.04505      0.877240      0.749919      0.623887      0.509031      0.416482      0.339348      0.262057
  33  14 3331.7114    3.5859  1.9305 12.6596 -0.0023    -0.0623219  0.0332   0.0348   0.0589    0.0474   0.0000      0.295552   440.7334       9.39268       13.0042       4.05732      -2.06866      -1.34103      -1.30371     -0.923266     0.0192924      -3.37670       2.21702      0.637700      -1.04296    -0.0423068     -0.541136      0.377963      0.522474      0.473271       1.09108       1.46805       1.58150       1.76607       1.69860       1.75825       1.62486       1.54587       1.46119       1.33468       1.19770       1.04949      0.900718      0.759077      0.611303      0.493959      0.402064      0.310414
  33  15 3486.2335    2.9742  2.8761 12.1418  0.0004      0.641019  0.0416   0.0241   0.0738    0.0366   0.0000      0.150518   440.9842       11.1003       14.8869       7.64671     -0.433976      -1.59790      -4.08604      -3.08258      0.782949   -0.00457544     -0.700528      -2.67683      0.925541       1.49609       1.16445      0.541157     -0.439795    0.00472150       1.34797       1.78374       1.92878       2.08891       2.17774       2.14269       2.07521       1.95749       1.81628       1.66786       1.47573       1.28057       1.08170      0.921853      0.759096      0.599569      0.480562      0.383163
  33  16 3639.6698    2.4908  4.3008 11.5342 -0.0004      0.456076  0.0515   0.0164   0.0945    0.0288   0.0000     0.0957976   442.8666       17.7469       16.4659     -0.787943      -3.87504       4.16892      -2.47138      -1.26103     -0.649678      -1.22253       1.76016      0.668229       4.34734       1.14675     -0.482653     -0.287320     -0.255087      0.269940       1.67934       2.29278       2.43806       2.71278       2.71845       2.74655       2.62343       2.49987       2.31419       2.06849       1.84485       1.60806       1.38939       1.17976      0.938586      0.779340      0.608332      0.478194
  33  17 3792.6162    2.0615  6.3414 11.1271 -0.0007      0.578178  0.0691   0.0119   0.1256    0.0251   0.0000     0.0661112   444.2603       22.9930       19.4441       7.20855      -5.21365     -0.962670     0.0210956      -12.0224      -2.81026      -3.62243      0.623502      -7.38429      -2.24790       1.51237     -0.449713      0.158250      0.114675      0.761353       2.24528       3.00707       3.24153       3.55386       3.58525       3.60737       3.41878       3.30279       3.05710       2.80357       2.45291       2.14333       1.81799       1.54357       1.26936       1.03187      0.820938      0.635102
  33  18 3944.5430    1.7425  8.9313 10.7303 -0.0003      0.374112  0.0935   0.0086   0.1662    0.0227   0.0000     0.0550397   434.9305       14.9133       17.4445       11.7470      -4.85175      -10.0364      -7.90838      -10.2376       2.95467      -5.28272      -1.75709      -4.77016     0.0456377      -2.28418       2.12869      0.748088       1.51122      0.737297       2.81083       3.77595       4.15883       4.51235       4.58897       4.61620       4.45403       4.18954       3.90287       3.49226       3.15552       2.74021       2.31568       1.96674       1.62030       1.29976       1.03979      0.804208
  33  19 4095.9239    1.4502 11.8759 10.6233 -0.0004      0.261750  0.1365   0.0065   0.2231    0.0201   0.0000     0.0544642   442.2222       22.3272       22.1008       11.6152      -1.88029      -2.10343      -9.20297      -1.59372      -2.41760       4.90166       7.60026      -10.8685     -0.575249      0.173270       3.77797      -2.88563      -1.02137     -0.419381       3.71270       5.03144       5.54052       6.02154       6.12956       6.08778       5.91167       5.57242       5.17274       4.66376       4.14531       3.60554       3.11377       2.58619       2.14600       1.70589       1.36913       1.05818
  33  20 4247.4328    1.1841 14.2537 10.5149 -0.0011      0.469065  0.1828   0.0054   0.2748    0.0183   0.0000     0.0603216   434.3515       31.8333       7.38368       8.84682      -10.0527     -0.320703       4.99558      -2.23326     -0.808080      -8.14659     0.0520048       7.82688       3.56735      -7.02686     -0.465671       4.43026      -2.28867      0.953883       4.54486       6.07755       6.70735       7.22385       7.49389       7.50404       7.25566       6.77182       6.28341       5.71498       5.10065       4.42422       3.76551       3.18627       2.58626       2.13167       1.65650       1.30283
  34   2 1207.9921    0.0630  0.0420  9.6004 -0.0751       40.5993  0.0137   0.0068   0.0128    0.0186   0.0000       134.376   440.9620     -0.620643       19.6759       1.06468      -1.17545     -0.290169     0.0367068      0.441165     -0.436351     -0.371004      0.783832     -0.117171     -0.687090      0.152407      0.335329     -0.203510     -0.258548     0.0128807      0.505788      0.686593      0.772833      0.776343      0.870079      0.851401      0.844719      0.827447      0.902282      0.730897      0.583043      0.565238      0.385487      0.358606      0.325890      0.235701      0.264028      0.160729
  34   4 1649.7595    0.2630  0.2592  9.4325 -0.0042       19.5599  0.0118   0.0070   0.0201    0.0284   0.0000       3.65912   440.6252     -0.352971       19.6435      0.711212      -3.33023     -0.781885       1.23204      0.157103      0.158586      0.281286     -0.100067      0.196170    -0.0325500      0.491587    -0.0601667   -0.00215271    -0.0633193     0.0509506      0.467336      0.669328      0.670016      0.784059      0.763181      0.750772      0.733211      0.666452      0.641160      0.570783      0.548475      0.499083      0.436363      0.346182      0.275102      0.233176      0.184289      0.147088
  34   5 1841.3132    0.4558  0.4126  9.5560 -0.0009       11.1313  0.0130   0.0089   0.0236    0.0378   0.0000       1.48051   441.0266       1.19338       20.4574     -0.268475      -2.37449     -0.749767      0.339678     -0.450792     -0.203902      0.777948      0.415798   -0.00554267    -0.0254365     -0.266683    0.00961260     -0.221355     0.0784071     0.0438268      0.604136      0.853703      0.991363       1.10786       1.14115       1.15079       1.10313       1.02860      0.940911      0.829181      0.723924      0.629876      0.510884      0.418294      0.325631      0.250848      0.202862      0.164035
  34   6 2026.4777    0.6865  0.6464  9.7272 -0.0009       8.99616  0.0159   0.0106   0.0307    0.0535   0.0000      0.913935   440.5502      0.215897       19.5006     -0.175404      -2.06490       1.82848     -0.222063     -0.658381      0.175273     -0.445769       1.23099     -0.218816      0.878649    -0.0767206     -0.360698    -0.0129742     0.0634151     0.0391289      0.637564      0.853549      0.950721      0.995981      0.994851       1.03535      0.970083      0.888386      0.852597      0.778987      0.693615      0.625081      0.551422      0.466565      0.373690      0.296881      0.245069      0.189546
  34   7 2207.1870    1.0391  0.8606 10.1010  0.0002       6.04016  0.0188   0.0140   0.0349    0.0696   0.0000      0.700398   440.6021       2.56988       19.6355      0.877904      -2.71222     0.0155510      0.576018      -1.05224      0.242994      -1.02117      0.221189     -0.360453      0.217938     -0.189153      0.118088      0.220654     -0.405420    -0.0219739      0.696184      0.878363      0.963674       1.06746       1.09011       1.08771       1.04208      0.992683      0.920264      0.848501      0.751080      0.645313      0.556956      0.459881      0.388221      0.317686      0.260361      0.198547
  34   8 2381.3862    1.4741  1.0983 10.8124 -0.0010       2.34367  0.0234   0.0184   0.0424    0.0763   0.0000      0.619509   439.4377       3.61981       18.8900       1.35032      -1.49514      -1.70047     0.0181327      -2.25398      0.767980      -2.19850     -0.217379     -0.812797      0.320741      -1.13256     -0.423583     -0.124948     0.0947209     -0.136232      0.785906       1.01462       1.10338       1.26708       1.23891       1.27249       1.21449       1.12774       1.05397      0.965647      0.868974      0.743815      0.669065      0.543740      0.451728      0.363476      0.288498      0.237608
  34   9 2550.8615    2.0085  1.2354 11.5472 -0.0019       2.34613  0.0255   0.0241   0.0462    0.0714   0.0000      0.524957   440.5313       3.38353       17.5188       2.19072      -2.72248      -1.01008      0.585486      0.373486       2.19534      -2.69019       1.50715     0.0601689     -0.289330      0.323402     -0.422518      0.621474     -0.461903      0.153506      0.842244       1.14467       1.21980       1.29025       1.36806       1.33392       1.38156       1.25877       1.16976       1.06312      0.942326      0.818308      0.689844      0.579529      0.484406      0.398026      0.321424      0.252373
  34  10 2718.2264    2.6365  1.1754 11.9159 -0.0032       2.75155  0.0243   0.0317   0.0429    0.0831   0.0000      0.549104   444.0847       4.89065       16.0206       1.38376      -3.39883     -0.469500       1.16821      -3.40313       1.82019     -0.182686      -1.23832      -1.81259     -0.180621      0.727274       1.17402      0.549974      0.713930      0.463641      0.830158       1.08554       1.21980       1.34725       1.34082       1.33240       1.24847       1.21163       1.10176       1.02272      0.906431      0.815339      0.682459      0.578547      0.479039      0.387339      0.307861      0.241597
  34  11 2883.1714    3.4893  1.0573 12.5669 -0.0003       1.51894  0.0219   0.0434   0.0400    0.0790   0.0000      0.558305   440.2965       7.84737       17.7139       1.98171     -0.287153      -1.51470       1.22034      0.295109       1.27166     -0.328263       1.14174      0.459150     -0.242230    -0.0858852      0.418598     -0.446842      0.365435    -0.0803101      0.770477       1.01544       1.10512       1.20302       1.23752       1.23964       1.18152       1.17338       1.06546      0.977991      0.867055      0.727757      0.607864      0.496568      0.430404      0.349091      0.294844      0.224253
  34  12 3044.7166    4.0571  1.0759 13.0621 -0.0027       1.40474  0.0226   0.0513   0.0410    0.0731   0.0000      0.540629   439.5433       10.6020       17.0215       2.59800      -2.50928       1.16042       1.88706      -5.05894       1.92386      -1.10779      0.686585      -1.25533     -0.160827    -0.0213304    -0.0660236      0.527701     -0.245024      0.159595      0.778534       1.03255       1.13376       1.22111       1.19409       1.22874       1.17542       1.10872       1.03364      0.959066      0.873367      0.758319      0.645738      0.555447      0.460515      0.370267      0.294504      0.231263
  34  13 3203.1931    4.0721  1.3232 12.8450 -0.0017       1.60648  0.0260   0.0457   0.0453    0.0717   0.0000      0.420978   439.4184       10.5682       15.8301       3.34621      -4.15795     -0.930993       3.59004      -2.51292      0.461846      -1.11289      0.344897      0.538368      0.118684      0.359472      0.623851     -0.316315      0.225967      0.544096      0.849851       1.17249       1.22637       1.37384       1.33865       1.37845       1.27894       1.28493       1.18386       1.07408      0.967406      0.827767      0.713179      0.589846      0.487311      0.405626      0.326093      0.260021
  34  14 3359.6221    3.4999  2.0935 12.5081  0.0003      0.969206  0.0333   0.0321   0.0597    0.0466   0.0000      0.251445   439.7482       10.7143       17.1510       1.34357      -3.09721      -2.34658      -3.78433      -1.34593      0.782234      -1.44081      -2.37957      0.227418     -0.156270      -1.09509      0.384366    -0.0573013     -0.549114     -0.321276       1.07803       1.41917       1.54123       1.66940       1.68327       1.69587       1.68379       1.52685       1.46326       1.35333       1.18931       1.07048      0.906285      0.771546      0.628435      0.517591      0.421389      0.336837
  34  15 3514.8674    2.9719  3.0991 11.9126 -0.0005      0.544286  0.0416   0.0223   0.0737    0.0370   0.0000      0.139277   441.2216       13.3205       11.0455       5.45915      -3.05548      0.841578      -3.20956      -4.05184      -1.21063      -1.31966       1.32688     -0.361302     -0.410127      0.546777     -0.837031     -0.696904      0.642788       1.05527       1.31619       1.78065       1.94972       2.08862       2.14083       2.10355       2.08349       1.94883       1.82553       1.66021       1.49501       1.33058       1.15792      0.972358      0.799283      0.653560      0.521022      0.409668
  34  16 3669.3161    2.3844  4.7718 11.4277 -0.0006      0.626908  0.0552   0.0149   0.0990    0.0275   0.0000     0.0842634   438.7769       16.5726       15.4714       8.82355      -1.98775      -5.46448       1.54638     -0.872917       2.31205      -2.17692       2.43040      0.241325       3.53010       2.84787     -0.768646     -0.502941      0.351039     -0.497245       1.75010       2.34076       2.55593       2.80071       2.75484       2.77312       2.70956       2.58805       2.44855       2.20750       1.98258       1.71035       1.47741       1.24282       1.04745      0.846087      0.674754      0.538502
  34  17 3822.9172    1.9959  6.9130 11.0495 -0.0005      0.556522  0.0724   0.0108   0.1318    0.0235   0.0000     0.0633778   439.6730       18.9774       14.4483       3.97761     -0.318182      -1.09648      -1.16943      -5.55543     -0.456654      -5.28346       2.63221       1.63868     -0.117968      -1.28157      0.255985      -2.50246      0.303724      -1.11555       2.21173       2.95172       3.26667       3.56554       3.62207       3.62537       3.50998       3.35045       3.08964       2.82589       2.49955       2.21411       1.89314       1.60116       1.31579       1.06828      0.870047      0.677267
  34  18 3975.3591    1.6720  9.4341 10.7492 -0.0009      0.324267  0.1003   0.0080   0.1762    0.0213   0.0000     0.0563790   437.4974       16.5948       12.3060      -1.22373      -5.59842       6.15176       1.54029      -14.2067      -1.89213     -0.501138       4.92786      -6.31352      -4.22821      -2.24292      0.742043     -0.662968      0.394790       1.23035       2.86477       3.90117       4.27519       4.68162       4.77340       4.67766       4.58937       4.31895       4.03226       3.66329       3.31919       2.89798       2.49052       2.09308       1.74809       1.41389       1.13841      0.891495
  34  19 4127.5911    1.3786 11.5591 10.6067 -0.0008      0.353971  0.1347   0.0063   0.2190    0.0197   0.0000     0.0599629   432.4486       14.9001       8.32493       10.2859       11.1479      -2.39625       13.4272      -2.40701      -6.26383      -8.60257       1.22568       4.74481     -0.649219      -2.56925     -0.506457       2.48771     -0.141985      -2.65327       3.56009       4.77543       5.24134       5.59994       5.79169       5.78408       5.63672       5.34683       4.97283       4.57363       4.06397       3.56502       3.06459       2.60802       2.17348       1.77206       1.41606       1.10022
  35   4 1666.0108    0.2698  0.2445  9.4957 -0.0047       30.5182  0.0124   0.0073   0.0187    0.0263   0.0000       4.01999   442.2533      0.459623       20.0339     -0.880098      -2.69970     0.0439832      0.389420      0.161082     -0.293992      0.448162      0.546761     -0.553088     -0.325641     -0.544372    -0.0612247     -0.180654    -0.0841476    -0.0801053      0.470754      0.550562      0.738620      0.743135      0.746836      0.792316      0.729286      0.705243      0.655216      0.567032      0.556983      0.452260      0.383390      0.345209      0.280123      0.195903      0.188806      0.143853
  35   5 1858.5225    0.4708  0.5015  9.5835 -0.0026       12.0590  0.0151   0.0084   0.0261    0.0394   0.0000       1.32878   441.2101     -0.290435       19.8253      0.838695      -2.92947     -0.325717      0.507427      -1.22958      0.391952     -0.406872      0.379184      0.715357      0.205161     -0.348522      0.223401      0.180612     -0.101030     -0.100024      0.561332      0.807750      0.883192      0.946748      0.943780      0.971014      0.960612      0.919705      0.883671      0.771295      0.659495      0.578375      0.474824      0.415678      0.334965      0.277061      0.232645      0.172481
  35   6 2044.9767    0.7482  0.6160  9.6766 -0.0035       9.02480  0.0161   0.0116   0.0286    0.0576   0.0000      0.850803   440.9077       1.72679       18.6919      0.448713      -1.74282      -1.75304     0.0637352     -0.413949       1.15556     -0.480931      0.391966   -0.00207179     -0.923694      0.465045     0.0674947     -0.452092      0.599990     -0.146824      0.713811      0.917074      0.930285      0.906205      0.840971      0.909791      0.995044       1.01532      0.934969      0.798161      0.693207      0.547319      0.484333      0.429160      0.380396      0.325535      0.267387      0.204026
  35   7 2226.5654    1.0557  0.9346 10.2165 -0.0010       5.04021  0.0196   0.0137   0.0384    0.0694   0.0000      0.677175   440.5306       2.45981       20.8627       1.30509      -3.35458      -1.82949     -0.542920      -1.60801       1.27916      -1.33386      0.271278     -0.199513     0.0507917     -0.390109     0.0784896      0.308056      0.238928     0.0783585      0.694159      0.904574       1.00908       1.08649       1.14771       1.12594       1.07541       1.05039      0.958341      0.884033      0.790211      0.700481      0.610584      0.494609      0.401701      0.344383      0.273584      0.219209
  35   8 2401.4837    1.5300  1.0845 11.0451 -0.0019       3.79695  0.0228   0.0191   0.0417    0.0721   0.0000      0.632520   440.8686       3.54336       19.2805      0.750016      -2.44620      0.405275       1.46064      0.695590      0.838032     -0.917598     -0.471185      0.262647      -1.40855     -0.205854      0.318225     0.0175971    -0.0441369      0.189303      0.720263      0.972724       1.09290       1.19127       1.20806       1.21722       1.20274       1.11118       1.04367      0.956607      0.836532      0.741177      0.638573      0.541751      0.458962      0.376867      0.287753      0.237404
  35   9 2572.0051    2.0989  1.2071 11.6596 -0.0020       1.76317  0.0261   0.0252   0.0436    0.0711   0.0000      0.589237   439.2271       4.34195       20.2277       2.97471      -1.73559      -1.98007    -0.0525817      -2.18367      0.756208      -1.12919      0.441822      -1.99467      0.608511     0.0693660       1.51822    -0.0606634      0.304197      0.253167      0.861522       1.14632       1.31848       1.43118       1.46706       1.44472       1.38819       1.29987       1.22188       1.09110      0.985321      0.855757      0.741251      0.623158      0.531088      0.418860      0.341319      0.272697
  35  10 2740.7651    2.7907  1.1380 12.0525 -0.0011       2.34665  0.0234   0.0337   0.0418    0.0824   0.0000      0.531590   440.7578       6.77885       18.7961       1.24767     -0.573348      0.109633      -1.40013      -2.73463       1.43595      -2.63672     -0.543635      0.877459     -0.520856     -0.441239     -0.152291    -0.0826057     -0.420716    -0.0507169      0.754577       1.03614       1.09194       1.22579       1.20913       1.22606       1.18368       1.09615       1.05093      0.960854      0.871958      0.768626      0.673763      0.575811      0.478197      0.384822      0.311008      0.248038
  35  11 2907.0775    3.5746  1.1299 12.6611 -0.0014       1.85860  0.0235   0.0436   0.0419    0.0799   0.0000      0.557505   439.1971       6.47876       18.4116       4.69888      -3.13597      -1.17841     -0.911335      -4.71984      0.217536     -0.614561     -0.141498      -2.03127     -0.236074     -0.528434     -0.587444      0.160110      0.256805     0.0200422      0.741257      0.999116       1.06304       1.18205       1.21386       1.19860       1.16727       1.12880       1.04385      0.960465      0.835891      0.749464      0.642128      0.558294      0.451539      0.367888      0.303147      0.239492
  35  12 3069.9036    4.0914  1.2146 12.9132 -0.0037       1.50003  0.0239   0.0483   0.0432    0.0736   0.0000      0.499365   439.7818       7.71111       19.6405       4.89081      -1.92567     -0.185195     -0.699513      -5.76045     -0.589320      -1.44501      0.244793      -2.18985   -0.00367723      -1.69037      0.380331     -0.488354      0.356797     -0.236188      0.766695       1.00351       1.07008       1.16541       1.20692       1.21131       1.19881       1.13304       1.05870      0.978513      0.849721      0.782051      0.636176      0.554909      0.463036      0.378849      0.308373      0.242065
  35  13 3229.5247    3.9394  1.6072 12.7305 -0.0016       1.18464  0.0274   0.0398   0.0509    0.0541   0.0000      0.332167   441.2002       9.38838       14.3769       1.64429      -2.64421      -1.45277      -2.13299     -0.647874      -1.76700      -3.25001     -0.363511     -0.299162      -1.96915     -0.859370      0.245433      0.466883     -0.392505    -0.0203584      0.883695       1.21442       1.28813       1.41954       1.45058       1.44953       1.43922       1.32595       1.24040       1.12371       1.00135      0.898857      0.785511      0.680220      0.548072      0.449061      0.365933      0.289288
  35  14 3387.0622    3.3762  2.2427 12.5433 -0.0011      0.867082  0.0347   0.0299   0.0625    0.0408   0.0000      0.228916   439.4202       15.3189       18.3079       3.42547       4.99260      -2.42973    -0.0220277      -4.11336     -0.337283     -0.461563      -1.49912      0.334791       1.38961     -0.834490     0.0243380      0.363303     -0.440210      0.334029       1.08948       1.43224       1.58906       1.68594       1.75903       1.74965       1.68716       1.63305       1.50445       1.34932       1.24420       1.09230      0.956168      0.808766      0.670627      0.557273      0.454305      0.358989
  35  15 3543.3244    2.8152  3.4856 11.8989 -0.0006      0.798430  0.0447   0.0201   0.0798    0.0321   0.0000      0.125565   443.7739       15.4299       9.42639       3.70304       2.00296      0.873458      -4.18383      -5.17134       2.72420      -4.39212      -1.07750      0.807962     -0.221065      -1.33921     0.0495254      0.111832     -0.440584      0.662645       1.36142       1.83198       2.00810       2.15901       2.20899       2.19996       2.17959       2.08538       1.93029       1.75212       1.59091       1.41011       1.20422       1.03772      0.848683      0.704445      0.568135      0.454156
  35  16 3698.4010    2.3519  5.0885 11.2960  0.0000      0.452877  0.0559   0.0139   0.0999    0.0274   0.0000     0.0768715   442.4799       15.9643       12.0400       3.34257     -0.283983      -5.20346       1.21166      -2.83375      0.576226      -3.22935       1.86056      0.655424      -2.82740      0.324726       1.46719      0.480977      0.200463       1.28406       1.71548       2.30746       2.53721       2.75452       2.84239       2.82172       2.76841       2.60898       2.47621       2.19959       2.02010       1.76067       1.54459       1.29877       1.10353      0.894639      0.719321      0.561191
  35  17 3852.7360    1.9295  7.5130 10.8956 -0.0005      0.437973  0.0771   0.0098   0.1374    0.0238   0.0000     0.0572986   437.7059       15.2000       14.6984       4.26597      -7.50522      0.380237       2.73789      -4.07559      -2.87179      -1.05378      -1.92860      -6.22903       1.59022      0.153075      -1.07749     -0.100060       1.31275     0.0192392       2.25389       3.00573       3.29637       3.60380       3.71730       3.71226       3.65066       3.47099       3.17895       2.92879       2.65596       2.32484       2.02435       1.69321       1.43899       1.18284      0.940866      0.749583
  35  18 4006.0770    1.6286 10.7206 10.6942 -0.0002      0.306307  0.1160   0.0071   0.1923    0.0206   0.0000     0.0539208   439.7176       13.2305       13.6713      0.996806       4.95772      -3.74584       3.83493      -3.55199       6.49298      -8.50442      -1.60386      -7.16520      -3.00387     -0.199567       2.07443       1.55966     -0.684835      0.385404       3.03892       4.15471       4.53879       4.99331       5.16518       5.11696       4.99131       4.73641       4.41534       4.05011       3.59160       3.17705       2.73105       2.34191       1.95452       1.59547       1.28367       1.00398
  35  19 4158.7886    1.3411 12.7529 10.5774 -0.0001      0.360758  0.1508   0.0057   0.2384    0.0189   0.0000     0.0585187   436.7975       27.0111       13.6047       8.80057       4.58462       4.40500       9.72987      -1.80925       3.55185      -12.4427      -4.31806      -4.97872       6.45914       5.25534      -4.96398      -2.11663       1.70503       2.12162       3.67069       5.08063       5.52686       6.03523       6.20942       6.17451       6.08278       5.74733       5.43966       4.91827       4.45773       3.84946       3.36789       2.84597       2.36312       1.96086       1.55389       1.22812
  36   4 1681.9379    0.2959  0.2666  9.4718 -0.0055       15.5662  0.0096   0.0075   0.0207    0.0285   0.0000       2.95566   441.2602    -0.0820951       19.7415      0.902442      -1.56992      0.997012      0.762680      -1.01026     -0.731967     -0.409794      0.777931    -0.0110512     0.0810775      0.181738     -0.400330    -0.0305571     0.0201537     0.0603589      0.402432      0.488719      0.541641      0.592981      0.625813      0.594053      0.599279      0.609906      0.544678      0.473461      0.452339      0.421752      0.346663      0.282639      0.248235      0.208261      0.165722      0.128817
  36   5 1875.4994    0.4939  0.4792  9.6149 -0.0014       10.4767  0.0127   0.0088   0.0265    0.0390   0.0000       1.23310   441.5127      0.592814       21.1907    -0.0748489      -1.83969      0.894458       1.40207      0.691115     -0.348639      0.135924     -0.756951      0.223959      0.263753     -0.130738      0.169032     -0.294024     -0.230663     -0.298408      0.506074      0.669316      0.765021      0.816297      0.822968      0.821791      0.808598      0.783835      0.734643      0.661233      0.597674      0.511106      0.438498      0.382906      0.314849      0.273567      0.226559      0.165430
  36   6 2063.2072    0.7552  0.7013  9.7304 -0.0029       7.79001  0.0171   0.0108   0.0317    0.0562   0.0000      0.814266   440.6892       1.67419       20.8124      0.137497      -4.53889      -2.67746       1.39825       1.08340     0.0477168     -0.317220      0.745402     -0.448683      0.142154     -0.219928   -0.00218714      0.522951      0.201244      0.364514      0.741521       1.00050       1.15035       1.15696       1.11935       1.02679      0.924812      0.810883      0.783696      0.762164      0.778459      0.761829      0.710232      0.666391      0.554832      0.461316      0.392351      0.301294
  36   7 2245.7029    1.1008  0.9125 10.4861 -0.0008       6.48847  0.0198   0.0146   0.0371    0.0627   0.0000      0.725683   440.6645       2.11223       18.7204      0.715204      -3.21543      0.375662       1.80594      0.544635    -0.0996916     -0.104442     0.0367467     -0.753915      0.686598      0.167115     -0.344321     -0.479855      0.496420      0.161309      0.668438      0.901582      0.985505       1.05648       1.07703       1.08955       1.07798       1.00245      0.946060      0.860933      0.795593      0.690003      0.606106      0.496776      0.423314      0.348991      0.296696      0.230375
  36   8 2421.3010    1.6288  1.1214 11.0625 -0.0027       2.39471  0.0227   0.0197   0.0419    0.0755   0.0000      0.588871   441.7702       1.09879       21.1670       3.57249      -2.92916      -1.07832      0.226672     -0.423616      -2.86561      0.815828      0.126925      0.642942      0.421072     -0.796757      0.312019     -0.387131      0.197969   -0.00338529      0.722654      0.944518       1.03306       1.15109       1.16501       1.17681       1.13809       1.08204       1.01658      0.949440      0.837450      0.739367      0.645164      0.549755      0.459112      0.384052      0.305983      0.244399
  36   9 2592.9695    2.1488  1.2682 11.6157 -0.0005       3.38586  0.0251   0.0245   0.0445    0.0651   0.0000      0.505132   440.8258       5.25427       19.4323       2.46816      -3.93673       2.68266      -2.78440      -2.80814      0.188310     -0.386791      -1.19563     -0.145112     -0.682760      -1.00079     -0.711395     -0.593058     -0.237434    -0.0343018      0.802623       1.05640       1.16508       1.24976       1.26496       1.26287       1.23782       1.22729       1.14317       1.01124      0.948561      0.796114      0.710509      0.595379      0.505274      0.419799      0.342500      0.266023
  36  10 2762.9608    2.8815  1.1276 12.4209 -0.0026       1.91859  0.0231   0.0355   0.0422    0.0698   0.0000      0.604008   440.3691       5.21076       18.2603      0.984908      -2.22877      -1.39073      -1.80257      -3.86627      0.267753      -1.89766      -1.27279      -1.35512      0.329117      -1.33713     -0.289943      -1.05217      0.236344      0.344544      0.715554      0.962154       1.03159       1.15778       1.18504       1.18079       1.15615       1.08505       1.02838      0.960040      0.839373      0.735534      0.662300      0.559693      0.451619      0.395969      0.312302      0.246739
  36  11 2930.5296    3.6308  1.1126 12.7998  0.0009       1.33627  0.0230   0.0435   0.0413    0.0709   0.0000      0.596387   441.8203       6.06507       17.4152       2.46936      -1.25512     0.0213888       1.02264     -0.677108       1.58706      -1.68344    -0.0902576     -0.742998      0.312693     -0.933319      0.899077      0.406355     -0.734225    -0.0706635      0.713734      0.955593       1.02110       1.12426       1.11815       1.12692       1.08980       1.05338      0.999289      0.913569      0.834380      0.742231      0.646196      0.547299      0.467504      0.385324      0.314023      0.247502
  36  12 3094.5959    4.1116  1.2224 13.2258 -0.0019      0.949219  0.0247   0.0489   0.0433    0.0674   0.0000      0.600809   441.0298       10.3793       16.2134       4.70356      -1.94284     -0.155806       1.82004      -1.06674    -0.0793084      -3.44853     -0.279698      0.188625      0.442368   -0.00486893    -0.0228500      0.287262      0.230362     0.0127769      0.761508       1.01222       1.08441       1.21415       1.19299       1.25218       1.20113       1.12673       1.04888      0.993145      0.887744      0.793303      0.678560      0.576847      0.483137      0.396886      0.332527      0.261283
  36  13 3255.3924    3.8627  1.6005 12.8789  0.0005    -0.0715424  0.0274   0.0394   0.0520    0.0536   0.0000      0.338677   440.3354       12.3049       15.6520       1.27223     -0.397628     -0.579261      -1.19698      -3.26014       2.19787      -3.17206     -0.550625     -0.336015      0.517649     -0.750380       1.02630     -0.422709      0.700817      0.737148      0.861765       1.15479       1.25127       1.38111       1.41394       1.41078       1.38526       1.31175       1.25482       1.12277       1.00657      0.880135      0.768630      0.654544      0.558351      0.458365      0.376047      0.298898
  36  14 3414.2054    3.3223  2.3966 12.2980 -0.0005      0.997178  0.0342   0.0275   0.0628    0.0399   0.0000      0.174258   439.1676       13.5425       13.9259       3.58906       1.16046      -1.47995      -3.64970      -2.66102       2.99704      -2.69361      -2.98630      -2.15090       1.32403      -1.20781      0.575591     0.0900618      0.560066     0.0711247       1.06263       1.42715       1.59525       1.73834       1.76235       1.78661       1.72795       1.68393       1.54432       1.43837       1.28349       1.10715      0.948637      0.809128      0.662390      0.557761      0.461075      0.364372
  36  15 3571.3016    2.7037  3.7168 11.7750 -0.0006      0.511191  0.0457   0.0183   0.0817    0.0308   0.0000      0.116479   440.9633       15.8474       14.7841       2.38872      -1.65545      0.963463       5.49107      0.841201      -1.22150      -2.32301      0.993545     -0.360903       2.88952       1.34299       1.32083      0.470804     -0.369993     0.0334122       1.38627       1.87906       2.07523       2.21684       2.27770       2.27567       2.20258       2.13552       1.97480       1.83853       1.66184       1.46100       1.27491       1.08305      0.905483      0.742432      0.601451      0.485425
  36  16 3727.4210    2.2560  5.6948 11.2295 -0.0002      0.576270  0.0601   0.0127   0.1084    0.0256   0.0000     0.0676746   438.4279       11.6199       20.7622       3.93333      -2.24180      -7.20451      0.206488      -3.28418     -0.106790      -2.64851      -4.04571    -0.0106670      0.255326     -0.979804      0.493239      0.491025      0.101264       1.18121       1.80714       2.42625       2.61229       2.87359       2.94196       2.92810       2.85345       2.71810       2.55165       2.36491       2.16087       1.89512       1.66563       1.42094       1.18514      0.985768      0.802165      0.637167
  36  17 3882.3995    1.8409  8.3715 10.9128  0.0001      0.484068  0.0855   0.0090   0.1528    0.0221   0.0000     0.0584657   435.9888       17.8693       11.0701       7.44806      -2.26857      -4.43517       1.64026       4.62032      0.417207      -2.14264       5.48718      0.136265      -2.87403      -2.16299      0.110687      0.787352     -0.224070      0.199804       2.44575       3.22501       3.63012       3.85504       3.99990       3.98794       3.93638       3.74570       3.49845       3.17951       2.91301       2.53289       2.24433       1.90512       1.60005       1.31831       1.07368      0.856269
  36  18 4036.3406    1.5830 10.6213 10.7057 -0.0002      0.261526  0.1150   0.0069   0.1897    0.0205   0.0000     0.0546767   439.2425       18.3472       26.2839       2.61868      -9.71645      -11.1575       6.88242      -3.95922      -1.35932     -0.523347      -2.17164      -7.12036       5.03195       2.74111     -0.898455      -1.17130      -1.33274       1.44621       3.01188       4.01538       4.40311       4.78127       4.90919       4.92577       4.83283       4.65512       4.31894       3.96376       3.59633       3.16811       2.77853       2.33501       1.98501       1.63672       1.32133       1.06534
  36  19 4190.3049    1.2853 14.0100 10.5232 -0.0003      0.455244  0.1689   0.0052   0.2566    0.0183   0.0000     0.0601766   439.3178       26.1533       17.2930       4.27357      -4.46432       2.49970      -3.85508       2.80173      -1.92940      -9.65470      -9.69134       7.96425      -5.40921     -0.194078       6.34228       3.18522       1.66842     -0.820665       3.86750       5.14731       5.78976       6.13074       6.49168       6.37554       6.25468       5.98910       5.60859       5.15686       4.61510       4.13288       3.58827       3.08620       2.59180       2.12963       1.72487       1.37956
  37   4 1697.6339    0.2999  0.3148  9.4771 -0.0066       20.7772  0.0105   0.0071   0.0230    0.0281   0.0000       2.79167   441.2628    -0.0867848       20.4766      0.849722      -2.34571      0.697886     -0.661973     -0.813132      0.521347      0.227191       1.59231     -0.507359     -0.609338      0.362123      0.252036    -0.0239387     -0.255245     -0.152739      0.403125      0.537699      0.594978      0.656195      0.695619      0.674338      0.675424      0.615270      0.612812      0.557593      0.517631      0.413666      0.382838      0.337369      0.283135      0.221711      0.178043      0.150042
  37   5 1892.2863    0.5134  0.4846  9.5820 -0.0015       10.5445  0.0127   0.0089   0.0254    0.0407   0.0000       1.13654   441.6268      0.206402       20.2628     -0.126808      -1.76368     -0.212150      0.283541     -0.273432     -0.341401      -1.56954     -0.456204       1.12068     -0.138570     -0.141998     -0.188634     -0.312832     0.0386139      0.115308      0.480664      0.622991      0.657363      0.731929      0.779736      0.765057      0.724084      0.733479      0.674611      0.622597      0.546686      0.497350      0.440805      0.367708      0.327290      0.261302      0.220743      0.172515
  37   6 2081.2981    0.7406  0.8103  9.9596 -0.0006       8.93358  0.0177   0.0103   0.0358    0.0519   0.0000      0.885444   440.6221       1.90972       19.5051      -1.37305     -0.909052     -0.382670       1.67816     -0.254152      0.524884      0.138970     -0.627464     -0.831955     -0.187181    -0.0291336    -0.0979668      0.479943      0.308261    -0.0736009      0.578983      0.769583      0.861723      0.935800      0.959680       1.00554      0.960733      0.895787      0.844620      0.758043      0.694273      0.635152      0.541135      0.471377      0.386761      0.320904      0.260732      0.207762
  37   7 2264.4980    1.1565  0.9936 10.3606 -0.0019       4.85017  0.0199   0.0145   0.0393    0.0719   0.0000      0.637575   441.6429       2.09363       20.4324       1.05207      -1.37498     -0.635993      0.413263      -3.02923      0.305364      -2.06046     -0.216112    -0.0314493      0.326510     -0.213671     -0.128411  -0.000472657      0.153623     -0.119518      0.661332      0.869048      0.961493       1.06064       1.06081       1.04729       1.02656      0.996183      0.932614      0.888731      0.759734      0.695583      0.621084      0.542243      0.432504      0.363502      0.303435      0.251866
  37   8 2440.9045    1.6553  1.1512 11.2603  0.0003       3.66808  0.0239   0.0202   0.0440    0.0715   0.0000      0.635914   440.5949       2.12022       18.2147       1.10704      -4.27395      0.523398      0.613500      -3.54818     -0.568580       1.44402      0.897218     0.0232902      0.672537      -1.46214     -0.309751     -0.382615     0.0534250    -0.0538464      0.720804      0.985090       1.06498       1.17070       1.19506       1.18463       1.19856       1.15152       1.08420      0.965412      0.856877      0.772618      0.667345      0.595945      0.481286      0.397911      0.328098      0.261673
  37   9 2613.5433    2.3102  1.1904 11.5831 -0.0017       2.00602  0.0229   0.0266   0.0419    0.0766   0.0000      0.547607   440.9547       4.83681       18.6125     -0.852573      -1.28768      0.153221     -0.606124      -1.61048      -3.08791     -0.535620      -1.07555     -0.773483     -0.195043     -0.400945      0.200429    -0.0310634      0.924146     -0.341108      0.698008      0.953313       1.05839       1.14121       1.15916       1.16450       1.17963       1.09688       1.04223      0.949287      0.852351      0.739431      0.652127      0.547361      0.473565      0.388777      0.318795      0.253899
  37  10 2784.7651    3.0329  1.1049 12.4491  0.0004       1.26675  0.0231   0.0366   0.0398    0.0720   0.0000      0.557281   440.8736       6.93403       18.9555       2.21142      -2.21634      0.329817      -1.07232      -2.07588     -0.312579     -0.826720      -1.49586      0.144561      0.349294     -0.578368     -0.189301    -0.0686007     -0.567015     0.0428356      0.718247      0.978706       1.03804       1.14488       1.17168       1.18920       1.16322       1.13006       1.02540      0.929747      0.846107      0.774830      0.651585      0.580215      0.477453      0.390263      0.329900      0.259725
  37  11 2953.6018    3.7577  1.0858 12.9122 -0.0023       2.77370  0.0237   0.0457   0.0406    0.0720   0.0000      0.704558   441.1661       7.83870       19.9288       2.97419      -1.91935      -1.05829      0.252373      -1.68506     -0.506298      -1.32393      0.453167      -1.32912      -1.08345      0.278247    -0.0766684     0.0482796      0.277516      0.262683      0.884611       1.22133       1.36062       1.42934       1.37118       1.29402       1.20230       1.09407       1.04673       1.01877      0.989158      0.959921      0.915584      0.793486      0.668465      0.533360      0.417163      0.322586
  37  12 3118.7456    4.1166  1.3036 13.0960 -0.0003     -0.242484  0.0253   0.0460   0.0443    0.0637   0.0000      0.495271   440.5338       8.63595       17.2169       1.04955      -1.30741      0.313755    0.00171473      -4.97429     -0.494085     -0.101833      0.402124      -1.97448      0.604583      0.271269      0.217325     -0.575605      0.341570      0.559725      0.774069       1.03873       1.12021       1.23709       1.25947       1.26073       1.24180       1.22153       1.12809       1.03906      0.921183      0.815876      0.689813      0.602311      0.509962      0.423643      0.349380      0.279260
  37  13 3281.0426    3.8384  1.7818 12.7481 -0.0017      0.954902  0.0297   0.0362   0.0516    0.0477   0.0000      0.263815   439.1370       11.8801       19.6243       6.76779      -2.43436    -0.0280074      -4.23935      -4.11350     -0.253182      -1.71537       3.87534      -1.42625     0.0326323     -0.880853      0.286266      0.168040     -0.853889      0.436785      0.891261       1.21142       1.30781       1.44810       1.43810       1.45006       1.43279       1.35136       1.27055       1.18037       1.07776      0.958717      0.844062      0.724796      0.613938      0.501274      0.422187      0.331233
  37  14 3440.7674    3.1917  2.5208 12.4004 -0.0011      0.239641  0.0362   0.0258   0.0650    0.0358   0.0000      0.187161   441.6146       13.4315       17.7556       3.04497      -1.97734      0.929262      -1.54560      -3.02584      -3.65175      -2.37861      -1.79818     -0.794834     -0.210220       1.24379      0.841138     0.0686219      0.762111     -0.156998       1.09181       1.46107       1.56972       1.72970       1.80142       1.77584       1.75867       1.67848       1.58450       1.43200       1.31219       1.15554       1.01000      0.876193      0.735756      0.621238      0.508981      0.400874
  37  15 3599.1126    2.6464  3.9822 11.6548 -0.0006      0.737683  0.0464   0.0171   0.0835    0.0298   0.0000     0.0980446   441.6397       16.9537       12.3334       3.83534     -0.809084      0.726967       1.06487      -2.52503       1.06840      -4.55981      -1.73854      -1.88358      -1.13058     -0.765212      0.191870       1.34587      0.949955      0.461316       1.35508       1.84006       2.03290       2.21634       2.25873       2.29419       2.22979       2.13887       1.98441       1.81509       1.68588       1.47537       1.32497       1.09550      0.941892      0.761915      0.637633      0.507450
  37  16 3755.8283    2.2132  5.9197 11.1721 -0.0001      0.368225  0.0611   0.0120   0.1094    0.0252   0.0000     0.0663177   441.8867       14.9258       12.5963       6.27096      0.234407      0.840102      -2.54540     -0.406474     -0.814835      0.705557       4.09625      -1.58912       2.37638     -0.639675     -0.581759     -0.938243     -0.702217   -0.00837590       1.81141       2.45440       2.71537       2.90200       3.03647       3.03099       2.97030       2.84054       2.65737       2.43251       2.22121       1.96502       1.70411       1.45851       1.22927       1.02230      0.838306      0.678911
  37  17 3911.6020    1.8000  8.4472 10.9175 -0.0012      0.459015  0.0867   0.0086   0.1533    0.0213   0.0000     0.0582741   438.0554       12.8227       16.1494       8.18461      -6.30616      -10.1187      -7.24545      -3.13450      -5.14962      -7.07704      -2.46264      -7.23148      -4.19551      -2.69700      -1.11949       1.20104     0.0597668     -0.148297       2.28771       3.12580       3.42412       3.72214       3.79919       3.89746       3.81869       3.67051       3.38553       3.14479       2.84236       2.52283       2.19488       1.87379       1.59070       1.32163       1.07279      0.871404
  37  18 4066.3094    1.5238 11.3671 10.7200 -0.0004      0.257431  0.1251   0.0063   0.2024    0.0194   0.0000     0.0576038   437.9133       14.6412       15.2443       5.31238      -2.53182      -5.40078      -5.68057      -2.85417      -16.1534       4.39372       1.73745       4.74113      -3.95501      0.931562      0.404510       2.44003     -0.909648      0.457692       3.03318       4.10976       4.58874       4.92252       5.10118       5.12333       5.01204       4.81866       4.49404       4.15600       3.81315       3.32588       2.92633       2.50551       2.12750       1.74173       1.43407       1.15271
  38   2 1262.5412    0.0887  0.0705  9.6117 -0.0014       42.7244  0.0141   0.0058   0.0157    0.0187   0.0000       59.2017   441.9705     -0.526854       21.1783      0.268144      -3.90869       1.64796      0.590092     0.0167316     -0.663572     -0.920843      0.782667      0.174849    -0.0190479      0.177306     -0.462319      0.205093    -0.0712067    -0.0665802      0.494758      0.560560      0.866884      0.610213      0.858099      0.879554      0.741163      0.802528      0.725696      0.528036      0.564650      0.481397      0.423141      0.411868      0.307970      0.284644      0.184019      0.140819
  38   4 1713.0828    0.3251  0.3023  9.4622 -0.0033       17.5812  0.0116   0.0076   0.0204    0.0294   0.0000       2.53539   440.8791     -0.789956       20.0772      0.431367      -2.92677      0.728699      0.400067    -0.0217415      0.699778      0.387734      0.231284      0.316351     -0.301683     0.0334548     -0.195644     -0.337548     -0.442035     0.0861016      0.524375      0.689249      0.719977      0.646058      0.639304      0.659244      0.787319      0.748698      0.722783      0.606481      0.520134      0.441009      0.402390      0.347578      0.297257      0.261483      0.226223      0.182022
  38   6 2099.1088    0.8040  0.7686  9.8389 -0.0025       7.81989  0.0167   0.0110   0.0318    0.0604   0.0000      0.744005   440.4650       1.36428       20.0478       1.35010     -0.807949      0.856010      0.820265      -1.75096      0.654382      0.133480      0.608236       1.02162     -0.802202     -0.252882     -0.315184     -0.670467    -0.0502324      0.429176      0.589437      0.789300      0.914677       1.02425       1.03495       1.03080       1.02505      0.982669      0.904614      0.810433      0.711021      0.639543      0.550119      0.473210      0.394279      0.334660      0.275182      0.219609
  38   7 2283.0871    1.1880  1.0009 10.6563 -0.0019       5.03928  0.0211   0.0150   0.0382    0.0635   0.0000      0.673377   441.6211       1.88643       20.0879    -0.0663406      -1.61723     -0.518001     -0.372079     -0.515768      0.949624     -0.875840     -0.351189     0.0130556      -1.74560      0.313170      0.362689     -0.711161   -0.00375521     -0.320312      0.639982      0.879251      0.929541       1.06900       1.09199       1.10821       1.05886       1.00771      0.968897      0.882022      0.783075      0.701912      0.625894      0.532914      0.451914      0.374958      0.314361      0.247575
  38   8 2460.2190    1.7279  1.1972 11.2198 -0.0020       4.83770  0.0245   0.0201   0.0419    0.0702   0.0000      0.647185   442.4149       3.04692       18.4363       1.30331      -2.04838     -0.246821       1.68714      -1.83287     -0.689093      -2.51440     -0.618142     -0.715088     0.0604023     0.0711675     -0.863660     -0.250893      0.239794      0.363788      0.704179      0.966921       1.02277       1.14995       1.15970       1.16532       1.14639       1.04004       1.06230      0.943880      0.887415      0.758443      0.707374      0.614691      0.507422      0.425151      0.351456      0.286230
  38   9 2633.8938    2.3527  1.1823 11.8885  0.0004      0.700329  0.0233   0.0272   0.0426    0.0724   0.0000      0.596838   440.9443       6.24439       19.2762       1.54233      -4.26576      0.710554      0.634043      0.558219      -1.44516      -1.87066     -0.832978     -0.739754     -0.826950     -0.743169      0.408982      0.479383      0.483364     -0.127369      0.702159      0.934971       1.00645       1.12187       1.12795       1.13787       1.15352       1.09361       1.04021      0.919048      0.875410      0.749238      0.649203      0.565552      0.479297      0.408998      0.340268      0.269909
  38  10 2806.3314    3.1124  1.1146 12.6006  0.0001       1.51702  0.0223   0.0368   0.0403    0.0669   0.0000      0.521548   441.3818       5.77511       18.6059       2.08488      -2.52723      0.142230     -0.108517     -0.925754     -0.766269     -0.361608     0.0401407      -1.55625    -0.0870291      0.524648     -0.163804    -0.0911562      0.335435      0.288930      0.696557      0.897192      0.992609       1.08997       1.12221       1.13949       1.13011       1.06320       1.00725      0.898828      0.822626      0.743094      0.636267      0.562376      0.479556      0.410594      0.333037      0.260920
  38  11 2976.2144    3.8704  1.0826 12.9790 -0.0006       1.80150  0.0216   0.0462   0.0394    0.0712   0.0000      0.593435   441.7178       10.1071       17.5063       3.16635      -1.76565      0.619503       1.55838      -2.00839       1.69813     -0.789401      0.534737      -1.85389     -0.475518      -1.16062   -0.00116217  -0.000119580     0.0393476     -0.173464      0.690636      0.900619      0.987844       1.06173       1.09644       1.12543       1.12746       1.05879      0.995813      0.893233      0.792590      0.714574      0.644488      0.558467      0.481942      0.396371      0.317220      0.255059
  38  12 3142.6106    4.1043  1.2589 13.2218 -0.0030      0.376635  0.0238   0.0465   0.0449    0.0613   0.0000      0.516986   442.2529       7.99454       15.2987       3.52535     -0.337698      -2.02672   -0.00872246      -3.13796      0.153953      -4.92911      0.568059     -0.915974     -0.758240     -0.189822      0.281737     -0.755683    -0.0734598     -0.509490      0.731299      0.950594       1.03634       1.12854       1.11255       1.17685       1.14367       1.09532       1.03666      0.950953      0.869708      0.788569      0.691959      0.589210      0.497511      0.412181      0.342508      0.280132
  38  13 3306.0704    3.7470  1.9236 12.7710 -0.0006      0.571425  0.0314   0.0336   0.0530    0.0434   0.0000      0.264055   439.5611       10.4444       16.9091       4.91734      -1.91025      -2.13368       1.88377      -2.90304       2.45804      -2.95903     0.0966481      0.378919       2.10191     -0.283576      0.561007      0.725753      0.260773      0.237032      0.888741       1.20932       1.31447       1.44585       1.49081       1.50635       1.47330       1.43615       1.30957       1.21384       1.08901      0.975217      0.887148      0.755479      0.644352      0.527805      0.436637      0.355898
  38  14 3467.1887    3.1377  2.8281 12.1756 -0.0007      0.632041  0.0381   0.0232   0.0670    0.0344   0.0000      0.157497   438.3245       11.5243       13.9153       1.67741       2.84738      -2.35802     -0.316920      -4.46515     -0.786346     -0.800959       1.56125      -1.29264      -2.56139      0.318131       1.04490      0.463504     -0.707159      0.907621       1.07712       1.45242       1.61573       1.71979       1.82705       1.79070       1.75951       1.69270       1.58845       1.46585       1.34924       1.20118       1.04895      0.917696      0.767114      0.654531      0.536604      0.433386
  38  15 3626.3583    2.5602  4.3092 11.6926 -0.0001      0.443830  0.0490   0.0158   0.0871    0.0267   0.0000     0.0952237   439.4012       16.1907       15.4823       4.54959      0.398079      -3.70802       2.17653      -2.40544       3.44006      -4.56806      -1.70457       1.83689    -0.0910746      -1.19714     -0.293489       1.73785      0.549864     0.0486349       1.40281       1.85635       2.06567       2.25255       2.28618       2.30815       2.29301       2.18287       2.00783       1.90745       1.74935       1.53406       1.38152       1.17300       1.00817      0.838752      0.691748      0.563454
  38  16 3784.0919    2.1207  6.3067 11.1576 -0.0004      0.389385  0.0639   0.0110   0.1166    0.0233   0.0000     0.0633337   441.9293       10.3079       7.39199       6.98248      -4.97544      -4.78490       6.02063      -3.13942       1.39418      -3.68040       3.74066      0.528349       1.94763       1.51179     -0.198345    -0.0319474      0.340871      0.131459       1.76766       2.34922       2.58982       2.80343       2.92887       2.92727       2.90577       2.79900       2.59320       2.38338       2.19876       1.96364       1.72671       1.49609       1.28250       1.05817      0.880641      0.695430
  38  17 3940.6438    1.7742  9.2147 10.8063 -0.0006      0.493109  0.0931   0.0078   0.1600    0.0213   0.0000     0.0556776   434.5515       16.8685       20.4989       5.65900      -11.0867      -2.30370      -1.98412      -2.41745       4.76910      -6.93993       4.38813      -1.61870      -1.52736       1.50825      0.400300       1.02403       1.11260     -0.296346       2.41089       3.23968       3.57407       3.90783       4.07802       4.06800       3.96633       3.80222       3.60687       3.33365       3.00844       2.71330       2.37027       2.02846       1.70924       1.44574       1.18323      0.959140
  38  18 4095.6926    1.4349 11.7974 10.7247 -0.0004      0.194396  0.1354   0.0059   0.2153    0.0189   0.0000     0.0626142   434.3940       20.2435       11.9443       9.29148      -2.45665      -10.4656       7.42082       1.61358       5.53780      -1.97078      0.129490      -3.90689       1.95844       2.30379       1.57614      -1.27913     -0.444940       1.57617       3.12244       4.22780       4.62831       4.97611       5.19872       5.26150       5.13032       4.93874       4.68958       4.34773       3.93082       3.51241       3.07978       2.67037       2.24758       1.87601       1.55049       1.25118
  39   4 1728.2942    0.3507  0.3246  9.5079 -0.0020       18.8813  0.0108   0.0076   0.0202    0.0288   0.0000       2.30908   441.1578       1.06162       19.4579      0.316038      -2.67282       1.39304      0.767837      0.578557     0.0447989      0.219985      0.966428     0.0645052    0.00697627      0.153144     -0.533612      0.117042    -0.0460906     -0.149682      0.421455      0.552446      0.600072      0.637235      0.674386      0.678125      0.717004      0.673506      0.616768      0.536436      0.498699      0.471211      0.386690      0.352616      0.292938      0.232562      0.194821      0.160336
  39   5 1925.2548    0.5547  0.5732  9.5342 -0.0011       7.25835  0.0137   0.0085   0.0274    0.0437   0.0000       1.01443   440.3850     0.0755031       19.7469     -0.339030      -3.03400     -0.305892      0.519223      0.540032      0.946209     -0.735744     -0.211408  -0.000205179     -0.555559      0.519183      0.210862     -0.290985      0.172481    -0.0227775      0.468114      0.596722      0.695568      0.723792      0.760040      0.727954      0.723894      0.737474      0.702627      0.647031      0.603151      0.517536      0.447834      0.379605      0.339739      0.271020      0.239107      0.189349
  39   6 2116.6961    0.8573  0.7572  9.9026 -0.0004       6.81679  0.0157   0.0115   0.0315    0.0594   0.0000      0.725658   441.9064       1.46229       19.7290      0.796204      -1.72429      -1.36491       1.33549     -0.871675      -1.34102     -0.779980      0.473340      0.167657      0.240815    -0.0875822     -0.232083      0.300775      0.142438     -0.152406      0.525770      0.694471      0.752312      0.823606      0.873200      0.846808      0.859136      0.800928      0.770973      0.716519      0.638675      0.579418      0.509221      0.455177      0.382508      0.320264      0.268357      0.220838
  39   7 2301.4563    1.2419  1.0214 10.7234 -0.0010       5.01781  0.0214   0.0152   0.0381    0.0622   0.0000      0.670627   441.0253       1.77042       19.6463       1.50376      -1.44047      -1.14626      0.254366    -0.0646375      -1.40651     -0.887276      -1.49261      0.162100      0.251148     -0.457328      0.370166      0.521012      0.247254     -0.373455      0.645747      0.820923      0.915327      0.994448       1.00936       1.05635       1.05807       1.00907      0.957956      0.844910      0.759457      0.701564      0.626860      0.546482      0.481014      0.400973      0.327761      0.270984
  39   8 2479.2439    1.7948  1.2120 11.3385 -0.0004       2.52660  0.0241   0.0203   0.0430    0.0645   0.0000      0.585926   440.7154       4.24249       19.7185       1.10282      -2.44290      0.332768      0.591948     -0.585135       1.34402      -1.67797     -0.804350      0.809206      0.173511     0.0688718      0.745934      0.391732      0.284462     -0.211623      0.673692      0.916755      0.969685       1.06272       1.09163       1.11843       1.08399       1.07137       1.03280      0.937478      0.845784      0.749503      0.660259      0.565941      0.491267      0.418380      0.326281      0.286073
  39   9 2654.0869    2.4805  1.1781 11.9705 -0.0039       2.70160  0.0231   0.0285   0.0412    0.0678   0.0000      0.561154   441.1110       6.64945       20.4388       1.08901      -3.06457      -1.28633       2.25270      -2.69169     -0.178613      -2.77021     -0.196702     -0.263156     -0.242448     -0.942403      0.532475     -0.535888     -0.169951      0.224816      0.650428      0.885795      0.948569       1.02508       1.06838       1.11173       1.09775       1.05245      0.959576      0.884732      0.826406      0.743215      0.654467      0.565042      0.475610      0.405040      0.336780      0.267463
  39  10 2827.5250    3.2392  1.1913 12.4328 -0.0009       1.06033  0.0227   0.0364   0.0413    0.0713   0.0000      0.511161   442.1744       5.91079       19.9155     -0.397537      -2.07407     -0.901315      0.597145      0.333332     -0.263290      -1.24902     -0.767792      -1.28116     -0.339862      0.370080      0.839200  -0.000846936      0.351100      0.239889      0.659921      0.891912      0.972385       1.06045       1.03918       1.09413       1.06157       1.01368      0.959017      0.919088      0.805749      0.760390      0.659896      0.556813      0.488237      0.406642      0.340733      0.281616
  39  11 2998.4616    3.9168  1.1413 13.0605 -0.0017       2.62866  0.0228   0.0458   0.0409    0.0663   0.0000      0.630538   440.3601       8.82293       18.7179       1.04471      -2.13501      -1.30561     -0.743552      -2.55928     0.0445920      -2.47642      0.422099     -0.539751      0.450580     -0.623486     -0.553631      0.232805      0.274872      0.422097      0.641536      0.842267      0.893274       1.02735       1.04440       1.05698       1.02866       1.01514      0.929285      0.874500      0.775434      0.704292      0.634862      0.542760      0.474150      0.395673      0.332624      0.267297
  39  12 3166.0177    4.1403  1.4071 13.0225 -0.0010      0.318553  0.0252   0.0431   0.0454    0.0564   0.0000      0.463024   440.3128       7.96215       15.6811       1.23001      -2.42119      -3.91639       1.82776      -2.59443      -1.00444    -0.0596583      0.241203    -0.0807709     -0.195962      -1.96264      0.274357     -0.338649     -0.337327     -0.237722      0.725781      0.972919       1.03652       1.13797       1.16511       1.20578       1.16573       1.10615       1.04063       1.00618      0.893270      0.802112      0.715939      0.624949      0.519494      0.441388      0.367879      0.295409
  39  13 3330.7931    3.6743  1.8864 12.8346 -0.0011      0.473590  0.0308   0.0338   0.0533    0.0422   0.0000      0.259157   441.1896       10.1198       15.3461       4.34285      -1.51778     -0.546416      0.548494      -3.79763     -0.724079      -2.58158       1.10548     -0.495858      -1.50926      -2.13104       1.91850      0.540723      -1.00073    -0.0535055      0.883054       1.18858       1.31856       1.45685       1.49901       1.52360       1.48284       1.42053       1.31108       1.22373       1.11175      0.994710      0.873404      0.761490      0.653037      0.551987      0.450153      0.357105
  39  14 3493.2285    3.0045  3.2277 12.0472 -0.0016      0.956851  0.0404   0.0209   0.0729    0.0302   0.0000      0.134506   440.7486       15.6078       16.7025       5.15750      -3.77307      -4.76654       2.91308      -6.31129       1.49917      -4.69328       1.05656      -1.75656     -0.561734      -1.65076      -1.45945      -1.68814     -0.420329     -0.500219       1.13466       1.51015       1.66790       1.79712       1.85352       1.85747       1.82615       1.73596       1.67569       1.56351       1.41430       1.29762       1.11828      0.979191      0.837769      0.692403      0.583060      0.471115
  39  15 3653.4219    2.4801  4.7750 11.4922 -0.0009      0.475289  0.0515   0.0142   0.0933    0.0252   0.0000     0.0909040   441.9408       15.4613       18.3029       2.35784     -0.470315      -2.37737     0.0188727      -5.47046    -0.0546066      -4.22785      -3.40450      -1.58907      -3.02720       1.60073      0.305245       1.27134       1.20235      0.653537       1.42888       1.90127       2.08097       2.26926       2.34626       2.36642       2.33820       2.23070       2.09344       1.97437       1.78173       1.60003       1.43629       1.25641       1.07465      0.917217      0.735291      0.602968
  39  16 3811.9137    2.0637  7.0142 11.0324 -0.0004      0.288887  0.0701   0.0101   0.1230    0.0227   0.0000     0.0596951   441.5091       16.7067       16.3425       2.15783      -2.60942      -2.93397       4.40692      -1.81329       1.70151      -3.74053      -3.74215      -1.22980     -0.859095     0.0837958      0.522707       1.08778       1.78186      0.388452       1.84527       2.47525       2.76064       3.03315       3.13210       3.13916       3.11216       2.97369       2.85506       2.58857       2.42670       2.13794       1.86915       1.62798       1.37483       1.16812      0.965535      0.783760
  39  17 3969.2464    1.7197 10.0066 10.7094  0.0005      0.296903  0.1039   0.0070   0.1717    0.0208   0.0000     0.0538805   430.8818       24.5118       12.4469       5.46658      0.338429       4.48442      -4.12421      -6.18270      -1.25178       2.49442     -0.763354      -2.66535       2.37969      0.798236     -0.720703     -0.340273     -0.451963       1.21821       2.49979       3.40658       3.74798       4.10864       4.25676       4.27081       4.22278       4.05190       3.83354       3.54408       3.23949       2.90365       2.55132       2.19150       1.88483       1.58083       1.30446       1.06436
  39  18 4125.8175    1.3858 12.2217 10.6413 -0.0010      0.416326  0.1426   0.0056   0.2211    0.0185   0.0000     0.0595136   439.3519       25.0339       1.89016       4.34912      0.917967       8.96393      -5.81700      -20.1329      -3.86515       1.98540      -2.67989      -1.85172      -4.23469      -1.01990       1.73377      -2.40182       1.51487      0.741226       3.14356       4.22775       4.71467       5.11748       5.37883       5.33663       5.35628       5.08768       4.83219       4.42430       4.08257       3.60968       3.22249       2.77625       2.36745       2.00912       1.61129       1.32658
  40   4 1743.2846    0.3705  0.3580  9.4617 -0.0032       14.2410  0.0111   0.0074   0.0209    0.0308   0.0000       1.94270   441.4302      0.149924       20.5447      0.357867      -2.56965    -0.0327676       1.39853      -1.13650      0.816989       1.40922     -0.358203      0.402458    -0.0653486      0.319218     0.0204590     -0.223884    -0.0788469    -0.0136900      0.405561      0.546641      0.580460      0.616538      0.607476      0.597555      0.665927      0.613348      0.592649      0.548337      0.514635      0.454254      0.397279      0.347278      0.294334      0.248337      0.212502      0.167527
  40   5 1941.5356    0.5754  0.5608  9.6661 -0.0018       11.4411  0.0134   0.0088   0.0259    0.0414   0.0000       1.05869   441.9553       1.24345       18.8561      0.219355      -2.88236      0.795786       1.33787     -0.257721     -0.759971     -0.947013     -0.134784     0.0835973     -0.655547     -0.725827     -0.398177     0.0906409    -0.0322286     0.0731428      0.449958      0.591361      0.668526      0.714031      0.763374      0.747550      0.786097      0.719831      0.681890      0.630728      0.563432      0.521799      0.450629      0.388951      0.341156      0.272735      0.232844      0.188106
  40   6 2134.0727    0.8832  0.7926 10.0364 -0.0010       6.61015  0.0170   0.0115   0.0315    0.0583   0.0000      0.748733   441.9466      0.596590       19.6897      0.118617      -1.80724      -1.81831       2.28735      0.466703      0.217321     -0.614712     -0.459380      0.264173      0.575565      0.587240     -0.471715     -0.116088     -0.548104   -0.00566497      0.545523      0.706866      0.778530      0.879976      0.890520      0.865351      0.839921      0.833924      0.803260      0.749247      0.658298      0.610774      0.543448      0.479738      0.417664      0.354708      0.290315      0.237662
  40   7 2319.4695    1.2834  1.0876 10.7608 -0.0038       3.81099  0.0238   0.0154   0.0408    0.0679   0.0000      0.642111   440.7790       2.82492       19.3260       1.47215      -1.21678       1.40585     -0.318562      -2.97501     0.0838390     -0.436167     -0.519534      0.940103      0.617303     -0.378868      0.842307      0.439131      0.594410      0.568795      0.803636       1.14141       1.37137       1.56526       1.67199       1.69381       1.66105       1.57876       1.45243       1.29254       1.12042      0.960286      0.810209      0.664565      0.555405      0.432758      0.359215      0.301133
  40   8 2498.1310    1.8876  1.1879 11.2319 -0.0045       3.35240  0.0227   0.0212   0.0408    0.0754   0.0000      0.537571   440.9382       5.46172       19.7895       1.52392      -3.08141     -0.236063       1.84606      -2.58946      -1.11710      -1.51946      0.353189     -0.697402      -1.28012     -0.130687     -0.626120       1.06342      0.244132      0.494306      0.688596      0.926069       1.04658       1.17238       1.24257       1.23467       1.22044       1.15872       1.07583      0.987590      0.901377      0.781717      0.676165      0.588655      0.486501      0.412611      0.349132      0.274750
  40   9 2674.0144    2.6029  1.1867 12.0247  0.0030       2.11319  0.0227   0.0290   0.0416    0.0715   0.0000      0.564644   440.4681       4.61809       20.4425       2.18228      -1.59332      -2.27106     -0.301260      -1.82416      0.125138     -0.133370     -0.674061      0.644875     -0.917857     -0.698448      0.745313      0.206759      0.465079     0.0956027      0.621414      0.839338      0.903851       1.01013       1.01897       1.04485       1.03978      0.998428      0.955897      0.845991      0.800668      0.699690      0.635474      0.553000      0.491710      0.408255      0.339842      0.265818
  40  10 2848.5479    3.3209  1.0939 12.7721 -0.0018       1.96457  0.0216   0.0387   0.0397    0.0615   0.0000      0.605616   441.0644       7.03003       20.1942       3.41462      -2.29392     -0.596316      0.333945      -2.60245     -0.313248      -1.75769      0.642771      -1.87294     -0.428605    -0.0814055      0.116145      0.170229     0.0824176      0.400625      0.618435      0.849118      0.936223       1.03762       1.04395       1.06741       1.00967      0.962007      0.914492      0.845223      0.778545      0.707125      0.637023      0.557180      0.475999      0.421172      0.354248      0.290990
  40  11 3020.3807    4.0851  1.2341 12.8254  0.0031       1.40098  0.0223   0.0442   0.0407    0.0736   0.0000      0.493640   441.1956       7.91386       18.0452       2.56135      -3.55229      -1.22519      0.110195      -2.10756     -0.729976     -0.775606     -0.137142      0.212124      0.324804     -0.181133     -0.404673      0.590480     -0.265844      0.193750      0.617708      0.829502      0.910257      0.996817       1.01653       1.03880       1.03156      0.998028      0.929253      0.867675      0.782533      0.715659      0.640449      0.546277      0.474187      0.389943      0.324237      0.268460
  40  12 3189.0851    4.0944  1.5083 13.1283 -0.0012       1.10920  0.0268   0.0414   0.0473    0.0512   0.0000      0.405877   441.7800       10.8193       17.9001       3.30260      -4.59345     -0.136812     0.0827303      -2.30899      0.790577      -3.30462       1.08224      -3.24225     -0.315291     -0.116510      0.225383      0.107154     -0.111232     0.0563935      0.750701       1.00659       1.09779       1.19069       1.21363       1.23189       1.22225       1.19247       1.12014       1.03341      0.946724      0.847518      0.741399      0.670309      0.567152      0.491251      0.418457      0.328925
  40  13 3355.0792    3.5820  2.1235 12.6627  0.0002      0.713318  0.0323   0.0300   0.0561    0.0380   0.0000      0.242701   442.4995       11.7974       15.7989       3.06545     -0.136107      -1.85802     0.0244537      -3.07519       3.63991      -1.20814      0.146253      -2.32469     -0.748052      -2.09896      0.137747     -0.405135     -0.549868      0.102441      0.866330       1.21315       1.29141       1.44750       1.44596       1.47772       1.48059       1.39614       1.35001       1.25607       1.12614       1.01238      0.877260      0.793128      0.669111      0.578062      0.487579      0.392402
[truncated: 792,529 more chars]
