# Supplementary material for: Global-Mode Analysis of Full-Disk Data from the Michelson Doppler Imager and the Helioseismic and Magnetic Imager
Source: Sol Phys. 2018 Jan 31;293(2):29. doi: 10.1007/s11207-017-1201-5 (PMC6566312; doi:10.1007/s11207-017-1201-5)
Supplement: Supplementary file 3 — (TAR 230.0 MB) [file 11207_2017_1201_MOESM3_ESM.tar › MDI/mdifd.3331.18]

   0  12 1822.1204    0.4804  0.2762 10.8395  0.0000  0.1048   0.1082   0.1468    0.2794   0.0000     0.0000       0.00000       0.00000       0.00000       0.00000       0.00000       0.00000       0.00000       0.00000       0.00000       0.00000       0.00000       0.00000       0.00000       0.00000       0.00000       0.00000       0.00000       0.00000       0.00000       0.00000       0.00000       0.00000       0.00000       0.00000       0.00000       0.00000       0.00000       0.00000       0.00000       0.00000       0.00000       0.00000       0.00000       0.00000       0.00000
   0  15 2228.8549    0.9647  0.9362 11.3488  0.0000  0.1722   0.1659   0.4097    0.5599   0.0000     0.0000       0.00000       0.00000       0.00000       0.00000       0.00000       0.00000       0.00000       0.00000       0.00000       0.00000       0.00000       0.00000       0.00000       0.00000       0.00000       0.00000       0.00000       0.00000       0.00000       0.00000       0.00000       0.00000       0.00000       0.00000       0.00000       0.00000       0.00000       0.00000       0.00000       0.00000       0.00000       0.00000       0.00000       0.00000       0.00000
   0  21 3033.8887    3.9552  0.8691  6.0047  0.0000  0.1117   0.4532   0.3081 1000.0000   0.0000     0.0000       0.00000       0.00000       0.00000       0.00000       0.00000       0.00000       0.00000       0.00000       0.00000       0.00000       0.00000       0.00000       0.00000       0.00000       0.00000       0.00000       0.00000       0.00000       0.00000       0.00000       0.00000       0.00000       0.00000       0.00000       0.00000       0.00000       0.00000       0.00000       0.00000       0.00000       0.00000       0.00000       0.00000       0.00000       0.00000
   0  24 3439.5890    3.2484  3.6406 10.9578  0.0184  0.2582   0.2195   0.9496    1.4000   0.0000     0.0000       0.00000       0.00000       0.00000       0.00000       0.00000       0.00000       0.00000       0.00000       0.00000       0.00000       0.00000       0.00000       0.00000       0.00000       0.00000       0.00000       0.00000       0.00000       0.00000       0.00000       0.00000       0.00000       0.00000       0.00000       0.00000       0.00000       0.00000       0.00000       0.00000       0.00000       0.00000       0.00000       0.00000       0.00000       0.00000
   0  25 3575.1913    2.9972  2.9338 12.3104  0.0000  0.2340   0.2380   1.0192    0.8461   0.0000     0.0000       0.00000       0.00000       0.00000       0.00000       0.00000       0.00000       0.00000       0.00000       0.00000       0.00000       0.00000       0.00000       0.00000       0.00000       0.00000       0.00000       0.00000       0.00000       0.00000       0.00000       0.00000       0.00000       0.00000       0.00000       0.00000       0.00000       0.00000       0.00000       0.00000       0.00000       0.00000       0.00000       0.00000       0.00000       0.00000
   1  12 1885.2024    0.4812  0.8988 10.3363  0.0025  0.1500   0.0414   0.1907    0.2276   0.0000   415.7833      -103.821       0.00000       0.00000       0.00000       0.00000       0.00000       0.00000       0.00000       0.00000       0.00000       0.00000       0.00000       0.00000       0.00000       0.00000       0.00000       0.00000       166.719       118.364       0.00000       0.00000       0.00000       0.00000       0.00000       0.00000       0.00000       0.00000       0.00000       0.00000       0.00000       0.00000       0.00000       0.00000       0.00000       0.00000
   1  13 2020.7911    0.6775  1.9034 10.3364  0.0376  0.2161   0.0406   0.2766    0.2005   0.0000   364.1356       3.94130       0.00000       0.00000       0.00000       0.00000       0.00000       0.00000       0.00000       0.00000       0.00000       0.00000       0.00000       0.00000       0.00000       0.00000       0.00000       0.00000       297.864       118.390       0.00000       0.00000       0.00000       0.00000       0.00000       0.00000       0.00000       0.00000       0.00000       0.00000       0.00000       0.00000       0.00000       0.00000       0.00000       0.00000
   1  14 2156.7567    0.9187  0.8288 10.0346  0.0000  0.0690   0.0582   0.1517    0.3991   0.0000   443.4895       29.6039       0.00000       0.00000       0.00000       0.00000       0.00000       0.00000       0.00000       0.00000       0.00000       0.00000       0.00000       0.00000       0.00000       0.00000       0.00000       0.00000       81.4447       51.6710       0.00000       0.00000       0.00000       0.00000       0.00000       0.00000       0.00000       0.00000       0.00000       0.00000       0.00000       0.00000       0.00000       0.00000       0.00000       0.00000
   1  15 2291.9198    1.3113  0.9291 10.3019  0.0000  0.0750   0.0816   0.1750    0.6478   0.0000   352.8095      -17.3250       0.00000       0.00000       0.00000       0.00000       0.00000       0.00000       0.00000       0.00000       0.00000       0.00000       0.00000       0.00000       0.00000       0.00000       0.00000       0.00000       99.3315       47.0647       0.00000       0.00000       0.00000       0.00000       0.00000       0.00000       0.00000       0.00000       0.00000       0.00000       0.00000       0.00000       0.00000       0.00000       0.00000       0.00000
   1  16 2425.6254    1.4731  0.5615 11.7778  0.0000  0.0586   0.1140   0.1287    0.2599   0.0000   452.0969       29.5163       0.00000       0.00000       0.00000       0.00000       0.00000       0.00000       0.00000       0.00000       0.00000       0.00000       0.00000       0.00000       0.00000       0.00000       0.00000       0.00000       58.4584       45.9514       0.00000       0.00000       0.00000       0.00000       0.00000       0.00000       0.00000       0.00000       0.00000       0.00000       0.00000       0.00000       0.00000       0.00000       0.00000       0.00000
   1  19 2828.3309    2.9745  0.9308  5.6843  0.0000  0.0652   0.1635   0.1590  342.4938   0.0000   408.1879       121.275       0.00000       0.00000       0.00000       0.00000       0.00000       0.00000       0.00000       0.00000       0.00000       0.00000       0.00000       0.00000       0.00000       0.00000       0.00000       0.00000       86.8233       43.8283       0.00000       0.00000       0.00000       0.00000       0.00000       0.00000       0.00000       0.00000       0.00000       0.00000       0.00000       0.00000       0.00000       0.00000       0.00000       0.00000
   1  21 3098.5640    3.9531  1.0214 10.8782  0.0000  0.0624   0.2247   0.2210    4.8086   0.0000   418.1407       107.253       0.00000       0.00000       0.00000       0.00000       0.00000       0.00000       0.00000       0.00000       0.00000       0.00000       0.00000       0.00000       0.00000       0.00000       0.00000       0.00000       70.9151       49.4606       0.00000       0.00000       0.00000       0.00000       0.00000       0.00000       0.00000       0.00000       0.00000       0.00000       0.00000       0.00000       0.00000       0.00000       0.00000       0.00000
   1  24 3504.3644    3.3301  3.1297  4.1663  0.0000  0.1261   0.1088   0.3712  847.9640   0.0000   494.4466       167.351       0.00000       0.00000       0.00000       0.00000       0.00000       0.00000       0.00000       0.00000       0.00000       0.00000       0.00000       0.00000       0.00000       0.00000       0.00000       0.00000       164.474       85.3716       0.00000       0.00000       0.00000       0.00000       0.00000       0.00000       0.00000       0.00000       0.00000       0.00000       0.00000       0.00000       0.00000       0.00000       0.00000       0.00000
   1  25 3640.5041    2.7448  5.2037  2.0772  0.0000  0.1773   0.0675   0.5697 1000.0000   0.0000   435.6404       134.185       0.00000       0.00000       0.00000       0.00000       0.00000       0.00000       0.00000       0.00000       0.00000       0.00000       0.00000       0.00000       0.00000       0.00000       0.00000       0.00000       230.199       123.090       0.00000       0.00000       0.00000       0.00000       0.00000       0.00000       0.00000       0.00000       0.00000       0.00000       0.00000       0.00000       0.00000       0.00000       0.00000       0.00000
   1  26 3776.8193    2.2830  5.9488 11.0694  0.0000  0.2207   0.0571   0.6175    0.2984   0.0000   221.4651       528.095       0.00000       0.00000       0.00000       0.00000       0.00000       0.00000       0.00000       0.00000       0.00000       0.00000       0.00000       0.00000       0.00000       0.00000       0.00000       0.00000       262.188       164.456       0.00000       0.00000       0.00000       0.00000       0.00000       0.00000       0.00000       0.00000       0.00000       0.00000       0.00000       0.00000       0.00000       0.00000       0.00000       0.00000
   2  13 2082.0568    0.7293  0.8153 10.2161  0.0000  0.0711   0.0382   0.1161    0.2770   0.0000   405.5206       39.0150       22.4414       3.36041       0.00000       0.00000       0.00000       0.00000       0.00000       0.00000       0.00000       0.00000       0.00000       0.00000       0.00000       0.00000       0.00000       0.00000       61.9620       46.9226       21.8433       7.63625       0.00000       0.00000       0.00000       0.00000       0.00000       0.00000       0.00000       0.00000       0.00000       0.00000       0.00000       0.00000       0.00000       0.00000
   2  14 2217.6332    1.1019  0.9608 10.1243  0.0000  0.0650   0.0499   0.1203    0.5347   0.0000   369.6990       26.1902       11.6122       11.8447       0.00000       0.00000       0.00000       0.00000       0.00000       0.00000       0.00000       0.00000       0.00000       0.00000       0.00000       0.00000       0.00000       0.00000       52.0617       40.6568       21.8910       7.18582       0.00000       0.00000       0.00000       0.00000       0.00000       0.00000       0.00000       0.00000       0.00000       0.00000       0.00000       0.00000       0.00000       0.00000
   2  15 2352.1860    1.4882  0.8764  2.7987  0.0000  0.0455   0.0708   0.1338  981.1808   0.0000   348.7412      -4.57883       16.0638     -0.127285       0.00000       0.00000       0.00000       0.00000       0.00000       0.00000       0.00000       0.00000       0.00000       0.00000       0.00000       0.00000       0.00000       0.00000       36.6632       27.8586       15.2900       4.89658       0.00000       0.00000       0.00000       0.00000       0.00000       0.00000       0.00000       0.00000       0.00000       0.00000       0.00000       0.00000       0.00000       0.00000
   2  17 2619.6798    2.3783  1.0802  0.2345  0.0000  0.0517   0.1016   0.1458 1000.0000   0.0000   459.0740       49.4668       14.0947       7.11364       0.00000       0.00000       0.00000       0.00000       0.00000       0.00000       0.00000       0.00000       0.00000       0.00000       0.00000       0.00000       0.00000       0.00000       38.7253       31.4734       18.0315       6.64474       0.00000       0.00000       0.00000       0.00000       0.00000       0.00000       0.00000       0.00000       0.00000       0.00000       0.00000       0.00000       0.00000       0.00000
   2  19 2889.8067    3.1222  1.2154  1.5052  0.0000  0.0544   0.1333   0.1733 1000.0000   0.0000   441.7326       118.326       29.6538      -11.0363       0.00000       0.00000       0.00000       0.00000       0.00000       0.00000       0.00000       0.00000       0.00000       0.00000       0.00000       0.00000       0.00000       0.00000       36.7246       33.8916       18.4751       7.78753       0.00000       0.00000       0.00000       0.00000       0.00000       0.00000       0.00000       0.00000       0.00000       0.00000       0.00000       0.00000       0.00000       0.00000
   2  21 3160.1641    3.7767  1.3840 11.1433  0.0000  0.0635   0.1433   0.1706    2.1811   0.0000   394.4607       94.9508      -32.5027       3.27844       0.00000       0.00000       0.00000       0.00000       0.00000       0.00000       0.00000       0.00000       0.00000       0.00000       0.00000       0.00000       0.00000       0.00000       48.7058       41.2001       19.5573       8.10729       0.00000       0.00000       0.00000       0.00000       0.00000       0.00000       0.00000       0.00000       0.00000       0.00000       0.00000       0.00000       0.00000       0.00000
   2  22 3295.3473    3.9194  1.9576  8.6743  0.0000  0.0801   0.1263   0.1989   16.7638   0.0000   413.9503       92.8123      -8.61839      -5.68505       0.00000       0.00000       0.00000       0.00000       0.00000       0.00000       0.00000       0.00000       0.00000       0.00000       0.00000       0.00000       0.00000       0.00000       61.1808       50.4781       25.1871       8.94204       0.00000       0.00000       0.00000       0.00000       0.00000       0.00000       0.00000       0.00000       0.00000       0.00000       0.00000       0.00000       0.00000       0.00000
   2  23 3431.0714    3.3216  2.7755 -2.8201  0.0000  0.0872   0.0907   0.2613 1000.0000   0.0000   322.3578       85.7296       14.2612       6.56701       0.00000       0.00000       0.00000       0.00000       0.00000       0.00000       0.00000       0.00000       0.00000       0.00000       0.00000       0.00000       0.00000       0.00000       63.8830       51.5305       32.2621       10.9053       0.00000       0.00000       0.00000       0.00000       0.00000       0.00000       0.00000       0.00000       0.00000       0.00000       0.00000       0.00000       0.00000       0.00000
   2  24 3567.1408    2.9480  3.5121 10.9514  0.0000  0.1106   0.0733   0.2815    0.7200   0.0000   411.9189       166.522      -23.3103       1.60286       0.00000       0.00000       0.00000       0.00000       0.00000       0.00000       0.00000       0.00000       0.00000       0.00000       0.00000       0.00000       0.00000       0.00000       75.8149       66.3191       38.4008       15.2990       0.00000       0.00000       0.00000       0.00000       0.00000       0.00000       0.00000       0.00000       0.00000       0.00000       0.00000       0.00000       0.00000       0.00000
   3  11 1865.2074    0.4584  0.6233  9.7824  0.0000  0.0603   0.0280   0.1426    0.1924   0.0000   444.0234      -20.9399       10.6348       19.4705       6.92817      -1.11221       0.00000       0.00000       0.00000       0.00000       0.00000       0.00000       0.00000       0.00000       0.00000       0.00000       0.00000       0.00000       27.8655       33.5736       20.9216       8.70737       6.06233       1.83294       0.00000       0.00000       0.00000       0.00000       0.00000       0.00000       0.00000       0.00000       0.00000       0.00000       0.00000       0.00000
   3  13 2137.7601    0.7879  0.7607  9.8775  0.0000  0.0419   0.0371   0.1105    0.3260   0.0000   397.3158       1.40238       28.5965      -3.32098       12.5083       1.44907       0.00000       0.00000       0.00000       0.00000       0.00000       0.00000       0.00000       0.00000       0.00000       0.00000       0.00000       0.00000       21.8323       20.2674       15.1581       8.44233       3.71124       1.05010       0.00000       0.00000       0.00000       0.00000       0.00000       0.00000       0.00000       0.00000       0.00000       0.00000       0.00000       0.00000
   3  14 2273.4716    1.1494  0.7379 10.4572  0.0000  0.0438   0.0524   0.1028    0.3587   0.0000   414.3388       19.0149      -7.11665       4.73807     -0.938108    -0.0707988       0.00000       0.00000       0.00000       0.00000       0.00000       0.00000       0.00000       0.00000       0.00000       0.00000       0.00000       0.00000       23.9857       22.2229       16.6309       8.40803       4.23841       1.13538       0.00000       0.00000       0.00000       0.00000       0.00000       0.00000       0.00000       0.00000       0.00000       0.00000       0.00000       0.00000
   3  15 2407.5828    1.4436  1.3703  0.5032  0.0000  0.0635   0.0520   0.1484 1000.0000   0.0000   434.4645      -5.39015       20.9529      -11.0786      -8.69477      -1.51575       0.00000       0.00000       0.00000       0.00000       0.00000       0.00000       0.00000       0.00000       0.00000       0.00000       0.00000       0.00000       37.3123       34.1002       23.5393       12.3278       5.13404       1.33989       0.00000       0.00000       0.00000       0.00000       0.00000       0.00000       0.00000       0.00000       0.00000       0.00000       0.00000       0.00000
   3  16 2541.6720    2.0586  1.1841 -0.5977  0.0000  0.0548   0.0862   0.1319 1000.0000   0.0000   450.6051       23.8357       7.71899     -0.758495      0.166143      -1.50875       0.00000       0.00000       0.00000       0.00000       0.00000       0.00000       0.00000       0.00000       0.00000       0.00000       0.00000       0.00000       30.1392       27.3452       19.9952       10.7743       4.99344       1.36016       0.00000       0.00000       0.00000       0.00000       0.00000       0.00000       0.00000       0.00000       0.00000       0.00000       0.00000       0.00000
   3  17 2676.2254    2.5709  1.1332  6.8131  0.0000  0.0480   0.0980   0.1306   72.8343   0.0000   432.6940       46.6579       23.1595      -9.08608       4.82132     -0.944540       0.00000       0.00000       0.00000       0.00000       0.00000       0.00000       0.00000       0.00000       0.00000       0.00000       0.00000       0.00000       26.4248       25.1845       17.6643       9.77303       4.23750       1.24772       0.00000       0.00000       0.00000       0.00000       0.00000       0.00000       0.00000       0.00000       0.00000       0.00000       0.00000       0.00000
   3  19 2947.1921    3.9991  0.8614 11.5773  0.0007  0.0384   0.1637   0.1122    1.3963   0.0000   446.1551       25.1143       18.9573      -4.46734      -7.96447      0.551818       0.00000       0.00000       0.00000       0.00000       0.00000       0.00000       0.00000       0.00000       0.00000       0.00000       0.00000       0.00000       21.3968       20.4231       14.0752       7.77196       3.33127       1.01728       0.00000       0.00000       0.00000       0.00000       0.00000       0.00000       0.00000       0.00000       0.00000       0.00000       0.00000       0.00000
   3  20 3082.5018    4.2117  1.1536  3.1223  0.0000  0.0447   0.1594   0.1378 1000.0000   0.0000   399.2365       54.5593       12.6454       14.2112      -1.84495      -2.95593       0.00000       0.00000       0.00000       0.00000       0.00000       0.00000       0.00000       0.00000       0.00000       0.00000       0.00000       0.00000       24.5456       22.1201       16.5582       9.94773       4.07156       1.13403       0.00000       0.00000       0.00000       0.00000       0.00000       0.00000       0.00000       0.00000       0.00000       0.00000       0.00000       0.00000
   3  21 3218.1110    3.8499  1.2444 12.4193  0.0000  0.0501   0.1423   0.1484    0.6938   0.0000   406.1229       53.7109       8.96463      -3.46416     0.0406431       1.27253       0.00000       0.00000       0.00000       0.00000       0.00000       0.00000       0.00000       0.00000       0.00000       0.00000       0.00000       0.00000       26.6306       26.0251       18.0384       10.1341       4.48765       1.39323       0.00000       0.00000       0.00000       0.00000       0.00000       0.00000       0.00000       0.00000       0.00000       0.00000       0.00000       0.00000
   3  22 3353.7575    3.8480  1.8884 -0.3908  0.0000  0.0618   0.1156   0.1762 1000.0000   0.0000   413.8527       53.3930       36.6556       14.8825      -4.99688      0.297555       0.00000       0.00000       0.00000       0.00000       0.00000       0.00000       0.00000       0.00000       0.00000       0.00000       0.00000       0.00000       27.9357       31.2879       20.3646       13.5437       5.52450       2.14933       0.00000       0.00000       0.00000       0.00000       0.00000       0.00000       0.00000       0.00000       0.00000       0.00000       0.00000       0.00000
   3  23 3489.8520    3.0278  3.0597 10.9681  0.0000  0.0858   0.0736   0.2221    0.6093   0.0000   411.8707       2.08516      -24.6253       10.9950      -4.80033      0.499706       0.00000       0.00000       0.00000       0.00000       0.00000       0.00000       0.00000       0.00000       0.00000       0.00000       0.00000       0.00000       46.9035       42.1572       31.6883       19.1683       7.90810       2.22860       0.00000       0.00000       0.00000       0.00000       0.00000       0.00000       0.00000       0.00000       0.00000       0.00000       0.00000       0.00000
   3  24 3626.3505    2.5280  3.7407 11.2851  0.0012  0.0984   0.0594   0.2575    0.3075   0.0000   482.3956       176.747       36.7876       20.8936      -7.96505      -4.14657       0.00000       0.00000       0.00000       0.00000       0.00000       0.00000       0.00000       0.00000       0.00000       0.00000       0.00000       0.00000       51.0089       49.3668       35.6867       20.2027       9.19994       2.79697       0.00000       0.00000       0.00000       0.00000       0.00000       0.00000       0.00000       0.00000       0.00000       0.00000       0.00000       0.00000
   3  25 3763.4761    2.2765  5.6715 10.5899  0.0000  0.1215   0.0467   0.3594    0.3765   0.0000   600.1673       50.1593       44.8098      -36.1326      -17.1956      -7.59263       0.00000       0.00000       0.00000       0.00000       0.00000       0.00000       0.00000       0.00000       0.00000       0.00000       0.00000       0.00000       64.9315       62.0850       44.4609       25.0204       11.2094       3.35905       0.00000       0.00000       0.00000       0.00000       0.00000       0.00000       0.00000       0.00000       0.00000       0.00000       0.00000       0.00000
   4   9 1640.8705    0.2239  0.4602  9.9321 -0.0027  0.0881   0.0166   0.1278    0.0734   0.0000   433.2578       6.47615       20.0744       17.0752      -1.30468    -0.0158952      0.219528   -0.00193084       0.00000       0.00000       0.00000       0.00000       0.00000       0.00000       0.00000       0.00000       0.00000       0.00000       46.8025       53.6033       41.0050       18.2995       7.72614       3.88176       1.46026      0.355620       0.00000       0.00000       0.00000       0.00000       0.00000       0.00000       0.00000       0.00000       0.00000       0.00000
   4  11 1914.7612    0.4459  0.4728 10.1420 -0.0023  0.0376   0.0234   0.0704    0.0970   0.0000   440.6783       11.4823      -18.2566       2.09598       8.08579     -0.304996      -1.05530      0.396761       0.00000       0.00000       0.00000       0.00000       0.00000       0.00000       0.00000       0.00000       0.00000       0.00000       13.5654       13.3971       11.2665       9.59978       5.57511       2.75480      0.930632      0.265004       0.00000       0.00000       0.00000       0.00000       0.00000       0.00000       0.00000       0.00000       0.00000       0.00000
   4  12 2051.6756    0.6360  0.5687 10.2032 -0.0012  0.0365   0.0303   0.0840    0.1293   0.0000   438.5210      -22.8418      -6.80185      -3.07928       3.99184    -0.0265606     -0.426319      0.111027       0.00000       0.00000       0.00000       0.00000       0.00000       0.00000       0.00000       0.00000       0.00000       0.00000       14.8661       13.6954       11.3991       9.43613       5.51787       2.60329      0.822523      0.216083       0.00000       0.00000       0.00000       0.00000       0.00000       0.00000       0.00000       0.00000       0.00000       0.00000
   4  13 2188.3747    0.8829  0.7279 10.4092  0.0009  0.0437   0.0379   0.0920    0.2214   0.0000   406.0883      0.742726       13.4134       8.07741       1.45955      -1.91008      0.668213     0.0467248       0.00000       0.00000       0.00000       0.00000       0.00000       0.00000       0.00000       0.00000       0.00000       0.00000       17.8237       20.3903       15.3286       9.43324       5.47578       2.39926       1.06841      0.290073       0.00000       0.00000       0.00000       0.00000       0.00000       0.00000       0.00000       0.00000       0.00000       0.00000
   4  14 2324.1750    1.2054  0.9052 10.0230 -0.0065  0.0474   0.0452   0.1092    0.5973   0.0000   448.8692       8.55072       21.5823       4.09908      -1.50122      -1.27339       1.34938      0.155912       0.00000       0.00000       0.00000       0.00000       0.00000       0.00000       0.00000       0.00000       0.00000       0.00000       15.7204       19.7812       15.6120       9.92366       6.55548       2.95408       1.42094      0.381146       0.00000       0.00000       0.00000       0.00000       0.00000       0.00000       0.00000       0.00000       0.00000       0.00000
   4  15 2458.5900    1.7125  0.9867 -0.8843  0.0000  0.0426   0.0593   0.1091 1000.0000   0.0000   441.9364      -1.82028       31.8413       2.66482      0.981679      -4.12349       0.00000       0.00000       0.00000       0.00000       0.00000       0.00000       0.00000       0.00000       0.00000       0.00000       0.00000       0.00000       17.1601       18.1857       14.4609       10.2476       6.27075       2.76548       1.10804      0.284887       0.00000       0.00000       0.00000       0.00000       0.00000       0.00000       0.00000       0.00000       0.00000       0.00000
   4  16 2593.1031    2.1566  1.0236 -0.0235  0.0000  0.0399   0.0734   0.1146 1000.0000   0.0000   438.8181       36.2830       27.9997      -11.8581       1.10817      0.374567       0.00000       0.00000       0.00000       0.00000       0.00000       0.00000       0.00000       0.00000       0.00000       0.00000       0.00000       0.00000       14.7623       16.6334       13.0170       9.53323       5.47922       2.70906       1.06834      0.304130       0.00000       0.00000       0.00000       0.00000       0.00000       0.00000       0.00000       0.00000       0.00000       0.00000
   4  17 2728.5136    2.6755  1.1065 11.0313  0.0014  0.0435   0.0881   0.1198    1.0069   0.0000   391.8672       48.1834       7.94356       5.24027      -1.02034       6.90869     -0.117271     0.0743641       0.00000       0.00000       0.00000       0.00000       0.00000       0.00000       0.00000       0.00000       0.00000       0.00000       18.3364       18.6393       14.7712       10.8233       6.09512       2.91404       1.01763      0.272999       0.00000       0.00000       0.00000       0.00000       0.00000       0.00000       0.00000       0.00000       0.00000       0.00000
   4  18 2864.3344    3.6354  0.8900 10.1166  0.0021  0.1498   0.1371   0.1022    3.2408   0.0000   419.0260       37.7584       23.4238     -0.489149      -10.7063      -1.08113      0.205766    -0.0938977       0.00000       0.00000       0.00000       0.00000       0.00000       0.00000       0.00000       0.00000       0.00000       0.00000       87.2821       91.9781       64.3949       32.7096       12.0836       3.43781      0.865057      0.202357       0.00000       0.00000       0.00000       0.00000       0.00000       0.00000       0.00000       0.00000       0.00000       0.00000
   4  21 3272.0880    3.7563  1.2471 13.0736 -0.0049  0.0480   0.1383   0.1370    0.3981   0.0000   449.2322       63.9535      -3.36097      -2.07656       7.82133       6.77444     -0.339004     -0.682343       0.00000       0.00000       0.00000       0.00000       0.00000       0.00000       0.00000       0.00000       0.00000       0.00000       18.8471       19.4592       15.6254       11.7167       6.49366       3.35672       1.12836      0.325038       0.00000       0.00000       0.00000       0.00000       0.00000       0.00000       0.00000       0.00000       0.00000       0.00000
   4  22 3408.3692    3.4525  2.1819 11.5218  0.0004  0.0618   0.0876   0.1628    0.5489   0.0000   482.1486       66.3610       19.4767       11.5597       8.71596       1.16176      0.821423     -0.218938       0.00000       0.00000       0.00000       0.00000       0.00000       0.00000       0.00000       0.00000       0.00000       0.00000       24.4412       25.2996       21.1680       14.2335       8.39678       4.05540       1.58617      0.396270       0.00000       0.00000       0.00000       0.00000       0.00000       0.00000       0.00000       0.00000       0.00000       0.00000
   4  23 3544.7796    2.7962  3.1097 11.4475  0.0081  0.0758   0.0622   0.2157    0.2773   0.0000   414.7015       82.7761       44.2870      -10.0060      -6.89014      -3.13604      -1.30837     -0.451745       0.00000       0.00000       0.00000       0.00000       0.00000       0.00000       0.00000       0.00000       0.00000       0.00000       30.2066       31.5678       25.2812       18.0242       10.8005       4.87110       1.90988      0.513420       0.00000       0.00000       0.00000       0.00000       0.00000       0.00000       0.00000       0.00000       0.00000       0.00000
   4  24 3681.9950    2.4606  4.4459 10.6664 -0.0002  0.0929   0.0440   0.2493    0.3057   0.0000   432.2702       104.869       42.1590       40.0614      -5.67652      -4.19583     -0.968194     -0.680024       0.00000       0.00000       0.00000       0.00000       0.00000       0.00000       0.00000       0.00000       0.00000       0.00000       36.8119       39.9223       31.0806       21.3282       12.4298       5.68919       2.26785      0.628920       0.00000       0.00000       0.00000       0.00000       0.00000       0.00000       0.00000       0.00000       0.00000       0.00000
   4  25 3819.2748    2.0961  6.6013  9.3702 -0.0012  0.1157   0.0308   0.3153    0.5545   0.0000   396.1156       77.4010       22.6178       1.59853      -5.25344      -2.79201      -3.88986     -0.709469       0.00000       0.00000       0.00000       0.00000       0.00000       0.00000       0.00000       0.00000       0.00000       0.00000       47.2308       48.5600       39.9285       26.9232       15.6388       7.55297       2.88164      0.724346       0.00000       0.00000       0.00000       0.00000       0.00000       0.00000       0.00000       0.00000       0.00000       0.00000
   5  11 1960.5449    0.4936  0.5338 10.0841 -0.0058  0.0332   0.0238   0.0786    0.0977   0.0000   435.0074      -1.13040       16.0728      -4.61474      -14.8759      -1.29902       1.11809     -0.234818     -0.276915     -0.137363       0.00000       0.00000       0.00000       0.00000       0.00000       0.00000       0.00000       0.00000       10.4159       12.7644       10.2630       7.66709       5.62733       2.62278       1.71490      0.535558      0.242459     0.0592963       0.00000       0.00000       0.00000       0.00000       0.00000       0.00000       0.00000       0.00000
   5  12 2098.4407    0.6483  0.5508 10.5071 -0.0050  0.0375   0.0291   0.0738    0.1116   0.0000   437.2551       28.5704       8.74325      -3.34166      0.712603     -0.786801     -0.343012     -0.309482      0.102713    0.00109474       0.00000       0.00000       0.00000       0.00000       0.00000       0.00000       0.00000       0.00000       11.9865       13.2523       12.4672       8.13245       5.47048       3.24003       1.49265      0.766465      0.259837     0.0493311       0.00000       0.00000       0.00000       0.00000       0.00000       0.00000       0.00000       0.00000
   5  13 2235.3699    1.0058  0.6737 10.5372  0.0028  0.0325   0.0400   0.0808    0.1840   0.0000   409.0230       17.8406       11.7654      -12.4596      -2.84772      -3.22919      -1.56494      -1.66836     -0.168888   -0.00676897       0.00000       0.00000       0.00000       0.00000       0.00000       0.00000       0.00000       0.00000       10.5511       11.5711       10.1835       7.50472       4.89701       2.87467       1.37576      0.631050      0.203749     0.0439563       0.00000       0.00000       0.00000       0.00000       0.00000       0.00000       0.00000       0.00000
   5  14 2371.0984    1.3259  0.7592 11.1349 -0.0069  0.0347   0.0492   0.0801    0.2061   0.0000   450.5791       31.4080       9.59233       8.03170       2.32167       5.50041       2.92581     -0.925620     -0.277646      0.121059       0.00000       0.00000       0.00000       0.00000       0.00000       0.00000       0.00000       0.00000       11.3911       12.6404       10.4419       8.55851       5.61046       3.23203       1.72030      0.662446      0.219333     0.0588997       0.00000       0.00000       0.00000       0.00000       0.00000       0.00000       0.00000       0.00000
   5  15 2506.1046    1.7223  0.7796 11.7544 -0.0212  0.0368   0.0684   0.0834    0.2203   0.0000   416.8677       14.4513       17.1133      -1.70596       6.02597       3.75657       1.48803      -2.64238     0.0972778    -0.0844088       0.00000       0.00000       0.00000       0.00000       0.00000       0.00000       0.00000       0.00000       12.1775       13.0305       11.0485       9.28618       5.73777       3.56593       1.77206      0.784907      0.215020     0.0576016       0.00000       0.00000       0.00000       0.00000       0.00000       0.00000       0.00000       0.00000
   5  16 2641.3149    2.2372  0.9862 11.3860 -0.0044  0.0361   0.0781   0.0929    0.5152   0.0000   447.5175       41.6376       13.2107       1.96228      -4.26942      -5.56451       2.52037      0.398992     0.0607671    -0.0417343       0.00000       0.00000       0.00000       0.00000       0.00000       0.00000       0.00000       0.00000       11.4303       12.4891       11.3308       8.50734       5.56791       3.32115       1.76141      0.738465      0.249624     0.0571335       0.00000       0.00000       0.00000       0.00000       0.00000       0.00000       0.00000       0.00000
   5  18 2913.9406    3.9795  0.8183  0.9926  0.0000  0.0318   0.1469   0.0900 1000.0000   0.0000   430.2367       43.5153       23.4223       12.8482       9.86730      -7.41252       0.00000       0.00000       0.00000       0.00000       0.00000       0.00000       0.00000       0.00000       0.00000       0.00000       0.00000       0.00000       10.8409       12.2507       10.4328       7.86670       4.62067       2.85291       1.43587      0.643259      0.190754     0.0483677       0.00000       0.00000       0.00000       0.00000       0.00000       0.00000       0.00000       0.00000
   5  19 3050.1370    4.1065  1.0287 12.1467  0.0001  0.0437   0.1572   0.1043    1.2670   0.0000   441.7405       55.9825       14.5877       7.15489       7.97476      -4.74945     -0.728353      0.284081     0.0439573   -0.00139462       0.00000       0.00000       0.00000       0.00000       0.00000       0.00000       0.00000       0.00000       14.0131       15.1279       11.7383       11.3412       7.00696       4.82114       1.95084      0.976645      0.234062     0.0769011       0.00000       0.00000       0.00000       0.00000       0.00000       0.00000       0.00000       0.00000
   5  21 3322.8833    3.6675  1.6782 12.3859 -0.0054  0.0515   0.1051   0.1500    0.5161   0.0000   422.8963       52.3311       16.4917       18.6600       6.38828       3.96390       4.82755     -0.782249    -0.0566241     -0.183845       0.00000       0.00000       0.00000       0.00000       0.00000       0.00000       0.00000       0.00000       15.3580       17.0499       15.1614       12.3723       7.80225       4.93373       2.55536       1.10831      0.343457     0.0869142       0.00000       0.00000       0.00000       0.00000       0.00000       0.00000       0.00000       0.00000
   5  22 3459.6138    3.1564  2.6887 10.9880  0.0123  0.0635   0.0698   0.1833    0.5212   0.0000   428.0948       53.1857       3.05005       38.1653      -9.28111       1.24788     -0.923298      0.569993      0.648600    -0.0157266       0.00000       0.00000       0.00000       0.00000       0.00000       0.00000       0.00000       0.00000       20.0792       22.0838       19.6371       15.1613       9.86404       5.92805       3.01689       1.30122      0.428054     0.0981465       0.00000       0.00000       0.00000       0.00000       0.00000       0.00000       0.00000       0.00000
   5  23 3596.8514    2.7724  3.6659 10.9190 -0.0020  0.0777   0.0536   0.2062    0.4341   0.0000   450.0865       58.6956       40.0373       19.1621      -6.17738      -6.45850     0.0430766      -1.32216     -0.133842     -0.128662       0.00000       0.00000       0.00000       0.00000       0.00000       0.00000       0.00000       0.00000       24.3257       26.6466       24.5409       18.5330       11.7375       6.94442       3.89582       1.61269      0.543376      0.121302       0.00000       0.00000       0.00000       0.00000       0.00000       0.00000       0.00000       0.00000
   5  28 4287.4063    1.1257 11.6111 10.2109 -0.0008  0.1833   0.0164   0.5442    0.0944   0.0000   421.0949       33.1920       165.547       11.0083       1.20750       9.94280      -5.36423      -5.11592       3.86181      0.194852       0.00000       0.00000       0.00000       0.00000       0.00000       0.00000       0.00000       0.00000       56.4726       63.9024       57.2808       43.2114       30.3164       17.3685       9.18155       3.81220       1.38949      0.306487       0.00000       0.00000       0.00000       0.00000       0.00000       0.00000       0.00000       0.00000
   6   9 1727.7054    0.2499  0.2835  9.7299 -0.0083  0.0290   0.0154   0.0651    0.0593   0.0000   432.4935      -17.4053       7.28778       3.25753       5.04986      -1.28185      0.690993       1.12426      0.266175    -0.0695830     0.0481642    0.00476550       0.00000       0.00000       0.00000       0.00000       0.00000       0.00000       7.93446       8.78178       6.94931       6.78958       5.09376       3.77896       1.86777       1.09885      0.379195      0.168002     0.0411390     0.0118473       0.00000       0.00000       0.00000       0.00000       0.00000       0.00000
   6  12 2142.5114    0.8214  0.6516  9.9966  0.0017  0.0287   0.0294   0.0701    0.1422   0.0000   428.6212      -2.25198       29.4087       4.26929      -4.81556       1.41470     -0.325688      0.843183     -0.298512     -0.140710    -0.0521534     0.0146573       0.00000       0.00000       0.00000       0.00000       0.00000       0.00000       7.91584       8.64935       8.60285       6.47179       4.88607       3.13998       1.85992      0.938860      0.448862      0.171487     0.0537259    0.00962820       0.00000       0.00000       0.00000       0.00000       0.00000       0.00000
   6  13 2279.8127    1.0202  0.7522 10.4995 -0.0020  0.0354   0.0353   0.0781    0.1666   0.0000   453.9077       19.5553       14.5450       1.50860      0.156724    -0.0607363     0.0979820     -0.237277      0.426695    -0.0467917    0.00901605    0.00213412       0.00000       0.00000       0.00000       0.00000       0.00000       0.00000       10.2470       12.5471       10.3557       8.76530       5.98892       3.78864       2.18296       1.08734      0.488263      0.173676     0.0557811     0.0140944       0.00000       0.00000       0.00000       0.00000       0.00000       0.00000
   6  14 2415.5798    1.4295  1.0246 11.0407 -0.0018  0.0394   0.0468   0.0934    0.2216   0.0000   438.5653       32.8257       10.5064      -1.10312     0.0381378      -4.91766       2.66559     -0.101105    -0.0942724      0.228235    0.00607442     0.0101777       0.00000       0.00000       0.00000       0.00000       0.00000       0.00000       10.0844       11.1414       10.3373       8.55015       6.55179       4.56294       2.65304       1.20685      0.631993      0.229741     0.0687033     0.0143600       0.00000       0.00000       0.00000       0.00000       0.00000       0.00000
   6  15 2551.0738    1.9438  1.0253 11.2558 -0.0079  0.0353   0.0590   0.0962    0.2703   0.0000   434.8324       15.9735       1.62858       9.91374       2.52627      -3.44171     -0.335908     -0.542670      -1.44551     0.0577070     0.0715630    -0.0237508       0.00000       0.00000       0.00000       0.00000       0.00000       0.00000       9.76898       10.9209       9.68839       7.78045       6.42416       4.13023       2.36805       1.15742      0.510850      0.188971     0.0637225     0.0127615       0.00000       0.00000       0.00000       0.00000       0.00000       0.00000
   6  16 2687.2211    2.5459  0.8869 11.7460 -0.0058  0.0308   0.0799   0.0785    0.2772   0.0000   440.9264       10.9879       4.53098       7.61356       6.58606       5.19328       1.13005     -0.203553      0.620850    -0.0770784   -0.00261028  -9.28977e-05       0.00000       0.00000       0.00000       0.00000       0.00000       0.00000       7.95807       8.43900       8.48772       6.87036       5.12833       3.49093       2.05977       1.08368      0.504765      0.190885     0.0564048     0.0109373       0.00000       0.00000       0.00000       0.00000       0.00000       0.00000
   6  17 2823.8884    3.0099  0.8545 12.4443 -0.0025  0.0315   0.0972   0.0850    0.2082   0.0000   429.4159       22.4530       27.8113       1.39688       2.55399       2.80603     0.0269470      -1.04908      0.499800      0.133605    -0.0254055    -0.0109036       0.00000       0.00000       0.00000       0.00000       0.00000       0.00000       8.58216       10.0934       8.52891       7.21854       5.51362       3.55288       2.09610      0.935979      0.469023      0.159233     0.0541002     0.0123993       0.00000       0.00000       0.00000       0.00000       0.00000       0.00000
   6  18 2960.8561    3.5507  0.8676 12.9614 -0.0077  0.0352   0.1165   0.0826    0.2232   0.0000   445.3730       30.9339     -0.691040       3.87206       4.24808      -2.49764       2.15279      -1.36346     -0.399798    -0.0548749     0.0365201    0.00499876       0.00000       0.00000       0.00000       0.00000       0.00000       0.00000       9.88941       10.1395       10.4636       7.95460       5.97083       4.34097       2.38575       1.10917      0.568818      0.225899     0.0626274     0.0105812       0.00000       0.00000       0.00000       0.00000       0.00000       0.00000
   6  19 3097.5984    3.8116  1.0847 13.1070 -0.0147  0.0375   0.1247   0.1007    0.2907   0.0000   416.9049       53.3459       16.9971       15.1845      0.216376      -5.12260      -2.80367     -0.839415       1.29386     0.0354516     0.0294067    0.00396281       0.00000       0.00000       0.00000       0.00000       0.00000       0.00000       9.62917       10.6929       10.6869       8.03223       6.40047       4.05569       2.42611       1.27876      0.583646      0.227293     0.0740881     0.0134769       0.00000       0.00000       0.00000       0.00000       0.00000       0.00000
   6  20 3234.2387    3.9304  1.2492 12.8362 -0.0067  0.0412   0.1160   0.1032    0.3377   0.0000   418.3656       29.8270      -14.7153      -7.13833     -0.277214      -4.91074     -0.779450      -2.54677     -0.758179     -0.370875     0.0529541    -0.0260511       0.00000       0.00000       0.00000       0.00000       0.00000       0.00000       11.5754       13.4500       12.4704       9.45888       6.99923       4.52370       2.56495       1.33327      0.600480      0.238139     0.0740744     0.0148823       0.00000       0.00000       0.00000       0.00000       0.00000       0.00000
   6  21 3371.3226    3.4848  1.9639 12.0953 -0.0115  0.0512   0.0788   0.1385    0.3272   0.0000   440.3923       78.9721      -10.9507      -16.0616       5.71140      -5.68818      -1.87485      -1.07134      0.645996     -0.785557     0.0126517     0.0244844       0.00000       0.00000       0.00000       0.00000       0.00000       0.00000       14.1854       16.1588       14.3557       12.3302       8.69603       5.66826       3.32153       1.77399      0.768376      0.294277     0.0858599     0.0194643       0.00000       0.00000       0.00000       0.00000       0.00000       0.00000
   6  22 3508.6178    2.9622  2.9161 11.2249 -0.0007  0.0612   0.0557   0.1734    0.3270   0.0000   434.4657       45.6317       32.2631       11.3222       4.08998      -5.00543      0.563182      -1.14088      -1.82980     -0.151113     0.0974969    0.00446454       0.00000       0.00000       0.00000       0.00000       0.00000       0.00000       15.6333       17.8508       17.0832       13.9841       10.5899       6.60255       4.19626       2.18074       1.00990      0.368350      0.123690     0.0242874       0.00000       0.00000       0.00000       0.00000       0.00000       0.00000
   6  23 3646.3939    2.5512  4.2635 10.8451  0.0006  0.0802   0.0411   0.2185    0.2222   0.0000   415.2322       48.9823       11.1897       28.8952       1.37939      -4.52244       3.84470    -0.0819946      -1.10278     -0.437368      0.110537    -0.0421383       0.00000       0.00000       0.00000       0.00000       0.00000       0.00000       19.7995       24.9599       21.8671       18.2167       13.4443       8.84487       5.31860       2.51097       1.27686      0.470575      0.159045     0.0355529       0.00000       0.00000       0.00000       0.00000       0.00000       0.00000
   6  24 3784.4641    2.1335  5.1894 10.5411  0.0006  0.0887   0.0320   0.2450    0.1869   0.0000   441.6363       81.4789      -6.91312      -11.2597      -22.1758       9.46575    -0.0941676      -1.51890     -0.759694     -0.246629      0.196686    -0.0111602       0.00000       0.00000       0.00000       0.00000       0.00000       0.00000       22.8691       26.8700       24.2137       20.9615       15.2962       10.3436       6.00742       3.21558       1.41251      0.561014      0.169659     0.0372614       0.00000       0.00000       0.00000       0.00000       0.00000       0.00000
   6  25 3922.4747    1.7439  7.3489 10.1219 -0.0062  0.1087   0.0223   0.3174    0.1474   0.0000   443.6594       122.777       3.52783      -3.36504       7.46936       7.98621      -1.92294      -6.50488     -0.940877     -0.230834     -0.335182     -0.107098       0.00000       0.00000       0.00000       0.00000       0.00000       0.00000       28.2741       32.3133       31.4161       25.1261       18.8916       12.3015       7.33491       3.86869       1.76613      0.695226      0.222025     0.0428449       0.00000       0.00000       0.00000       0.00000       0.00000       0.00000
   7  10 1906.8575    0.4590  0.3934  9.9441 -0.0001  0.0269   0.0216   0.0561    0.0683   0.0000   434.8297       7.31837       12.4944       3.49527       2.29754     -0.301511     -0.395160     -0.287731      0.190612     -0.231955    -0.0888437    -0.0165647    0.00433850   -0.00146156       0.00000       0.00000       0.00000       0.00000       5.82173       6.36855       6.51575       4.74320       4.52679       3.59066       1.85949       1.27520      0.661082      0.253277      0.119396     0.0522675     0.0131803    0.00224382       0.00000       0.00000       0.00000       0.00000
   7  11 2045.7702    0.6314  0.6131  9.7133  0.0004  0.0285   0.0229   0.0697    0.1090   0.0000   439.0416       4.18689       1.31310       5.91486       3.78413      -2.22760      -2.13585       1.15501     0.0106906     -0.149211      0.194969    -0.0365703    -0.0103161  -0.000410303       0.00000       0.00000       0.00000       0.00000       5.87368       6.78280       6.50408       6.11000       4.56002       3.21357       1.89363       1.38766      0.734389      0.332848      0.126503     0.0502813     0.0123999    0.00267423       0.00000       0.00000       0.00000       0.00000
   7  12 2184.5985    0.8814  0.6144 10.2156  0.0064  0.0255   0.0316   0.0702    0.1200   0.0000   436.5892       15.7426       23.0354      0.614135      -3.28250      0.334153       3.35310       1.22073     -0.528994     -0.241691      0.166146     0.0272372     0.0327950   0.000208427       0.00000       0.00000       0.00000       0.00000       5.33646       6.18248       5.85202       4.93992       4.22114       3.09268       1.91921       1.15941      0.631731      0.260052      0.115856     0.0419315     0.0121679    0.00229050       0.00000       0.00000       0.00000       0.00000
   7  13 2322.1223    1.2091  0.7702 10.4145 -0.0054  0.0291   0.0378   0.0696    0.1853   0.0000   449.0045       3.99126       20.4425       3.50003       2.85272      -4.30635       3.14927      0.666643      0.558425     -0.904042      0.117215    -0.0135122     0.0168676    0.00230908       0.00000       0.00000       0.00000       0.00000       6.36178       7.41356       7.61249       5.78119       5.09995       3.41621       2.15689       1.37542      0.720584      0.333289      0.135013     0.0535460     0.0159233    0.00256184       0.00000       0.00000       0.00000       0.00000
   7  14 2458.2771    1.6197  0.8956 11.0848 -0.0164  0.0303   0.0482   0.0797    0.2035   0.0000   452.7884       16.9818      -1.78577       8.94715       2.24302     -0.644990      -1.51759      -1.49583     -0.650806      0.630073      0.112195     0.0574400     0.0137118   -0.00621882       0.00000       0.00000       0.00000       0.00000       6.98851       7.92804       7.67559       6.32215       5.33473       3.81340       2.37642       1.44817      0.749455      0.328574      0.138554     0.0521599     0.0144139    0.00263601       0.00000       0.00000       0.00000       0.00000
   7  15 2594.4150    2.1175  0.8047 11.6920 -0.0064  0.0336   0.0655   0.0705    0.1785   0.0000   432.6784       1.86068       7.43141       18.6651       9.37145      -8.95573      -3.02015     -0.639825       1.99572      0.108366      0.262195    -0.0769795    0.00487616  -9.15148e-05       0.00000       0.00000       0.00000       0.00000       8.03767       8.43154       7.46460       6.42175       6.06470       4.96115       2.93373       1.69913      0.873917      0.323869      0.154220     0.0577818     0.0145700    0.00281017       0.00000       0.00000       0.00000       0.00000
   7  16 2731.2746    2.6922  0.9017 11.8395 -0.0015  0.0306   0.0783   0.0800    0.2362   0.0000   443.3461       16.3916       12.7149       7.78895       3.88223       2.26635       2.01882      -3.35759      0.512290    -0.0173783     -0.162534     0.0189067    0.00319185   0.000531073       0.00000       0.00000       0.00000       0.00000       7.66668       8.08522       8.59542       7.25135       5.27699       3.44281       2.25555       1.43594      0.784277      0.367183      0.149995     0.0494049     0.0128168    0.00213654       0.00000       0.00000       0.00000       0.00000
   7  17 2868.4971    3.3950  0.8506 12.7015  0.0003  0.0305   0.1021   0.0780    0.1809   0.0000   440.6244       39.8059       4.56409       14.2193     -0.888986      -2.36128       2.52817       1.36794     -0.201662      0.132680     -0.132379     0.0262810     0.0113645   -0.00145844       0.00000       0.00000       0.00000       0.00000       7.01243       7.46253       6.89180       7.00837       5.38089       3.42138       2.30458       1.56569      0.860640      0.378681      0.140492     0.0456929     0.0130889    0.00275207       0.00000       0.00000       0.00000       0.00000
   7  18 3005.8377    3.8563  0.8980 12.7315 -0.0030  0.0293   0.1111   0.0785    0.2154   0.0000   445.8879       24.6778       7.07742       2.68722       3.71304      -7.42569      -2.69681      -2.79626      0.282951      0.189335     -0.103756    -0.0207240   -0.00781647  -0.000348503       0.00000       0.00000       0.00000       0.00000       6.86533       7.92251       7.48760       6.66500       4.88541       3.67869       2.17172       1.41852      0.696614      0.357799      0.131577     0.0510790     0.0122831    0.00271006       0.00000       0.00000       0.00000       0.00000
   7  19 3143.0932    3.9622  1.0899 12.7995 -0.0060  0.0383   0.1100   0.0915    0.2769   0.0000   450.2426       50.4740      -2.38808       9.64439       9.64236      -7.30964      -4.25136      -1.33097      0.673709     -0.232443    -0.0676425    -0.0153612     0.0326229  -0.000649233       0.00000       0.00000       0.00000       0.00000       10.1444       10.2997       8.40781       7.69997       7.25167       5.96436       3.76105       1.98084      0.932764      0.385497      0.161053     0.0542046     0.0146512    0.00278748       0.00000       0.00000       0.00000       0.00000
   7  20 3280.2605    3.6270  1.4127 13.0454 -0.0003  0.0435   0.0985   0.1073    0.1813   0.0000   446.3983       63.3417     -0.202601      0.461836      -10.7368      -2.49398   -0.00935716      -5.93903    -0.0472666     -0.421123     0.0373755     -0.110997     0.0123883   -0.00107013       0.00000       0.00000       0.00000       0.00000       9.72780       11.7870       10.7145       9.64045       7.16787       5.33593       3.32058       2.02365       1.01595      0.496048      0.202089     0.0726565     0.0190004    0.00427560       0.00000       0.00000       0.00000       0.00000
   7  21 3417.7991    3.2342  2.0243 12.1730  0.0004  0.0458   0.0698   0.1274    0.1876   0.0000   449.4280       47.6067       21.3827      -1.68304      -6.01129      -6.68756      -1.54299     -0.796880     -0.346473     -0.707134      0.127861     -0.110961    -0.0160427    0.00526508       0.00000       0.00000       0.00000       0.00000       10.5498       12.3790       11.6225       10.0682       7.97826       5.52392       3.53361       2.14317       1.13283      0.520380      0.210372     0.0756430     0.0215458    0.00421240       0.00000       0.00000       0.00000       0.00000
   7  22 3555.7418    2.8493  3.3136 11.1226 -0.0054  0.0607   0.0465   0.1624    0.2381   0.0000   427.4913       56.7553       38.3924       26.1697       27.0278      0.808481      -6.29961      0.427003       1.39279      0.556351     -0.119008    -0.0783441    -0.0279011    0.00297058       0.00000       0.00000       0.00000       0.00000       13.7362       16.4203       15.2983       13.2209       10.4633       7.41483       4.77355       2.78839       1.50212      0.668895      0.290873      0.101289     0.0294061    0.00574733       0.00000       0.00000       0.00000       0.00000
   7  23 3693.9124    2.3849  4.3193 10.6692 -0.0016  0.0723   0.0342   0.1942    0.1910   0.0000   420.4958       55.9766      -11.0195      -11.8939      -17.3688      -13.5357      0.976703      -8.62196      -1.49334     -0.509901     -0.517470     -0.190825    -0.0269499    0.00117374       0.00000       0.00000       0.00000       0.00000       15.9759       19.5500       17.9565       15.8534       12.3280       8.98967       5.83545       3.34532       1.74926      0.841392      0.351757      0.124646     0.0357611    0.00723687       0.00000       0.00000       0.00000       0.00000
   7  24 3832.5203    2.0069  6.3183 10.1150 -0.0016  0.0906   0.0243   0.2615    0.1545   0.0000   453.9930       56.8794       22.0557       25.8826       15.8867       16.7544      -20.8134      -8.16700       3.77749       2.30945     -0.881438     -0.643871     0.0740790    0.00183279       0.00000       0.00000       0.00000       0.00000       20.4244       24.5815       23.2512       20.6606       15.2348       10.9750       6.94563       4.20221       2.17283       1.07313      0.429461      0.157859     0.0428718    0.00880811       0.00000       0.00000       0.00000       0.00000
   7  26 4110.2586    1.4374  9.0752  9.9173 -0.0009  0.1186   0.0159   0.3636    0.0957   0.0000   440.9160       63.5625       47.4925      -21.2927       27.8169       15.6086       12.9483      -8.42107      -2.52527      0.892901     -0.489154     0.0524704     0.0654604    -0.0154342       0.00000       0.00000       0.00000       0.00000       26.4135       32.3776       30.9696       26.6918       20.5317       14.7148       9.58307       5.56229       3.04043       1.42079      0.618479      0.216505     0.0619535     0.0119159       0.00000       0.00000       0.00000       0.00000
   7  27 4249.4527    1.1756 10.8993  9.9402 -0.0005  0.1457   0.0136   0.4229    0.0741   0.0000   440.5036       86.0903       4.49319       32.3701       34.2077       17.1075      -9.15924     0.0473708      0.129834      -4.26286     -0.101055      0.128624      0.144792   -0.00112228       0.00000       0.00000       0.00000       0.00000       32.7890       38.2971       38.2384       31.7807       26.0364       18.3660       11.8898       7.16929       3.78705       1.80626      0.747614      0.274050     0.0791165     0.0138260       0.00000       0.00000       0.00000       0.00000
   8  10 1946.0957    0.5295  0.3800  9.9862 -0.0016  0.0229   0.0225   0.0456    0.0695   0.0000   436.3938      0.313442       9.25240       6.43413     -0.484000       1.24054      -1.12437     -0.939319     -0.589094      0.127863     -0.138143    0.00950678     0.0108147   -0.00785448   -0.00155571  -0.000964905       0.00000       0.00000       4.80322       5.15246       5.82164       4.85718       3.57680       3.01615       1.99103       1.16152      0.777863      0.395860      0.180140     0.0905517     0.0375600     0.0109181    0.00239130   0.000404745       0.00000       0.00000
   8  11 2086.1000    0.7218  0.6332  9.7898 -0.0043  0.0316   0.0233   0.0619    0.1120   0.0000   437.4816       2.24821       7.94936       8.26979      -2.48323      -6.90092     -0.657289      -1.28099    -0.0202758      0.583811      0.210934    -0.0320227     0.0724100    0.00872533   0.000635540   0.000778061       0.00000       0.00000       7.44014       8.94284       9.56474       7.61715       5.45561       4.30140       2.53184       1.44991       1.01026      0.494685      0.208200      0.109995     0.0496926     0.0144288    0.00309312   0.000520120       0.00000       0.00000
   8  12 2225.2090    0.9416  0.7169 10.4355 -0.0014  0.0277   0.0294   0.0646    0.1177   0.0000   435.2919       10.7685       17.0584       6.88271      -2.92293       1.67521      -2.24644      0.892710     -0.449756    -0.0975320      0.164251     0.0470392   -0.00889190    0.00300914    0.00378402   0.000871993       0.00000       0.00000       4.95956       6.40078       5.98017       5.24426       4.58667       3.35019       2.38663       1.51189      0.889563      0.487494      0.219373      0.103176     0.0381954     0.0133118    0.00377263   0.000676882       0.00000       0.00000
   8  13 2362.9093    1.1973  0.9754 10.7356  0.0050  0.0304   0.0331   0.0857    0.1378   0.0000   434.4130       5.35537       20.7944       7.14662      -4.47612       6.79692       2.49009     -0.851805      -1.60867   -0.00943621     0.0958614     -0.169828    -0.0118472    -0.0171898   -0.00505117   0.000416113       0.00000       0.00000       6.15836       6.90907       7.30172       6.32957       5.07139       3.90658       2.75040       1.64115       1.05156      0.572323      0.243302      0.126904     0.0470532     0.0146999    0.00376067   0.000619208       0.00000       0.00000
   8  14 2499.5240    1.7495  0.9840 11.0314  0.0015  0.0339   0.0464   0.0786    0.1848   0.0000   424.5138       2.89870       9.18631       2.23559       4.08495      -3.92218      0.149215     -0.117650       1.85867     -0.451337     0.0958549     0.0166418   0.000955295    -0.0122077   -0.00307212   0.000677542       0.00000       0.00000       5.60347       7.76601       7.56276       6.23913       6.01410       3.48632       3.21052       1.69276       1.06617      0.644089      0.238373      0.150034     0.0468941     0.0154926    0.00564769   0.000865042       0.00000       0.00000
   8  15 2636.2720    2.1807  0.8352 11.8499 -0.0007  0.0297   0.0618   0.0691    0.1606   0.0000   428.2899       27.8469       13.8015      -2.48891       3.56472       9.05729      0.756106     -0.101334      0.952454     -0.314452     -0.643108    -0.0789838     0.0178257    0.00952469  -3.36380e-05  -0.000415919       0.00000       0.00000       5.96331       7.26083       6.55496       6.42404       4.79279       3.91535       2.52391       1.72577      0.981197      0.529169      0.258382      0.110131     0.0410689     0.0137618    0.00313562   0.000734853       0.00000       0.00000
   8  16 2773.9141    2.9775  0.7261 12.4116 -0.0024  0.0259   0.0919   0.0653    0.1539   0.0000   425.0238       18.8957       5.37199       6.77095       1.51005      -7.44850      -1.17888      -3.42389      0.177232      0.516623     -0.493216    0.00523844    -0.0569147   -0.00117519  -0.000730005   0.000541676       0.00000       0.00000       5.84486       7.22632       6.98624       5.91405       4.63336       3.36911       2.18225       1.40384      0.806159      0.398343      0.214779     0.0793078     0.0345280     0.0111544    0.00287528   0.000516933       0.00000       0.00000
   8  17 2911.7464    3.6355  0.8653 12.5822 -0.0011  0.0278   0.0990   0.0696    0.1912   0.0000   437.9728       13.1805       3.93096       2.97057    -0.0647337       11.1264       3.69319     -0.209278      -1.83023      -1.00654      0.176001    -0.0302625     0.0235343    -0.0156324    0.00168454  -0.000798466       0.00000       0.00000       5.51714       6.48914       6.49654       5.45995       4.63692       3.61010       2.54473       1.56954      0.911101      0.468599      0.240834     0.0986728     0.0408953     0.0132151    0.00340917   0.000588762       0.00000       0.00000
   8  18 3049.3573    3.9287  1.1440 12.5191 -0.0022  0.0351   0.0979   0.0846    0.2630   0.0000   444.6479       34.0960       14.1108      -1.73568      -2.72740      -5.61374       1.47154      0.244850      0.794586    -0.0395432     -0.101308     0.0680280    -0.0152582    0.00258892    0.00555213  -0.000131041       0.00000       0.00000       7.66903       9.26075       8.14204       7.10305       6.12773       4.92493       3.45242       2.13959       1.12925      0.561579      0.285891      0.115107     0.0450682     0.0150242    0.00398470   0.000757669       0.00000       0.00000
   8  19 3186.9839    4.0013  1.2034 12.9253 -0.0127  0.0335   0.1042   0.0965    0.2056   0.0000   440.6689       40.8878      -5.48512       16.1853       2.98214     -0.179252      -3.52362      0.516507      -1.15824      -2.03379     -0.400521     -0.164200    -0.0432407     0.0178000    0.00554708   0.000217085       0.00000       0.00000       6.36569       7.95017       7.56274       6.87365       5.59714       4.09285       3.03102       1.85704       1.11366      0.581540      0.300068      0.121009     0.0502016     0.0148991    0.00446494   0.000813580       0.00000       0.00000
   8  20 3324.6454    3.7944  1.7866 12.3299 -0.0016  0.0434   0.0750   0.1026    0.1668   0.0000   455.7212       22.9947       18.9881       5.68512      -3.85236       2.25607      -2.13214      -3.06444      0.830612     -0.988488      0.478986     -0.133415     0.0568917    -0.0101043   8.98500e-05    0.00163842       0.00000       0.00000       8.45849       10.6752       9.75416       9.18396       7.39846       5.46348       3.93098       2.41296       1.50870      0.720019      0.416916      0.150479     0.0664554     0.0191761    0.00571248    0.00109117       0.00000       0.00000
   8  21 3462.7074    3.1679  2.3188 12.0359 -0.0027  0.0476   0.0592   0.1229    0.1396   0.0000   430.6191       59.9383       31.5862       20.6245       7.20476      -8.27400      -6.35798      -6.62818      0.498596      -1.31959      0.352397     -0.121568     0.0434531    -0.0246842    0.00335409   0.000854799       0.00000       0.00000       9.71810       11.2089       11.1803       10.2825       8.00369       5.89155       4.26985       2.69330       1.54280      0.862798      0.424854      0.190015     0.0688134     0.0216121    0.00565955    0.00103935       0.00000       0.00000
   8  22 3601.2571    2.6286  3.2963 11.4235 -0.0026  0.0603   0.0423   0.1484    0.1348   0.0000   423.1580       46.0020       27.0939       22.1934       15.4118       1.59944       2.12878      -7.65257      0.710781       1.36168      0.463065    -0.0781055     0.0822450    -0.0706006   -0.00215871    0.00138263       0.00000       0.00000       11.7516       13.8401       13.2427       12.5765       10.1165       7.53012       5.26034       3.46063       2.04544       1.13870      0.537121      0.239760     0.0869735     0.0285125    0.00732523    0.00141064       0.00000       0.00000
   8  23 3739.8574    2.2325  4.8489 10.3461 -0.0021  0.0693   0.0276   0.1901    0.1585   0.0000   442.5654       39.5549       33.4561       2.36774      -11.5102       11.2222       2.54724      -16.8442       2.86160      -1.78765     -0.144776     -0.475851      0.154134    -0.0387498    -0.0104289    0.00215143       0.00000       0.00000       13.6867       16.6740       15.8050       14.2966       11.9495       8.83307       6.24896       3.95003       2.39593       1.24823      0.617426      0.260026      0.102860     0.0323544    0.00907173    0.00162664       0.00000       0.00000
   8  24 3878.7279    1.8543  6.2555 10.3798 -0.0036  0.0856   0.0218   0.2375    0.1061   0.0000   415.5233       39.0485       13.1340       32.5319       4.64331      -1.31249       1.42552       6.52564      -3.02050      -3.73088       1.33500     -0.565271     -0.160749     0.0274405    0.00595523   -0.00549918       0.00000       0.00000       16.7401       20.2256       19.9542       17.7769       14.5785       10.9309       7.60255       4.86016       2.91398       1.57351      0.760303      0.336749      0.129768     0.0422817     0.0112051    0.00198839       0.00000       0.00000
   8  25 4017.9865    1.6019  7.8940 10.0267 -0.0014  0.1010   0.0169   0.2809    0.0917   0.0000   442.3065       41.4128      -1.55740       47.3283       17.2597      0.124530      -10.1712      -6.67259       5.01861       1.52376      -1.26699      -1.27053    -0.0836164     0.0303837     0.0239394  -2.85399e-05       0.00000       0.00000       19.1741       23.4734       23.5916       20.4010       17.4486       12.8000       8.99186       5.79984       3.49680       1.85243      0.932355      0.394784      0.157755     0.0522613     0.0142360    0.00236875       0.00000       0.00000
   8  29 4576.4434    0.7948 16.7912  9.9895 -0.0014  0.2398   0.0090   0.6767    0.0428   0.0000   418.1277       181.860       155.179       88.3844       41.3676       28.5941       5.12398      -27.4092       16.7250       9.15858      0.947928      -1.42020      -1.13715     0.0995392      0.108984   -0.00796271       0.00000       0.00000       45.3036       55.3217       55.2187       49.7066       41.5537       31.5332       22.3745       14.7084       8.93254       4.72200       2.50276       1.02483      0.415117      0.131488     0.0340900    0.00586506       0.00000       0.00000
   9   9 1843.6112    0.4061  0.3458  9.8080 -0.0010  0.0200   0.0189   0.0499    0.0579   0.0000   431.1875       5.98572       7.27566       8.73385      0.920378       2.88436      0.192664      -2.13241      -1.31198     -0.508364     -0.335790     0.0645378     0.0694975   -0.00580648     0.0125865  -0.000302503  -9.80699e-05  -0.000117357       3.40437       3.83345       3.93309       3.79363       3.16785       2.42895       1.75206       1.18618      0.832870      0.455121      0.268842      0.131619     0.0577859     0.0223030    0.00849660    0.00232147   0.000574401   9.77198e-05
   9  10 1984.2298    0.5671  0.4299 10.0039 -0.0013  0.0268   0.0215   0.0447    0.0739   0.0000   438.2998      -1.02386       7.62869     -0.890915       5.72969       2.51305      -2.08351       1.35642      0.779216     -0.934944     -0.345901     0.0278968     0.0269292   -0.00139157   -0.00785167   -0.00206061  -0.000247199   3.48828e-05       3.94217       5.24791       5.60395       4.35920       4.38555       3.06255       2.30853       1.71247      0.920959      0.656009      0.339358      0.148192     0.0873492     0.0310476     0.0111682    0.00422281    0.00101768   0.000149120
   9  11 2125.0897    0.7743  0.6925  9.9128 -0.0144  0.0299   0.0237   0.0599    0.1323   0.0000   441.0665       1.80700      -2.30495      -4.35828       7.58742      -5.04677      -1.45995      0.266784       1.62105     -0.117988     -0.571421     -0.192032    -0.0602954     0.0226028   -0.00228657    0.00858075   -0.00110416  -3.27909e-05       5.23357       6.05923       6.11564       5.62364       5.27778       3.74017       2.38363       1.82443       1.21050      0.779406      0.419567      0.196025     0.0822410     0.0319772     0.0114427    0.00415545   0.000962383   0.000145815
   9  12 2264.5983    1.0730  0.8637 10.4036 -0.0029  0.0301   0.0292   0.0713    0.1344   0.0000   437.1734       8.58757       22.7535       8.51477      -3.24582       2.77574      -5.85446      0.716838     0.0846848     -0.344139     -0.237012    -0.0637377    -0.0750740     0.0146945    -0.0132861    0.00461864   0.000227221   6.44974e-05       5.04325       5.91668       5.81950       5.68310       4.57014       3.84189       2.88335       1.85825       1.22883      0.760266      0.383877      0.196963     0.0854044     0.0381061     0.0128843    0.00373090   0.000898871   0.000168538
   9  13 2402.3954    1.4282  0.8726 11.0663 -0.0040  0.0278   0.0388   0.0746    0.1293   0.0000   437.4046       12.6169       9.13859      -3.71045       2.16444      -2.23483      -5.35837     -0.719461      0.276530    0.00268661      0.140057      0.301755    -0.0257073    -0.0353528    0.00159652   -0.00366826  -0.000583774  -1.49664e-05       4.87359       5.84911       5.39058       5.21485       4.24468       3.79032       2.79405       1.85302       1.16744      0.671318      0.347701      0.173942     0.0768672     0.0329656     0.0116405    0.00341960   0.000799135   0.000162126
   9  14 2539.6652    1.9695  0.8947 11.3735 -0.0060  0.0273   0.0524   0.0756    0.1642   0.0000   441.4951       11.8918       13.5060       4.31967     -0.170153     -0.821227       2.65252       2.24614       1.91145      -1.21056   0.000111299     -0.188210    -0.0803131     0.0566479   0.000651125   -0.00217737  -0.000255453   0.000144983       4.62346       5.71679       5.39321       5.48219       4.09439       3.51678       2.58197       1.74219       1.12443      0.616194      0.362863      0.164804     0.0859798     0.0311012     0.0122536    0.00323445   0.000804875   0.000167538
   9  15 2677.1504    2.3311  0.9090 12.1130 -0.0035  0.0284   0.0626   0.0719    0.1316   0.0000   441.6857       16.7275       5.10547       4.53874       2.04464     -0.522342     -0.729536      -1.72670     -0.408955      -1.12910    -0.0168420     0.0402470    -0.0516674    -0.0331792    0.00992539    0.00360977  -0.000520679   0.000118223       5.39278       6.68062       6.07634       5.90657       4.84286       3.87390       2.67175       1.85904       1.17369      0.689041      0.375483      0.167884     0.0810344     0.0290365     0.0110190    0.00331967   0.000805895   0.000163230
   9  16 2815.3592    3.0450  0.9073 11.9120 -0.0062  0.0274   0.0787   0.0664    0.2043   0.0000   435.0202       25.9779       13.9625       12.6961      -4.64961      0.273214      -2.36002      -1.82186       2.64349     -0.125824      0.472733      0.230822    0.00281556    -0.0108616    -0.0158057    0.00292632   0.000644782  -2.04335e-05       4.74480       5.50114       5.81899       5.05094       4.51448       3.44689       2.57059       1.91586       1.08228      0.629545      0.352532      0.186691     0.0838735     0.0326042     0.0112824    0.00391750   0.000903532   0.000139645
   9  17 2953.7908    3.7135  0.8716 12.5722 -0.0066  0.0267   0.0944   0.0643    0.1681   0.0000   437.0110       34.6194       16.7457       6.90554       4.14136      -3.53479     -0.520712     -0.365082       2.05971    -0.0897917    -0.0140243     -0.246174     0.0842839    -0.0148587    -0.0274261    0.00316703   0.000194306   0.000179837       4.92016       6.29605       6.32248       5.47790       4.54526       3.44501       2.64573       1.56636       1.05602      0.631327      0.307278      0.159142     0.0704206     0.0332397     0.0111701    0.00324292   0.000897973   0.000143455
   9  18 3091.7529    3.8742  1.1212 13.0942 -0.0012  0.0321   0.0951   0.0799    0.1582   0.0000   435.1460       27.0507       17.5166      -8.40023       2.14862       1.37264     -0.834242      -2.18002    -0.0703013     -0.430633      0.165777      0.153570     0.0187887    -0.0370893    -0.0109332   0.000522257   0.000599282  -2.78544e-05       5.81266       7.01026       6.92715       6.55501       5.28188       4.28896       2.89735       2.12022       1.27505      0.789446      0.416948      0.210495     0.0938920     0.0381951     0.0132305    0.00429876   0.000927917   0.000179430
   9  19 3229.7133    3.8331  1.3888 12.7341  0.0044  0.0341   0.0861   0.0926    0.1703   0.0000   427.7264       29.6158       13.6723       4.55982      -5.08709      -9.84831       1.03448     -0.848934      -1.95205      -2.05431     -0.743880     0.0835747     -0.122599    -0.0315020    0.00134226  -0.000366002  -0.000697490  -0.000185988       6.08626       7.13676       7.35861       6.75758       5.62890       4.50996       3.06235       2.13910       1.41792      0.829313      0.454293      0.221552     0.0983375     0.0400774     0.0150661    0.00451279    0.00103817   0.000178969
   9  20 3367.9900    3.4558  1.8435 12.4064 -0.0013  0.0410   0.0661   0.1053    0.1324   0.0000   426.6160       29.4308       12.6512       13.6948     -0.976165      -4.35428       3.91296      0.940500       1.02797      -2.29031     -0.162055     -0.183413    -0.0608928    -0.0513552   -0.00750095    0.00311485   -0.00128534  -7.66120e-05       7.21639       9.13431       8.51649       8.01330       6.81164       5.35164       3.97684       2.65337       1.71872      0.971279      0.530752      0.263961      0.116476     0.0472510     0.0174086    0.00514364    0.00134415   0.000242129
   9  21 3506.5690    2.9466  2.7469 11.9085 -0.0043  0.0497   0.0483   0.1329    0.0995   0.0000   431.4943       46.6422       17.1240       22.0260      -5.49045      -8.07914      -7.75526       7.48259       3.37340      -2.70944     -0.710491      0.465721     -0.433421     0.0512066    -0.0230127    0.00560918    0.00204874  -0.000223696       9.06093       10.6564       10.3395       9.64889       8.24328       6.51962       4.88774       3.34117       2.11983       1.15038      0.653997      0.334101      0.143495     0.0566579     0.0209095    0.00613228    0.00155442   0.000265838
   9  22 3645.5234    2.4575  3.8016 11.3813 -0.0052  0.0611   0.0348   0.1600    0.0893   0.0000   419.0695       27.1248       4.60656       15.9095      -9.65884      -7.57260      -5.78326     -0.721492      -2.57871      -5.59574       1.01146     -0.508707     -0.418292      0.109697     0.0318240    -0.0114156   0.000756601   0.000445794       10.4055       13.1803       12.7327       11.8544       9.89009       7.93164       5.77017       3.95638       2.47909       1.47562      0.793098      0.390601      0.182492     0.0734782     0.0266452    0.00826351    0.00202868   0.000360978
   9  23 3784.5116    2.0547  4.8766 11.0386 -0.0007  0.0706   0.0266   0.1918    0.0835   0.0000   437.7754       62.9711       35.5331       6.74595      -36.6957      -1.56714     -0.920005      -1.94151      -2.55061     -0.942005      0.219226      0.514438     0.0740777     -0.129077    0.00674452   -0.00496500   -0.00256534  -0.000101281       12.5459       15.0805       15.7074       13.9517       11.8242       9.15408       6.71626       4.40583       2.89524       1.70784      0.925878      0.446763      0.211913     0.0863173     0.0315651    0.00942209    0.00237571   0.000374882
   9  24 3924.0291    1.7473  6.8254 10.4370 -0.0020  0.0874   0.0190   0.2388    0.0770   0.0000   438.7613       18.7087      -2.87775       17.3380      -16.8087      -35.7975     -0.589752      -1.90333       4.59164      -2.42339      -1.99607     -0.132024      0.326820      0.191046    -0.0485949   -0.00237391    0.00245827  -0.000468699       15.4235       19.1888       19.1150       17.5765       14.7497       11.3427       8.40993       5.71359       3.56479       2.14951       1.13498      0.583174      0.259727      0.109378     0.0377587     0.0119067    0.00296328   0.000497206
   9  27 4343.7185    1.0699 12.7523  9.8770 -0.0008  0.1514   0.0105   0.4376    0.0535   0.0000   411.0371       12.9284       59.9317      -38.4267      -16.7071      -8.99449       10.7914       10.1332       7.49541      -9.49318      -3.41702       1.44653      0.472158     -0.428629    -0.0931321     0.0145662    0.00129622    0.00101264       25.3560       31.1132       32.0973       29.0435       25.4327       19.7746       14.8072       10.1691       6.48740       3.82316       2.09601       1.05995      0.481952      0.198664     0.0724151     0.0224731    0.00556735   0.000870333
  10   8 1737.8150    0.2974  0.2939  9.6201 -0.0069  0.0197   0.0153   0.0453    0.0471   0.0000   436.6206     -0.236590       11.1025      0.604659      -5.59566       1.72537       1.04235       1.42520      0.178626     -0.549906     -0.395317      0.129941    -0.0170325     0.0293547  -0.000649762    0.00423183   -0.00462067  -0.000310246       2.84103       3.40687       3.50618       3.44894       2.84481       2.36730       1.99713       1.33848      0.915223      0.563103      0.353354      0.173712     0.0902193     0.0470746     0.0193141    0.00752713    0.00264877   0.000673252
  10  10 2021.4746    0.6016  0.4217 10.0187 -0.0049  0.0201   0.0237   0.0453    0.0755   0.0000   430.5434     -0.211792     -0.808850      -3.00796       2.54136     -0.533041     -0.781701    -0.0565027      0.774402      -1.71871     -0.454246      0.129442   -0.00951584     0.0764024     0.0232575    -0.0152318   7.36036e-05  -8.77865e-05       3.45250       3.69241       4.22738       3.94837       3.35700       2.69361       1.91532       1.36992       1.02892      0.640083      0.359825      0.209621      0.113308     0.0456517     0.0210505    0.00778833    0.00274173   0.000702216
  10  11 2162.9223    0.8495  0.6528 10.2315 -0.0029  0.0235   0.0248   0.0578    0.1086   0.0000   431.1333       11.2324       12.2855      0.715850       5.59172      -1.45829       2.80105       1.92478     -0.484977     -0.194920      0.280251     -0.314384    -0.0384366   -0.00467625     0.0224626    0.00819859   -0.00163517    0.00150899       3.75160       4.72524       4.56663       4.64392       3.66692       3.04183       2.27851       1.65748       1.12059      0.653458      0.405495      0.221541      0.118571     0.0527918     0.0228699    0.00821472    0.00293855   0.000753550
  10  12 2302.8428    1.1814  0.8443 10.3475  0.0036  0.0298   0.0299   0.0628    0.1445   0.0000   435.4838       8.57686       13.5465       2.93270       6.79985      -4.15518      -3.24004      -3.28550       3.94853      0.555490    -0.0332424    -0.0653735    -0.0804900    -0.0854667    -0.0256416     0.0133988    0.00453198  -0.000456598       4.05558       5.36462       5.82554       5.01770       4.58454       3.59281       2.54806       2.04452       1.25292      0.841773      0.500997      0.265005      0.154015     0.0646280     0.0315342     0.0111268    0.00409374    0.00116531
  10  13 2440.8244    1.5039  1.0423 10.9559 -0.0016  0.0290   0.0366   0.0773    0.1478   0.0000   433.6288       14.2481       9.94433     0.0172421      -3.71510      -4.60800      -3.29256     -0.506730      0.142428      -1.56127      -1.38781    -0.0174533     0.0833925     0.0372595     0.0126144     0.0258686  -0.000709925  -0.000916134       4.74892       5.91617       5.71828       5.18272       4.85813       3.79353       2.90876       1.98430       1.41487      0.844590      0.545925      0.260321      0.138060     0.0591079     0.0266103    0.00914740    0.00352847   0.000964235
  10  14 2578.7965    2.0914  0.9196 11.4835 -0.0058  0.0269   0.0505   0.0640    0.1488   0.0000   431.7794       8.62954       11.8859       5.06802     -0.452980    -0.0950608      -1.09507      0.308902      0.652586      -1.08807     0.0385975      0.324865     -0.135266    -0.0393662    -0.0144370    0.00159135    0.00472884  -5.53190e-05       4.39575       5.74284       5.61345       5.44043       4.41113       3.55071       2.62628       1.87375       1.15972      0.783611      0.455437      0.239668      0.119163     0.0599237     0.0254906    0.00927950    0.00306449   0.000922904
  10  15 2717.1040    2.6184  0.9403 11.8801 -0.0036  0.0259   0.0639   0.0665    0.1542   0.0000   440.8938       12.6616       16.7979       4.26536      0.773706      -3.31105      -1.87104      -1.67311      0.581663     -0.604240     -0.144442      0.673684     0.0284235    -0.0222361    -0.0306080   -0.00376279   -0.00173852   0.000400769       4.22877       4.94244       5.20267       4.67614       4.27215       3.23215       2.67174       1.88344       1.24032      0.757002      0.435605      0.250181      0.131983     0.0565769     0.0260384    0.00900975    0.00311293   0.000907854
  10  16 2855.8216    3.2926  0.9910 12.0247 -0.0026  0.0272   0.0759   0.0650    0.1966   0.0000   428.7998       22.4802       9.64468       9.39002      -7.88470      0.300842      -3.18722      0.793196       2.01975      0.754237      0.263428     -0.293398     0.0641447     0.0368144     0.0272540     0.0148474    0.00352796   8.57859e-05       4.44091       5.24230       5.42257       5.00116       4.18852       3.66974       2.75106       1.88518       1.38568      0.791396      0.454449      0.263340      0.135645     0.0558970     0.0251661     0.0102307    0.00356060   0.000885654
  10  17 2994.7001    3.7317  0.9177 13.0107 -0.0086  0.0278   0.0945   0.0720    0.1337   0.0000   433.0767       23.1946       9.97018       4.77461      -1.75266     -0.218028       1.95224     -0.658501      -1.92181      -2.29790     -0.366814      0.214526    0.00394590    -0.0103529    -0.0344681    0.00383604  -9.76143e-05   0.000789206       4.24729       5.53707       5.02462       5.10681       4.22399       3.61862       2.89241       1.86898       1.36822      0.826461      0.491576      0.251613      0.129769     0.0566139     0.0252309    0.00985160    0.00309175   0.000879804
  10  18 3133.1576    4.0027  1.0812 13.0541 -0.0010  0.0291   0.0947   0.0743    0.1518   0.0000   442.3656       14.9213       13.1419       11.2543       9.49677      -3.78810      -3.77534      -2.59284      0.482479     -0.291078     -0.109643     0.0580173      0.176941     0.0642453    0.00990492     0.0117704    0.00533586    0.00212911       4.61687       5.79998       5.70349       5.63435       4.64010       3.90206       2.76455       2.17394       1.29988      0.879934      0.517760      0.269320      0.143222     0.0657912     0.0292927    0.00993504    0.00358829    0.00107236
  10  19 3271.5421    3.6974  1.2330 13.1940 -0.0039  0.0342   0.0876   0.0842    0.1367   0.0000   453.5581       45.2767       13.0809       12.6252       3.61197      -6.77479       2.41507      -1.80112    -0.0706590     -0.570847      0.385487     -0.216860     -0.251639     -0.173203    -0.0515040     0.0138045   -0.00425766  -0.000643377       5.09045       6.52933       6.15667       6.47550       4.98763       4.64407       3.25911       2.49294       1.52816       1.10235      0.587574      0.344357      0.159932     0.0831348     0.0329687     0.0135329    0.00402747    0.00125585
  10  20 3410.5085    3.2641  1.7620 12.6950 -0.0022  0.0406   0.0641   0.1001    0.1028   0.0000   442.4672       37.2196       5.76086       23.5465      -2.37097      -5.41025      -6.34683      -4.37616      0.429590     -0.799182     -0.905975     -0.900360    -0.0508306     0.0769157    -0.0798217    -0.0211190   -0.00535978    0.00156485       6.26989       8.37274       8.17982       7.80739       6.42942       5.31947       3.81795       2.87905       1.78448       1.14573      0.673686      0.358597      0.189144     0.0862428     0.0388884     0.0138053    0.00499254    0.00147791
  10  21 3549.4300    2.7403  3.0180 11.8421 -0.0003  0.0503   0.0405   0.1354    0.0783   0.0000   446.0233       47.5689      -6.27232      -2.34450       9.09369       1.07364      -9.04321      -2.29896      -7.32426      -1.66406      -1.87883     -0.353312   0.000604296      0.133831    -0.0138622     0.0385643   -0.00930037  -0.000158087       7.75845       9.65531       9.59639       9.18316       7.98875       6.35363       5.00839       3.63349       2.42248       1.47541      0.861839      0.490365      0.240898      0.119697     0.0467173     0.0188037    0.00606754    0.00182282
  10  22 3688.7182    2.2803  4.0376 11.3263 -0.0005  0.0610   0.0302   0.1570    0.0742   0.0000   431.7494       37.0128       19.6778       12.9712      -14.8685       6.10740      -6.92026      -7.15432      -2.35863      -2.16552       1.44737      0.493706     0.0778128     -0.148190    -0.0135125   -0.00465960    -0.0174887   0.000429846       9.56894       11.5490       11.8134       10.9310       9.91914       7.92078       6.03185       4.24573       2.92330       1.86889       1.10356      0.599212      0.303943      0.137523     0.0599958     0.0226761    0.00774125    0.00223853
  10  23 3828.3525    2.0029  5.5955 10.7655 -0.0035  0.0722   0.0226   0.1938    0.0732   0.0000   429.7660       65.1114       27.1982       23.0279      -2.55854       3.27610      -16.2282      0.109290      -3.42703      -6.59172       4.99066      0.561208      0.584783      0.395395    -0.0835518     0.0110581  -0.000110551    0.00289130       11.1485       13.7358       13.9169       13.1516       11.5345       9.18414       7.34156       4.97542       3.49275       2.14948       1.29303      0.694383      0.355760      0.165263     0.0708406     0.0272926    0.00903607    0.00255653
  10  24 3968.0023    1.6305  7.0549 10.5342 -0.0023  0.0878   0.0173   0.2342    0.0628   0.0000   457.6485       55.9474       17.6798       6.10980       25.8512      -10.2671       1.62640      -2.57492       3.08729     -0.717356      -3.91039       1.36942      0.346557      0.279323     -0.114280    -0.0443762    -0.0249949  -0.000859926       13.5014       16.8597       17.1551       16.3057       13.9688       11.6004       8.55741       6.29810       4.17959       2.66909       1.58817      0.865079      0.439371      0.206095     0.0881472     0.0333952     0.0115043    0.00333647
  10  25 4108.4397    1.3966  9.3525 10.1512 -0.0015  0.1046   0.0133   0.2992    0.0569   0.0000   420.2755      -3.05328       26.1375      -27.6181       15.7925      -17.3154      -22.6677      -14.2698      -2.36927      -3.34186      -1.53434      0.464917     -0.793537      0.788605    -0.0556431     0.0414673     0.0121566   -0.00559839       16.1350       20.3067       20.4605       19.2531       16.9620       13.8465       10.4394       7.58717       5.05144       3.27311       1.89868       1.05114      0.530140      0.247863      0.105821     0.0411688     0.0136491    0.00411257
  10  27 4388.4782    0.9953 14.1049  9.9630 -0.0010  0.1670   0.0097   0.4733    0.0463   0.0000   397.0832       24.1281       34.1200      -25.2480      -2.35564      -9.16808      -7.04308      -15.7813       2.80375       3.85141   -0.00780438      -1.07468   -0.00325724     -0.800488      0.223815     0.0275149    -0.0309010     0.0114269       25.1940       31.3336       32.7176       30.8697       26.9739       21.6683       16.9542       11.9982       8.26705       5.22215       3.08754       1.73956      0.875534      0.423001      0.176929     0.0700816     0.0229688    0.00669800
  11   9 1915.4196    0.5068  0.3577  9.7952 -0.0030  0.0204   0.0203   0.0388    0.0614   0.0000   436.4108      -4.85933       10.7978      0.422432      -2.92630       3.71885       1.35186     -0.385810    -0.0150877     -0.148442     0.0836740     0.0626047     0.0471086   -0.00686505     0.0102245    0.00499879   -0.00104285   -0.00722751       2.63214       3.44026       3.49232       3.08945       3.42750       2.28251       2.23995       1.23724       1.01982      0.732817      0.417917      0.300405      0.130892     0.0704469     0.0372055     0.0129446    0.00639190    0.00258153
  11  10 2057.9697    0.6808  0.5691  9.8648 -0.0039  0.0215   0.0201   0.0522    0.0826   0.0000   435.6296     0.0887495       18.0470       7.68714      -7.83420      0.709792       1.85142      0.227221      -1.02530    -0.0308465    -0.0311022    -0.0685009     0.0683532   -0.00218800     0.0256989    -0.0110609     0.0121125  -1.94559e-05       3.08472       3.70631       3.61062       3.57391       3.45259       2.74503       2.07097       1.37451       1.06068      0.737790      0.502532      0.296543      0.149209     0.0783456     0.0339136     0.0157369    0.00581169    0.00224971
  11  11 2199.7916    0.9159  0.6780 10.3181 -0.0043  0.0232   0.0265   0.0562    0.0979   0.0000   432.2650       11.2185       4.89555       2.20264      -1.02919       1.35514    -0.0515110      -5.20310       1.32762     -0.164434      -1.35112     -0.426271     0.0989045     0.0584800    -0.0104337    -0.0291336    0.00487161   -0.00169984       3.48963       4.33961       4.14855       4.26160       3.53162       3.03394       2.38270       1.85004       1.28540      0.781612      0.507202      0.287503      0.161737     0.0842998     0.0389181     0.0174680    0.00624880    0.00237092
  11  12 2340.0335    1.2420  0.8706 10.7738 -0.0019  0.0256   0.0315   0.0658    0.1196   0.0000   437.8690       2.27471       18.1517      0.301209       2.00459      -2.13108       2.00650      0.835019     -0.485835      0.283038      0.272985      0.465718    -0.0182602     0.0461499    0.00762058     0.0127080    0.00286162   5.93228e-05       4.03412       4.99279       5.00582       4.50558       4.10675       3.39028       2.77008       1.98372       1.45514      0.898311      0.537708      0.320147      0.167038     0.0910603     0.0380869     0.0185222    0.00674078    0.00265812
  11  13 2478.5773    1.7050  0.9314 10.9487 -0.0040  0.0263   0.0397   0.0650    0.1719   0.0000   441.9505       11.9210       7.02717      -9.75528       5.35469       1.73562     -0.438405       1.23025     -0.641321     -0.460393      0.505052      0.250981     -0.115172    -0.0555220     0.0799253    -0.0338318    0.00852551    0.00104014       4.19912       5.19334       5.03983       4.72193       4.05454       3.65910       2.79956       2.20841       1.49068      0.931408      0.569781      0.317320      0.170506     0.0892561     0.0404008     0.0182149    0.00685843    0.00253078
  11  14 2617.0396    2.1675  0.9519 11.7750 -0.0049  0.0260   0.0520   0.0673    0.1321   0.0000   440.1332       11.2154       10.2532      -6.82620      -1.57187       6.42027      0.452271       3.04048      0.923635      0.406946      -1.24920     0.0785103    0.00253755    -0.0269581     0.0290445   -0.00255576  -0.000529341    0.00482888       4.11678       4.92916       4.78821       4.65872       4.25662       3.46611       2.76922       2.07743       1.42586      0.944303      0.590919      0.347867      0.181464     0.0921260     0.0453194     0.0183345    0.00718131    0.00256873
  11  15 2756.2023    2.7352  0.8904 12.1176  0.0017  0.0244   0.0652   0.0592    0.1328   0.0000   440.6204       3.96243       8.61980       11.8863      -2.79109      -9.42629       1.92105      0.540712       2.51431     -0.560275      -1.34071      0.235032    -0.0132546      0.234191     0.0640355    -0.0269744    -0.0101195   -0.00146805       3.80751       4.50624       4.76837       4.26544       3.87161       3.31206       2.48172       1.88762       1.32585      0.840848      0.531136      0.311693      0.162490     0.0848762     0.0406805     0.0169029    0.00674390    0.00258992
  11  16 2895.5796    3.3405  0.8617 12.3884 -0.0067  0.0260   0.0821   0.0577    0.1512   0.0000   441.4169       9.99180       14.4251       12.7142      -1.48747      -4.16798      -2.48307      -3.74971     -0.569763      -1.37944     -0.323064     -0.878157     0.0971577   0.000249298    -0.0663257    -0.0245576    0.00835992    0.00306709       3.99435       4.73533       4.94129       4.76958       4.31715       3.38311       2.76365       1.82654       1.29858      0.936915      0.588171      0.365251      0.174337     0.0912516     0.0453565     0.0183960    0.00777762    0.00287911
  11  17 3034.7908    3.7395  0.9953 12.8709 -0.0036  0.0251   0.0854   0.0689    0.1333   0.0000   437.0128       21.1948       10.1730       14.2920       2.88116      -3.41755       1.95410     -0.812621      0.245703     -0.147896      0.203463      0.304272    -0.0347373    -0.0104827    -0.0737537    0.00259705    -0.0143534   0.000168448       3.80794       4.54794       4.82820       4.50234       4.05511       3.34109       2.54591       1.85042       1.29913      0.861734      0.569559      0.328540      0.172534     0.0908818     0.0422426     0.0192998    0.00737066    0.00274508
  11  18 3173.6821    3.9338  1.2539 12.9608 -0.0056  0.0303   0.0838   0.0770    0.1367   0.0000   436.8913       44.3883       16.9454       8.06881      0.916409     -0.686844      -1.58462      -2.82158      0.424152      -3.59219      0.699759     -0.502599      0.204012      0.248023    -0.0278150     0.0145811    0.00247408    0.00266981       4.47790       5.60348       5.57362       5.23155       4.75426       3.86536       3.17774       2.31977       1.58794       1.07704      0.676518      0.376581      0.206017      0.101958     0.0507771     0.0219148    0.00873060    0.00302184
  11  19 3312.6956    3.6649  1.4690 12.8261 -0.0041  0.0333   0.0719   0.0825    0.1163   0.0000   448.7661       27.1179       11.3292       7.13987      -6.81956      -3.56929      -5.57760      -1.53708      -1.82997      -1.19844     -0.418308     -0.628852     -0.185232      0.173295    -0.0365910    -0.0365515   -0.00594991    0.00263254       5.09157       6.16734       6.28439       5.87947       5.16009       4.45681       3.55269       2.59036       1.82807       1.20459      0.730641      0.419845      0.237125      0.119587     0.0545028     0.0251600     0.0101550    0.00364117
  11  20 3452.0186    3.1851  2.2902 11.9625 -0.0012  0.0411   0.0487   0.1052    0.0988   0.0000   435.0784       39.6898       10.9478       22.3615       3.50261      -6.39744       7.70541      -3.27643      -2.33264      -2.83485       1.17843    -0.0520675    -0.0800630     -0.243008    -0.0592998    -0.0226802   -0.00770272   0.000139327       5.96189       7.70582       7.83161       7.43868       6.56028       5.33257       4.04248       3.00141       2.15904       1.37400      0.849341      0.509468      0.290080      0.144640     0.0724512     0.0285604     0.0121355    0.00436947
  11  21 3591.5365    2.6429  3.3991 11.4329 -0.0007  0.0506   0.0342   0.1312    0.0778   0.0000   443.4467       38.7403       7.14607       18.7697       5.71314      -12.2380     -0.380931      -6.76492       2.40708      -1.24367     -0.235220      0.271899      0.128741     -0.234637     -0.116974    0.00323261    -0.0171490   0.000988530       7.57025       9.22353       9.21864       8.84212       7.83756       6.63478       5.38948       3.88533       2.74239       1.82414       1.15017      0.652062      0.359439      0.183468     0.0833465     0.0392973     0.0151591    0.00548007
  11  22 3731.3270    2.2370  4.6996 10.9406 -0.0009  0.0605   0.0255   0.1647    0.0697   0.0000   425.4340       24.6909       24.1254      -6.05520       25.4989      -11.4489      -1.51018       3.79164       4.96067     -0.943892       2.68285     -0.274778      0.208847     -0.506056    -0.0812089     0.0222982    0.00775591     0.0223474       8.47459       10.2788       10.7284       10.3309       9.14825       7.79877       6.06136       4.39352       3.25357       2.07845       1.34915      0.794616      0.433144      0.222298      0.108281     0.0465487     0.0185275    0.00709678
  11  24 4011.2153    1.5477  7.7572 10.3989 -0.0023  0.0850   0.0149   0.2486    0.0549   0.0000   446.1337       51.9174       8.94250      -14.9270       11.3661      -27.0967       12.1223       1.86976       3.53355       2.18926      -2.50933       2.01881       1.21217     -0.676789      0.201194    -0.0136068     0.0195464     0.0119184       12.2940       15.1156       15.6440       14.8152       13.3991       10.9726       8.86588       6.56111       4.59184       3.06163       1.90696       1.12565      0.617996      0.315666      0.154129     0.0662387     0.0268417    0.00955718
  11  25 4151.8083    1.3043  9.7751 10.2318 -0.0014  0.1094   0.0123   0.3028    0.0489   0.0000   426.3538       49.5925       16.1651       17.5372       19.3469       2.43536      -8.89422      -10.2820      -3.36992       7.03299      0.605996       1.22467       1.09101     -0.501204      0.274193     0.0793902    -0.0719716    0.00833614       15.6147       19.2219       19.7093       18.7625       16.9328       13.9545       11.6618       8.54320       6.07121       3.96502       2.49883       1.44300      0.806388      0.419122      0.196098     0.0897701     0.0348675     0.0124898
  11  26 4292.4534    1.1002 11.8146 10.0455 -0.0011  0.1337   0.0104   0.3719    0.0454   0.0000   402.4825       8.97413       3.12433       5.19979       35.0647      -4.60843      -25.4068      -10.2450       21.4340       2.59198      -5.21445       2.86774      0.752488      0.305477     -0.355005     -0.134610     0.0126787    -0.0109949       18.4082       23.5486       23.8159       22.8970       20.8668       17.1662       13.7838       10.2189       7.40273       4.85155       3.04214       1.82667       1.01062      0.520992      0.252089      0.107660     0.0427306     0.0156905
  11  27 4433.2877    0.9345 14.4306 10.0111 -0.0009  0.1709   0.0087   0.4588    0.0386   0.0000   412.1252       106.788       8.69748      -23.3839       23.9365       22.4488      0.796219      -9.35185       1.08440       4.43721       7.68686     -0.815839      -1.49504      0.613510      0.363183     0.0544778     0.0647130    -0.0314994       23.2133       29.9177       30.3644       29.5628       26.1755       22.3128       17.6302       13.1842       9.42671       6.33249       4.01839       2.41230       1.31644      0.693053      0.329803      0.147791     0.0570143     0.0212014
  11  28 4574.4391    0.7839 17.9397  9.9335 -0.0002  0.2288   0.0069   0.5928    0.0330   0.0000   423.3718      -5.23922       65.9210       48.4340       5.33165      0.535419      -82.9336       15.1702       17.7180      -10.6766      -10.1753     -0.476539       2.90523     -0.538401     -0.304562      0.256489     0.0778941   -0.00584621       30.5982       39.4039       41.3171       38.7270       35.6943       29.1082       24.0685       17.7211       12.7516       8.48140       5.48751       3.25810       1.79649      0.955805      0.455434      0.208456     0.0781482     0.0291108
  12   8 1805.7964    0.3683  0.3444  9.6887 -0.0012  0.0180   0.0141   0.0433    0.0489   0.0000   434.4569      -1.95302       11.5147     -0.220488      -2.69994      -2.09258       1.56877     -0.607010      0.785372       1.05000     -0.223064     -0.147330      0.133390    -0.0755400   -0.00580245    0.00195835    0.00828229   0.000327348       2.47659       2.99128       2.72766       2.59147       2.80639       2.37655       1.90789       1.43045       1.10215      0.756498      0.524416      0.305369      0.188195      0.101421     0.0505894     0.0220782     0.0103614    0.00369349
  12   9 1949.9422    0.5031  0.5248  9.7218 -0.0022  0.0247   0.0156   0.0482    0.0661   0.0000   433.0877      0.840639       12.0599      0.486374      -4.47724      -2.62183       1.52128       1.96804     0.0656758    0.00752980     -0.361344      0.417937     -0.152783     0.0160501    -0.0180460   -0.00978641    0.00583697   2.43908e-05       3.23536       3.93975       3.62244       3.79288       3.67827       3.13113       2.62492       1.69059       1.29355      0.913286      0.717261      0.429066      0.257287      0.121344     0.0628275     0.0306085     0.0134540    0.00574328
  12  10 2093.6400    0.6914  0.6210  9.9256 -0.0009  0.0228   0.0192   0.0523    0.0786   0.0000   434.6324      -5.16467       13.5389      -4.73075      -4.01303      -1.72519      -3.75493     -0.580036       2.10246      0.559882      0.250868     -0.581260     -0.251187      0.129802    -0.0300531    -0.0225653    -0.0288347    0.00377360       2.64386       3.24354       3.53087       3.48782       3.01010       2.58974       2.14495       1.67265       1.23093      0.809587      0.564574      0.329954      0.213927      0.112769     0.0619898     0.0313769     0.0144617    0.00596758
  12  11 2235.8843    1.0333  0.7552 10.2663 -0.0025  0.0242   0.0250   0.0516    0.1009   0.0000   444.2466      -1.29570       19.5355     -0.708549       2.62247     -0.559806     -0.638858      0.875036     -0.337740       1.05532      0.482677    -0.0549179    -0.0422777      0.221009      0.126707     0.0469071     0.0101716   -0.00514841       3.33844       3.90281       4.12606       4.06542       3.54281       3.14113       2.37767       1.83105       1.46943      0.962058      0.552362      0.380660      0.225250      0.123343     0.0729717     0.0330281     0.0130689    0.00512956
  12  12 2376.3564    1.3102  0.7836 11.0119 -0.0031  0.0246   0.0325   0.0572    0.1068   0.0000   439.9768       11.4878       10.4166      -3.04170     -0.810863     -0.702937      -2.30817     -0.483831      0.727159      0.513519      0.288757      0.204770      0.366941     0.0999775     0.0427479     0.0127784   -0.00813906   -0.00522462       2.95627       3.94069       3.55555       3.92499       3.25366       3.04706       2.39668       1.91156       1.31302      0.961234      0.640587      0.403992      0.224638      0.131675     0.0625927     0.0316646     0.0146682    0.00609206
  12  13 2515.5543    1.6926  0.9911 11.2654 -0.0046  0.0268   0.0381   0.0668    0.1359   0.0000   439.8151       6.69224       17.2872       1.34136      -6.67733      -2.36477      -3.40971      -4.31681      -2.76704     -0.770501     -0.682198      0.177502    0.00563204      0.119042     0.0412947     0.0194031     0.0258342    -0.0122910       3.61820       4.62484       4.65228       4.61601       3.98725       3.46584       2.84116       2.06365       1.49821       1.07481      0.689249      0.412790      0.246384      0.138668     0.0675918     0.0330266     0.0149325    0.00709690
  12  14 2654.7374    2.2932  0.9813 11.6913  0.0033  0.0253   0.0511   0.0647    0.1512   0.0000   435.2125       11.0513       8.51971       5.25985       5.05080      -1.95032      -2.17779      -2.47920      0.739626      0.705105      -1.80920     0.0521747     0.0161961    -0.0709194    -0.0285802   -0.00381978   -0.00682554    0.00174948       3.56146       4.12263       4.24118       4.28762       3.92372       3.31376       2.46962       2.00097       1.44267      0.997409      0.659228      0.416914      0.240818      0.141769     0.0704649     0.0335878     0.0151580    0.00595638
  12  15 2794.7284    2.8356  0.9360 12.2549  0.0001  0.0242   0.0647   0.0643    0.1371   0.0000   436.7547       13.4910       13.9515       2.77764      -5.44166      -1.73874      -1.29958      -2.18403      0.706164      0.265712     -0.304138    -0.0318254      0.155289      0.112824     0.0182045     0.0244172   -0.00346551   -0.00470763       3.59075       4.20569       4.37869       4.27723       3.75168       3.33175       2.55561       1.87942       1.43316      0.984910      0.625379      0.391104      0.236439      0.127795     0.0660832     0.0306516     0.0135387    0.00550955
  12  16 2934.5529    3.6447  0.7973 12.8509 -0.0021  0.0223   0.0881   0.0562    0.1133   0.0000   441.6835       19.8102       14.9000       3.12621      -6.93646      -5.13959      0.172863     -0.833660      0.945704      -1.16744      -1.24351    -0.0599913     -0.245803      0.240999     0.0564706   -0.00598231   -0.00757116    0.00197468       3.28722       4.04193       4.05079       3.61191       3.25658       2.90236       2.53159       2.00455       1.47298      0.944383      0.598727      0.349506      0.195068      0.102464     0.0551294     0.0267495     0.0120270    0.00491007
  12  17 3074.0826    3.9538  0.9926 12.8566 -0.0045  0.0248   0.0870   0.0652    0.1471   0.0000   438.0879       21.6739       6.54353       6.71843      -1.01713       3.20907      0.814771      -1.55770       1.38675      -1.73870     -0.375897     0.0770768     -0.240398     0.0222160      0.111737     0.0279502   -0.00919242    0.00128026       3.13304       4.18037       4.07778       4.17514       3.59306       3.14551       2.56013       1.84680       1.39127      0.974412      0.629085      0.377559      0.235069      0.126013     0.0653187     0.0308359     0.0137120    0.00623105
  12  18 3213.4445    3.8518  1.4081 12.8119 -0.0048  0.0311   0.0737   0.0805    0.1134   0.0000   441.6168       31.5424       6.32732       2.56120       17.1225      -1.08775      -5.38934      -5.08423      -2.44827      -2.68580      0.120581     -0.239327     -0.148920     -0.212052    -0.0486376    0.00640946    -0.0166440   -0.00376718       4.00856       5.25165       5.36221       5.17743       4.82993       3.79761       3.13735       2.32646       1.77492       1.16157      0.769859      0.472587      0.283848      0.157068     0.0817650     0.0407299     0.0170404    0.00722404
  12  19 3352.9604    3.4319  1.8132 12.5628 -0.0026  0.0353   0.0584   0.0903    0.0888   0.0000   434.9022       32.4892       7.44850       3.62000      -7.86461       3.94279       4.84327      -7.79603       1.35152     -0.784022     -0.451075      -1.40268      0.190390   -0.00588444     -0.110713     0.0127610    0.00291529   -0.00408518       4.84827       5.88624       6.06129       5.92626       5.34583       4.51821       3.67594       2.91132       2.16270       1.39790      0.935245      0.556919      0.337635      0.184327     0.0985232     0.0477559     0.0212079    0.00855546
  12  20 3492.7068    2.9720  2.5277 11.9284 -0.0005  0.0414   0.0426   0.1080    0.0812   0.0000   433.6903       21.5727     -0.546632       2.00290      -1.29860     -0.544437       1.58860      -4.19940      -1.15528      -2.60176     -0.529242     0.0516711      0.113628     -0.138970    0.00619170   -0.00135250     0.0112713   0.000622590       5.59374       6.90628       7.07732       6.80477       6.28840       5.23155       4.27949       3.25610       2.38222       1.67626       1.05299      0.663171      0.386442      0.219547      0.111287     0.0531534     0.0237980    0.00989491
  12  21 3632.8935    2.5183  3.5340 11.4613 -0.0004  0.0502   0.0308   0.1316    0.0650   0.0000   425.4470       27.8189       13.9255       17.0836      0.535274      -18.6748      0.876605       5.43552       5.31502      -3.49092     -0.842836      0.924436      0.566744      0.133235    -0.0112401     0.0481573     0.0108515     0.0205811       6.58965       8.12543       8.31171       8.14435       7.34505       6.31450       5.15132       4.09762       2.90740       2.06828       1.31315      0.799337      0.485848      0.265266      0.139101     0.0676649     0.0297408     0.0128618
  12  22 3772.8894    2.0797  5.1837 10.9493 -0.0010  0.0642   0.0219   0.1678    0.0572   0.0000   436.0951       42.2189       8.33381       10.2797      -12.5981       7.48781      -2.61605       4.17253       1.99999      -1.35555      -2.50072     -0.982125      0.517817     -0.558389     -0.117074    -0.0358701    -0.0170558    0.00632982       8.17305       10.5627       10.5215       10.4695       9.37407       8.05826       6.63639       5.12287       3.84423       2.52927       1.71145       1.03232      0.611739      0.339877      0.174593     0.0869124     0.0377088     0.0159453
  12  23 3913.4665    1.7538  6.8148 10.5051 -0.0011  0.0763   0.0165   0.2021    0.0557   0.0000   470.7092       53.8395       13.7800      -9.05647       26.8585      -1.78854      -15.5308       7.02100     -0.925515       2.69240      0.897647      -1.09211     0.0644979      0.213002     -0.182889      0.164223     0.0356717    -0.0154646       9.87864       12.4671       12.7614       12.2043       11.1643       9.57478       8.01829       6.23793       4.46304       3.10647       2.03423       1.26165      0.735824      0.398499      0.208383      0.105885     0.0454192     0.0197370
  12  24 4053.9015    1.4365  8.5753 10.3531 -0.0004  0.0933   0.0134   0.2580    0.0494   0.0000   447.7331       86.5619      -8.38783      -3.22255      -7.04686      -13.5067      -7.91963       11.1682       2.20817      -3.38016      -3.76939      -1.09495       1.05804      0.314217     -0.303663    -0.0826670     0.0994453   -0.00655642       11.9679       15.0835       15.7084       15.1339       13.9218       11.9244       9.61046       7.38829       5.44377       3.78631       2.47391       1.53076      0.920976      0.504443      0.262307      0.129720     0.0548831     0.0240090
  12  29 4760.1802    0.6031 21.0706  9.8371  0.0009  0.3093   0.0055   0.7571    0.0266   0.0000   516.4570       127.798       133.866      -22.5987       15.6588      -9.40815       38.6453      -12.0627      -7.07291       15.4565      -4.18582      -3.69803      -3.90797       2.37668       1.45868     -0.337181      0.129482     0.0774028       37.2795       48.4305       50.9167       49.1838       45.7747       38.9906       32.0365       24.9481       18.5208       12.9027       8.77928       5.54701       3.26944       1.89898      0.962682      0.483155      0.209098     0.0880154
  13   7 1692.3678    0.2530  0.2382  9.5812 -0.0101  0.0268   0.0123   0.0370    0.0376   0.0000   436.5901       3.21731       9.37279     -0.540195      -2.23659       4.18763      -2.30955     -0.636080     0.0259317     -0.740016      0.461602     -0.244841     -0.224470     0.0650247    -0.0765566     0.0136031   -0.00750118    0.00119783       3.43427       3.57473       4.65578       5.01177       3.12284       2.99849       2.79765       1.81333       1.14002       1.10951      0.617187      0.364016      0.214023      0.146162     0.0743336     0.0342058     0.0182521    0.00944310
  13   8 1838.6591    0.3908  0.3595  9.6508 -0.0065  0.0196   0.0140   0.0388    0.0501   0.0000   437.3369      -2.90404       14.4919      0.925020      -1.94329     -0.944375     0.0121483      0.868787      0.720678     -0.406777      0.741282      0.155332     -0.319335     0.0295866   -0.00310171   -0.00957593     0.0152188    0.00168938       2.38830       3.11207       2.80908       2.66796       2.37594       2.45711       2.00886       1.80047       1.17521      0.940380      0.621398      0.397569      0.235489      0.136624     0.0750806     0.0344190     0.0169115    0.00790856
  13   9 1983.8174    0.5490  0.5396  9.7337 -0.0044  0.0217   0.0155   0.0447    0.0658   0.0000   436.2853      0.129339       16.5087       6.15518     -0.194748    -0.0432434     -0.876229       1.81455      -1.37792       1.74144     -0.690565      0.205748    -0.0630687    -0.0792830    -0.0652957    -0.0181674     0.0111739   -0.00286694       2.65310       3.13784       3.26099       3.30822       2.79847       2.47624       2.30298       1.86522       1.23407      0.929737      0.675608      0.412576      0.252988      0.139042     0.0807688     0.0407470     0.0195137     0.0100569
  13  10 2128.5311    0.7939  0.6090  9.8734 -0.0041  0.0214   0.0215   0.0487    0.0886   0.0000   439.4218       4.29210       19.3323       7.42172       1.45034      -4.73957     -0.412725       1.74273       1.77867      -1.37751      0.408525      0.370764     -0.111566     -0.220554     0.0479723     0.0828981     0.0144157     0.0134244       3.09646       4.19637       4.42976       4.23725       3.58147       2.98490       2.42432       1.83525       1.29477      0.911302      0.580829      0.352741      0.216619      0.120464     0.0629593     0.0356641     0.0174794    0.00760585
  13  11 2271.1598    1.0786  0.7721 10.5867 -0.0040  0.0247   0.0253   0.0505    0.0907   0.0000   437.1454       1.00264       15.1118       5.84264       4.81631      -1.79762       1.47719      -1.03701     -0.108844      0.292185      0.570257     -0.858437     -0.222617      0.107667    -0.0239127     0.0376433   -0.00812146   -0.00714256       2.74580       3.72582       3.47893       3.82195       3.10280       3.13854       2.40022       1.96791       1.33056       1.08360      0.674573      0.474972      0.282022      0.165918     0.0937674     0.0454716     0.0224286     0.0106256
  13  12 2411.9127    1.4443  0.9162 10.8689 -0.0045  0.0240   0.0319   0.0579    0.1156   0.0000   440.9754       10.3556       8.60621       7.16729      -7.17737    -0.0896627     0.0121491       1.54289     -0.322195      -1.44719     0.0398765      -1.09009      0.323330   -0.00878410    0.00376582    0.00381671    -0.0271116    0.00661402       3.00978       3.63325       3.89106       3.77615       3.59429       3.10441       2.49195       1.88454       1.45269       1.06396      0.681846      0.490136      0.299499      0.166041     0.0954323     0.0496778     0.0243543     0.0106655
  13  13 2551.7884    1.8881  0.8400 11.5785 -0.0112  0.0254   0.0451   0.0574    0.1169   0.0000   438.6213       7.08495       6.59187      -1.77821       2.41163      -3.87633      -4.40184      -2.06646      0.765146     -0.786668     0.0980905     -0.668778      0.400241      0.115879      0.143559     0.0232636     0.0687057    0.00569592       3.48558       4.43122       4.04201       3.45914       3.21300       3.15770       3.08226       2.48563       1.92917       1.31766      0.867912      0.522067      0.302535      0.162472     0.0899876     0.0437449     0.0207681     0.0102559
  13  14 2691.8147    2.4203  0.9662 11.6675  0.0005  0.0265   0.0524   0.0628    0.1516   0.0000   440.4679       16.0886       19.0581       4.66273       7.26950     -0.430662     -0.650155      -1.50423     -0.685264       2.19212      0.287960     -0.602023     0.0392616      0.164087   -0.00194239    -0.0805214     0.0121971   -0.00932867       3.75784       4.94798       5.45352       5.29855       4.54884       3.69798       2.88865       2.16670       1.55698       1.02360      0.702351      0.465032      0.288047      0.153461     0.0832317     0.0491459     0.0248021     0.0116160
  13  15 2832.3725    3.0584  0.9606 12.5491  0.0040  0.0243   0.0674   0.0630    0.1238   0.0000   436.3624       2.97144       15.4811       2.85603    -0.0471686       4.21458      -5.19241      -2.43517       3.63546      -1.50576      0.461802     -0.452700      0.290679    -0.0627340    0.00226771     0.0215776     0.0199070    0.00120112       3.02705       3.76363       3.85985       3.81282       3.52146       2.96523       2.49435       2.03405       1.44995       1.05333      0.727370      0.456334      0.281769      0.165904     0.0949539     0.0486363     0.0230974     0.0113273
  13  16 2972.7770    3.5953  1.0094 12.6530 -0.0030  0.0260   0.0759   0.0617    0.1461   0.0000   439.9104       13.8885       17.3941       3.99563       2.09996       3.25993    -0.0513039     -0.364712       1.15086     -0.618464      0.156435    -0.0713998     0.0757596     -0.105255      0.112322    -0.0457001   0.000850664     0.0171807       3.48259       4.48710       4.25597       3.91689       3.52973       3.21252       2.90952       2.49298       1.88496       1.32513      0.806340      0.511017      0.295763      0.166399     0.0878068     0.0494971     0.0234832     0.0107005
  13  17 3112.7473    3.8450  0.9822 13.2033 -0.0047  0.0242   0.0849   0.0671    0.1101   0.0000   438.5335       21.3403       14.3726       6.18833       1.83382      -4.84292      -1.89829      -5.15681      0.453044      -1.32699     0.0145715     -0.314536      0.167063      0.142608     0.0278539     0.0254712    -0.0803650   0.000872187       3.15134       3.66082       3.76417       3.91823       3.52113       3.06594       2.46428       2.05334       1.50641       1.02418      0.724524      0.493280      0.303741      0.164928     0.0915842     0.0502869     0.0265590     0.0117198
  13  18 3252.6343    3.7646  1.4108 12.8090 -0.0016  0.0309   0.0690   0.0766    0.1108   0.0000   441.8159       28.9318       8.68148       6.86576       5.82401      -6.30266       2.13550     -0.887822      -1.24798    -0.0578223     -0.232020      -1.13339   -0.00485120     -0.301106     -0.124109     0.0829996   -0.00571982    -0.0144978       3.96203       4.77960       4.92577       4.95597       4.37159       4.06880       3.19921       2.57817       1.84637       1.39931      0.925483      0.622057      0.371374      0.220289      0.124517     0.0604945     0.0295234     0.0140408
  13  19 3392.6536    3.2601  2.1329 12.2280 -0.0014  0.0366   0.0488   0.0970    0.0838   0.0000   438.0149       24.8424       2.31478       15.3433       7.49457      -2.08918      -2.67092      -2.49824       2.12881      -2.53640      0.266098     -0.741023     -0.999461     -0.290470     0.0577343     0.0855877     0.0328680  -0.000419539       4.60224       5.47121       5.96965       5.78161       5.16869       4.65219       3.81078       2.94166       2.27276       1.59131       1.08422      0.708407      0.430306      0.254178      0.140006     0.0745485     0.0355108     0.0167635
  13  20 3532.9370    2.8218  2.7763 11.8322 -0.0012  0.0417   0.0378   0.1134    0.0689   0.0000   441.6981       39.2679       8.99333      -4.15531       3.59356      -7.00715      -7.96978      -2.91250     -0.456256     -0.370490     -0.114308      -1.36044      0.669771     -0.403109      0.197229     -0.100352   -0.00336976     0.0210350       5.23342       6.62575       6.92853       6.74081       6.08233       5.27235       4.46990       3.37103       2.63471       1.77269       1.25102      0.806051      0.486210      0.282459      0.160062     0.0808396     0.0396811     0.0189928
  13  21 3673.4951    2.3788  4.1231 11.1744  0.0002  0.0525   0.0261   0.1368    0.0603   0.0000   429.4374       41.8063       29.8502       14.1958       11.0687      -5.57769      -11.6508      0.582657       2.86965      -4.06420     -0.716497     -0.943741      0.200594    0.00146364      0.180630    -0.0596610    -0.0320932    0.00724790       6.56390       8.22152       8.30595       8.30069       7.57582       6.52746       5.60776       4.45769       3.31111       2.34839       1.62266       1.03700      0.635549      0.362897      0.204255      0.104852     0.0519056     0.0245084
  13  22 3814.1590    1.9393  5.7241 10.9261  0.0004  0.0657   0.0192   0.1789    0.0485   0.0000   423.5024       22.9596       17.0606       14.8759       2.36998       14.8104      -10.2485      -18.1631     -0.421130       1.62223      0.639988      -1.29287     -0.959335      0.411003      0.313677     -0.285304    0.00377175    0.00181272       8.00273       10.0923       10.2991       10.2036       9.48354       8.29536       6.94949       5.37647       4.08160       2.89360       2.04516       1.30119      0.815993      0.476852      0.262484      0.136390     0.0656520     0.0304936
  13  23 3954.7690    1.6572  7.1387 10.6241  0.0001  0.0778   0.0153   0.2134    0.0463   0.0000   436.7627       25.5053      -18.8784       4.96337      -4.80498     0.0799089      -26.7301      -9.34284       8.56252      -3.15231      -4.79965     -0.940480       1.21978     -0.187248      0.137112     0.0174197    -0.0409535     0.0377310       9.11413       11.9162       12.3834       12.2431       11.0256       9.79432       8.09738       6.44278       4.88094       3.45729       2.35949       1.53433      0.933478      0.555106      0.308637      0.160586     0.0783428     0.0362470
  13  25 4236.8026    1.1639 11.6629 10.0974 -0.0023  0.1203   0.0100   0.3338    0.0418   0.0000   467.3273       53.7364      0.806882       4.52006       14.7562     -0.455100       10.8830       15.0658       5.26621      -16.5846      -2.23935      -1.11067      0.270567      0.426800      0.145257    0.00367521      0.253843    -0.0984086       13.8387       18.0140       18.6507       18.3308       16.9268       14.7035       12.7322       9.78429       7.51933       5.30416       3.71365       2.42985       1.49128      0.868002      0.479731      0.253942      0.122302     0.0585073
  13  26 4378.6822    1.0210 13.7785 10.0074 -0.0007  0.1449   0.0087   0.4007    0.0377   0.0000   433.9324       45.3834      -25.9699       18.5509      -3.38224      -6.37967       18.8149      -18.9080      -12.0230      -1.21680     -0.412825       2.99995    -0.0325865     -0.535385     -0.345592     0.0268856     -0.163044    -0.0427849       16.8464       21.5008       22.4019       22.1143       20.2394       17.8288       15.1172       12.0120       9.33686       6.52852       4.51144       2.95450       1.83276       1.05922      0.600321      0.315584      0.153843     0.0723979
  13  27 4520.1083    0.8408 16.4373  9.9101  0.0006  0.1846   0.0069   0.4974    0.0323   0.0000   430.7298       27.8602       33.9876       25.6557       9.64784      -24.2261      -10.3198       31.4255       18.5114      -17.3387      -7.11019       2.75246      -1.62490      -3.14866      0.270839   -0.00370902    -0.0761627     0.0217777       21.2805       27.4759       29.3558       28.6604       26.1964       22.9046       19.5372       15.0786       11.5794       8.35982       5.73747       3.74299       2.38621       1.37204      0.772075      0.410337      0.196481     0.0907399
  14   8 1870.8335    0.4760  0.3848  9.7303 -0.0080  0.0210   0.0155   0.0371    0.0524   0.0000   437.5009      -3.87354       12.8994      -1.38668      -1.76887       1.56648       2.46484       1.15904     -0.473876      0.569548      0.917690      0.757244      0.135668     0.0220802    -0.0821862    -0.0122468    -0.0125609   -0.00564503       2.38349       2.77961       3.75884       3.32367       3.02986       2.60904       2.07935       1.43443       1.32229      0.859919      0.524718      0.459614      0.274349      0.133005     0.0955248     0.0585256     0.0225647     0.0155604
  14   9 2017.0288    0.6195  0.5421  9.8279 -0.0081  0.0194   0.0171   0.0444    0.0695   0.0000   436.6096      0.272613       10.7955     -0.276655      0.186134       2.03821      0.847314    -0.0953515      0.158018     -0.258325    -0.0489007    -0.0105058     -0.373072     -0.238090    -0.0872051      0.104516     0.0256308    -0.0324280       2.00794       2.50922       2.62466       2.79247       2.46805       2.34188       1.95768       1.46941       1.11076      0.814139      0.650318      0.381988      0.276626      0.178196     0.0989365     0.0519337     0.0317538     0.0145587
  14  10 2162.5791    0.8581  0.6712 10.0824 -0.0017  0.0211   0.0201   0.0455    0.0835   0.0000   437.7850      -1.53466       9.25173      -1.44438      0.846414      -2.51196     0.0148850      -2.75859      0.797201     -0.112894      0.252162    -0.0890884     0.0382416     -0.186116      0.149097    -0.0340423     0.0306990     0.0315111       2.45671       2.92808       2.74292       3.09732       2.88238       2.52960       2.06888       1.74843       1.33471      0.989585      0.703715      0.470033      0.310774      0.187674      0.114516     0.0614788     0.0307729     0.0158712
  14  11 2305.7557    1.1358  0.8331 10.6474 -0.0034  0.0245   0.0251   0.0539    0.0909   0.0000   438.9788       2.72962       13.7685       6.50131      0.612035     -0.501793      0.248341     0.0391303       1.66940    -0.0108491     -0.165638     -0.362265     0.0329917      0.400264     -0.210879    -0.0431475    -0.0231968    0.00486242       2.45348       3.53709       3.29221       3.67868       3.18551       2.92370       2.42319       1.85100       1.44066       1.06139      0.787385      0.493873      0.340985      0.202484      0.124268     0.0666998     0.0339328     0.0165771
  14  12 2446.7440    1.5706  0.8828 10.9006 -0.0032  0.0229   0.0329   0.0540    0.1108   0.0000   438.5000       1.73067       11.6790       3.26755      -4.10050      0.207272      -1.86794      0.176792      -1.71838      -1.62632      0.798371     -0.233984     -0.374016      0.181355      0.338832    -0.0492520    0.00113091   -0.00430923       2.91985       3.56278       3.33868       3.29622       3.17859       3.10124       2.64245       1.97981       1.46751       1.08698      0.814406      0.580950      0.387829      0.225364      0.123946     0.0646700     0.0316661     0.0161398
  14  13 2587.4331    2.0361  0.8950 11.4473 -0.0027  0.0226   0.0424   0.0547    0.1169   0.0000   438.4761       3.03988       7.04519       3.32793      -2.93578      -6.40543       4.56120     -0.726726      0.687315      0.122104      0.195657     -0.645354     -0.187381     -0.265722     0.0361068    -0.0235939    0.00254181    -0.0400601       2.78378       3.44138       3.88061       3.79609       3.34728       2.88030       2.50109       1.87305       1.41440       1.04094      0.738833      0.483357      0.291541      0.191807      0.112170     0.0622091     0.0305873     0.0165014
  14  14 2728.3457    2.6363  0.8954 11.9585 -0.0037  0.0229   0.0551   0.0553    0.1361   0.0000   439.8009       10.7116       14.6793      0.501321     -0.279793      -2.23540       1.81113      -4.01788      -3.63876      -1.69049     -0.628028     0.0220433     -0.227966     0.0104526    0.00416320    -0.0667843     0.0296063     0.0263727       2.81787       3.45505       3.48410       3.28565       3.03756       2.75915       2.47898       2.05355       1.65464       1.12960      0.807694      0.537871      0.331766      0.196528      0.112909     0.0614214     0.0312878     0.0162107
  14  15 2869.4181    3.2566  1.0194 12.1728 -0.0009  0.0238   0.0647   0.0584    0.1645   0.0000   433.0828       12.3307       13.7760       2.47809      -2.19291      -5.10133      -4.10289     -0.734332       2.15699     -0.366663       1.02158  -0.000130350      0.198325     -0.145486    -0.0261703     0.0524662    -0.0263675     0.0119460       2.89322       3.50217       3.83401       3.59330       3.37330       2.98980       2.51370       2.04535       1.59029       1.12910      0.788398      0.538370      0.349137      0.204773      0.117346     0.0675290     0.0342440     0.0183393
  14  16 3010.3692    3.9392  1.0038 12.7060 -0.0018  0.0234   0.0785   0.0595    0.1566   0.0000   439.4403       15.6828       8.65276       9.57118      0.501276      -3.81518       2.69562     -0.391483     -0.244366     -0.769007     0.0538880     -0.644178     -0.133145     -0.193111    -0.0835995    0.00282961   -0.00289792     0.0146689       2.78751       3.49478       3.68066       3.51772       3.28015       2.97189       2.37259       2.03390       1.57728       1.09955      0.818365      0.513186      0.336538      0.197633      0.121535     0.0647386     0.0344329     0.0166901
  14  17 3150.8083    3.8539  1.0978 13.3116 -0.0069  0.0259   0.0812   0.0683    0.1181   0.0000   435.4329       26.6354       10.0426       8.88907      -6.76538       2.73603      -2.52194      -2.79860      -2.52595      -1.80202      -1.26363      0.297153      0.195095      0.598053    0.00319007    -0.0376341    -0.0101259    -0.0256387       3.13259       3.90514       4.11215       3.93337       3.60212       3.23614       2.83248       2.20390       1.71437       1.26068      0.878430      0.592384      0.364599      0.235325      0.132602     0.0698564     0.0389033     0.0180616
  14  18 3291.1338    3.6915  1.4728 12.6657  0.0014  0.0293   0.0625   0.0730    0.1062   0.0000   433.5199       31.0991       6.63738       8.06615       3.17334      -1.46232     -0.650968     -0.825106       4.28123      -2.72011      -1.53215    -0.0147853      0.864183     0.0978568      0.198154    0.00426942    -0.0505289    -0.0198829       3.45584       4.31945       4.56294       4.47983       4.06974       3.68240       3.09222       2.50002       1.91732       1.40117      0.977615      0.666701      0.429726      0.263661      0.143645     0.0842452     0.0439623     0.0219326
  14  19 3431.7650    3.1390  2.3418 12.0823 -0.0019  0.0377   0.0427   0.0938    0.0765   0.0000   438.2361       27.5649       20.6429       7.79239       5.94303      -1.22499      0.478638      -6.05702       5.87188      -3.88692      0.758657     -0.144269      0.235604     -0.248454     -0.322508      0.108023   -0.00759480    -0.0186326       4.22983       5.36052       5.71400       5.58627       5.14751       4.74581       3.95804       3.02619       2.45336       1.69592       1.25229      0.856574      0.573335      0.330029      0.197599      0.106381     0.0555861     0.0279847
  14  20 3572.5083    2.6678  3.3306 11.6061 -0.0002  0.0447   0.0312   0.1177    0.0620   0.0000   440.3454       28.3020       2.07064       19.0969       7.76430      -15.8474      -2.05286       3.76389      -4.79207      -5.26999     -0.681933     0.0388155     -0.114817      -1.43296      0.281091      0.214088     -0.199017    -0.0190246       5.16316       6.47584       6.80152       6.84084       6.41190       5.54968       4.68396       3.66622       2.83007       2.04075       1.48627       1.01011      0.645110      0.408027      0.233185      0.130925     0.0680479     0.0338932
  14  21 3713.5238    2.2712  4.4976 11.1213 -0.0015  0.0543   0.0231   0.1399    0.0559   0.0000   443.2518       46.5365       19.5568       6.84494       10.5306      -5.11721      -1.07411       1.98614      -1.24935     -0.952966      -4.55823      -1.45503     -0.891028    -0.0605381     -0.101294     -0.227434    -0.0936051    -0.0958116       5.97070       7.71101       7.75858       8.09374       7.17335       6.72031       5.52921       4.54084       3.46369       2.57785       1.81204       1.23828      0.797753      0.487356      0.282477      0.156997     0.0820850     0.0412490
  14  23 3995.8565    1.5700  7.7179 10.4850 -0.0002  0.0789   0.0135   0.2152    0.0447   0.0000   441.6935       18.0992       5.93136       17.4142      -12.5013      -8.49141       2.72705      -14.9200      -4.74264      -1.27090       2.54010      -1.64749      0.445337    -0.0591445     -0.476619     -0.324042     -0.205628     0.0574191       8.86393       11.5052       11.9882       11.7723       11.1801       9.56570       8.29211       6.72816       5.11958       3.78331       2.69802       1.77161       1.15340      0.710968      0.407479      0.229330      0.120076     0.0595501
  14  26 4420.1229    0.9179 13.8817 10.0510 -0.0013  0.1491   0.0076   0.4134    0.0335   0.0000   421.5495       42.7454      -9.42601       9.99432       28.8857       4.86439      -15.6956       12.0448       7.70918      -6.78376       11.4889      -4.26446      0.602586      -2.65058    -0.0831616      0.471505      0.293883     0.0700413       15.9353       20.8206       21.8765       21.8209       20.5663       18.0235       15.4688       12.4056       9.62015       7.04544       5.17356       3.43741       2.31119       1.40193      0.824451      0.459683      0.238295      0.119957
  14  27 4561.9499    0.7726 17.3010  9.9620 -0.0013  0.2014   0.0061   0.5337    0.0285   0.0000   432.0355       71.9855      -20.7901       14.7530       3.40389      -24.8905       14.0544       34.5094      -5.80666      -25.3582      -4.30002      -4.17060       2.64975       1.86800      0.211452     0.0504226      0.190890    -0.0696819       20.9053       27.5400       29.0981       28.9430       27.0454       24.1142       20.7502       16.4403       13.2574       9.66081       6.91256       4.78575       3.10412       1.93680       1.14011      0.644762      0.324127      0.165636
  15   7 1753.8062    0.3204  0.2980  9.5329 -0.0024  0.0149   0.0115   0.0321    0.0406   0.0000   435.6402     -0.877801       11.6921     -0.844782      -4.03151      -2.29688     0.0485384     -0.566121    -0.0193872     -0.561528      0.263589    -0.0239107    -0.0155267    -0.0472594    -0.0834169   -0.00766872     0.0238076    -0.0101061       1.71251       2.10414       2.24680       2.21919       2.02106       1.85346       1.55208       1.26819       1.02565      0.811763      0.541062      0.384744      0.249416      0.145779      0.100944     0.0578220     0.0302920     0.0170220
  15   8 1902.3381    0.4765  0.4958  9.5778 -0.0045  0.0203   0.0133   0.0411    0.0575   0.0000   437.1158      -3.89587       15.8842      -1.55965       1.04338       1.26288       1.76326      0.179670     -0.819852     -0.190261     0.0297398      0.189891     -0.442517     0.0462851     0.0651450    -0.0667205   0.000823329   3.42601e-05       2.09194       2.88976       2.88475       2.79760       2.44413       2.20268       2.16461       1.58590       1.42586       1.00800      0.732444      0.479603      0.326899      0.195888      0.116895     0.0698478     0.0345268     0.0199021
  15   9 2049.6216    0.6283  0.5777  9.9086 -0.0038  0.0197   0.0164   0.0445    0.0680   0.0000   436.1561      -5.96216       15.9508       3.12573      -3.32992       1.67637      -5.19191     0.0594428     -0.574612     -0.612012    0.00261784     -0.299765     -0.230078      0.260644    -0.0705999    -0.0741319    -0.0446335    0.00299095       2.01780       2.49521       2.51975       2.45894       2.38238       2.20502       1.99402       1.59933       1.25085      0.947922      0.712053      0.504128      0.319497      0.211031      0.130583     0.0742674     0.0417853     0.0204536
  15  10 2195.8532    0.8955  0.7532 10.1778 -0.0052  0.0214   0.0200   0.0505    0.0857   0.0000   440.0843       3.54857       15.0251       2.35935     -0.695180       5.18508      0.944432     -0.920896      -2.96176    -0.0490118      0.352940      0.178605      0.393604     -0.130770     0.0769612     0.0462147     0.0550888    0.00631428       2.36800       3.05836       2.96240       2.94230       2.70237       2.57345       2.18152       1.89751       1.45965       1.10230      0.812054      0.550211      0.359005      0.242846      0.131824     0.0851842     0.0412450     0.0219283
  15  11 2339.5672    1.2651  0.8924 10.5360 -0.0017  0.0220   0.0254   0.0544    0.0978   0.0000   438.5660       4.07855       17.8511      0.630678      -3.05703      -6.02160     -0.476685       1.43248      -1.04489      -2.28705     -0.130323      0.557771     0.0129366      0.362629     0.0132121    -0.0480861     0.0266033   -0.00252690       2.38982       3.07438       3.03981       3.20717       2.83774       2.68273       2.25508       1.89893       1.40295       1.07218      0.777323      0.552616      0.374494      0.238825      0.140596     0.0801910     0.0444850     0.0230742
  15  12 2481.1355    1.7041  1.0425 10.8246  0.0013  0.0241   0.0318   0.0579    0.1305   0.0000   439.9975       5.57552       12.0405       7.62424       2.49447     -0.679087      0.220457      -1.35419     -0.455260      -1.02964     -0.568003    -0.0194988      0.519855     -0.122447      0.125073    -0.0415164     0.0389273    0.00981956       2.69411       3.20622       3.30741       3.49990       3.35086       2.83547       2.49855       2.11265       1.57775       1.11585      0.893578      0.601561      0.433995      0.253921      0.164309     0.0930288     0.0510759     0.0262891
  15  13 2622.4575    2.0667  1.0475 11.3787 -0.0030  0.0236   0.0395   0.0602    0.1225   0.0000   438.6289       7.00998       12.5559       2.82334      -5.48273      -6.56061      -2.52281      0.110254       1.56907     -0.893748     -0.629931      -1.01759     -0.533380     -0.401925      0.238864      0.121321    -0.0327820     0.0369040       2.70594       3.53142       3.45238       3.37310       3.06995       2.92213       2.53987       2.15383       1.79012       1.34692       1.00113      0.636767      0.390563      0.247144      0.157994     0.0947649     0.0518983     0.0260166
  15  14 2764.3023    2.6873  0.9474 12.2563 -0.0054  0.0228   0.0557   0.0567    0.1109   0.0000   438.9342       13.4799       6.61479       2.42413      -3.72045      0.473898       2.96135      -1.38788       1.25806     -0.622747      -1.19571     -0.473860      0.225817     -0.284120    0.00945433     -0.226145     0.0534182     0.0181113       2.42870       3.08011       3.03122       3.11041       2.98279       2.63897       2.36522       1.92961       1.50958       1.11168      0.823619      0.593018      0.392666      0.246378      0.150843     0.0867631     0.0476602     0.0245224
  15  15 2905.9626    3.3600  0.8655 12.7745 -0.0023  0.0216   0.0729   0.0553    0.1054   0.0000   435.5908       8.17912       20.4767       3.91953      -4.46077      -3.65218      -2.06462      -6.14339     -0.147484      -1.57731      0.105586     -0.329871     -0.116592      0.227055     -0.107805      0.118810    -0.0375990    -0.0324868       2.39693       3.04352       3.21128       3.48118       3.10384       2.64958       2.30598       1.76609       1.42766      0.973702      0.744458      0.517310      0.342405      0.225259      0.131275     0.0821009     0.0437167     0.0241988
  15  16 3047.3075    3.8945  0.9848 12.7353 -0.0021  0.0225   0.0754   0.0576    0.1373   0.0000   436.8852       16.8030       8.13584      0.634723      -1.02216      -5.85887       2.35978      -1.50141     -0.338721      0.181930     -0.416500    -0.0471453      0.595971     0.0515076     -0.221185    -0.0738203   -0.00662565     0.0196302       2.41895       3.01765       3.12563       3.05480       2.95588       2.66797       2.23642       1.88354       1.47780       1.15248      0.801984      0.562415      0.370343      0.234529      0.144417     0.0854393     0.0474976     0.0248146
  15  17 3188.2563    3.9308  1.2875 12.8008 -0.0003  0.0264   0.0713   0.0689    0.1354   0.0000   443.0014       15.9066       9.21231       5.31117       3.61199      -4.66145      -3.32450      -1.02538       1.33918     -0.882765      0.979600      0.899471     -0.257904     -0.539926    -0.0582837    -0.0771937     0.0802035     0.0304696       2.95975       3.63466       4.07522       3.87454       3.64718       3.37120       2.66448       2.27388       1.85610       1.31575      0.974413      0.676828      0.414158      0.285185      0.167651      0.100915     0.0561707     0.0297975
  15  18 3329.1478    3.6308  1.9016 12.1774  0.0024  0.0326   0.0522   0.0815    0.1105   0.0000   443.0259       19.9149       12.0201       17.2187      -1.58341       1.78350      -2.52740      -2.11845       2.20390      -1.31068      -1.39983     -0.910389     0.0724753     -0.354898     -0.187583     -0.166456    -0.0125352     0.0318938       3.40296       4.31449       4.72324       4.61623       4.38561       3.88714       3.25327       2.74389       2.11371       1.59578       1.17491      0.779164      0.527432      0.347736      0.208340      0.117475     0.0699631     0.0372835
  15  19 3470.2295    3.0689  2.5890 12.0089  0.0002  0.0387   0.0398   0.0981    0.0746   0.0000   445.7157       21.9077       6.95423       3.24530       6.79034       2.29123       1.01259       4.66793     -0.389743       2.98271      -2.23465      -1.53242       1.37431    0.00315427     0.0994039    0.00689744    -0.0323639     0.0150808       4.18345       5.09003       5.37483       5.38620       5.07008       4.60304       4.03083       3.33609       2.55250       1.94082       1.44443       1.00333      0.671118      0.434289      0.264961      0.147566     0.0843817     0.0444475
  15  20 3611.5860    2.5946  3.7599 11.3261 -0.0010  0.0464   0.0279   0.1211    0.0660   0.0000   438.0018       23.9319       9.44678       10.3441      -6.13225      -8.39731       8.47442       9.95590       1.97636      -1.80421     -0.232194     -0.819210       1.05869      0.530147     -0.272456     0.0282627     0.0920056    -0.0246096       4.97506       6.21971       6.53106       6.64528       6.20806       5.69711       4.74586       3.98900       3.06924       2.31957       1.66307       1.20664      0.802168      0.523819      0.304332      0.180151     0.0995683     0.0526134
  15  21 3752.9383    2.0893  5.3396 10.8354 -0.0013  0.0586   0.0192   0.1536    0.0528   0.0000   439.0018       23.6960       5.23869       23.7708      -1.74428      -12.7987       2.48999      -3.19690      -3.60556      -3.70574       6.54332     -0.456896      0.248138     -0.355620     -0.134179      0.276370    -0.0889420     -0.114389       6.10922       7.95157       8.11833       8.43443       7.85937       7.04839       6.02058       4.97120       3.84375       2.91885       2.12752       1.50891      0.981336      0.631143      0.390412      0.228344      0.124599     0.0650599
  15  22 3894.5484    1.7607  6.6992 10.6138  0.0004  0.0703   0.0153   0.1839    0.0460   0.0000   438.0430       19.7631       14.7604       13.2647      -23.1966      -19.5684     -0.429226      -6.56226       3.56182      -6.56395     -0.968738      -1.98827      -1.02480      0.896556      0.504653     -0.356963      0.105722    -0.0549375       7.09552       9.24366       9.80393       9.80457       9.27615       8.42225       7.09855       5.76309       4.68312       3.46359       2.57297       1.74839       1.19369      0.750765      0.468186      0.274431      0.150712     0.0798329
  15  23 4036.0324    1.4934  8.9235 10.3151 -0.0004  0.0857   0.0119   0.2330    0.0421   0.0000   435.9447       29.8743       15.5298       4.79036       3.70666      0.825285       13.3594       10.7074      -2.10007      -4.56351      0.296813      -1.16719      0.337081    -0.0125598     -0.317840      0.343853      0.375461     0.0756813       8.87099       11.5146       12.2618       12.0967       11.5625       10.1232       8.96906       7.27529       5.76835       4.34886       3.19308       2.16681       1.49073      0.930034      0.573119      0.334904      0.182998     0.0968219
  15  24 4177.9317    1.2623 10.8759 10.1915 -0.0016  0.1053   0.0100   0.2886    0.0386   0.0000   432.7401       33.9141      -2.92100      -2.62267       21.6497      -5.16529      -8.58551       14.7810       11.7186      -16.9413      -2.32918      -2.78720      -3.03796     -0.428194       2.09285     -0.860102     -0.209261      0.105883       10.5385       14.0359       14.3367       14.7475       13.8675       12.5684       10.7537       8.81377       7.07881       5.21205       3.90059       2.72906       1.82864       1.17424      0.711581      0.422082      0.224737      0.120703
  15  25 4319.8777    1.0603 13.1708 10.0607 -0.0004  0.1314   0.0083   0.3559    0.0353   0.0000   452.0781       35.8652       7.31276      -10.1276       2.75931       1.86905       11.5579      -12.5346       12.1803      -2.79096       6.42563      -4.84561       3.76670    0.00316559      -1.16553     -0.287085      0.297326   -0.00735588       13.2127       17.2947       18.1613       18.2590       17.5398       15.4921       13.5901       11.0094       8.80598       6.58112       4.90312       3.38650       2.31646       1.47593      0.905255      0.523507      0.287552      0.155597
  15  27 4604.3818    0.7443 18.0104  9.9019  0.0024  0.2037   0.0057   0.5361    0.0265   0.0000   425.3954       19.3865       2.38845      0.161646       7.28959       3.44894      -30.7800      -27.3272      -26.4913      -11.0647       5.68825       13.7907       3.49615      -4.95248      -1.23803      0.561188      0.459097     -0.130355       20.3611       26.4589       28.0547       28.3138       26.9623       24.2344       20.8437       17.0718       13.7709       10.3444       7.68595       5.30167       3.66180       2.33136       1.43894      0.853984      0.460089      0.247663
  16   7 1783.2750    0.3526  0.2631  9.7091  0.0030  0.0144   0.0129   0.0288    0.0382   0.0000   440.3138      -3.06716       9.40404       1.47492      -1.51614      0.553745      0.486311     -0.912036     -0.204526      0.849028     -0.446089     -0.461511     -0.157509      0.106236      0.119662    -0.0212330     0.0110830     0.0241206       1.60459       2.00764       2.24308       1.85357       1.92409       2.21741       1.85483       1.23762       1.14149      0.767969      0.555119      0.485870      0.320694      0.213877      0.158103     0.0941862     0.0446499     0.0214883
  16   8 1933.1350    0.5067  0.4655  9.7206 -0.0015  0.0175   0.0138   0.0374    0.0537   0.0000   438.2425       3.33146       15.0891     -0.295916      -1.67534     -0.157971      -1.03327       1.46965      -1.15119      0.843440      0.162193    -0.0646816      0.242971     0.0871278     0.0694800     0.0340314     0.0117765     0.0100778       1.59876       2.09770       2.15283       2.22720       2.10118       1.93100       1.63578       1.39789       1.15215      0.899378      0.638246      0.440760      0.318920      0.209579      0.130044     0.0827734     0.0447200     0.0273617
  16   9 2081.6260    0.6609  0.6561  9.8878 -0.0019  0.0184   0.0156   0.0476    0.0677   0.0000   440.6292      0.275900       8.99447      -2.45312      -2.43146      -2.80754      0.130565       1.17392      -2.36192       1.19027     -0.969539      0.417175      0.128630     -0.485232      0.146120     0.0102235    -0.0221083    0.00281735       1.83121       2.47008       2.50540       2.57309       2.48090       2.23529       1.83555       1.58698       1.19948      0.966112      0.685447      0.492423      0.343884      0.240643      0.141200     0.0879756     0.0509059     0.0274804
  16  10 2228.4334    0.9762  0.7844 10.1212 -0.0033  0.0206   0.0203   0.0477    0.0965   0.0000   437.8116       3.34159       11.1820     -0.598322     -0.278754      -1.92484       2.71300      -1.66858     -0.699521     -0.874943     -0.523497      0.648900      0.222168     0.0870170      0.114145     0.0973755    -0.0224002     0.0598494       2.10492       2.54012       2.81690       2.74521       2.75620       2.48533       2.01734       1.69016       1.45062       1.00117      0.791379      0.522885      0.405589      0.253458      0.169624     0.0966015     0.0560701     0.0340609
  16  11 2372.6081    1.3197  1.0588 10.5496  0.0026  0.0229   0.0243   0.0595    0.1071   0.0000   438.6263     -0.869072       15.7037       2.46896      -1.57830      -5.20583       1.61969      -1.17608      -1.62957     -0.491375     -0.793841     -0.227972      0.509845     -0.768978      0.158769      0.253197     -0.105282     -0.117285       2.44075       2.97440       3.01445       3.05386       3.03579       2.88102       2.48165       1.90647       1.52270       1.15528      0.936485      0.679284      0.462234      0.310205      0.198011      0.129457     0.0760563     0.0402250
  16  12 2514.9480    1.6911  1.1328 11.2626  0.0034  0.0254   0.0308   0.0619    0.1023   0.0000   437.4953       5.28822       15.5120       2.86341       1.56552     -0.265487      -2.88882      -2.12147       1.09671      -1.63703      0.200759      0.104273      0.287640     -0.451420      0.128933      0.191966   -0.00614984    -0.0359242       2.45444       3.21707       3.29527       3.59466       3.17032       2.98872       2.52692       2.11160       1.74443       1.26352      0.962195      0.647820      0.498990      0.309659      0.194077      0.120867     0.0681137     0.0397381
  16  13 2657.0144    2.3333  1.0057 11.5445 -0.0035  0.0213   0.0432   0.0572    0.1189   0.0000   438.9102       13.5786       15.8192       1.73251      -2.72741       5.31714      0.951675      -2.79452      -1.04841      -1.20650      0.114229     -0.119966     -0.197372     -0.231344   -0.00359284     -0.147946      0.160503     0.0424621       2.24666       2.89207       3.14949       3.18843       2.93792       2.69739       2.24474       1.83296       1.45416       1.10261      0.781425      0.581598      0.394332      0.260579      0.168645      0.101669     0.0571622     0.0341715
  16  14 2799.6822    2.9459  0.9267 12.2691 -0.0017  0.0212   0.0572   0.0522    0.1095   0.0000   437.6782       11.6921       9.49295       1.33076     -0.297662     -0.428972      -3.90526      -3.68609       3.66151      -2.74893     -0.229188      0.222114     0.0204508     -0.182328      0.346628     0.0412109    -0.0468015    -0.0386381       2.29900       2.99217       3.07981       3.10400       2.80180       2.68078       2.28828       1.94601       1.50641       1.15950      0.831756      0.614818      0.413938      0.277937      0.172193      0.101827     0.0594430     0.0310470
  16  15 2941.9434    3.5357  0.9270 12.6153 -0.0051  0.0207   0.0700   0.0531    0.1138   0.0000   439.9651       19.3704       15.9979       2.27022       3.97016       1.17316      -6.43952      -2.17326      -3.86219      -1.82012     -0.769507      0.478655     -0.478975      0.164040     -0.328337      0.279785      0.101358    -0.0143826       2.12084       2.60013       2.68186       2.71823       2.51987       2.35344       2.16391       1.78718       1.47561       1.05261      0.831020      0.572190      0.429617      0.274351      0.174759     0.0977443     0.0586211     0.0321100
  16  16 3083.6874    3.9716  1.0813 12.6994 -0.0008  0.0228   0.0717   0.0597    0.1483   0.0000   438.2437       15.8211       15.5574       7.05001      -2.77966      -5.72730      -3.89558      -2.28458       1.81768      -2.65277     -0.107901     -0.793527     -0.721735     -0.120487     0.0268444    -0.0690045    -0.0976267     0.0592149       2.25828       2.93329       3.19832       3.02866       2.91305       2.67820       2.24655       1.97028       1.55017       1.22336      0.900040      0.628795      0.420267      0.276179      0.177076      0.105086     0.0630663     0.0345199
  16  17 3225.2528    3.8148  1.3198 12.6761 -0.0033  0.0253   0.0649   0.0673    0.1342   0.0000   434.1556       18.0318     -0.605217       3.36823       1.71240      -1.52792       2.10264     -0.177631      0.469113      0.828149      -1.17025      -1.13608     -0.762783      0.423121      0.191236     -0.162184    -0.0919091    -0.0199447       2.66018       3.30533       3.40970       3.44024       3.17084       2.98825       2.62775       2.23967       1.80183       1.42018       1.00968      0.737915      0.509202      0.342680      0.204817      0.125267     0.0706996     0.0402289
  16  18 3366.6513    3.4345  1.8692 12.4406 -0.0019  0.0323   0.0519   0.0815    0.1020   0.0000   442.7718       22.6512       14.4658       2.13473      -5.83420      -1.97479       1.71208      -2.87778       1.53081     -0.944374      -1.13828     -0.983626     -0.688206     -0.844054     -0.110656     -0.195292     0.0570088    -0.0206846       3.13682       4.15977       4.21650       4.51212       4.16662       3.82531       3.22410       2.66139       2.19954       1.62842       1.21427      0.884720      0.604250      0.402898      0.263683      0.149828     0.0915513     0.0513625
  16  19 3508.2905    2.9096  2.8395 11.7595 -0.0032  0.0398   0.0355   0.1013    0.0800   0.0000   435.8958       17.5783       4.63291     -0.950720      -1.36532      -1.73477       5.53991       2.16446      -4.41484       1.69906       4.23915      -1.30699      -1.39121    -0.0161592     -0.145698      0.201373    -0.0546845      0.152403       4.09453       5.21785       5.17918       5.48640       5.23868       4.72040       4.08997       3.36999       2.76976       2.11161       1.60935       1.11781      0.768345      0.504284      0.318058      0.197986      0.117374     0.0645662
  16  20 3650.1246    2.4375  3.9504 11.3222 -0.0008  0.0465   0.0249   0.1257    0.0592   0.0000   438.4662       22.9121       7.55492       3.94734      -7.57144       2.07557       1.45696      -10.5621       2.33723      -2.32279       1.85662      -2.03582     -0.161494      0.361607     -0.258687     -0.263692    -0.0595480     0.0737815       4.75344       5.90718       6.32954       6.43654       6.05653       5.48886       4.88693       3.98242       3.21938       2.46115       1.82013       1.30792      0.920775      0.597153      0.386839      0.228282      0.133962     0.0750690
  16  21 3791.9251    2.0379  5.2185 10.9142  0.0013  0.0565   0.0190   0.1514    0.0521   0.0000   440.8993       37.0653      -8.07493       2.66429       7.86438       6.61028     -0.872236      -4.23221      -1.77056     -0.851170     0.0408908      0.772731    -0.0719944     -0.573348     -0.178252    -0.0721398    -0.0197363     0.0942130       5.84194       7.30887       7.64128       7.59998       7.26966       6.50089       5.86063       4.88327       4.04497       3.15040       2.31684       1.62339       1.11328      0.718764      0.466510      0.274832      0.160262     0.0912150
  16  22 3933.9112    1.7434  7.1627 10.5377  0.0002  0.0694   0.0142   0.1890    0.0446   0.0000   441.6049       25.4169       9.47028   0.000225952      -5.14379       2.34429      -14.1909      -12.6556       5.14116     -0.834397      -4.10464      -2.11955       3.60270      -1.60571     -0.162146     0.0933116      0.202227     -0.135783       6.82227       9.01020       9.42762       9.41238       9.17795       8.03188       7.27577       5.93689       4.77042       3.69173       2.78195       1.94659       1.36511      0.870718      0.562750      0.341466      0.194575      0.108950
  16  23 4076.1339    1.4134  9.3452 10.3100 -0.0017  0.0867   0.0109   0.2409    0.0395   0.0000   458.6436       31.6408       6.30348       5.07511      -5.86359       10.8718      -6.06395      -18.3447      -4.86704      -5.85691       6.28391      -5.21708     -0.846300       3.15636     -0.363896      -1.34145      0.101093      0.253953       8.44252       11.0528       11.5293       11.7938       11.2982       10.2094       8.86434       7.46494       5.85544       4.56919       3.42456       2.42457       1.71716       1.12878      0.709950      0.434761      0.249029      0.138297
  16  24 4217.9932    1.2182 11.6199 10.1624 -0.0004  0.1083   0.0090   0.2987    0.0363   0.0000   446.6290       27.2028       4.15163      -43.4662       18.4973       6.15888      -5.19693       2.15588      -2.38612      -4.73881       8.07832      -8.38650      -1.90333      0.566274      0.153239       1.39673     -0.609897     0.0505890       10.3921       13.6899       14.2392       14.5070       13.8822       12.5330       11.0531       9.24681       7.45664       5.73244       4.33299       3.03932       2.16999       1.42337      0.899879      0.543766      0.312830      0.174597
  16  25 4360.7885    1.0337 14.0293 10.0665 -0.0004  0.1342   0.0074   0.3701    0.0323   0.0000   415.3324       42.0161       9.98278       5.71985       9.30087       13.0253       9.27027      -25.9473       22.3954       6.61137      -4.75446      -3.94661      -1.89948     0.0760754       1.11252     -0.767921      0.182471     0.0792354       12.8750       16.8965       18.0426       18.3027       17.5364       15.7606       13.7269       11.3249       9.18487       7.12771       5.25994       3.79035       2.65635       1.73187       1.11668      0.685658      0.392482      0.220258
  17   7 1811.9902    0.3834  0.3569  9.6429  0.0001  0.0161   0.0118   0.0323    0.0428   0.0000   437.8830      0.105547       16.4526      -2.80152      -2.84691       1.25720       1.94430      0.215592     -0.117203      -1.44967     0.0712671      0.653000     0.0594946     -0.162156     0.0844423     0.0521564    0.00552671   -0.00158145       1.60037       2.20317       2.42365       2.39606       2.36493       2.02845       1.67222       1.44026       1.12409      0.867780      0.704668      0.423830      0.331467      0.215329      0.135105     0.0859346     0.0537280     0.0326783
  17   8 1963.3404    0.5234  0.4523  9.7880 -0.0029  0.0166   0.0143   0.0351    0.0530   0.0000   440.0245     -0.769091       15.4797       3.39358      -2.27184       2.73156      0.430622     -0.139197       1.67674       1.29004      -1.37986    -0.0802810      0.292755     -0.620673     0.0959389     0.0589027    0.00982828    -0.0121976       1.57097       2.06007       2.14744       2.01058       1.92477       1.81825       1.69301       1.36604       1.25709      0.905193      0.749736      0.503561      0.366237      0.244654      0.153320     0.0955480     0.0571761     0.0327380
  17   9 2113.0162    0.7659  0.5996 10.0373 -0.0010  0.0179   0.0181   0.0423    0.0699   0.0000   438.2135     0.0811420       13.7170       1.67133      -5.78837      -2.88721      -2.03900    -0.0967824    -0.0541568      -1.09772      0.729656     0.0660451      0.450877      0.255624     -0.133977     -0.205695    0.00947345     0.0441857       1.72749       2.18878       2.48971       2.51094       2.42285       2.07907       1.84001       1.42529       1.20199      0.957282      0.683434      0.495013      0.355926      0.224526      0.150595      0.102780     0.0609867     0.0349460
  17  10 2260.3524    1.0821  0.8432 10.1732 -0.0020  0.0194   0.0207   0.0476    0.0939   0.0000   439.2655       2.13438       11.8655      0.884588      -1.06722      -1.48950      -2.64890       1.40392      -2.10552      0.323512      0.432267     -0.834117     0.0842482      0.249353      0.387279    0.00273302    -0.0111557    -0.0532243       1.87247       2.29694       2.54188       2.45208       2.39143       2.22536       1.90842       1.68776       1.40292       1.03173      0.814426      0.610835      0.425507      0.277630      0.200931      0.112214     0.0714823     0.0405491
  17  11 2405.0820    1.3735  0.9531 10.8461 -0.0034  0.0210   0.0263   0.0532    0.0953   0.0000   439.5370       6.02964       11.9683      -1.84408      -2.94805      -1.48666       2.32100     -0.182600     -0.679291      -2.30412      -1.30334      -1.11722     -0.241369    -0.0299883     -0.170664     -0.140006    -0.0277435    -0.0655637       1.93835       2.45923       2.73431       2.74091       2.59927       2.45008       2.10195       1.73811       1.39606       1.13623      0.850630      0.633984      0.416699      0.300160      0.194101      0.123145     0.0749670     0.0442083
  17  12 2548.1936    1.8194  1.0531 11.4232 -0.0043  0.0230   0.0328   0.0579    0.0976   0.0000   441.3135       4.94860       14.5765       3.60838     0.0435427     -0.855861      -2.40316      -3.98966      -1.08151      0.326227      0.677090     -0.415715      0.914786     -0.220979     0.0885857     0.0607185    -0.0772387    -0.0325623       2.34562       3.11779       3.34246       3.32042       3.13707       2.84289       2.48263       2.03261       1.68908       1.28111      0.961515      0.678618      0.495765      0.320773      0.214631      0.130079     0.0771166     0.0450179
  17  13 2691.1867    2.4260  1.0027 11.8717 -0.0002  0.0218   0.0435   0.0554    0.1020   0.0000   443.7360       9.32923       13.8970       2.43752      -3.13617      -2.14578      -3.22754      -1.92363      0.719251      -1.68652      -1.00960     -0.470057     0.0455387     -0.758435     0.0918113      0.110327    0.00816352    -0.0158690       2.13220       2.78943       2.96574       3.04236       2.93669       2.59324       2.27821       1.89429       1.55878       1.20845      0.856950      0.658126      0.466843      0.323827      0.200189      0.125447     0.0756725     0.0442434
  17  14 2834.4959    3.0867  0.9550 12.2349  0.0001  0.0211   0.0564   0.0523    0.1144   0.0000   441.1199       10.4065       12.4416       4.19925      0.874437      -2.43695     -0.242361      -4.24336       1.58521      -1.27578      -1.47945      0.211790      0.696719     -0.688712     0.0306307     0.0921373    -0.0187002    -0.0152811       2.11621       2.85820       2.98994       3.06496       2.91042       2.59411       2.27996       1.82372       1.53367       1.13509      0.873200      0.611132      0.442750      0.291450      0.187166      0.118869     0.0716217     0.0411472
  17  15 2977.4234    3.5813  0.9202 12.8229 -0.0047  0.0196   0.0691   0.0526    0.0959   0.0000   438.9416       16.0531       11.4757       9.26424     -0.125294      -1.42718       6.45770      -4.47811      -1.40775      -1.11814     -0.369234      0.158828    -0.0813714      0.244372      0.146622      0.128068     -0.135337    -0.0385153       1.93430       2.40282       2.51840       2.65157       2.51457       2.24108       1.94946       1.71790       1.40213       1.08255      0.813338      0.580314      0.414927      0.280705      0.183739      0.109317     0.0708851     0.0401402
  17  16 3119.6954    3.8558  1.0786 13.1636 -0.0036  0.0265   0.0713   0.0585    0.1025   0.0000   437.3492       10.8030       14.3877       10.7226      -3.54703      -1.63986       4.63723      -7.20759       2.70086     -0.500129      0.519621     -0.181966      0.221482     -0.101369     0.0996437   -0.00271747   -0.00733293     0.0528764       2.98427       3.87685       3.85118       3.39439       2.80889       2.63455       2.68732       2.71787       2.42731       1.95930       1.45364      0.998877      0.657728      0.414017      0.240921      0.143849     0.0807127     0.0483274
  17  17 3261.6738    3.7520  1.5385 12.7079 -0.0026  0.0276   0.0593   0.0723    0.1079   0.0000   440.9860       17.8087       11.9209       2.60289       7.31425      -3.90344      -1.88449      -2.31056     -0.595737      -1.40330       2.16261     -0.336331      0.122443     -0.125444     -0.350952     -0.153059     0.0593953      0.114569       2.68199       3.53094       3.66870       3.76562       3.52017       3.25820       2.91278       2.34743       1.99244       1.46327       1.16386      0.816917      0.595674      0.400055      0.262443      0.162798     0.0963996     0.0568817
  17  18 3403.7200    3.2727  2.2482 11.9964 -0.0008  0.0328   0.0431   0.0866    0.1017   0.0000   448.5204       20.7737       17.4990       4.85654      -3.45749       2.69210       3.96922      -4.11929    -0.0975287     -0.716013      -1.42054      -1.01442      -1.37027     -0.536718     0.0291489    -0.0329163    -0.0762052    -0.0679377       3.12767       3.99503       4.21804       4.35381       4.11618       3.74049       3.29209       2.82599       2.28951       1.84659       1.37337       1.01444      0.704785      0.466520      0.311221      0.194123      0.119327     0.0714625
  17  19 3545.8163    2.8395  3.0882 11.5483 -0.0024  0.0390   0.0328   0.1045    0.0823   0.0000   442.9606       26.8523       18.7811       12.7505      -1.46741      -6.84460      -4.27427      -12.4476      -1.96491       2.32170      -1.29725      0.306818      0.564676     -0.277515     -0.290752      0.413017     0.0242996   -0.00242384       3.72067       4.76156       4.99832       5.10997       4.85808       4.47546       3.99012       3.36215       2.72646       2.17901       1.66031       1.20203      0.842934      0.557846      0.378237      0.233813      0.143957     0.0836965
  17  20 3688.1231    2.3500  4.5977 10.9939 -0.0001  0.0494   0.0215   0.1324    0.0592   0.0000   430.4688       30.1913       15.3480      -3.14395      0.994520      -5.75550       1.50178      -2.23665     -0.773085       1.00908     -0.264564      0.496082      0.820439      0.243825      0.119624     0.0388225     -0.254631      0.165445       4.54312       5.82187       6.19302       6.24973       6.18974       5.57658       4.97004       4.15473       3.38836       2.70956       2.00184       1.48344       1.07425      0.727812      0.473783      0.301351      0.180085      0.105425
  17  21 3830.4448    1.9630  6.1586 10.6576 -0.0004  0.0597   0.0160   0.1648    0.0491   0.0000   441.7275       21.9120       4.78087       8.67413      -2.90940      -18.9670     -0.136130      -3.01141      -3.94134      -3.62675      -1.10106      -1.88222      -1.24841      0.163989    0.00652303      0.700726     -0.102178    -0.0884828       5.53914       7.24257       7.46836       7.62194       7.44665       6.86661       5.97388       5.08848       4.19271       3.30012       2.52828       1.80662       1.30614      0.882931      0.580502      0.361329      0.218969      0.127342
  17  22 3972.7765    1.6349  7.7065 10.4586 -0.0009  0.0720   0.0128   0.1981    0.0422   0.0000   435.1950       28.1970      -13.0021       1.62773     -0.905822       5.72346       5.73457      0.597719       10.4371       1.46799      0.130080      -1.84067       2.34760      0.270305     -0.197319     -0.607829      0.509390      0.244026       6.62568       8.61033       9.27890       9.35657       9.16015       8.17316       7.28082       6.13048       5.01514       3.92015       2.99467       2.18089       1.53714       1.05947      0.687036      0.436328      0.257824      0.151484
  17  23 4115.4487    1.3520 10.4293 10.2451 -0.0009  0.0926   0.0098   0.2603    0.0373   0.0000   427.9293       42.0648     -0.783317       2.39163       11.8744       12.1565      0.982512      -2.84517      -7.97514      -3.62308       2.07479       3.18744      -5.34422     -0.354443      0.912318     -0.437809     -0.133378     -0.150260       8.61611       11.0243       12.0212       12.2588       11.6051       10.5810       9.37494       7.94717       6.48332       5.07145       3.92279       2.79281       2.00109       1.36751      0.888448      0.564792      0.335067      0.196863
  17  24 4258.4349    1.1634 12.7328 10.1078 -0.0006  0.1154   0.0081   0.3201    0.0342   0.0000   450.2512       6.17296       6.89451      -5.92464      -21.8759       6.61807      -28.2462       8.88133      -7.46186      -4.40819       3.90045      -2.80803      -2.95238      -1.23618     -0.451312       1.08667      0.377171     -0.428156       10.3358       13.5083       14.4094       14.7458       14.1943       12.8952       11.5819       9.78572       7.95889       6.27554       4.77483       3.55821       2.52370       1.72133       1.11632      0.722804      0.425558      0.245618
  18   7 1839.9937    0.4247  0.3729  9.6668 -0.0045  0.0155   0.0127   0.0311    0.0438   0.0000   438.1471      -2.08789       11.7597     -0.308385     -0.701604      -1.23650     0.0248358      0.460115       2.27981       1.32867     0.0509301    -0.0651351      0.492360    -0.0409971     -0.104573     0.0407144     0.0344274     0.0410262       1.31459       1.79402       1.74500       1.87571       1.78079       1.75346       1.40609       1.33914       1.05727      0.919291      0.700529      0.568915      0.346186      0.254754      0.144655      0.104416     0.0709055     0.0482604
  18   8 1992.8338    0.5739  0.5863  9.6908 -0.0067  0.0200   0.0135   0.0385    0.0641   0.0000   438.4011      -3.04110       16.9045     -0.725438      -1.82621      -1.30000      0.560773     -0.866858      0.322017      -1.26232      0.320013       1.04097     -0.203428    -0.0903974     -0.145766      0.105201     -0.103736    -0.0380902       1.57986       2.23143       2.26360       2.49342       2.02875       2.15665       1.76199       1.54198       1.33247       1.08085      0.785648      0.638390      0.425645      0.290791      0.202262      0.129418     0.0781856     0.0470139
  18   9 2143.7290    0.7943  0.6915  9.9767 -0.0045  0.0189   0.0164   0.0421    0.0745   0.0000   436.4802      -1.45102       10.5994      0.992554      -5.07504     -0.200982     -0.411653     -0.424389     -0.509962     -0.737799       1.07024      0.380703     -0.661016     -0.466397    -0.0396622     0.0159592     -0.113536    0.00996947       1.64738       1.92488       2.25946       2.29564       2.11318       1.97063       1.85740       1.58279       1.22884       1.04339      0.843765      0.594692      0.427771      0.304738      0.197142      0.128597     0.0838590     0.0527688
  18  10 2291.6704    1.1096  0.7979 10.5480 -0.0025  0.0187   0.0227   0.0489    0.0808   0.0000   437.2382    -0.0681017       14.3613       2.18225    -0.0978703      -2.53967       2.90094      -2.94468      0.470896     -0.691919      -1.62574      0.334165      0.886106    -0.0870685     -0.195379     0.0624257      0.195745    0.00811018       1.68617       2.10686       2.25717       2.45409       2.24584       2.05102       1.86045       1.55578       1.29360       1.01421      0.819108      0.568385      0.433153      0.295547      0.188956      0.130201     0.0832693     0.0488895
  18  11 2436.9297    1.4923  0.9389 11.1696 -0.0057  0.0213   0.0279   0.0519    0.0869   0.0000   441.8301       1.97990       12.3244      0.465813      -3.51810       2.87192       1.88921      -1.74617      0.686548      0.626383       2.86224    -0.0766162     -0.332203      0.214139     0.0370901     0.0725528    -0.0640593      0.158578       1.96797       2.51910       2.53634       2.55757       2.57404       2.35222       2.05543       1.81190       1.56358       1.26475       1.01364      0.703468      0.509524      0.366324      0.234891      0.156501     0.0941968     0.0573747
  18  12 2580.9328    1.9508  1.0233 11.4901 -0.0023  0.0217   0.0346   0.0544    0.0974   0.0000   435.2112       3.80931       9.20737       5.95286       2.30808       2.25423     -0.888152       1.46779       2.08432      -1.67784     -0.377476     -0.537041      0.891683     -0.465991      0.255727     0.0815070      0.133930    -0.0295980       2.07702       2.65546       2.72501       2.68995       2.48390       2.30366       2.04898       1.90490       1.72615       1.37698       1.06197      0.781174      0.541919      0.367745      0.234787      0.149593     0.0912503     0.0558622
  18  13 2724.8432    2.5916  0.8985 11.9148 -0.0012  0.0186   0.0469   0.0496    0.0994   0.0000   437.1992       7.19041       8.66262       3.09669      -1.41892      -2.84360       2.87434     -0.953989      0.422469      -1.51429     -0.612921      0.591420     0.0720196     0.0454564     -0.554052   -0.00762895   -0.00179236    -0.0288062       1.73161       2.15393       2.21607       2.34643       2.30173       2.15149       1.87067       1.56533       1.31769       1.03362      0.831608      0.600097      0.414934      0.313792      0.209627      0.133049     0.0852959     0.0511697
  18  14 2868.8363    3.1570  0.9400 12.4344 -0.0021  0.0202   0.0569   0.0491    0.0958   0.0000   434.9508       11.6733       14.9620       5.75687       2.54142      -1.04681      -3.28349      -6.39879     -0.514944      -1.09830      -1.06415     -0.932407      0.471610     -0.515856     -0.152339      0.230674   -0.00621022    -0.0767993       1.88908       2.25140       2.52962       2.67002       2.42086       2.19028       1.96329       1.82142       1.41961       1.16584      0.870422      0.654988      0.482592      0.315781      0.217368      0.139974     0.0865843     0.0518486
  18  15 3012.2943    3.7873  1.0925 12.5610 -0.0018  0.0217   0.0626   0.0541    0.1198   0.0000   439.5931       14.1013       10.6241       2.56777      0.743870       2.06005     -0.891942      -3.57492      -1.60740      -1.30977     -0.838861     -0.624942     -0.241345      0.421565      0.320281      0.202477     -0.134979   0.000250120       2.06134       2.61175       2.62395       2.69135       2.62217       2.41606       2.20522       1.88076       1.61809       1.24609       1.00017      0.733273      0.531026      0.363239      0.244147      0.157934     0.0992000     0.0582663
  18  16 3155.1185    4.0261  1.1865 12.8156  0.0060  0.0228   0.0674   0.0637    0.1231   0.0000   435.8809       16.1219       5.60869       9.27264      0.847812      -3.43277      -3.92795      -2.06404    -0.0741715      -1.97265       1.19083     -0.247436     0.0482621     -0.394063    -0.0369139      0.240812    -0.0387334    -0.0339100       2.26312       2.97639       3.04139       3.00662       2.76671       2.59013       2.34688       2.12572       1.78270       1.44524       1.11810      0.815352      0.573020      0.386879      0.247038      0.160214     0.0990875     0.0587963
  18  17 3297.7175    3.6219  1.4658 12.7967 -0.0039  0.0265   0.0566   0.0676    0.0919   0.0000   434.6220       14.6080       15.5507       6.55557      0.464074      -3.62839      -3.21630      -3.86726       2.50589      -2.10910      0.424891     -0.224348       1.37171     -0.846436      0.125612     -0.606118      0.160118     0.0837251       2.30019       3.07665       3.18408       3.19641       3.14289       2.86275       2.61185       2.26852       1.87646       1.49087       1.15584      0.852758      0.629129      0.443241      0.290760      0.185467      0.118497     0.0708306
  18  18 3440.3834    3.2141  2.3071 12.0795  0.0008  0.0328   0.0408   0.0883    0.0860   0.0000   438.9979       32.2711       22.3312       1.59297       4.52808      -11.3146      -5.53704      -7.24780       1.73535      -1.51144      -4.07297    -0.0279327      0.163167     -0.173117     -0.131147     0.0873765     -0.145613    -0.0956887       2.99803       3.81819       4.06631       4.14133       3.98209       3.66734       3.33186       2.83631       2.30650       1.88654       1.45193       1.10813      0.766215      0.532334      0.362762      0.231026      0.149576     0.0893488
  18  19 3582.9960    2.6420  3.4997 11.4963 -0.0013  0.0426   0.0282   0.1103    0.0694   0.0000   438.3136       22.6751       2.81944       7.74436       9.24034      -4.90558      -1.53356      -7.28992      -2.44220      -5.30270      -1.29605      0.164067      0.941076     -0.541629      0.677269     -0.366339     0.0187741     0.0584304       3.69494       4.76699       5.07628       5.25157       5.17645       4.69103       4.19260       3.57610       3.02932       2.39318       1.77607       1.37464       1.00841      0.712032      0.468085      0.310593      0.189811      0.116005
  18  20 3725.7169    2.2483  4.8363 11.0292 -0.0008  0.0507   0.0202   0.1352    0.0546   0.0000   433.6346       27.2736       2.25116       10.9740      -4.30491       10.2120      -11.8815      -6.65518      -1.96541       3.10214     0.0525004      0.596918      0.869425     -0.678035     -0.746738      0.226899      0.306955    0.00309061       4.56179       5.73161       6.10447       6.34637       6.11187       5.61519       5.12140       4.30094       3.60462       2.86193       2.25141       1.66746       1.20835      0.848125      0.557501      0.370624      0.234850      0.141692
  18  21 3868.5252    1.8725  6.6992 10.5174  0.0005  0.0615   0.0143   0.1701    0.0459   0.0000   433.9411       31.2812       19.8547      -2.58597      -3.28831      -1.95914      -8.34412       4.99635      -5.57792      -7.76608      -2.53349       3.02340      -1.44589      0.316466      0.105211      0.187305     -0.291736    -0.0864041       5.44462       6.99105       7.46375       7.67283       7.53225       6.78363       6.14912       5.26321       4.41060       3.41674       2.66805       2.01756       1.46060       1.01415      0.685643      0.439094      0.281925      0.167524
  18  22 4011.3099    1.5474  8.3633 10.3410 -0.0010  0.0741   0.0112   0.2057    0.0395   0.0000   440.2106       42.8801     -0.167107       11.2939      -1.10508      -7.84190       11.6335      -16.8903      -4.23841     -0.275359     -0.370548      0.388774     -0.505920      -1.20241     -0.465454      0.515809     -0.349685     -0.294050       6.60769       8.69364       9.28353       9.48504       9.13961       8.48374       7.51992       6.42193       5.29715       4.27442       3.29486       2.42117       1.77792       1.23216      0.825971      0.535097      0.331394      0.201750
  18  23 4154.0296    1.3022 10.5914 10.2621 -0.0003  0.0925   0.0092   0.2599    0.0341   0.0000   442.8729       37.9558       13.4151      -5.24481      -5.30509       1.66642      -7.26193       14.8190      -5.50270      -1.99110       1.17220       2.60826      0.208846      0.693887       1.09913       1.00786     -0.565856      0.532860       8.24721       10.5406       11.4400       11.7364       11.4351       10.4023       9.31354       7.91219       6.60123       5.25012       4.09250       3.05310       2.21509       1.52301       1.03309      0.677493      0.424841      0.259057
  18  24 4297.4382    1.0988 13.0750 10.1087 -0.0006  0.1191   0.0074   0.3230    0.0315   0.0000   438.3506       40.2027       54.0853      -26.1608      -38.0384      -11.3377       5.46596       5.66450      -8.81540      -10.1275       7.95571      -1.51013     -0.860291      -5.64299       1.47499       1.18716     -0.599761     -0.385548       9.96545       13.2657       14.0183       14.4086       13.9960       13.0431       11.7537       9.98880       8.42571       6.60859       5.20902       3.92551       2.85902       1.98402       1.35218      0.880567      0.537880      0.330930
  18  25 4440.4357    0.9078 14.8961 10.1356 -0.0016  0.1465   0.0065   0.3961    0.0268   0.0000   430.6258       5.90831       33.7312       16.6318      -2.90763      -20.1795       2.23197       2.86531     -0.301849      -16.5208      -12.7598      -1.26345      0.537914      -1.85405     -0.702165       1.29102      0.927207      0.562603       12.1399       16.1920       17.6217       17.6163       17.4809       16.0059       14.2629       12.3495       10.2510       8.19020       6.45525       4.76511       3.49771       2.46141       1.65098       1.08656      0.655992      0.397286
  18  26 4583.5549    0.7512 17.3051  9.9844 -0.0012  0.1837   0.0053   0.4777    0.0245   0.0000   412.6796       65.8360       36.5468      -15.7437       10.5426      -34.2308      -19.7255      -20.9669      -5.55435       9.65219      -2.29483      -4.30230       1.63546      -7.26518    -0.0568452      -1.41247       1.64350     0.0307952       15.1086       20.0913       21.3654       22.2198       21.7378       19.9359       17.8054       15.2806       12.9675       10.2116       8.07374       5.99638       4.38424       3.12675       2.09802       1.36532      0.840236      0.511240
  19   7 1867.3043    0.4184  0.3621  9.7732 -0.0096  0.0160   0.0127   0.0309    0.0416   0.0000   437.5408      0.459387       10.9503       2.08413      -1.20654      -1.42724      -1.22199       1.83322     -0.436079      -1.87264     -0.556255     -0.953768     -0.135184      0.571628      0.185324     -0.289172    -0.0150243     0.0759862       1.24638       1.85294       1.95367       1.89244       1.98621       1.66656       1.66643       1.21002       1.15658      0.855715      0.715146      0.544539      0.341435      0.271151      0.174935      0.123020     0.0738602     0.0488022
  19   8 2021.7782    0.6270  0.5638  9.8089 -0.0011  0.0164   0.0147   0.0396    0.0590   0.0000   436.4862     -0.346271       12.3966      0.720012     -0.901744      -1.02378     -0.465482      -1.39660     -0.893568      -1.03319     -0.688602      0.434082      0.456908      0.346868    -0.0215942     -0.176024     -0.103497     0.0789411       1.32428       1.79285       1.95412       2.01952       1.92619       1.81959       1.56153       1.38796       1.10164      0.942153      0.675946      0.547150      0.417583      0.264731      0.190196      0.132134     0.0818612     0.0537265
  19   9 2173.8115    0.8951  0.7006 10.1414 -0.0003  0.0181   0.0181   0.0420    0.0729   0.0000   437.9120     -0.425288       14.7834    0.00798094      -2.04312       3.51887      -1.72224      -2.40583       2.05275     -0.664785     -0.280659      0.451098      0.121455     0.0596333     -0.394452     -0.122202     0.0548721     0.0424952       1.45244       1.97903       2.15290       2.19154       2.10637       1.94013       1.69394       1.53443       1.21876       1.00532      0.781903      0.577836      0.424313      0.309515      0.210459      0.141683     0.0857712     0.0548079
  19  10 2322.3862    1.2201  0.8688 10.3965 -0.0002  0.0195   0.0220   0.0467    0.0955   0.0000   439.7924       1.49634       5.80432       1.75437     -0.958532      -3.14200     -0.609388      -1.18245     -0.185228       1.12327       1.22419     0.0307128     -0.382902     -0.303202      0.153648    -0.0744158     -0.241345     0.0892909       1.82784       2.44743       2.73909       2.74601       2.62668       2.36913       2.09466       1.71896       1.45653       1.19733      0.950570      0.667805      0.480597      0.343322      0.220832      0.149513     0.0941128     0.0619899
  19  11 2468.2406    1.6311  0.9837 11.2129 -0.0026  0.0218   0.0291   0.0541    0.0951   0.0000   437.5359       4.42270       12.1170      0.245721     -0.696520       1.06728      -4.30836      -2.11557      -3.21941       1.10285      0.763247     -0.129510     -0.254648      0.359818     -0.150422     -0.136403     -0.190827   -0.00912777       1.96673       2.48819       2.44321       2.45084       2.35712       2.29103       2.22461       1.98049       1.63420       1.27531       1.02579      0.777195      0.596685      0.434152      0.286905      0.194049      0.124982     0.0749450
  19  12 2613.1604    2.1252  1.1066 11.4321  0.0002  0.0210   0.0351   0.0551    0.1185   0.0000   440.0228       8.36628       12.6097       4.91087      -5.21402      -2.18625      -1.81439     -0.930814    -0.0209855     -0.316666      0.665215      -1.99134    -0.0598518      0.420087     -0.127007    -0.0367796     0.0334751    0.00181026       1.88594       2.31780       2.41396       2.56427       2.37618       2.20827       2.03297       1.83105       1.58141       1.27190       1.00157      0.757497      0.570877      0.393095      0.265487      0.177483      0.116434     0.0712567
  19  13 2758.1075    2.7426  0.9909 11.9414 -0.0029  0.0205   0.0468   0.0504    0.1057   0.0000   436.3834       8.54061       14.8603      -1.41694     -0.359633      -2.47284     -0.111510      -1.29210     -0.812387      -2.27901       2.04686      0.928415      0.902538      0.276387   -0.00294323     0.0492898    -0.0821551     0.0121730       2.05411       2.79877       3.12050       3.12306       3.01922       2.70023       2.37220       2.03751       1.60034       1.25809      0.964467      0.706359      0.523212      0.361877      0.250209      0.161988      0.101118     0.0639918
  19  14 2902.7122    3.3359  0.9323 12.4790 -0.0024  0.0188   0.0576   0.0484    0.0994   0.0000   436.9221       7.20458       13.8739       3.26767      -3.60399       1.03754     -0.944332     -0.493980     -0.444374      -1.76794      0.400715     -0.427862    -0.0192556     -0.362840     -0.142124     -0.338436     0.0575121    0.00951583       1.63628       2.13762       2.16793       2.24255       2.16120       2.12119       1.85261       1.60449       1.37656       1.09039      0.858781      0.666322      0.483776      0.346954      0.237228      0.157786     0.0992121     0.0662998
  19  15 3046.8027    3.9347  0.9943 12.8000 -0.0012  0.0204   0.0663   0.0499    0.1075   0.0000   435.0917       13.2640       7.74186       6.06017       3.13215      -4.53469    -0.0935966       2.19466      -2.06335     -0.787182    -0.0690390     -0.754584      0.228051     -0.539692      0.174323     -0.203349     0.0469364     0.0130070       1.87950       2.40151       2.42930       2.47142       2.43956       2.40504       2.12115       1.73735       1.48176       1.19494      0.945501      0.738053      0.522669      0.380564      0.249563      0.172444      0.112143     0.0703032
  19  16 3190.0463    3.6718  1.4089 12.8725 -0.0002  0.0250   0.0553   0.0656    0.0810   0.0000   439.2153       22.5912       16.0573       2.08587      -5.67461      -2.86076      -2.71202       1.27577       1.82890      -4.14719    -0.0467370      -1.01362     -0.119531     -0.436085      0.204274      0.255901     -0.222964    0.00532712       2.11568       2.76299       2.92114       2.99414       2.92232       2.75690       2.44081       2.10213       1.82182       1.44137       1.08272      0.855911      0.620442      0.472339      0.317855      0.208045      0.138324     0.0813310
  19  17 3333.2233    3.4749  1.7105 12.7294 -0.0016  0.0278   0.0489   0.0729    0.0745   0.0000   440.8433       15.0196       18.5710       1.03370      -2.66757     -0.472155       3.77231      -2.24166      -2.69921      -2.32325      0.699163     -0.723875      0.282268      0.457179     0.0230531      0.227187     -0.119324    -0.0442218       2.43281       3.18017       3.22030       3.42083       3.28733       3.13999       2.81973       2.43216       2.02588       1.61596       1.27204      0.941834      0.721072      0.522998      0.370173      0.241123      0.154358     0.0944501
  19  18 3476.4815    2.9658  2.4606 12.1143  0.0001  0.0352   0.0352   0.0892    0.0679   0.0000   437.8968       31.8485       4.09005       2.64717      -6.70542       1.84697       3.14116      -8.75328       2.19381       2.05792       4.29607      -3.63728      0.420664     0.0959853      0.352388      -1.11463     -0.163474    -0.0112860       2.95999       4.02419       4.05223       4.47935       4.05426       3.89990       3.33092       3.12260       2.54139       2.12554       1.58033       1.25446      0.909414      0.634667      0.436336      0.290706      0.183794      0.114725
  19  19 3619.7071    2.5634  4.0462 11.3204  0.0001  0.0441   0.0239   0.1176    0.0591   0.0000   439.9096       28.4393       8.67032       5.31203       3.37219      -2.64029      -2.88355      -1.70993      -1.16924      -3.49641       1.15284     -0.656187       1.41377     -0.264852     -0.139369    -0.0276501     -0.399852   -0.00427094       3.72080       4.77074       5.11196       5.35641       5.08355       4.80663       4.30246       3.74162       3.18100       2.56040       2.01108       1.56350       1.12774      0.797066      0.552444      0.373244      0.237809      0.147207
  19  20 3762.8921    2.1306  5.4630 10.9155  0.0005  0.0550   0.0177   0.1432    0.0492   0.0000   442.6940       24.3974       16.5811       6.42781       6.40812       9.26678      -4.92499       3.05047       9.06273      -1.46732      -1.79217      -2.33028     -0.610416      0.728619     -0.118251     -0.160010     0.0693170    -0.0540337       4.60665       5.97203       6.32523       6.41999       6.36777       5.82293       5.55682       4.57775       3.94014       3.11530       2.51352       1.91231       1.41939       1.01349      0.689148      0.465575      0.297244      0.192606
  19  21 3906.2468    1.7934  7.3138 10.4533 -0.0018  0.0641   0.0129   0.1762    0.0426   0.0000   434.9761       27.8518       22.9272     -0.580441      0.883630      -7.09322      -11.8378      -9.26006       9.00482      -12.6285       2.54595      0.214377      -2.59930      0.634759      0.458075     -0.207304      0.231667      0.407586       5.44067       6.90849       7.53071       7.69754       7.55144       6.98864       6.30163       5.47483       4.56314       3.79850       2.91533       2.24004       1.64348       1.16734      0.816438      0.545158      0.346146      0.213984
  19  22 4049.4663    1.5070  9.0948 10.2564 -0.0006  0.0777   0.0102   0.2113    0.0374   0.0000   448.4141       24.7106      0.667479      -3.33899      -9.61522       6.32698      -6.39670      -2.67204      -2.70215      -2.34349       3.26800      0.627538       1.67921       1.54891       2.79855      0.575763      0.407006      0.280141       6.39844       8.43700       8.96143       9.19054       8.97537       8.36937       7.61098       6.52582       5.61206       4.49047       3.59005       2.70266       1.99705       1.43090      0.989277      0.657436      0.417118      0.260996
  19  24 4336.1974    1.0385 13.4748 10.1004 -0.0012  0.1224   0.0068   0.3304    0.0296   0.0000   443.7741       57.2681       1.54184      -8.27716      -13.7867      -12.2379      -1.57780      0.975354       7.30800      -4.24690       1.45155      -3.63313       3.92752       3.48711      -3.11101      -1.20194       1.68452     -0.738819       9.87091       12.7269       13.9002       14.3006       14.1060       13.1318       11.6934       10.2024       8.71903       6.93434       5.65215       4.24739       3.16310       2.22493       1.55786       1.04092      0.667829      0.427563
  19  25 4479.6990    0.8452 16.1489 10.1124 -0.0016  0.1600   0.0057   0.4254    0.0253   0.0000   449.8683       55.8247      -6.66845       35.5261      -14.9207      -17.8229       2.03133       4.75745      -22.6101      -2.79018       18.0158      -5.98515       3.01332      0.945275      -4.49836      -2.00941      0.321034    -0.0266445       12.5615       16.8071       18.2664       18.3981       18.3447       16.8097       15.2924       13.4392       11.2392       9.23780       7.21664       5.59262       4.14036       2.95258       2.04448       1.38330      0.857159      0.540641
  19  26 4623.0869    0.7419 18.9346  9.9335  0.0005  0.1913   0.0048   0.4929    0.0226   0.0000   419.7358       27.3382      -35.3820      -28.7397       8.96985       5.02205       12.7642       9.77703       5.04136       7.30510      -2.50019       3.31164      -5.44191       6.83602       1.99769       1.27869       2.44567       1.33771       15.0851       19.9846       21.3386       22.1839       21.7007       20.2921       18.1908       16.0855       13.5337       10.8965       8.73578       6.65561       4.99755       3.54404       2.44399       1.64887       1.05007      0.658376
  20   6 1734.2058    0.3134  0.2573  9.6782 -0.0093  0.0119   0.0108   0.0261    0.0335   0.0000   440.0493      -1.47240       15.6648      -1.42812      -4.48549      -1.40427     -0.246084      0.987482      0.743840      0.144782      0.395960     0.0619878     -0.460106      0.137825    -0.0417684     -0.168483     -0.145199    -0.0693570       1.01643       1.19978       1.23273       1.41231       1.36258       1.26619       1.19233       1.10991      0.869542      0.643482      0.576952      0.512063      0.363364      0.233098      0.154108      0.119533     0.0851298     0.0568037
  20   7 1893.8986    0.4684  0.5110  9.6506 -0.0072  0.0180   0.0114   0.0358    0.0492   0.0000   437.5363      -1.67563       15.8789     -0.915069      -1.31309     -0.705944      0.498352     -0.559111      0.356231      -2.55887     -0.474741     0.0159745      0.376389     -0.451502      0.250394     -0.118666    -0.0950655    -0.0282326       1.43824       1.92459       2.10912       2.16977       2.14357       1.96996       1.74674       1.52216       1.22715      0.989568      0.807391      0.565110      0.460825      0.314941      0.232119      0.161811      0.105090     0.0641144
  20   8 2050.0861    0.6853  0.5275  9.9404 -0.0015  0.0192   0.0157   0.0361    0.0574   0.0000   438.8039       2.07985       16.0256     -0.504768       1.50838      -1.91079    0.00750064      -3.22257       1.64492       1.18379     -0.705053    -0.0858354      0.209751      0.250694      0.108935    0.00940276   -0.00585666     0.0850759       1.84006       2.61709       2.88192       3.10127       2.95072       2.69179       2.30785       1.92450       1.42081       1.07452      0.844693      0.575386      0.417948      0.323243      0.236262      0.165318      0.103807     0.0619755
  20   9 2203.1650    0.9286  0.7308 10.2123 -0.0028  0.0176   0.0181   0.0417    0.0750   0.0000   436.1964       3.46932       16.2336      -2.86511      -3.24800     0.0707238       1.68887     -0.995082     -0.616670    -0.0916925      0.497886     -0.135834      0.194487      0.314542     0.0606945     -0.329030    -0.0928637    -0.0611910       1.45192       1.86802       1.82313       1.84621       1.89145       1.92476       1.75949       1.47456       1.23508      0.963066      0.769973      0.636196      0.469063      0.355746      0.250992      0.168069      0.110777     0.0722106
  20  10 2352.4500    1.2954  0.9870 10.6135 -0.0004  0.0199   0.0218   0.0511    0.0886   0.0000   438.2603       8.70878       13.4822      0.127478       1.65765     -0.151026      -2.30107     -0.250029       1.66589      -1.36616    -0.0199438     -0.933140      0.488580     0.0131367     -0.127664      0.118619    -0.0880366     0.0646291       1.55417       2.13943       2.11455       2.29339       2.05374       2.10828       1.78037       1.73270       1.39497       1.21485      0.897296      0.732017      0.535164      0.398824      0.281825      0.192396      0.121877     0.0792402
  20  11 2499.0237    1.6840  1.0324 11.3147 -0.0007  0.0203   0.0289   0.0547    0.0948   0.0000   438.1874       5.29213       10.4402     -0.877153      -1.41681      -2.60989      0.805151      -1.29158      0.396693      -1.12884      -1.20793      0.927489      0.646057      0.167105     -0.348641     0.0186851    -0.0541687    -0.0477536       1.72742       2.14898       2.28248       2.45938       2.29386       2.19656       2.00341       1.80366       1.47590       1.12885      0.935734      0.749047      0.550350      0.401350      0.287464      0.189687      0.131611     0.0865479
  20  12 2645.0166    2.2105  0.9743 11.8173 -0.0023  0.0196   0.0380   0.0507    0.0946   0.0000   443.1773       6.70230       13.1467      -1.15956       1.35410      -3.00553       1.81318      -2.06475      0.905609      -1.44248    0.00349421      0.118858     -0.323482     -0.444449      0.508432      0.297762  -0.000570140      0.194967       1.64839       2.14287       2.29704       2.45327       2.41715       2.22242       1.99684       1.69163       1.41287       1.14459      0.929661      0.682162      0.501810      0.386126      0.270890      0.185089      0.119368     0.0776472
  20  13 2790.8733    2.7833  0.9655 12.2623  0.0004  0.0193   0.0474   0.0492    0.0907   0.0000   438.9263       7.93326       13.4724       3.59922      -1.68896       2.95191     -0.653811      -1.71838       1.07851    -0.0774758     -0.482590     -0.374175     -0.211191     -0.480153     -0.482376      0.190803      0.119205    -0.0262660       1.55955       2.03133       2.24600       2.27720       2.21053       2.05975       1.84560       1.63130       1.36587       1.14276      0.913534      0.723015      0.504639      0.374214      0.261082      0.171565      0.115051     0.0790620
  20  14 2936.1271    3.5653  0.9397 12.5763  0.0007  0.0210   0.0619   0.0475    0.0999   0.0000   438.0731       8.20646       15.3193       5.05127      -2.54606      -1.16924      -3.40824      -1.90150       1.69488     -0.820337     0.0636796      -2.30405      0.592998     -0.317989     -0.149776    -0.0496236    -0.0667756    -0.0781702       2.19144       2.87000       2.98396       2.73131       2.31401       2.00925       2.03633       2.03588       2.04608       1.85571       1.55960       1.20755      0.855125      0.564905      0.343946      0.207962      0.126319     0.0813795
  20  15 3080.7121    3.9884  1.0176 12.9728  0.0004  0.0206   0.0661   0.0491    0.0979   0.0000   440.7692       13.7182       10.5904       5.64171      -3.54840      -1.67665      0.771511      -1.87000       2.43629      -1.88779      -1.90872      -2.52577      0.450492     -0.164103     0.0358481     -0.341970     -0.147496     0.0424883       1.82468       2.43805       2.65453       2.68612       2.63735       2.42220       2.18727       1.88268       1.59808       1.23232       1.02516      0.805312      0.567429      0.415283      0.277067      0.197499      0.124703     0.0823801
  20  16 3224.6541    3.8174  1.3444 12.8278 -0.0003  0.0238   0.0562   0.0610    0.0871   0.0000   438.2269       13.9372       11.8015       1.84496      -1.31264      -1.69906     -0.808146      -2.08856       2.06276      -1.30652     -0.802660      -1.77622      0.197073     -0.502893      0.303723     0.0646124      0.110935      0.245987       1.97495       2.46385       2.65124       2.80378       2.56485       2.44339       2.27420       1.95843       1.75427       1.47005       1.15421      0.904558      0.675563      0.481173      0.320220      0.225564      0.146241     0.0963162
  20  17 3368.4173    3.4309  1.8868 12.4938 -0.0017  0.0290   0.0435   0.0712    0.0690   0.0000   438.4012       16.2880       18.1652       3.39364      -3.61887     -0.315401       2.18992      -4.72144      -3.94935     -0.777320      0.661309     -0.741445     -0.532921     -0.617302      0.704152      0.310614    -0.0656219    -0.0401073       2.38230       3.09826       3.16453       3.41269       3.34483       3.17988       2.79313       2.41864       2.06113       1.72959       1.35554       1.05961      0.776466      0.562748      0.401163      0.269550      0.184137      0.116158
  20  18 3512.1669    2.9167  2.8502 11.8574 -0.0008  0.0352   0.0309   0.0934    0.0609   0.0000   439.9299       21.9876       14.5332       6.19059       4.40340      -3.86091       4.48075      -4.47391      -1.08646     -0.514640      -2.63348     0.0106534     -0.191618    -0.0778949       1.05455     -0.229182     -0.248135      0.169187       2.76711       3.68126       3.76168       4.08002       3.89457       3.74123       3.36644       2.92702       2.52992       2.04131       1.70848       1.29350      0.954739      0.688304      0.495608      0.336358      0.219686      0.141895
  20  19 3656.0310    2.4060  4.0248 11.3837  0.0014  0.0445   0.0225   0.1157    0.0520   0.0000   438.8269       28.0198       23.8252      -3.00536      -1.46247     -0.879882      -3.77615      -6.70668       8.45406       5.07488       1.57140     -0.312048     -0.717265     -0.954935      0.559251      0.186977   -0.00530931    -0.0927978       3.75268       4.80200       5.30864       5.37007       5.25346       4.94421       4.47622       3.82050       3.30948       2.65034       2.14211       1.63251       1.21927      0.886416      0.632187      0.421377      0.279152      0.182086
  20  20 3799.7017    2.0521  5.7529 10.8506  0.0002  0.0548   0.0163   0.1464    0.0464   0.0000   444.7290       24.3994      -5.47581      -11.0745      -7.23971      -6.42297       7.10066      0.726976     -0.445302       1.89578      -2.87760      -4.32574    0.00135245       1.36961       1.01283    -0.0392760     0.0996413     0.0116648       4.30418       5.60607       5.97782       6.14937       6.13267       5.60227       5.18700       4.58317       3.96683       3.27446       2.59062       2.01402       1.52345       1.09355      0.786222      0.529074      0.345348      0.219376
  20  21 3943.3837    1.7129  7.9502 10.3893 -0.0011  0.0671   0.0115   0.1833    0.0389   0.0000   443.1198       26.5308       5.04116       19.3684      -13.2040      -16.8974       5.51909      -1.02123      -10.1972      -6.42225       5.57002       3.76144      0.439416      -1.84948      -1.36516      -1.42712      0.440870      0.136431       5.30452       6.89382       7.37344       7.66253       7.60931       7.16967       6.44054       5.63368       4.79386       3.98060       3.15029       2.43548       1.83444       1.33753      0.943172      0.639297      0.427651      0.273121
  20  22 4087.3621    1.4373 10.2002 10.2240 -0.0011  0.0840   0.0092   0.2338    0.0344   0.0000   447.0220       19.6846      -2.41405      -1.09963      -12.0607     -0.595804      -2.21197      0.967639       6.82127      -12.2447      -5.23151      0.762694    -0.0842985     0.0429694       1.96902      -1.15087       1.67584      0.479177       6.53724       8.62923       9.32722       9.45870       9.44916       8.69687       7.96961       7.07815       6.03368       4.94393       4.00449       3.07305       2.34052       1.66211       1.19234      0.798648      0.530179      0.339231
  20  23 4230.6283    1.1906 11.7016 10.1520 -0.0009  0.1007   0.0077   0.2723    0.0310   0.0000   429.4765       49.2524       7.59740       20.6386       16.7383      -12.7408      -25.6511       4.35503       10.4544       2.81491      -10.8703      -1.84650      0.582976      0.727502      -2.11246      -1.21677     -0.139255      0.292780       7.79594       10.3709       11.1338       11.5468       11.2536       10.6191       9.72376       8.54322       7.18866       5.87163       4.69968       3.68115       2.77209       2.01525       1.42982      0.960537      0.645658      0.412970
  20  24 4375.0975    1.0095 14.9182 10.1222  0.0002  0.1314   0.0062   0.3615    0.0266   0.0000   445.5885       10.6748       5.46362       26.9684       17.4015       6.57951      -5.29715      -3.62018       7.20052       2.90519      -9.64798       7.94311     -0.674416      -2.28917      -1.32381      0.274893       1.04769      0.499939       9.81252       13.3348       14.3405       14.7582       14.6012       13.5906       12.4827       10.9409       9.14194       7.77351       6.17087       4.75281       3.63517       2.59624       1.84999       1.26160      0.818292      0.525409
  20  25 4518.7392    0.8417 17.6882 10.0203  0.0012  0.1651   0.0051   0.4394    0.0234   0.0000   424.6363       51.1608      -7.40206      -26.4616       37.7442       2.74690      -20.4415      -5.27622       10.4443      -12.3439       2.57532       5.60663      -2.49254       1.61435      -1.94504     -0.914885     -0.844292      0.303020       12.5128       16.7638       18.0558       18.4794       18.3943       17.4052       15.7624       13.7338       11.7445       9.59656       7.84086       6.01269       4.55995       3.31123       2.35936       1.62155       1.05678      0.672398
  21   6 1758.2409    0.3320  0.3305  9.6462 -0.0122  0.0139   0.0101   0.0289    0.0355   0.0000   439.2687       1.30004       14.7620      0.699258      0.974966    -0.0498150     -0.598090      0.104475      0.919818      0.156270    -0.0959305     -0.331886     0.0129613     -0.445562      0.225515     0.0301132    0.00694132     0.0283526       1.05835       1.41321       1.52946       1.63468       1.57520       1.51160       1.41523       1.20199      0.939830      0.791048      0.675248      0.527340      0.360566      0.276770      0.216431      0.140694      0.104388     0.0646450
  21   7 1919.8388    0.5091  0.4645  9.7038  0.0004  0.0146   0.0121   0.0326    0.0473   0.0000   438.6080      -2.01638       14.8259       4.36878      -2.94714      -1.14064     0.0797904      -1.48720     -0.301206     -0.736599    -0.0228590    -0.0303097    -0.0210170    -0.0478353      0.367496      0.146344     -0.157941    -0.0804866       1.12578       1.30574       1.38985       1.52748       1.54114       1.38338       1.24515       1.11973       1.03302      0.845019      0.669033      0.505887      0.403970      0.294034      0.221667      0.157842      0.103054     0.0632662
  21   8 2077.7440    0.7170  0.6624  9.9058 -0.0008  0.0165   0.0141   0.0386    0.0617   0.0000   437.2979       1.69330       14.4976      0.161135      -3.37903       1.81832      -1.32199      0.149066      0.669364     -0.134787     -0.922476      0.323005     -0.251911   -0.00861344      0.218430    0.00746931     -0.124228    -0.0563098       1.22070       1.64575       1.75915       1.79776       1.74320       1.61748       1.48983       1.31644       1.18858      0.972922      0.823417      0.610502      0.481043      0.345679      0.239604      0.169833      0.111088     0.0744426
  21   9 2231.9329    1.0039  0.8059 10.2523 -0.0060  0.0177   0.0185   0.0442    0.0828   0.0000   437.3361       2.17382       13.2094     0.0723776      -3.62459       1.89602       1.99829       1.74274     -0.286136      -1.69857      0.772527     -0.959250     -0.882681     -0.317697     0.0685736     -0.115904     -0.139348     0.0860167       1.31076       1.66718       1.84262       1.86607       1.94862       1.77914       1.58635       1.47280       1.24529       1.01013      0.829351      0.694123      0.511817      0.363432      0.253671      0.182294      0.126263     0.0833021
  21  10 2381.9854    1.3822  0.9626 10.7046 -0.0027  0.0191   0.0227   0.0485    0.0908   0.0000   434.4991       3.52643       12.8933       6.04196      -1.92338      0.151913      0.151711     -0.517273     -0.522133      0.436881      0.655912     -0.272036      0.364741     -0.986912     -0.272933      0.221315    -0.0581791    -0.0276299       1.46586       1.98287       2.14238       2.24462       2.07997       1.97111       1.86538       1.56894       1.43738       1.12728      0.945390      0.720596      0.551467      0.400345      0.288989      0.207565      0.132830     0.0861739
  21  11 2529.3643    1.8068  0.9659 11.4568 -0.0001  0.0198   0.0305   0.0486    0.0892   0.0000   439.5087       4.24021       12.8893      0.346406       1.84847      -1.13767       1.73572      -1.46555      0.376222    -0.0438168      0.163464      -1.37335      0.316780     0.0536636      0.257434    -0.0469188    -0.0195650     0.0710977       1.56550       2.08502       2.24596       2.36568       2.31514       2.19320       1.96332       1.74497       1.43403       1.12827      0.915978      0.719868      0.563617      0.405557      0.287209      0.201485      0.135704     0.0940287
  21  12 2676.3153    2.3525  1.0447 11.9211 -0.0042  0.0206   0.0387   0.0525    0.0954   0.0000   436.8252       9.27647       13.4042       2.54977      -5.64552      -2.72643       2.12800      -3.21816       1.17975      0.125315       1.41028     -0.355941       1.11687     -0.643184    -0.0747702     -0.387612     -0.216228     -0.103941       1.64943       2.11369       2.31749       2.29821       2.15307       2.01274       1.82105       1.75322       1.54088       1.31121       1.09407      0.868018      0.639722      0.465455      0.315841      0.222518      0.144234     0.0959083
  21  13 2823.1091    3.0954  0.9290 12.2914 -0.0001  0.0180   0.0515   0.0460    0.1033   0.0000   437.4561       11.7644       10.1077     -0.386985     -0.872572       2.05329      -2.49412     -0.643165      0.520762      -2.71274     -0.206773    -0.0625735    -0.0529939    0.00538645     -0.139947      0.110136     -0.115841   -0.00801498       1.40327       1.87201       2.00707       2.12928       1.98694       1.88381       1.72980       1.52518       1.32964       1.08024      0.924332      0.699282      0.532937      0.385918      0.273123      0.186879      0.126954     0.0827303
  21  14 2969.1078    3.6459  1.0005 12.5662 -0.0035  0.0196   0.0590   0.0466    0.1108   0.0000   436.6804       10.4316       13.7269       2.93492      0.297901       1.36627     -0.175755      -2.11746      -3.68705      -2.64861      -1.17292       1.10827      0.210477      0.131606    -0.0522034      0.155961    -0.0846402      0.126528       1.52396       2.09701       2.13642       2.36640       2.15740       2.14147       1.83544       1.71476       1.42277       1.22280      0.937868      0.764575      0.559562      0.410111      0.288563      0.209341      0.139474     0.0902092
  21  15 3114.1859    3.9240  1.1446 12.8193 -0.0014  0.0204   0.0604   0.0548    0.1061   0.0000   438.0568       12.9788       13.2033       4.32724      -3.16196     -0.709536      0.836363      -2.80427      0.738061      -2.39784      0.193190     0.0137136       1.02242     -0.979431    -0.0661710      0.135887   -0.00940012    -0.0891355       1.64941       2.13634       2.34703       2.47278       2.44017       2.30486       2.06330       1.80436       1.48326       1.17526      0.964396      0.767160      0.557309      0.411179      0.306369      0.218109      0.147819     0.0951614
  21  16 3258.8233    3.7457  1.4075 12.8121  0.0007  0.0236   0.0529   0.0607    0.0812   0.0000   442.5914       12.3959       14.6726       3.93892      -3.03084     -0.283325      -4.02544      -6.87603      0.807538      -1.83317     0.0956892      -1.19638      0.954892     0.0580421    -0.0275539     -0.365929     0.0368649     0.0990421       1.92090       2.30748       2.37665       2.62380       2.57742       2.42393       2.22769       1.99171       1.71260       1.42692       1.13818      0.901557      0.695423      0.523966      0.361719      0.254930      0.177308      0.114709
  21  17 3403.2181    3.2694  1.9950 12.5130  0.0007  0.0282   0.0396   0.0750    0.0582   0.0000   438.3818       19.8897       13.0395       8.17533      0.581195      0.593904      -4.52584      -3.71642       3.59156      -2.56631      -1.05463      -3.70086     0.0911017     -0.232640     -0.364328      0.460163     -0.223297      0.300378       2.22516       2.80847       2.99386       3.16125       3.07473       2.94822       2.68885       2.39480       2.01818       1.67546       1.38780       1.10916      0.829311      0.611371      0.441610      0.294497      0.202491      0.144380
  21  18 3547.4528    2.7302  3.2068 11.8086 -0.0005  0.0369   0.0266   0.0979    0.0481   0.0000   440.1682       19.1372       17.6362       2.63151       2.99583       4.89135      -7.77857      -6.93584       4.58481      -5.55862      -2.21410      0.834156      -1.35963     -0.436057      0.144473     -0.166107     -0.242435     -0.259267       2.87165       3.73902       4.11753       4.31101       4.21758       4.08852       3.57192       3.18886       2.62702       2.23023       1.75304       1.36592       1.05402      0.769140      0.566395      0.395690      0.264480      0.176028
  21  19 3691.8520    2.3098  4.7955 11.0168 -0.0003  0.0467   0.0187   0.1222    0.0498   0.0000   437.4657       26.5136       12.2472      -2.22369      -8.40321       2.10028       3.55822      -8.40523      -2.17377     -0.559088      -1.87776      -3.79303      0.585755     -0.601678      0.409974     -0.228491     0.0912228     -0.153499       3.57487       4.62125       5.08360       5.35566       5.22508       4.87850       4.53792       3.83862       3.42190       2.73604       2.30013       1.73019       1.33106      0.987853      0.715677      0.494567      0.334600      0.220859
  21  20 3836.1957    1.9582  6.1425 10.7840 -0.0004  0.0552   0.0146   0.1507    0.0416   0.0000   444.6305       28.7945       18.0859       7.11067      -2.59429       4.15375      -4.29214      -4.77900      -4.77004      -2.79308       1.13884      -3.62252      -1.12193      -1.06299     -0.272198     -0.332842      0.345519      0.326667       4.17600       5.38026       5.90901       6.18919       6.04660       5.70866       5.28838       4.56453       3.97242       3.27002       2.62076       2.09878       1.56884       1.18338      0.841857      0.595238      0.392969      0.267927
  21  21 3980.3009    1.6458  8.3070 10.4640 -0.0005  0.0696   0.0109   0.1880    0.0352   0.0000   442.6581       20.4559       3.57734       9.69292       20.3240      -5.56518       4.97020      -9.36639      -3.67371      -5.78128       2.84534      -2.68375      -2.80485     -0.623678       3.34453     -0.817384      -1.25858     -0.720393       5.21808       6.93664       7.40684       7.81374       7.62521       7.10402       6.56495       5.84261       5.05787       4.15634       3.37404       2.62561       2.03573       1.47800       1.08137      0.747583      0.505458      0.326336
  21  22 4124.5800    1.3712 10.6852 10.1938 -0.0011  0.0854   0.0083   0.2387    0.0329   0.0000   427.2619       31.8812       16.9007       20.9936      -18.2537      -18.8938       13.7644      -3.60115       7.79593       8.71625      -9.22001      -6.49060      -1.77676       1.13508     -0.115119     0.0498646      -1.06737       1.05872       6.50170       8.47501       9.10181       9.54744       9.38538       8.93989       8.16778       7.14963       6.17377       5.15187       4.12253       3.23701       2.48221       1.85210       1.32716      0.926098      0.630738      0.413659
  21  23 4269.0286    1.1466 13.0118 10.1869  0.0000  0.1096   0.0069   0.3018    0.0283   0.0000   441.8725       44.0834       17.6033      -2.62171       25.4992      -15.3770       19.5698      -7.16932      -9.81340      -2.04199     0.0883371      -3.31383      -2.40607      0.365911       2.86514      0.608322      0.766568       1.27844       8.05617       10.5918       11.4235       11.8673       11.8617       11.3036       10.1633       9.03964       7.70280       6.60949       5.26462       4.14528       3.18177       2.36068       1.68286       1.20055      0.788007      0.523276
  21  24 4413.1164    0.9385 15.0175 10.1557 -0.0002  0.1354   0.0058   0.3673    0.0251   0.0000   446.0389       4.83708      -1.28869       17.7071      -7.16202      0.667485       22.2004       7.89517      0.536824      -23.6360       4.79172      -4.85717      -1.35527      -2.20285       4.40721      0.200689     -0.561878     0.0178096       9.93878       13.1235       14.2808       14.9414       14.6920       13.8753       12.7388       11.2407       9.58293       8.09478       6.53973       5.14226       3.93725       2.89669       2.12279       1.46857      0.983050      0.648952
  21  25 4557.1433    0.7829 17.9181 10.0291 -0.0036  0.1710   0.0047   0.4555    0.0222   0.0000   409.1145      -2.02609       10.1397       62.4335     -0.255969      -28.2599      -12.7486       13.9888       5.25034      -13.1007      -16.1324       3.53887       1.47032       1.02679       1.65779      -2.63819     -0.956362     -0.607818       12.5057       16.4305       18.1160       18.5077       18.4250       17.1971       16.0167       14.0071       12.2930       10.1665       8.34902       6.47284       5.02938       3.69176       2.69422       1.88927       1.24368      0.819418
  22   6 1781.5229    0.3717  0.3822  9.6096 -0.0048  0.0188   0.0099   0.0312    0.0371   0.0000   440.0862     -0.551739       16.9640      0.868216      -3.20723      0.443873     -0.992799     0.0809924      0.413266     -0.301576      -1.38247     -0.262694      0.148463      0.168331     -0.146024    -0.0753132    -0.0187279    -0.0277934       1.71322       2.13933       1.92953       1.50457       1.55506       2.00145       2.18369       2.04851       1.47259      0.979965      0.630959      0.579151      0.584726      0.528535      0.401382      0.284899      0.177280      0.106119
  22   7 1945.0942    0.5484  0.5028  9.6756 -0.0045  0.0151   0.0121   0.0319    0.0507   0.0000   440.6047      0.530724       14.6047      -1.72158       1.18888      0.924727     -0.495903      -2.68241     -0.276142     0.0239057      0.571040     -0.248655     -0.100823     -0.463839    -0.0671440     0.0580209     -0.145218    -0.0493772       1.13858       1.58390       1.69396       1.82638       1.73693       1.73232       1.46995       1.32284       1.07903      0.921333      0.724802      0.565333      0.416034      0.341085      0.227483      0.174118      0.115950     0.0770895
  22   8 2104.7699    0.7598  0.7189  9.9590 -0.0013  0.0180   0.0144   0.0403    0.0663   0.0000   437.6259     -0.226056       14.5371      0.193439      -1.87213     -0.320677      0.570789      -1.41558      -1.66391      0.635544       1.64496     -0.773009     -0.348382    -0.0183050    -0.0362372      0.311703    -0.0367590      0.117798       1.28144       1.82399       1.88821       2.04739       1.89252       1.88869       1.69283       1.51213       1.26780       1.03773      0.869718      0.702222      0.522817      0.385972      0.280543      0.196504      0.135529     0.0911181
  22   9 2260.0571    1.0977  0.8466 10.3316 -0.0005  0.0182   0.0191   0.0445    0.0831   0.0000   440.1481       1.12465       14.1518      0.550668      -1.41169       1.31466      -3.95988      -1.01680       1.69945     -0.101453      0.214377      0.269659      0.526125     -0.318014      0.574453      0.529914      0.238642     -0.166099       1.26550       1.65045       1.83902       1.79526       1.80120       1.70746       1.56665       1.40187       1.28484       1.07699      0.894780      0.699301      0.544604      0.406895      0.298713      0.207679      0.142350     0.0923031
  22  10 2410.8581    1.4784  0.9853 10.8932 -0.0012  0.0194   0.0241   0.0478    0.0921   0.0000   439.2519     0.0685182       8.71890       2.56690       2.13244     -0.444852    -0.0228175       1.56113       1.23986       1.16949     -0.343889      0.157110     -0.548037      0.509491     -0.309355    -0.0152764    0.00827353     0.0827851       1.37680       1.78286       1.88802       2.01828       1.97121       1.84953       1.77209       1.51940       1.31324       1.13515      0.930845      0.741330      0.568030      0.433557      0.316212      0.212660      0.153577      0.103485
  22  11 2559.2860    1.9458  1.0217 11.3361  0.0010  0.0188   0.0308   0.0486    0.0913   0.0000   440.3854       4.20701       18.1045      0.816740     -0.156037      -1.42439     -0.387633     -0.335293       2.12500      0.689943      0.248641      0.740053      0.757181     -0.587474    -0.0311745    -0.0153480     -0.286780     -0.119763       1.42974       1.88186       1.98728       2.10936       1.91537       1.90298       1.81708       1.64049       1.38009       1.18953      0.925160      0.714587      0.561990      0.439878      0.316926      0.236885      0.170060      0.109584
  22  12 2707.2180    2.5555  0.9106 12.0601  0.0022  0.0177   0.0424   0.0445    0.0875   0.0000   437.9573       8.60348       11.9097     -0.758753      -2.58419      -2.01205      -2.91420      -2.26412       1.58250      -1.71377     -0.334369     -0.320885      0.181395      0.106576     -0.386352     -0.174614     0.0894893     0.0899103       1.36744       1.74833       1.89359       2.01475       1.96741       1.84573       1.72774       1.51531       1.32645       1.06259      0.867794      0.675660      0.521660      0.401410      0.295542      0.210216      0.149233     0.0990780
  22  13 2854.9139    3.1357  0.9680 12.3785 -0.0026  0.0185   0.0514   0.0479    0.0997   0.0000   437.8438       7.89548       14.2563       2.58979       3.02733      -1.09631      -1.25889     -0.458700     -0.286277      -2.82251      0.969138     0.0444229     -0.500335     0.0353792     -0.340855      0.180384      0.104208     0.0123487       1.47284       1.80227       1.93795       2.00651       1.98347       1.83059       1.81067       1.55931       1.35697       1.14525      0.932536      0.736428      0.570593      0.425618      0.322906      0.236210      0.165935      0.105200
  22  14 3001.6124    3.6873  0.9628 13.0141 -0.0003  0.0181   0.0609   0.0483    0.0822   0.0000   437.6697       9.47406       13.8159       2.25383      -1.26948      0.780169       1.29389      -2.40487      0.669183     -0.859449    -0.0948548     -0.575475      0.268557     -0.238885     -0.805393      0.111570     0.0979010      0.193296       1.40103       1.81539       1.92962       1.99923       1.94429       1.85164       1.68684       1.51218       1.36754       1.13927      0.913280      0.730154      0.566292      0.421289      0.307193      0.215198      0.150771      0.101094
  22  15 3147.2791    3.9056  1.1616 13.0828  0.0015  0.0216   0.0601   0.0544    0.0924   0.0000   440.5118       13.3760       13.8097       4.80511      0.396701      -1.95082      -1.09611      -3.89765       1.96026      0.169668      0.457017      -1.34997     -0.544357     -0.666253    -0.0624486     0.0363982     -0.275241     0.0507721       1.51560       2.08750       2.10083       2.35521       2.17941       2.12070       1.84831       1.82330       1.50267       1.32566       1.02764      0.845610      0.640710      0.498125      0.348307      0.244876      0.170098      0.113736
  22  16 3292.5405    3.5854  1.6271 12.6414 -0.0025  0.0252   0.0459   0.0629    0.0694   0.0000   439.2533       23.2734       14.2952       3.80088      -4.79144      -2.22086       2.75862      -5.40689      -1.29530      -4.12097      0.475929     -0.740806      0.196281      0.625617     -0.538317     -0.264973     -0.165576      0.147426       1.94357       2.55936       2.83200       2.90662       2.80007       2.64346       2.39182       2.14835       1.90450       1.59338       1.29005       1.05707      0.781170      0.583798      0.423486      0.296059      0.202854      0.134484
  22  17 3437.5754    3.1545  2.3031 12.1506 -0.0003  0.0306   0.0340   0.0756    0.0556   0.0000   437.5801       21.2343       15.9525       4.07088      -7.82291      0.244308      -6.74190     -0.330340      -1.46441      -6.59748       1.21084       1.31256       1.11851      -1.91587      0.488090     -0.169392      0.492674    -0.0843557       2.20054       2.97253       3.05096       3.29068       3.14651       3.02586       2.78648       2.58748       2.19138       1.85959       1.48289       1.21257      0.933895      0.696694      0.513094      0.365909      0.252461      0.169780
  22  18 3582.4373    2.5992  3.6604 11.5997 -0.0003  0.0397   0.0233   0.1022    0.0441   0.0000   439.8144       20.9354       18.9773       4.10879     -0.249201       1.18544      -6.53889      -4.96723       4.06675      -3.90814    -0.0590288      -4.93605       2.19967    -0.0814298     -0.173790      0.313367     -0.774339     -0.195169       2.92952       3.87789       4.09976       4.18278       4.07896       4.01019       3.62973       3.25847       2.86768       2.45634       2.05981       1.65601       1.26345      0.925500      0.665679      0.474790      0.330415      0.215854
  22  19 3727.4903    2.1918  5.1181 11.0421 -0.0003  0.0476   0.0170   0.1273    0.0424   0.0000   437.9230       21.8534       17.7254      -5.51080       9.77446      -6.88231       3.71073      -1.02895       3.51681      -7.75508      0.606947     -0.487619     -0.204818     -0.655311       1.38782      0.121381    -0.0133412      0.252533       3.53584       4.55182       4.92922       5.13131       5.08772       4.82075       4.44548       3.99410       3.46452       2.91986       2.32688       1.87368       1.43743       1.10396      0.809103      0.581087      0.399062      0.266211
  22  20 3872.1592    1.8207  6.8497 10.7534 -0.0001  0.0606   0.0130   0.1604    0.0361   0.0000   431.4572       19.5451       13.9773      -2.08642     -0.191293       1.14272       5.25201      -8.06226       8.17343      -2.49151      -4.14853      -1.48670      -4.51261      0.514213       1.65102     -0.556261     -0.170213      0.285606       4.33057       5.71381       6.19122       6.43337       6.53173       6.06056       5.71459       4.98904       4.35381       3.60304       2.97235       2.34774       1.84978       1.37308      0.998026      0.725031      0.495959      0.333301
  22  21 4016.6931    1.5439  9.0412 10.3451 -0.0007  0.0725   0.0097   0.2012    0.0333   0.0000   439.1834       23.8442       8.77065       9.92418   -0.00835655       6.67802       3.33518       4.26342      -5.20967      -3.08373       6.89397       3.59713       2.72015      -1.22459      0.365930      0.934671       1.49193      0.157791       5.27990       6.86822       7.55288       7.74341       7.74840       7.37716       6.77926       6.10127       5.23608       4.38645       3.62146       2.85286       2.20379       1.68807       1.23576      0.877665      0.591015      0.410593
  22  22 4161.5348    1.3159 11.4053 10.1887 -0.0007  0.0902   0.0077   0.2494    0.0302   0.0000   441.7401       34.0483       9.01556      -6.23441     -0.189766     -0.774147      -11.9619      -4.07169       11.3478      -3.61056       6.96733      -4.00154     -0.168803      -1.63523       3.31798       3.17151      0.384493    -0.0170381       6.52290       8.54142       9.31838       9.85208       9.59121       9.19685       8.43077       7.51795       6.55261       5.45291       4.48802       3.55168       2.75221       2.10115       1.51725       1.06961      0.749621      0.497469
  22  23 4306.6274    1.1059 13.5041 10.1808 -0.0005  0.1128   0.0063   0.3062    0.0257   0.0000   440.7375       47.3885       37.2935     -0.976475       25.7058      -14.3685      -10.6595      -13.4996       8.31122      -9.13399       7.57211      0.950861      -4.13967      -2.44652       4.48800      -2.08460      -1.40475     -0.194233       7.73013       10.4087       11.0951       11.6276       11.7165       10.9652       10.2585       9.06634       7.94127       6.73792       5.58874       4.42323       3.42792       2.60374       1.88683       1.34714      0.923371      0.616867
  22  24 4450.8392    0.8948 15.7587 10.1304 -0.0010  0.1416   0.0054   0.3785    0.0237   0.0000   432.4190       31.7214       17.3810      -8.28607       1.09176       12.6216      -12.9467      -28.5445       23.2152      -7.02346       1.79335      0.437370       7.22134      -9.88492      -3.38852       1.75869     -0.911781      0.713166       9.70749       13.1737       14.1111       14.8090       14.8269       13.9913       12.8852       11.6731       10.0924       8.33904       7.07467       5.49673       4.35032       3.24009       2.37926       1.70059       1.16988      0.771547
  23   5 1632.7937    0.2305  0.1708  9.6291 -0.0082  0.0125   0.0097   0.0195    0.0265   0.0000   440.1711     -0.811720       18.8373     -0.467148      -2.41906       1.40085      0.976928     -0.326208      0.992343      0.885919      0.105306      0.418733     -0.424277   -0.00668483      0.192088     -0.168608    -0.0710511    -0.0207035      0.913406      0.834037       1.45601       1.23110       1.12239       1.18356       1.04249      0.906610      0.919314      0.810499      0.551422      0.464310      0.397680      0.260229      0.194146      0.179754     0.0922808     0.0628646
  23   6 1804.2066    0.4025  0.3329  9.6683 -0.0002  0.0122   0.0108   0.0265    0.0355   0.0000   439.9584       2.05041       15.4267      -1.66668      -1.65585     -0.882290     -0.172514      0.303697    -0.0466237     -0.302258      0.226225      0.121725    -0.0765406    -0.0447998     0.0619430     0.0446499     0.0663673      0.155495      0.827636       1.22790       1.25569       1.36958       1.34516       1.27498       1.19733       1.02129      0.861509      0.730567      0.580904      0.456582      0.364251      0.274952      0.217807      0.140766     0.0992197     0.0749768
  23   7 1969.6207    0.5590  0.5779  9.7736 -0.0012  0.0155   0.0117   0.0369    0.0517   0.0000   439.4680      0.790485       17.5199      0.181391   -0.00950352     -0.899676      0.110439       1.26752     -0.131813      0.338608    -0.0403362     -0.216326      0.303467    -0.0527372      0.290620      0.161403      0.107571    -0.0361157       1.08191       1.37425       1.53144       1.47349       1.56841       1.48701       1.33201       1.22753       1.06688      0.922941      0.776702      0.617835      0.481847      0.374219      0.272319      0.193851      0.138624     0.0907684
  23   8 2131.0897    0.8028  0.7289 10.0629  0.0007  0.0178   0.0145   0.0387    0.0619   0.0000   439.0181       1.32197       12.6941       1.40481     -0.135408       1.42766     -0.399047       1.12170       1.51290      0.855555      0.444439     -0.118696    -0.0289815    -0.0694049     0.0768513     -0.132196     -0.239801     0.0821391       1.37519       1.87581       1.93879       1.85828       1.65237       1.58937       1.50355       1.51000       1.36505       1.24676       1.05500      0.864807      0.672650      0.504477      0.353753      0.241770      0.161823      0.111695
  23   9 2287.4985    1.1550  0.8449 10.6273 -0.0021  0.0169   0.0197   0.0438    0.0719   0.0000   438.0948       4.15648       15.1400       1.87431      -3.09709      -1.97139      0.462039      -3.26425      -1.04082      0.265384      0.815393      0.515048      0.289423     -0.284066    -0.0103120      0.166319    -0.0622532    -0.0860582       1.19154       1.55674       1.56831       1.70011       1.69585       1.67535       1.51916       1.33105       1.21350       1.00592      0.846510      0.684227      0.548331      0.398253      0.292659      0.219222      0.158300      0.106118
  23  10 2439.2322    1.5987  0.9881 11.1579 -0.0017  0.0188   0.0252   0.0465    0.0847   0.0000   436.7774       2.86571       11.4613      0.365600      -5.55696       1.20530     -0.792136     -0.970135     -0.834272      0.230001       1.19391     0.0618420      0.465545    0.00670527     -0.129203      0.501526     0.0888100    -0.0395779       1.39784       1.76397       1.97223       2.07173       2.15156       1.98761       1.76573       1.55708       1.39197       1.16404      0.950358      0.762017      0.593374      0.446358      0.329896      0.235889      0.174367      0.115182
  23  11 2588.7402    2.0253  1.0834 11.5248 -0.0012  0.0192   0.0308   0.0492    0.0911   0.0000   437.5739       6.97346       14.4532       1.85922       1.06158      -1.18056      -1.45706      -1.69390      0.736033      0.384682     -0.297983     -0.523503      0.412247     -0.230428     0.0118895     -0.121258    -0.0575793     -0.251149       1.33756       1.74890       1.90564       2.00402       2.01765       1.93267       1.77844       1.56144       1.40254       1.13318      0.951628      0.743474      0.592260      0.467028      0.338740      0.239863      0.178259      0.121248
  23  12 2737.7575    2.6997  1.0650 11.8047 -0.0004  0.0185   0.0409   0.0496    0.1064   0.0000   440.7193       6.96755       12.9341      0.703016       1.52933      -2.59979      -1.13559      -1.64315       1.95847      -2.70354     -0.796213      0.141789     -0.227416    0.00513397     0.0438214     -0.181185    -0.0603038    -0.0770854       1.43445       1.90776       1.98348       2.13766       2.13645       2.05965       1.89406       1.62900       1.37974       1.17432      0.958551      0.767324      0.603540      0.445442      0.330474      0.234522      0.167640      0.116988
  23  13 2886.2749    3.2756  1.0142 12.5233 -0.0040  0.0193   0.0517   0.0451    0.0964   0.0000   436.0865       6.05946       12.8275       3.44501      -2.08540      -2.26149      -3.03056      -1.18234      0.949268      -2.23122     -0.412573      -3.13963     -0.448693    0.00206871     -0.795830     -0.530349     -0.232569    -0.0399219       1.43401       1.88349       2.02060       2.17704       2.16382       2.06086       1.91782       1.67422       1.47227       1.19413      0.991812      0.771517      0.581788      0.453498      0.351475      0.268785      0.189655      0.123978
  23  14 3033.6665    3.9180  0.9726 12.7539 -0.0010  0.0184   0.0610   0.0460    0.1010   0.0000   439.0644       7.73790       12.1197      0.680258      -2.89428      -1.68360      -2.37640      -2.56602       1.58133      -1.04805      -1.30107     -0.953633       1.46006    -0.0127984      0.358158     -0.130301     0.0275226      0.192054       1.42006       1.87265       1.96842       2.11895       2.04764       2.01757       1.90609       1.62896       1.42069       1.10481      0.937429      0.719846      0.578153      0.429716      0.335025      0.241117      0.173582      0.117906
  23  15 3179.9126    3.9193  1.2388 13.0289 -0.0024  0.0211   0.0570   0.0554    0.0855   0.0000   439.2170       10.5225       14.4015    -0.0821226     -0.517151      -4.51997      -6.50924      -1.24279     -0.262993     -0.987108   -0.00993053      -2.23788      0.782754     -0.245979      0.556157      0.186866     -0.292880     0.0523039       1.51883       1.97048       2.25619       2.25635       2.32449       2.23158       2.04276       1.74278       1.55013       1.23047       1.04843      0.854042      0.662148      0.497903      0.361841      0.257926      0.186278      0.126190
  23  16 3325.8415    3.4869  1.8690 12.5709 -0.0019  0.0264   0.0413   0.0676    0.0606   0.0000   440.2066       15.7860       12.7766       6.30617      0.184261     -0.733702      -2.10405      -4.22766      0.495708      -2.69735       1.66084     -0.330265     -0.374521      0.970378      0.123452     0.0379987      0.219014     0.0546025       1.79608       2.40053       2.50727       2.67934       2.69820       2.52068       2.39329       2.08929       1.84818       1.57910       1.29970       1.04084      0.827962      0.619137      0.462502      0.336610      0.232273      0.166102
  23  17 3471.6086    3.0404  2.6270 11.8728 -0.0015  0.0305   0.0294   0.0803    0.0508   0.0000   440.9088       16.3382       19.9722      -1.68177      0.939257      -1.42560     0.0607001      -7.04613      -2.93532      -3.27815      -2.83467      -1.38714      0.671062      -1.04508      0.773228     -0.334497      0.383853    -0.0401242       2.12281       2.79540       2.99860       3.07824       3.12958       2.97400       2.71952       2.48923       2.14682       1.88065       1.56385       1.28739      0.993816      0.740594      0.557523      0.395908      0.277150      0.190578
  23  18 3617.0841    2.5300  3.7262 11.5520 -0.0001  0.0385   0.0217   0.1019    0.0408   0.0000   436.9763       21.6134       11.9853       2.03803      -3.56527      -3.37041       1.79303      -1.44650      -2.90373      -2.46614      -1.14561     -0.893230     -0.278710      0.955769      -1.05917      0.184738     0.0897582      0.330166       2.72312       3.63929       3.91056       4.20820       4.05852       3.87080       3.50550       3.16227       2.84013       2.41478       1.96841       1.60303       1.26157      0.950949      0.695962      0.488003      0.348051      0.237910
  23  19 3762.4651    2.0851  5.3154 11.1397 -0.0005  0.0492   0.0159   0.1325    0.0371   0.0000   434.7061       22.2267       12.6380       8.18682      -7.83892      -9.59671       1.87103      -2.19315     -0.986231      -2.88662       3.90989      -1.93522      -2.53889      -1.48736      0.963277     -0.468066     -0.903312      0.519883       3.46374       4.54319       4.87329       5.04202       5.05084       4.85206       4.60976       4.04907       3.59841       2.96567       2.48309       2.01640       1.58323       1.22402      0.886587      0.655349      0.455923      0.317834
  23  20 3907.8079    1.7611  7.3177 10.7155 -0.0003  0.0608   0.0118   0.1659    0.0334   0.0000   434.0380       27.0739       5.25807      -10.4826       3.08153       8.52994      -4.58371      -4.61667       2.02242     -0.498107      -2.13912      -3.71063       2.04095     0.0896075       1.07690     0.0836255      0.276954      0.944689       4.24652       5.45597       6.06583       6.33160       6.25256       5.91303       5.50334       5.06537       4.30704       3.72475       3.08851       2.53291       1.95075       1.50824       1.10317      0.796873      0.551370      0.383271
  23  21 4053.0346    1.4961  9.6593 10.3465  0.0001  0.0764   0.0089   0.2066    0.0306   0.0000   439.8098       17.3538       8.15331       6.76681       5.84983      -9.29843       12.9903      -1.81178      -11.5366      -5.20908       6.43258      -6.66076       3.32076     -0.947038       2.48777     -0.422961     -0.128202      0.402602       5.13807       6.93329       7.39875       7.79107       7.74444       7.35856       6.90504       6.18792       5.46004       4.64647       3.84891       3.14111       2.44819       1.88162       1.38044      0.997887      0.694015      0.480785
  23  23 4343.2263    1.0267 14.0636 10.2249 -0.0014  0.1210   0.0058   0.3246    0.0239   0.0000   409.0184       23.2120       24.8422      -13.7173      -15.7473      0.582503       19.3614      0.802947      -6.26993     -0.127279      -4.78785       4.60458     0.0602609      -3.76571      -1.49990       1.92462     -0.474891      0.456175       8.06446       10.6335       11.6546       11.8360       12.1551       11.6125       10.9759       9.68269       8.69182       7.13383       5.98288       4.82191       3.82673       2.93591       2.20735       1.58842       1.13225      0.782313
  23  24 4488.3710    0.8714 16.9064 10.0838  0.0016  0.1479   0.0049   0.3946    0.0224   0.0000   411.7406       29.4980     0.0962024       1.00217       13.1948      -29.4383     -0.178740       18.1402      -17.2868       2.26030       3.78618      0.167071      -13.7561      -1.76317       4.09898      0.460463   -0.00592624      -1.62866       9.71599       13.0103       14.2863       14.6727       14.7966       14.0104       13.0955       11.9313       10.3998       8.98757       7.41896       6.01761       4.71870       3.64457       2.71486       1.94778       1.35910      0.933504
  24   5 1653.7009    0.2503  0.2244  9.5802 -0.0015  0.0106   0.0085   0.0237    0.0272   0.0000   438.6413     -0.243921       17.6312     -0.469313      -1.75317      0.847328      0.453030      0.470234      0.510659       1.35035      0.363882      0.340739     0.0408273      0.114319   -0.00430033      0.235849    -0.0374480    -0.0294813      0.736712      0.869782       1.03539       1.07171       1.05448       1.05093      0.901365      0.892297      0.802358      0.588272      0.538775      0.470375      0.342222      0.271743      0.212016      0.140094      0.108240     0.0783022
  24   7 1993.6031    0.6146  0.5577  9.7541 -0.0026  0.0146   0.0125   0.0330    0.0527   0.0000   439.0969      -1.94148       14.3561     -0.158335      -1.00589       1.56387       1.60857      0.897321      0.107051     -0.296509       1.70283      0.317575     -0.120817     -0.234245      0.360443     -0.204379     0.0780859     0.0376928      0.977341       1.29723       1.40354       1.39944       1.40195       1.35023       1.19462       1.13142       1.00227      0.895539      0.806641      0.642889      0.510446      0.393446      0.280317      0.201991      0.141581     0.0990211
  24   8 2156.7949    0.8709  0.7471 10.0976 -0.0018  0.0155   0.0153   0.0392    0.0656   0.0000   439.2851     -0.319088       15.0475       2.81286      0.438008     -0.243441       1.20113     -0.757948       2.16071     -0.895374     -0.198445     -0.367865      0.765678      0.223905      0.638737      0.150036    -0.0458024    -0.0396375       1.04888       1.33927       1.46405       1.53021       1.45711       1.47370       1.37499       1.23418       1.06385      0.975201      0.788020      0.624948      0.514636      0.377607      0.305805      0.218015      0.159099      0.108725
  24   9 2314.3512    1.2362  0.9038 10.5955 -0.0028  0.0175   0.0197   0.0430    0.0746   0.0000   437.4059       1.36150       13.4633     0.0766285      0.190695      0.782551      0.896666       1.09882      0.717329      0.845971      0.519568    -0.0845831      0.895196      0.189511    -0.0902240      0.224153      0.517601      0.198617       1.11343       1.45063       1.66584       1.67036       1.63695       1.60943       1.54989       1.32821       1.22904       1.02975      0.852064      0.689001      0.560806      0.440244      0.323240      0.242425      0.166100      0.120566
  24  10 2467.1262    1.6711  1.0020 10.9752 -0.0019  0.0179   0.0255   0.0458    0.0969   0.0000   439.3806       4.24298       15.3924       1.12090      -1.65701      -1.53288     -0.296761      -1.81800      -2.48181      0.707290     -0.151175      -1.14338      0.221587      0.251154    -0.0695250     0.0869150     -0.209805     0.0428291       1.24924       1.61309       1.74177       1.86526       1.84062       1.77668       1.69832       1.49645       1.30359       1.08379      0.893450      0.720840      0.581941      0.446698      0.338086      0.248942      0.180743      0.126291
  24  11 2617.7890    2.2043  0.9386 11.8579 -0.0010  0.0172   0.0354   0.0465    0.0804   0.0000   439.3696       4.16592       14.8181       3.67397      -2.74054       1.14476     -0.858152      0.421246       2.33962      -3.28202      0.536749      0.824705     0.0703930     -0.731706      0.296771     -0.131867     -0.155234    -0.0293416       1.22700       1.47738       1.58999       1.77092       1.73239       1.62123       1.53275       1.38787       1.22214       1.07670      0.916949      0.725120      0.567932      0.439323      0.344330      0.246506      0.181390      0.124981
  24  13 2917.1467    3.4134  0.9989 12.6658 -0.0000  0.0182   0.0520   0.0456    0.0895   0.0000   439.9472       10.6112       9.47305       1.84790      -1.55347     -0.622782       1.72990      -1.37603      0.847765     -0.687783     -0.526318    -0.0120367      0.567301      0.367019     -0.386201     -0.108752     0.0786695     0.0619867       1.30061       1.75823       1.89811       1.94116       1.89781       1.82040       1.65014       1.56478       1.37935       1.16531      0.996559      0.781438      0.620014      0.488655      0.344217      0.266097      0.184663      0.135325
  24  14 3065.2362    3.8587  1.0818 12.9456 -0.0015  0.0190   0.0575   0.0488    0.0885   0.0000   439.2516       12.1138       12.3223       2.84699      -2.87347      -4.56737       1.98537      -5.63142       1.48151      -2.65415     -0.990728      0.255975    -0.0935995     0.0169256      0.203077      0.488748     -0.164283    0.00307907       1.34785       1.73661       1.77674       1.94808       1.97705       1.91684       1.74869       1.57216       1.36052       1.19031      0.976527      0.824297      0.634664      0.500417      0.361590      0.267466      0.187575      0.135307
  24  15 3212.2718    3.8644  1.3311 13.0170 -0.0017  0.0216   0.0537   0.0578    0.0789   0.0000   439.6652       13.0175       10.4429       3.28217      -2.48603      -1.08063     -0.392419      -5.87495      -1.24408      -2.99153     -0.468665     -0.982666     -0.660948     -0.830482     -0.602309      0.266110    -0.0832802    -0.0771436       1.47709       1.92236       2.07177       2.19475       2.14122       2.16577       1.98864       1.80676       1.54608       1.29366       1.05373      0.857538      0.711339      0.541745      0.418301      0.295904      0.211603      0.149018
  24  16 3358.7715    3.4064  2.0297 12.2473 -0.0008  0.0260   0.0367   0.0678    0.0583   0.0000   440.8879       15.3418       11.4430       6.16601       1.56519      -11.7115      -1.40406      -5.11106       3.52807      -3.46648     -0.894794      -1.54636      0.811633       1.02806      0.709555     -0.232447     -0.127027      0.111923       1.80222       2.32406       2.46972       2.64519       2.58898       2.54902       2.31290       2.11896       1.89254       1.59893       1.36700       1.10773      0.881723      0.683980      0.502051      0.371015      0.266051      0.184275
  24  17 3505.2748    2.9157  2.7912 11.9087 -0.0008  0.0319   0.0275   0.0818    0.0459   0.0000   438.4324       19.5412       12.5091       9.37597      -1.91461      -6.43642      0.467540      0.584730       2.53203      -5.27260      -1.76288      -2.30189      0.121848     -0.972734      0.413136      0.493864     -0.451777     -0.148117       2.10472       2.81718       2.99586       3.21715       3.14369       3.09660       2.82219       2.52575       2.25734       1.90885       1.65761       1.34580       1.06271      0.815190      0.615752      0.442224      0.306919      0.221386
  24  18 3651.3267    2.3882  4.1452 11.4447 -0.0005  0.0404   0.0192   0.1068    0.0368   0.0000   442.7430       22.7530       15.7541       7.32961      0.110167       5.03325     -0.232231      -9.49596       3.48541      -3.73029      -3.62597     -0.439692     -0.298527      -1.53398      0.407207      0.656480     -0.466640    0.00115731       2.72283       3.53698       3.82574       4.05145       4.00885       3.83339       3.64220       3.33669       2.85742       2.45609       2.07870       1.69688       1.30744       1.03371      0.785526      0.578198      0.407610      0.294207
  24  19 3797.2000    2.0059  5.8606 11.0123 -0.0008  0.0510   0.0142   0.1365    0.0339   0.0000   440.3930       23.3203       6.88190       3.65153      -2.42109       3.36793     -0.912403      0.608843      -6.04693      -7.27105       2.04727      -2.18844     0.0794593      -1.66608    -0.0930105      0.885884     -0.592234      0.259854       3.38710       4.46238       4.84938       5.14174       5.11951       4.95460       4.60549       4.17432       3.62633       3.09775       2.65717       2.05699       1.68449       1.28225      0.976273      0.724426      0.521355      0.362723
  24  20 3943.1568    1.6927  8.2174 10.5626  0.0001  0.0641   0.0104   0.1767    0.0312   0.0000   437.2082       30.6312       15.9078       10.7926      -2.10260     -0.830004       2.92591      -3.56347      -2.50033      -2.25972      -4.85736      -3.18048       2.47307       1.12662       1.60990      0.270433      -1.04510     -0.411960       4.28058       5.51677       6.08823       6.37340       6.40294       6.20687       5.72217       5.11502       4.56624       3.88901       3.28538       2.69577       2.13606       1.64472       1.24144      0.898266      0.645005      0.451787
  24  21 4088.8727    1.4149 10.3185 10.3645 -0.0007  0.0809   0.0081   0.2184    0.0281   0.0000   441.2126       26.6103       18.5887       3.75820       4.68326      -2.38085      -13.3634      -6.06814       2.26153      -1.20294      -5.88536      -7.15746       1.93125       1.09716     -0.323660     -0.985609     -0.312206     -0.325508       5.25526       6.86244       7.48597       7.80111       7.98313       7.44969       7.25962       6.43826       5.63300       4.92076       4.07561       3.36510       2.61945       2.07846       1.54492       1.17862      0.810522      0.578212
  24  22 4234.2455    1.1909 12.8332 10.1870 -0.0006  0.0997   0.0064   0.2768    0.0261   0.0000   445.2022       37.7095       12.3701      -19.5181      -10.3524      -7.44212       5.52878       5.95775       1.27498      -7.83787      -1.19133      -6.35399       2.12726       4.07325      -2.75726     -0.244684      0.408805       1.99332       6.57237       8.54684       9.45406       9.83327       9.86312       9.57144       8.85479       8.04766       7.08037       6.16638       5.08667       4.14527       3.29417       2.54725       1.94994       1.44028       1.02273      0.716180
  24  23 4379.8628    0.9702 15.2843 10.1900 -0.0005  0.1286   0.0053   0.3498    0.0228   0.0000   428.4464       23.9009      -12.3081       27.2408       21.0013      -20.7541      0.926449      0.972278       1.36654       2.78752      -1.79661      -2.41475       5.55719       1.40631       4.19480       1.08225     -0.473209     -0.262107       8.21808       10.8775       12.0751       12.7119       12.6116       12.1150       11.4102       10.2316       9.10005       7.80127       6.46092       5.31390       4.25223       3.23972       2.51194       1.81817       1.29291      0.908174
  24  24 4525.2856    0.8199 17.3826 10.0392 -0.0008  0.1570   0.0045   0.4038    0.0210   0.0000   441.0808       17.0951       40.3569      -22.1899      -10.5539       7.86528     -0.291041      -10.5159     -0.213698       1.39251      -18.9989       1.12574       3.48339      -7.46367      -6.07111      -1.01675     -0.425105       1.37956       9.86745       13.2656       14.4802       15.1487       15.2560       14.5288       13.7557       12.3893       11.0495       9.52547       8.03664       6.42401       5.24869       3.98135       3.04239       2.25418       1.61680       1.11577
  25   5 1674.0966    0.2817  0.2518  9.5610 -0.0060  0.0114   0.0091   0.0235    0.0288   0.0000   441.4448      0.682428       18.1500       1.60883      -2.51616      0.726451      0.853362      -2.48640       1.08351     -0.222747     -0.365354      0.281469    -0.0600049     -0.415116      0.326065    -0.0479072    -0.0106365    -0.0151088      0.731779      0.868251       1.07988       1.00642       1.08970      0.991998      0.965218      0.953877      0.741479      0.666278      0.548337      0.450960      0.356029      0.288414      0.239743      0.161317      0.114502     0.0951046
  25   6 1847.8824    0.4316  0.4755  9.6452 -0.0031  0.0137   0.0099   0.0330    0.0410   0.0000   441.9045    -0.0400421       17.5925     -0.102923     -0.886624      0.569092      -1.68812       1.16519       1.65364     -0.500155     -0.402022    -0.0958638     -0.201727      0.123412   -0.00182614      0.271402     -0.113902     0.0407026      0.920289       1.14598       1.31219       1.33668       1.27332       1.18803       1.22772       1.12106       1.01182      0.909941      0.733941      0.599403      0.427322      0.360375      0.294083      0.217247      0.177035      0.127867
  25   7 2016.9297    0.6348  0.6167  9.9071 -0.0008  0.0146   0.0122   0.0354    0.0496   0.0000   438.2947       1.92397       15.5662     0.0898238      -4.38541      0.297574    -0.0471995      -1.39954     -0.155095      0.637036      0.401088      -1.62462    -0.0599465      0.294791    -0.0739442     -0.183330     -0.130691     0.0838286      0.962747       1.34138       1.41899       1.53576       1.45980       1.43179       1.32113       1.16601       1.10200      0.903101      0.809087      0.674938      0.513603      0.422597      0.294728      0.221984      0.160700      0.109361
  25   8 2181.7536    0.9023  0.8248 10.1121 -0.0007  0.0167   0.0150   0.0425    0.0684   0.0000   439.7854       1.72997       17.6641      0.787784      -3.30501      -3.17831      -1.09244      -1.24499     -0.411540     -0.775212     -0.321678     -0.215051    0.00555897     -0.119428     0.0937813     -0.150223      0.164010     -0.124579       1.15206       1.51785       1.61993       1.74349       1.74705       1.71112       1.52454       1.35227       1.22266       1.04972      0.902623      0.736589      0.555852      0.450245      0.339258      0.252609      0.175791      0.127306
  25   9 2340.5695    1.3202  1.0144 10.5271 -0.0014  0.0176   0.0198   0.0452    0.0866   0.0000   440.4668       5.20322       12.7981     -0.795103      -4.82453      -1.28378       2.42531      -1.09369     0.0462636      -1.91784      0.273849      0.284252      0.453569     -0.518353     0.0228725      0.125707     -0.167066    -0.0601159       1.15778       1.47248       1.68177       1.77315       1.75445       1.68653       1.62001       1.40633       1.28067       1.06599      0.885501      0.727262      0.588154      0.454859      0.351118      0.264534      0.186062      0.132447
  25  10 2494.4711    1.7761  0.9924 11.0188 -0.0016  0.0179   0.0263   0.0421    0.0954   0.0000   437.9684       4.00748       16.0837    -0.0974163      -4.05031      -2.42690       1.48174   -0.00847151      0.838310      0.747040       1.07160     -0.201140     -0.378543     -0.503541    -0.0906262    -0.0924710     -0.528550      0.279780       1.18456       1.56300       1.64410       1.80419       1.76930       1.74688       1.63557       1.45210       1.25445       1.12327      0.917200      0.757108      0.599809      0.482858      0.364202      0.276308      0.185601      0.136833
  25  11 2646.3850    2.2939  1.0873 11.6317 -0.0013  0.0186   0.0334   0.0479    0.0993   0.0000   438.4583       6.85520       15.2678       4.28403      -2.44059       2.67792      0.610448      -3.96812      0.689503      -1.43795       2.00293     0.0288018     -0.357929    -0.0957950      0.118583    -0.0521375      0.166440    -0.0946787       1.28906       1.66342       1.79564       1.93261       1.93285       1.74762       1.67130       1.55133       1.38769       1.19405      0.989886      0.820169      0.670215      0.517959      0.387385      0.286224      0.206378      0.148471
  25  12 2797.5255    2.8950  1.0048 12.3237 -0.0011  0.0180   0.0435   0.0454    0.0835   0.0000   438.7837       6.51099       15.2606       3.71401      -2.40047     0.0684913      -1.34228      -1.55407      0.480708      0.106510      0.644279    -0.0945629      0.118085     -0.101822    -0.0211054     -0.631423      0.126883      0.169506       1.27409       1.60115       1.73455       1.91521       1.76690       1.64918       1.59118       1.49078       1.30612       1.17554       1.02282      0.854397      0.659393      0.525579      0.392688      0.284547      0.205000      0.142838
  25  13 2947.6083    3.6072  0.9424 12.6311 -0.0012  0.0190   0.0550   0.0433    0.0895   0.0000   438.9115       11.2786       15.2587       3.23480      -3.00976      -2.55843      -1.52154      -1.60783      -1.16315     -0.121429     -0.234520      -1.21189     -0.249965    -0.0890661      0.111052      0.540401      0.236357     -0.221131       1.60824       2.30234       2.71051       2.92947       2.95120       2.77453       2.45429       2.11726       1.76268       1.41526       1.10934      0.854173      0.647070      0.478905      0.352923      0.257113      0.181973      0.128224
  25  14 3096.4267    4.0162  1.0958 13.0015  0.0003  0.0185   0.0589   0.0496    0.0937   0.0000   440.3751       15.5553       11.3409       5.49905      -2.28371       1.52408      0.146215      -2.52263     -0.696571     -0.982586      -1.58831     -0.413905     -0.430062      0.767676      -1.31563     -0.470221     -0.150095      0.306204       1.30688       1.66706       1.76776       1.85315       1.81063       1.76957       1.72831       1.56173       1.37929       1.19085      0.994565      0.803837      0.650386      0.510543      0.392599      0.293018      0.215434      0.157898
  25  15 3244.1584    3.8733  1.4341 12.9000 -0.0009  0.0215   0.0504   0.0581    0.0745   0.0000   437.6800       11.5608       12.5813       6.10010      -1.99030      -1.40452     -0.373130      -1.98645  -0.000470462      -3.33590     -0.653987     0.0511966      0.216640      0.472935    -0.0725939     0.0196660    0.00205258    -0.0965831       1.41848       1.85472       1.99228       2.14199       2.11302       2.00860       1.90982       1.74142       1.55819       1.34310       1.12396      0.892200      0.728960      0.586214      0.440704      0.323807      0.233947      0.167874
  25  16 3391.3909    3.3003  2.1328 12.3752 -0.0017  0.0269   0.0354   0.0699    0.0551   0.0000   438.5620       17.1612       11.8272       9.15222       2.29774       2.61013       2.75237      -1.93700     -0.637971      -4.62517       1.00845      -1.83212     -0.878035      -1.19045      0.887135      0.280973     0.0440526     -0.124000       1.75516       2.28026       2.44435       2.64829       2.59905       2.52658       2.39250       2.19586       1.94196       1.64439       1.37346       1.12810      0.892743      0.714456      0.547057      0.411728      0.302311      0.215312
  25  17 3538.5181    2.7662  3.1126 11.8367 -0.0014  0.0329   0.0243   0.0870    0.0409   0.0000   440.6865       17.0756       14.3138       7.29173      -6.87834      0.684266       4.01480      -2.33515      -3.69276       4.32466       4.47574      -1.22998       2.42987      -1.32309      0.634737      0.456408      0.360785     -0.543772       2.06012       2.70226       2.93867       3.12387       3.07780       2.98984       2.81845       2.61833       2.31846       2.03915       1.68195       1.34468       1.10718      0.871274      0.668809      0.508445      0.375258      0.265213
  25  18 3685.2825    2.2687  4.6157 11.3362 -0.0005  0.0422   0.0170   0.1134    0.0340   0.0000   437.4162       20.9607       13.1020       5.94103      -2.33329       2.16284       3.22804     -0.687469       1.05436      -3.77763       2.80700     -0.305947      0.560791      0.124464     -0.948555       1.32062      0.218531      0.248715       2.70115       3.52914       3.86699       4.11912       4.06610       3.92194       3.76374       3.40289       3.05850       2.53369       2.15494       1.79971       1.40330       1.12224      0.851550      0.643017      0.484377      0.336182
  25  19 3831.6873    1.9210  6.4205 10.9204  0.0000  0.0536   0.0127   0.1443    0.0315   0.0000   441.8033       23.2841       14.6843      -1.25851       1.04105      -8.06934    -0.0379142      -4.60290       4.46515      -5.43131       1.89149      -1.80836      -1.12360     -0.914689       2.26941      0.380895      -1.00914      0.108235       3.33644       4.42101       4.84320       5.18385       5.10099       4.91934       4.73186       4.18360       3.79986       3.23734       2.73262       2.22622       1.82376       1.40769       1.09233      0.804657      0.576778      0.413514
  25  20 3977.9456    1.6143  8.2431 10.6146 -0.0005  0.0661   0.0100   0.1790    0.0297   0.0000   438.9202       19.8167       10.0246       13.6988      -5.47113      -2.74811      -3.08986      -6.12456       10.3616     -0.448142    -0.0394481      -1.36901       2.34938     -0.382262       1.21639      0.468415     -0.704586     0.0232774       4.09311       5.50763       6.00070       6.30643       6.37798       6.29108       5.76576       5.22084       4.64772       3.98855       3.36909       2.74385       2.20147       1.73644       1.30622       1.00383      0.714134      0.509413
  25  21 4124.2822    1.3683 10.7290 10.3680  0.0002  0.0833   0.0077   0.2293    0.0272   0.0000   424.0344       11.6984       6.62096       8.23470      -5.19299      0.928136     0.0273949      -15.3201      -1.87815     -0.505142      -1.96720      -1.74331      0.597064      -3.47183      -1.05813       1.14199      -2.08434      0.455086       5.13543       6.84581       7.37042       7.95654       7.99796       7.74141       7.24618       6.60804       5.81917       5.04394       4.20844       3.48871       2.78538       2.18941       1.66773       1.25613      0.907002      0.654003
  25  22 4270.5859    1.1387 13.1649 10.2472  0.0001  0.1041   0.0061   0.2864    0.0244   0.0000   438.4485       37.5448       12.4865       7.96106      -12.8967      -4.87221      -10.6704      -11.9934      -3.26845       1.41744      -6.64690       1.16886      0.163800       1.15385       1.48675      -2.44100       2.35132     -0.302438       6.41733       8.58831       9.27496       9.78222       9.75704       9.53692       8.97611       8.24326       7.35559       6.28602       5.31091       4.42264       3.53084       2.80312       2.12102       1.60099       1.15517      0.823150
  26   5 1694.0620    0.3072  0.2325  9.5831 -0.0035  0.0102   0.0099   0.0217    0.0285   0.0000   440.4403       1.56974       19.6929      0.626338      -3.16197      0.628444       1.53944      -1.44628     -0.863785     -0.173349      0.248700      0.131078    -0.0853408      0.230695     0.0496869    -0.0598540     -0.186811      0.165374      0.722328      0.979696      0.978751      0.909541      0.919708      0.931815      0.954217       1.00005      0.823237      0.726027      0.521721      0.405067      0.336938      0.290693      0.226106      0.190671      0.137443      0.108926
  26   6 1869.0238    0.4704  0.4384  9.6463 -0.0033  0.0131   0.0108   0.0288    0.0411   0.0000   439.7865      0.566723       18.3284     0.0717062      -2.75570     -0.424167     -0.430614      -2.55898     -0.516974      0.592536      -1.53716     -0.806825      0.710072      0.301187    -0.0122734     -0.140870     0.0827575     -0.154049      0.796494       1.05002       1.10166       1.22733       1.12819       1.20459       1.05696      0.993688      0.880749      0.782202      0.683961      0.605349      0.472023      0.368630      0.285099      0.221563      0.153963      0.113674
  26   7 2039.7408    0.6781  0.7031  9.8053 -0.0016  0.0160   0.0119   0.0364    0.0564   0.0000   439.8831      -1.09077       18.2744      0.394490      -2.92256      0.878236       1.49685      0.398568     -0.302994     -0.409025      0.754043      0.195207      0.856956     -0.113388      0.163409      0.256376      0.350333     -0.196399      0.969661       1.30617       1.39135       1.47766       1.53257       1.43730       1.34838       1.21740       1.14978      0.954199      0.796742      0.675903      0.536541      0.434150      0.317453      0.259816      0.183438      0.139835
  26   8 2206.0603    0.9716  0.8757 10.2511 -0.0030  0.0173   0.0155   0.0407    0.0695   0.0000   439.6493       1.83849       12.7299      -1.22021       1.42504     -0.736131       3.25129       1.19364      0.200660      0.108070     -0.212873      -1.69716     -0.665446     -0.854995     -0.350278     -0.374570      0.436095      0.229836       1.00035       1.38079       1.46283       1.55962       1.55731       1.47463       1.47406       1.31138       1.18361      0.998048      0.864381      0.727728      0.570025      0.469265      0.347679      0.270648      0.199835      0.142684
  26   9 2366.1156    1.3723  0.9676 10.7968 -0.0023  0.0171   0.0208   0.0455    0.0754   0.0000   439.5130       2.87585       16.0314      0.199750      -2.92763      -3.60944       1.05482     -0.689130       2.10052      -1.98215      -1.89528    -0.0539337     -0.342095       1.43273      0.106563     -0.141863     0.0623328    -0.0459005       1.10123       1.42831       1.48482       1.57487       1.59638       1.60370       1.47373       1.26905       1.18015       1.03876      0.928897      0.776128      0.615995      0.488630      0.368026      0.280677      0.204967      0.141101
  26  10 2521.2773    1.8809  0.9962 11.3771 -0.0011  0.0175   0.0277   0.0432    0.0802   0.0000   438.0138       5.56509       15.2014      -3.02792      -1.13177       1.12597     -0.571687      0.476416      -1.80765     -0.917306     -0.848648     -0.926044      0.226545      0.291403   -0.00814279     -0.307735      0.445777      0.249944       1.06380       1.35508       1.50771       1.52356       1.55193       1.54680       1.44991       1.36508       1.22833       1.02299      0.894645      0.724017      0.588654      0.484675      0.361236      0.282389      0.222868      0.153227
  26  12 2826.7357    3.0854  0.9917 12.3065 -0.0026  0.0170   0.0451   0.0424    0.0886   0.0000   438.4773       6.82823       12.6401       4.26480      -3.80254      -3.13318      -1.89045     -0.586806     -0.921525      -2.00964       1.66235      0.617861     -0.370932      0.337579      0.271844    -0.0398736     -0.268018      0.238192       1.07897       1.41856       1.52687       1.64961       1.63426       1.58675       1.49706       1.34252       1.26466       1.05087      0.908847      0.713961      0.591408      0.482218      0.366802      0.277457      0.199688      0.149652
  26  13 2977.6625    3.6731  0.9814 12.7893  0.0001  0.0168   0.0543   0.0428    0.0814   0.0000   439.9599       10.8426       13.2297       6.12445      -2.09362      -1.01182       1.55005      -3.19678       1.48265      -3.55061      0.491000      0.319341      -1.21206     -0.973377      0.418400     0.0424261    -0.0608808    -0.0104749       1.12647       1.38884       1.53155       1.60730       1.59551       1.54441       1.49428       1.43501       1.20958       1.03417      0.879550      0.742051      0.576851      0.468318      0.356671      0.281481      0.208943      0.153578
  26  14 3127.1609    4.0481  1.1581 13.0536 -0.0028  0.0189   0.0578   0.0496    0.0900   0.0000   440.1997       12.0647       14.2595       4.47595       1.33747      -2.49606       2.61091      -2.83303       1.23356      -1.56103    -0.0557667     -0.637164      -1.02938     -0.875299    -0.0913337      0.232919     -0.181238    0.00386475       1.26316       1.63862       1.74624       1.88971       1.81746       1.78256       1.67657       1.53556       1.39445       1.21999       1.06802      0.880687      0.709066      0.556728      0.429188      0.321334      0.237966      0.171709
  26  15 3275.6426    3.7219  1.6220 12.6777 -0.0015  0.0227   0.0445   0.0613    0.0672   0.0000   437.8109       15.1717       12.8106       7.50937      -1.21816      -4.13051       3.10785      -3.31631      -1.49544      -3.44923     0.0917360     -0.352012      0.222973      0.277152     -0.193446     0.0110465     -0.218176    -0.0530455       1.38696       1.90329       1.97716       2.12998       2.08830       2.06943       1.89076       1.78758       1.55395       1.39064       1.20590       1.00291      0.834239      0.633333      0.492651      0.366510      0.265941      0.192032
  26  16 3423.6071    3.1892  2.1875 12.3391 -0.0019  0.0271   0.0336   0.0704    0.0530   0.0000   443.9901       18.9556       9.51565       2.98126      -3.07544      -5.38218      -1.70867      -8.12180      -1.43213      -3.77914     0.0801590      -1.65742     -0.325859      -1.02178      0.375061    -0.0789919     -0.320302      0.536261       1.68468       2.26914       2.38383       2.60679       2.48988       2.48135       2.32883       2.15444       1.91792       1.66627       1.44720       1.20227      0.993578      0.775225      0.583608      0.449038      0.327404      0.230251
  26  17 3571.3281    2.6842  3.3824 11.7055 -0.0003  0.0342   0.0223   0.0895    0.0401   0.0000   437.0134       19.5389       15.8565       6.16820       1.09736     -0.488675      0.526216      -2.20782      0.392492      -2.06948       1.52857     -0.309879     -0.632604     -0.715559     -0.215075     -0.176660      0.432772     -0.200874       2.05884       2.77280       2.94025       3.17374       3.13451       3.11515       2.93999       2.68527       2.38994       2.04759       1.75607       1.46680       1.17700      0.932787      0.721449      0.551309      0.405887      0.291588
  26  18 3718.7947    2.2004  5.0226 11.1534 -0.0009  0.0441   0.0153   0.1149    0.0336   0.0000   442.0806       24.2554       13.8689       1.84442      -1.86455      -7.48941      -4.43360      -11.7452      -1.30573     -0.393655      -3.62646       2.14345     -0.384490       2.53342      0.648096      0.517036      0.277294      0.446761       2.73698       3.65150       3.87294       4.11707       4.10847       4.01242       3.81628       3.42831       3.07691       2.77202       2.37775       1.95307       1.57946       1.26348      0.962166      0.733920      0.536742      0.385885
  26  19 3865.8015    1.8809  6.8436 10.7758 -0.0007  0.0545   0.0117   0.1470    0.0312   0.0000   433.4527       26.0192       1.40190       7.13050      -4.11587      0.670590       4.46157      -18.2250       3.50154      -1.40489       5.64748      -4.43293      -3.07782     -0.295176       1.15338      0.132130     -0.963628      0.633006       3.24810       4.39194       4.65962       4.99012       5.00073       4.78824       4.66631       4.23472       3.87540       3.26592       2.83510       2.35223       1.87991       1.49896       1.15850      0.891385      0.656914      0.476188
  26  20 4012.6491    1.5374  9.1734 10.5130 -0.0003  0.0704   0.0089   0.1911    0.0279   0.0000   441.6300       20.9577       13.9164       19.8184      -2.81522      -19.2480       9.73858      -10.0340       3.13490      -5.97306       3.95512     -0.757082      -5.52578      -2.11748      0.381540    0.00951164      -1.37343      0.730107       4.20578       5.62785       6.16787       6.46781       6.47973       6.30941       5.93880       5.55577       4.91539       4.30696       3.69013       3.00623       2.48827       1.93577       1.50976       1.13797      0.856065      0.618042
  26  21 4159.2793    1.2927 11.6009 10.3729 -0.0001  0.0883   0.0070   0.2456    0.0251   0.0000   419.9268       22.2333       33.8351       2.63308      -5.23467      -8.61821       11.7890      -1.87247       4.23345      -1.24013       1.55363       1.38509      -1.77762       1.70093       3.06510     -0.860976     -0.441478       1.15943       5.31767       7.06314       7.72713       8.22141       8.25613       8.02725       7.61706       6.87913       6.24325       5.40507       4.57012       3.80040       3.10954       2.46776       1.88964       1.43908       1.05463      0.756174
  26  22 4305.9749    1.0834 14.3011 10.2289 -0.0007  0.1142   0.0055   0.3040    0.0229   0.0000   427.1214       25.6105       8.09967      -5.59923      -13.0140       12.9405      -8.92898      -30.3226       4.57031      -14.0531       11.4558     -0.456414      -4.27767       2.84323      0.540831     -0.385159      -1.26278       1.28327       6.69505       9.01343       9.84112       10.3555       10.5570       10.0878       9.67464       8.85173       7.88846       6.91184       5.89901       4.92088       3.97538       3.18306       2.42832       1.88027       1.34452      0.979328
  27   5 1713.5781    0.3238  0.2633  9.5815 -0.0044  0.0118   0.0093   0.0215    0.0294   0.0000   439.9192      -1.92483       19.9177     -0.942087      -3.33249     0.0802814      0.901104       1.79508      0.858347     0.0916478      0.856658      0.364006      0.304082      0.389400    -0.0951360     -0.131631     0.0383539     0.0334796      0.697909      0.929072       1.02915       1.00173       1.06706      0.858914      0.962923      0.834504      0.759899      0.768238      0.636835      0.524672      0.418681      0.351963      0.239849      0.200757      0.158585      0.108272
  27   6 1889.7897    0.4823  0.4571  9.7548  0.0002  0.0131   0.0103   0.0286    0.0388   0.0000   439.6444     -0.256854       18.4176       1.81607      -1.69554     -0.798514     0.0348961     -0.601557      0.626325     -0.597478      0.258971      0.766918      0.281843      0.182555     0.0705814    -0.0193030     -0.215616    -0.0646383      0.839275       1.13084       1.22825       1.28237       1.23389       1.24931       1.14658       1.06816      0.927633      0.869947      0.727048      0.610493      0.504357      0.380330      0.309518      0.227470      0.164174      0.121996
  27   7 2062.0320    0.7114  0.7379  9.8509 -0.0027  0.0163   0.0121   0.0375    0.0576   0.0000   440.2496      0.813649       19.4357     -0.634398     -0.579924     -0.838799      -1.95767     -0.948149      0.938784     -0.525789      0.659890     -0.141653     -0.263135      0.268795      0.204836     -0.366614    0.00991940      0.157426      0.968660       1.34086       1.42688       1.57252       1.64027       1.51420       1.47339       1.30264       1.14832      0.988324      0.850544      0.693251      0.556431      0.434979      0.339227      0.267144      0.196358      0.142641
  27   8 2229.7700    1.0380  0.8744 10.3093 -0.0017  0.0161   0.0161   0.0408    0.0684   0.0000   440.7311       1.67267       16.4789       2.83221      -1.87126      -1.70077      0.277445     -0.738411     -0.677748     -0.906799       1.00070      -1.11088     -0.268879     0.0281761      0.637505     -0.155033     -0.560978      0.219310      0.977368       1.31981       1.42561       1.56979       1.48920       1.47820       1.35034       1.28450       1.15915       1.01150      0.860921      0.704154      0.593453      0.479566      0.375837      0.275887      0.205465      0.144014
  27   9 2391.0891    1.4762  1.0066 10.7182 -0.0009  0.0172   0.0213   0.0432    0.0850   0.0000   438.7764       3.88415       15.0705       3.07783      -3.06949     -0.861216     -0.956489     -0.523761      0.436109      0.391332      -1.18114     -0.130771     0.0695022     -0.248363     -0.300701      0.118324     -0.236181     -0.413482       1.08094       1.37815       1.48029       1.60263       1.58231       1.49939       1.37185       1.29614       1.23953       1.07213      0.913856      0.785672      0.635577      0.519507      0.399606      0.300629      0.225111      0.164590
  27  10 2547.6582    1.9259  1.0810 11.4643  0.0026  0.0179   0.0275   0.0478    0.0793   0.0000   440.4146       3.71421       17.1352     -0.725383      -3.76777      -1.90335      -4.11858     -0.580663     0.0750779      -1.66397     -0.542709     -0.449058      0.979440      0.210852      0.566236    -0.0646416     -0.295828      0.415476       1.04676       1.45640       1.53554       1.60827       1.63796       1.61110       1.55427       1.39082       1.29202       1.05929      0.932785      0.809149      0.633805      0.524289      0.387164      0.311983      0.221650      0.169474
  27  11 2702.2220    2.4750  1.0316 12.0988 -0.0015  0.0176   0.0360   0.0451    0.0748   0.0000   438.7094       3.79845       15.0493       4.37368      0.891577     -0.740497      -1.99108      -1.52800      0.681491      -1.23640      0.788706      -2.79646     -0.581786      0.219082     -0.424239      0.164023     -0.178960      0.125278       1.11499       1.48544       1.55691       1.68509       1.66798       1.64592       1.54580       1.39364       1.24027       1.13505      0.941445      0.817441      0.645999      0.531202      0.410463      0.314413      0.224919      0.158923
  27  12 2855.5491    3.1979  0.9457 12.5907 -0.0016  0.0162   0.0480   0.0418    0.0793   0.0000   439.5168       6.93914       14.2469       1.36252     -0.940199     -0.946475      -3.78585      -1.57106      -1.95312      -1.83368      0.124887      0.670718   -0.00594611     -0.527159     -0.428359     -0.498917    -0.0832011      0.158262       1.00862       1.32687       1.45899       1.53942       1.52571       1.46648       1.43043       1.28945       1.17432       1.03701      0.857121      0.745555      0.631842      0.475830      0.374838      0.297382      0.212965      0.154598
  27  13 3007.2748    3.7034  1.0613 12.9018 -0.0018  0.0174   0.0527   0.0461    0.0776   0.0000   436.8465       10.2589       14.7940       2.68302     -0.698878      -2.00116      -2.82648      -4.50642     -0.923614     -0.210005     -0.807315      -1.32486      0.963007     -0.511050     -0.114675      0.194231     -0.265076      0.103905       1.07378       1.38856       1.50579       1.60420       1.59519       1.51434       1.38312       1.32350       1.21113       1.09302      0.950379      0.786093      0.666428      0.527866      0.419518      0.315062      0.222842      0.164535
  27  14 3157.5401    3.9278  1.2449 13.0619 -0.0021  0.0192   0.0530   0.0514    0.0740   0.0000   437.8172       12.7099       15.1586       1.28817      -2.08640      0.744916       1.83071      -2.19385      -1.63417      -1.66820       1.32859      0.668643     -0.675151     -0.339869     -0.500559      0.316869      0.412110    -0.0437700       1.16166       1.48828       1.65107       1.77705       1.71105       1.68825       1.62567       1.45753       1.32831       1.18171       1.01547      0.849221      0.720400      0.556930      0.429038      0.330803      0.240069      0.177572
  27  15 3306.7972    3.6169  1.7035 12.7434 -0.0011  0.0232   0.0414   0.0595    0.0594   0.0000   442.2747       10.4091       13.7836      0.873927     -0.288923      -4.97204      -3.61737      -6.98339     -0.114169      -1.76110      -2.06465      -2.04745     -0.589981     -0.141942     -0.679841     -0.213902     -0.275741      0.658804       1.41661       1.84164       2.02111       2.10483       2.09712       2.07009       1.97656       1.83079       1.65891       1.43484       1.21747       1.03348      0.851299      0.683373      0.533250      0.401378      0.306590      0.219928
  27  16 3455.5162    3.0380  2.5457 12.1242 -0.0022  0.0285   0.0289   0.0759    0.0473   0.0000   437.3849       16.9095       14.1839       1.99764      -3.89603      -3.79042      0.530614      -2.53559       2.04265       1.17063      -4.95582      -1.25907       2.58127     -0.956336      -1.17811      0.270638      0.995791     -0.116152       1.71817       2.30355       2.51720       2.68329       2.68297       2.60923       2.46488       2.24157       2.01738       1.77132       1.53479       1.28180       1.03472      0.819087      0.640494      0.492940      0.364395      0.272647
  27  17 3603.8663    2.5159  3.6935 11.6335 -0.0011  0.0358   0.0202   0.0950    0.0373   0.0000   436.6039       17.9680       14.9457       3.56204       2.25156      -2.54797      -5.10828      -2.50448       3.96435      -6.47752      -3.58201      -2.75550      -1.15817     0.0504265      0.649271       1.19370     0.0681893     0.0885337       2.11772       2.77195       3.01110       3.26808       3.26240       3.15872       3.04259       2.72163       2.45843       2.18885       1.89441       1.59233       1.28107       1.02637      0.819337      0.614895      0.459273      0.329755
  27  18 3752.0156    2.1349  5.3055 11.1427 -0.0003  0.0451   0.0144   0.1200    0.0317   0.0000   441.8652       19.4933       15.5876       10.8190      0.126247      -5.16832       2.61945      -7.03841       2.94089      -5.92494       1.47282       2.43569     -0.226916      -1.03938     -0.839345     -0.582601      0.566562   0.000986960       2.67972       3.54320       3.82145       4.12005       4.06619       4.04497       3.74440       3.46921       3.16429       2.80516       2.37433       2.03238       1.64025       1.35426       1.02989      0.798069      0.577205      0.421174
  27  19 3899.5858    1.7765  7.2691 10.7930  0.0002  0.0569   0.0107   0.1529    0.0280   0.0000   439.4411       19.3821       6.99570      -3.61385      -2.05327      0.788364      -2.35865      -2.74634      0.233837      -3.04984       2.96799      0.247408     -0.710167      -2.81453     -0.960210      -1.78725     -0.429185      0.639498       3.32365       4.37743       4.86837       5.21861       5.20068       5.08623       4.77348       4.40255       4.01100       3.50029       2.96767       2.46886       2.06475       1.64195       1.27623      0.982565      0.723367      0.529558
  27  20 4046.9501    1.4787  9.5785 10.5669  0.0000  0.0730   0.0084   0.1973    0.0258   0.0000   441.1463       21.9438       12.0112       7.79868       9.61911      -9.73606      -10.7075       1.00884       6.87389      -10.1729       4.02952      0.180065       2.82558     -0.393290       1.65702      0.214030      0.639714     -0.165682       4.22030       5.66689       6.21152       6.58408       6.63644       6.45299       6.08393       5.64973       5.14111       4.47064       3.85138       3.19340       2.62445       2.11696       1.63783       1.27575      0.927664      0.692238
  27  21 4194.1735    1.2434 12.4368 10.3462  0.0000  0.0954   0.0064   0.2589    0.0239   0.0000   435.0510       27.4171       8.24437     -0.623776     -0.259678       17.8438      -3.84084       2.21358      -10.6162      -11.8069      -2.61641      -8.61142      -1.51274       1.84539     -0.779651     -0.663126      0.771632    -0.0207128       5.44772       7.35531       8.04628       8.55461       8.66862       8.29256       7.97129       7.36222       6.59980       5.82730       4.97853       4.15416       3.44875       2.72263       2.15950       1.63726       1.21356      0.890409
  27  22 4341.1598    1.0383 14.9769 10.2229  0.0006  0.1192   0.0051   0.3144    0.0215   0.0000   436.2174       38.6275       34.8463    -0.0379764      -5.24609      -7.72640      -9.50027       5.62580      -10.7169      -11.6401       2.03757      -1.57704      -7.16352       2.46707      0.897144       1.55433      0.159516      0.171978       6.74803       9.16927       9.94483       10.6957       10.7615       10.6067       10.0008       9.21623       8.23741       7.20866       6.20306       5.15520       4.26529       3.41266       2.65282       2.04335       1.50567       1.09827
  27  23 4487.6831    0.8551 16.6293 10.0831 -0.0017  0.1392   0.0043   0.3716    0.0201   0.0000   415.8205       24.2965       4.45212       24.5564       21.8732       13.0721       5.34840       9.58301      -5.61917      -3.93970      -2.95622      -7.01536      -2.90743      -2.57414       1.66722       1.73682      -2.61375      0.184687       7.91437       10.6386       11.7005       12.4153       12.4970       12.0811       11.7631       10.6068       9.61087       8.48064       7.27716       6.08688       4.98807       4.01008       3.12102       2.42279       1.77568       1.30243
  28   6 1910.1566    0.5479  0.4605  9.6728 -0.0022  0.0121   0.0110   0.0262    0.0431   0.0000   440.8684      0.249482       18.3958     -0.949528      -2.56660      0.142622     -0.455837      0.412092     -0.852563       1.09798      0.990867     0.0579339     -0.289863     0.0145094      0.469758    -0.0423501     0.0317842     -0.183156      0.707889      0.959440       1.02636       1.04333       1.05087      0.988807      0.980979      0.939226      0.893696      0.792149      0.636576      0.538505      0.447490      0.364843      0.284739      0.227167      0.171564      0.132517
  28   7 2083.9206    0.7440  0.7569 10.0099 -0.0018  0.0154   0.0124   0.0390    0.0582   0.0000   441.5636      0.947822       18.2975      0.881095     -0.798426    0.00270657       2.37268     -0.665936     -0.208665      0.396348      0.504608     -0.483081     -0.316197      0.170805      0.395884     -0.130086      0.453103     0.0993454      0.936235       1.26611       1.34422       1.39837       1.35741       1.27867       1.25760       1.17238       1.12651      0.970776      0.877481      0.712909      0.597797      0.480238      0.368410      0.288787      0.212872      0.155359
  28   8 2252.8528    1.0789  0.9255 10.4741 -0.0014  0.0163   0.0162   0.0422    0.0681   0.0000   440.7587       2.64850       13.1469      0.973952      0.379354       2.00868      0.656603      0.586386      -1.94258      0.533257       1.80461      0.341532    -0.0194177     -0.448276      0.180584      0.646165    0.00499756     -0.138291      0.927380       1.20433       1.30905       1.39704       1.37981       1.38407       1.32078       1.16380       1.10727      0.968829      0.847526      0.735483      0.604965      0.480574      0.381861      0.293363      0.219292      0.163072
  28   9 2415.4380    1.5476  1.0407 11.0149 -0.0026  0.0173   0.0219   0.0461    0.0777   0.0000   439.9744       4.22856       18.2163       2.92626      -1.13510      0.445879      -2.69353       1.44769      0.562232      -1.37493     -0.139606       1.41829     -0.856055      0.423107     -0.230232    0.00679389      0.186172      0.107764      0.970405       1.31179       1.40513       1.49064       1.44847       1.47167       1.44592       1.27453       1.20823       1.05277      0.899801      0.734566      0.647896      0.520890      0.406194      0.304431      0.238593      0.178444
  28  10 2573.4990    1.9737  1.1649 11.6858 -0.0019  0.0193   0.0276   0.0490    0.0769   0.0000   439.6481       3.36417       14.3249       2.75912      -1.51802       3.79441      -2.15584      -1.56121      -1.05457      0.893064      0.187856     -0.679174      0.289820     -0.377233    -0.0247228     -0.362389      0.230226      0.436787       1.10966       1.52988       1.60203       1.81088       1.79410       1.74107       1.65785       1.48718       1.38815       1.17573       1.03377      0.867446      0.690993      0.558460      0.440961      0.346250      0.256058      0.189629
  28  11 2729.4827    2.7482  1.0560 12.0059 -0.0028  0.0169   0.0377   0.0434    0.0893   0.0000   438.2957       4.19923       13.2161       2.67999      -3.29054      -1.05733       1.22899      0.925132      0.429850     -0.992299      0.502824      0.800049      -1.04447    -0.0333137     -0.402682      0.323611     -0.133070      0.216184       1.03524       1.38743       1.49559       1.57138       1.51313       1.48250       1.42963       1.32875       1.23577       1.07707      0.939498      0.816706      0.677329      0.553937      0.411318      0.321360      0.244399      0.176727
  28  12 2883.9082    3.4410  0.9614 12.5722 -0.0002  0.0157   0.0491   0.0415    0.0835   0.0000   438.2259       7.33059       14.3889       2.77197      -1.88875      0.866604     -0.128026      -1.60027      0.418582     -0.301942      -2.29459     -0.604357     -0.688081     -0.238156      0.651864     -0.189250    -0.0510438      0.193356      0.957327       1.24006       1.36192       1.46174       1.46240       1.44304       1.35785       1.27365       1.16657      0.994676      0.837056      0.697291      0.574073      0.456776      0.376203      0.286836      0.217685      0.162659
  28  13 3036.4473    3.9639  1.0498 12.8441 -0.0018  0.0174   0.0547   0.0436    0.0883   0.0000   439.3780       10.7771       13.2940       4.35294      -2.56294      0.696236      -2.14700      -3.62940      -1.34179      -2.92602      0.170342      -1.40654      0.189624      -1.48312       1.62872      0.296228      0.278056      0.252500       1.03915       1.41322       1.46117       1.58926       1.55100       1.52698       1.42774       1.31728       1.25039       1.08960      0.960507      0.805658      0.662351      0.530427      0.413310      0.315387      0.245643      0.181680
  28  14 3187.4558    3.9436  1.3520 12.7644 -0.0017  0.0194   0.0482   0.0505    0.0759   0.0000   438.1077       11.9548       13.4579       7.79073      -3.16876      -2.15470       2.00387     0.0147510     -0.146482      -2.07327      0.252251      -1.25481      0.559504      0.515295     -0.178732      0.266290     0.0825057    -0.0530392       1.14190       1.52114       1.59552       1.75834       1.75371       1.72580       1.61657       1.52565       1.35507       1.23414       1.04032      0.869904      0.694801      0.587738      0.443602      0.350991      0.270882      0.205903
  28  15 3337.6087    3.5575  1.9259 12.5178  0.0003  0.0239   0.0374   0.0624    0.0573   0.0000   438.0407       15.5171       12.8329       4.23634      -3.94597       1.89865      -1.29783     -0.587563      0.974762      -1.44649     -0.767847      0.346939      -1.96104      0.548256     -0.297007     -0.365895     -0.283643      0.653205       1.37197       1.84975       2.02791       2.19061       2.16364       2.17869       2.03241       1.86717       1.65007       1.47759       1.27806       1.06097      0.897183      0.716737      0.558836      0.435909      0.317813      0.238038
  28  16 3487.1061    2.9599  2.7005 12.2164 -0.0012  0.0299   0.0273   0.0778    0.0425   0.0000   439.0821       11.1248       12.3077       7.63112      -4.92113      -3.80413       4.21299       1.26399       1.78007      -6.54587     -0.656165      -3.28154      0.186963      0.244034      0.244022     -0.867459     -0.111397    -0.0403297       1.69500       2.21628       2.40018       2.61794       2.57601       2.64125       2.44389       2.25220       2.03406       1.79115       1.57215       1.33530       1.10391      0.896633      0.685975      0.540070      0.406625      0.299283
  28  17 3636.0659    2.4756  3.8778 11.5593  0.0001  0.0359   0.0190   0.0954    0.0367   0.0000   440.3726       19.1272       11.7088       4.35019      -7.11428      -4.57542      -2.05644      -3.84472       2.64681      -4.32752     -0.511554     -0.929978      -1.61010     -0.841938      0.682879     -0.872563     -0.379815      0.331289       2.04341       2.70056       2.97728       3.12888       3.24873       3.16442       3.00426       2.72898       2.47508       2.16424       1.89969       1.60306       1.33050       1.07471      0.829803      0.644247      0.484838      0.361968
  28  18 3784.7707    2.0415  5.9520 11.0680 -0.0001  0.0476   0.0129   0.1286    0.0291   0.0000   443.5907       18.9878       4.96126       4.07520       5.02931      -1.14768       6.49654      -1.41912      0.940700      -4.30132      -3.41435      -1.11119       2.48261     -0.347638      -1.26137     -0.406384     -0.193150     -0.322513       2.68701       3.55608       3.95742       4.14656       4.18881       4.13292       3.98010       3.64773       3.31444       2.87318       2.50633       2.10021       1.74999       1.41129       1.11984      0.865185      0.643743      0.479237
  28  19 3932.9711    1.7005  7.8000 10.7529 -0.0003  0.0593   0.0099   0.1593    0.0270   0.0000   432.1503       23.3020       9.54274       5.92958      -2.13054      -2.36133      -3.39741      -6.73701       1.84378       4.22736       3.97011      -4.37276      0.554424       1.22021       1.13506     -0.204298     -0.203455      0.984970       3.39719       4.46662       4.95848       5.29162       5.34585       5.25045       4.99251       4.59151       4.19396       3.62491       3.12890       2.65128       2.20041       1.75992       1.39808       1.08711      0.809296      0.601572
  28  20 4080.8225    1.4159 10.2927 10.5260 -0.0004  0.0779   0.0076   0.2072    0.0249   0.0000   444.8932       32.0159       18.9845       7.10839       8.83672      -16.2308       1.47350      -11.8383       2.78293       11.8055       2.16758      0.766761       1.87477       1.42725      0.851388      -1.30937     0.0703752      0.510912       4.30807       5.76208       6.29298       6.64679       6.81359       6.71934       6.36151       5.79822       5.34838       4.70785       4.09087       3.45681       2.84849       2.29082       1.81757       1.41226       1.05942      0.789202
  28  21 4228.8008    1.1978 13.2326 10.3415 -0.0001  0.0998   0.0058   0.2691    0.0229   0.0000   441.5754       17.0632       13.1604      -3.34808      -3.43007      -6.43317      -4.76299      -6.38090      -10.8772      -1.91147       18.0473      -8.14764      -2.29542      -4.77819     0.0456841       2.68450     -0.305435     -0.402298       5.55583       7.38391       8.13349       8.73177       8.73222       8.61858       8.26775       7.60921       6.84020       6.04656       5.22079       4.45810       3.61042       2.97517       2.34538       1.79549       1.36060       1.00461
  28  22 4376.2112    0.9868 15.5392 10.2379 -0.0004  0.1242   0.0048   0.3270    0.0205   0.0000   427.7432       25.4462       31.6405      -2.21719       16.7280      -20.2142      -14.2458       14.3616      -13.9278      -1.10230      -7.35876     -0.999029       10.0957     -0.444844      -1.16392       1.49625     -0.235564      0.435385       6.82019       9.17539       9.97114       10.7593       10.9172       10.5269       10.1223       9.44786       8.49616       7.60078       6.41589       5.54099       4.51277       3.67081       2.88979       2.26671       1.69449       1.26866
  29   5 1751.5519    0.3472  0.3656  9.6206 -0.0035  0.0136   0.0086   0.0270    0.0318   0.0000   440.2597     -0.987738       16.6871       1.73988      -1.57058      -1.66647      0.425598      0.338625     -0.818086     -0.260830      0.544482    -0.0125796     -0.505019    -0.0482978     -0.500055     -0.152584    -0.0220862    -0.0663673      0.682459      0.911142      0.999865       1.16569       1.10911       1.07837       1.06780      0.963547      0.876949      0.785394      0.664027      0.556567      0.422293      0.386347      0.289898      0.238768      0.169699      0.127773
  29   6 1930.2010    0.5483  0.5414  9.7258 -0.0033  0.0131   0.0106   0.0318    0.0447   0.0000   440.3903       1.45273       20.2392      0.866777      -2.43905      0.689670     0.0825344      -1.92787      0.728016     -0.984825      0.204465     -0.474642      0.443080     -0.615743      0.209064     -0.213304     -0.119405      0.114655      0.770978       1.06170       1.14144       1.21500       1.20598       1.14147       1.07545      0.986710      0.925427      0.828063      0.749098      0.659570      0.589419      0.463787      0.375092      0.276573      0.205578      0.146111
  29   7 2105.3471    0.8072  0.7610  9.9937 -0.0008  0.0147   0.0128   0.0358    0.0588   0.0000   440.5824       3.17060       19.4977       1.10829      -1.23233    -0.0925863       1.45116      0.433862      0.197143    -0.0927101      0.644208     -0.402180       1.36993       1.40750     -0.482035      0.212671     0.0795410     0.0110129      0.829877       1.04576       1.13206       1.29277       1.29040       1.26252       1.18427       1.05682       1.00868      0.892887      0.787786      0.640262      0.542911      0.466475      0.362726      0.272043      0.214890      0.151492
  29   8 2275.4279    1.1909  0.8312 10.5070 -0.0004  0.0148   0.0180   0.0371    0.0692   0.0000   441.5334       1.61658       16.3795     -0.952415      0.868894      0.427467      -1.86904      -2.38243     -0.273333   -0.00478900     -0.660472     -0.667430      0.295317     0.0823565     -0.745384     -0.323215     -0.145861      0.375769      0.837822       1.10529       1.16641       1.28268       1.25988       1.30203       1.21237       1.15903       1.00993      0.874253      0.789313      0.668151      0.572734      0.463865      0.361465      0.274722      0.215304      0.159860
  29   9 2439.1584    1.6145  1.1684 10.9554 -0.0002  0.0182   0.0213   0.0475    0.0834   0.0000   439.2951       4.02773       16.5158      0.891865      -4.59931      -1.19725       1.49621       2.10700       1.83938    -0.0919186      0.659973     0.0657443      0.397394      0.230731      0.688053      0.257258     -0.436006     -0.186362       1.02744       1.30259       1.43670       1.54970       1.52678       1.54092       1.46484       1.40767       1.24036       1.06391      0.972354      0.796447      0.677635      0.529669      0.442012      0.352954      0.253237      0.194710
  29  10 2598.7931    2.1691  1.0661 11.6570 -0.0035  0.0168   0.0297   0.0443    0.0799   0.0000   439.9416       4.63230       14.3091       3.85350      -2.44809      -1.61437      -2.33716      -2.78135      -1.91096      0.386096      0.282530      -1.06088      -1.27935     -0.301285      0.613671    -0.0296520      0.165046      0.366849       1.00946       1.34081       1.50851       1.60360       1.60109       1.57621       1.45834       1.36748       1.24528       1.12586      0.954158      0.817519      0.653351      0.540700      0.423963      0.330763      0.256131      0.190617
  29  11 2756.2879    2.8157  0.9940 12.2627 -0.0008  0.0161   0.0391   0.0418    0.0741   0.0000   438.2078       6.23806       15.4567       1.67308      0.518076      -2.37737     -0.871680      -2.56252     0.0401122      0.225059      0.791436     -0.468383     -0.396198     -0.256457      0.446129      0.464281      0.130711    -0.0257928      0.937622       1.19899       1.28662       1.35862       1.39683       1.38672       1.28476       1.18353       1.09413      0.977615      0.875851      0.762042      0.632043      0.509781      0.400972      0.313566      0.242894      0.175011
  29  12 2911.8433    3.4417  1.0566 12.5861 -0.0001  0.0166   0.0477   0.0440    0.0849   0.0000   438.2939       8.26863       13.2596       4.88363      -4.64212       1.48025      -2.89110      -3.54268       1.30645     -0.642430      -1.66698      -1.40445     -0.763873      0.347886     0.0197257      0.485760      0.287892      0.401987      0.994912       1.31567       1.43258       1.58683       1.59211       1.54960       1.48127       1.36291       1.22839       1.06499      0.913261      0.748726      0.635946      0.509841      0.404208      0.314058      0.244855      0.182004
  29  13 3065.1899    3.9327  1.1529 12.9847 -0.0002  0.0181   0.0529   0.0468    0.0863   0.0000   438.1718       11.4631       15.9375       2.84418      -1.33824       1.73499    -0.0794288      -2.30158     -0.173737      -1.37297     -0.738609     -0.551912     -0.637177     -0.901598     -0.457243      0.527098     -0.302026      0.132607       1.03068       1.39505       1.48328       1.59717       1.51891       1.53960       1.45551       1.35019       1.26199       1.14439      0.993363      0.854162      0.707213      0.581028      0.464272      0.363441      0.265329      0.204792
  29  14 3217.0626    3.8271  1.3983 12.8583 -0.0002  0.0200   0.0462   0.0512    0.0687   0.0000   438.7902       12.2476       13.2143       7.52979      -2.79905     0.0926455      -1.58228     -0.364938       2.33576      0.470807      0.959746      -1.98166      -1.04977     -0.806770     0.0100861      0.585846    -0.0524800      0.146847       1.07851       1.43732       1.54950       1.68869       1.69201       1.67268       1.57972       1.47691       1.34712       1.18592       1.03732      0.902539      0.741126      0.600577      0.479441      0.362616      0.289375      0.219705
  29  15 3367.9803    3.3582  2.0641 12.4979 -0.0012  0.0247   0.0335   0.0641    0.0489   0.0000   441.0310       12.7420       13.6270       5.52941      -5.16136      -7.89037       2.77159      -4.68611      0.334413      -3.51771     0.0904463     -0.686472      0.153039     -0.651417      0.162945    -0.0436932      0.117907      0.356657       1.38986       1.83047       2.05438       2.20091       2.18536       2.21274       2.06516       1.89419       1.76366       1.48701       1.32411       1.14969      0.930712      0.757979      0.586576      0.472370      0.360953      0.272834
  29  16 3518.2995    2.8400  3.0864 11.9795  0.0005  0.0315   0.0241   0.0817    0.0393   0.0000   438.3202       17.5531       11.0106       1.52985      -1.92335     -0.814127       4.44189      -5.66885      -3.57429     -0.249043     -0.972122      0.800834      -1.60314     -0.893271     0.0239325      0.359493     -0.620561     -0.256473       1.72809       2.31377       2.55209       2.71071       2.74725       2.66818       2.55436       2.37895       2.12138       1.93946       1.71213       1.42638       1.19988      0.966530      0.752353      0.606942      0.459357      0.350089
  29  17 3667.9581    2.3453  4.4612 11.3732 -0.0007  0.0383   0.0168   0.1038    0.0334   0.0000   443.7121       16.2605       8.66835       5.35683       1.96423       1.83551       4.19830      -6.05581      -1.01888      -1.16411      0.547714     -0.132971       1.22272      -1.06421      -1.78075       1.48474       1.00759     -0.153018       2.12586       2.75580       3.00112       3.26069       3.22681       3.26595       3.11110       2.91339       2.63086       2.34135       1.99151       1.70962       1.42103       1.13471      0.946284      0.727959      0.556816      0.423709
  29  18 3817.2037    1.9430  6.2781 11.0290  0.0000  0.0500   0.0120   0.1331    0.0276   0.0000   441.6933       15.8308       14.1633       12.5495      -5.55791       3.35230     -0.708004      -1.80178       5.35009      -3.79791      -1.27872       1.47678      0.970823      0.115755       2.44678  -0.000333168      0.266035      0.584532       2.68773       3.66916       3.97381       4.22096       4.22571       4.17070       3.95564       3.73523       3.40435       3.00595       2.70244       2.28737       1.92286       1.57538       1.23981      0.952579      0.731944      0.551837
  29  19 3966.0581    1.6456  8.7474 10.6507  0.0003  0.0636   0.0089   0.1726    0.0255   0.0000   438.4349       13.6687       12.7434       7.15774      -11.0807      -2.09772       4.16008      0.566466      -3.07108      -5.55314     -0.954180       1.36827     -0.952458       1.05171       2.23416       3.21996       1.70130     -0.112333       3.52840       4.71683       5.20150       5.60462       5.59685       5.49034       5.25735       4.89320       4.42739       3.98742       3.43225       2.89252       2.41590       1.96229       1.56230       1.22552      0.948911      0.699659
  29  20 4114.5704    1.3774 11.5293 10.4043 -0.0013  0.0836   0.0067   0.2275    0.0243   0.0000   443.6194       12.7299       30.3491       7.15707       6.18604       2.70647      -3.36710       2.20418      -1.40208      -2.01087      -5.20765      -1.54054      -4.85464       3.90462       1.79785       1.84295      -1.91631       1.53419       4.49331       6.10974       6.64993       7.04987       7.11498       7.05510       6.77306       6.37060       5.72813       5.06686       4.40715       3.73382       3.14821       2.54489       2.02853       1.59169       1.20577      0.913812
  29  21 4262.8940    1.1289 13.7966 10.3537 -0.0008  0.1074   0.0054   0.2786    0.0212   0.0000   440.1832       20.2995       6.88956      -13.0509      -1.13506      -3.97555      -4.41723      -11.7047      -1.53500      -14.2787       5.36057       9.64114       6.70135       1.08184      -5.35769       3.77794      0.441948      0.703322       5.56006       7.61765       8.20770       8.92240       9.17289       8.89246       8.54276       7.90878       7.24328       6.38413       5.58924       4.71599       3.95133       3.24525       2.54930       2.02405       1.49525       1.13948
  29  22 4410.5535    0.9521 16.0587 10.1747 -0.0006  0.1262   0.0045   0.3343    0.0198   0.0000   413.1189       25.5547       5.88337      0.508410       17.1892      -8.72762      -3.54816      -7.48498      -1.91069       2.77592       3.69077      -6.08771      -9.46330       7.57760       1.39619      -5.12202       1.43094       1.55741       6.78373       8.95957       9.88779       10.7138       10.8644       10.6379       10.1500       9.37696       8.68767       7.60966       6.61399       5.71490       4.68927       3.85993       3.04167       2.41439       1.83122       1.37975
  30   4 1581.9097    0.1963  0.1792  9.5777 -0.0072  0.0095   0.0072   0.0203    0.0222   0.0000   441.0922     -0.727060       19.0693      0.280820      -3.12340     -0.151810       1.61312      0.224194     -0.961461      0.174980     0.0310061    -0.0891511     0.0525074   -0.00302611      0.565326     0.0379066     -0.148507    -0.0484239      0.522999      0.716413      0.813529      0.827832      0.747338      0.798659      0.720064      0.756050      0.676877      0.611230      0.509481      0.445607      0.337949      0.273164      0.233504      0.182264      0.143339      0.132731
  30   6 1949.9657    0.5835  0.5803  9.6926 -0.0017  0.0147   0.0106   0.0311    0.0474   0.0000   441.6593      0.643753       19.6746     -0.213461      0.524392      -1.61259     -0.726256      0.360987      0.107011      -1.37783      0.954085      0.906175     -0.570179     -0.171597      0.431130      0.201459     -0.303581      0.127558      0.832521       1.17610       1.38270       1.49802       1.54359       1.50459       1.39803       1.30341       1.15377      0.952721      0.805229      0.666112      0.533223      0.416248      0.338670      0.261074      0.199237      0.149290
  30   7 2126.3891    0.8292  0.7809 10.0754 -0.0021  0.0152   0.0128   0.0366    0.0573   0.0000   440.0483     -0.281287       19.5923       1.39468      -1.62798      0.431798     -0.295726     -0.137832     0.0586598      0.733531     -0.691074     -0.447663     -0.123606     0.0697382      0.492031     -0.169477     -0.432929     0.0646232      0.776902       1.08643       1.14686       1.25847       1.26697       1.26936       1.23248       1.10656       1.01939      0.890188      0.773853      0.669515      0.557592      0.444448      0.364090      0.277688      0.218706      0.167243
  30   8 2297.4026    1.2382  1.0494 10.4490 -0.0011  0.0171   0.0166   0.0428    0.0772   0.0000   440.3442       3.22831       16.0613       1.50631      -2.92395     -0.858396      0.273588     -0.846010      -1.38348      -1.10853     -0.576580     -0.139843     -0.102704      0.115353     0.0613714      0.266767     -0.304263      0.398788      0.900978       1.20621       1.30939       1.40662       1.38823       1.40424       1.32548       1.28801       1.16434       1.02041      0.886062      0.744019      0.647480      0.533599      0.420406      0.330974      0.268157      0.190853
  30   9 2462.3647    1.6430  1.1145 11.4156 -0.0011  0.0181   0.0224   0.0470    0.0680   0.0000   440.1029       4.89055       16.5508       5.74853     -0.692650       1.38666       1.70145     -0.875619      0.813204      -1.32089      -1.48393      -1.10445     -0.113003    -0.0507034      0.157416      0.577402      0.175826     -0.224700      0.999983       1.32947       1.50811       1.61893       1.62253       1.59532       1.51352       1.39056       1.29404       1.16687      0.975060      0.856260      0.693636      0.557319      0.456069      0.346469      0.280655      0.220527
  30  10 2623.6339    2.2657  1.1106 11.8776 -0.0006  0.0178   0.0305   0.0450    0.0778   0.0000   440.8565       5.66770       17.2278       1.94862      -2.09823       1.75310      0.758326      -1.64651      0.905546       1.30616      0.610533      0.795416     -0.130289     -0.397553      0.608106      0.343026     0.0849663     -0.163567      0.975574       1.29665       1.39071       1.49311       1.45681       1.44669       1.42566       1.35027       1.24710       1.11882      0.942515      0.800559      0.661163      0.546001      0.456470      0.362267      0.277048      0.210690
  30  11 2782.6595    2.9862  1.0343 12.1419  0.0011  0.0160   0.0399   0.0414    0.0842   0.0000   441.7992       7.24909       15.2216      0.188258      -4.20010     -0.563312      -2.11304      -3.16786       1.31697     -0.893403      -1.04779      -1.40834      -1.26432     -0.649464      0.405816     -0.223104     -0.428102      0.201422      0.868559       1.12882       1.22240       1.35892       1.34197       1.29027       1.27416       1.18417       1.10931      0.958133      0.840767      0.743139      0.607173      0.524738      0.405615      0.325038      0.250442      0.187135
  30  12 2939.3516    3.5044  1.0160 12.8769 -0.0005  0.0166   0.0486   0.0416    0.0730   0.0000   439.6900       8.41808       14.6313       3.75651      0.822910      -2.30890      0.298918      -3.71088       1.42562     -0.374196     -0.877255      -1.97282       1.10313      0.109970     -0.252344      0.115585      0.516102     -0.306210      0.905440       1.17076       1.26228       1.37974       1.34704       1.33966       1.29236       1.22503       1.13055       1.00440      0.900359      0.766720      0.630425      0.500116      0.414974      0.327336      0.260062      0.199926
  30  13 3093.6368    4.0260  1.1756 13.1201 -0.0005  0.0182   0.0533   0.0475    0.0774   0.0000   439.8230       9.24445       16.8363       3.92004      -2.42898      -3.52673       1.78648      -3.11725       2.08250      -1.69197      0.941765      -1.99694      -1.15015     -0.486349      0.203078      0.337891      0.130465      0.316988      0.992711       1.32295       1.44714       1.51443       1.53561       1.54008       1.44780       1.39614       1.30552       1.10463      0.960833      0.827185      0.686526      0.547359      0.457285      0.360500      0.282107      0.214985
  30  14 3246.2708    3.8710  1.5370 12.9216 -0.0018  0.0205   0.0447   0.0558    0.0596   0.0000   439.6268       9.53020       18.0591       1.57790      -2.38534       2.27761      -1.08732      -3.74534       2.79650      -2.68155      0.213303     -0.187449      0.758412      -1.15574      -1.06503      0.256832      0.433681     -0.281472       1.17739       1.57476       1.74681       1.93725       1.92981       1.91694       1.82414       1.66760       1.51902       1.32698       1.12607      0.960419      0.776400      0.649922      0.519455      0.409846      0.312644      0.232818
  30  15 3397.9836    3.2531  2.1681 12.5177 -0.0014  0.0253   0.0315   0.0651    0.0438   0.0000   441.1980       17.5549       14.5548       2.98348     -0.760951      -3.63180     -0.944881      -4.86110      0.659442      -1.59131      -3.83017      -1.20099      -2.03535     -0.741336      0.360405      0.392430    -0.0941839     -0.839295       1.35727       1.79480       1.94605       2.10448       2.09747       2.10947       2.01656       1.89874       1.73773       1.54714       1.32002       1.14490      0.946944      0.787996      0.651376      0.504644      0.380774      0.295532
  30  16 3549.1272    2.7045  3.3338 11.9251 -0.0009  0.0325   0.0217   0.0859    0.0362   0.0000   435.3661       16.3360       14.0032       6.73546      -5.72229      -1.39214     -0.373567      -10.0565       1.39317      -4.29296       1.40982     -0.128284     -0.232010      -1.92842      0.279259      0.794466     -0.182159      0.315038       1.70037       2.31907       2.54230       2.71685       2.74306       2.70871       2.60805       2.41560       2.24535       1.96054       1.73352       1.49893       1.23283       1.04092      0.814085      0.637762      0.496900      0.384393
  30  17 3699.6286    2.2717  4.9636 11.2250 -0.0001  0.0408   0.0150   0.1082    0.0323   0.0000   438.3479       16.5175       16.5978       2.63830      -3.04783       1.48525      0.632177      -2.73840     -0.179573      -3.03679       2.32402     -0.752708     -0.946724     -0.278961      0.690791     0.0923652     -0.652060      0.514976       2.17357       2.86384       3.13942       3.40736       3.40529       3.33825       3.16728       3.01082       2.74700       2.49787       2.19222       1.87485       1.56072       1.29352       1.02856      0.821452      0.635287      0.477833
  30  18 3849.4018    1.9133  7.0846 10.7774  0.0001  0.0516   0.0107   0.1385    0.0277   0.0000   438.9520       21.5804       20.2050       6.96630       1.41730      -1.49603       5.34081      -1.85328      0.814357     -0.761106      0.433681      -5.64760       2.66044      -1.83032      -1.52094     -0.173441     -0.461854     -0.898064       2.80490       3.66596       4.03959       4.32691       4.36348       4.34064       4.17191       3.93599       3.56883       3.17454       2.71933       2.38762       1.98124       1.63972       1.28322       1.03810      0.799595      0.613747
  30  19 3998.7709    1.5751  9.2302 10.5838 -0.0001  0.0664   0.0081   0.1791    0.0250   0.0000   441.6480       23.8160       3.49909       8.68290       2.13985      -2.44860       9.39407       5.88893      0.312652      -4.13014     -0.773579       3.76370      0.310118      0.945889     -0.278725       1.45911     -0.457244      0.806927       3.50677       4.68455       5.23961       5.52011       5.64355       5.63198       5.34108       5.01138       4.55136       4.04520       3.53161       3.05880       2.51493       2.07352       1.67792       1.32439       1.01448      0.775762
  30  20 4148.0851    1.3346 11.4321 10.4061 -0.0000  0.0823   0.0065   0.2233    0.0235   0.0000   437.3964       12.0034       15.5224       2.54892       3.04102      -1.40428       6.82915      -9.44994     -0.731166      -1.99238       4.55450      0.636001       1.92521      0.979607      -1.31154     -0.950910       2.45773      -1.36694       4.33117       5.74879       6.38006       6.79697       6.93760       6.75960       6.54058       6.09659       5.60625       4.97993       4.36140       3.81614       3.15300       2.62356       2.06888       1.65979       1.27076      0.965386
  30  21 4296.5791    1.0779 13.9844 10.3755  0.0002  0.1070   0.0052   0.2910    0.0201   0.0000   425.0470       18.4944       6.58293       5.98229      -7.35288      -17.1793       9.77208      -2.53254       4.91600      -2.48575      -6.32523      -2.20994       4.77978       4.78076      -4.16490     -0.638013       1.40345       1.59000       5.40024       7.32697       8.13480       8.62519       8.85317       8.67081       8.29459       7.80384       7.18837       6.36715       5.62101       4.80021       4.01078       3.33991       2.64126       2.11330       1.61297       1.22613
  31   5 1788.2432    0.3923  0.4359  9.6312 -0.0038  0.0126   0.0084   0.0290    0.0343   0.0000   440.3589      -1.06955       20.1731      0.837271      -2.97915    -0.0224875      0.478572      0.407119     -0.265941      0.110045     -0.865475     -0.390761     -0.670682      0.185753      0.175423      0.213767      0.447111    -0.0467271      0.648631      0.898944      0.977584       1.05448       1.01787      0.915647      0.931873      0.843484      0.811623      0.767826      0.692571      0.628341      0.506301      0.414829      0.324693      0.260278      0.204600      0.159246
  31   6 1969.4509    0.6136  0.5741  9.7667 -0.0010  0.0126   0.0108   0.0297    0.0479   0.0000   439.2820      0.841829       19.5639      0.634385      -1.40333       1.49000     -0.997889      0.189256    -0.0519374      0.554375      0.680147     -0.848431       1.23878     0.0236287    -0.0937717     -0.299904      0.248720     0.0391430      0.707542      0.881732      0.984899       1.02820       1.03406       1.01775       1.01322      0.936803      0.883653      0.783925      0.693960      0.579408      0.491517      0.410558      0.328652      0.265777      0.214263      0.160400
  31   7 2147.0415    0.8986  0.8284 10.0414 -0.0002  0.0144   0.0132   0.0374    0.0624   0.0000   440.6285      0.769260       19.4875       1.41775      -4.29824      -3.35628      0.747079      0.655316      0.547960     -0.883929      0.413012     0.0739131      0.562840      0.179777     0.0492187     -0.122819     -0.248140     0.0410045      0.759962       1.00420       1.12822       1.18393       1.22943       1.20937       1.14585       1.03976      0.970647      0.880982      0.769249      0.678623      0.566849      0.471576      0.375175      0.292354      0.236368      0.177492
  31   8 2318.9987    1.2991  0.9471 10.8020 -0.0031  0.0159   0.0184   0.0403    0.0669   0.0000   440.8175       2.12495       16.6350       1.34306    -0.0785113     -0.367689      0.860566     -0.794837     -0.792461      -3.29126      0.570929      0.477088     -0.375571      0.492581      0.386262     0.0143948     -0.539389     -0.161390      0.841302       1.10130       1.16287       1.29641       1.33312       1.24013       1.22166       1.14977       1.09661      0.930280      0.843627      0.740452      0.620695      0.520753      0.397251      0.338979      0.260815      0.196030
  31   9 2485.1199    1.7422  1.1617 11.3652 -0.0011  0.0175   0.0227   0.0472    0.0735   0.0000   438.6869       2.97081       17.2846     -0.814678     -0.140828       1.94429     0.0450459     -0.694815   -0.00319523      -1.70903    -0.0203522      0.206473     -0.682821      -1.28186    -0.0108202      0.290411     -0.425905    -0.0701021      0.934242       1.18615       1.30567       1.41564       1.44994       1.42620       1.38893       1.29455       1.18461       1.03602      0.934970      0.804712      0.684989      0.551200      0.455756      0.353989      0.279915      0.218501
  31  10 2647.9533    2.3305  1.1015 11.9756 -0.0015  0.0172   0.0311   0.0448    0.0749   0.0000   439.0553       6.04410       16.6585     -0.223033      -3.39887      0.880050     -0.223799      -1.80856       1.11264      -1.71832     -0.344987       1.68954     -0.801182    -0.0478074     0.0873051      0.482644      0.503327      0.207781      0.985885       1.26176       1.39053       1.47923       1.52388       1.51648       1.43278       1.29664       1.25007       1.10304      0.967462      0.830919      0.672408      0.569749      0.451892      0.356757      0.279153      0.223973
  31  11 2808.5130    2.9881  1.1692 12.2277 -0.0015  0.0173   0.0377   0.0450    0.0851   0.0000   439.8572       6.45698       15.6955       2.25797      -1.92675      -2.28919      -1.24039     -0.186649       1.89444      -4.06304       1.39736      -1.36923      0.308821     -0.383798      0.174819     -0.432487     -0.213456     -0.362616      0.953933       1.26129       1.33752       1.42140       1.44267       1.43765       1.34079       1.26360       1.18959       1.11026      0.965521      0.842974      0.694453      0.570396      0.453747      0.362645      0.289826      0.222195
  31  12 2966.3520    3.7433  1.0126 12.7889 -0.0009  0.0156   0.0497   0.0395    0.0781   0.0000   440.2793       7.17338       17.0653       4.16200      -3.61780      0.238061     -0.673526    -0.0951022      0.422363      -1.43195      -2.02910      -1.15270     -0.264547     -0.730706     -0.258884      0.156953      0.104863   -0.00660504      0.864130       1.13174       1.24540       1.34779       1.31569       1.27038       1.23302       1.16591       1.06890      0.986191      0.896929      0.776142      0.624673      0.540253      0.423673      0.344317      0.272390      0.203147
  31  13 3121.5750    3.9902  1.3127 12.9062 -0.0024  0.0183   0.0482   0.0486    0.0770   0.0000   440.0264       11.8208       18.9879       3.30193      -1.35915      0.838212     -0.924393      -1.04478    -0.0638085      -3.08837     -0.960540      -1.87135     -0.104292     0.0841525    -0.0412409     -0.195523     -0.266476      0.142308      0.974141       1.31626       1.40355       1.51612       1.50447       1.45387       1.43138       1.32934       1.23571       1.13418      0.997138      0.883318      0.746121      0.617405      0.497471      0.390827      0.312049      0.230237
  31  14 3275.1013    3.7664  1.5972 12.8049 -0.0016  0.0208   0.0420   0.0554    0.0621   0.0000   439.8864       12.5952       12.7023       4.63542    -0.0240462     -0.405422      0.869036     -0.610363       2.81199      -2.38359      -1.83711      -1.26919      0.390177      -1.61919      -2.03152     -0.352392     -0.173810     0.0543382       1.14765       1.52358       1.61977       1.74877       1.79613       1.75778       1.64317       1.51589       1.44644       1.30544       1.17219      0.991921      0.834412      0.702820      0.561766      0.448800      0.347452      0.264139
  31  15 3427.7263    3.1993  2.3566 12.3335 -0.0009  0.0256   0.0290   0.0673    0.0430   0.0000   440.0700       14.9607       13.4352      -1.45079      -1.25002       3.40136    -0.0226114      -2.96115      -3.36617      -2.79624     -0.210173     -0.400412       1.47459      0.489009      0.575548     -0.383681     0.0125448     -0.620795       1.35239       1.79996       1.98623       2.10352       2.12077       2.08547       2.06571       1.87871       1.77631       1.59413       1.41952       1.14977       1.01106      0.826072      0.674403      0.536151      0.417018      0.327225
  31  16 3579.5282    2.6443  3.7040 11.6847 -0.0004  0.0329   0.0192   0.0889    0.0343   0.0000   438.8131       18.3024       14.4202      0.207390       1.04364      -2.63791    -0.0263148      -7.75440      0.427490      -2.99923     -0.196829     -0.762989     -0.377166       1.02517    0.00865964     -0.899782     -0.908420      0.373377       1.68324       2.25631       2.50337       2.69175       2.72620       2.67526       2.62522       2.45718       2.20499       2.02667       1.73705       1.50816       1.26583       1.04544      0.839814      0.682381      0.521731      0.401894
  31  17 3730.7850    2.2091  5.2174 11.1758 -0.0003  0.0413   0.0140   0.1099    0.0307   0.0000   440.2222       15.8080       10.5540       8.95437      -4.20688      -2.74405      -4.71747      -6.16477      -2.54933      0.836653       1.76293     -0.938654      -5.27154     -0.380596     -0.177749      -1.81784       1.55632     0.0484942       2.11991       2.82051       3.07804       3.28664       3.34492       3.35593       3.22314       3.03067       2.78404       2.48676       2.18648       1.88625       1.60965       1.32185       1.07134      0.864903      0.670865      0.510549
  31  18 3881.1446    1.8211  7.2479 10.8809 -0.0003  0.0534   0.0102   0.1447    0.0255   0.0000   438.9368       23.7856       18.8282       10.7857     -0.767545      -13.3621      -3.34215      -7.28965       7.04930      -7.23070      -2.04506     -0.479961      0.275818      -3.49917      -2.21423      0.589087      0.405457     0.0956235       2.68217       3.61036       3.95871       4.22092       4.30142       4.30046       4.11003       3.85200       3.56954       3.24960       2.78492       2.44044       2.06534       1.69106       1.39423       1.10632      0.855439      0.655055
  31  19 4031.3121    1.5053  9.7888 10.5920 -0.0000  0.0696   0.0076   0.1908    0.0239   0.0000   433.5651       17.5499       1.25485       6.21778     -0.271460      -1.99845      -5.73095      -6.47106     -0.603621      -4.41346      -3.23671      -3.18076      0.888994      -1.60825     0.0597341      -1.79290      0.565906    -0.0209057       3.54817       4.77590       5.24804       5.66124       5.75135       5.65512       5.47071       5.11633       4.73290       4.23820       3.70379       3.19846       2.68278       2.25666       1.82595       1.44961       1.12100      0.854762
  31  20 4181.2602    1.2619 12.5709 10.4589 -0.0004  0.0904   0.0058   0.2497    0.0217   0.0000   436.0172       19.6907       16.2826       15.0624      -10.4290     -0.736904       4.75123      -2.25528       3.69625      -4.12523       7.21206      -6.29064      -1.37353      -3.80921     -0.287283       3.11384       3.30001     -0.245626       4.48599       6.04789       6.72958       7.14244       7.26161       7.13996       6.97149       6.43131       6.00815       5.38084       4.74953       4.16628       3.48011       2.90027       2.37362       1.86130       1.44740       1.10720
  31  21 4330.4977    1.0318 13.9389 10.3564  0.0009  0.1069   0.0049   0.2914    0.0200   0.0000   432.0303       19.4135       12.5621       9.17937       8.44097      -22.9899      -18.7707      -3.64155       6.36048      -1.46207      -6.09231      -2.21529       2.87927      0.533558      -2.64807      -1.14319      -1.83636      0.676520       5.34238       7.19081       7.87402       8.49612       8.70000       8.49204       8.20898       7.82786       7.03836       6.42360       5.58302       4.89273       4.13995       3.42277       2.80768       2.18889       1.71594       1.31504
  32   6 1988.6434    0.6368  0.6195  9.7182 -0.0014  0.0131   0.0106   0.0307    0.0487   0.0000   441.1368    -0.0761717       20.3004      -1.16178      -2.78227     -0.168385      0.319031      0.512080       1.69111      0.750800     -0.183402      0.512442      0.169211      0.323297     -0.409447      0.153723      0.327339     0.0258672      0.634515      0.839252      0.944998       1.01348       1.08736       1.03066      0.979485      0.934110      0.869736      0.775239      0.647136      0.591085      0.492327      0.418463      0.331100      0.281489      0.206697      0.157663
  32   7 2167.3600    0.8978  0.8885 10.1990 -0.0031  0.0155   0.0130   0.0386    0.0599   0.0000   439.4597      0.554969       17.3391     -0.188909      -3.87046     0.0403429       1.37132      -2.61928      0.884548       1.83325     -0.371837      -1.67015     -0.198902    -0.0647882     -0.113147     -0.105564      0.375513      0.577749      0.734629       1.00395       1.07683       1.15932       1.15886       1.18272       1.10291       1.05460      0.992286      0.883908      0.824658      0.675789      0.600473      0.485777      0.401778      0.318706      0.262156      0.195838
  32   8 2340.1404    1.3913  1.0046 10.7152 -0.0007  0.0159   0.0185   0.0404    0.0749   0.0000   440.8219       2.11963       18.3704     -0.309826     -0.416537    -0.0475915     -0.392686     -0.444370     -0.196309      -1.15479      0.706023      0.705280     -0.454903     -0.752573      0.387815      0.411217    -0.0176784     0.0522444      0.834759       1.04258       1.15116       1.28256       1.30105       1.31039       1.23564       1.17730       1.07016      0.932617      0.821859      0.742292      0.607257      0.518256      0.437962      0.338866      0.252638      0.200679
  32   9 2507.3924    1.8879  1.1496 11.4245 -0.0015  0.0174   0.0243   0.0452    0.0767   0.0000   442.0299       3.32805       19.1326       1.98919      -4.83096      -3.66477      -1.24270      0.439825      -1.66649      -1.54874      0.284539       1.21344     -0.940003      0.167646      0.872577     -0.417861    -0.0263070    -0.0723699      0.895851       1.23773       1.36092       1.45973       1.44980       1.43285       1.34895       1.28252       1.21541       1.08675       1.00668      0.829349      0.709898      0.563464      0.465065      0.380199      0.299139      0.231195
  32  10 2671.8355    2.4572  1.2244 11.9108 -0.0009  0.0178   0.0303   0.0469    0.0708   0.0000   441.4798       4.85603       17.3443       2.28226      -1.79503      -1.09027      -1.52051      -3.44885      0.233571    -0.0748884      0.770076     -0.335648     -0.172939     -0.450017     -0.470340     -0.159496     -0.566358     -0.105501      0.912502       1.24398       1.33426       1.48738       1.46198       1.46562       1.41799       1.36913       1.23774       1.07948      0.941116      0.797356      0.691510      0.583621      0.466384      0.374521      0.295104      0.223360
  32  11 2833.9022    3.1595  1.0392 12.4705 -0.0010  0.0159   0.0414   0.0415    0.0775   0.0000   439.4133       7.15712       14.2753       1.68259      -2.39589      -3.81917     -0.219128     -0.289683      0.611913      -1.82066     -0.850021      0.385293     -0.177768     -0.324219     -0.425752      0.614068     -0.163501     -0.289130      0.853408       1.08856       1.15915       1.29204       1.28854       1.36525       1.24434       1.19759       1.06532      0.976397      0.840418      0.754625      0.619989      0.515410      0.421981      0.344982      0.269869      0.203461
  32  12 2992.9235    3.8886  0.9812 13.0459  0.0014  0.0155   0.0522   0.0388    0.0713   0.0000   439.6606       7.21318       14.8073       2.90025      -2.00778      -1.56605     -0.345382      -2.99833     -0.586133     -0.926920      -1.11913     -0.819151      0.529001     -0.741702     0.0735743     0.0610750     -0.483799      0.168801      0.809729       1.07335       1.17210       1.24345       1.25899       1.21247       1.20163       1.12077       1.07326      0.952763      0.848058      0.711198      0.624460      0.536023      0.427938      0.347883      0.273406      0.204824
  32  13 3149.1697    4.0263  1.3268 12.9541 -0.0010  0.0182   0.0478   0.0484    0.0692   0.0000   438.1849       9.92195       14.7436       3.14585      -3.40341      -2.60723      0.844195     -0.913335      0.835584      -1.01506      0.331756      -1.37576     -0.905629     0.0720915     -0.532320     -0.208899    -0.0141771    -0.0775335      0.893117       1.23411       1.31195       1.42920       1.41175       1.45666       1.37346       1.30382       1.21692       1.06831      0.984211      0.836809      0.702784      0.571100      0.486261      0.388768      0.305109      0.233171
  32  14 3303.6213    3.7573  1.6587 12.7634 -0.0021  0.0204   0.0402   0.0554    0.0566   0.0000   438.4586       14.1888       15.0754       1.83454      0.529568      -1.67088      0.396401      -4.39774       1.86582      -1.47483     -0.219610    -0.0313028      0.269735      -2.13747      0.233118      0.664303      0.263971     -0.305585       1.03029       1.37099       1.50096       1.65341       1.66803       1.65582       1.61209       1.49498       1.38388       1.22786       1.09878      0.934787      0.792966      0.664413      0.532913      0.428872      0.336401      0.260406
  32  15 3457.0251    3.0350  2.6062 12.2693  0.0000  0.0268   0.0261   0.0729    0.0380   0.0000   439.5700       13.7637       11.0911       6.22670     -0.815522       1.15477      -4.88734      -2.14824     0.0208450      -4.23870      0.194207      -3.38716      -1.19500     0.0927867     -0.125296      0.671845     -0.734019      0.214183       1.32019       1.79272       1.92502       2.10675       2.15370       2.11120       2.03355       1.89777       1.77346       1.59504       1.41936       1.23449       1.05448      0.864059      0.720779      0.571555      0.456236      0.346821
  32  16 3609.7610    2.5451  3.8502 11.6806 -0.0003  0.0340   0.0181   0.0907    0.0321   0.0000   439.4055       18.3548       12.3593       8.41353      -3.70097       3.11891      -2.33213      -2.69526       1.43613      0.186663       2.22178      -1.19511      0.232641      -1.24730     0.0678809      0.799676      0.616544      0.299889       1.70277       2.33664       2.51200       2.75542       2.80878       2.79105       2.71293       2.51883       2.32145       2.07631       1.83907       1.55289       1.35587       1.10721      0.893015      0.716874      0.571254      0.438951
  32  17 3761.6376    2.1124  5.6022 11.1037 -0.0007  0.0430   0.0127   0.1163    0.0286   0.0000   437.6590       14.2315       13.6578       5.89733       5.54844       4.53162     -0.162937      -8.56071       7.64890      -3.99572      -4.40465      -3.34772      -1.35965      -1.66549      -2.89670     -0.461198       1.18151      0.309290       2.14298       2.81329       3.11635       3.31832       3.41900       3.35007       3.27194       3.09725       2.84926       2.54640       2.27321       1.98276       1.70427       1.41043       1.16468      0.937527      0.730711      0.563608
  32  18 3912.8667    1.7541  7.9099 10.7718  0.0001  0.0566   0.0093   0.1518    0.0249   0.0000   436.9011       20.7513       14.0086       4.82688       3.25094      -1.68495      -6.77248     -0.993665      -1.44298      -2.99925      -2.49352     -0.570403      -3.12992      -1.95777     -0.554032    -0.0706116      -1.54953       1.61477       2.81083       3.78686       4.15420       4.46536       4.58015       4.48204       4.37759       4.11127       3.80535       3.42230       3.03399       2.61452       2.22641       1.88059       1.53104       1.20811      0.956451      0.749159
  32  19 4063.5877    1.4700 10.3611 10.5753 -0.0004  0.0729   0.0071   0.1982    0.0230   0.0000   440.7419       25.2523       10.1922      -3.18071       3.58938       8.40521       6.72182      -5.36815      -3.66278      -7.69071      -3.84282      -1.79959       2.88230    -0.0417908     -0.240564       2.47699      0.515020      0.492457       3.57689       4.77395       5.22305       5.69251       5.75256       5.76605       5.50649       5.23537       4.83868       4.36561       3.82483       3.33648       2.84102       2.41449       1.92849       1.56363       1.21416      0.948982
  32  20 4213.7661    1.2057 12.8354 10.4459  0.0002  0.0949   0.0055   0.2503    0.0209   0.0000   441.0458       22.2482       15.2189       2.34096    -0.0493167       11.1346       8.56006      -14.5778     -0.932131      0.980337       2.02894      -3.55352      -2.56974       2.50275      -3.38695     -0.645188      0.975793     -0.764025       4.59203       6.19633       6.82428       7.31562       7.57968       7.39145       7.23631       6.78881       6.30531       5.65225       5.05150       4.31427       3.68865       3.04493       2.48828       2.03073       1.57814       1.22487
  33   4 1633.2277    0.2527  0.2464  9.5614 -0.0057  0.0105   0.0071   0.0204    0.0235   0.0000   441.7578     -0.357975       20.3573     -0.469191      -1.90672     -0.204110     0.0449312      0.896786     0.0760230     -0.595217    -0.0787387     -0.107945     -0.253388      0.305843     -0.141271      0.341827      0.152467    -0.0136202      0.488384      0.684785      0.763236      0.912132      0.787344      0.811968      0.806300      0.819703      0.647267      0.626288      0.573759      0.490984      0.387604      0.331329      0.288590      0.233482      0.181832      0.132535
  33   5 1823.8341    0.4257  0.4476  9.6740 -0.0022  0.0124   0.0086   0.0275    0.0342   0.0000   440.8419     -0.710543       19.3987     -0.982788      -1.37177      0.747421     -0.365750      0.921228       1.15812      0.480048    -0.0439618      0.308418     -0.166497      0.153604      0.235752      0.512792    -0.0197214    -0.0328335      0.658216      0.889721      0.945141      0.985945      0.955966      0.951353      0.966328      0.957703      0.863562      0.764664      0.665458      0.569765      0.497012      0.423924      0.347514      0.272604      0.224481      0.174882
  33   6 2007.6506    0.6562  0.6658  9.7536 -0.0013  0.0136   0.0105   0.0319    0.0494   0.0000   441.3121      -1.22141       18.3969       1.24151     -0.419807      0.999889      0.635802      -1.64939      0.610097     -0.496125     0.0140328      0.189894     -0.138645     0.0994871    -0.0567776     -0.143709    -0.0292397     -0.137159      0.681344      0.921064       1.00514       1.10380       1.14138       1.15548       1.12938       1.04673      0.926676      0.812866      0.706639      0.634904      0.517226      0.440979      0.349861      0.288955      0.223007      0.174890
  33   7 2187.3817    0.9842  0.9661 10.1068 -0.0013  0.0156   0.0133   0.0390    0.0703   0.0000   439.8598      0.801666       20.8674     0.0845166      -4.05523     -0.774728      0.107955      0.177171     -0.610034     -0.787334      0.148792     -0.854687     -0.288817      -1.43461      0.357152      0.257072     -0.192232     -0.363664      0.776129      0.999620       1.08799       1.20475       1.26178       1.22013       1.19277       1.10224       1.03979      0.938049      0.829633      0.704588      0.608529      0.518315      0.414167      0.335281      0.269999      0.210624
  33   8 2360.8919    1.4043  1.0816 10.7685 -0.0010  0.0162   0.0180   0.0428    0.0724   0.0000   440.9018       3.30859       16.3984     0.0359332      -1.53767     -0.390399      -1.41691      -1.25482      0.856391       1.43491      0.997306      -1.27668      0.522349     -0.839230    -0.0204271      0.134599      0.150709      0.509909      0.808006       1.08470       1.13917       1.29239       1.31182       1.28736       1.25307       1.18130       1.10738      0.986464      0.858464      0.764112      0.629205      0.552700      0.433328      0.350018      0.284223      0.227009
  33   9 2529.2506    1.9643  1.2429 11.3373 -0.0016  0.0177   0.0235   0.0453    0.0739   0.0000   440.1910       5.29468       17.4794       2.06769      -1.87039      0.614627      -2.03781      -2.27053      0.250558      -2.92794      -1.00393      -1.78812      0.492877       1.12131    -0.0153011    -0.0108609      0.141365      0.343092      0.886833       1.19383       1.34132       1.44315       1.43584       1.48017       1.39414       1.33599       1.21145       1.11269      0.964941      0.845793      0.729419      0.604615      0.510698      0.408488      0.320559      0.249028
  33  10 2695.1601    2.6733  1.0501 12.0152 -0.0006  0.0157   0.0340   0.0403    0.0778   0.0000   442.3456       7.63888       16.1526     0.0531638      -3.43531      0.746185       2.37847      -1.52129    0.00816133      0.272569     -0.707278     -0.758249     0.0795257     -0.756046     -0.588483    -0.0309850     0.0519176    0.00968787      0.786697       1.03994       1.12407       1.22897       1.23123       1.29295       1.17852       1.11794       1.02975      0.937163      0.840190      0.743877      0.623800      0.536772      0.430700      0.349654      0.281247      0.217294
  33  11 2858.7458    3.3098  1.0407 12.5722 -0.0033  0.0157   0.0427   0.0400    0.0750   0.0000   439.8408       7.25866       16.1521       3.08702      -1.95712     -0.410665     -0.722048      -3.30340     -0.834944      -2.78001       2.33906      -1.13590      0.832005      0.338144     -0.882097      0.231884     -0.131919      0.195910      0.787888       1.05638       1.15370       1.25354       1.29959       1.28189       1.19740       1.17730       1.08342      0.964133      0.870942      0.740906      0.620654      0.517236      0.423407      0.343542      0.277189      0.220490
  33  12 3019.0244    3.8836  1.1128 12.8801 -0.0017  0.0162   0.0490   0.0413    0.0796   0.0000   441.3333       7.61186       15.9629       2.86988     -0.736775      -2.58532       2.27392      -1.67043     -0.799190      -2.36852      0.110708     -0.673142     -0.854600      0.402431    -0.0415222      0.706096   -0.00678665      0.375718      0.817019       1.08521       1.19060       1.27314       1.27537       1.24425       1.22238       1.14831       1.08084      0.959297      0.888175      0.778040      0.681102      0.564351      0.477433      0.377032      0.302751      0.233431
  33  13 3176.3298    4.0473  1.2600 13.1655 -0.0010  0.0185   0.0490   0.0459    0.0699   0.0000   438.3387       11.5892       15.5064       3.55422      -2.20512      -1.09178     -0.684005      -3.69135     0.0593536      -1.64648       1.07172     -0.558863     -0.546238     0.0821124      0.895947      0.718820     0.0523153     -0.345056      0.966174       1.33187       1.44204       1.54781       1.48275       1.51904       1.48904       1.43092       1.32925       1.19351       1.05086      0.879114      0.753314      0.625904      0.506920      0.419816      0.342741      0.265358
  33  14 3331.7181    3.5877  1.9303 12.6606 -0.0022  0.0221   0.0348   0.0588    0.0473   0.0000   440.7178       9.42431       13.0234       4.07554      -2.08312      -1.36338      -1.28722     -0.948815     0.0122805      -3.39116       2.20230      0.626983      -1.04685    -0.0452710     -0.540583      0.376602      0.526457      0.474144       1.09009       1.46353       1.57937       1.76382       1.69687       1.75587       1.62165       1.54399       1.45931       1.33280       1.19582       1.04822      0.899753      0.757868      0.610524      0.493122      0.401632      0.310095
  33  15 3486.1023    2.9658  2.8474 12.1437  0.0006  0.0278   0.0240   0.0734    0.0366   0.0000   440.9931       10.4547       14.9724       7.45165     -0.532987      -1.46258      -4.14609      -2.87463      0.926345      0.420277     -0.756407      -2.86666      0.748889       1.49360       1.11510      0.535819     -0.425209    -0.0241439       1.34675       1.78086       1.93524       2.09100       2.17901       2.14227       2.07309       1.95725       1.81710       1.66763       1.47537       1.27933       1.08034      0.922515      0.757365      0.599621      0.480293      0.382284
  33  16 3639.4965    2.4781  4.2202 11.5358 -0.0003  0.0346   0.0164   0.0938    0.0297   0.0000   443.0849       16.7399       16.8014     -0.786283      -3.98423       4.10137      -2.64511      -1.05040     -0.744315      -1.18240       1.73039      0.772040       4.21549       1.17103     -0.601763     -0.309905     -0.260422      0.248332       1.68125       2.28858       2.43684       2.71048       2.71970       2.74430       2.62271       2.50200       2.31278       2.06955       1.84395       1.60824       1.38901       1.18072      0.939054      0.778253      0.608714      0.478684
  33  17 3792.2066    2.0443  6.1469 11.1040 -0.0002  0.0456   0.0118   0.1236    0.0262   0.0000   444.0185       22.4814       19.2728       7.25855      -4.15172     -0.626874     0.0656588      -12.0760      -1.88595      -4.04458      0.418966      -7.20108      -1.95266       1.24660     -0.451584      0.114443      0.156903      0.566710       2.24844       3.00305       3.24359       3.54011       3.57129       3.57852       3.41179       3.29755       3.05954       2.79986       2.44968       2.13939       1.81294       1.54342       1.26926       1.03082      0.819899      0.635871
  33  18 3944.1346    1.7029  8.4482 10.6882 -0.0007  0.0585   0.0085   0.1605    0.0243   0.0000   434.4520       14.2197       16.8904       11.5108      -5.41662      -10.3081      -7.01564      -11.1356       2.91434      -4.76966      -1.34595      -5.58318      0.192647      -2.65516       2.26386       1.02163       1.76412      0.861073       2.78257       3.73692       4.11819       4.46597       4.53766       4.57290       4.41094       4.14625       3.86307       3.45537       3.11664       2.70779       2.29383       1.94443       1.60074       1.28348       1.02885      0.794124
  33  19 4095.4884    1.4169 11.1698 10.5628  0.0002  0.0777   0.0065   0.2123    0.0216   0.0000   442.7226       21.9505       21.3105       12.2396      -2.50756      -2.65424      -10.1359      -2.05733      -1.80791       5.30260       7.74516      -11.3068    -0.0752045      0.116482       3.53857      -2.83187      -1.18630     -0.449166       3.72101       5.02424       5.54954       6.02919       6.13556       6.08113       5.91475       5.56798       5.16970       4.66645       4.14408       3.60576       3.11140       2.58608       2.14239       1.70471       1.37013       1.05709
  33  20 4246.3744    1.1494 13.3985 10.4624 -0.0003  0.0987   0.0052   0.2622    0.0197   0.0000   434.6830       31.3248       6.31177       7.31798      -9.45333     -0.335997       1.84561      -3.18172      -2.53199      -7.19346     -0.704079       9.31065       3.81426      -7.37723     -0.893574       4.45819      -2.53324      0.808135       4.64532       6.21510       6.86024       7.38660       7.65885       7.67789       7.40095       6.93783       6.42008       5.83769       5.21150       4.52736       3.85219       3.26290       2.64198       2.18111       1.69351       1.33113
  34   2 1207.9911    0.0636  0.0433  9.6097 -0.0802  0.0110   0.0067   0.0129    0.0172   0.0000   440.9713     -0.632617       19.6833       1.07081      -1.17218     -0.278513  -0.000413494      0.459574     -0.434911     -0.374648      0.794555     -0.120945     -0.676674      0.143482      0.344769     -0.207189     -0.264704     0.0158800      0.499102      0.694836      0.773685      0.783231      0.876009      0.839795      0.836412      0.829851      0.885162      0.727103      0.586479      0.577547      0.380320      0.370843      0.315182      0.242400      0.257728      0.158776
  34   4 1649.7340    0.2642  0.2766  9.5397 -0.0036  0.0110   0.0069   0.0220    0.0248   0.0000   440.7709     -0.578710       19.6825      0.722583      -3.32987     -0.787401       1.07672      0.207047      0.237168      0.358671    -0.0845490      0.178258     0.0947649      0.474685    -0.0446819     0.0118609    -0.0513237     0.0554747      0.470716      0.692166      0.692721      0.807522      0.784305      0.786787      0.755024      0.682302      0.652026      0.584737      0.560014      0.503672      0.442591      0.363676      0.287919      0.242124      0.187149      0.152045
  34   6 2026.3687    0.7000  0.6854  9.8587 -0.0008  0.0134   0.0108   0.0321    0.0500   0.0000   441.1043     -0.445529       19.5218      0.321119      -2.48392       2.55626     -0.311066     -0.729893      0.170362     -0.349090       1.39676     -0.381755      0.747974      0.254636     -0.632213      0.231307    -0.0727166      0.143604      0.664148      0.907363       1.01564       1.07039       1.07372       1.10427       1.02330      0.946886      0.905683      0.838782      0.739624      0.656929      0.567076      0.475415      0.380961      0.300306      0.246830      0.194588
  34   7 2207.0682    1.0515  0.8958 10.2128  0.0002  0.0144   0.0141   0.0363    0.0648   0.0000   440.6972       1.81429       19.6326      0.808238      -2.97644     -0.381776      0.489885      -1.01634      0.286727      -1.01708      0.258581     -0.384231      0.300986     -0.380867    -0.0105718      0.262244     -0.244671     -0.199780      0.700533      0.882197      0.976860       1.08126       1.10732       1.10679       1.05705       1.01687      0.935709      0.863202      0.752044      0.660876      0.566503      0.467893      0.391201      0.321111      0.262495      0.200991
  34   8 2381.3207    1.4824  1.1188 10.8793 -0.0012  0.0164   0.0185   0.0427    0.0726   0.0000   439.4596       3.51209       18.8759       1.39562      -1.47208      -1.47966      0.181809      -2.28450      0.816364      -2.11045     -0.329401     -0.687545      0.284227      -1.09460     -0.412808    -0.0965928     0.0685685     -0.128614      0.794568       1.02225       1.11317       1.27268       1.24032       1.27199       1.21609       1.12789       1.06049      0.969221      0.876422      0.753248      0.675264      0.551862      0.458316      0.369666      0.293491      0.240773
  34   9 2550.7784    2.0202  1.2508 11.5418 -0.0016  0.0180   0.0241   0.0456    0.0717   0.0000   440.6349       3.25517       17.3920       1.90717      -2.72973     -0.982977     0.0576837      0.305624       2.06691      -2.72866       1.78367      0.126523     -0.373597      0.407218     -0.404510      0.487645     -0.540473      0.168242      0.855768       1.16208       1.23445       1.31087       1.38101       1.35419       1.40402       1.28147       1.18824       1.07154      0.952088      0.827023      0.698679      0.590813      0.490207      0.403466      0.324438      0.255435
  34  10 2718.1351    2.6457  1.1837 11.9271 -0.0015  0.0167   0.0316   0.0426    0.0770   0.0000   443.8323       4.72280       16.3282       1.16017      -3.78347     -0.705959       1.27556      -3.07678       1.56954     -0.587887      -1.13654      -1.79996     0.0403912      0.635024       1.15582      0.349945      0.679349      0.504911      0.838171       1.09586       1.23231       1.35030       1.34223       1.33523       1.25668       1.21779       1.10992       1.03587      0.918579      0.824090      0.690966      0.586153      0.485205      0.391397      0.312066      0.244902
  34  11 2883.1282    3.4978  1.0634 12.5683 -0.0004  0.0154   0.0435   0.0401    0.0793   0.0000   440.2109       7.63328       17.7117       1.87029     -0.406892      -1.57171       1.32053      0.327271       1.22342     -0.520715       1.14618      0.327598     -0.238710    -0.0419788      0.412329     -0.452663      0.362627    -0.0623683      0.770788       1.01285       1.10661       1.20638       1.23766       1.24317       1.18309       1.17341       1.06616      0.978588      0.868534      0.726652      0.608496      0.496885      0.430630      0.349558      0.295695      0.224198
  34  12 3044.6740    4.0606  1.0784 13.0853 -0.0025  0.0157   0.0514   0.0410    0.0722   0.0000   439.5927       10.4358       16.9354       2.64909      -2.55726       1.20277       1.90296      -4.89421       1.80514      -1.04866      0.658779      -1.21339     -0.133628    -0.0785908    -0.0677576      0.529415     -0.213087      0.155422      0.778656       1.03341       1.13769       1.22254       1.19675       1.23176       1.17839       1.11314       1.04059      0.963267      0.876080      0.757813      0.645525      0.554645      0.458850      0.370171      0.295333      0.231552
  34  13 3203.1207    4.0742  1.3272 12.8599 -0.0015  0.0181   0.0457   0.0459    0.0713   0.0000   439.5080       10.1352       16.0150       3.02715      -4.02861      -1.02259       3.58245      -2.26407      0.781041      -1.09399      0.368495      0.759037      0.136622      0.238483      0.550127     -0.289320      0.190706      0.505170      0.846996       1.16199       1.22652       1.35786       1.32946       1.36731       1.26983       1.27415       1.18177       1.06831      0.965370      0.826173      0.712411      0.588779      0.485774      0.404033      0.325386      0.259809
  34  14 3359.5253    3.5041  2.0962 12.5077  0.0004  0.0229   0.0321   0.0593    0.0468   0.0000   439.4969       10.1377       16.8553      0.848000      -3.46496      -2.42768      -3.62090      -1.64098      0.618445      -1.04522      -2.52086     0.0628435     -0.170076      -1.01144      0.380008     -0.140658     -0.550323     -0.377902       1.08170       1.41679       1.54595       1.67078       1.68358       1.70086       1.68944       1.53228       1.46992       1.35416       1.19372       1.07115      0.909227      0.772469      0.629425      0.519100      0.423096      0.337799
  34  15 3514.7511    2.9687  3.0847 11.9075 -0.0004  0.0286   0.0223   0.0735    0.0378   0.0000   441.1612       12.8060       11.1244       4.89756      -2.95237      0.817857      -3.24350      -4.21904      -1.46983      -1.12591       1.17352     -0.268179     -0.558901      0.583916     -0.867005     -0.631061      0.604418       1.02331       1.31818       1.78050       1.95353       2.08854       2.14066       2.10330       2.08333       1.94722       1.82833       1.66257       1.49647       1.33201       1.15839      0.972385      0.800372      0.653950      0.521039      0.409716
  34  16 3669.0198    2.3675  4.6692 11.4268 -0.0006  0.0368   0.0149   0.0984    0.0283   0.0000   438.9800       16.0417       15.6825       8.23004      -2.04792      -5.60019       2.01607     -0.758294       2.31943      -1.56747       2.23433      0.182833       3.62185       2.98216     -0.826086     -0.486506      0.489520     -0.549372       1.75297       2.33144       2.55625       2.79028       2.73996       2.76097       2.69955       2.58162       2.44148       2.20203       1.98027       1.70928       1.47595       1.24016       1.04770      0.846316      0.674486      0.537947
  34  17 3822.4843    1.9685  6.6527 11.0282 -0.0003  0.0473   0.0107   0.1296    0.0247   0.0000   439.8626       18.0999       13.9121       4.19825     -0.115593     -0.888094    0.00438427      -4.68404     -0.124047      -5.25591       3.10014       1.83158    0.00795532      -1.74317      0.518772      -2.46287      0.328344      -1.23773       2.20154       2.93875       3.25229       3.54287       3.60117       3.60878       3.49526       3.33103       3.07880       2.81572       2.48370       2.20242       1.88164       1.59402       1.31170       1.06447      0.866392      0.673185
  34  18 3974.9719    1.6281  8.8848 10.7146 -0.0005  0.0610   0.0079   0.1694    0.0228   0.0000   437.3871       16.3445       12.6894     -0.648541      -5.90171       6.45598       1.77518      -14.0813      -2.93105     -0.184441       4.60054      -6.32204      -4.99807      -2.37932      0.942111     -0.662970      0.515999       1.20017       2.84516       3.86298       4.24203       4.63200       4.73143       4.61938       4.54415       4.26916       3.99191       3.62924       3.28983       2.87108       2.47153       2.07730       1.73444       1.40145       1.13019      0.884302
  34  19 4127.0457    1.3439 10.8706 10.5599 -0.0012  0.0775   0.0062   0.2100    0.0211   0.0000   433.0894       13.8590       8.07685       10.8701       11.0870      -3.08473       13.8394      -2.98085      -6.67752      -8.73642       1.28277       4.76286      -1.21518      -2.70487    -0.0305489       2.56511     -0.313681      -2.74621       3.57516       4.77411       5.24261       5.59654       5.78182       5.78907       5.63679       5.34774       4.96467       4.57762       4.06900       3.56646       3.06599       2.61291       2.17600       1.77551       1.41950       1.10406
  34  20 4278.1317    1.1150 14.1932 10.3972 -0.0002  0.1038   0.0047   0.2762    0.0194   0.0000   437.4353       20.4226      0.182075       6.09862       5.28966      -8.04437      -11.6153      -4.39675      0.665458      0.674440       2.15310       4.32327      -3.82018       4.60420      -2.24918      -3.02236      0.426310       1.18685       4.70904       6.36341       7.01290       7.59322       7.77257       7.72617       7.56786       7.19851       6.63957       6.03646       5.50823       4.75884       4.09889       3.48481       2.88326       2.34765       1.86755       1.45818
  35   4 1665.9721    0.2718  0.2582  9.5998 -0.0055  0.0117   0.0073   0.0198    0.0240   0.0000   442.2924    -0.0732604       20.1097     -0.858188      -2.60431    -0.0113957      0.155105      0.170549     -0.125698      0.602626      0.458003     -0.568642     -0.331525     -0.533307    -0.0499973     -0.132661     -0.101638    -0.0883792      0.569119      0.776021      0.998897       1.05957       1.09966       1.12285       1.01118      0.973522      0.903109      0.769137      0.698169      0.562812      0.450273      0.391176      0.311869      0.216764      0.206273      0.151722
  35   5 1858.4465    0.4759  0.5239  9.7114 -0.0019  0.0132   0.0086   0.0275    0.0372   0.0000   440.9027     -0.822501       19.3662       1.35395      -3.05151     -0.756259       1.08135     -0.898289      0.293359     -0.239705      0.596922      0.692438      0.301490     -0.346577      0.233490      0.228355     -0.185822     -0.197031      0.572370      0.828689      0.891769      0.963242      0.945218      0.986064      0.964452      0.940163      0.895273      0.786603      0.670164      0.591202      0.481626      0.431239      0.344818      0.285840      0.242036      0.179109
  35   6 2044.8715    0.7623  0.6659  9.8094 -0.0014  0.0130   0.0117   0.0306    0.0534   0.0000   441.0976       1.23008       18.7083      0.934500      -1.97570      -1.25797     -0.234677     -0.133087      0.987996     -0.371766      0.581021     -0.240749     -0.823035      0.324539      0.138063     -0.443527      0.476949    -0.0162902      0.629583      0.833238      0.870793      0.912161      0.889720      0.921816      0.957434      0.937484      0.875225      0.745144      0.673802      0.560382      0.505563      0.434460      0.370105      0.311073      0.247351      0.190301
  35   7 2226.4559    1.0706  0.9756 10.3135 -0.0006  0.0149   0.0138   0.0386    0.0647   0.0000   440.5182       2.17864       21.0275       1.43285      -3.12020      -1.69248     -0.416551      -1.35474       1.06191      -1.42633      0.489122     -0.185756      0.127380     -0.500805      0.120459      0.287243      0.144258     0.0288312      0.712743      0.923708       1.03854       1.10791       1.17225       1.15217       1.09667       1.08057      0.980020      0.902400      0.807250      0.716127      0.627311      0.512697      0.415065      0.353321      0.282841      0.224784
  35   8 2401.3820    1.5396  1.1024 11.0727 -0.0011  0.0163   0.0191   0.0423    0.0701   0.0000   440.9245       3.72338       19.1910      0.648139      -2.44220      0.253230      0.929390      0.542844       1.07540     -0.705331     -0.623109      0.303305      -1.24227     -0.314201      0.266315      0.165592    -0.0869985      0.182110      0.725996      0.972020       1.09741       1.19074       1.20944       1.21719       1.19967       1.11305       1.04897      0.960443      0.837679      0.744833      0.641706      0.542556      0.460475      0.378037      0.290584      0.239026
  35   9 2571.9441    2.1115  1.2197 11.6786 -0.0029  0.0175   0.0251   0.0430    0.0655   0.0000   439.0965       3.92766       20.1853       2.75303      -1.87855      -1.78919      0.121811      -2.34528      0.917176      -1.08224      0.377179      -1.85717      0.668536     0.0422312       1.55364    -0.0851373      0.257036      0.250948      0.862140       1.13982       1.31462       1.42792       1.46496       1.43828       1.38402       1.30014       1.22283       1.09135      0.986703      0.852573      0.740171      0.622903      0.529976      0.419865      0.341074      0.273069
  35  10 2740.6911    2.7930  1.1395 12.1032 -0.0014  0.0164   0.0338   0.0417    0.0802   0.0000   440.8756       6.44531       18.6927       1.24953     -0.357477      0.170910     -0.983573      -2.53360       1.31637      -2.81182     -0.520018      0.832477     -0.650691     -0.499990     -0.190036    -0.0853809     -0.460073    -0.0144030      0.760801       1.04497       1.10093       1.23525       1.21977       1.23300       1.19192       1.09940       1.05678      0.966212      0.882191      0.777535      0.685118      0.582555      0.484856      0.388787      0.313964      0.250869
  35  11 2907.0185    3.5849  1.1353 12.6436 -0.0007  0.0160   0.0437   0.0421    0.0813   0.0000   439.3428       6.50859       18.4108       4.49915      -3.10981      -1.14530      -1.26192      -4.71942      0.313701     -0.547778     -0.298585      -1.95303     -0.330208     -0.514679     -0.540423      0.160061      0.303357     0.0841796      0.742997      0.994198       1.06492       1.17678       1.21302       1.19426       1.16315       1.12725       1.03751      0.959782      0.835978      0.747706      0.644039      0.559718      0.453726      0.368565      0.304141      0.239592
  35  12 3069.8483    4.0822  1.2097 12.9709 -0.0094  0.0164   0.0480   0.0428    0.0716   0.0000   439.9159       7.41084       19.6526       4.88505      -1.79466     -0.131418     -0.717676      -5.54963     -0.651498      -1.27808      0.437622      -2.19794    -0.0460389      -1.73236      0.515092     -0.496597      0.334412     -0.208372      0.779730       1.01865       1.09282       1.18095       1.22523       1.22724       1.21750       1.15140       1.07663      0.994454      0.863206      0.796462      0.647710      0.565616      0.471291      0.386135      0.314877      0.246739
  35  13 3229.4524    3.9338  1.6025 12.7446 -0.0015  0.0191   0.0399   0.0511    0.0563   0.0000   441.1816       9.03467       14.3053       1.65505      -2.86130      -1.37654      -1.91617     -0.581097      -1.62416      -3.33505     -0.317035     -0.209679      -2.01180     -0.772979      0.222983      0.433585     -0.429539    -0.0924212      0.894257       1.22314       1.30233       1.43215       1.46176       1.46393       1.45519       1.34139       1.25490       1.13463       1.01124      0.909137      0.796817      0.691505      0.555999      0.455277      0.370331      0.292721
  35  14 3386.9617    3.3767  2.2411 12.5410 -0.0003  0.0234   0.0299   0.0627    0.0411   0.0000   439.3279       14.9202       17.7804       3.25293       5.17448      -2.25385     0.0946153      -4.19938     -0.373103     -0.405005      -1.46253      0.495465       1.34543     -0.913412      0.179283      0.458614     -0.392704      0.319067       1.09316       1.43123       1.59723       1.68833       1.76637       1.75767       1.69312       1.63997       1.51252       1.35374       1.24674       1.09608      0.959512      0.811943      0.670131      0.559014      0.456624      0.359847
  35  15 3543.1161    2.8078  3.4674 11.9046 -0.0003  0.0306   0.0200   0.0797    0.0329   0.0000   443.7272       14.7163       9.43098       3.70159       1.68950       1.43325      -4.05697      -5.13196       2.38153      -4.06966      -1.00065       1.08233    -0.0933429      -1.44075     0.0554717     0.0275599     -0.438901      0.642879       1.37443       1.85156       2.02131       2.17394       2.22133       2.21467       2.19912       2.10627       1.95064       1.76771       1.59967       1.42362       1.21154       1.04690      0.854929      0.711378      0.572703      0.458672
  35  16 3698.1918    2.3325  4.9546 11.3015  0.0000  0.0379   0.0140   0.0991    0.0286   0.0000   442.2053       15.5765       12.0450       3.29118     -0.523792      -4.91551      0.778553      -2.61550      0.576960      -3.52344       1.69516      0.662704      -2.79873      0.205200       1.47978      0.416215      0.148629       1.29845       1.71115       2.29879       2.52731       2.74163       2.83288       2.81027       2.75873       2.59815       2.46710       2.19192       2.01176       1.75401       1.53844       1.29472       1.10039      0.892271      0.716537      0.559224
  35  17 3852.3735    1.9011  7.2024 10.8678 -0.0003  0.0502   0.0097   0.1345    0.0250   0.0000   437.8110       14.3461       14.8220       3.83186      -7.33009       1.26307       2.60061      -4.80405      -2.72598     -0.944829      -2.36285      -6.19814       1.69605     0.0923852      -1.01341     -0.281577       1.42819    -0.0669208       2.23407       2.97627       3.26490       3.56992       3.67986       3.66673       3.61580       3.43653       3.14696       2.90009       2.62519       2.30137       2.00522       1.67837       1.42551       1.17301      0.931324      0.743926
  35  18 4005.6357    1.5915 10.1220 10.6456 -0.0001  0.0685   0.0071   0.1852    0.0222   0.0000   439.8279       12.0849       13.9627       1.58301       4.93085      -4.17830       3.75086      -3.75777       6.67322      -8.74805      -1.82913      -7.54043      -2.82809     -0.372333       1.77731       1.54682     -0.840760      0.322473       3.04317       4.14214       4.53541       4.98752       5.15371       5.10711       4.98209       4.73113       4.41283       4.04918       3.58509       3.16906       2.72187       2.33680       1.94764       1.58936       1.28328       1.00316
  35  19 4158.1554    1.3160 12.1337 10.5187  0.0002  0.0856   0.0056   0.2278    0.0203   0.0000   437.0164       24.9952       13.1767       10.0723       5.32975       4.57946       11.1721      -1.20143       3.33963      -12.4272      -4.53396      -5.38355       6.55612       5.13961      -5.36295      -2.15845       1.84546       2.25421       3.69880       5.10712       5.56285       6.07217       6.24391       6.19990       6.12851       5.77894       5.47883       4.95006       4.48539       3.86929       3.38238       2.85975       2.37283       1.97116       1.56398       1.23549
  36   4 1681.9130    0.2978  0.2783  9.5791 -0.0050  0.0087   0.0075   0.0216    0.0252   0.0000   441.2049     -0.223368       19.8546      0.901038      -1.53696       1.06409      0.932733     -0.900862     -0.843502     -0.471400      0.668768    -0.0196846     0.0848827      0.283145     -0.380723    -0.0473204     0.0524472      0.106253      0.408120      0.501357      0.560842      0.597497      0.634476      0.615737      0.622596      0.623400      0.559521      0.482255      0.458986      0.429513      0.349114      0.290459      0.253993      0.211884      0.168638      0.132615
  36   5 1875.4347    0.5005  0.5060  9.7219 -0.0023  0.0113   0.0089   0.0278    0.0371   0.0000   441.6023      0.352969       20.7713    -0.0785438      -1.79897       1.08547       1.53368      0.713142     -0.213441      0.194250     -0.806998      0.214199      0.156372    -0.0170552      0.109851     -0.362087     -0.177905     -0.327999      0.515961      0.680027      0.787829      0.831747      0.842039      0.842503      0.821328      0.794908      0.754602      0.683343      0.614197      0.522915      0.453343      0.393494      0.321248      0.277822      0.229823      0.170944
  36   6 2063.1003    0.7707  0.7341  9.9155 -0.0032  0.0150   0.0111   0.0319    0.0516   0.0000   440.6263       1.17429       21.0536     -0.315309      -4.86140      -2.47697       1.12109       1.42868      0.133462     -0.431306      0.880692     -0.263411      0.260445     -0.198120     -0.204627      0.494080      0.292865      0.332338      0.825864       1.14771       1.30951       1.29979       1.23011       1.09558      0.958391      0.839954      0.832946      0.841737      0.881171      0.876441      0.835172      0.788426      0.644635      0.527637      0.455397      0.352977
  36   7 2245.5700    1.1137  0.9493 10.5814 -0.0011  0.0150   0.0147   0.0386    0.0600   0.0000   440.2439       1.37819       18.2466       1.10342      -3.58484      0.454656       2.03950      0.909237      0.123132      0.103186      0.427726     -0.515470      0.693148      0.102251     -0.252457     -0.494318      0.476968     0.0903172      0.685094      0.931350       1.01736       1.09415       1.10230       1.11140       1.10577       1.02530      0.969491      0.892956      0.810541      0.714232      0.621884      0.516131      0.432440      0.359955      0.302520      0.236282
  36   8 2421.2327    1.6376  1.1383 11.1318 -0.0030  0.0160   0.0198   0.0421    0.0714   0.0000   441.8565      0.769980       20.9999       3.32829      -3.09158      -1.03493      0.192349     -0.203860      -2.87833      0.687287      0.115324      0.678518      0.366558     -0.825715      0.346861     -0.396263      0.219092    -0.0303064      0.724801      0.945480       1.04157       1.15688       1.17360       1.17952       1.13878       1.08684       1.02315      0.955321      0.841272      0.745430      0.652198      0.555085      0.462473      0.387143      0.308917      0.246185
  36   9 2592.8420    2.1606  1.2819 11.6161 -0.0011  0.0171   0.0245   0.0453    0.0644   0.0000   440.9654       5.18687       19.4390       2.38502      -4.09968       3.23840      -2.48469      -3.51112      0.292870     -0.443691      -1.33023     -0.206022     -0.909953      -1.08867     -0.734165     -0.593246     -0.186044    -0.0607580      0.795568       1.04511       1.15498       1.24153       1.26066       1.26019       1.22272       1.21407       1.13319       1.00363      0.943606      0.793371      0.705483      0.591627      0.503243      0.420165      0.344835      0.266044
  36  10 2762.9064    2.8874  1.1306 12.4128 -0.0025  0.0160   0.0355   0.0422    0.0697   0.0000   440.2755       4.82732       18.3049      0.924987      -2.28481      -1.36845      -1.78013      -3.66655      0.342634      -1.80095      -1.28368      -1.36101      0.296728      -1.31937     -0.295904      -1.11180      0.164932      0.319718      0.715799      0.959772       1.03476       1.15641       1.17993       1.17570       1.15350       1.07973       1.02909      0.960348      0.838447      0.738088      0.663159      0.560397      0.452628      0.397456      0.313274      0.247204
  36  11 2930.4888    3.6357  1.1165 12.8238  0.0009  0.0155   0.0436   0.0414    0.0695   0.0000   441.8217       5.94602       17.3652       2.36500      -1.13070      0.156183       1.07140     -0.638908       1.69270      -1.71316    -0.0195571     -0.631528      0.192193     -0.867045      0.818876      0.446043     -0.758373    -0.0784686      0.717428      0.958435       1.02978       1.12859       1.11898       1.12841       1.09207       1.05649       1.00125      0.914521      0.838114      0.745698      0.652347      0.550039      0.470112      0.387121      0.315005      0.248796
  36  12 3094.5672    4.1048  1.2186 13.2307 -0.0012  0.0169   0.0490   0.0437    0.0681   0.0000   441.0500       10.2073       16.1957       4.60098      -1.88737     -0.224873       1.86985      -1.19168    -0.0246400      -3.55821     -0.232407      0.181045      0.449304    0.00705140    -0.0309912      0.309417      0.199743    0.00488539      0.769190       1.01980       1.09746       1.22837       1.20555       1.26839       1.21487       1.14097       1.06123       1.00539      0.898451      0.802554      0.685778      0.584002      0.488388      0.401049      0.336522      0.264241
  36  13 3255.3981    3.8617  1.5978 12.8782  0.0009  0.0188   0.0394   0.0519    0.0536   0.0000   440.3381       12.3288       15.6574       1.28063     -0.367634     -0.589295      -1.20834      -3.26460       2.19677      -3.16455     -0.559070     -0.340671      0.522018     -0.743574       1.02832     -0.417501      0.700422      0.737168      0.860938       1.14953       1.25001       1.37921       1.41208       1.40868       1.38416       1.31044       1.25356       1.12174       1.00539      0.879293      0.767832      0.653525      0.557713      0.457804      0.375532      0.298487
  36  14 3414.0560    3.3134  2.3738 12.3016  0.0009  0.0232   0.0275   0.0630    0.0408   0.0000   439.2281       12.9727       13.6879       3.66680       1.46618      -1.47438      -3.76601      -2.58235       2.72898      -2.28706      -2.94072      -1.89127      0.930255      -1.24076      0.578272     0.0410254      0.515324     0.0599629       1.06516       1.42745       1.60120       1.73725       1.76263       1.78443       1.72694       1.68781       1.54572       1.44275       1.28193       1.10772      0.949398      0.807075      0.662335      0.559417      0.461537      0.365168
  36  15 3571.1605    2.6939  3.6711 11.7736 -0.0005  0.0307   0.0183   0.0814    0.0313   0.0000   440.9853       15.3835       14.6930       2.70689      -1.99967       1.01499       5.44232      0.896965      -1.22560      -2.47818       1.01537     -0.386044       3.04480       1.34160       1.40638      0.517345     -0.383065     0.0234258       1.38291       1.86785       2.06542       2.20664       2.26990       2.26711       2.19497       2.12979       1.96707       1.83058       1.65538       1.45619       1.27181       1.07866      0.902406      0.739634      0.598589      0.483752
  36  16 3727.0676    2.2319  5.5283 11.2173 -0.0001  0.0402   0.0126   0.1072    0.0267   0.0000   438.9396       10.4431       21.0474       3.88693      -1.74320      -6.94752      0.405662      -3.15281     -0.214123      -2.64712      -3.86646     0.0636439      0.419084      -1.02881      0.407344      0.480414   -0.00685698       1.23137       1.80192       2.40834       2.60459       2.85654       2.92645       2.91292       2.83685       2.70654       2.54570       2.35240       2.14909       1.88125       1.65896       1.41430       1.17855      0.979212      0.797081      0.633303
  36  17 3881.9315    1.8096  8.0172 10.8907 -0.0001  0.0539   0.0089   0.1486    0.0233   0.0000   435.8506       17.3888       11.2029       7.53195      -2.07129      -4.40074       1.69410       4.43862      0.805810      -1.86577       5.43911    -0.0629543      -2.91470      -2.19203     -0.190477      0.792544     -0.358175     0.0306139       2.43586       3.20311       3.61170       3.83513       3.97538       3.96703       3.91222       3.72913       3.48298       3.16623       2.89516       2.52099       2.22886       1.89451       1.58805       1.30960       1.06796      0.851516
  36  18 4035.9831    1.5434 10.0080 10.6518 -0.0007  0.0675   0.0069   0.1824    0.0221   0.0000   439.5011       17.7206       26.6155       2.32666      -9.65326      -10.4956       7.22742      -4.08207      -2.75959     -0.547886      -1.79271      -7.21801       5.45151       3.16685     -0.976215      -1.18300      -1.44458       1.46635       3.00193       3.99000       4.38495       4.75161       4.88648       4.89062       4.80305       4.63370       4.29412       3.94445       3.57504       3.15320       2.76314       2.32069       1.97386       1.62762       1.31371       1.05996
  36  19 4189.4004    1.2540 13.3056 10.4738 -0.0013  0.0910   0.0050   0.2463    0.0197   0.0000   439.6166       25.1665       18.0408       3.57705      -4.79483       3.41039      -5.90363       1.92419      -1.74134      -9.35571      -9.54444       8.08752      -6.05998     -0.224286       6.93370       3.75062       1.49230      -1.03528       3.96823       5.27032       5.93459       6.28158       6.63326       6.52910       6.40495       6.13840       5.74516       5.27800       4.72643       4.22965       3.67586       3.16249       2.65441       2.18342       1.76679       1.41081
  37   4 1697.5889    0.3022  0.3321  9.5841 -0.0076  0.0098   0.0070   0.0240    0.0256   0.0000   441.2942     -0.648807       20.7078      0.719361      -2.61313      0.429870     -0.885077     -0.836368      0.257398      0.578128       1.40430     -0.366478     -0.558713      0.611911      0.192267     0.0549260     -0.286158    -0.0967252      0.436598      0.604041      0.691132      0.763482      0.815942      0.785452      0.790791      0.730532      0.696644      0.635580      0.570349      0.461585      0.411718      0.361014      0.300585      0.238415      0.190506      0.154102
  37   5 1892.2199    0.5192  0.5073  9.7155 -0.0012  0.0112   0.0091   0.0277    0.0377   0.0000   441.5498     0.0563750       20.2352     -0.113337      -1.46713     -0.174746      0.345228     -0.142030     -0.522004      -1.37501     -0.531708       1.05799    -0.0262274     -0.153955     -0.127577     -0.274646     0.0175129      0.101266      0.491834      0.637233      0.680353      0.743528      0.788686      0.771176      0.733994      0.754334      0.686743      0.642040      0.555456      0.506796      0.455888      0.380591      0.335686      0.268516      0.224356      0.178229
  37   6 2081.1564    0.7545  0.8493 10.1075 -0.0013  0.0140   0.0106   0.0370    0.0484   0.0000   440.7124       1.23924       19.4939      -1.33708      -1.10025    -0.0861652       1.69989     -0.396970      0.623531      0.292657     -0.619335      -1.05816     0.0762023    -0.0534640     -0.134171      0.333342      0.363905     -0.115326      0.593024      0.794139      0.888840      0.952370      0.981519       1.02046      0.990933      0.922407      0.866914      0.778933      0.710209      0.652974      0.565314      0.487533      0.400806      0.334741      0.269747      0.216182
  37   7 2264.3821    1.1716  1.0302 10.4314 -0.0018  0.0149   0.0145   0.0397    0.0681   0.0000   441.7964       2.12631       20.4405       1.25584     -0.957442     -0.927975      0.650896      -2.64365      0.252274      -2.17462     -0.247812    -0.0131530      0.504431     -0.360260    -0.0836429     0.0867789      0.119346     -0.156132      0.677102      0.895086      0.988167       1.08399       1.06899       1.06129       1.03332       1.00856      0.946785      0.905618      0.777893      0.717332      0.638063      0.557200      0.447682      0.373856      0.312580      0.260691
  37   8 2440.7994    1.6697  1.1779 11.3213 -0.0007  0.0167   0.0203   0.0443    0.0684   0.0000   440.6403       1.97233       17.9325       1.54456      -4.16936      0.272220      0.552985      -3.42084     -0.809274       1.14673       1.07756     -0.140612      0.864068      -1.43290     -0.257821     -0.259495    0.00596565    -0.0350529      0.727764       1.00291       1.07749       1.17793       1.20550       1.19765       1.19883       1.15993       1.09053      0.979030      0.869504      0.786901      0.677232      0.607070      0.487542      0.404913      0.334530      0.267345
  37   9 2613.4800    2.3098  1.1939 11.6341 -0.0034  0.0159   0.0266   0.0423    0.0749   0.0000   441.0618       4.72136       18.7040     -0.624150      -1.23484      0.369424     -0.808835      -1.63410      -3.30817     -0.367367      -1.10586     -0.759571     -0.285539     -0.412983      0.169252    -0.0540296      0.936137     -0.403491      0.698884      0.953922       1.05377       1.13636       1.15605       1.15972       1.17638       1.09568       1.04242      0.949544      0.854410      0.740275      0.655721      0.549778      0.477981      0.392181      0.320228      0.255710
  37  10 2784.7256    3.0354  1.1124 12.4808 -0.0007  0.0160   0.0366   0.0401    0.0711   0.0000   440.8572       6.70102       18.9296       2.28458      -2.19493      0.403747      -1.10102      -1.91745     -0.247385     -0.776781      -1.39795      0.124447      0.340246     -0.679884     -0.215941     -0.126641     -0.639593     0.0300698      0.722257      0.976617       1.04802       1.15485       1.18032       1.19762       1.17031       1.13751       1.03275      0.935264      0.850829      0.777553      0.656285      0.582143      0.480389      0.391615      0.331381      0.261737
  37  11 2953.5350    3.7650  1.0913 12.9385 -0.0016  0.0161   0.0458   0.0410    0.0708   0.0000   441.1317       7.80170       20.0064       2.76871      -1.95640     -0.900175    -0.0267441      -1.39553     -0.624221      -1.11173      0.456121      -1.20329     -0.956357      0.109840     0.0348719   -0.00872656      0.262021      0.244336      0.842374       1.14637       1.28289       1.34603       1.31052       1.25921       1.19336       1.09718       1.04412      0.995745      0.952372      0.907188      0.857084      0.742961      0.627658      0.502206      0.396387      0.308745
  37  12 3118.7552    4.1149  1.3037 13.0954 -0.0011  0.0171   0.0459   0.0443    0.0637   0.0000   440.5240       8.69544       17.2374       1.06796      -1.29728      0.338186    -0.0489694      -4.95976     -0.540522     -0.118744      0.372567      -1.98214      0.593534      0.283250      0.214322     -0.579540      0.357782      0.563698      0.775433       1.03459       1.12292       1.24022       1.26210       1.26486       1.24447       1.22471       1.12981       1.04128      0.922594      0.817585      0.691480      0.603366      0.510625      0.424086      0.349814      0.279669
  37  13 3280.9627    3.8378  1.7791 12.7542 -0.0020  0.0202   0.0362   0.0514    0.0477   0.0000   439.0612       11.6088       19.5201       6.81350      -2.28922      0.146052      -3.98097      -4.17910     -0.398656      -1.73861       3.78073      -1.27482    -0.0425478     -0.896941      0.226915      0.116720     -0.858999      0.369467      0.894735       1.20984       1.30929       1.44740       1.43672       1.45319       1.43478       1.35393       1.27400       1.18551       1.07915      0.959392      0.844639      0.726962      0.614565      0.501741      0.423171      0.331577
  37  14 3440.7356    3.1850  2.5035 12.3967 -0.0010  0.0244   0.0258   0.0649    0.0359   0.0000   441.6854       13.3012       17.7594       2.96351      -1.92715      0.994194      -1.57029      -3.03339      -3.65745      -2.38862      -1.76026     -0.834864     -0.187645       1.22995      0.850256     0.0704102      0.780536     -0.160948       1.09014       1.45444       1.56665       1.72650       1.79666       1.76904       1.75478       1.67501       1.58050       1.42955       1.30959       1.15410       1.00845      0.875029      0.734472      0.620708      0.508382      0.400501
  37  15 3598.8588    2.6350  3.9349 11.6521 -0.0007  0.0315   0.0170   0.0837    0.0308   0.0000   441.4968       16.0469       11.8153       3.40658     -0.804301      0.899170       1.26678      -2.63912       1.44260      -4.72831      -1.60073      -1.64592      -1.38632     -0.872670      0.205406       1.36254      0.932649      0.462433       1.35682       1.84432       2.03448       2.21924       2.25684       2.29063       2.23144       2.14292       1.98658       1.81830       1.68762       1.47820       1.32681       1.09705      0.940345      0.764392      0.639241      0.509378
  37  16 3755.6210    2.1832  5.6951 11.1531 -0.0001  0.0407   0.0119   0.1077    0.0265   0.0000   441.9468       14.4247       13.1474       6.67861      0.388540       1.34951      -2.60960     -0.285631     -0.993947       1.00511       4.03157      -1.60851       2.59004     -0.518470     -0.358221     -0.742248     -0.731071    -0.0343398       1.79871       2.42880       2.69482       2.88299       3.01453       3.00915       2.94847       2.81392       2.63663       2.41081       2.20025       1.95141       1.69249       1.44789       1.22052       1.01383      0.830978      0.673992
  37  17 3911.1464    1.7757  8.1310 10.8920 -0.0006  0.0544   0.0085   0.1493    0.0224   0.0000   437.9306       12.3741       16.8398       8.57737      -6.42189      -10.3662      -7.04219      -3.42824      -4.85453      -7.84160      -2.50958      -6.63624      -4.21180      -2.52051      -1.13837       1.10152     0.0842264     -0.166628       2.28509       3.12143       3.41560       3.71578       3.79193       3.88039       3.80727       3.65909       3.37819       3.13634       2.83678       2.51779       2.19191       1.86859       1.58969       1.31856       1.07468      0.870331
  37  18 4065.9189    1.4845 10.6936 10.6727 -0.0003  0.0716   0.0063   0.1951    0.0208   0.0000   437.8322       13.6498       16.3998       5.09034      -2.99568      -4.69189      -5.99654      -4.42605      -16.5630       4.94602       1.65336       5.17383      -4.01153       1.20142      0.147528       2.32481      -1.12338      0.344596       3.04053       4.11333       4.59452       4.93415       5.10445       5.13047       5.01530       4.82929       4.49703       4.15867       3.81427       3.32437       2.92652       2.50930       2.12810       1.74133       1.43470       1.15236
  37  19 4219.8926    1.2245 14.0907 10.4571  0.0006  0.0957   0.0047   0.2582    0.0188   0.0000   443.8521       18.2732       15.5305      0.663130      -12.1974       15.0622      -5.70981      -16.0028       1.42678       3.90709       3.59241      -7.01643     -0.201226      -1.73508      0.670461      0.756166       2.20552      0.291507       4.03001       5.42920       6.05952       6.54620       6.80560       6.82793       6.66969       6.41866       6.05980       5.52126       5.00903       4.41507       3.86523       3.32458       2.80386       2.32944       1.90746       1.51347
  38   2 1262.5384    0.0884  0.0705  9.6179 -0.0137  0.0132   0.0059   0.0146    0.0169   0.0000   441.9784     -0.528944       21.1938      0.307111      -3.93957       1.68177      0.603041    -0.0216873     -0.658798     -0.923103      0.817357      0.176541    -0.0472021      0.184145     -0.463116      0.211677    -0.0637269    -0.0808734      0.520188      0.593927      0.964852      0.634744      0.954754       1.00219      0.758622      0.868956      0.732819      0.540560      0.622104      0.500842      0.422649      0.442308      0.296889      0.292465      0.194351      0.141925
  38   4 1713.0466    0.3283  0.3188  9.5766 -0.0039  0.0110   0.0075   0.0211    0.0264   0.0000   440.7904      -1.15373       20.1845      0.372048      -2.93278      0.579486      0.386074    -0.0984838      0.742251      0.362519      0.275166      0.146060     -0.259518      0.122788     -0.276365     -0.386184     -0.465038      0.107469      0.558583      0.734405      0.761848      0.675959      0.661867      0.697994      0.833063      0.814928      0.780864      0.642891      0.535763      0.454177      0.412304      0.365243      0.309432      0.270233      0.231230      0.186734
  38   6 2098.9908    0.8139  0.8031 10.0225 -0.0022  0.0133   0.0112   0.0338    0.0542   0.0000   440.5371      0.996787       19.8352       1.31042     -0.780754       1.12202      0.876735      -1.97424      0.770927    -0.0654529      0.767475      0.936066     -0.860915     -0.256498     -0.237600     -0.665831    -0.0573011      0.332656      0.587265      0.776116      0.910219       1.00430       1.01384       1.00904       1.00803      0.954073      0.889450      0.805957      0.709577      0.637099      0.553316      0.476017      0.396484      0.339109      0.276915      0.221406
  38   7 2282.9683    1.2047  1.0408 10.6883 -0.0012  0.0154   0.0150   0.0389    0.0614   0.0000   441.5513       1.10782       19.9978     -0.313266      -1.75021     -0.500618     -0.436740     -0.624675       1.12070     -0.517553     -0.546931     0.0397214      -1.68203      0.455558      0.471650     -0.625063     -0.121326     -0.271169      0.645755      0.884486      0.934565       1.08052       1.09488       1.12045       1.06630       1.02151      0.973787      0.893674      0.785995      0.716367      0.629860      0.543951      0.458090      0.381024      0.317228      0.251566
  38   8 2460.0821    1.7404  1.2151 11.2436 -0.0050  0.0171   0.0198   0.0417    0.0651   0.0000   442.3639       2.48952       18.5622       1.13407      -2.04804     -0.372199       1.81537      -1.84440      -1.21223      -2.40372     -0.764320     -0.606863    -0.0303727    -0.0908319     -0.646632     -0.164987      0.466062      0.538774      0.717776      0.989982       1.04857       1.17408       1.17799       1.18426       1.17310       1.05475       1.08866      0.957113      0.913007      0.769363      0.726444      0.623722      0.520853      0.432540      0.362458      0.292626
  38   9 2633.8731    2.3599  1.1848 11.8909 -0.0012  0.0159   0.0270   0.0420    0.0671   0.0000   440.9508       6.11334       19.3009       1.38749      -4.32180      0.556285      0.766993      0.465777      -1.42054      -1.97800     -0.805240     -0.793134     -0.882266     -0.716991      0.451178      0.455855      0.471898     -0.157883      0.704618      0.936570       1.00959       1.12291       1.12824       1.13770       1.15500       1.09531       1.04111      0.921677      0.876741      0.751124      0.651957      0.568255      0.482461      0.410906      0.341986      0.271157
  38  10 2806.2819    3.1201  1.1179 12.5757 -0.0001  0.0153   0.0368   0.0401    0.0676   0.0000   441.3212       5.57651       18.6106       2.13772      -2.63523      0.152911     -0.394131     -0.849951     -0.948084     -0.427502     0.0469058      -1.45197    -0.0659299      0.574957     -0.117577    -0.0815622      0.332632      0.265646      0.696510      0.890366      0.991843       1.08829       1.12046       1.13625       1.12896       1.05907       1.00911      0.900313      0.824789      0.743156      0.635499      0.557329      0.475413      0.406683      0.331014      0.259974
  38  11 2976.1637    3.8886  1.0949 12.9709 -0.0010  0.0150   0.0464   0.0396    0.0724   0.0000   441.7289       9.88125       17.5463       3.38546      -1.73756      0.809199       1.69270      -1.96897       1.46052     -0.783216      0.444829      -1.81444     -0.545955      -1.15337     0.0661934     0.0408721     0.0780351     -0.152402      0.694680      0.904125      0.999766       1.07416       1.10683       1.13010       1.13386       1.06583       1.00304      0.900868      0.801161      0.721811      0.650798      0.564486      0.487314      0.401011      0.320581      0.257816
  38  12 3142.5980    4.1059  1.2602 13.2266 -0.0030  0.0163   0.0465   0.0449    0.0612   0.0000   442.2621       7.93686       15.3294       3.56498     -0.333507      -1.97687     0.0160065      -3.11621      0.140167      -4.99885      0.544581     -0.953067     -0.769546     -0.231128      0.267783     -0.771753    -0.0737474     -0.528069      0.732548      0.946621       1.03940       1.12890       1.11142       1.17629       1.14395       1.09607       1.03733      0.952179      0.871162      0.788833      0.693012      0.590006      0.498188      0.413139      0.343019      0.280759
  38  13 3306.0192    3.7413  1.9158 12.7749 -0.0007  0.0210   0.0336   0.0531    0.0435   0.0000   439.6324       9.99156       16.8478       4.59364      -1.82951      -2.18616       1.73782      -2.78754       2.44105      -2.69060      0.159744      0.426938       2.21663     -0.252354      0.640408      0.759199      0.300161      0.246840      0.888147       1.20015       1.31393       1.44238       1.48720       1.50395       1.46929       1.43364       1.30778       1.21294       1.08832      0.974990      0.887208      0.756174      0.644011      0.528709      0.437510      0.356530
  38  14 3467.0728    3.1472  2.8399 12.1614 -0.0004  0.0257   0.0231   0.0665    0.0341   0.0000   438.1722       11.3074       13.7567       1.47052       3.12522      -1.83784     -0.244705      -4.34862     -0.824994     -0.768258       1.43076      -1.30418      -2.36629      0.303514       1.08249      0.677900     -0.638377      0.901172       1.07528       1.44801       1.61233       1.71507       1.82111       1.78444       1.75733       1.69019       1.58796       1.46373       1.34795       1.20012       1.04437      0.915171      0.765584      0.652919      0.535276      0.432535
  38  15 3626.2048    2.5422  4.2195 11.6913 -0.0002  0.0330   0.0158   0.0866    0.0274   0.0000   439.4987       15.3676       15.1481       4.21661      0.292748      -3.50716       2.26857      -2.63000       3.58895      -4.58812      -1.79216       1.95907   -0.00689624      -1.06956     -0.288247       1.84416      0.433585     0.0434642       1.40177       1.84788       2.06379       2.24894       2.28007       2.30475       2.28929       2.17889       2.00391       1.90323       1.74378       1.53297       1.37853       1.17031       1.00716      0.837848      0.691193      0.562457
  38  16 3783.8238    2.0919  6.0765 11.1429 -0.0004  0.0420   0.0110   0.1145    0.0244   0.0000   441.9662       9.98051       7.15127       6.12316      -5.01213      -4.78334       5.39817      -2.95504       1.93322      -3.55864       4.19457      0.225848       1.98265       1.69593    -0.0264696      0.119408      0.550039      0.146974       1.75628       2.33696       2.57449       2.78143       2.91138       2.91264       2.89088       2.78073       2.57868       2.36617       2.18306       1.95291       1.71586       1.48745       1.27455       1.05019      0.875257      0.689554
  38  17 3940.0941    1.7362  8.7515 10.7675  0.0001  0.0567   0.0078   0.1548    0.0226   0.0000   434.4117       16.4213       20.2999       4.81883      -11.2798      -3.28966      -2.02729      -2.73972       4.32910      -7.00197       5.03101      -1.59342      -1.69635       1.40902      0.417667       1.20192       1.19473     -0.154115       2.39784       3.22459       3.55730       3.88329       4.05040       4.03269       3.93784       3.76937       3.58608       3.31096       2.99173       2.69658       2.35913       2.01800       1.70026       1.43952       1.18048      0.956324
  38  18 4095.4147    1.4042 11.2463 10.6857 -0.0003  0.0759   0.0059   0.2074    0.0201   0.0000   434.5092       19.9740       12.1797       8.96997      -2.41385      -10.7219       7.81791      0.822244       5.27185      -1.70780      0.163489      -4.24473       2.09438       2.06501       1.58423      -1.53127     -0.364504       1.72025       3.12732       4.23031       4.63019       4.98372       5.20217       5.26448       5.13669       4.94265       4.69499       4.35453       3.93131       3.51304       3.07975       2.67256       2.24803       1.87858       1.55208       1.25130
  38  19 4250.3758    1.1815 13.9068 10.4264 -0.0004  0.0956   0.0045   0.2564    0.0186   0.0000   437.3255       26.4888       8.89218       8.89139      -7.96911      -7.44902      -7.87095      -5.60627       10.0019      -7.92678      -2.12440       4.43752      -5.09014      -1.23851      -2.07795       2.29231      -3.42449      0.536269       3.92332       5.29062       5.90433       6.38445       6.61685       6.73488       6.55340       6.29199       5.90749       5.51391       4.93560       4.42447       3.89110       3.36902       2.84982       2.37854       1.94195       1.56723
  39   4 1728.2499    0.3530  0.3337  9.6286 -0.0032  0.0096   0.0077   0.0208    0.0265   0.0000   441.3625      0.804186       19.6780      0.165863      -2.71695       1.66348      0.521146      0.690465     0.0333454     0.0502803       1.26382     -0.202743      0.127667      0.164446     -0.511255      0.120694    -0.0953442     -0.104306      0.432343      0.577847      0.636162      0.677398      0.710446      0.689427      0.732382      0.683944      0.642769      0.565136      0.524917      0.494599      0.397055      0.375275      0.307836      0.248256      0.203827      0.166684
  39   5 1925.1925    0.5627  0.5952  9.6761 -0.0012  0.0116   0.0087   0.0277    0.0398   0.0000   440.2931     -0.362107       19.5062     -0.507931      -3.43362     -0.166133      0.744559      0.686715      0.830917     -0.678972     -0.219144     0.0635687     -0.555132      0.741429      0.248753     -0.283095      0.252472     0.0149478      0.480914      0.616101      0.722119      0.749848      0.791367      0.756769      0.758083      0.760849      0.726775      0.670069      0.622861      0.537726      0.463136      0.398054      0.349287      0.279981      0.247404      0.194311
  39   6 2116.5927    0.8672  0.7842 10.0672 -0.0008  0.0127   0.0117   0.0324    0.0536   0.0000   441.8721       1.18885       19.6715      0.574721      -1.42236      -1.40523       1.37159     -0.740419      -1.62951     -0.868194      0.315005      0.311168      0.302306     -0.130272     -0.496509      0.363094      0.188912     -0.155589      0.533555      0.712146      0.772766      0.841430      0.890773      0.866852      0.886021      0.822373      0.780663      0.721960      0.652101      0.598969      0.527272      0.467306      0.391976      0.328773      0.276988      0.226878
  39   7 2301.3404    1.2488  1.0398 10.8277 -0.0005  0.0153   0.0154   0.0389    0.0588   0.0000   441.1322       1.38813       19.9868       1.18710      -1.25866      -1.17242      0.810933     0.0565040      -1.44846     -0.741485      -1.35464      0.422965     0.0794564     -0.620225      0.279180      0.510629      0.361214     -0.482714      0.655321      0.827087      0.928062       1.00389       1.02415       1.07033       1.06630       1.02399      0.969173      0.856059      0.777144      0.710546      0.627719      0.549270      0.486206      0.403517      0.331162      0.273099
  39   8 2479.1637    1.8036  1.2229 11.3804 -0.0015  0.0165   0.0202   0.0427    0.0589   0.0000   440.7006       4.12418       19.8354      0.979327      -2.23914      0.290636      0.496702     -0.507328       1.19163      -1.49239     -0.852043      0.858974     0.0303709     0.0100762      0.731202      0.434563      0.277836     -0.191587      0.679874      0.923616      0.975722       1.06933       1.09903       1.12573       1.09496       1.08421       1.03666      0.941572      0.846392      0.756458      0.663921      0.571623      0.494543      0.421046      0.329973      0.286734
  39   9 2654.0062    2.4883  1.1833 11.9946 -0.0033  0.0162   0.0285   0.0410    0.0657   0.0000   441.1675       6.22629       20.5130       1.15284      -2.77788     -0.800816       2.00706      -2.72783     -0.196422      -2.72565     -0.237447     -0.273000     -0.268027     -0.950625      0.531538     -0.489715     -0.189900      0.254526      0.651456      0.888335      0.949078       1.02327       1.06642       1.10699       1.09669       1.04891      0.960173      0.887695      0.825942      0.748833      0.654740      0.565214      0.477404      0.404961      0.337013      0.268670
  39  10 2827.4898    3.2443  1.1965 12.4543 -0.0010  0.0157   0.0365   0.0413    0.0703   0.0000   442.1922       5.72405       19.9666     -0.413286      -2.12464     -0.916800      0.692769      0.479680     -0.264016      -1.21962     -0.889021      -1.30797     -0.366380      0.308470      0.828998    -0.0408885      0.317555      0.233475      0.662644      0.893794      0.978639       1.06629       1.04334       1.09731       1.06700       1.01795      0.964550      0.923214      0.811430      0.763976      0.662996      0.558522      0.489461      0.408006      0.341713      0.282514
  39  11 2998.3873    3.9246  1.1446 13.0628 -0.0015  0.0154   0.0460   0.0410    0.0671   0.0000   440.3609       8.48994       18.5499      0.920738      -2.05962      -1.25528     -0.668373      -2.54577    -0.0326294      -2.46099      0.359199     -0.514345      0.306179     -0.633656     -0.465866      0.178223      0.410037      0.411682      0.644435      0.844433      0.897895       1.02904       1.03947       1.05629       1.03057       1.01961      0.932297      0.879791      0.779059      0.710636      0.636419      0.544767      0.475608      0.395362      0.332951      0.267446
  39  12 3166.0041    4.1441  1.4078 13.0234 -0.0005  0.0171   0.0432   0.0453    0.0563   0.0000   440.3506       7.89857       15.6196       1.27070      -2.41307      -3.98772       1.79435      -2.60823      -1.02864    -0.0848049      0.244015    -0.0574732     -0.178567      -1.96428      0.321110     -0.323059     -0.333863     -0.209616      0.725891      0.966158       1.03671       1.13792       1.16542       1.20618       1.16564       1.10581       1.04096       1.00661      0.894331      0.802854      0.716124      0.624906      0.519537      0.441240      0.367807      0.295600
  39  13 3330.7505    3.6706  1.8775 12.8364 -0.0009  0.0205   0.0338   0.0531    0.0422   0.0000   441.1696       9.90974       15.2912       4.10171      -1.41223     -0.437805      0.689013      -3.77449     -0.666473      -2.46627       1.08787     -0.410519      -1.49059      -2.15612       1.89432      0.517430      -1.01227    -0.0578876      0.880370       1.18216       1.31176       1.44608       1.48821       1.51617       1.47472       1.41335       1.30519       1.21874       1.10836      0.991364      0.870119      0.759193      0.650765      0.550721      0.448120      0.356149
  39  14 3493.0102    3.0016  3.2096 12.0575 -0.0018  0.0271   0.0209   0.0726    0.0303   0.0000   440.5903       14.9777       16.5004       4.93497      -3.47379      -5.21325       2.86780      -6.80386       1.38182      -4.51836       1.31112      -1.82712     -0.437593      -1.55399      -1.49063      -1.83831     -0.457044     -0.378459       1.14425       1.52034       1.68504       1.81032       1.86586       1.87083       1.84329       1.74947       1.68549       1.57148       1.42629       1.31295       1.12911      0.988647      0.842679      0.697188      0.586264      0.473720
  39  15 3653.2339    2.4732  4.7225 11.4851 -0.0006  0.0344   0.0142   0.0925    0.0257   0.0000   441.9744       15.1958       18.4840       2.12404     -0.573975      -2.22508      0.162577      -5.45695     -0.278846      -4.19255      -3.42544      -1.48234      -3.05170       1.77624      0.235838       1.22964       1.19248      0.592771       1.43091       1.90020       2.08325       2.27052       2.34320       2.36263       2.33525       2.22883       2.09511       1.97507       1.78669       1.60174       1.43712       1.25670       1.07317      0.917574      0.737144      0.604199
  39  16 3811.7070    2.0270  6.7103 11.0060 -0.0001  0.0455   0.0100   0.1195    0.0239   0.0000   441.3924       15.9279       16.4906       1.76271      -3.02885      -3.01233       3.90830      -1.90219       1.28897      -3.98759      -4.09708      -1.40188     -0.904589      0.265255      0.307847      0.884029       1.80738      0.445037       1.82450       2.44527       2.72750       3.00054       3.09749       3.10047       3.07669       2.94117       2.82361       2.55831       2.39745       2.10903       1.84641       1.60539       1.35800       1.15353      0.953171      0.773793
  39  17 3968.8991    1.6692  9.4010 10.6764 -0.0004  0.0614   0.0070   0.1643    0.0221   0.0000   431.2346       23.7949       12.4493       5.48691      0.449929       4.01502      -4.73713      -6.91045     -0.834934       2.04909      -1.07859      -2.76007       2.45184      0.730670     -0.768427     -0.338000     -0.450089       1.08457       2.47530       3.36776       3.70892       4.06088       4.21091       4.22325       4.17522       4.00562       3.79438       3.50871       3.19975       2.87240       2.52223       2.16562       1.86400       1.56378       1.28968       1.05184
  39  18 4125.0741    1.3653 11.7878 10.5975  0.0007  0.0789   0.0055   0.2118    0.0196   0.0000   439.3394       23.8134       2.32637       4.17728      0.406570       10.0168      -5.77550      -20.9993      -3.37187       2.55635      -2.37196      -2.27821      -3.69397     -0.501539       1.89356      -2.15748       1.16070      0.428735       3.15822       4.24285       4.73267       5.12468       5.38918       5.35641       5.37808       5.10018       4.84876       4.43498       4.09117       3.62135       3.23332       2.78578       2.37372       2.01410       1.62168       1.33113
  40   4 1743.2417    0.3745  0.3711  9.5906 -0.0035  0.0098   0.0076   0.0222    0.0275   0.0000   441.4286    -0.0598255       20.7490      0.252749      -2.36987     0.0295776       1.48651      -1.03203      0.714761       1.50522     -0.377098      0.334781    -0.0968787      0.306544    0.00351371     -0.229235    -0.0437899  -0.000773059      0.402896      0.544872      0.576471      0.615179      0.619390      0.609008      0.681592      0.610380      0.596259      0.548278      0.511270      0.457697      0.395111      0.349850      0.294928      0.249975      0.209095      0.167701
  40   5 1941.4431    0.5842  0.5900  9.8085 -0.0023  0.0117   0.0090   0.0267    0.0392   0.0000   441.8184      0.541256       18.6751      0.311647      -3.27504      0.745495       1.06989     -0.295826     -0.848385     -0.929960     0.0415756      0.204260     -0.506208     -0.674386     -0.267126     0.0300050    -0.0900414      0.115128      0.474588      0.620686      0.698992      0.751796      0.806954      0.787325      0.819713      0.747617      0.713583      0.668367      0.597129      0.554824      0.472659      0.406249      0.362023      0.291419      0.250495      0.199242
  40   6 2133.9690    0.8973  0.8309 10.1726 -0.0011  0.0136   0.0118   0.0322    0.0533   0.0000   441.7740      0.137108       19.7005      0.212267      -1.97297      -2.07646       2.52612      0.351094      0.343612     -0.567062     -0.634953      0.212772      0.678222      0.809205     -0.424084     -0.159935     -0.721536     0.0469058      0.559705      0.719008      0.798266      0.902345      0.911209      0.876968      0.861498      0.848334      0.822285      0.766214      0.672106      0.626499      0.561016      0.493981      0.428091      0.363531      0.300450      0.247313
[truncated: 765,523 more chars]
