# Supplementary material for: Global-Mode Analysis of Full-Disk Data from the Michelson Doppler Imager and the Helioseismic and Magnetic Imager
Source: Sol Phys. 2018 Jan 31;293(2):29. doi: 10.1007/s11207-017-1201-5 (PMC6566312; doi:10.1007/s11207-017-1201-5)
Supplement: Supplementary file 3 — (TAR 230.0 MB) [file 11207_2017_1201_MOESM3_ESM.tar › MDI/mdifdvwap.2262.18]

   0  15 2228.7345    1.0293  1.1236 10.1943  0.0000  0.1501   0.1584   1.1126    1.1437   0.0000    -0.0000       0.00000       0.00000       0.00000       0.00000       0.00000       0.00000       0.00000       0.00000       0.00000       0.00000       0.00000       0.00000       0.00000       0.00000       0.00000       0.00000       0.00000       0.00000       0.00000       0.00000       0.00000       0.00000       0.00000       0.00000       0.00000       0.00000       0.00000       0.00000       0.00000       0.00000       0.00000       0.00000       0.00000       0.00000       0.00000
   0  17 2496.1711    2.1446  1.0550  8.2943  0.0000  0.1508   0.2982   0.4957   20.9901   0.0000    -0.0000       0.00000       0.00000       0.00000       0.00000       0.00000       0.00000       0.00000       0.00000       0.00000       0.00000       0.00000       0.00000       0.00000       0.00000       0.00000       0.00000       0.00000       0.00000       0.00000       0.00000       0.00000       0.00000       0.00000       0.00000       0.00000       0.00000       0.00000       0.00000       0.00000       0.00000       0.00000       0.00000       0.00000       0.00000       0.00000
   0  18 2629.4939    2.1395  0.6413 11.9977 -0.0412  0.1370   0.3485   0.2825    0.6495   0.0000    -0.0000       0.00000       0.00000       0.00000       0.00000       0.00000       0.00000       0.00000       0.00000       0.00000       0.00000       0.00000       0.00000       0.00000       0.00000       0.00000       0.00000       0.00000       0.00000       0.00000       0.00000       0.00000       0.00000       0.00000       0.00000       0.00000       0.00000       0.00000       0.00000       0.00000       0.00000       0.00000       0.00000       0.00000       0.00000       0.00000
   0  21 3033.9254    4.5614  1.0764 -0.2719  0.0000  0.1272   0.5578   0.5336 1000.0000   0.0000    -0.0000       0.00000       0.00000       0.00000       0.00000       0.00000       0.00000       0.00000       0.00000       0.00000       0.00000       0.00000       0.00000       0.00000       0.00000       0.00000       0.00000       0.00000       0.00000       0.00000       0.00000       0.00000       0.00000       0.00000       0.00000       0.00000       0.00000       0.00000       0.00000       0.00000       0.00000       0.00000       0.00000       0.00000       0.00000       0.00000
   0  24 3438.7782    3.2995  3.3775 -3.0020  0.0000  0.2966   0.2261   1.1369 1000.0000   0.0000    -0.0000       0.00000       0.00000       0.00000       0.00000       0.00000       0.00000       0.00000       0.00000       0.00000       0.00000       0.00000       0.00000       0.00000       0.00000       0.00000       0.00000       0.00000       0.00000       0.00000       0.00000       0.00000       0.00000       0.00000       0.00000       0.00000       0.00000       0.00000       0.00000       0.00000       0.00000       0.00000       0.00000       0.00000       0.00000       0.00000
   1  13 2020.5829    0.7571  1.2810  9.1964  0.0000  0.1507   0.0526   0.2486    0.4869   0.0000   399.7843      -56.5404       0.00000       0.00000       0.00000       0.00000       0.00000       0.00000       0.00000       0.00000       0.00000       0.00000       0.00000       0.00000       0.00000       0.00000       0.00000       0.00000       207.666       82.9367       0.00000       0.00000       0.00000       0.00000       0.00000       0.00000       0.00000       0.00000       0.00000       0.00000       0.00000       0.00000       0.00000       0.00000       0.00000       0.00000
   1  14 2156.7047    0.9417  0.9129  9.2886  0.0000  0.0993   0.0714   0.1977    0.6687   0.0000   477.0299       4.22044       0.00000       0.00000       0.00000       0.00000       0.00000       0.00000       0.00000       0.00000       0.00000       0.00000       0.00000       0.00000       0.00000       0.00000       0.00000       0.00000       135.287       59.9356       0.00000       0.00000       0.00000       0.00000       0.00000       0.00000       0.00000       0.00000       0.00000       0.00000       0.00000       0.00000       0.00000       0.00000       0.00000       0.00000
   1  15 2291.8559    1.2940  1.2474  9.4049 -0.0281  0.1075   0.0808   0.2204    2.4287   0.0000   240.8476      -21.4945       0.00000       0.00000       0.00000       0.00000       0.00000       0.00000       0.00000       0.00000       0.00000       0.00000       0.00000       0.00000       0.00000       0.00000       0.00000       0.00000       148.419       68.0629       0.00000       0.00000       0.00000       0.00000       0.00000       0.00000       0.00000       0.00000       0.00000       0.00000       0.00000       0.00000       0.00000       0.00000       0.00000       0.00000
   1  16 2425.5575    1.7196  0.9320  4.7701  0.0000  0.0701   0.1247   0.2344  218.4839   0.0000   247.7080      -10.0200       0.00000       0.00000       0.00000       0.00000       0.00000       0.00000       0.00000       0.00000       0.00000       0.00000       0.00000       0.00000       0.00000       0.00000       0.00000       0.00000       88.6588       47.1500       0.00000       0.00000       0.00000       0.00000       0.00000       0.00000       0.00000       0.00000       0.00000       0.00000       0.00000       0.00000       0.00000       0.00000       0.00000       0.00000
   1  17 2559.3156    2.1942  1.0509 -1.8113  0.0000  0.0723   0.1521   0.2707 1000.0000   0.0000   466.6663       41.8716       0.00000       0.00000       0.00000       0.00000       0.00000       0.00000       0.00000       0.00000       0.00000       0.00000       0.00000       0.00000       0.00000       0.00000       0.00000       0.00000       96.5097       47.8169       0.00000       0.00000       0.00000       0.00000       0.00000       0.00000       0.00000       0.00000       0.00000       0.00000       0.00000       0.00000       0.00000       0.00000       0.00000       0.00000
   1  18 2693.4071    2.7864  1.0919  3.8829  0.0000  0.0724   0.2004   0.3147 1000.0000   0.0000   535.1268      -12.5790       0.00000       0.00000       0.00000       0.00000       0.00000       0.00000       0.00000       0.00000       0.00000       0.00000       0.00000       0.00000       0.00000       0.00000       0.00000       0.00000       93.9362       45.9123       0.00000       0.00000       0.00000       0.00000       0.00000       0.00000       0.00000       0.00000       0.00000       0.00000       0.00000       0.00000       0.00000       0.00000       0.00000       0.00000
   1  20 2963.4523    4.0069  0.8107 12.0616  0.0000  0.1129   0.2874   0.2286    0.9535   0.0000   516.7287      -46.1926       0.00000       0.00000       0.00000       0.00000       0.00000       0.00000       0.00000       0.00000       0.00000       0.00000       0.00000       0.00000       0.00000       0.00000       0.00000       0.00000       150.388       66.3003       0.00000       0.00000       0.00000       0.00000       0.00000       0.00000       0.00000       0.00000       0.00000       0.00000       0.00000       0.00000       0.00000       0.00000       0.00000       0.00000
   1  22 3233.4311    4.5123  1.0876 11.1346  0.0000  0.1085   0.2980   0.2806    3.7308   0.0000   554.7479      -112.928       0.00000       0.00000       0.00000       0.00000       0.00000       0.00000       0.00000       0.00000       0.00000       0.00000       0.00000       0.00000       0.00000       0.00000       0.00000       0.00000       145.640       62.7834       0.00000       0.00000       0.00000       0.00000       0.00000       0.00000       0.00000       0.00000       0.00000       0.00000       0.00000       0.00000       0.00000       0.00000       0.00000       0.00000
   1  23 3368.5117    3.8089  2.6707  2.5983  0.0000  0.1516   0.1614   0.4867 1000.0000   0.0000   499.3357      -43.9106       0.00000       0.00000       0.00000       0.00000       0.00000       0.00000       0.00000       0.00000       0.00000       0.00000       0.00000       0.00000       0.00000       0.00000       0.00000       0.00000       187.679       99.8771       0.00000       0.00000       0.00000       0.00000       0.00000       0.00000       0.00000       0.00000       0.00000       0.00000       0.00000       0.00000       0.00000       0.00000       0.00000       0.00000
   1  26 3776.7649    2.4043  5.8042  9.8525 -0.0067  0.3096   0.0684   0.8555    0.7992   0.0000    26.1459      -51.4505       0.00000       0.00000       0.00000       0.00000       0.00000       0.00000       0.00000       0.00000       0.00000       0.00000       0.00000       0.00000       0.00000       0.00000       0.00000       0.00000       375.545       235.225       0.00000       0.00000       0.00000       0.00000       0.00000       0.00000       0.00000       0.00000       0.00000       0.00000       0.00000       0.00000       0.00000       0.00000       0.00000       0.00000
   2  10 1674.5419    0.2731  0.2392 10.2877  0.0000  0.0500   0.0369   0.1006    0.0954   0.0000   455.1121      -20.2176      -9.50791       9.08240       0.00000       0.00000       0.00000       0.00000       0.00000       0.00000       0.00000       0.00000       0.00000       0.00000       0.00000       0.00000       0.00000       0.00000       39.5652       33.8220       13.8841       6.58099       0.00000       0.00000       0.00000       0.00000       0.00000       0.00000       0.00000       0.00000       0.00000       0.00000       0.00000       0.00000       0.00000       0.00000
   2  14 2217.4994    1.0738  0.9260  8.6698  0.0000  0.0642   0.0585   0.1477    1.1196   0.0000   414.0656      -14.5825      -16.1733      -3.36676       0.00000       0.00000       0.00000       0.00000       0.00000       0.00000       0.00000       0.00000       0.00000       0.00000       0.00000       0.00000       0.00000       0.00000       52.8240       41.3519       21.1517       6.95722       0.00000       0.00000       0.00000       0.00000       0.00000       0.00000       0.00000       0.00000       0.00000       0.00000       0.00000       0.00000       0.00000       0.00000
   2  15 2352.2454    1.4619  1.0853  9.7194  0.0000  0.0764   0.0788   0.1739    1.0088   0.0000   401.8691       9.89872       5.45767       7.20633       0.00000       0.00000       0.00000       0.00000       0.00000       0.00000       0.00000       0.00000       0.00000       0.00000       0.00000       0.00000       0.00000       0.00000       62.4566       47.9009       23.3650       7.82922       0.00000       0.00000       0.00000       0.00000       0.00000       0.00000       0.00000       0.00000       0.00000       0.00000       0.00000       0.00000       0.00000       0.00000
   2  17 2619.6476    2.3874  1.2088  5.1441  0.0000  0.0757   0.1192   0.1867  295.7839   0.0000   415.0230       25.0890       9.21000       1.16400       0.00000       0.00000       0.00000       0.00000       0.00000       0.00000       0.00000       0.00000       0.00000       0.00000       0.00000       0.00000       0.00000       0.00000       58.4349       43.2670       30.1086       9.14760       0.00000       0.00000       0.00000       0.00000       0.00000       0.00000       0.00000       0.00000       0.00000       0.00000       0.00000       0.00000       0.00000       0.00000
   2  18 2754.5174    2.9156  1.1468 10.9115  0.0000  0.0852   0.1497   0.1694    1.2697   0.0000   411.9888      -40.2580       45.9110       3.60031       0.00000       0.00000       0.00000       0.00000       0.00000       0.00000       0.00000       0.00000       0.00000       0.00000       0.00000       0.00000       0.00000       0.00000       70.0760       56.4313       24.7795       9.11267       0.00000       0.00000       0.00000       0.00000       0.00000       0.00000       0.00000       0.00000       0.00000       0.00000       0.00000       0.00000       0.00000       0.00000
   2  19 2889.6896    3.6617  1.0784  0.7920  0.0000  0.0663   0.1871   0.1731 1000.0000   0.0000   443.3617       20.4166      -16.9988       6.52258       0.00000       0.00000       0.00000       0.00000       0.00000       0.00000       0.00000       0.00000       0.00000       0.00000       0.00000       0.00000       0.00000       0.00000       47.2040       37.2979       26.3561       8.79669       0.00000       0.00000       0.00000       0.00000       0.00000       0.00000       0.00000       0.00000       0.00000       0.00000       0.00000       0.00000       0.00000       0.00000
   2  20 3024.9002    4.6920  0.8467  6.7446  0.0000  0.0563   0.2587   0.1369  156.7754   0.0000   390.0070       21.7919       12.0138      -5.16739       0.00000       0.00000       0.00000       0.00000       0.00000       0.00000       0.00000       0.00000       0.00000       0.00000       0.00000       0.00000       0.00000       0.00000       44.0374       33.8944       20.8087       6.64076       0.00000       0.00000       0.00000       0.00000       0.00000       0.00000       0.00000       0.00000       0.00000       0.00000       0.00000       0.00000       0.00000       0.00000
   2  22 3295.2686    4.0085  1.3835 11.2565  0.0000  0.1038   0.1886   0.2054    1.5664   0.0000   428.9645       6.87451       50.3956       1.26262       0.00000       0.00000       0.00000       0.00000       0.00000       0.00000       0.00000       0.00000       0.00000       0.00000       0.00000       0.00000       0.00000       0.00000       90.1929       68.9830       29.2304       9.71888       0.00000       0.00000       0.00000       0.00000       0.00000       0.00000       0.00000       0.00000       0.00000       0.00000       0.00000       0.00000       0.00000       0.00000
   2  23 3430.9497    3.4473  2.8686 10.7430  0.0043  0.1203   0.1190   0.3056    1.0760   0.0000   457.3195      -19.2134       5.77514       13.4994       0.00000       0.00000       0.00000       0.00000       0.00000       0.00000       0.00000       0.00000       0.00000       0.00000       0.00000       0.00000       0.00000       0.00000       88.6692       77.4670       38.4893       16.3592       0.00000       0.00000       0.00000       0.00000       0.00000       0.00000       0.00000       0.00000       0.00000       0.00000       0.00000       0.00000       0.00000       0.00000
   2  24 3566.9819    3.2228  3.8713 -2.9548  0.0000  0.1257   0.0966   0.4100 1000.0000   0.0000   372.8380      -46.6085       29.3234       19.9539       0.00000       0.00000       0.00000       0.00000       0.00000       0.00000       0.00000       0.00000       0.00000       0.00000       0.00000       0.00000       0.00000       0.00000       90.2397       78.1986       43.3898       16.8426       0.00000       0.00000       0.00000       0.00000       0.00000       0.00000       0.00000       0.00000       0.00000       0.00000       0.00000       0.00000       0.00000       0.00000
   3  13 2137.7406    0.8820  0.8497  9.6123  0.0000  0.0559   0.0481   0.1339    0.3827   0.0000   420.0912       7.62964       37.4983      -1.06558       1.25469      -1.55815       0.00000       0.00000       0.00000       0.00000       0.00000       0.00000       0.00000       0.00000       0.00000       0.00000       0.00000       0.00000       27.3887       26.8905       20.3882       11.1061       5.51813       1.63256       0.00000       0.00000       0.00000       0.00000       0.00000       0.00000       0.00000       0.00000       0.00000       0.00000       0.00000       0.00000
   3  14 2273.4563    1.1002  0.7550 10.6695  0.0000  0.0647   0.0652   0.1279    0.2529   0.0000   476.2086       53.8325       6.95190      -6.26106      -1.93768      0.263695       0.00000       0.00000       0.00000       0.00000       0.00000       0.00000       0.00000       0.00000       0.00000       0.00000       0.00000       0.00000       37.0795       37.9910       23.2555       11.5372       5.15201       1.61194       0.00000       0.00000       0.00000       0.00000       0.00000       0.00000       0.00000       0.00000       0.00000       0.00000       0.00000       0.00000
   3  15 2407.5403    1.4193  1.0834 11.0360  0.0000  0.0782   0.0800   0.1908    0.3538   0.0000   419.3630      -16.9963       9.75127       9.00245      0.722219       1.70856       0.00000       0.00000       0.00000       0.00000       0.00000       0.00000       0.00000       0.00000       0.00000       0.00000       0.00000       0.00000       44.7648       43.0337       28.3587       13.0548       6.65138       1.89038       0.00000       0.00000       0.00000       0.00000       0.00000       0.00000       0.00000       0.00000       0.00000       0.00000       0.00000       0.00000
   3  17 2676.2377    2.4308  0.9181 11.3955  0.0000  0.0636   0.1370   0.1393    0.6931   0.0000   440.6074       9.05508      -13.6546      -17.9989       6.85759      -3.46478       0.00000       0.00000       0.00000       0.00000       0.00000       0.00000       0.00000       0.00000       0.00000       0.00000       0.00000       0.00000       33.5324       31.7187       24.3002       12.8247       6.24405       1.73096       0.00000       0.00000       0.00000       0.00000       0.00000       0.00000       0.00000       0.00000       0.00000       0.00000       0.00000       0.00000
   3  18 2811.4472    3.0146  0.9155 11.3306  0.0000  0.0603   0.1482   0.1368    0.8249   0.0000   435.7060       26.0577       30.1980       12.0648      -1.73485      -1.11769       0.00000       0.00000       0.00000       0.00000       0.00000       0.00000       0.00000       0.00000       0.00000       0.00000       0.00000       0.00000       32.1467       32.3618       21.5852       11.9348       5.43178       1.75832       0.00000       0.00000       0.00000       0.00000       0.00000       0.00000       0.00000       0.00000       0.00000       0.00000       0.00000       0.00000
   3  19 2947.1537    3.7541  1.0645 11.8632  0.0000  0.0575   0.1888   0.1631    0.8484   0.0000   417.7400       42.1685       7.39776      -7.53495     -0.498435     -0.861249       0.00000       0.00000       0.00000       0.00000       0.00000       0.00000       0.00000       0.00000       0.00000       0.00000       0.00000       0.00000       29.3900       29.4345       20.4458       11.1920       5.29656       1.71778       0.00000       0.00000       0.00000       0.00000       0.00000       0.00000       0.00000       0.00000       0.00000       0.00000       0.00000       0.00000
   3  20 3082.3097    4.3656  1.0143 12.6442  0.0000  0.0536   0.2153   0.1672    0.4951   0.0000   389.9084       4.54825       17.6993      -19.8391      -9.32020     -0.689264       0.00000       0.00000       0.00000       0.00000       0.00000       0.00000       0.00000       0.00000       0.00000       0.00000       0.00000       0.00000       31.2970       28.4077       20.4343       10.6681       4.74220       1.35975       0.00000       0.00000       0.00000       0.00000       0.00000       0.00000       0.00000       0.00000       0.00000       0.00000       0.00000       0.00000
   3  21 3217.8908    4.1613  1.1424 12.9607  0.0000  0.0605   0.2100   0.1749    0.4316   0.0000   396.3901      -6.94327       25.7052      -20.0986      -7.14185      0.133855       0.00000       0.00000       0.00000       0.00000       0.00000       0.00000       0.00000       0.00000       0.00000       0.00000       0.00000       0.00000       30.4961       28.6665       22.5954       12.9331       6.16919       1.74055       0.00000       0.00000       0.00000       0.00000       0.00000       0.00000       0.00000       0.00000       0.00000       0.00000       0.00000       0.00000
   3  22 3353.5054    3.4042  1.3531 13.3985  0.0000  0.0811   0.1798   0.2036    0.2410   0.0000   467.2237       70.6424       1.86945      -9.44856       12.0798      -1.88437       0.00000       0.00000       0.00000       0.00000       0.00000       0.00000       0.00000       0.00000       0.00000       0.00000       0.00000       0.00000       41.0371       40.6380       28.8166       17.0834       7.26428       2.33680       0.00000       0.00000       0.00000       0.00000       0.00000       0.00000       0.00000       0.00000       0.00000       0.00000       0.00000       0.00000
   3  23 3489.6631    3.1363  2.1952 12.0569  0.0000  0.0874   0.1271   0.2551    0.3238   0.0000   408.1743       2.80909      -38.3132       24.4272      -17.0861      -5.27060       0.00000       0.00000       0.00000       0.00000       0.00000       0.00000       0.00000       0.00000       0.00000       0.00000       0.00000       0.00000       46.7280       44.6259       32.4412       16.8128       8.35593       2.38225       0.00000       0.00000       0.00000       0.00000       0.00000       0.00000       0.00000       0.00000       0.00000       0.00000       0.00000       0.00000
   3  24 3626.3804    2.6116  3.6171 11.5587  0.0000  0.1185   0.0828   0.3591    0.2188   0.0000   391.3711      -78.3621      -14.8822      -15.8140      -18.9694      -6.13067       0.00000       0.00000       0.00000       0.00000       0.00000       0.00000       0.00000       0.00000       0.00000       0.00000       0.00000       0.00000       61.9590       59.0049       42.1147       26.0555       10.6631       3.31746       0.00000       0.00000       0.00000       0.00000       0.00000       0.00000       0.00000       0.00000       0.00000       0.00000       0.00000       0.00000
   4  11 1914.7441    0.4890  0.3430  9.5900 -0.0009  0.0524   0.0429   0.0848    0.1018   0.0000   432.6267      -5.98417       17.1917       11.4806       6.46826      0.409286     -0.177339      0.335159       0.00000       0.00000       0.00000       0.00000       0.00000       0.00000       0.00000       0.00000       0.00000       0.00000       25.9334       26.2175       19.8946       12.6305       5.94031       2.66853      0.843689      0.180383       0.00000       0.00000       0.00000       0.00000       0.00000       0.00000       0.00000       0.00000       0.00000       0.00000
   4  13 2188.3442    0.9277  0.7084  9.2807 -0.0089  0.0520   0.0486   0.1117    0.4200   0.0000   443.3375      -3.89909      -33.8159       27.5168       3.06395      -7.40115       2.29378     -0.686728       0.00000       0.00000       0.00000       0.00000       0.00000       0.00000       0.00000       0.00000       0.00000       0.00000       17.2973       21.9544       16.3380       11.7498       6.29097       3.62538       1.35063      0.453417       0.00000       0.00000       0.00000       0.00000       0.00000       0.00000       0.00000       0.00000       0.00000       0.00000
   4  14 2324.1687    1.4038  0.9321  8.1680  0.0012  0.0864   0.0634   0.1899    2.2851   0.0000   465.9423      -38.4619       17.8790      -1.48169       9.02441       5.15576      -1.22238     -0.267286       0.00000       0.00000       0.00000       0.00000       0.00000       0.00000       0.00000       0.00000       0.00000       0.00000       31.0824       46.0366       30.5696       16.8133       15.1366       3.59492       2.97850      0.820461       0.00000       0.00000       0.00000       0.00000       0.00000       0.00000       0.00000       0.00000       0.00000       0.00000
   4  15 2458.5868    1.6816  0.7678 10.0472  0.0025  0.0554   0.0719   0.1282    0.7184   0.0000   455.2456       8.20644      -3.49484       25.2200      -13.0834      -3.18870     -0.844557     -0.318174       0.00000       0.00000       0.00000       0.00000       0.00000       0.00000       0.00000       0.00000       0.00000       0.00000       23.8577       24.7864       18.5660       15.7753       9.89686       3.76574       1.33754      0.367650       0.00000       0.00000       0.00000       0.00000       0.00000       0.00000       0.00000       0.00000       0.00000       0.00000
   4  16 2593.1022    2.0746  1.2555 -0.1697  0.0000  0.0664   0.0962   0.2256 1000.0000   0.0000   451.1016      -12.4976       21.3910      -21.5591      -1.30121      0.962627       0.00000       0.00000       0.00000       0.00000       0.00000       0.00000       0.00000       0.00000       0.00000       0.00000       0.00000       0.00000       26.8879       25.8495       23.0436       17.4657       10.6228       5.02601       1.85077      0.436447       0.00000       0.00000       0.00000       0.00000       0.00000       0.00000       0.00000       0.00000       0.00000       0.00000
   4  17 2728.4148    2.9631  0.9602  0.3962 -0.0037  0.0529   0.1238   0.1474  247.0297   0.0000   451.3132       13.6870      -2.94716      -12.8146      -2.34618      -5.31233     -0.118873     -0.517787       0.00000       0.00000       0.00000       0.00000       0.00000       0.00000       0.00000       0.00000       0.00000       0.00000       20.8731       19.3695       16.3205       14.0715       8.16031       3.66643       1.20599      0.315272       0.00000       0.00000       0.00000       0.00000       0.00000       0.00000       0.00000       0.00000       0.00000       0.00000
   4  18 2864.3202    3.7852  0.7706 11.6056  0.0046  0.0509   0.1785   0.1110    0.6965   0.0000   420.3561       1.59644       11.4818      -2.46230       12.6481      -6.13693      -1.07695     -0.500556       0.00000       0.00000       0.00000       0.00000       0.00000       0.00000       0.00000       0.00000       0.00000       0.00000       18.3309       20.9956       15.9496       11.9689       7.13178       3.04232       1.33380      0.384654       0.00000       0.00000       0.00000       0.00000       0.00000       0.00000       0.00000       0.00000       0.00000       0.00000
   4  20 3136.0269    4.0390  1.2617 12.1319  0.0075  0.0671   0.1883   0.1710    0.6798   0.0000   424.7148       16.3209       10.2863      -4.31835       1.00068      -8.82711       1.27114     -0.611371       0.00000       0.00000       0.00000       0.00000       0.00000       0.00000       0.00000       0.00000       0.00000       0.00000       23.6169       26.4567       21.3487       17.5959       8.35574       5.72883       1.68263      0.527163       0.00000       0.00000       0.00000       0.00000       0.00000       0.00000       0.00000       0.00000       0.00000       0.00000
   4  21 3271.9473    3.9387  1.4737 12.3591  0.0013  0.0799   0.1735   0.1953    0.5038   0.0000   417.7689      -20.7245       22.1014      -14.5124       2.20427      -4.04161     -0.229036     -0.459339       0.00000       0.00000       0.00000       0.00000       0.00000       0.00000       0.00000       0.00000       0.00000       0.00000       25.1034       29.7187       25.4626       18.0354       10.4114       6.05144       2.36653      0.620740       0.00000       0.00000       0.00000       0.00000       0.00000       0.00000       0.00000       0.00000       0.00000       0.00000
   4  22 3408.2262    3.4840  1.6934 12.3503 -0.0045  0.0765   0.1442   0.2056    0.3318   0.0000   432.5959       43.0299      -27.3474      -10.0536       1.53550      -5.67658     -0.256317      -1.19846       0.00000       0.00000       0.00000       0.00000       0.00000       0.00000       0.00000       0.00000       0.00000       0.00000       27.1469       29.6743       23.6955       19.6961       11.1289       5.85176       1.95994      0.603834       0.00000       0.00000       0.00000       0.00000       0.00000       0.00000       0.00000       0.00000       0.00000       0.00000
   4  23 3544.7432    2.6982  2.9303 12.0010 -0.0019  0.1087   0.0868   0.2842    0.1709   0.0000   452.5024      -21.0856       33.1927      -19.1332      -6.66138      0.491416     -0.747398     -0.633849       0.00000       0.00000       0.00000       0.00000       0.00000       0.00000       0.00000       0.00000       0.00000       0.00000       40.0333       41.8008       36.8690       26.2167       16.1718       8.13030       3.16512      0.765345       0.00000       0.00000       0.00000       0.00000       0.00000       0.00000       0.00000       0.00000       0.00000       0.00000
   5  11 1960.6139    0.6092  0.4259  9.5665 -0.0018  0.0326   0.0366   0.0665    0.1082   0.0000   420.0619      -7.92813     0.0467996       5.65157       9.00563      -6.07853       2.17467      -1.55246     -0.103744     0.0254863       0.00000       0.00000       0.00000       0.00000       0.00000       0.00000       0.00000       0.00000       10.6091       12.2156       10.1219       7.71116       5.13450       2.90516       1.48579      0.644160      0.208222     0.0514586       0.00000       0.00000       0.00000       0.00000       0.00000       0.00000       0.00000       0.00000
   5  12 2098.4435    0.7038  0.6292  9.8738  0.0053  0.0455   0.0374   0.0976    0.1257   0.0000   431.0995       11.3466       12.1957       7.28509      -2.93401      -1.65973      -2.25365     -0.325838      0.377591     0.0224249       0.00000       0.00000       0.00000       0.00000       0.00000       0.00000       0.00000       0.00000       11.9222       14.1304       12.2827       9.56263       7.07821       4.17820       2.02112      0.906704      0.342630     0.0831150       0.00000       0.00000       0.00000       0.00000       0.00000       0.00000       0.00000       0.00000
   5  13 2235.3925    1.0068  0.5666 10.4929  0.0032  0.0511   0.0530   0.0878    0.1269   0.0000   405.8471       5.79599       16.5519      -14.7652       4.60131       7.80222      -2.02845      -1.03553     0.0893371     0.0342098       0.00000       0.00000       0.00000       0.00000       0.00000       0.00000       0.00000       0.00000       11.7464       17.6877       10.7784       12.0114       7.17258       4.84242       2.27397      0.974641      0.300861      0.116181       0.00000       0.00000       0.00000       0.00000       0.00000       0.00000       0.00000       0.00000
   5  14 2371.1743    1.3011  0.7564 11.0053  0.0071  0.0478   0.0624   0.1096    0.1465   0.0000   413.4343       13.8931       6.18804       7.62264      -6.33017      -4.84158      -2.49788      0.389934     0.0343272    -0.0674466       0.00000       0.00000       0.00000       0.00000       0.00000       0.00000       0.00000       0.00000       13.9332       17.7414       12.8785       12.6777       7.09113       4.92247       2.02603       1.09373      0.269946     0.0962690       0.00000       0.00000       0.00000       0.00000       0.00000       0.00000       0.00000       0.00000
   5  15 2506.0976    1.8250  0.9124 10.9762 -0.0004  0.0557   0.0823   0.1328    0.2498   0.0000   435.9133       11.6172     -0.107549      -4.21585       8.16924      -1.36662     -0.320643       1.28897     0.0426389    -0.0394119       0.00000       0.00000       0.00000       0.00000       0.00000       0.00000       0.00000       0.00000       14.8295       20.4826       16.1384       12.5214       8.66112       4.01439       2.93661      0.893675      0.428303      0.110692       0.00000       0.00000       0.00000       0.00000       0.00000       0.00000       0.00000       0.00000
   5  16 2641.2600    2.2652  0.8461 11.2285  0.0091  0.0421   0.1027   0.1104    0.3383   0.0000   454.3335      -28.6340       4.07315       1.56497     -0.220793      -2.95838     -0.854863      -1.23041      0.392207      0.116200       0.00000       0.00000       0.00000       0.00000       0.00000       0.00000       0.00000       0.00000       12.7731       13.7447       12.9838       9.74835       6.68757       4.12606       1.96268      0.927832      0.307543     0.0682828       0.00000       0.00000       0.00000       0.00000       0.00000       0.00000       0.00000       0.00000
   5  17 2777.3860    2.9084  0.9154 10.6554  0.0022  0.0490   0.1193   0.1185    0.8470   0.0000   440.8840       35.2443       41.4485      -21.1424       13.7865      -4.45265      -5.93718      0.842814      0.306608   -0.00674098       0.00000       0.00000       0.00000       0.00000       0.00000       0.00000       0.00000       0.00000       14.3352       17.2772       13.8147       12.1818       8.12017       4.81391       2.67352       1.04845      0.344915     0.0949683       0.00000       0.00000       0.00000       0.00000       0.00000       0.00000       0.00000       0.00000
   5  18 2913.7125    3.7095  0.9861 11.2604 -0.0054  0.0509   0.1416   0.1312    1.4369   0.0000   432.2637       22.4465       6.52145      -12.9907       6.93386      -3.84658     -0.554310      -1.16481      0.553042      0.152550       0.00000       0.00000       0.00000       0.00000       0.00000       0.00000       0.00000       0.00000       14.4189       16.8461       14.5502       11.3320       8.95382       4.66106       2.97239      0.969065      0.397664     0.0880291       0.00000       0.00000       0.00000       0.00000       0.00000       0.00000       0.00000       0.00000
   5  21 3322.6722    3.7237  1.3827 12.5314 -0.0025  0.0668   0.1431   0.1890    0.4670   0.0000   457.0795       34.9972       20.3326      0.433743       16.2774      -14.5185       1.66097     -0.657670      0.169481     -0.136923       0.00000       0.00000       0.00000       0.00000       0.00000       0.00000       0.00000       0.00000       19.2686       23.0895       19.1049       15.3761       10.0758       6.17163       3.12167       1.40226      0.437173      0.114401       0.00000       0.00000       0.00000       0.00000       0.00000       0.00000       0.00000       0.00000
   5  22 3459.4273    3.3782  2.2600 10.9602 -0.0013  0.0912   0.0938   0.2055    0.8425   0.0000   435.1123       19.8606       20.3599       8.76728     -0.187043      -12.5772     -0.790081      0.641260      0.236391    -0.0985873       0.00000       0.00000       0.00000       0.00000       0.00000       0.00000       0.00000       0.00000       23.5181       31.4695       27.0087       21.3016       13.8679       10.1075       3.72843       2.34881      0.715075      0.185336       0.00000       0.00000       0.00000       0.00000       0.00000       0.00000       0.00000       0.00000
   5  23 3596.8944    2.9008  3.5271 10.7824  0.0040  0.1109   0.0710   0.2994    0.4120   0.0000   419.1818      -29.5834      -38.4668      -5.59307       1.50093       3.68506       2.07270     -0.824384     0.0899689    0.00667146       0.00000       0.00000       0.00000       0.00000       0.00000       0.00000       0.00000       0.00000       31.0411       38.1949       33.4621       26.1863       18.7860       11.0467       5.93696       2.55724      0.898555      0.203954       0.00000       0.00000       0.00000       0.00000       0.00000       0.00000       0.00000       0.00000
   6  11 2003.9829    0.5396  0.4634  9.6612 -0.0061  0.0387   0.0316   0.0849    0.1016   0.0000   450.5698      -17.7359       29.7043       5.24524      -5.18281       2.27429     -0.931978      0.488077      -1.55546     -0.153286      0.122377    0.00529597       0.00000       0.00000       0.00000       0.00000       0.00000       0.00000       8.91517       9.90523       9.71427       8.96517       5.88842       3.59705       2.68004       1.43468      0.757805      0.229094     0.0727536     0.0158355       0.00000       0.00000       0.00000       0.00000       0.00000       0.00000
   6  12 2142.5388    0.8406  0.5406  9.9324 -0.0029  0.0414   0.0420   0.0800    0.1346   0.0000   429.7545      -5.10647       6.12008       3.55765      -2.26052      -2.06149     -0.891700       1.46917     -0.204531     -0.193182     -0.142469    0.00275815       0.00000       0.00000       0.00000       0.00000       0.00000       0.00000       12.3461       11.2731       9.30093       8.73686       8.40737       5.93421       3.20340       1.32010      0.610800      0.215700     0.0692883     0.0118789       0.00000       0.00000       0.00000       0.00000       0.00000       0.00000
   6  13 2279.7477    1.0216  0.9301 10.0674 -0.0167  0.0524   0.0435   0.1177    0.1943   0.0000   443.8510       5.81996      -10.2839     -0.296103       10.0758      -2.09366      -2.39993      0.734599     -0.987070     0.0131828      0.180896    -0.0167775       0.00000       0.00000       0.00000       0.00000       0.00000       0.00000       11.5936       14.3350       11.3550       11.3468       8.44486       5.92738       3.37364       1.92487      0.782123      0.318866     0.0933528     0.0234589       0.00000       0.00000       0.00000       0.00000       0.00000       0.00000
   6  14 2415.5709    1.4430  0.8146 11.2107  0.0025  0.0481   0.0618   0.1077    0.1261   0.0000   424.3403      -6.53817      -1.02715     -0.922018       12.8287     -0.635607      -1.24407      -1.53064     -0.841215    -0.0721666     0.0271623    -0.0169906       0.00000       0.00000       0.00000       0.00000       0.00000       0.00000       13.8520       13.1608       11.5734       10.8428       8.84958       5.81685       3.45884       1.72137      0.722687      0.248298     0.0716509     0.0140112       0.00000       0.00000       0.00000       0.00000       0.00000       0.00000
   6  15 2551.0675    1.8042  0.7782 11.4809 -0.0300  0.0424   0.0754   0.0919    0.1421   0.0000   428.3761       12.4778       6.23380      -3.89955      -3.42794       4.18740       7.74028     -0.808818      -1.73408     -0.506668      0.136128     0.0327681       0.00000       0.00000       0.00000       0.00000       0.00000       0.00000       11.7082       13.9732       12.9403       9.79123       7.05081       4.46459       2.63328       1.40529      0.612948      0.252670     0.0760651     0.0153839       0.00000       0.00000       0.00000       0.00000       0.00000       0.00000
   6  16 2687.1949    2.6078  0.7121 12.2620 -0.0048  0.0376   0.1152   0.0885    0.1409   0.0000   437.5657       23.1269       4.11543       3.51121       12.7818      -2.84685       1.47734      0.755538    -0.0635600     -0.368398      0.151544     0.0104022       0.00000       0.00000       0.00000       0.00000       0.00000       0.00000       9.65189       10.7902       9.78917       8.07856       6.71630       4.61321       2.62971       1.24169      0.574812      0.230209     0.0705252     0.0147982       0.00000       0.00000       0.00000       0.00000       0.00000       0.00000
   6  17 2823.8014    2.9819  1.0004 12.1866 -0.0034  0.0414   0.1128   0.1215    0.1881   0.0000   430.0016       15.6151       12.9534      -16.0769      -4.22352     -0.771145       4.50438      -1.46888    -0.0232040    0.00282830     0.0494860    -0.0189855       0.00000       0.00000       0.00000       0.00000       0.00000       0.00000       11.3278       13.1257       11.3041       9.72612       7.28137       4.69874       2.81522       1.42614      0.610400      0.227233     0.0707728     0.0161492       0.00000       0.00000       0.00000       0.00000       0.00000       0.00000
   6  18 2960.7594    3.8960  0.7477 12.4929  0.0010  0.0361   0.1671   0.0954    0.2028   0.0000   455.9509       20.1707       18.9708      0.755076      -2.05231      0.406546      -2.40183     -0.821622    -0.0338910    -0.0376096    -0.0557060    0.00471042       0.00000       0.00000       0.00000       0.00000       0.00000       0.00000       10.9132       11.2117       9.64255       8.43942       6.81573       4.39220       2.53141       1.24051      0.521484      0.182455     0.0561128     0.0115109       0.00000       0.00000       0.00000       0.00000       0.00000       0.00000
   6  19 3097.4002    3.8016  1.1088 12.5475 -0.0060  0.0491   0.1443   0.1291    0.2974   0.0000   443.3745       1.18292      -3.87567      -18.2560       2.58196      -5.90180      -1.95359     -0.813136      -1.16885     -0.395171    -0.0962109   -0.00851204       0.00000       0.00000       0.00000       0.00000       0.00000       0.00000       12.1999       15.3628       12.9017       11.1593       8.10126       5.37332       3.05057       1.64836      0.693771      0.279955     0.0870930     0.0216972       0.00000       0.00000       0.00000       0.00000       0.00000       0.00000
   6  20 3234.0625    4.1100  1.2028 13.0226 -0.0259  0.0628   0.1700   0.1302    0.3135   0.0000   426.6632       17.9812       18.4903      -18.6534      -4.29406      -8.88601       1.01270      -4.23909     -0.515479     -0.691428      0.175403    0.00193827       0.00000       0.00000       0.00000       0.00000       0.00000       0.00000       17.7616       22.9783       19.4910       15.8547       10.7297       6.44631       3.96405       1.76541      0.994196      0.334186      0.116872     0.0267320       0.00000       0.00000       0.00000       0.00000       0.00000       0.00000
   6  21 3371.1022    3.8941  1.6796 11.9443  0.0102  0.0671   0.1260   0.1688    0.4045   0.0000   461.6415      -27.6011       32.9639      -3.07055      -11.9652       4.05232      -10.5729      -3.94787       1.35815      0.236233     0.0956047     0.0296025       0.00000       0.00000       0.00000       0.00000       0.00000       0.00000       15.6976       19.3811       17.0698       15.5947       10.7286       8.09022       4.69093       2.34661       1.18003      0.460018      0.123541     0.0302785       0.00000       0.00000       0.00000       0.00000       0.00000       0.00000
   6  22 3508.6139    3.1806  2.0519 12.0834 -0.0094  0.0789   0.0996   0.2195    0.3080   0.0000   430.1052       3.05008      -1.44050      -42.6014       9.86531       14.8337     -0.157289      -9.91566      -3.00191      0.181385      0.237739     0.0402362       0.00000       0.00000       0.00000       0.00000       0.00000       0.00000       19.8621       22.7080       21.3068       18.1506       13.6789       9.94244       5.57120       3.04670       1.39420      0.552752      0.152458     0.0320085       0.00000       0.00000       0.00000       0.00000       0.00000       0.00000
   6  23 3646.2609    2.4913  3.4543 11.3041 -0.0059  0.1050   0.0599   0.2916    0.2139   0.0000   415.2103       15.4752      -7.43354      -14.3231     -0.947705      -15.3170       10.6108      -6.48945       1.35222      0.902862     -0.146264     0.0375558       0.00000       0.00000       0.00000       0.00000       0.00000       0.00000       25.2439       31.0288       30.8910       24.0225       18.7352       12.6769       7.76109       4.21863       1.98912      0.809755      0.247629     0.0450829       0.00000       0.00000       0.00000       0.00000       0.00000       0.00000
   6  24 3783.8952    2.1024  4.9152 10.7732 -0.0049  0.1292   0.0443   0.3700    0.1806   0.0000   322.2024       47.3272       66.4437       7.41213       1.75518      -5.53844      -4.26049     -0.164895       4.38473     -0.699058     -0.912250     0.0608679       0.00000       0.00000       0.00000       0.00000       0.00000       0.00000       32.0902       40.2118       37.8877       30.1940       24.7771       15.3423       9.70913       5.13491       2.39278      0.926528      0.310931     0.0572875       0.00000       0.00000       0.00000       0.00000       0.00000       0.00000
   6  25 3921.8707    1.8103  6.5557 10.4743 -0.0006  0.1540   0.0348   0.4494    0.1376   0.0000   461.4902       44.1068      -5.07801      -25.3059       19.6386       38.4172      -3.69586      -8.01525      -1.39356      -1.15825     -0.627576     -0.116054       0.00000       0.00000       0.00000       0.00000       0.00000       0.00000       37.6497       47.2902       41.6436       37.3844       28.1347       18.9021       11.8732       5.83057       2.99366       1.06266      0.332472     0.0708571       0.00000       0.00000       0.00000       0.00000       0.00000       0.00000
   7  12 2184.5431    0.8207  0.7758 10.0827 -0.0019  0.0434   0.0335   0.0955    0.1143   0.0000   434.2409      -6.49215       16.1762       7.90010      -5.65905       2.67472       2.05205      -2.25490      0.865967      0.440471      0.268866     0.0283579   -0.00790564    0.00474677       0.00000       0.00000       0.00000       0.00000       8.69735       10.5226       10.1729       7.74473       7.58126       5.23279       3.38974       2.05975       1.06684      0.487396      0.201198     0.0802274     0.0239015    0.00405819       0.00000       0.00000       0.00000       0.00000
   7  13 2322.1111    1.2787  0.7533 10.2501 -0.0076  0.0433   0.0511   0.0898    0.1541   0.0000   447.7684       10.4161      -5.01843      -1.39936       9.01487      -13.3775     -0.448727       3.99907       1.55734     -0.850074     -0.227405      0.136175    -0.0339869    0.00641244       0.00000       0.00000       0.00000       0.00000       8.81621       9.20216       9.52445       9.15457       7.75269       4.17052       3.23220       2.32920       1.15173      0.646452      0.198394     0.0708336     0.0218846    0.00369127       0.00000       0.00000       0.00000       0.00000
   7  14 2458.3376    1.5859  0.7710 10.8545  0.0006  0.0406   0.0605   0.0882    0.1325   0.0000   432.0753       8.23870       9.12361       1.60231      -10.1318      -7.29868       2.09117      -2.25903      0.953205     0.0676868   -0.00212808   -0.00937376    -0.0274197   -0.00135822       0.00000       0.00000       0.00000       0.00000       8.59867       9.91112       9.46065       8.76337       6.24640       5.09109       3.63070       1.73994       1.03577      0.489844      0.236652     0.0674415     0.0188115    0.00398079       0.00000       0.00000       0.00000       0.00000
   7  15 2594.2482    2.0565  1.0166 11.4041 -0.0004  0.0456   0.0722   0.1129    0.1469   0.0000   429.0796       11.4666      -3.59654       13.5892       6.04664      -9.96271       4.45252      -1.94048      -1.04249     -0.477204     -0.206866    -0.0827180    -0.0376878    0.00469007       0.00000       0.00000       0.00000       0.00000       9.73159       11.3244       11.5994       9.23765       7.65490       5.62795       3.42416       2.12681       1.15914      0.496716      0.227930     0.0866693     0.0235069    0.00411756       0.00000       0.00000       0.00000       0.00000
   7  17 2868.4334    3.2857  0.8027 12.6193 -0.0086  0.0366   0.1356   0.1027    0.1338   0.0000   426.5317       18.6571       6.64884      -3.93727       6.06558      -1.25971      -3.32435      -1.26362      0.255742     -0.837315    -0.0308819    -0.0573917   0.000703407   -0.00796930       0.00000       0.00000       0.00000       0.00000       8.26663       10.6943       8.96532       8.11776       6.54323       4.63146       3.23186       1.61559      0.955534      0.390244      0.192179     0.0549005     0.0190468    0.00413152       0.00000       0.00000       0.00000       0.00000
   7  18 3005.8370    3.9393  0.8992 12.4694  0.0084  0.0355   0.1452   0.1018    0.1653   0.0000   449.1044       15.2534       16.8661       8.34066       2.70733     -0.713905      0.196756      -1.28458       2.37414     -0.569697     -0.252806    -0.0661763   -0.00791561    0.00221311       0.00000       0.00000       0.00000       0.00000       8.27601       10.0064       9.37191       7.70821       6.67584       4.33373       2.94829       1.61513      0.839688      0.410066      0.164390     0.0579775     0.0178674    0.00324718       0.00000       0.00000       0.00000       0.00000
   7  19 3142.9120    4.1710  0.9829 12.7510 -0.0024  0.0440   0.1499   0.1049    0.1820   0.0000   432.6686       22.9133      -2.54328      0.807721       3.50060     -0.912734     -0.620891       1.83242      0.605295      -1.30061     -0.223446     0.0507338    -0.0123028    0.00133116       0.00000       0.00000       0.00000       0.00000       8.53726       10.6804       11.2137       7.87610       7.86367       4.97976       3.35082       2.12328       1.08313      0.555453      0.215120     0.0854000     0.0258729    0.00418830       0.00000       0.00000       0.00000       0.00000
   7  20 3280.0437    3.7937  1.3143 12.7577  0.0008  0.0526   0.1242   0.1281    0.1603   0.0000   433.7348       23.0421      -3.89053      0.699419      -6.42887      -3.84009      -10.3521      -1.36946       1.68305      -1.22564     -0.314363      0.193482     0.0313315   -0.00966213       0.00000       0.00000       0.00000       0.00000       10.9605       13.6968       13.0709       11.0965       9.11196       6.19205       4.15893       2.59559       1.28835      0.709757      0.250984     0.0996354     0.0282984    0.00532300       0.00000       0.00000       0.00000       0.00000
   7  21 3417.5709    3.4168  1.9142 11.9674  0.0032  0.0654   0.0959   0.1495    0.1923   0.0000   435.3761       19.2881      0.142109      -11.9317       12.8570     0.0766058      -12.2849      -3.90240       1.32509       1.09684    -0.0196934    -0.0574862     0.0162701   -0.00648929       0.00000       0.00000       0.00000       0.00000       13.4880       16.5066       16.1156       13.8023       11.3371       7.54946       5.58721       3.05871       1.85373      0.828468      0.372459      0.116304     0.0373718    0.00667998       0.00000       0.00000       0.00000       0.00000
   7  24 3832.1777    1.9702  5.2860 10.9045 -0.0023  0.1291   0.0380   0.3603    0.1080   0.0000   468.2559       24.3652       28.3531       19.8690       31.5733       3.87819      -14.4269      -5.25713       9.75042     -0.733486      0.371115      0.381511    -0.0642971   -0.00410134       0.00000       0.00000       0.00000       0.00000       27.3277       34.4644       32.1490       28.4893       23.1808       17.2492       11.5434       6.83640       3.82850       1.74188      0.773904      0.266304     0.0738291     0.0138964       0.00000       0.00000       0.00000       0.00000
   7  25 3970.3896    1.6241  6.5503 10.5659 -0.0095  0.1491   0.0292   0.4144    0.0936   0.0000   420.2627       97.1797       23.1824      -9.88548      -28.3264       14.7819       36.7448      -24.9364      -1.07297       1.35469      0.922870     -0.369181     0.0278716    0.00166909       0.00000       0.00000       0.00000       0.00000       31.0794       38.4564       36.3394       33.1832       27.1526       19.8544       13.6904       8.31374       4.67689       2.17991      0.929808      0.313663     0.0865075     0.0159415       0.00000       0.00000       0.00000       0.00000
   8  10 1946.0602    0.5689  0.4511  9.5158 -0.0125  0.0355   0.0279   0.0672    0.0973   0.0000   428.0402      -4.49336       13.4941       1.27092      -2.76154     -0.238378       4.58703     -0.810497      -2.36513    -0.0701289      0.758832     -0.136423    -0.0624525    -0.0474031    0.00264432   0.000283801       0.00000       0.00000       5.35674       8.26720       6.94356       7.42338       5.33389       5.02665       3.53454       2.12694       1.63898      0.547760      0.508780      0.110314     0.0856788     0.0218354    0.00548069    0.00107174       0.00000       0.00000
   8  11 2086.1036    0.7130  0.5365  9.8624 -0.0035  0.0456   0.0332   0.0711    0.0929   0.0000   432.4604      -5.60237      -4.53265      -8.41007      -2.95736      -6.20711      0.801933      -1.75248      -1.65532      0.442895      0.276412      0.112565    0.00261869    -0.0296546  -0.000827195    0.00156046       0.00000       0.00000       6.48507       10.8440       9.11395       8.05828       7.46560       4.09547       3.97122       1.88122       1.39926      0.721792      0.314057      0.171257     0.0602630     0.0178234    0.00718571    0.00127649       0.00000       0.00000
   8  14 2499.4681    1.7958  0.8311 11.2121 -0.0128  0.0373   0.0675   0.0933    0.1341   0.0000   439.0099       10.7935       12.1179      -11.4115       2.71717      -5.27463       2.32910     -0.465325      -2.04049      -1.45888      0.150007     0.0157839     0.0936799    0.00101028   -0.00623850  -0.000125282       0.00000       0.00000       7.06497       9.05449       8.34311       7.74025       6.29700       4.38008       3.35313       1.99068       1.19238      0.656349      0.312221      0.145467     0.0506304     0.0153712    0.00480532   0.000916598       0.00000       0.00000
   8  15 2636.1986    2.4094  0.8434 11.1872  0.0086  0.0377   0.0818   0.0824    0.1753   0.0000   436.1150       8.19385       8.67914      -9.03682      -1.35023     -0.275451      -1.33338       1.03447      0.948328     -0.161396      0.126183     0.0156244     0.0595119    -0.0174812    0.00158014   0.000733816       0.00000       0.00000       7.16447       9.26489       8.20078       7.48873       6.48078       4.74713       3.61014       2.10993       1.34920      0.616377      0.358417      0.125931     0.0592691     0.0161859    0.00526621   0.000958792       0.00000       0.00000
   8  16 2773.8392    2.9524  0.7802 11.7382  0.0038  0.0368   0.1036   0.0857    0.1768   0.0000   444.4319      -6.48285       3.64356       5.43645      0.892810      -10.6674      -3.60603       1.01291      0.743816     -0.477862      0.148533     -0.280343    0.00134819     0.0363950    0.00837988   0.000753242       0.00000       0.00000       6.78188       7.43580       8.75895       6.68201       5.59124       4.75819       2.89977       1.79023       1.27808      0.636453      0.273186      0.139223     0.0609556     0.0194097    0.00455374   0.000679536       0.00000       0.00000
   8  18 3049.2370    3.6104  0.9919 13.1977  0.0005  0.0441   0.1251   0.1162    0.1207   0.0000   427.6632      -3.79701      -7.20651      -7.21395       1.65728       3.48822       2.35560     -0.773489      0.468818      0.113336      0.139916    -0.0710554   -0.00203532     0.0217320   -0.00344223  -0.000794095       0.00000       0.00000       7.73094       10.5591       9.07889       8.69895       6.96083       5.61475       3.89719       2.43101       1.46059      0.779830      0.363508      0.168984     0.0648908     0.0213507    0.00565329    0.00119515       0.00000       0.00000
   8  19 3186.8525    4.0746  1.1217 13.0114 -0.0062  0.0459   0.1303   0.1202    0.1494   0.0000   438.4701       4.65015       4.03623       12.9511       9.24211      -2.72933      -6.34089      -2.11917       3.16719      0.425808     -0.530501    -0.0904468   -0.00152476   -0.00446472   -0.00403773  -0.000578303       0.00000       0.00000       8.09356       10.9509       9.23063       8.89703       7.47029       5.91169       4.36290       2.69757       1.57045      0.861225      0.394086      0.190384     0.0690995     0.0223915    0.00630704    0.00124499       0.00000       0.00000
   8  20 3324.5571    3.6603  1.2534 13.0357  0.0133  0.0513   0.1180   0.1258    0.1293   0.0000   430.6859       7.30206       8.86334      -22.2007       8.10294      -5.20662      -5.79806      -7.29594       2.35951       1.10849      0.382233     -0.106943     0.0414885     0.0153704   -0.00850458   -0.00152920       0.00000       0.00000       10.4029       12.7200       11.4874       11.0295       8.84284       6.75613       4.65660       3.07576       1.81960      0.903689      0.487262      0.178712     0.0766677     0.0232319    0.00624588    0.00123489       0.00000       0.00000
   8  21 3462.6781    3.0625  2.2979 12.1520 -0.0041  0.0646   0.0712   0.1750    0.1013   0.0000   435.0158     -0.159123       23.0000      -5.36371       16.6657      -15.4244     -0.482823      -5.08661       1.58172      0.684618      0.122609     -0.532453     0.0720528     0.0628967    0.00191919    0.00138560       0.00000       0.00000       11.7109       14.7657       14.4312       12.9174       10.9456       8.27457       5.90195       3.85838       2.26316       1.20583      0.642977      0.268257      0.107023     0.0353360    0.00930143    0.00162010       0.00000       0.00000
   8  22 3601.0834    2.6253  2.7818 11.8264 -0.0030  0.0789   0.0592   0.1964    0.1072   0.0000   423.8695       69.7304       15.9377      -6.02434      -21.2793      -8.59598       8.26860      -3.81832      -8.13016      0.612094      0.706964     -0.236032    -0.0808566     0.0187267     0.0102722    0.00113093       0.00000       0.00000       14.3407       18.6722       18.1410       15.8446       14.0004       10.0809       7.71403       4.69046       3.03188       1.47999      0.832863      0.324761      0.140187     0.0421852     0.0124046    0.00200431       0.00000       0.00000
   8  23 3739.7675    2.1349  4.1209 11.2491 -0.0021  0.1032   0.0401   0.2567    0.0955   0.0000   456.6791      -15.2316       47.2271      -3.67417       25.2733      -27.4397      -7.48739      0.170297      0.714236       1.66047      -1.85008      0.119660     -0.212985    0.00253615    -0.0140998   0.000657815       0.00000       0.00000       18.3574       24.2346       23.3884       21.2146       17.5419       13.3172       9.84087       6.21329       3.79460       2.05490       1.06904      0.467256      0.182307     0.0573446     0.0155573    0.00271680       0.00000       0.00000
   8  24 3878.4014    1.8336  5.3542 10.8011  0.0015  0.1278   0.0315   0.3148    0.0903   0.0000   457.0839      -24.8944      -11.7827       32.4568       40.6418      -11.0162       8.78683       5.32541       7.33417       2.38397     0.0557461    -0.0339005    -0.0568091     0.0706968    0.00984644  -0.000153561       0.00000       0.00000       21.6148       30.4193       28.1172       26.5462       21.4908       16.7213       11.5913       7.84607       4.37542       2.52735       1.19232      0.557090      0.205782     0.0743775     0.0189404    0.00361705       0.00000       0.00000
   8  28 4436.0837    0.8725 11.9940 10.1732 -0.0080  0.2845   0.0178   0.7833    0.0498   0.0000   388.9132      -40.3817       138.576      -65.8619      -28.9242       30.6780       15.0683      -39.5089      -9.54258       24.7745      -1.39212      -3.80816      0.172203      0.342351   -0.00205324    0.00712884       0.00000       0.00000       51.9297       65.1117       66.3619       61.2589       49.3328       39.3172       27.9119       19.0025       11.7934       6.54890       3.46055       1.48694      0.579693      0.177506     0.0423332    0.00731730       0.00000       0.00000
   9  10 1984.2099    0.5678  0.4799  9.6023 -0.0102  0.0315   0.0269   0.0652    0.0945   0.0000   436.5525      -1.57339       25.2329       1.69975      -5.13611     -0.381052      0.707641      0.390270      0.348122     0.0788752     -0.115901     -0.175871     -0.152716    -0.0179533    0.00907810    0.00245855   0.000793292  -6.10071e-06       4.43383       6.32363       5.90648       5.75644       4.50780       3.83582       2.68558       1.74098       1.29075      0.668249      0.428092      0.186216     0.0974973     0.0347774     0.0150943    0.00394750    0.00105796   0.000215447
   9  11 2125.1034    0.7924  0.6528  9.8722 -0.0183  0.0414   0.0302   0.0739    0.1312   0.0000   433.8182      -7.18526       8.62994      0.620923      -3.81181      -1.88387     -0.757755      -4.12410     0.0125014      -1.27383      0.412400      0.293827     0.0152541    -0.0281578    -0.0303699    0.00189235   5.08994e-05   0.000296284       6.01020       8.19233       7.05055       7.40445       6.95654       4.24633       3.56017       2.11297       1.65578       1.00766      0.524011      0.289471      0.100070     0.0498122     0.0156235    0.00441467    0.00158535   0.000263492
   9  12 2264.5015    1.1516  0.6791 10.4225 -0.0236  0.0356   0.0479   0.0766    0.1097   0.0000   436.8036       3.99547       1.42494       2.96816      -5.64780       2.94905       5.19998      -4.08277      -1.47764      -1.06737      0.103524    -0.0916741    -0.0262601    -0.0613654    0.00231489    0.00346569   -0.00133118   0.000419292       5.84404       6.36877       6.46775       7.62251       5.26721       3.82995       3.51385       2.63737       1.39014      0.716887      0.504354      0.290840      0.132437     0.0465634     0.0151163    0.00415213    0.00105630   0.000212555
   9  14 2539.5786    1.8893  0.9753 11.1690 -0.0083  0.0421   0.0597   0.0970    0.1404   0.0000   437.5849       14.6706       9.54678      -9.54622      -1.70579       5.11676     0.0253673      -2.63431      -1.19597       1.33311      0.810965     -0.135850     -0.149199    0.00304050     0.0227766   -0.00160479    0.00212004  -1.71052e-06       7.64213       7.86969       8.35097       8.77590       6.69850       5.09221       3.96154       3.03278       1.75863      0.930389      0.608965      0.345298      0.145205     0.0522300     0.0179379    0.00544911    0.00115901   0.000213720
   9  15 2677.0964    2.4495  0.8386 11.7320 -0.0003  0.0350   0.0838   0.0824    0.1353   0.0000   430.1410      -5.59938       15.4151       2.46442      -1.04002       1.53197      0.886348      -1.25858       1.64097     -0.571888     -0.165066     -0.217631     0.0161948    -0.0599648   -0.00579424    0.00114959   4.47702e-05   0.000201886       6.54053       7.72261       7.08014       6.84608       5.86237       4.68463       3.49850       2.39438       1.55813      0.825731      0.474669      0.234425     0.0991388     0.0385902     0.0143884    0.00403148    0.00105464   0.000191222
   9  16 2815.3026    2.9120  0.9865 11.9186 -0.0095  0.0392   0.0936   0.0852    0.1565   0.0000   435.3806       4.74338       11.8097      -9.58600       13.7965     -0.188586       2.32658      -7.55474       2.25445     -0.739925     -0.841921     0.0123543   0.000495086    0.00293103    0.00750810   -0.00517869  -0.000275277   4.88472e-06       7.00504       8.82330       8.52024       8.02469       6.92062       4.75188       3.93850       2.55484       1.66128      0.981058      0.496004      0.297340      0.106839     0.0534874     0.0157092    0.00490763    0.00142819   0.000222226
   9  17 2953.6536    3.7193  0.8447 12.4788 -0.0015  0.0337   0.1232   0.0797    0.1471   0.0000   442.7251       5.31099       9.16895      -5.97775      -1.24917      -3.31573       2.98217       2.22463      0.973765      0.280898      -1.04186     -0.137991    -0.0474384    -0.0230802   -0.00439003   -0.00525004  -0.000153954  -0.000160202       6.29828       6.62552       6.02337       6.57340       5.87332       4.50310       3.18156       2.19900       1.54323      0.951645      0.518904      0.232718      0.104187     0.0386687     0.0134334    0.00387471   0.000945590   0.000173771
   9  18 3091.6335    4.3123  0.7994 12.7181  0.0020  0.0520   0.1460   0.0782    0.1514   0.0000   445.8330     -0.218102       6.72499      -9.74905       8.32915      -9.20459     0.0874974      -5.64538       1.14733     -0.852027      0.559063     -0.249928     -0.303024    0.00888415     0.0270619    0.00805352  -7.89946e-05   0.000202171       6.42424       11.8267       7.78689       9.61002       7.00524       6.33669       4.93592       3.08953       2.39500      0.967118      0.845546      0.199853      0.210276     0.0401511     0.0288148    0.00562679    0.00203016   0.000435264
   9  19 3229.6365    4.0395  1.0346 13.0375 -0.0033  0.0382   0.1277   0.1002    0.1290   0.0000   436.1428       4.70917       27.8201      -2.14503      -10.9143      -9.39844      -2.13943       1.24485      -2.48668      -1.58393      0.410991      0.132265    -0.0382023     -0.146443    -0.0323151     0.0153916    0.00261829   9.94975e-05       7.20895       8.72688       8.34982       7.66971       6.72846       5.07027       3.82268       2.55824       1.63893      0.962786      0.507770      0.252675      0.110483     0.0459968     0.0156136    0.00497286    0.00125825   0.000200941
   9  20 3367.8447    3.3625  1.5827 13.0158  0.0022  0.0787   0.0944   0.1332    0.0899   0.0000   429.1403       7.72346       21.5276      0.467677       6.78840      0.153556      -3.15139      -2.65181      0.979461      -1.30232      -1.65019    -0.0999522      0.353546     0.0356510    -0.0570394   -0.00108381    0.00250747  -2.30958e-05       9.90218       16.1541       15.0262       12.2266       14.5639       7.40115       9.20031       4.09170       3.80447       1.87750       1.03149      0.589073      0.205658      0.111302     0.0395074    0.00986859    0.00413093   0.000521029
   9  21 3506.4394    2.8713  2.5079 12.0714 -0.0036  0.0697   0.0622   0.1695    0.0823   0.0000   433.5143       18.6380       14.8878       2.48090      -17.6412      -9.14973      -2.04831      -1.96620       3.35984    -0.0362321      0.184746    -0.0560122     -0.107026    -0.0810879     0.0534585    0.00234094   -0.00215563  -0.000333521       11.0079       14.4823       14.2532       13.3765       11.1254       8.84075       6.82734       4.48648       2.89655       1.74524      0.940261      0.466505      0.226634     0.0936523     0.0340219     0.0100171    0.00254133   0.000436399
   9  22 3645.3565    2.4513  3.3492 11.7528 -0.0057  0.0800   0.0494   0.2115    0.0728   0.0000   412.8425       3.04834       30.4326      -1.53011      -5.68127      -20.1996       4.49740       8.55203       1.26119      -1.96488       1.38086     -0.278826      0.173775      0.147278    0.00313729     0.0165366   -0.00133868  -0.000139177       13.2707       16.4010       16.2491       15.7646       13.1359       10.3900       7.90685       5.50880       3.54336       2.11578       1.21614      0.597162      0.288638      0.111229     0.0400379     0.0117756    0.00283234   0.000480437
   9  23 3784.3286    2.0045  4.5669 11.3247 -0.0017  0.1000   0.0359   0.2705    0.0672   0.0000   441.0095       10.3995      0.716782       12.1670      -13.9986      -21.1096      -27.3561     0.0285335       7.99162      -1.05950      -1.74315      0.237735     -0.404484     -0.331979    -0.0116926    0.00304666   -0.00325718   0.000980015       16.7497       20.4520       20.0300       19.3780       16.4534       13.6302       9.73991       7.02173       4.42057       2.77716       1.46981      0.743954      0.333934      0.141653     0.0486011     0.0153263    0.00343275   0.000608706
   9  25 4063.4446    1.4162  7.2131 10.6538 -0.0062  0.1454   0.0231   0.4050    0.0581   0.0000   338.8351       17.2067       31.2183      -3.09539       21.0697      -7.80053       38.7958      -3.42277      -9.86651       6.80088       1.12692      -3.05041     -0.156903     -0.244452    -0.0247890     0.0305979    0.00151022  -0.000166847       24.7606       30.4388       29.8459       28.5198       24.4527       20.3499       14.7938       10.3339       6.95585       4.15618       2.27345       1.20683      0.503967      0.221307     0.0777109     0.0227092    0.00517144   0.000870905
   9  27 4342.8317    0.9496 11.4644 10.2249 -0.0110  0.2492   0.0176   0.6717    0.0496   0.0000   391.2618       150.046       73.1273      -7.95233      -6.15743      -19.8335       21.6074       9.05216      -17.4337      -9.18420       7.51554       1.57806     0.0175957     -0.934557     -0.301543     0.0953267     0.0455853   1.57742e-06       39.2791       49.8676       52.4321       47.2445       42.4759       33.1643       26.3315       17.6286       12.3318       7.37818       4.09765       2.25198      0.944246      0.421325      0.145959     0.0412342     0.0102030    0.00148962
   9  28 4483.4804    0.8507 13.2272 10.0830  0.0001  0.2901   0.0170   0.7870    0.0493   0.0000   451.0167       15.2782       56.4813      -17.4640      -38.6111       38.5462     -0.683290      -11.9835       12.5356       4.37765       4.51040       1.28618       1.13378      0.616229   -0.00191025    -0.0431548   0.000499324   0.000683795       45.7123       58.4451       60.2552       54.6523       48.3200       39.2857       29.9405       21.1050       14.0587       8.33045       4.93466       2.35980       1.17910      0.455172      0.170088     0.0484054     0.0113976    0.00177193
  10   9 1880.0287    0.4376  0.3840  9.3840  0.0000  0.0328   0.0217   0.0536    0.0634   0.0000   430.3188      0.112690       2.64730     -0.460077     -0.346044       7.89126      -1.57856     -0.184848     -0.493740     -0.245828     0.0978506    -0.0198238    -0.0806111     0.0292145     0.0110211   -0.00157268   -0.00768974   8.41285e-05       5.54263       6.58313       5.84012       6.28252       5.87798       4.47064       2.81376       1.95771       1.47412       1.05730      0.631738      0.347457      0.160273     0.0646356     0.0258075    0.00973699    0.00318715    0.00103322
  10  10 2021.4595    0.6205  0.4795  9.5035 -0.0141  0.0310   0.0265   0.0543    0.0941   0.0000   438.4623       9.65035       8.64823      -7.67243      -3.19981       4.89939     -0.692165      -1.98721      -1.67069       1.05716      0.627705      0.169679    -0.0972679     -0.174043     0.0160196     0.0326377   -0.00547035   -0.00169099       4.50035       5.97895       4.98441       5.65458       4.57186       3.64720       2.92484       1.66445       1.43777      0.863613      0.592209      0.279948      0.143866     0.0709845     0.0275222     0.0117032    0.00323435   0.000887776
  10  11 2162.9436    0.9091  0.6245  9.8047  0.0091  0.0278   0.0350   0.0695    0.1501   0.0000   433.3613      -3.31209       9.88074      -7.08449      -3.87349       5.74214     -0.760958      0.373557      0.363824       1.23848     -0.829434     -0.119074   -0.00260426     0.0919723   -0.00802645   -0.00249960   -0.00621238   -0.00101186       4.23183       5.11171       5.54146       4.93658       4.18896       3.53303       2.61795       1.92689       1.31625      0.781186      0.443544      0.270925      0.138531     0.0628407     0.0263043     0.0109809    0.00364590    0.00101072
  10  12 2302.8859    1.1625  0.6566 10.2274  0.0064  0.0319   0.0414   0.0675    0.1582   0.0000   438.7144       2.76422       14.0860       7.14345       6.45041      -3.46937      -5.50352      -2.16123       1.55989       1.03729    -0.0469433     0.0967969      0.181423     0.0317192    -0.0706037   0.000407983     0.0122959  -0.000486785       4.88684       6.35711       6.17792       6.16449       5.04742       4.37636       3.07916       2.29885       1.42968       1.01904      0.599194      0.304429      0.148728     0.0735989     0.0319933     0.0122766    0.00409753    0.00121981
  10  13 2440.8040    1.6795  0.7511 10.8893  0.0074  0.0410   0.0574   0.0718    0.1294   0.0000   440.2430       10.0500       9.21182      -4.33115      -2.90183      -6.16312      -7.05153       1.17953       2.39518      -1.05879     -0.387257      0.174127     -0.332019    -0.0571786     0.0580229     0.0182034   0.000400084  -0.000595800       6.84077       6.53981       6.69983       8.53867       6.85839       4.08881       3.88110       3.26569       2.14292      0.995853      0.690506      0.453082      0.265918      0.115992     0.0438197     0.0137132    0.00384792    0.00104639
  10  14 2578.6752    1.9975  0.9325 11.3802 -0.0055  0.0398   0.0631   0.0834    0.1248   0.0000   442.2617      -15.6537       4.40164      -2.97547      -1.84061      -10.1880       1.85107      -3.49887     -0.475460      0.784226     -0.930013      0.161054      0.108215     -0.162019    -0.0119153   -0.00256161    0.00583937    0.00399834       6.17093       7.78592       7.78705       7.31564       6.13789       5.32971       3.68311       2.84006       1.77541       1.24205      0.683612      0.389325      0.212070     0.0818383     0.0422818     0.0148427    0.00498614    0.00158383
  10  15 2717.0847    2.7404  0.7479 11.7313 -0.0046  0.0298   0.0898   0.0656    0.1314   0.0000   433.9228      -5.05108       5.37288       6.46472     -0.874155      -1.47206      -1.19847       2.18663     -0.203835     0.0823218      0.118102    -0.0737301     0.0616326    0.00858246    -0.0140416   -0.00710591  -0.000560302    0.00199848       4.87207       5.90212       5.81723       5.67291       4.61827       3.83579       3.11460       2.12799       1.44346      0.848394      0.531859      0.261099      0.144276     0.0665552     0.0294798     0.0104029    0.00363114   0.000925695
  10  16 2855.7796    3.1338  0.8492 12.0788 -0.0046  0.0295   0.0983   0.0812    0.1250   0.0000   433.3567       18.8360      -2.48555      -4.18170       6.53500      -4.35011       2.12924      -1.09220      -2.41522     -0.130015       1.26224    -0.0356087     -0.106475     0.0269768   -0.00242693    0.00594640   -0.00282298   -0.00138927       4.27858       5.30177       5.49239       5.17685       4.32808       3.71531       2.85389       2.05407       1.39404      0.902348      0.503739      0.305559      0.149484     0.0736196     0.0300488     0.0125526    0.00383166    0.00114008
  10  17 2994.5738    4.1215  0.7518 12.7560 -0.0080  0.0297   0.1492   0.0765    0.1160   0.0000   441.7710       8.45269       10.4543      -3.54399       3.74636      -9.08537      -3.32702      -3.06487      -2.38648      0.775085    0.00307647     -0.591889     0.0642412      0.142695     0.0457244   -0.00545661    0.00430316  -0.000588131       4.72069       6.11779       6.14084       5.50086       4.75195       3.92297       2.85667       1.88640       1.41931      0.784090      0.510256      0.257336      0.132029     0.0594568     0.0268109    0.00965686    0.00401911   0.000990255
  10  18 3133.0746    4.1457  0.8722 12.9451  0.0012  0.0342   0.1304   0.0782    0.1231   0.0000   441.8915       5.22236       11.8781      -3.59153       2.76667      -8.09077      -2.18800     -0.390106       2.13172      0.990184     -0.448762      0.164716     -0.103172    -0.0607770   -0.00428445    -0.0192385   -0.00299186    0.00144141       4.79526       6.20055       6.31798       5.85180       4.95191       4.25308       3.49691       2.32066       1.72235       1.00785      0.591361      0.346467      0.163777     0.0886188     0.0325103     0.0158621    0.00484575    0.00130338
  10  19 3271.4388    3.8767  1.4339 12.4472 -0.0042  0.0470   0.0970   0.1069    0.1269   0.0000   434.6565       16.5886     -0.642276      -5.43852       8.88191      -6.45300      0.243319     -0.336309       1.67811       1.21335     -0.219727     -0.413716     -0.200562     0.0799500     0.0836613    0.00701621  -0.000246778  -0.000124999       6.82935       8.45146       9.15085       7.69718       7.33196       5.86339       4.33992       3.38423       2.07604       1.37224      0.868402      0.427121      0.226528      0.112902     0.0486053     0.0172177    0.00657239    0.00191869
  10  20 3410.3346    3.2806  1.9003 12.2543 -0.0110  0.0508   0.0739   0.1317    0.0892   0.0000   450.1966       20.8285      -7.21704      -8.38191      -19.5260      -28.4957       7.27062       6.33700      -6.26959      -5.47696       1.85997       1.68048     -0.422163     -0.175815     0.0596877     0.0304085   -0.00926209  -0.000599718       7.95709       10.0636       9.66386       9.47823       7.96013       6.81230       5.19761       3.98629       2.50149       1.67000      0.935885      0.523045      0.272905      0.123882     0.0551379     0.0204937    0.00650259    0.00196605
  10  21 3549.1582    2.7073  2.7106 12.0630  0.0003  0.0663   0.0554   0.1746    0.0705   0.0000   420.8607       4.65394       8.12217      -1.94621       16.3788      -23.5858      -3.12614      -1.11221       2.50002      -5.19701     -0.708539     -0.637916     -0.374763     0.0258090    0.00119618    -0.0457810   -0.00146900    0.00121198       9.92755       12.3683       12.1472       12.1175       10.4902       8.48266       6.60240       4.88062       3.34396       2.13081       1.27063      0.718116      0.388784      0.167937     0.0754470     0.0274578    0.00904528    0.00255333
  10  22 3688.7370    2.1837  3.6390 11.6711 -0.0019  0.0851   0.0402   0.2300    0.0577   0.0000   449.9977       13.2360       15.2452      -17.9769      -5.05106       11.2658      -9.67950      -9.08869       4.35989     -0.726690      -1.06226     -0.412135      0.182264     0.0117744      0.138578    -0.0149188   -0.00207065    0.00228485       12.0033       15.7312       16.0058       14.5928       13.6388       10.5760       8.65860       6.08845       4.15737       2.75923       1.56287      0.910291      0.456355      0.217309     0.0958997     0.0377542     0.0117078    0.00372082
  10  24 3967.5749    1.5343  6.9570 10.7959 -0.0053  0.1339   0.0235   0.3655    0.0523   0.0000   471.1665      -7.09291      -5.87058       21.6910       46.9713      -9.38581      -10.2833      -14.3112      -12.4451       8.90276       3.80351     -0.534294      -1.45603      0.248648      0.178067    -0.0410448     0.0102391     0.0137132       19.2380       24.4692       25.4463       23.5644       21.1531       17.7035       14.1538       10.1100       6.92187       4.65367       2.75671       1.52505      0.792570      0.376636      0.166581     0.0630822     0.0206837    0.00592629
  10  25 4108.0015    1.2952  8.1699 10.4569 -0.0013  0.1577   0.0204   0.4210    0.0549   0.0000   471.0313      -29.1778      -13.6398      -28.9442      -4.28398       19.6241      -24.1863       4.80032       5.35889      -17.7961       2.95711       3.58718       1.58172     -0.877954      0.209307     0.0600657     0.0359134   -0.00550855       22.6244       28.9643       30.3733       27.3654       25.6304       20.3500       16.9368       11.9888       8.48694       5.43348       3.24966       1.88983      0.988683      0.470709      0.200541     0.0774424     0.0245675    0.00703838
  10  27 4388.2931    0.9204 12.4914 10.1690 -0.0031  0.2484   0.0173   0.7148    0.0471   0.0000   398.2960       10.3578       46.0175      -73.7127       45.1802      -7.15015      -20.1240      -6.16962       37.2435       11.3294      -3.97032       2.89900     -0.670575     -0.856886     -0.277602     0.0669970    0.00819534   -0.00203781       36.4548       45.3179       48.6034       45.1243       40.4671       33.4466       26.0485       19.2857       13.4050       8.98733       5.50475       3.11383       1.71924      0.768467      0.352023      0.126893     0.0410726     0.0112665
  10  29 4668.8442    0.6191 16.9735  9.9472 -0.0021  0.4311   0.0120   1.0938    0.0360   0.0000   427.3809       54.4005       78.6532      -3.26924      -49.5561       12.1282       51.9522      -16.7832      -35.3524      -16.8434      -10.4961      -2.38277       8.48713     -0.741831     -0.969111     -0.265330     0.0483588     0.0369427       62.2512       79.9276       80.7289       79.5634       70.1369       58.3911       46.8763       33.8676       24.7839       16.4589       10.4036       5.80939       3.22882       1.43361      0.651617      0.235406     0.0721123     0.0191958
  11  10 2058.0183    0.7012  0.4270  9.7116  0.0015  0.0288   0.0293   0.0502    0.0712   0.0000   434.5636       9.15651       12.5845       3.11272      -1.70469       6.43183      0.244364      -1.22630      -1.04952      0.307902      0.542539      0.105182     0.0174998    -0.0997011    -0.0377267     0.0107114   -0.00600076  -0.000984262       4.01510       3.88856       4.05246       5.13394       4.51991       2.84841       2.40610       2.27472       1.61263      0.950119      0.468583      0.356859      0.242444      0.133902     0.0562663     0.0234431    0.00875849    0.00275330
  11  11 2199.7296    0.9513  0.7555  9.7071 -0.0042  0.0293   0.0298   0.0693    0.1435   0.0000   435.6053       1.37933       5.55599      0.379854       1.00839      -3.22010       1.44268       2.43699     -0.402377     -0.732598     -0.516179     -0.109068      0.314846     0.0547517    -0.0923193    -0.0174926  -0.000498818   -0.00310676       4.24914       5.07206       5.09053       4.61205       4.70302       3.62125       3.13645       2.21564       1.45744       1.13302      0.663527      0.406127      0.213928      0.101367     0.0532199     0.0214633    0.00917051    0.00320972
  11  12 2340.0706    1.3737  0.8731  9.9768 -0.0026  0.0331   0.0446   0.0763    0.3049   0.0000   441.9790      -1.54654       9.38109      -1.41802       1.99060       2.26576      -2.83091      -3.75885     -0.159232      0.218774      0.862491     -0.337192     -0.467158     -0.158283    0.00238387    -0.0152188   -0.00675623  -0.000666198       4.97906       5.16275       5.91035       5.78205       4.74499       4.07446       3.67929       2.70471       1.72995       1.24170      0.764883      0.458364      0.234222      0.134087     0.0614152     0.0301804     0.0111842    0.00411224
  11  13 2478.5556    1.7027  0.9143 11.1220 -0.0045  0.0345   0.0541   0.0873    0.1719   0.0000   436.9606      -2.55350       5.30070       13.1702      -5.78978      -6.86601      -3.93373     -0.985833      -1.43273       1.55280      0.346090     -0.302132     -0.326072     -0.157808    -0.0706718    0.00812577   -0.00531092    0.00900772       4.61843       5.73651       6.24409       5.30271       5.03044       4.44226       3.33052       2.68736       1.75004       1.26726      0.739276      0.441906      0.261838      0.126436     0.0628008     0.0270399     0.0119937    0.00425346
  11  14 2616.9735    2.2073  0.9525 11.3883 -0.0044  0.0338   0.0642   0.0774    0.1596   0.0000   444.6078      -1.97101       2.05676      -1.37100      -5.49572      -1.41215      -1.58547     -0.124042     -0.213178      -1.23069      0.365049     -0.424825     0.0307648     -0.110084     0.0208995     0.0254406   -0.00152687   -0.00202514       4.80875       5.49664       5.51016       5.86863       5.23124       4.19669       3.40627       2.61727       1.84487       1.25510      0.809811      0.463663      0.282567      0.142016     0.0653563     0.0292661     0.0115499    0.00368187
  11  15 2756.2109    2.7585  1.0217 11.6463 -0.0023  0.0340   0.0789   0.0860    0.1521   0.0000   444.0327       2.76235       2.81228      -12.1672       1.25613      -3.93035      -2.55314      -2.56943       1.64001     -0.157786     -0.614279     -0.108304     -0.574024     0.0298419      0.133706     0.0226195   -0.00342811    0.00483127       4.79838       5.66812       5.76447       6.20947       5.18734       4.36660       3.18807       2.61854       1.80331       1.17389      0.758609      0.454289      0.259632      0.136328     0.0662419     0.0287499     0.0105890    0.00383018
  11  16 2895.4548    3.6496  0.8033 12.1363 -0.0014  0.0290   0.1125   0.0723    0.1395   0.0000   441.2396       6.21707       7.88068      -2.64349       5.54784      -7.79827       3.05269      -1.25106      -1.86801      -2.71397    -0.0887039     0.0890086     -0.230090     0.0424912     0.0217062     0.0104329    0.00822208    0.00365052       3.94442       5.28327       5.06663       4.90464       4.50393       3.71156       2.82636       1.90008       1.49913      0.951108      0.638141      0.364203      0.202907     0.0968753     0.0486899     0.0191725    0.00814214    0.00303492
  11  17 3034.5448    3.8456  0.9615 12.6255 -0.0078  0.0337   0.1084   0.0770    0.1305   0.0000   431.9615       12.1653       15.4878      -3.05284     -0.763071      -4.14362       2.76938      -1.00902      -1.00946    -0.0928339      0.763900     -0.704600     -0.427602      0.218358     0.0634579     0.0253684   -0.00821408   -0.00595521       4.68193       5.83478       5.81584       5.69016       4.94842       4.41160       3.37948       2.43216       1.70105       1.23611      0.724800      0.455755      0.239892      0.123325     0.0573030     0.0249023     0.0108371    0.00392117
  11  18 3173.5665    4.1671  1.1049 12.8753 -0.0075  0.0374   0.1150   0.0882    0.1262   0.0000   446.5574       7.58509       25.3269      0.542351      -3.32490      -12.0305       1.41298      -4.53679     -0.695449      -1.13531      0.583184    -0.0686663    -0.0545583     -0.167397     0.0561315    -0.0134012   -0.00993936    0.00235280       5.62680       7.09876       6.59737       5.88332       5.32785       4.99086       4.34973       3.36104       2.23916       1.50612      0.821086      0.527156      0.239179      0.146735     0.0616060     0.0312515     0.0109686    0.00445749
  11  19 3312.4369    3.7353  1.4258 12.4205 -0.0035  0.0412   0.0932   0.1017    0.1144   0.0000   444.6183       1.05012       19.5103      -11.0480       5.21740      -11.5958      -2.66392      -2.33597     -0.793482      -1.34932      0.644995     -0.615330    -0.0829227     -0.129290      0.125440     0.0321560    -0.0135134    0.00480340       6.23681       7.92286       7.23936       7.36413       6.50354       5.67621       4.38270       3.12215       2.29903       1.50064       1.01761      0.548140      0.311081      0.151572     0.0687725     0.0314572     0.0117701    0.00424953
  11  20 3451.7382    3.2093  2.2171 11.9620 -0.0056  0.0550   0.0650   0.1322    0.0841   0.0000   446.7205       7.86033       20.8379      -3.30359       10.4901      -14.8925     -0.644042      -7.65290      -3.17399      -3.99146      0.136548      0.140124    0.00848944     -0.148966     -0.184001     0.0743521   -0.00722266    -0.0108047       7.78369       9.30389       9.33907       9.00311       8.63111       7.38983       5.36531       4.02009       2.93846       2.09615       1.33025      0.805540      0.421635      0.222260     0.0966483     0.0442769     0.0166967    0.00671050
  11  21 3591.3461    2.5976  3.3247 11.6995 -0.0054  0.0681   0.0454   0.1872    0.0632   0.0000   436.3639      -5.69564       24.5739      -12.7382       1.64040      -19.4720       12.8200      -4.48256      -2.17428      -1.48245      0.201689       2.02760      0.617780     -0.640922      0.297211   -0.00384019     0.0349297    -0.0129315       9.75037       12.3299       12.1049       11.3278       10.7742       9.00667       7.19345       5.50427       3.84723       2.56289       1.59643      0.911811      0.528290      0.260422      0.121714     0.0544945     0.0202815    0.00748090
  11  22 3731.0132    2.1054  4.4226 11.3189  0.0015  0.0864   0.0341   0.2278    0.0576   0.0000   428.0035       12.6209      -2.45531      -28.7586       17.3634      -12.9796      -4.71716       1.49972      -4.66001       1.04276       3.85085      -1.11224      0.779727     0.0956788     -0.164969    -0.0123466  -0.000514162     0.0237419       11.3128       14.9761       15.1262       14.9946       12.8019       11.1026       9.01443       6.90776       4.68380       3.32798       2.00771       1.23219      0.675923      0.362759      0.170926     0.0788071     0.0305689     0.0109920
  11  23 3870.7965    1.7365  5.3511 11.0694 -0.0074  0.1014   0.0278   0.2750    0.0547   0.0000   440.1112       35.1443      -4.19704      -13.8280      -19.7241      -15.7612       7.58740      -8.91520      -1.95229      0.479573     -0.898633       3.63508       1.33625     -0.658898     -0.569490     0.0550387     0.0485368    -0.0204438       13.7826       17.7013       17.9840       17.3524       15.7464       12.9273       10.7187       8.08300       5.65977       3.92979       2.43008       1.49928      0.848287      0.445345      0.214157     0.0951104     0.0359984     0.0129646
  11  25 4151.4829    1.2435  8.6884 10.5221 -0.0061  0.1563   0.0193   0.4286    0.0487   0.0000   405.7101       28.4075       9.84783      -6.16396       1.31253      -5.87132       18.0689      -9.97969       5.44116      -4.10753       8.08897      -1.36297     -0.876420      0.815637      0.853718     0.0702696     -0.137017     0.0432115       21.0398       26.4567       27.8266       27.1739       24.1686       20.5257       16.1072       12.3534       9.04837       6.09573       3.89580       2.40311       1.36831      0.733664      0.350361      0.157107     0.0591390     0.0221419
  11  26 4292.1877    1.0272 10.2965 10.3614 -0.0059  0.1999   0.0178   0.5484    0.0462   0.0000   441.9988       66.9806      -9.12896      -51.0937       4.82890       22.6795       25.8230      -7.56272      -17.9370      -2.02609       1.53857       1.71991       3.47280       1.91680     -0.727940     -0.185147     0.0308975    0.00394280       25.6811       34.5797       35.1304       33.8078       31.5217       26.2353       21.0328       15.8924       11.3378       8.00853       5.09818       3.09247       1.77848      0.891873      0.459652      0.190947     0.0757105     0.0268032
  12   8 1805.7599    0.3793  0.3049  9.4192 -0.0083  0.0286   0.0196   0.0447    0.0518   0.0000   432.8212       1.70676       14.5008      -4.42322      -10.8364      -2.97265       1.50842       1.64503       1.19222      -2.03136      -1.02704      0.280667      0.278003      0.103394    -0.0194493    -0.0186422    -0.0165595   -0.00601097       3.81122       4.37288       4.48035       3.42587       4.89206       3.67734       2.71919       2.06117       1.20464       1.16025      0.882128      0.525363      0.305992      0.157360     0.0655245     0.0338387     0.0133333    0.00490083
  12  10 2093.6309    0.7815  0.5536  9.7200 -0.0018  0.0298   0.0274   0.0564    0.0807   0.0000   443.9724      -1.02420       9.36725      -7.75880      -3.07189       2.65456      -1.34854       1.57834      0.368478      0.911308      0.778503    -0.0805310     -0.335648      0.151998     0.0707122     0.0368876   -0.00511575    0.00239704       3.46725       4.28654       4.57992       4.74864       3.71821       3.73503       2.82735       1.89620       1.67984       1.02610      0.718740      0.428495      0.269714      0.132562     0.0704343     0.0354582     0.0154839    0.00649933
  12  11 2235.8850    1.0689  0.7053  9.9800 -0.0062  0.0273   0.0333   0.0645    0.1040   0.0000   441.5169      -1.89561       6.39790      0.865602      -1.68817       1.21361       1.26383      -1.89358      0.462727      -1.31260     -0.402686      0.436121     -0.176481     0.0512126  -0.000839944    -0.0176853     0.0259827    0.00641053       3.14004       4.68091       4.39056       4.46660       4.12924       3.22161       2.79518       2.00604       1.57169       1.03677      0.718144      0.422650      0.270847      0.131121     0.0764751     0.0337417     0.0153481    0.00607619
  12  12 2376.3882    1.3932  0.8149 10.5737  0.0012  0.0353   0.0416   0.0677    0.1575   0.0000   437.7865     -0.491202       12.7904      -6.00344      -4.65735       3.23360   -0.00133524     -0.872079      -1.24785    -0.0604957       1.61049     -0.459948     -0.480081     0.0809051    -0.0375325    -0.0709121    0.00835570     0.0105621       4.45661       6.19479       5.05449       6.34047       5.15358       4.84231       3.30952       2.63670       1.98010       1.35864       1.04398      0.539252      0.422885      0.187967      0.109855     0.0494339     0.0195457    0.00907128
  12  13 2515.4959    1.8590  0.9440 11.0520 -0.0203  0.0340   0.0591   0.0838    0.2423   0.0000   428.5806      -5.02552       8.96384      -5.84388       2.57839      -1.99860      -4.66309      -5.15579      -2.13033      0.765959     -0.147651      -1.09494      0.130609      0.232460   -0.00275077    -0.0594148     0.0160384     0.0206167       4.71555       5.77838       5.37800       5.34099       5.04242       4.25661       3.51807       2.82671       2.19450       1.43739      0.875445      0.524505      0.334122      0.191751     0.0985101     0.0458586     0.0193645    0.00800145
  12  14 2654.6111    2.5716  0.8107 11.4018 -0.0015  0.0291   0.0790   0.0693    0.2400   0.0000   445.7057       6.31465       12.3652     -0.460334      -5.16380      0.456505       1.42706      -3.77633       3.16872    -0.0265601    -0.0281299      0.341111     -0.319565     0.0229741    -0.0177334     0.0298921     0.0107917   -0.00706403       3.75860       4.54790       4.68924       5.17475       4.24929       3.34625       3.00706       2.40015       1.56550       1.13792      0.729476      0.501722      0.261242      0.155448     0.0788482     0.0437058     0.0195414    0.00866224
  12  15 2794.5693    2.9787  0.8092 12.1979 -0.0023  0.0329   0.0881   0.0653    0.1391   0.0000   432.9067       9.96306       10.7452      -12.6003      -5.47192      -6.85749       2.34371      -6.99543       1.15790     -0.814284      -1.57545      0.200852      0.233526    0.00717822     -0.125299     0.0172200     0.0157073    0.00479147       4.09301       4.59583       5.16840       5.35969       4.67491       3.67467       3.61275       2.61983       1.80730       1.26495      0.883411      0.583124      0.296250      0.178391     0.0905088     0.0474707     0.0236174    0.00869611
  12  16 2934.4285    3.7516  0.6802 12.7055  0.0010  0.0258   0.1200   0.0584    0.1010   0.0000   441.1147      0.910554       7.05843      -2.32432       5.37068      -1.55667      -2.25432      -1.54520       1.08660      0.858126     -0.229638     -0.222625     -0.231027     0.0927076   -0.00578911    0.00562439     0.0203334     0.0137925       3.41159       4.37234       4.28173       4.66396       3.95248       3.24487       2.68305       1.92508       1.48844      0.972970      0.677387      0.378114      0.247820      0.137832     0.0734025     0.0328403     0.0162745    0.00663159
  12  17 3073.9665    4.2218  0.7667 12.9194 -0.0014  0.0256   0.1317   0.0709    0.1056   0.0000   441.9196       12.1494       11.6174       8.20404       5.55108      -9.35726       4.14088       2.02541      -2.36690     -0.415188       1.12233     -0.749603     0.0813958    -0.0980683   -0.00663365     0.0143799     0.0226105   0.000348033       3.65474       4.54889       4.62208       4.19008       3.68286       3.41028       2.84322       2.15210       1.61073       1.07128      0.675561      0.416956      0.228882      0.134075     0.0669704     0.0311064     0.0148921    0.00638314
  12  18 3213.3948    3.9918  1.1748 12.6194 -0.0054  0.0350   0.1044   0.0943    0.1274   0.0000   443.9881       3.75925       12.3524       2.36730      -5.91480      0.718799      -5.66710      -3.43770      -3.27820       3.57430     -0.670958      0.212231      0.155317     -0.136947     -0.113468     0.0290809    -0.0122494     0.0103809       4.54873       5.79928       5.54144       5.52313       5.14159       4.33466       3.67333       2.88537       2.26574       1.46149      0.948686      0.548630      0.338075      0.198914     0.0988662     0.0461652     0.0215782    0.00839554
  12  19 3352.7856    3.6148  1.5557 12.4319 -0.0055  0.0435   0.0834   0.1045    0.1021   0.0000   437.8541       19.6346      -4.33026      -5.11918      -3.85957      -11.0311      -1.77897      -2.69984      -7.07665     -0.823728      0.358952      -1.90751      0.131164     0.0648220      0.113465     0.0589075     0.0653030     0.0281562       5.47105       7.59507       7.17909       7.59967       6.34478       5.59597       4.50019       3.70951       2.53450       1.86342       1.09745      0.781991      0.382265      0.234795      0.113969     0.0587712     0.0278046     0.0104577
  12  20 3492.5008    3.0940  2.5468 11.6285 -0.0022  0.0528   0.0543   0.1326    0.0780   0.0000   438.4847       6.85437       2.69292       14.4238       6.08269    -0.0451750       8.66323      -7.93078       2.46071      0.964708      -1.94370       1.26672      0.616794    -0.0702121     -0.270075     0.0285098     0.0991208     0.0105830       6.77135       8.57058       8.60632       8.51652       7.69432       6.60075       5.48455       4.31467       3.26922       2.17835       1.44541      0.866207      0.555206      0.289146      0.161772     0.0765990     0.0335731     0.0135569
  12  21 3632.7361    2.4827  3.4701 11.4170 -0.0014  0.0652   0.0399   0.1715    0.0629   0.0000   432.5040       6.50807       21.0733      -9.39101       2.38319      -10.6569      0.752585      0.718902     -0.595116      -2.43304       2.25728      0.588387     -0.732648      0.125801    -0.0803036    -0.0497566     0.0331463     0.0386403       8.34235       10.6275       10.7271       10.6221       9.66733       8.43093       7.09894       5.18290       4.01296       2.71716       1.86644       1.18944      0.676813      0.380209      0.189154     0.0987035     0.0397878     0.0182805
  12  22 3772.5323    2.0275  4.6557 11.2923 -0.0046  0.0854   0.0311   0.2231    0.0527   0.0000   461.6677       36.8878       4.99117      -28.9657      -17.9809       7.17549      -8.01771      -7.76904       3.05335      -9.64675      -4.13032      0.977245       1.13431      0.456230     -0.355160    -0.0297395      0.128623   -0.00749756       10.8028       14.2675       14.7018       13.6572       13.1847       10.6309       9.24813       6.84148       5.14700       3.64331       2.40836       1.50553      0.903613      0.514713      0.262800      0.127642     0.0557407     0.0232965
  12  23 3913.1321    1.6455  6.0176 10.9882 -0.0011  0.1036   0.0250   0.2826    0.0504   0.0000   435.2889       9.35646      -13.3448      -27.3623      0.461119      -1.17927      -8.59820     -0.616938      -4.14901       1.59435       3.37023      0.693649      0.411472     -0.742775     -0.136503      0.200940    -0.0626333    -0.0426045       13.4275       16.0678       17.2399       16.8942       15.7805       13.0344       11.0121       8.38963       6.37834       4.45430       2.87905       1.85769       1.12273      0.623980      0.332994      0.164405     0.0696261     0.0301821
  12  24 4053.9516    1.3641  7.5431 10.7256 -0.0004  0.1315   0.0208   0.3557    0.0491   0.0000   481.7424      -2.31099      -33.1975       24.8045       3.21065      -15.0161      -1.34161      -18.3613    -0.0527329       1.03857      -3.49297      -1.34245     -0.660000     -0.493377      0.505472      0.274947    -0.0759376     0.0402322       15.9634       20.8184       21.4977       22.1354       19.1824       16.7093       13.6531       10.7152       7.82833       5.49448       3.74756       2.41250       1.42509      0.810638      0.425606      0.214666     0.0932474     0.0394563
  12  25 4193.9917    1.1183  8.6606 10.4834 -0.0012  0.1552   0.0182   0.4322    0.0480   0.0000   463.9362       46.0124       23.0182       4.30748       27.1014      -4.71362      -23.6754       36.1069       22.5477      -15.7533      -10.6678       1.53704       2.71084      -1.08223     0.0386363      0.187919     0.0446627    -0.0267969       19.3091       24.6416       26.1282       25.4852       24.0250       19.3486       16.6345       12.6348       9.14977       6.58300       4.52451       2.89744       1.69674      0.992769      0.491517      0.258380      0.108291     0.0472954
  12  26 4335.3299    0.9728 11.0832 10.2879 -0.0035  0.1972   0.0169   0.5563    0.0457   0.0000   472.8153       33.3315      -6.68733      -7.19857       13.3245       6.50503      -13.5615       13.2909      -2.63075      -28.0277       5.12597       9.65653      -2.90181      -1.48838    -0.0623129      0.589790      0.311571    -0.0148919       24.1457       31.2441       32.2726       31.9487       29.5188       25.0324       21.0858       16.6974       12.3283       8.70726       5.86901       3.68790       2.25694       1.30531      0.667404      0.348426      0.141937     0.0623754
  13   9 1983.8820    0.5737  0.4133  9.7074 -0.0117  0.0213   0.0231   0.0490    0.0603   0.0000   433.9726       1.32872       6.68832      -3.80266       6.39094     -0.778893      0.252420      0.139207      -1.57827      0.695045     -0.423102       1.16442      0.143728    -0.0488460      0.100122    -0.0731289   0.000281312   -0.00961212       2.50417       3.06839       3.17511       3.30774       3.12993       2.35119       2.17297       1.64388       1.38772      0.925051      0.573063      0.417960      0.236514      0.140983     0.0866635     0.0433908     0.0225371     0.0103109
  13  10 2128.5136    0.8274  0.5888  9.6927 -0.0033  0.0263   0.0273   0.0550    0.0801   0.0000   439.7223      -1.57666       10.1754      -2.11447      -2.85336      -2.34774      -1.91221       2.68389     -0.269438      0.263290      0.495059     -0.280316     -0.898678     -0.248580    -0.0695935    -0.0151729    0.00119802    0.00473047       3.11064       4.12523       3.63765       4.28991       3.68381       3.22818       2.54509       2.05954       1.66816       1.16760      0.742906      0.476483      0.297462      0.189879     0.0989601     0.0561953     0.0267893     0.0109390
  13  11 2271.1569    1.0946  0.7741  9.9951 -0.0104  0.0266   0.0321   0.0634    0.1049   0.0000   428.7835       1.21469       8.44336     -0.572608      -1.38824      -3.48508       4.51662      -3.57233      -1.66088      -1.41009       1.69057      0.500653      0.270108     -0.127423     0.0132303     0.0600633    -0.0114611    -0.0124786       3.60176       4.35164       4.70549       4.62081       4.14685       3.32475       2.97831       2.34153       1.60491       1.14591      0.816377      0.536425      0.300967      0.185264      0.102584     0.0514419     0.0266803     0.0126175
  13  12 2411.8659    1.4827  0.8619 10.5991 -0.0051  0.0312   0.0421   0.0698    0.1139   0.0000   429.6810      -1.28350       9.49053      -6.96330      -4.65482     -0.382060       3.56599       3.36731       2.49235     -0.534636    -0.0941204     -0.147855    -0.0373639     -0.165312     -0.106376    -0.0848358     0.0390585   -0.00214731       4.14468       5.70133       6.01578       5.86986       5.22817       4.11652       3.41093       2.51658       1.77549       1.33795      0.812356      0.561064      0.314032      0.215195      0.111509     0.0635290     0.0275806     0.0137585
  13  13 2551.7841    1.9328  0.9292 11.2808 -0.0112  0.0305   0.0545   0.0760    0.1506   0.0000   440.7690     -0.794252       14.4326       4.00658       1.71357      -3.56491      -4.03615       2.43165      -3.56570     -0.904105     -0.787199      0.440620      0.440244     -0.136559    -0.0112774     0.0245795     0.0482235     0.0152654       3.65989       4.98921       4.74595       4.86129       4.45084       3.90792       3.00555       2.52728       1.72809       1.36327      0.883650      0.604827      0.379152      0.218984      0.114965     0.0626418     0.0302484     0.0129021
  13  14 2691.7341    2.4769  0.9501 11.5812  0.0002  0.0325   0.0784   0.0778    0.2342   0.0000   431.3877     -0.423752       17.9956       1.36896       9.28024      -5.25087      -3.95174      -1.36120      -1.09752     -0.252339      0.486326      0.487827     -0.260652    0.00166416      0.291496     0.0118360    -0.0383370    -0.0114089       3.96942       5.13714       5.25185       5.21777       4.87124       4.06486       3.49856       2.42969       1.99575       1.33454      0.972091      0.648036      0.401903      0.231519      0.128808     0.0655255     0.0346958     0.0144036
  13  15 2832.2037    3.2257  0.9982 11.6681 -0.0036  0.0327   0.0872   0.0722    0.3036   0.0000   444.4987      -2.55521       13.2398      -2.22050      -1.91020      -3.30043      -3.59263       2.38758     -0.183007     -0.854775      -1.17798      0.303292    -0.0999631     0.0420172     -0.172570   -0.00221452     0.0606978     0.0169788       4.10443       4.52018       4.71870       5.19465       4.67970       3.53133       3.38470       2.80269       2.02902       1.37556      0.968929      0.683232      0.400930      0.216080      0.120352     0.0706820     0.0391832     0.0170170
  13  16 2972.6686    3.6747  0.8855 12.6800  0.0002  0.0295   0.1023   0.0708    0.1377   0.0000   439.2758       5.59613       11.7301      -1.59386      -3.47298      -1.68867      -2.40937      0.898760     -0.578468     -0.307581     -0.601083      0.116915     -0.190734     0.0640015     0.0663798    0.00756793     0.0300956     0.0272911       3.41259       4.16478       4.36661       4.31340       4.20396       3.27911       2.96650       2.30729       1.69652       1.15670      0.867814      0.564208      0.356187      0.193052      0.112132     0.0568970     0.0306810     0.0152071
  13  17 3112.6152    4.1517  0.9180 13.0883 -0.0022  0.0300   0.1176   0.0775    0.1090   0.0000   439.9269       7.37512       9.08087      -4.58818       3.56062      -2.69859     -0.876822      -1.79444       1.38045     -0.814361      -1.42047       1.27047     -0.167334     -0.373646     0.0523701     0.0940012     0.0255111     0.0183123       3.60323       4.61973       4.59641       4.39387       4.27408       3.50960       3.22667       2.36980       1.86217       1.32329      0.889147      0.619397      0.360759      0.218985      0.109117     0.0629272     0.0298370     0.0141359
  13  18 3252.5059    3.9650  1.2315 12.7685 -0.0048  0.0351   0.0955   0.0916    0.1103   0.0000   447.0417       8.27659       16.5915      -4.88447      -6.32070       4.31090      -2.97531      -5.65759      0.481059      -1.87971     -0.541790      0.715551     -0.359279     0.0686671     0.0375248    -0.0117698    -0.0773085     0.0294699       4.07753       5.43572       5.44884       5.45225       4.93861       4.26466       3.66047       2.71775       2.06099       1.48497       1.02541      0.674149      0.432785      0.235959      0.141911     0.0691323     0.0354109     0.0160849
  13  19 3392.4884    3.4257  1.7443 12.3662 -0.0125  0.0421   0.0720   0.1099    0.0889   0.0000   444.3148       9.46019       6.07912       3.00581     -0.704206      -4.93233     -0.379547      -6.98257     -0.299499      0.491845      -2.09418     -0.542376      0.753166      0.387215     -0.299917      0.154981      0.110591    0.00927970       5.08628       5.92214       6.47976       6.81237       5.80065       5.26141       4.20839       3.50349       2.54992       1.83353       1.30536      0.832786      0.506957      0.315277      0.178234     0.0930027     0.0460745     0.0222740
  13  20 3532.8122    2.7158  2.6010 11.8874 -0.0009  0.0553   0.0479   0.1429    0.0672   0.0000   448.5194       5.05605       2.34454      -12.1527      -10.3988      -13.0772      -1.11379      -1.90429       3.95905     0.0750323       1.22815      0.238665      0.581969      0.188862     0.0645099      0.165117     0.0523787    -0.0187241       6.36067       8.53720       8.71647       8.62195       7.68594       6.75063       6.04395       4.59903       3.62924       2.66058       1.66439       1.16794      0.684481      0.411257      0.225823      0.121852     0.0569264     0.0263634
  13  21 3673.1989    2.3586  3.8670 11.2729 -0.0012  0.0672   0.0351   0.1767    0.0597   0.0000   446.4897       21.6663       19.9165      -20.0396       1.27152      -13.7013       5.55449      -1.78168      -5.51866      0.630565       1.96647     0.0576227     -0.778104     -0.584173      0.699895      0.146898    0.00259947    -0.0494112       7.74842       10.1157       10.0479       10.5970       9.59568       8.61580       6.86210       5.62093       4.23724       3.15233       2.14973       1.39574      0.878987      0.542592      0.290575      0.157338     0.0730159     0.0331233
  13  22 3813.9616    1.9351  4.9533 11.1434 -0.0050  0.0844   0.0281   0.2189    0.0511   0.0000   444.6673      -19.2811       23.0949       12.2693      -12.4473      -19.4960      -2.80370      -4.37815      -2.81840      -2.65110       5.14869      -3.31210      0.551132       1.49706   -0.00276928     -0.588097    -0.0454548    0.00955977       9.51189       12.2244       12.8184       12.5489       11.7730       10.3766       8.98222       6.98055       5.35094       3.88791       2.76847       1.81038       1.11219      0.675986      0.383657      0.196469     0.0913536     0.0449201
  13  23 3954.5001    1.5362  6.7295 10.8687 -0.0038  0.1104   0.0226   0.2953    0.0489   0.0000   438.2760       20.4284       18.1276      -24.1720      -4.84730      -6.21959       15.4140      -10.0890     -0.647078     -0.621590       1.16566       3.39350       1.90811     -0.956533      0.392227      0.429383     -0.334566    -0.0382120       12.5451       16.4269       17.6013       17.0839       15.8276       13.7037       11.8162       9.18852       7.03034       5.12485       3.59011       2.34019       1.49618      0.903786      0.488989      0.272020      0.122616     0.0579116
  13  25 4236.5322    1.1248 10.5806 10.3455 -0.0044  0.1611   0.0166   0.4706    0.0450   0.0000   419.3145       23.6592      -8.30708      -4.20739       5.10919      -25.1661      -52.8438       5.57522      -2.91947      0.160507      -9.11372       4.51167       5.95666      -1.83665      -3.20076      0.174012      0.399933      0.157294       19.2136       24.6198       25.6915       25.3135       23.5318       20.8892       17.1430       14.0059       10.3963       7.65157       5.39628       3.59650       2.29856       1.35183      0.746341      0.413028      0.188511     0.0904913
  13  26 4378.1521    0.9066 11.6968 10.1989 -0.0040  0.1953   0.0156   0.5732    0.0446   0.0000   438.1102       29.8682       23.5397      -44.2572       9.28814       1.93306      -37.6164       25.9727      -4.13141      -7.78278       11.7908       2.54132       2.22311      0.723798      0.968685      0.581767     -0.249707   -0.00158114       23.1792       28.7600       30.5633       30.4701       28.0866       24.9696       20.6432       16.7105       12.6798       9.21647       6.59048       4.34099       2.79615       1.69764      0.933090      0.519750      0.236845      0.113125
  14   9 2016.9642    0.6203  0.5472  9.5642 -0.0052  0.0303   0.0211   0.0511    0.0748   0.0000   439.2926       4.07268       16.5949      -7.09015      -5.82379    -0.0526732     -0.744646     -0.373515     -0.294461      0.976746      0.843758    -0.0109479     0.0881132     0.0384807     -0.106146    -0.0269688    -0.0661014     0.0171032       3.69040       4.20512       3.84716       4.00590       3.98388       4.04969       3.23674       2.43440       1.53771       1.17339      0.996104      0.818076      0.499536      0.311337      0.172422     0.0868018     0.0443081     0.0192382
  14  11 2305.6469    1.2321  0.7848 10.2694  0.0045  0.0266   0.0340   0.0636    0.0912   0.0000   432.7546       4.74177       10.8086       3.89604       1.85939     -0.565294      -2.90393      -2.24605     -0.560461       1.32138       1.22287     -0.180929     -0.556758      0.114166     0.0510704     0.0131466     0.0887076    -0.0283949       2.90360       3.49878       3.83177       3.62653       3.45939       3.25006       2.53786       2.20514       1.67067       1.13339      0.879990      0.634207      0.378132      0.240489      0.135845     0.0767635     0.0386772     0.0211333
  14  12 2446.7374    1.6153  0.8425 11.0168  0.0017  0.0300   0.0444   0.0674    0.0937   0.0000   436.1817      -3.28618       15.3873       4.63933      -5.53173      -4.64715      -5.79485      -2.74859     -0.964129       1.18605      0.324935      -1.25132    -0.0981813     0.0256490      0.104518     0.0296299     0.0532145    -0.0228629       3.14303       4.15250       4.06858       4.46734       3.72839       3.50640       3.05754       2.25515       1.83914       1.36269      0.952635      0.615440      0.412357      0.242613      0.155162     0.0842832     0.0427282     0.0203727
  14  13 2587.4139    1.9899  0.9353 11.4678 -0.0113  0.0304   0.0536   0.0725    0.1110   0.0000   433.4946       2.84228       10.8666      -7.47746      -1.58063      -2.85983       5.03579      -1.81558     -0.346246      0.407952      0.168507     -0.505442      -1.32558      0.552196     -0.241411      0.176006    -0.0350564    0.00898828       3.40622       4.17311       4.41220       4.47413       4.34995       3.48455       3.03664       2.57170       1.86348       1.35494       1.00138      0.658280      0.428524      0.262383      0.156474     0.0916706     0.0456167     0.0228513
  14  14 2728.2746    2.6530  0.9333 11.5823  0.0018  0.0288   0.0701   0.0718    0.1827   0.0000   440.1527       3.47229       7.79615      -4.54184      0.628362      0.993551      -1.57519      -2.02082      0.340303      -1.07479       1.79969     0.0152099     -0.154854      0.263485      0.191543   -0.00647512    -0.0149440    -0.0554644       3.31357       4.33887       4.76675       4.47149       4.25340       3.60523       3.13868       2.37260       1.85158       1.39492      0.903134      0.671800      0.406156      0.263146      0.144429     0.0815986     0.0451389     0.0212978
  14  15 2869.3115    3.5597  0.8686 11.9471 -0.0102  0.0293   0.1066   0.0678    0.2902   0.0000   440.3694       9.01933       13.9495      -4.42211      -1.47094      -3.80703      -3.73966      -1.16689      0.781178      -1.98549      -1.72298      0.154469     0.0224488     0.0172446     -0.205604     0.0224392    -0.0637721    -0.0111488       3.17293       4.39459       4.75432       4.37323       4.29742       3.35533       3.17398       2.23598       1.74855       1.34833      0.903333      0.636652      0.365779      0.243332      0.148341     0.0785772     0.0390476     0.0192412
  14  16 3010.2104    3.8985  1.0248 12.3427 -0.0077  0.0318   0.1063   0.0749    0.2579   0.0000   441.2652   -0.00439593       12.3891     -0.950737       3.65055      -7.61889     -0.753705      -2.81907       4.40547      -2.32366      -2.65537       1.66183      0.651893      0.101352    -0.0530426      0.102797     0.0519029     0.0131815       3.39677       4.33925       4.44916       4.50681       4.28155       3.74018       3.13287       2.47248       2.04791       1.48106       1.06655      0.711975      0.461712      0.296871      0.169939     0.0994028     0.0525935     0.0262244
  14  17 3150.6338    3.9654  0.9702 13.0993 -0.0007  0.0306   0.1059   0.0745    0.1291   0.0000   439.5898       7.52338       18.5080      -13.1182       2.35436      -9.67413     -0.715095      -6.83939      0.723719      -2.23471     -0.210880      0.860844      0.329372    -0.0311043     -0.104237     0.0391617     0.0128704    -0.0153878       3.60933       4.87785       5.06956       5.16034       4.61498       3.97261       3.28458       2.55007       1.92626       1.37456      0.970363      0.642342      0.428905      0.264296      0.151760     0.0837727     0.0453621     0.0224080
  14  18 3290.9635    3.7411  1.1406 12.9831 -0.0044  0.0387   0.0981   0.0836    0.1157   0.0000   434.6515       10.7188       7.39610      -9.68468     -0.933338      -13.6765      -7.22531       1.92699      -4.03868      -4.71287     0.0841967     -0.359629     -0.179860      0.460462      0.235893     -0.117683   -0.00915711     0.0636020       4.09092       5.57754       5.46257       5.82616       5.08309       4.68808       4.01392       3.21656       2.49566       2.07451       1.24240      0.955301      0.499286      0.385103      0.203446      0.116510     0.0621870     0.0296044
  14  19 3431.5436    3.2008  1.9349 12.4952 -0.0042  0.0460   0.0654   0.1193    0.0789   0.0000   441.6200       5.80288       18.5063       1.64577       3.39380      -12.5140      -3.79536      -2.38483      -5.98794      0.543029      0.639878     -0.274221      -1.68603     -0.306014      0.294022      0.251802    -0.0894270     0.0143998       5.23806       6.66960       6.37408       6.58055       6.30809       5.68497       4.95525       3.91491       3.06995       2.24379       1.65632       1.13849      0.745050      0.450012      0.266300      0.143861     0.0751662     0.0363882
  14  20 3572.3713    2.5908  3.0383 11.7233 -0.0011  0.0575   0.0423   0.1517    0.0650   0.0000   437.8439       10.8172       2.56418      -17.8079      -18.7472      -1.13583       1.03818     -0.785463      -1.16784       6.17169      -2.09410      -4.13510     -0.960824      0.406234     0.0398495     -0.280175     0.0732898    -0.0136374       6.18695       8.00014       8.52058       8.64792       7.97585       7.04840       5.80270       4.94239       3.82862       2.71400       2.01459       1.34572      0.863138      0.550643      0.313597      0.181265     0.0940119     0.0478531
  14  21 3713.3129    2.1909  4.3833 11.2385 -0.0006  0.0721   0.0313   0.1903    0.0579   0.0000   430.9388      -11.9949       17.8281       8.01945       1.42232      -8.81160       8.60813      -1.32024       5.70526      -3.96117     -0.823126       1.81227       1.23074     -0.202395     -0.607367     0.0635441     0.0234536     0.0663235       7.94651       10.3333       10.7466       10.6926       9.95814       8.72449       7.71126       6.12915       4.93646       3.65496       2.54967       1.72815       1.15204      0.698415      0.401860      0.230841      0.119892     0.0609042
  14  22 3854.3682    1.8231  5.9715 10.8706 -0.0013  0.0887   0.0241   0.2438    0.0531   0.0000   432.4060      0.512618      -8.94381       3.46736      -4.67533      -11.4129      -8.33528       1.41059      -1.72378       4.13621      -1.11606    0.00761086      -1.20739     -0.454665     0.0611309    -0.0425113    -0.0333931      0.133103       9.41862       12.3712       13.3745       13.3090       12.1359       10.9388       9.24690       7.43922       5.75768       4.35354       3.11393       2.08318       1.40502      0.860452      0.520550      0.298147      0.142358     0.0741027
  14  23 3995.5270    1.5190  7.4070 10.6653 -0.0017  0.1091   0.0206   0.3057    0.0505   0.0000   441.4774       35.8724      -24.5508      -20.1976      -18.3942      -6.99435       17.8776      0.469226       1.15197      -4.56859      0.214773      0.730814     -0.148505      0.553793      0.281322     -0.651499     0.0372244    -0.0192758       11.5067       15.2985       16.0315       16.0173       15.3730       13.5047       11.3104       9.29211       7.24482       5.30848       3.94204       2.64228       1.74507       1.10128      0.653665      0.366574      0.184137     0.0923060
  14  24 4136.8129    1.2798  9.1700 10.4959 -0.0013  0.1368   0.0180   0.3862    0.0466   0.0000   471.1503       8.18258     -0.768909       32.5301       7.81061      -10.3157      -22.9057       30.7736       6.99071      -4.02023      -6.28498      -3.19436       3.28323      0.102122      0.439536     -0.703376     -0.192972      0.253344       14.1809       18.5815       19.7095       19.5540       18.5609       16.6030       14.3010       11.6582       9.09496       6.71504       4.95007       3.46116       2.22222       1.39573      0.861567      0.473977      0.228248      0.119113
  14  26 4419.6713    0.8587 13.8419 10.1992  0.0012  0.2379   0.0149   0.6761    0.0412   0.0000   455.9871       32.1099       27.5317      -64.0207       20.8574       49.1331       2.56407      -13.9361      -3.01503       9.28101       5.24832      -20.9942      -5.37045       6.55984       1.66864     -0.371391      0.104894      0.151475       24.5354       32.8600       35.1142       33.8908       32.6562       29.2928       24.4664       20.6340       15.8357       12.0271       8.73408       5.92073       3.99445       2.50299       1.48293      0.861428      0.404626      0.210448
  14  28 4702.9533    0.6032 18.2848  9.9126  0.0007  0.4004   0.0097   0.9245    0.0295   0.0000   449.1021       22.8915       122.645      -9.76376      -1.45407       1.73915      -24.9517      -42.6557       21.0238      -7.97166      -27.4873       2.46060     -0.189960     0.0542360       4.03729      -1.77649      -1.12029      0.147278       39.8593       53.8338       56.8755       57.4176       53.1808       49.2489       41.2395       33.4701       26.9926       20.1124       14.5996       10.3009       6.84882       4.31117       2.64519       1.48448      0.722178      0.369851
  15   7 1753.8072    0.3381  0.2619  9.2388 -0.0057  0.0172   0.0161   0.0362    0.0441   0.0000   438.9879      -1.31994       12.7657      0.967802      -1.18260       2.61556       1.40494      0.237939     -0.210181     -0.291621      0.339440     -0.268194      0.421842     -0.104670     0.0247359      0.117323    0.00765703     0.0212425       1.69515       2.24812       2.26770       2.55069       2.04093       2.10625       1.79200       1.22643       1.05350      0.867138      0.556324      0.396010      0.296649      0.203772      0.102238     0.0653560     0.0438402     0.0215979
  15   8 1902.3041    0.4889  0.3413  9.5081 -0.0087  0.0194   0.0217   0.0418    0.0507   0.0000   439.1297       1.15926       10.5775      -2.12240      -2.12902     -0.107641      0.922699      0.444419      -1.51137      0.539507      0.775884      0.161203     -0.221134     -0.134735    -0.0968881      0.208958    -0.0228036    -0.0482949       2.02635       2.50816       2.53042       2.48466       2.58208       2.25776       1.99296       1.60296       1.26631      0.863315      0.676776      0.494470      0.383702      0.213611      0.130675     0.0777727     0.0407221     0.0218057
  15   9 2049.6104    0.7322  0.5127  9.7273 -0.0057  0.0227   0.0252   0.0505    0.0765   0.0000   440.4643      -2.17735       13.3448      -2.42925       3.17205      -1.69683       2.55019    -0.0492038      -1.16491     0.0557215      0.460722     0.0251620     -0.307279      0.252303      0.307135    -0.0588718    0.00672715    -0.0102753       2.29216       3.01173       3.34101       3.17821       3.05353       2.82333       2.18022       1.91273       1.38631       1.04828      0.771837      0.543841      0.354634      0.225088      0.149230     0.0801693     0.0453569     0.0222048
  15  10 2195.8030    0.9470  0.6370  9.9839 -0.0036  0.0259   0.0280   0.0518    0.0796   0.0000   433.3461       2.59364       14.4642      0.931632      -1.26265      -3.00658      0.799128      0.655305     -0.763856      0.245577      0.220135    -0.0672880      0.249914     0.0372481     0.0139851     0.0885078      0.129144     0.0182175       2.60981       3.53938       3.56113       3.28962       3.28222       2.98627       2.67032       2.16119       1.74648       1.25095       1.00185      0.626716      0.450854      0.263492      0.168743     0.0877196     0.0563506     0.0271516
  15  11 2339.5241    1.2741  0.8315 10.4583 -0.0022  0.0331   0.0328   0.0606    0.0927   0.0000   435.2790     -0.913211       10.1491      -4.75037       2.29826       3.81360      -1.42512      0.392620      -3.49573      -1.09611     -0.478181      0.342008      0.252502    -0.0223001      0.352374    -0.0480625   -0.00288129     0.0254789       3.28279       5.02083       4.87717       5.16867       4.67290       4.03223       3.37446       2.61363       1.99761       1.64781       1.07841      0.755345      0.504607      0.298772      0.202106      0.111207     0.0655140     0.0324741
  15  12 2481.0794    1.7778  0.7589 11.0334 -0.0016  0.0251   0.0482   0.0602    0.0894   0.0000   441.9558     -0.561558       11.7399      -5.48031       1.61154       3.57973      -1.27287      -3.42682     -0.317782     -0.419381      0.769664      -1.03609      0.357370      0.107197     -0.188669      0.170486     0.0176781     0.0303949       2.85298       3.45901       3.23782       3.39839       3.44272       2.99111       2.64816       2.17113       1.55634       1.24684      0.910143      0.666142      0.444412      0.295787      0.169689      0.100296     0.0529097     0.0281491
  15  13 2622.3964    2.2700  0.9469 11.3804 -0.0015  0.0298   0.0574   0.0684    0.1116   0.0000   440.4213      0.985391       8.62796     -0.369224       6.04095      -2.63271      -2.79735      0.196055      0.966603     -0.329985      0.593901     -0.560348     -0.762312     -0.295479      0.469728     0.0212311     -0.115994   -0.00764230       3.33836       4.01015       3.83067       3.50746       3.92346       3.79217       3.15486       2.58527       1.74848       1.36476       1.12877      0.809717      0.581462      0.370806      0.224237      0.121277     0.0644400     0.0327342
  15  14 2764.1840    2.8883  0.8844 11.8895  0.0007  0.0284   0.0724   0.0610    0.1227   0.0000   440.1002       3.62570       9.79657       6.64570       3.69616      -8.63285      -1.07060      -4.88209       1.07469     -0.874425      -1.71472      -1.18899     -0.597030      0.125318      0.205810      0.239488   -0.00186367   -0.00691309       3.32215       4.10164       4.24671       3.87168       3.57808       3.35689       2.98816       2.69223       2.19522       1.60271       1.13697      0.783646      0.516509      0.303529      0.177162      0.110990     0.0563631     0.0293354
  15  15 2905.8704    3.3978  0.8353 12.3516 -0.0123  0.0260   0.0927   0.0614    0.1666   0.0000   432.5720       5.27813       13.8405      -4.64842       1.54896      -4.69554      0.383223      -4.18738     -0.763008      0.293879     -0.152662     -0.995789      0.307939     0.0349188     0.0551889     0.0875862    -0.0711277     0.0388493       2.83887       3.63452       3.72947       3.73454       3.42355       2.98973       2.72116       2.33130       1.84968       1.38797      0.995347      0.685110      0.446603      0.267121      0.172162     0.0960569     0.0553200     0.0295874
  15  16 3047.2191    4.1757  0.9239 12.6176 -0.0159  0.0285   0.1184   0.0670    0.2368   0.0000   439.6685      -2.03248       9.23630      -3.28255       6.44706      -3.94525       2.51545     0.0759964      -2.07597      -1.65633     -0.562893      0.125572     -0.705735     -0.655466      0.446821      0.170261     0.0158660    -0.0324676       2.94917       3.80594       4.04730       3.78171       3.92126       3.34179       2.89731       2.49231       1.85349       1.57990      0.983071      0.757622      0.494331      0.313446      0.193881      0.119414     0.0620637     0.0339514
  15  17 3188.1690    4.1157  1.0553 13.2262 -0.0066  0.0323   0.1115   0.0863    0.1396   0.0000   443.4011       6.85219       13.0310      -1.52368       6.41515      -8.12278       4.38200      -1.01039       3.54957      -1.01239     -0.765063       1.24767     -0.367382      0.143066     0.0987608      0.101060    -0.0556924   -0.00705593       3.32512       4.23366       4.51540       4.55640       4.22086       3.76412       3.31264       2.53104       2.02843       1.57044       1.13851      0.770592      0.526225      0.339517      0.210981      0.125251     0.0693731     0.0373750
  15  18 3328.9394    3.5020  1.6338 12.9361 -0.0125  0.0514   0.0826   0.1092    0.1030   0.0000   440.8384       19.3078       10.1349      -5.78715       2.70538      -6.62963       3.18683       1.41493      -1.76339      -4.53307      -1.59175       1.78599      0.469412      0.334920      0.170576      0.263420     0.0371340    -0.0436826       6.92058       8.81345       8.38810       6.72269       5.42124       5.51753       6.06529       5.79363       4.98468       3.75789       2.55526       1.63022      0.937728      0.544076      0.299567      0.165932     0.0907633     0.0487062
  15  19 3470.1478    2.9897  2.3702 12.1411 -0.0026  0.0501   0.0528   0.1229    0.0808   0.0000   442.0808       11.0749       10.4508      -4.06082      -2.24385      -7.36751       1.61468      -6.39922      -1.82058      0.277760     -0.636268      -1.23244    -0.0613239     -0.181788     -0.267048    -0.0540208   -0.00153958    -0.0685726       4.82512       6.49321       6.75398       6.54560       6.56645       5.69538       5.11369       4.04123       3.34163       2.45076       1.78891       1.31266      0.897113      0.571028      0.349766      0.202091      0.109030     0.0602292
  15  20 3611.5337    2.5057  3.4014 11.6402 -0.0047  0.0576   0.0389   0.1628    0.0641   0.0000   427.6092       11.6552       9.94132      -4.22768     -0.487513      -13.3096       14.6416     -0.362206      -2.71685      -4.51091      -4.22090       2.41917      0.135335      0.791504     -0.390464      0.409670     0.0838170     0.0489987       5.88381       7.55987       8.30887       8.01318       7.82705       6.93748       6.00306       4.90904       3.79070       2.92548       2.16638       1.54025       1.02583      0.673814      0.422947      0.242438      0.131944     0.0711030
  15  21 3752.8274    2.1460  4.5465 11.1068 -0.0035  0.0704   0.0291   0.1872    0.0599   0.0000   440.1398      -4.27336       5.77551       5.54189      -3.83291      -4.92830      -2.88806      -13.8423      -9.49492       3.18893       4.41261     -0.767211     -0.688557     -0.797684      0.529945      0.456470     -0.277182     -0.191036       7.11892       9.49522       9.96001       9.87915       9.53430       8.19480       7.51312       5.96301       4.84904       3.67326       2.68434       1.90418       1.26803      0.817402      0.511268      0.297456      0.157859     0.0854592
  15  22 3894.1261    1.7403  6.2492 10.7607 -0.0028  0.0884   0.0221   0.2428    0.0522   0.0000   437.5706       7.74418       23.6287       13.2151      -20.0095      -3.48475      -13.8752       5.18224       2.72040      -10.5079       1.33739       3.20860       1.64789     -0.221378     -0.764732      0.541160      0.460647    -0.0403928       8.84504       11.4296       12.0913       12.1572       11.6710       10.4160       9.19434       7.51773       6.00694       4.58186       3.37122       2.42267       1.63107       1.07211      0.650905      0.389898      0.207079      0.109830
  15  24 4177.5500    1.1502  9.8309 10.4639 -0.0003  0.1441   0.0171   0.4197    0.0452   0.0000   456.0723       2.79056       30.0193       11.4144      -18.8943      -9.35692       18.2225      -4.85773     -0.333232      -4.18392      0.888562      -1.50883     -0.424532      -3.35605      0.879065      0.464720      0.524491     -0.238884       14.2062       18.9382       19.8699       20.0741       19.0002       17.3848       14.8023       12.2116       9.95853       7.50920       5.58904       3.92544       2.68009       1.73891       1.07512      0.646346      0.338776      0.180840
  15  25 4319.6724    0.9814 12.2470 10.2524 -0.0010  0.1865   0.0154   0.5393    0.0436   0.0000   440.0814      -44.7760      -12.1281       13.1731       16.0740      -45.6011       7.42665       14.2260      -20.2035       5.08845       2.51943      -6.47565      0.628588      0.816442       1.50360     -0.492803     -0.755349      0.129688       18.1378       24.0144       25.6893       25.8036       25.1916       21.9687       19.3199       15.7835       12.9730       9.58645       7.28510       5.07426       3.46882       2.27645       1.40197      0.844956      0.443659      0.244193
  15  28 4744.9644    0.5309 18.6522  9.8625 -0.0051  0.4340   0.0087   1.0075    0.0284   0.0000   507.6551      -43.0156       65.8403       4.11674       53.2901      -74.9104      -47.5849       24.3917       33.8722      -21.3698      -8.91784     -0.705019      -2.92815       7.93514     -0.304472      0.512385      0.522432      0.508673       40.8419       55.0344       59.7704       58.9685       56.8609       50.4535       45.0489       36.7929       30.5199       22.5949       17.2471       12.0753       8.51656       5.55420       3.41815       2.13730       1.03505      0.583348
  16   8 1933.1421    0.5154  0.4162  9.4863 -0.0099  0.0235   0.0200   0.0461    0.0530   0.0000   438.3213       5.24507       12.8350     -0.167756      -4.09156      -1.00876       3.03512      -1.26078      0.493930     -0.146167      0.656659    -0.0234157      0.896631     0.0750706    -0.0471470     0.0622402     0.0782721    0.00497851       2.93987       3.61720       4.27344       4.51337       3.92948       3.31474       3.11688       2.04540       1.47863       1.30435      0.930460      0.530271      0.395346      0.317327      0.187937     0.0957204     0.0750288     0.0375526
  16  10 2228.4547    0.9848  0.7011 10.1435 -0.0027  0.0246   0.0279   0.0546    0.0927   0.0000   442.9018      -2.44963       10.8669       5.44980       2.30559       2.64946      -5.99199       1.78817     -0.827191      -1.13003      0.632596      0.172020     -0.846382     -0.954128    -0.0576951     0.0136468      0.147316    0.00523447       2.37693       3.07286       3.31705       3.11244       3.19164       2.64094       2.50192       2.01640       1.67055       1.30670      0.916756      0.680217      0.439271      0.309814      0.180876      0.112742     0.0658484     0.0362797
  16  11 2372.6083    1.4769  0.9164 10.4713 -0.0004  0.0266   0.0368   0.0671    0.0967   0.0000   437.7543      -2.53444       8.67316      -2.06133       5.70722     -0.554684     -0.794835       3.24663      -5.56759      -3.06504       1.44815      0.161183     -0.180478     -0.114631    -0.0506784     0.0507999     0.0182309     0.0806041       2.59013       3.04451       3.40175       3.67778       3.32082       2.91393       2.57951       2.25326       1.74941       1.28658       1.03504      0.715594      0.496971      0.321192      0.208955      0.133471     0.0750086     0.0424938
  16  12 2514.8327    1.8530  0.9064 11.1334  0.0016  0.0275   0.0451   0.0629    0.0972   0.0000   438.7606       3.08819       10.4697      -1.67047       4.92710       1.08619     0.0369052    -0.0658920       3.46023       2.76659    -0.0803042     -0.899642     -0.574140    -0.0458134      0.165641     0.0351743    0.00428408    0.00563290       2.82933       3.90153       4.08184       4.15468       3.87915       3.39515       2.92853       2.38583       1.87318       1.49876      0.988216      0.756694      0.509109      0.335534      0.208767      0.128204     0.0698553     0.0406873
  16  13 2656.9717    2.4697  0.8278 11.6473  0.0058  0.0250   0.0622   0.0586    0.0960   0.0000   434.2266       1.42536       11.6982      -3.79216      -8.00631      -2.84127      -3.88008      -2.53964      -1.18621      0.979810       2.65088     -0.827302     -0.982556     -0.684796      0.134797   -0.00449755     0.0428776    -0.0265339       2.61097       3.32754       3.32347       3.48218       3.24695       2.95942       2.55265       2.17189       1.72620       1.36873       1.01292      0.717694      0.487106      0.319472      0.196022      0.125726     0.0723385     0.0392330
  16  14 2799.5830    2.9568  0.8904 12.1417 -0.0007  0.0261   0.0724   0.0614    0.0998   0.0000   445.7824     -0.885015       15.7655      -6.91411       3.72251      -4.92478     -0.284620      -3.27157      -1.62647     -0.488358      -1.28697    -0.0264871      0.622822     0.0579908      0.244201     -0.109225    -0.0854355   -0.00668734       2.73324       3.40647       3.50093       3.33892       3.18108       3.00683       2.69693       2.37607       1.85225       1.42524       1.12282      0.778815      0.527083      0.344950      0.215427      0.135733     0.0767971     0.0397054
  16  15 2941.9017    3.6246  0.7964 12.7006  0.0042  0.0239   0.0946   0.0638    0.0967   0.0000   436.5479       14.0584       10.5646      -3.86650       3.62180      -6.38309      -2.19845       1.62340     -0.853467      -3.83057      0.256233      0.170878      0.145553     -0.187610     0.0673175      0.126036   -0.00550325     0.0487952       2.61854       3.13658       3.32202       3.28082       3.18245       2.78735       2.60587       2.11011       1.57093       1.22016      0.885972      0.688715      0.480805      0.318548      0.205379      0.121672     0.0681066     0.0344979
  16  16 3083.6396    4.0771  0.9199 12.8324 -0.0051  0.0278   0.1004   0.0622    0.1536   0.0000   439.2104      -4.20758       14.6700      -4.39352     -0.596843      -5.89350      0.981744       2.34729       1.87007      -1.30666     -0.666030      0.539633      0.657927     -0.475686     -0.283810     0.0696216    -0.0278233    0.00770513       2.65158       3.62963       3.51631       3.64859       3.50123       3.17332       2.80394       2.25422       1.93977       1.36049       1.12563      0.742599      0.532380      0.356312      0.225864      0.134710     0.0765452     0.0448997
  16  17 3225.1374    3.9345  1.2619 12.6750 -0.0033  0.0326   0.0977   0.0916    0.1936   0.0000   441.0669    -0.0643348       7.11818      -8.73062    -0.0566385      -3.08080       7.33180     -0.141231      -4.21846       2.48742      0.532759      -1.22764     -0.794571      0.507233      0.120018     -0.136503     -0.101250    -0.0285869       3.04804       4.10589       3.97564       4.11974       3.93738       3.67817       3.35171       2.70404       2.18258       1.63848       1.25493      0.928485      0.659001      0.437281      0.276692      0.164153     0.0943027     0.0515949
  16  18 3366.5185    3.6103  1.7651 12.2843  0.0010  0.0396   0.0757   0.1057    0.1655   0.0000   434.1570       4.51431       18.4281      -2.20509      -10.9505      -6.75382       1.23812       5.53458      0.387705      -1.62828       4.02128       1.44451    -0.0967346      0.151651     -0.694529      0.141342      0.190441    -0.0482710       3.79830       5.06265       5.25116       5.56619       5.10732       4.57664       4.11360       3.33382       2.68321       1.98302       1.56211       1.08445      0.777570      0.502686      0.325864      0.201520      0.111949     0.0624176
  16  19 3508.1369    3.0481  2.4269 11.8539 -0.0020  0.0451   0.0524   0.1237    0.1105   0.0000   435.5985       7.99239       8.71703       7.19149      0.145720      -11.0836      -5.87679     -0.437423       3.66705      -2.65477       1.71511     -0.917318      -1.55614     -0.354136     0.0477779      0.162219     0.0599830     0.0918724       4.51568       5.85347       6.17209       6.11685       5.84740       5.34265       4.72326       3.86406       3.19917       2.36642       1.81709       1.32303      0.894195      0.611459      0.378349      0.235451      0.131745     0.0734334
  16  20 3649.9427    2.4044  3.5644 11.5452 -0.0036  0.0582   0.0359   0.1645    0.0700   0.0000   436.4903       9.84708       17.7430      -12.5618      -18.8511       1.49295      0.318972      -9.01819     -0.625402      -3.84220       2.10847     -0.711115     -0.588472       1.55999     -0.516818    -0.0235220     0.0303086     0.0314737       5.80606       7.31419       8.13349       8.00806       7.78662       6.94675       6.01238       5.06317       3.97862       3.12470       2.33786       1.65615       1.16950      0.800146      0.511108      0.305726      0.175708      0.102528
  16  21 3791.7304    2.0096  5.0743 11.0189 -0.0011  0.0738   0.0265   0.2022    0.0598   0.0000   447.7269       2.94458       8.78695       16.0535      -16.6028      -25.0983      -7.67774       4.89635     -0.979692       2.10477       1.64445      -1.88405      0.593064      0.778710     -0.212751     -0.378737      0.663373   -0.00683846       7.08840       9.35659       9.82582       10.0457       9.56833       8.60622       7.76205       6.21140       5.19883       4.03414       3.06075       2.14605       1.49198      0.995973      0.623127      0.402205      0.226319      0.125211
  16  23 4075.9045    1.3491  8.9466 10.5078 -0.0023  0.1177   0.0173   0.3359    0.0463   0.0000   458.3222       31.7352       17.2253      -12.7189      -12.0328       9.96647       4.44272     0.0755916      -12.3027      -8.47563       4.15771       2.72208      -5.98549      -1.54102      0.227490      0.873300     -0.605435     -0.172112       11.1523       14.6919       15.4910       15.5428       15.1402       13.7083       12.2704       10.0223       8.32019       6.33477       4.87870       3.45590       2.49204       1.65038       1.04685      0.651448      0.362806      0.204037
  16  24 4217.9481    1.1065 10.7014 10.3966 -0.0020  0.1518   0.0159   0.4342    0.0438   0.0000   464.2836       32.0000       8.30130       14.5409      -8.13472      -35.4711      -6.71463       15.1136      -5.18075      -15.9975       17.5263       7.83726      -6.17150      -2.97366      0.981647      0.816286      0.414262     -0.183194       14.0423       18.5710       20.0338       19.8476       19.2402       17.9344       15.2449       13.0674       10.6768       8.20081       6.30199       4.52306       3.14912       2.15006       1.37622      0.843563      0.472795      0.270727
  16  25 4359.8152    0.9101 12.6915 10.3006 -0.0011  0.1954   0.0144   0.5569    0.0395   0.0000   468.1053       33.8370       39.2935      -37.0176       31.0697      -48.8641      -5.64464      -25.8231       16.7111      -13.7103      -4.32945      -6.90748      0.604008      -1.94261      0.853486     -0.167508      0.673933      0.165965       17.9939       23.9728       25.8822       26.2166       24.6283       23.1313       19.9950       16.8468       13.6417       10.4857       8.00894       5.89363       4.16944       2.77404       1.79219       1.13538      0.602914      0.339172
  17   9 2113.0067    0.7287  0.5994  9.9037 -0.0020  0.0227   0.0212   0.0520    0.0642   0.0000   440.6801     -0.430293       13.2047      -3.20854      -2.48663     -0.632120       1.91686      -1.29615      -1.33886      0.335206     -0.584398      0.262877     -0.519443      0.107309     0.0729307     0.0341109      0.139269   -0.00436446       2.08561       2.75756       2.87513       3.00401       2.89491       2.53361       2.14154       2.06592       1.55265       1.28041      0.810498      0.740431      0.483363      0.330355      0.206136      0.142759     0.0810082     0.0461962
  17  10 2260.2864    1.0748  0.7534 10.2765 -0.0035  0.0248   0.0283   0.0585    0.0939   0.0000   444.9167       1.06832       15.2755      -1.05986      0.380980       6.09295       1.62670      -6.58892      -3.78502     -0.660819      0.619700      -1.39081     -0.365436     0.0586799     -0.345362    -0.0704901   -0.00168720     0.0306569       2.09331       2.82826       2.97249       3.05062       2.92099       2.70424       2.25694       2.08557       1.59962       1.30310      0.951453      0.700116      0.509094      0.325622      0.225640      0.136783     0.0851248     0.0485033
  17  11 2405.0236    1.5472  0.7956 10.9444  0.0002  0.0244   0.0402   0.0605    0.0808   0.0000   438.1257       8.14689       16.1974       1.89282      0.948361      -7.14081      -5.49320      0.752047     -0.182851      -3.04608     -0.381622     -0.272916     -0.528944     -0.337353      0.371312      0.172660      0.125861     0.0614758       2.27697       2.83338       3.08892       3.30464       2.96333       2.74207       2.48354       1.92361       1.60813       1.34492      0.966283      0.729568      0.475798      0.335638      0.213217      0.146076     0.0880486     0.0534201
  17  12 2548.1312    1.9847  0.9138 11.2285 -0.0030  0.0272   0.0463   0.0598    0.0953   0.0000   438.5800       1.39117       15.6561       1.37940      -1.15451       3.16662       2.03594      -4.21166      -1.04848     -0.737285       1.53368   -0.00468173     -0.755211     -0.337363     -0.340880     0.0242235     0.0132179    -0.0403120       2.32070       3.06552       3.17743       3.31859       3.39680       2.65551       2.70197       2.14423       1.83296       1.49203       1.02001      0.855692      0.518062      0.415178      0.247855      0.163814     0.0916200     0.0554910
  17  13 2691.0710    2.5320  0.9286 11.5597  0.0003  0.0257   0.0595   0.0651    0.1029   0.0000   439.9976      0.479567       2.73887      -3.32604      -5.46483      -1.52883      -1.63325      -1.89580      -1.01297      0.229381     -0.469059     -0.268562     -0.203452     0.0293405      0.125057     -0.234981     0.0616030     0.0626182       2.54480       3.23752       3.19756       3.42289       3.29495       3.23271       2.70619       2.14448       1.61519       1.33485       1.03236      0.748935      0.535013      0.370481      0.251932      0.154273     0.0957166     0.0586907
  17  14 2834.4663    3.1873  0.8414 12.2399  0.0006  0.0239   0.0775   0.0614    0.0929   0.0000   437.5846       2.33151       9.60525       3.16342      -2.07501      -8.17014     -0.848594      -3.26134      -1.00624       1.78661      0.105546     -0.567949      0.179144      0.101641     0.0769036    -0.0787929     -0.148768   -0.00823434       2.14478       2.82573       2.82038       2.99762       3.02756       2.55173       2.36685       1.98095       1.61776       1.24347      0.874906      0.685116      0.516431      0.345517      0.222529      0.139884     0.0836538     0.0496997
  17  15 2977.2983    3.8022  0.9131 12.5205  0.0002  0.0291   0.0889   0.0676    0.1036   0.0000   439.5934       4.68980       8.33624      -1.09314      -5.65676      -7.10611      0.259365      -2.26158     -0.533751       1.81248     -0.191181       1.24311     -0.328359     -0.102938     -0.464947      0.123620    -0.0668365    -0.0472835       3.31848       4.16311       4.25656       3.52989       3.02366       2.95808       2.84188       2.89273       2.64076       2.15965       1.60650       1.10292      0.715913      0.433304      0.268634      0.151162     0.0911758     0.0512294
  17  16 3119.5251    3.8592  0.9607 13.1031 -0.0075  0.0281   0.0948   0.0653    0.1083   0.0000   442.0621       10.9398       8.50636      -9.58443      -1.83607      -10.7914       3.95060      -2.32293       2.05333      -3.88747      0.151817     0.0635422    -0.0376428     -0.521585     0.0400946      0.338405     -0.354435     -0.104028       2.57545       3.31930       3.41677       3.68157       3.57068       3.20722       2.74753       2.31622       1.93313       1.48184       1.15403      0.811016      0.564374      0.401858      0.264865      0.162695      0.105018     0.0606048
  17  17 3261.5055    3.9190  1.3935 12.6066 -0.0053  0.0331   0.0855   0.0828    0.1759   0.0000   435.2838       5.20873       20.0809      -1.41872      0.782880      -12.4750       1.40882      -6.03407       1.30946       1.66527      0.367352     0.0602860    -0.0758137     0.0452528     -0.241416     -0.132918     -0.165133   -0.00391884       3.05555       3.99793       4.16741       4.27137       4.00460       3.70351       3.28908       2.89413       2.34275       1.86567       1.41124       1.05596      0.715074      0.516527      0.304286      0.216287      0.120849     0.0716198
  17  18 3403.6175    3.4194  2.1469 11.6466 -0.0025  0.0419   0.0617   0.1079    0.2114   0.0000   444.0186       8.11694       5.60535       4.06163       6.64503      -7.85475      -2.39300      -6.19530      -3.99910       1.68704       3.57387      0.477163      -1.27812     -0.205568    -0.0988844     -0.106754    -0.0775275    -0.0669194       3.85791       5.08515       5.38402       5.15193       5.16480       4.51386       4.25971       3.58990       2.95858       2.46129       1.79662       1.31544      0.940857      0.623299      0.401092      0.257863      0.153192     0.0887105
  17  19 3545.6132    2.8538  2.8839 11.7081 -0.0029  0.0500   0.0461   0.1353    0.1039   0.0000   449.2499       7.46739       12.8512      -6.46976       4.21357      -14.6998      -10.0194      -4.38207     -0.462876      -3.78118      -2.72869     -0.125390       1.30130     -0.338565     -0.252785      0.670103     -0.290115    -0.0144939       4.66298       6.02827       6.33965       6.58185       6.11063       5.83569       5.04123       4.30959       3.52624       2.82711       2.08384       1.58603       1.08617      0.758258      0.504271      0.315517      0.186846      0.111535
  17  20 3687.9633    2.2612  4.1861 11.2793 -0.0025  0.0636   0.0315   0.1737    0.0718   0.0000   444.4871       4.54978       14.2430      -21.3847       4.41828       1.38205      0.127826      0.462535       4.45768      -3.33831      -5.07805       2.65106     -0.381106      0.947328     -0.153153     -0.456138      0.177503      0.171379       5.66965       7.45379       7.92709       8.13637       7.66517       7.11403       6.32650       5.51795       4.43758       3.59226       2.71230       2.03809       1.40723      0.971054      0.644353      0.407112      0.239202      0.141207
  17  21 3830.2394    1.9740  6.0125 10.8030 -0.0011  0.0790   0.0231   0.2170    0.0578   0.0000   438.4128       5.32586       32.4277      -5.74258      -17.0770      -11.1056       4.67281      -12.5369       4.03906       6.49713       1.15251       2.10452     0.0789690      -1.10799       1.34156      0.993257    -0.0552531      0.272950       7.07070       9.43219       10.0412       10.0230       9.87595       9.13165       8.01100       6.93882       5.48484       4.36749       3.34416       2.46803       1.81817       1.25868      0.805917      0.523717      0.301383      0.174477
  17  22 3972.5024    1.6306  7.3019 10.5813 -0.0006  0.0921   0.0189   0.2635    0.0505   0.0000   447.6844      -3.93499      0.983113       3.01868      -4.11466      -14.0813       12.3228       3.20966      -4.21148      0.383449      0.750004       3.35349      0.820629      0.930356      -1.49553      0.454740     -0.288536      0.136744       8.09803       10.9072       11.6730       11.8292       11.3039       10.4894       9.36249       7.87546       6.52303       5.16259       3.95129       2.91056       2.09181       1.42716      0.936469      0.602294      0.345361      0.202245
  17  23 4115.3075    1.2482  8.6902 10.5237 -0.0013  0.1192   0.0167   0.3349    0.0439   0.0000   443.6873       17.5395      -24.3855    -0.0131459      -1.41360      0.822606      -12.7009      -10.7708      -4.18983       2.79854       2.65995      -6.96254      -2.43034       1.70852      0.320826      -1.13090      0.124387      0.603053       10.3480       13.6538       14.9070       15.0166       14.5628       13.3662       12.0533       10.1195       8.36682       6.77807       5.05689       3.85889       2.69817       1.85060       1.24898      0.795030      0.450423      0.271619
  17  24 4257.8472    1.0787 11.0390 10.3891 -0.0070  0.1546   0.0151   0.4360    0.0401   0.0000   457.4510       3.35806      -5.67705      -27.6315       23.3402      -11.3935      -1.46873      -16.6783       32.7380      -3.22150      -10.8208       1.30994      -13.8272      -3.73221       2.46394     -0.633948       1.05380      0.251595       13.8600       17.4585       20.2160       19.9335       19.2706       17.6727       15.7780       13.3279       10.7913       8.57957       6.55480       4.93373       3.51766       2.45504       1.63722       1.04408      0.599043      0.356751
  17  27 4686.5704    0.5546 17.1605 10.0137 -0.0142  0.3670   0.0089   0.8820    0.0273   0.0000   419.5071      -109.165       22.8800       39.5657      -6.69687      -10.8720       56.3677       87.6870       9.78341       13.7310     -0.796797      -3.02476       12.3505       6.40803      -4.34460      -3.10444       2.28429      0.603740       31.8311       41.3740       44.8400       46.2837       44.6141       41.3701       36.8589       31.0062       26.0131       20.5244       16.1873       11.8097       8.67828       5.97525       3.98135       2.62547       1.51527      0.902482
  18   7 1839.9717    0.4218  0.4177  9.3262 -0.0042  0.0219   0.0158   0.0486    0.0473   0.0000   438.9896      -1.28698       15.2452      -1.93535      -3.11809      -1.47187       2.88341      -2.35596     -0.550791     -0.121694      0.549285     -0.995774      0.230099      0.438836    -0.0152582     0.0554301   -0.00766155    -0.0329456       1.77204       2.35618       2.47259       2.67091       2.43838       2.26085       2.07483       1.81355       1.36163       1.16040      0.870760      0.676340      0.415438      0.311516      0.218352      0.135870     0.0832600     0.0523839
  18   8 1992.8008    0.5915  0.4995  9.5128  0.0023  0.0189   0.0176   0.0442    0.0593   0.0000   437.1469     -0.749763       14.0036      -3.49293      -4.27753      -5.87677      -1.09933      0.972490       1.21835     -0.805866      -1.42529     0.0430450      0.382782     -0.365689   -0.00645926    -0.0180533    0.00225598     0.0327206       1.73128       2.05177       2.26481       2.36062       2.25805       2.09747       1.85194       1.51333       1.25052       1.03550      0.803914      0.609085      0.424487      0.313904      0.187213      0.131329     0.0896753     0.0545418
  18   9 2143.6566    0.8290  0.6956  9.7684 -0.0045  0.0231   0.0217   0.0525    0.0735   0.0000   438.7147     -0.307212       11.5970      -5.27485     -0.371849     -0.537994       1.47132      -1.57704      -2.42834     -0.602093     -0.378025     -0.418255     0.0874132     -0.297425   -0.00804150     -0.402265     0.0687458     0.0689368       2.02486       2.64892       2.81166       2.87099       2.84565       2.47744       2.38512       1.88393       1.50291       1.21702      0.958489      0.703017      0.515355      0.352645      0.236194      0.164519     0.0987846     0.0615696
  18  10 2291.6562    1.1790  0.7394 10.3655 -0.0021  0.0244   0.0309   0.0557    0.0939   0.0000   435.5199       2.03349       15.5522      -2.92106       1.77162      0.789288     -0.574364      0.830618     -0.127208      -2.31555     -0.568025       1.06839     -0.286494     0.0742701      0.212841      0.177155      0.137170    -0.0785678       2.01459       2.79185       2.97809       2.89296       2.95652       2.64064       2.43826       2.02204       1.57528       1.26395      0.901184      0.734890      0.556258      0.380919      0.266844      0.161944      0.108560     0.0632231
  18  11 2436.8781    1.5589  0.8408 11.0547 -0.0090  0.0259   0.0385   0.0614    0.0973   0.0000   438.7545    -0.0916404       9.93693      -2.82612      -2.34338      -2.07879      -2.71179      0.264448      -2.09019      0.920858      0.531411      -1.06014       1.34562      0.283036      0.113634      0.136341     0.0540567     0.0742943       2.12173       2.96842       3.07684       2.97274       3.06072       2.67673       2.56420       2.04971       1.82151       1.37852       1.10371      0.791894      0.599974      0.395061      0.276200      0.173205      0.106715     0.0672929
  18  12 2580.8779    2.1185  0.8687 11.4463 -0.0041  0.0247   0.0498   0.0607    0.0874   0.0000   440.7448      -1.07605       15.0228       1.20264       3.47224      -7.68087       2.84512      0.153065      0.383619       1.81168     0.0497190      -1.63000     -0.246912     -0.123609     -0.516520      0.155247     0.0338726     -0.100707       2.28503       3.02730       3.43614       3.62760       3.42314       2.95913       2.68342       2.13216       1.70017       1.30398       1.04005      0.725636      0.549832      0.373062      0.251390      0.174988     0.0999076     0.0642804
  18  13 2724.7500    2.6456  0.8815 11.8520  0.0009  0.0239   0.0609   0.0595    0.0911   0.0000   441.6241       1.75819       8.04442      -4.13143      -2.26072      -1.42517      -4.15733      0.167946      -1.56641      0.268335       1.22650      -1.72801    -0.0438219     0.0780397     -0.153663     0.0262663    0.00251176     0.0518987       2.17327       2.89619       3.04854       3.08042       3.10398       2.75576       2.49972       2.06967       1.67480       1.35409      0.986779      0.781667      0.555086      0.402283      0.254143      0.173280      0.107066     0.0677528
  18  14 2868.7263    3.3996  0.8042 12.2797 -0.0004  0.0239   0.0788   0.0535    0.0923   0.0000   443.1230      0.231405       13.1539      -3.18622      0.302758      -8.55747      0.245537      -2.70422      -2.32156     -0.858060      0.164907     -0.474449     -0.355164      0.306441     0.0582267    -0.0495966    -0.0907749    -0.0169741       2.07873       2.90224       3.17038       3.09909       3.10422       2.73301       2.37785       2.03117       1.67559       1.30045      0.951991      0.711013      0.539504      0.368476      0.244385      0.155792     0.0981786     0.0596487
  18  15 3012.2542    3.9894  0.9020 12.6061  0.0028  0.0254   0.0888   0.0575    0.0993   0.0000   437.8349       8.51810       15.4785     -0.583867       3.98915      -4.21418      -1.01700      -1.91233      0.768501      -2.51679      0.591799      0.390751     -0.123532     -0.326610      0.116804     0.0275616      0.141078    -0.0364012       2.06870       2.88268       3.05598       3.09348       3.20479       2.53875       2.56411       1.98713       1.73391       1.33726       1.01299      0.798944      0.526874      0.395505      0.265203      0.167943      0.105340     0.0634060
  18  16 3154.9468    4.0415  1.0406 13.0436  0.0001  0.0281   0.0920   0.0704    0.0914   0.0000   436.8493       6.38049       8.16899      -2.71951      -1.84216      -5.92846       1.59996      0.267492      -4.03136      -3.50924     -0.570493     -0.832961     -0.227983    -0.0762474      0.208994      0.114935     -0.252769    -0.0901072       2.46055       3.30339       3.28810       3.49214       3.26167       2.93297       2.67965       2.37773       2.13065       1.59827       1.28491      0.909791      0.680985      0.445737      0.307340      0.193135      0.119490     0.0736453
  18  17 3297.5395    3.5947  1.5831 12.5717  0.0003  0.0344   0.0689   0.0909    0.1041   0.0000   437.7687       8.42231       6.30703      -3.32735      -4.11212      -6.51635      -2.98456      -8.62342      -2.21976      -2.91084       1.06155      -1.82458      -1.39324      0.312276    -0.0167512    -0.0615906    -0.0483823     0.0276972       2.92417       3.87502       4.04118       4.29933       4.03805       3.86044       3.30558       2.91176       2.34103       1.90828       1.41198       1.08511      0.780859      0.577569      0.379564      0.263369      0.144112     0.0953883
  18  18 3440.2124    3.2124  2.1198 11.9986 -0.0028  0.0411   0.0558   0.1086    0.1252   0.0000   439.2958       3.41477       3.85827      -7.88679      -8.94482      -14.0074      -1.24887      -1.65397      -1.08133       1.08726       1.57386      -2.11138     -0.841060     -0.242093     -0.105524     -0.321547     0.0408146     0.0308520       3.47428       4.73589       4.91996       5.35623       4.95195       4.70225       4.03252       3.43633       2.89140       2.19659       1.75849       1.31463      0.956759      0.671849      0.451833      0.291886      0.186301      0.112799
  18  19 3582.7627    2.7755  3.3133 11.2472 -0.0021  0.0504   0.0394   0.1424    0.1176   0.0000   446.6707       10.1549       4.07764      -4.31222       4.78841     -0.233581       5.66937       1.37113       2.87947      -1.07004      -2.22667     -0.520433       1.48902       1.27309      0.413297      0.152958     -0.327821      0.260851       4.48073       5.65272       6.39167       6.44613       6.16792       5.79852       5.08512       4.37153       3.60174       2.80684       2.17299       1.67592       1.21150      0.846980      0.582468      0.378860      0.233254      0.144582
  18  20 3725.4159    2.2620  4.6820 10.9942  0.0002  0.0636   0.0280   0.1753    0.0735   0.0000   440.6689       3.97987       10.2220      -6.05442       7.81312      -13.5447      -1.13828       8.18263      -1.31683      -1.91141       4.05647      -6.23649     -0.899461       1.41189      0.755953      0.515084      0.435247      0.215738       5.65562       7.36906       7.69934       7.85684       7.44003       7.18752       6.50857       5.65341       4.57790       3.70520       2.86626       2.16994       1.61810       1.11347      0.774328      0.489398      0.304562      0.184934
  18  21 3868.4357    1.8678  5.8932 10.7541 -0.0007  0.0757   0.0215   0.2155    0.0561   0.0000   450.8811       4.83910       9.66871       1.80245      -12.2246      -18.5551      -1.15467      -13.2017       5.30287       4.22919       1.14870      -1.03519       1.08220      0.858420     -0.937302     -0.566140      0.178810     -0.180824       6.39476       8.33630       9.11988       9.32601       9.12088       8.48750       7.40026       6.33348       5.42725       4.27621       3.34182       2.48422       1.85331       1.29232      0.862227      0.581135      0.350184      0.217041
  18  22 4011.1071    1.4884  7.9239 10.5107  0.0002  0.0978   0.0171   0.2802    0.0459   0.0000   434.9198       32.8462       16.7460       3.16118       7.74282      -20.7317      -2.41318     0.0369503       5.14751       1.84462      -5.04308      0.219268      -1.41812     -0.146623       2.06091     -0.204104     0.0606357     0.0366947       8.20235       10.8072       11.6158       11.7709       11.6561       10.5538       9.71071       8.22445       6.97645       5.54161       4.43833       3.26379       2.39863       1.69366       1.13608      0.747498      0.459648      0.279619
  18  23 4154.2084    1.2112  9.9807 10.4433 -0.0021  0.1267   0.0154   0.3732    0.0404   0.0000   441.2764       6.27549       6.16675      -8.20764       10.0687      -13.5391       1.31544       28.4865       8.03488      -1.24563      -12.4065      -3.01604      -3.05611      0.579942      -1.80771      0.939312      0.302680      0.197888       10.8421       14.3288       15.6116       15.5193       15.5086       14.0139       12.5854       11.1090       9.13776       7.30197       5.74343       4.31030       3.13837       2.26929       1.48039      0.991756      0.596490      0.358777
  18  24 4297.5049    0.9795 11.8857 10.3049 -0.0027  0.1630   0.0140   0.4791    0.0395   0.0000   435.8613       64.7854       22.3144      -61.6801      -5.22835      -14.3256       10.1445       2.44864      -6.39146      -12.0139       9.29078      -5.14642       1.15470       4.82017      -1.13802     -0.538249      0.305205     -0.839844       13.5632       17.6836       19.5318       20.0843       19.3951       18.3126       16.0363       13.7592       11.5042       9.48803       7.14716       5.52875       4.00297       2.87537       1.95443       1.29665      0.768672      0.479572
  19   7 1867.2829    0.4553  0.4367  9.3495  0.0051  0.0196   0.0148   0.0410    0.0495   0.0000   439.8071      -1.06859       15.0297       1.81215      -3.47300      -2.11049      -1.96827     -0.152480      0.885455      0.416450      0.411210     0.0697538     -0.429827      0.109802     -0.129751     -0.205926      0.234825     0.0944024       1.74038       2.16795       2.29642       2.32736       2.24200       2.11260       1.77169       1.63449       1.40343       1.17122      0.943655      0.713154      0.496090      0.337846      0.237865      0.154086      0.103972     0.0598607
  19   8 2021.7607    0.6743  0.4834  9.5646 -0.0045  0.0190   0.0213   0.0448    0.0645   0.0000   438.8056      -1.47257       16.9888      -1.58796      -2.81242      -2.63395       1.29597     -0.566461      0.367982     -0.394053     -0.133099      0.305353     -0.274059    -0.0457981    -0.0409757      0.212983     -0.120795     0.0661186       1.73312       2.24359       2.48063       2.45743       2.39445       2.27992       1.86667       1.68946       1.37960       1.02732      0.818484      0.643494      0.456178      0.330929      0.215153      0.159059     0.0962482     0.0628071
  19   9 2173.7351    0.8969  0.7438  9.8606  0.0008  0.0227   0.0214   0.0530    0.0723   0.0000   439.4859       5.31149       13.0717       6.20998       3.58949      -1.43258      -2.46196      -1.22160      -1.38730      -1.85842      0.642806      0.452494      0.132547    -0.0626581      0.157383     0.0952188      0.116013     0.0102280       1.82616       2.26901       2.57736       2.67379       2.52276       2.53008       2.16298       1.81497       1.60195       1.28561      0.908565      0.754153      0.571481      0.402678      0.278253      0.191605      0.122035     0.0757782
  19  10 2322.3777    1.2752  0.7534 10.4914 -0.0057  0.0226   0.0308   0.0518    0.0804   0.0000   436.1054     0.0197111       10.6468      0.146207       1.02950      -1.35297       2.13249     -0.438770      0.925069      -1.26240     -0.577867       1.65864    -0.0830741     -0.314550      0.112617      0.416693    -0.0526362    -0.0585755       1.96608       2.33784       2.47849       2.57845       2.70043       2.41998       2.13292       1.87620       1.62237       1.35112       1.00732      0.737346      0.565939      0.440675      0.307166      0.194902      0.124293     0.0775774
  19  11 2468.2159    1.7194  0.8662 11.1031  0.0023  0.0263   0.0406   0.0591    0.0981   0.0000   436.9497      0.568549       15.5099      -6.51391      -2.18133       6.95590      -2.42251     -0.193575       1.81477      -2.63909       1.03775     0.0897127      -1.26309       1.11809      0.139768     -0.258787     -0.281654    0.00994958       1.90540       2.87066       2.77806       2.95152       2.92497       2.63583       2.50848       2.08962       1.78925       1.43983       1.24076      0.855663      0.678834      0.458552      0.313961      0.221343      0.130233     0.0884868
  19  12 2613.1109    2.2120  0.9215 11.6625 -0.0041  0.0260   0.0497   0.0571    0.0966   0.0000   437.3068     -0.633369       17.8512      -1.46831      -7.86894      -4.56128      0.246382       1.53648      -3.20554     -0.610405      -1.31387     -0.545944      0.416029      0.701381     0.0415513     -0.358548    -0.0948514    -0.0179199       2.07046       2.63985       2.91473       2.95379       2.97493       2.80155       2.44080       2.04734       1.80543       1.41960       1.08609      0.856864      0.631180      0.451662      0.332067      0.223152      0.134518     0.0854967
  19  13 2758.0366    2.8294  0.8813 12.0971 -0.0004  0.0244   0.0645   0.0563    0.0876   0.0000   440.2713       7.26332       9.38096      -3.71971      0.376930      0.954381       2.52303      -1.36579      -2.38371      -1.91013      0.886874      -1.15085     -0.567442     -0.150485    -0.0897863      0.199398      0.212545      0.114087       2.21688       2.85311       2.92271       2.94158       3.04183       2.77981       2.58029       2.12110       1.73695       1.41634       1.14358      0.861393      0.602294      0.449811      0.313979      0.214298      0.135955     0.0826575
  19  14 2902.6469    3.4525  0.8521 12.4902 -0.0061  0.0239   0.0802   0.0577    0.0875   0.0000   442.3966       1.76507       10.8613      -4.60401      -2.72956      -3.91209       2.72545      -5.26873     -0.456076      -2.83942      0.205398      -1.02463     -0.448033     -0.617974     -0.392508      0.498770    -0.0223476     0.0143195       1.89890       2.59214       2.49132       2.78096       2.54494       2.42975       2.17394       2.02977       1.60367       1.32359       1.06702      0.808869      0.589544      0.402553      0.299633      0.198666      0.122617     0.0757406
  19  15 3046.6597    4.1162  0.9316 12.7679 -0.0024  0.0244   0.0897   0.0592    0.0958   0.0000   437.8822       5.05176       12.5244      -2.64922     -0.909288      -5.59392      0.503291      -3.95180     -0.112224      -1.63540      0.814081     -0.558978     0.0508771      0.996422     -0.138716    -0.0464283    -0.0811636     0.0498921       2.01291       2.52245       2.88375       2.94911       2.89001       2.70500       2.34185       2.01259       1.68206       1.33302       1.06116      0.773432      0.583042      0.429769      0.313691      0.190592      0.129830     0.0796468
  19  16 3189.9981    3.8925  1.1658 13.2053 -0.0037  0.0315   0.0861   0.0783    0.0882   0.0000   437.7262       5.93742       15.3007      -8.81828       1.07469      -4.73533       3.22984      -3.75291       1.84794      -1.05254      0.370285      0.308549     -0.490557      0.544026     -0.394356     -0.118857      0.166585    -0.0376680       2.57545       3.49615       3.59145       3.85724       3.85577       3.43419       3.09243       2.55052       2.15899       1.75075       1.42236       1.03058      0.763602      0.520334      0.370685      0.256772      0.160984      0.101852
  19  17 3333.0470    3.5891  1.6114 12.7028 -0.0008  0.0345   0.0659   0.0857    0.0804   0.0000   435.1943       8.92218       11.4009       1.03936      -3.39112      -8.40832      -2.11732      -1.54810      0.220527      -3.99260       1.33407      0.949367      0.101202     -0.921321      0.492558      0.177632    -0.0596616    -0.0749274       2.99174       3.71681       3.98399       4.01001       3.96640       3.85095       3.42524       2.91793       2.42432       2.03734       1.54072       1.23570      0.899087      0.659707      0.441275      0.301337      0.201386      0.124793
  19  18 3476.2918    2.9357  2.5769 11.8435 -0.0021  0.0438   0.0451   0.1160    0.0918   0.0000   444.1229       6.03404       11.1363      -2.44196      -7.26898      -8.55425       7.10332      -3.00588      -4.26737     -0.537808       2.05751      0.112924     -0.972961      -1.23775      0.486389     -0.290349     -0.109588      0.301781       3.51305       4.61530       4.86127       5.14337       4.94749       4.60400       4.24615       3.59904       3.20572       2.48408       1.93255       1.51785       1.12523      0.826861      0.570919      0.381418      0.242010      0.145564
  19  19 3619.4981    2.5095  3.7494 11.4363  0.0006  0.0570   0.0346   0.1527    0.0769   0.0000   435.4710       4.76730       10.6584       2.36366       5.08351       1.47784      -6.88935      -2.52519      -2.26014      0.864852      -1.10546     -0.120790     -0.281017      0.269816     -0.224777      0.172321     0.0495723    -0.0968939       4.51665       5.90354       6.43884       6.49491       6.44781       5.99561       5.56801       4.59646       4.02641       3.27003       2.61757       1.98446       1.49701       1.04061      0.725410      0.485829      0.315590      0.204229
  19  20 3762.8032    2.1143  5.1662 10.9281 -0.0017  0.0673   0.0250   0.1882    0.0642   0.0000   442.1009       10.6243       4.73092      -7.26757      -8.73936      -14.9522       10.5330      -1.08574      -8.02933       3.59764       4.60756      -2.84949      0.475389       2.01300      0.273571     -0.339211     0.0950204      0.392279       5.81278       7.25801       7.83891       8.07829       7.96347       7.54638       6.92738       5.89003       4.92162       3.86220       3.03054       2.30691       1.82471       1.30765      0.930693      0.609132      0.398299      0.247121
  19  21 3906.0393    1.7360  7.0002 10.4957 -0.0003  0.0832   0.0178   0.2295    0.0516   0.0000   435.1530       16.2849       20.4056      -7.80197      0.321831      -4.43100       7.28893      -3.59551       4.72195       1.34664      -3.05472      -4.12944      -1.87716       1.19909      0.427170      0.128843      0.187526    -0.0766123       6.36932       8.55447       9.38545       9.48151       9.35127       8.80610       8.06289       6.81006       6.04346       4.63267       3.81702       2.88699       2.17296       1.57966       1.09234      0.731418      0.458282      0.284987
  19  22 4049.4068    1.3982  8.6881 10.4086 -0.0006  0.1026   0.0155   0.2973    0.0438   0.0000   442.6963     -0.359598       7.84484       24.6523       2.72210      -6.34010      -5.79759       14.0679       11.6392      -5.39124       1.82174      0.174612      -1.59238      -2.70608      0.683718     -0.155561      -1.17848      0.165530       8.27667       10.6345       11.7203       11.8932       11.7210       10.7508       10.0019       8.75219       7.41655       5.98695       4.84497       3.62032       2.76468       1.99961       1.34796      0.937090      0.578194      0.364662
  19  23 4192.3532    1.1946 10.1209 10.3494 -0.0012  0.1247   0.0145   0.3555    0.0397   0.0000   442.8535      -13.9626       4.82007      -10.7210       6.55533       8.16833       12.2031      -5.00148      0.560192       10.6990      -6.47936      -11.5098       4.41348       4.35758      -1.29554     0.0135957     -0.435594     -0.252212       9.91339       13.1845       14.7168       14.7373       14.6936       13.5207       12.2784       10.5189       8.98618       7.17429       5.80397       4.40783       3.28469       2.36631       1.60990       1.11639      0.685881      0.441308
  19  24 4336.0829    0.9388 12.2901 10.2755 -0.0063  0.1742   0.0130   0.4842    0.0371   0.0000   411.1984       6.70767      -13.8103       11.9027       17.6834      -21.2126      -12.7894      -25.2530       16.4521       3.62125      0.423202      -6.11709       10.9903     0.0394512      -1.64464     -0.438411     -0.955041      0.577352       13.3272       17.9844       19.3186       20.2752       19.3428       18.7878       16.2683       14.4744       12.2820       10.1452       8.06779       6.08032       4.67330       3.27465       2.32523       1.58679      0.948073      0.612299
  19  25 4479.3299    0.7838 14.5251 10.1741 -0.0002  0.2186   0.0109   0.6123    0.0316   0.0000   459.0180       25.2910       17.8666       2.00760      -9.38440      -12.9571       27.3781      -5.05832      -25.0925       1.14491       17.9460       2.71380      -2.49295      -1.13341       4.92161      -1.02054      -1.30609      0.380357       16.7746       22.1135       24.1943       25.2938       24.5835       23.0905       20.7078       18.2221       15.4515       12.5514       10.1515       7.80468       5.74079       4.21494       2.96813       2.01814       1.21479      0.790179
  20   7 1893.9117    0.5021  0.3841  9.3352 -0.0100  0.0160   0.0166   0.0351    0.0488   0.0000   437.0502      0.421559       16.8579     -0.244054      -3.58733       2.66530      0.202656     -0.388206     -0.308548     -0.873822    -0.0538542     -0.601927      0.629142      0.529619      0.207300      0.112901    -0.0897484     0.0997826       1.21429       1.54857       1.72225       1.76044       1.66017       1.54091       1.41912       1.28191       1.09587      0.965243      0.753829      0.570553      0.457928      0.298334      0.223231      0.142508     0.0927785     0.0635921
  20   8 2050.0537    0.7222  0.5600  9.5594 -0.0063  0.0205   0.0194   0.0447    0.0647   0.0000   439.3230      -1.66199       12.5773     -0.507207      -1.84788      -3.07083       1.52517    -0.0865398      0.795508      0.896425      -1.67357     -0.278862     -0.525689     -0.197976     -0.473910    -0.0993671     -0.234194    -0.0407538       1.93370       2.36228       2.28254       2.19855       2.13216       2.06275       2.03041       1.90814       1.66468       1.30365       1.07583      0.810000      0.639648      0.474359      0.333359      0.217422      0.139115     0.0881829
  20   9 2203.1207    0.9637  0.7663 10.0803 -0.0025  0.0220   0.0230   0.0569    0.0779   0.0000   439.0990      -1.28275       14.9061      -1.62126    -0.0286131       1.16995      -3.89729      -2.01940      0.856552      0.744286      0.401267     -0.271006      0.560758     0.0682719     0.0889285   -0.00402577     -0.238795     0.0839711       1.63248       2.20188       2.32521       2.35281       2.45486       2.12150       2.11023       1.66465       1.52740       1.25413      0.982596      0.778438      0.559256      0.436849      0.291201      0.203530      0.131470     0.0883694
  20  10 2352.4708    1.3128  0.7739 10.6679 -0.0055  0.0262   0.0324   0.0523    0.0756   0.0000   439.4763       4.90463       13.4431      0.529589       3.59988     -0.886543      -1.20440      -3.44483      -4.69968      -1.34517      -1.89575      -1.77201     -0.489471     0.0850649     -0.151888     -0.257178    -0.0237702      0.149292       2.60206       3.50361       3.50284       3.10172       2.68318       2.42050       2.52455       2.53550       2.47094       2.04723       1.68821       1.31376      0.898025      0.589158      0.384542      0.243697      0.150402     0.0997980
  20  11 2498.9758    1.7487  1.0372 11.1016 -0.0007  0.0257   0.0378   0.0657    0.1011   0.0000   440.2756       2.12663       13.0470       1.68493      0.597822      -6.41670      -1.49814     -0.110809      0.167422     -0.967150       1.31548      0.549188      -1.83410      0.745433      0.120552      0.317087     -0.240278     0.0784815       2.06955       2.72209       2.94979       2.97130       2.91359       2.71098       2.55979       2.18273       1.84399       1.56779       1.18658      0.905565      0.703830      0.525976      0.374904      0.254099      0.165899      0.105349
  20  12 2644.9700    2.3889  0.9457 11.5836 -0.0019  0.0264   0.0527   0.0585    0.1156   0.0000   438.8199      0.678994       13.4878      -1.74957       5.25810       3.59751      0.261380      -4.28018       2.85526       1.44204       3.21594     -0.687784     -0.665509     -0.810719     -0.586284     -0.184675     -0.175773    -0.0712211       1.93650       2.69759       2.86546       2.82461       3.02431       2.58154       2.57554       2.03148       1.77982       1.44273       1.11935      0.861568      0.670040      0.483608      0.338808      0.235900      0.155719      0.101493
  20  13 2790.7688    3.0035  0.8417 12.2638 -0.0050  0.0229   0.0664   0.0533    0.0810   0.0000   438.7850       3.05604       16.1590      -3.50767      -3.20056      0.655545      0.675225      -1.69181     -0.843934       1.70555      -1.29761      0.263074      0.521584     -0.385296     -0.250605      0.219202    -0.0508644    0.00795883       1.79242       2.36423       2.56250       2.71949       2.52706       2.40450       2.16588       1.90769       1.60486       1.36787       1.06998      0.809690      0.632080      0.428559      0.316683      0.203087      0.137711     0.0888126
  20  14 2936.0057    3.5995  0.9204 12.5015 -0.0028  0.0235   0.0805   0.0590    0.0894   0.0000   436.4386       4.81640       15.6448      -1.31442      -4.03144      -1.52069       1.31198      -3.89996      -2.06287      -3.58152       1.92205     -0.230100     -0.678831     0.0164281      0.398559      0.181930    -0.0621842     0.0167395       1.78019       2.44564       2.45464       2.63793       2.49943       2.46078       2.24622       1.98313       1.66217       1.35282       1.07681      0.769365      0.646416      0.466585      0.343044      0.224936      0.149334      0.101110
  20  15 3080.5613    4.0940  0.9940 12.7548 -0.0035  0.0262   0.0848   0.0597    0.0994   0.0000   441.2697       2.24697       9.50331      -4.52431     -0.320213      -6.87021       2.86361      -1.76763       1.57644      -2.93371     -0.707185      0.922488     -0.105962     -0.681327     -0.141825     -0.181298     -0.123809     0.0849122       1.96059       2.79056       2.78856       3.02815       2.97510       2.68802       2.59118       2.06692       1.90841       1.43691       1.28203      0.866305      0.716529      0.486085      0.363683      0.249350      0.153141      0.103299
  20  16 3224.5073    3.9407  1.1796 12.9721 -0.0062  0.0300   0.0804   0.0712    0.0867   0.0000   438.0046       4.51908       11.5582      -2.88728      -2.12423      -5.39745       1.50928     -0.774589       3.04060      -4.17171      -1.39575     -0.628711      0.379906      0.319951     -0.527184      0.451467     0.0551248      0.201664       2.30777       3.16210       3.30087       3.57311       3.29259       3.13382       3.00507       2.31437       2.11047       1.75758       1.41433       1.02123      0.798793      0.572822      0.408563      0.267707      0.185687      0.113780
  20  17 3368.2196    3.5237  1.8404 12.4325 -0.0033  0.0361   0.0574   0.0900    0.0700   0.0000   434.4011       6.62213      -3.99658      -6.11499       1.77086      -8.73995       1.75401      -2.22940       1.38603      -3.56071       2.44356      0.183843     0.0647975       1.75980     -0.253327     -0.191390    -0.0791523      0.362602       2.81380       3.57946       3.90893       4.15323       3.94648       3.76990       3.41205       2.98374       2.54763       2.03427       1.70033       1.26973       1.00025      0.712022      0.491208      0.341057      0.230979      0.152954
  20  18 3512.0445    2.8137  2.8785 11.9333 -0.0016  0.0463   0.0393   0.1235    0.0631   0.0000   433.3549       9.10296       13.3390      -10.6105      -3.83323      -7.32590       1.59185      -3.51570      -3.11414      -5.24888      -3.03213      -1.24556       1.52059       1.68797      0.125065     -0.407665     -0.108172      0.436012       3.54601       4.59912       5.02632       5.06414       5.06046       4.90180       4.38822       3.84503       3.16441       2.66457       2.18499       1.64935       1.28033      0.923310      0.654099      0.456804      0.299339      0.194529
  20  19 3655.8206    2.3453  3.7406 11.4739 -0.0053  0.0550   0.0318   0.1491    0.0673   0.0000   437.2091       4.90629       25.1484      -1.15449      -14.5638      -16.7105    -0.0220851      -12.3567      -6.83347      -8.07954      -1.75883       3.03342       2.47005     -0.482943     -0.315536    -0.0138158      0.261100     -0.106645       4.31596       5.54762       5.93367       6.23248       6.13573       5.86913       5.17686       4.54842       3.99072       3.29272       2.57742       2.04396       1.53419       1.12729      0.783371      0.545211      0.361294      0.230295
  20  20 3799.6312    2.0020  5.8101 10.7764 -0.0005  0.0698   0.0215   0.1987    0.0572   0.0000   439.7907       4.70707       7.82020      -1.46851      -12.7375      -6.78743      -3.22567      -7.30876       5.74750      -5.17556      -5.37253       4.14249      -2.11020     -0.113042      0.610167    -0.0833194     -0.748702      0.308298       5.27458       7.04099       7.55904       7.82596       7.65936       7.11800       6.72400       5.75383       5.11589       4.12837       3.34565       2.64100       1.93707       1.46344      0.999510      0.710510      0.446703      0.287511
  20  21 3943.1235    1.6220  7.7689 10.5896  0.0005  0.0901   0.0169   0.2535    0.0439   0.0000   425.9468       32.2052       9.35933      -23.9165      -21.7999       13.5360       3.40731      -12.9209       6.82319      -1.52658       6.27719     -0.149155       2.99190     -0.741596       1.38398      0.786362     -0.649374     -0.196657       6.87354       8.85065       9.80385       10.0375       9.69815       9.36337       8.52363       7.59385       6.37858       5.34574       4.32378       3.34604       2.53845       1.85749       1.31787      0.917512      0.585193      0.381388
  20  22 4086.9630    1.3842  9.0127 10.4080 -0.0021  0.1043   0.0146   0.2954    0.0403   0.0000   447.3366       8.48663       9.13165      -6.47946       7.25783      -11.0626       9.98425      0.161231      0.724067      -16.2152       9.80976       6.80894      -3.80903       1.17403       1.59534     -0.210376     -0.492281    -0.0620962       7.72005       10.4806       11.5561       11.5580       11.4798       10.7946       9.84147       8.85725       7.42381       6.16001       4.97236       3.84115       2.95760       2.13449       1.52520       1.04898      0.667358      0.430745
  20  23 4230.8382    1.0945 10.4606 10.3763 -0.0019  0.1307   0.0136   0.3774    0.0367   0.0000   418.6115       5.48976       16.6396       15.1258      -25.3057      -20.3183       21.1631     -0.990195       1.73747       6.48811       4.54471       3.87260     -0.903870     -0.953713      -3.21461      0.708854      0.920118      0.201830       9.98458       12.8544       14.4700       14.6451       14.2887       13.7072       12.5305       10.9882       9.44456       7.72924       6.20875       4.79922       3.69331       2.74808       1.95046       1.33791      0.872067      0.562963
  20  24 4374.4538    0.9022 13.2932 10.2782 -0.0023  0.1830   0.0118   0.5045    0.0328   0.0000   432.9886       32.3148       45.1511      -4.50745      0.382339      -28.2145       2.27498       21.3759       9.85010      -10.7010      0.280687       2.35792       3.06631       9.01470      -1.37066      -2.23428     0.0560791       1.65154       13.4069       18.0954       19.5430       20.6048       19.6824       19.2602       16.8420       15.3303       12.9692       10.6589       8.68534       6.72174       5.12702       3.80746       2.65300       1.86381       1.17905      0.773219
  20  25 4518.1618    0.7262 14.9813 10.1469  0.0009  0.2361   0.0099   0.6178    0.0291   0.0000   440.2466       38.4518       1.22443      -42.3727      -1.27318       4.33488       30.9554      -23.3351      -22.7257       13.4031      -3.54108       4.26004       1.58630      -6.40553       2.37670       5.63246       4.06052      -2.93830       17.2431       23.0476       25.2067       26.1398       25.5541       24.2810       21.9218       19.6022       16.7972       13.9256       11.0940       8.80545       6.66642       4.92332       3.48990       2.43131       1.53143       1.00403
  20  26 4661.9592    0.5974 16.3730 10.0171  0.0004  0.2888   0.0086   0.7241    0.0259   0.0000   408.2409       4.87706       7.86740      -33.0974      -29.5227       13.2485      -11.8707      -2.97439       6.62508      -28.5786      -25.7523      -13.6190       25.8663       1.77961      -4.37423    -0.0603687       1.16653      0.565667       21.4561       27.4426       31.1969       32.1174       31.4032       29.5114       27.0548       24.2210       20.3160       16.8301       13.8221       10.6203       8.15892       6.11465       4.25767       3.05674       1.90428       1.25528
  21   6 1758.2172    0.3611  0.2993  9.2610 -0.0067  0.0171   0.0144   0.0357    0.0406   0.0000   439.9890      0.894622       15.9455     -0.801730      -2.37815      -3.31812     -0.328488      0.495492     -0.295727     -0.561710     -0.753299     -0.987523     -0.123198     -0.318832     0.0631036     -0.180524   -0.00976166     0.0791307       1.47503       2.01420       2.20613       2.00511       1.98222       1.56576       1.66844       1.52942       1.34750       1.23168      0.898659      0.770780      0.499408      0.401453      0.252948      0.176144      0.125858     0.0695692
  21   7 1919.8238    0.5200  0.4884  9.3818 -0.0030  0.0183   0.0150   0.0434    0.0525   0.0000   438.0915       2.79425       15.9834      -1.15415      -2.58823     0.0986359       2.42700     -0.583718      -1.66278     -0.391377    -0.0257795       1.06700      0.463209     -0.175288     -0.153445      0.213583     0.0393027    -0.0631402       1.42153       1.80951       1.91580       2.07949       1.99607       1.92716       1.76681       1.56075       1.31105      0.983021      0.942530      0.690352      0.532359      0.371003      0.262866      0.190939      0.129437     0.0841056
  21   8 2077.7354    0.7381  0.6338  9.6968 -0.0009  0.0205   0.0187   0.0459    0.0637   0.0000   435.5698       2.07150       18.3065      -1.20090      -2.50942      -3.82587     -0.792479      -1.34052       2.37717      -1.46827     -0.827522      0.728105      0.531736      0.332617      0.334286      0.202816     0.0126362    -0.0255046       1.57507       2.09143       2.32249       2.41379       2.31600       2.28338       2.01094       1.67958       1.46443       1.23856      0.919896      0.755012      0.582029      0.415395      0.302788      0.204096      0.142236     0.0934924
  21   9 2231.9124    1.0315  0.7569 10.1994 -0.0033  0.0214   0.0244   0.0540    0.0781   0.0000   438.3913      -2.05202       8.52217      0.660149      -1.74084      -3.92191      0.812782     -0.826900       1.49259     -0.431604     -0.649120      -1.75584      0.454913      0.139479     -0.266652     -0.327116    0.00871854     0.0229639       1.70240       2.15727       2.36115       2.39321       2.30543       2.21834       2.05763       1.75876       1.49678       1.28883       1.11073      0.859029      0.629726      0.453156      0.314414      0.233806      0.149303      0.104396
  21  10 2381.9291    1.4209  0.9250 10.7243  0.0003  0.0248   0.0300   0.0592    0.0793   0.0000   439.2870      -2.97120       16.2082       2.16662      -6.45481    -0.0628349      0.122650      0.672903     -0.384329    -0.0287332      0.750963       2.13928      0.136536     -0.732498    -0.0812097      0.349671     0.0443580    -0.0342824       1.83104       2.52756       2.50377       2.60056       2.52391       2.38110       2.32882       2.05722       1.79129       1.48329       1.17183      0.907407      0.716124      0.540807      0.390247      0.281940      0.186883      0.116587
  21  11 2529.3240    1.9431  0.9001 11.2802  0.0042  0.0246   0.0413   0.0555    0.0814   0.0000   439.0739       2.30640       9.80078      -1.27496     -0.114709      -1.56796      -4.27824     -0.127822     -0.585104      0.228905       1.75005      0.295365     -0.482979     0.0406150      0.108189     -0.120732      0.261630      0.276642       1.81014       2.40713       2.49917       2.49140       2.73431       2.29280       2.20507       1.93058       1.69429       1.41595       1.13109      0.885818      0.674575      0.508385      0.365382      0.252059      0.165889      0.109667
  21  12 2676.2537    2.5735  0.9169 11.9098 -0.0028  0.0243   0.0578   0.0606    0.1031   0.0000   437.3433     -0.173957       12.3341      -3.26762      -1.46722      -1.74364      -2.38493      -4.34955     -0.284102       1.16351     -0.302555    -0.0799660     -0.906479      0.450649      0.785004     -0.238015     -0.312268    0.00749106       1.85445       2.54792       2.64537       2.65931       2.51383       2.45680       2.17417       2.17337       1.77055       1.50449       1.21106      0.957292      0.718911      0.550657      0.362891      0.263829      0.178593      0.119017
  21  13 2823.0373    3.1200  0.8344 12.4154 -0.0048  0.0234   0.0694   0.0548    0.0912   0.0000   440.0720       5.05371       17.3765      -2.00198      -6.83784      -3.88875       1.01051      -1.61185      -4.06665     -0.421275       2.62051     -0.519546      0.157598      0.236572     -0.125316     -0.257075      0.146117      0.177767       1.90719       2.64703       2.66597       2.72805       2.50686       2.38914       2.15212       1.98761       1.77975       1.56879       1.30760      0.997430      0.758112      0.531948      0.351953      0.243506      0.158229      0.106102
  21  14 2968.9526    3.7598  0.8958 12.5173 -0.0017  0.0217   0.0794   0.0539    0.0874   0.0000   439.6861       3.32376       15.7596       1.31972      -5.72052      -3.30930      0.647009      -3.48568     -0.650372     -0.642469      0.725662      0.123986     -0.451810     0.0166298     -0.493073      0.366958      0.276518      0.143999       1.68303       2.15937       2.28197       2.45843       2.44668       2.28096       2.06847       1.83805       1.51933       1.32004       1.00787      0.795742      0.591205      0.468444      0.337914      0.235186      0.152413      0.103721
  21  15 3114.0670    4.1671  0.9354 13.0097 -0.0012  0.0230   0.0888   0.0616    0.0820   0.0000   439.0150      0.461000       14.8551     -0.332543       1.59291      -5.49184     -0.693909      -2.68478       1.92978      -2.50166     -0.749694     -0.824336    -0.0501083     0.0930726      0.139269      0.159293      0.181014    -0.0105308       1.77487       2.35062       2.41838       2.48212       2.50756       2.15953       2.06884       1.92972       1.67044       1.45787       1.11488      0.930968      0.704365      0.490789      0.355143      0.246524      0.165901      0.105174
  21  16 3258.6529    4.0014  1.2424 12.8471 -0.0026  0.0289   0.0759   0.0690    0.0932   0.0000   436.7631       7.71703       9.80065     -0.983265      -4.31163      -8.97613      0.416713     -0.530105       1.53168     -0.796059     -0.275435      0.898233     -0.858306     -0.617745     -0.735401     -0.126584      0.340296      0.182134       2.20146       2.95954       3.11400       3.30939       3.31622       3.15683       2.68259       2.39020       2.03779       1.74831       1.35483       1.06530      0.799535      0.595477      0.418409      0.308832      0.200311      0.130150
  21  17 3403.0263    3.3967  2.0537 12.0374 -0.0024  0.0353   0.0493   0.0914    0.0681   0.0000   439.4288       8.94820       7.90052      -9.43430      0.653815      -6.78024    -0.0650510      -12.2736       5.16723      0.333351       3.39003      0.547966      0.944226      0.128079      0.383360      0.397453     -0.103520      0.107126       2.56086       3.40014       3.64362       3.85342       3.78404       3.62359       3.36291       2.94948       2.48023       2.16587       1.63198       1.35662       1.00918      0.777806      0.548488      0.389290      0.259325      0.174713
  21  18 3547.3129    2.6439  2.7565 12.0930 -0.0021  0.0459   0.0382   0.1211    0.0542   0.0000   444.7147       7.31080       7.55731      -2.01484       2.51901      -8.51066       2.24447       4.17554      0.766351      -3.62504       5.28134       1.50654      -1.50298     -0.587551     -0.553942      0.540392     -0.296635      0.210767       3.30708       4.48365       4.92646       4.98228       5.06135       4.76372       4.36005       3.83791       3.23482       2.73355       2.14937       1.69376       1.30847       1.00470      0.701477      0.497989      0.340124      0.222317
  21  19 3691.7632    2.2463  4.3631 11.2973 -0.0008  0.0584   0.0269   0.1594    0.0556   0.0000   434.4891      -5.33952       9.04255       1.81355       10.4890      -10.1414       2.20676      -9.92809      -13.3574      0.314359      -1.97702      -1.39165      0.886591      0.195025     -0.749419     -0.879703      0.611113      0.195860       4.29062       5.54427       6.06439       6.25146       6.21911       5.98625       5.47171       4.78094       4.22130       3.40195       2.76424       2.24645       1.67337       1.30828      0.911818      0.653462      0.437515      0.293755
  21  20 3835.8662    1.8981  5.7372 10.9038 -0.0004  0.0703   0.0212   0.1932    0.0507   0.0000   432.7469       7.33270       6.34885      -1.08593       6.46155       1.19338      -8.54649      -7.70979       1.70093      -8.71806      -3.00097       1.26440    0.00179329      -1.31231     -0.184612      -1.15871     -0.180536      0.558663       5.09034       6.76156       7.45802       7.59098       7.63386       7.03562       6.69997       5.74175       5.01385       4.24266       3.37119       2.71171       2.05080       1.51699       1.11823      0.780814      0.510037      0.337446
  21  21 3980.0707    1.5608  8.0456 10.6098 -0.0026  0.0915   0.0162   0.2608    0.0406   0.0000   442.4940      -8.37713       13.4960       1.27862       5.39469      -6.81563     -0.111143       11.4789      -4.25797       6.54412      -12.0753      -2.12252       2.51212       2.61093      -2.98008     -0.727659      0.424143      0.220152       6.57682       8.64992       9.58938       9.56994       9.69914       9.19830       8.39686       7.70074       6.45604       5.52854       4.43477       3.48318       2.64647       2.06663       1.47134       1.03032      0.703406      0.450960
  21  22 4124.0943    1.2718  9.6321 10.4420 -0.0034  0.1105   0.0138   0.3221    0.0367   0.0000   435.8434      -17.6324       25.3413      -6.74665      -15.8083      -10.4547      -27.1644      -10.3886       9.79622      -1.94167      -2.14637      -1.05796      -3.01206       3.90480     -0.683258       1.51788       1.57246     -0.462490       8.02682       10.5668       11.8300       12.1701       11.9052       11.4831       10.4038       9.22154       8.06559       6.46206       5.35630       4.25348       3.21481       2.44643       1.77004       1.23348      0.818573      0.547909
  21  23 4268.5607    1.0246 11.6261 10.3676 -0.0015  0.1481   0.0124   0.4211    0.0331   0.0000   435.4356       9.67373       26.0068      -13.8916      -14.2026      -20.3751       13.0602       4.01100       17.5573      -11.8085      -10.2531      -10.7814      -1.58208       2.97889     0.0648203      0.258913      -1.90828      0.870806       10.4197       14.0824       14.8367       16.1516       15.0934       15.0125       13.5147       12.2095       10.5116       8.70373       7.12693       5.65893       4.37784       3.29557       2.34637       1.68522       1.10604      0.739339
  21  24 4412.6248    0.8204 13.7395 10.3250 -0.0036  0.2017   0.0110   0.5504    0.0293   0.0000   435.2333       47.1069       37.8423      -20.1232       15.5444      -10.7725       8.47787       14.1436       5.08482       1.88878       23.6672       1.31368      -1.87862       4.05344       3.45531       1.51397      0.529013      0.256152       14.4330       18.6801       21.3633       21.6540       21.4519       20.6785       18.7473       16.4642       14.6162       11.9141       9.95096       7.81098       5.97923       4.51444       3.28367       2.31789       1.48866       1.01094
  22   5 1611.3314    0.2177  0.2023  9.1352 -0.0072  0.0150   0.0104   0.0296    0.0311   0.0000   440.7258      0.551717       17.5136      -1.09448      -1.63095      0.722560       1.81665      0.217493      -2.40723       1.22638     -0.169451     0.0142080      0.188420      0.470197     -0.508083      0.399195     0.0121014    -0.0114110       1.06587       1.33375       1.47189       1.66048       1.47289       1.49860       1.28081       1.20250       1.09325      0.896548      0.702939      0.612371      0.484656      0.303330      0.245920      0.167817      0.131566     0.0699479
  22   6 1781.5246    0.3744  0.2667  9.3330 -0.0049  0.0167   0.0144   0.0284    0.0364   0.0000   439.5426     -0.556703       18.1818     -0.782853      -3.40346      0.225172    -0.0489940     -0.403052     -0.422641      -1.25158       1.18140      0.490022     -0.104896     -0.293208    -0.0618500     -0.122681     0.0732998     0.0201147       1.42941       1.60588       1.74715       2.09466       1.82201       1.30025       1.30081       1.58356       1.31219       1.10514      0.904736      0.765232      0.648823      0.397037      0.296562      0.179155      0.147466     0.0956490
  22   7 1945.0919    0.5939  0.4202  9.5746 -0.0015  0.0162   0.0171   0.0341    0.0466   0.0000   438.7131      -1.59668       12.9113      -1.98594      -1.28549       1.86992      0.977377      0.449970     -0.469753      0.661651      0.909194      0.343632     -0.142355     0.0465110      0.140916      0.189965    -0.0185677     0.0195182       1.22336       1.54687       1.60453       1.58367       1.62687       1.56741       1.41251       1.35213       1.13211      0.975617      0.850920      0.688085      0.532469      0.392425      0.274064      0.201945      0.125981     0.0889064
  22   8 2104.7814    0.7916  0.6557  9.8550 -0.0033  0.0193   0.0195   0.0509    0.0606   0.0000   440.1243      -3.18290       15.4084     -0.954227     -0.241635      -1.46464      -2.74341      -2.55287     -0.231387      0.322016      -2.23415      -1.05163      0.661148     -0.178185     -0.252315      0.227819    -0.0322246    -0.0626534       1.49280       1.97883       2.10998       2.27748       2.11533       2.12932       1.86459       1.58719       1.44336       1.22397      0.965295      0.754530      0.595915      0.445885      0.307169      0.243498      0.151831      0.103610
  22   9 2259.9537    1.0925  0.7118 10.3997 -0.0038  0.0227   0.0254   0.0503    0.0672   0.0000   442.4647       1.10854       12.6292      -1.63778      -2.59838      0.653229      0.812314      -1.65355     -0.634969     -0.674257      0.128796      0.407044    -0.0637921      0.524792      0.112708     -0.128910     -0.222111      0.155921       1.65198       2.32229       2.44700       2.31921       2.30174       1.88708       1.93186       1.81747       1.64117       1.48170       1.20961      0.962797      0.749817      0.528974      0.388735      0.256277      0.175760      0.109492
  22  10 2410.8653    1.5168  1.0248 10.6467 -0.0013  0.0245   0.0306   0.0613    0.1000   0.0000   438.2658       2.78092       13.1185      -3.49161      -2.12247     -0.254379      -1.36878      -4.39616     -0.456923       1.48243      0.634181     -0.566172      0.500239      0.814093      0.388761     -0.336022     0.0692834     -0.139934       1.64976       2.15129       2.38755       2.54376       2.44714       2.27063       2.12799       1.98664       1.60114       1.40542       1.16499      0.925303      0.679432      0.544819      0.384655      0.289854      0.180830      0.129238
  22  11 2559.2524    1.9536  1.0490 11.2790  0.0013  0.0244   0.0391   0.0630    0.0854   0.0000   439.9541       2.78034       14.2763      -1.80720     0.0940730      -5.90241       1.86292     -0.192940      -1.56897      -1.93498       2.25808      -1.81376     -0.843960       1.00857      0.344014      0.205922     0.0269093     0.0601892       1.84237       2.43524       2.50778       2.67483       2.60338       2.53197       2.34948       2.09799       1.71206       1.49866       1.18783      0.988094      0.746070      0.560919      0.409558      0.290279      0.196771      0.136169
  22  12 2707.1692    2.5778  0.8296 12.0947 -0.0022  0.0209   0.0572   0.0546    0.0776   0.0000   440.9901       3.20095       11.5149      -1.59443     0.0201530      -5.05656       3.99940      0.317508     -0.184733     0.0473800       1.39382    -0.0817561     -0.152392       1.54312     -0.415504      0.139282     -0.242637     -0.230109       1.58985       2.08815       2.14470       2.15260       2.14994       2.04485       2.00386       1.76388       1.50762       1.28727       1.03096      0.833199      0.636074      0.493429      0.347273      0.259690      0.182910      0.122977
  22  13 2854.8158    3.3525  0.8081 12.6411 -0.0048  0.0206   0.0756   0.0537    0.0845   0.0000   438.4115       4.18010       17.0757      -4.48192      0.599880      -7.48284     -0.954280      0.899760      -1.82182      0.645415    -0.0275847     -0.478536      -1.55743       1.47283     -0.207569      0.832819     0.0120956    -0.0956527       1.47714       1.96040       2.15142       2.25015       2.28297       2.12869       1.94461       1.71521       1.47188       1.20241       1.01307      0.781653      0.586524      0.463752      0.338703      0.247251      0.165244      0.109788
  22  14 3001.4630    3.8053  0.9127 12.9125  0.0029  0.0223   0.0810   0.0589    0.0810   0.0000   438.8953       7.00521       9.72386      -1.97821     -0.336655      -7.26037      -2.62149       1.42968      0.579380      -1.66352       3.17048      0.562460     -0.624834     -0.422395     -0.181693     -0.320933     0.0668746      0.139396       1.58778       2.18183       2.29674       2.26931       2.36261       2.18099       2.08132       1.90939       1.52034       1.39532       1.05214      0.891260      0.661465      0.514661      0.370252      0.267741      0.178115      0.125923
  22  15 3147.1365    4.0835  0.9706 13.0225  0.0119  0.0240   0.0858   0.0622    0.0784   0.0000   438.1702       1.81449       13.9692      -1.35782      -1.47724      -8.39867      -1.94676     -0.880593       3.02692     -0.749937       2.38600       1.45636      -2.45290     -0.260400      0.482423    -0.0532888      0.313627    -0.0561686       1.69471       2.43109       2.53774       2.63762       2.61216       2.42131       2.25818       1.98804       1.72354       1.49386       1.17959      0.957922      0.750436      0.529605      0.390826      0.263479      0.188647      0.126402
  22  16 3292.4063    3.5793  1.4628 12.7557 -0.0002  0.0316   0.0622   0.0777    0.0707   0.0000   442.0985       5.23343       11.2028      -5.92960      -1.40306      -4.82033       3.33656      -4.09539      -1.61873      -2.09680       1.03349     -0.626716      0.655942     -0.406599     0.0600994    -0.0897963    0.00457971    -0.0211722       2.22368       2.87093       3.09856       3.42220       3.36047       2.94641       2.94277       2.57702       2.16887       1.87689       1.46766       1.21152      0.942501      0.724485      0.495462      0.365030      0.258766      0.166621
  22  17 3437.4069    3.1300  2.1181 12.3030 -0.0021  0.0374   0.0462   0.0937    0.0568   0.0000   440.3457       2.05068       11.5490      -2.03981      -2.28755      -4.77067       5.88173      -5.56578     -0.318634      -5.00703       1.51535      -1.49447      -1.93971      -1.87581    -0.0123978      0.109871     -0.562882    0.00362304       2.72174       3.48456       3.78942       3.90811       4.08263       3.66115       3.46926       3.11459       2.66371       2.25205       1.83664       1.41952       1.15856      0.849803      0.633339      0.453151      0.310267      0.211937
  22  18 3582.3015    2.5477  3.2833 11.7547 -0.0028  0.0482   0.0322   0.1262    0.0494   0.0000   444.5447       17.8710      0.386797      -14.9726       4.40512      -9.68845    -0.0476741      -8.96776      -4.14599      -4.06615       3.35589       1.35293       1.34424     -0.537804       2.10498      0.957155     -0.595612    -0.0468850       3.36004       4.53001       4.97616       4.99592       5.09062       4.75275       4.34769       4.06271       3.38868       2.94290       2.38274       1.86925       1.50168       1.10488      0.824466      0.576567      0.396952      0.270527
  22  19 3727.1342    2.1703  4.5957 11.2197 -0.0015  0.0578   0.0244   0.1596    0.0515   0.0000   436.5719       23.7552       7.62994      -21.5406     -0.461274      -6.21324       1.42954      -5.44929      -1.11065       1.08098       1.15008      -3.60024      -4.03389      0.105630      0.281548      0.458064     0.0685327     0.0731921       4.08561       5.41837       5.86305       6.13810       6.07497       5.81931       5.43276       4.67786       4.14924       3.49094       2.90812       2.26515       1.76720       1.34418      0.966500      0.705694      0.489709      0.327012
  22  20 3871.8207    1.7635  6.2561 10.8868 -0.0013  0.0734   0.0190   0.2054    0.0435   0.0000   436.6534       17.1106       14.7423      -5.05534      -3.10926      -8.11984      -6.50047      -13.6997       1.85729      -4.40609      -8.28354      -2.57697      0.724753       2.75011      -1.72009      0.260236     -0.488151      0.613224       5.09769       6.63176       7.34637       7.53413       7.63738       7.33625       6.65098       6.03927       5.13817       4.44136       3.53452       2.93993       2.21244       1.72835       1.24353      0.905759      0.611510      0.415477
  22  21 4016.4784    1.4464  7.8272 10.6327 -0.0009  0.0898   0.0155   0.2570    0.0386   0.0000   443.5359     -0.306932       19.5082      -25.3137       18.3180      -7.72088      -19.1861       11.0332       12.1135      -2.76413       1.14624      -5.44033     -0.271075     -0.772257       1.31961      0.676005     -0.886781      0.144795       6.29615       8.19741       9.01480       9.38480       9.31899       8.80708       8.13567       7.44183       6.45415       5.35921       4.46688       3.60950       2.81422       2.07295       1.55742       1.10866      0.765646      0.504851
  22  22 4161.2260    1.1928 10.2498 10.4383 -0.0030  0.1193   0.0133   0.3388    0.0349   0.0000   447.4970      -3.02543       23.3918       6.01339      -12.3616      -6.49065       3.79315      -3.81893       19.4612      -3.02747      -3.46886      -2.75242       5.69178      -4.67406      -3.71409       1.66704       1.86088      0.486276       8.07445       10.5925       11.8173       12.2333       12.1643       11.6455       10.8625       9.63368       8.40971       7.15961       5.83288       4.71250       3.64996       2.82929       2.03722       1.49346      0.995959      0.674422
  22  23 4305.8018    1.0287 12.7207 10.3375 -0.0021  0.1555   0.0114   0.4379    0.0307   0.0000   436.3484     -0.567152      -3.40012      -21.1880      -5.39846       11.5868       9.10867       11.4566      -18.4493       5.38643       11.3108       6.31064       3.82810      -2.19421       5.32143     -0.465822      -1.06576    -0.0415099       10.4748       14.1872       15.3698       16.2482       16.0223       15.4354       13.9454       12.6132       10.9093       9.39262       7.75105       6.09604       4.85281       3.56318       2.69904       1.90979       1.27341      0.857657
  22  25 4594.8818    0.6282 15.1244 10.1617 -0.0043  0.2524   0.0089   0.6586    0.0250   0.0000   479.5593       90.9436       25.4234      -44.3897       50.6054      -18.2460       6.10922       1.83092      -28.8481      -12.0036       25.5874       15.0731      -32.6694       1.05020       11.6861       5.31114      -5.26136      0.532135       16.8658       22.0035       25.0147       25.3984       25.7345       23.9729       22.7914       20.5339       17.4619       15.0469       12.4876       9.94928       7.83374       5.97106       4.38957       3.16316       2.12777       1.43119
  23   6 1804.2315    0.4069  0.3707  9.2971 -0.0018  0.0160   0.0132   0.0380    0.0410   0.0000   438.8986      -2.04677       19.1213     -0.367775      -2.96174      0.194460      -2.02314      -2.21000      -1.42718     -0.261462      0.890383     -0.399051     -0.220227    -0.0290947     -0.170119    -0.0533783      0.246609     0.0950639       1.03968       1.25244       1.53277       1.53035       1.58278       1.38158       1.41867       1.25417       1.02650      0.975527      0.681762      0.636031      0.457203      0.341662      0.277459      0.205709      0.135455     0.0911876
  23   7 1969.6122    0.5797  0.5413  9.6281 -0.0001  0.0197   0.0156   0.0440    0.0481   0.0000   438.1604      -2.87362       20.2916      -1.89439      -6.02846      -3.77732      0.117263       1.31532      0.626633       1.40749      -1.27027     -0.448333      0.766019      0.453307     -0.335424     -0.249093     -0.139615     0.0509246       1.40496       1.91184       1.93558       2.12956       1.75155       1.74475       1.43153       1.56777       1.36781       1.35564       1.05902      0.873149      0.640589      0.520772      0.366992      0.256274      0.169420      0.125696
  23   8 2131.0974    0.8620  0.6251  9.9355 -0.0036  0.0198   0.0204   0.0412    0.0599   0.0000   440.0909      -1.32779       15.4390      -2.64297      -1.55165     -0.730149       1.26334      -3.09951     -0.156333      -1.14044     -0.101825      -1.02934     -0.404198    -0.0490876      0.555995      0.251767     -0.160874     0.0961501       1.41374       1.94758       2.21737       2.22590       2.37786       2.23307       1.87629       1.73604       1.41350       1.23708       1.02725      0.765219      0.599228      0.443110      0.354949      0.245858      0.168543      0.116187
  23   9 2287.4960    1.2301  0.7856 10.4877  0.0004  0.0216   0.0264   0.0488    0.0711   0.0000   441.0484      -3.50976       10.8195      -2.73131     0.0432753      -2.94671      -1.97736      -2.13984       1.42999       1.49584       1.44327     -0.317813      0.753246      0.535801     0.0869640     -0.275964      0.504700     0.0709073       1.40276       1.94323       2.05181       2.13903       2.13576       2.02566       1.76824       1.81899       1.40115       1.31664       1.03370      0.834782      0.679671      0.491509      0.372690      0.270630      0.197349      0.126293
  23  10 2439.2201    1.6235  1.0307 10.8549  0.0015  0.0261   0.0320   0.0633    0.0933   0.0000   438.1529       1.21868       16.4324       1.55945      0.731037      -2.77913      -1.66853     -0.158509      -1.42830   -0.00563283       2.25733     -0.659669     -0.415021     0.0843032     -0.291274     -0.103413     -0.261422    -0.0719124       1.68265       2.50352       2.38247       2.73038       2.54342       2.59380       2.30140       2.16354       1.80438       1.42991       1.21095       1.01204      0.785117      0.595343      0.430188      0.303874      0.216064      0.154344
  23  11 2588.7302    2.0898  1.1885 11.1115 -0.0011  0.0258   0.0377   0.0661    0.0986   0.0000   439.9532      0.608402       14.4604      -2.46200       3.90767      -5.33920     -0.995383     -0.139126      -2.76947      0.616635     0.0818120       1.60003      -1.26967      -1.21464      0.351044     -0.404784    -0.0913453     0.0790430       1.77988       2.41670       2.43568       2.50989       2.48765       2.38647       2.24148       2.07472       1.81610       1.62809       1.33041       1.06049      0.828306      0.663790      0.455398      0.350334      0.242141      0.174292
  23  12 2737.6603    2.8741  0.8933 11.8015 -0.0017  0.0210   0.0576   0.0524    0.0923   0.0000   438.3900       2.49190       14.1043      -3.86519      -4.68285      -4.18509       1.79076     0.0891165      0.613868      -3.92570       2.85081      0.623311     -0.282947      0.729892     -0.627109      0.475181      0.147030     0.0368642       1.42987       1.88402       2.01019       2.07175       2.09254       1.94934       1.89796       1.72496       1.43235       1.24042       1.03243      0.855116      0.644017      0.522393      0.359963      0.273331      0.191193      0.124857
  23  13 2886.2023    3.5065  0.8807 12.4448 -0.0034  0.0218   0.0734   0.0537    0.1051   0.0000   437.0504       3.65893       15.7660      -1.66669       3.58881      -4.00562       2.07906      -2.73831       1.83175      -3.77616      -1.77197      0.894660     -0.478466      -1.05212      0.185584    -0.0953419     -0.112886     0.0454169       1.46627       2.00670       2.14741       2.20971       2.17470       2.07132       1.96651       1.76449       1.56904       1.29679       1.09001      0.821600      0.696635      0.517022      0.384532      0.280853      0.189977      0.132761
  23  14 3033.5485    3.9408  0.9206 12.8352 -0.0019  0.0231   0.0807   0.0543    0.1054   0.0000   436.7367       4.44082       13.8876    -0.0236355      -4.64754      -5.25753      0.910529      -1.33592       1.89489      -2.18566      0.852678       1.64560       1.07391      -1.18975     -0.608319      0.603269      0.360389     -0.338060       1.60326       2.10500       2.36340       2.28375       2.36130       2.20440       2.18422       1.89247       1.67183       1.44674       1.09871      0.932207      0.688879      0.548565      0.424498      0.305254      0.226729      0.150522
  23  15 3179.7586    4.0841  1.0752 13.1066  0.0015  0.0249   0.0804   0.0655    0.0799   0.0000   438.0040       3.28096       11.7757      0.466290      0.618321      -4.30173      -3.38318      -5.22637      -1.99049      -1.55691       1.27221      -1.17891      0.291962     -0.917913     0.0958840     -0.637071      0.472796      0.208968       1.68413       2.28095       2.32133       2.57739       2.62647       2.35330       2.27024       2.00546       1.79121       1.43580       1.20788      0.985485      0.772768      0.580534      0.415386      0.328223      0.228379      0.153439
  23  16 3325.7056    3.6866  1.6163 12.5197  0.0025  0.0311   0.0592   0.0762    0.0705   0.0000   438.5849       10.0716       9.79683     -0.862777       2.85970      -8.38736       1.11673      -2.45256      -3.04896      -1.73985       4.62677      0.253973      -1.59912      0.819530     -0.128898      0.569317     0.0487091    -0.0367691       2.12632       2.89875       3.02947       3.07066       3.16202       2.95815       2.83039       2.59882       2.23935       1.91506       1.59704       1.21414       1.01423      0.766138      0.582221      0.414951      0.293956      0.207181
  23  17 3471.4094    3.0758  2.3582 12.0827  0.0006  0.0372   0.0411   0.0989    0.0525   0.0000   446.0519       1.76952       4.83387      -6.38511       3.39023      -8.88550       3.11887      -3.12686      -5.29420      -4.72807      0.912259       1.59814     -0.209441    -0.0300485     -0.949830     -0.161558      0.755937      0.110783       2.52696       3.28366       3.65127       3.68690       3.89304       3.62397       3.36708       2.96459       2.57042       2.21405       1.82278       1.47528       1.15718      0.866308      0.676785      0.472868      0.334596      0.232173
  23  18 3616.8822    2.3842  3.7302 11.7066 -0.0002  0.0505   0.0279   0.1374    0.0415   0.0000   445.7233       2.70964       2.92457      -3.72908      -3.30622      -13.6068      -3.97898      -1.78509     -0.296095      -6.69325      -2.57532       3.91935      -1.48838     -0.775571       1.45013      0.171369     -0.484587      0.299719       3.35261       4.44167       4.91044       4.96549       4.96480       4.80357       4.48386       4.10838       3.54191       3.04852       2.52111       2.02035       1.62668       1.25403      0.910070      0.664959      0.475609      0.322421
  23  19 3762.3039    2.0219  5.1878 11.1916 -0.0009  0.0623   0.0219   0.1688    0.0440   0.0000   439.1518       18.4492       6.14938       5.43411      -16.5626      -19.8817       1.87164       1.49633       2.02835      -4.54355       4.20051      -2.38117       1.93825       1.30619      0.445269     -0.251893     -0.631686      0.409020       4.18479       5.47130       6.02557       6.09417       6.40023       5.97604       5.60282       4.99006       4.43655       3.68766       3.15130       2.52351       1.96219       1.50436       1.13664      0.834697      0.582890      0.395468
  23  20 3907.4880    1.6949  6.7157 10.7185 -0.0011  0.0744   0.0169   0.2088    0.0425   0.0000   454.2646       19.1621       7.17501      -11.2517       4.97084      -10.3714      -3.34367       7.85151      -2.69236       2.53520      -2.38839       4.42037      -1.81318       1.13615      -1.19271     -0.260077     -0.160408      0.803456       4.92681       6.43115       7.39888       7.40082       7.56338       7.09363       6.75556       6.12640       5.18528       4.43017       3.71069       3.01898       2.37216       1.79187       1.36641      0.977574      0.675957      0.472920
  23  21 4052.5156    1.4087  8.9694 10.5402 -0.0011  0.0976   0.0143   0.2739    0.0366   0.0000   426.6238       21.1135       28.3827      -8.49986      -3.36029      -25.5165       3.40711      0.705887      -3.65032       7.19198       3.54639      -6.65587     0.0313383       2.94596     0.0519783     -0.269405      0.664070      0.220830       6.37552       8.48482       9.38096       9.64086       9.76547       9.37110       8.83918       7.70585       6.93546       5.91243       4.84808       3.89975       3.14820       2.35693       1.78948       1.31685      0.899002      0.627706
  23  22 4197.8937    1.1451 11.1081 10.4641 -0.0015  0.1278   0.0128   0.3698    0.0333   0.0000   430.2971     -0.359882       8.97788    -0.0844413       12.7505      -15.3911       1.74936    0.00750874       7.98802     -0.859594       10.8188     -0.588801      0.677652       2.48688     -0.913462       2.19289      0.311525     0.0196305       8.48069       11.0084       12.3364       12.6992       12.8602       12.3282       11.5102       10.3118       9.13321       7.67562       6.48343       5.08260       4.13543       3.14285       2.41046       1.70357       1.22317      0.830894
  23  23 4343.3597    0.9306 12.7636 10.3778 -0.0034  0.1635   0.0112   0.4560    0.0298   0.0000   435.4937       45.3494       13.6560      -24.2879       1.36627       12.2471      -12.7427      -5.33823      -8.42346      -5.49573      -4.61778       15.4765       2.99795     -0.173504      -2.82217      -2.94114       3.61446      -1.04170       10.5430       13.9861       15.6765       16.0772       16.3393       15.6383       14.4447       13.0060       11.5945       9.79572       8.25431       6.57288       5.22884       4.09441       2.99479       2.22718       1.51893       1.03598
  23  24 4488.0176    0.7375 15.0016 10.2923  0.0026  0.2220   0.0095   0.6025    0.0261   0.0000   387.3327       29.2368       20.6269      -10.4108       40.0204      -39.8125      -22.0482       13.8988       25.8248      -10.0411       7.90175       2.56910       6.13407       5.21088       1.11771      -5.36622      -4.39130      0.156638       14.1337       18.7810       21.0856       21.7725       21.6955       21.3652       19.6315       17.5882       15.3645       13.2212       11.2081       8.91945       7.13571       5.49987       4.13021       3.00097       2.02792       1.41544
  24   6 1826.3042    0.4545  0.3633  9.4067 -0.0038  0.0147   0.0145   0.0345    0.0412   0.0000   438.6688      -1.46610       18.3355    -0.0635152      -4.11847     -0.166383      -2.32565      -1.96528      0.388801      0.258242     0.0739410      0.687914     -0.453457     -0.101100    -0.0718475      0.242341     -0.148068     0.0280790      0.996852       1.25439       1.46651       1.54740       1.54923       1.45207       1.29568       1.22700       1.03863      0.887315      0.706724      0.566716      0.496678      0.363244      0.263063      0.187288      0.151927      0.105590
  24   7 1993.5702    0.6321  0.5445  9.6786 -0.0035  0.0170   0.0164   0.0432    0.0497   0.0000   439.9639      0.787539       15.2779      -1.85615      -1.06329     -0.464593      0.687070      0.448255       1.02371     -0.961843     -0.675326     -0.532800      0.718743     -0.535300     -0.336971      0.254805     0.0499918    -0.0241558       1.15166       1.51362       1.65066       1.67121       1.63105       1.52676       1.49850       1.43022       1.23262       1.07161      0.873916      0.696413      0.515605      0.434356      0.329808      0.262885      0.183345      0.132644
  24   8 2156.7688    0.9329  0.6363  9.9728  0.0024  0.0183   0.0213   0.0427    0.0610   0.0000   438.9123       3.38496       14.1777      -1.36353      0.780099      -3.76766     -0.910481     -0.693957     -0.257207     -0.256759       2.06999     -0.472641      0.165510      0.317148      0.353639     -0.127659      0.213942    -0.0605163       1.15306       1.46613       1.74486       1.73360       1.72569       1.58049       1.58993       1.34937       1.19657       1.11034      0.902919      0.705891      0.592300      0.444168      0.329435      0.235064      0.175756      0.123071
  24   9 2314.3393    1.2418  0.8232 10.6188 -0.0044  0.0219   0.0259   0.0513    0.0650   0.0000   439.4853      -1.07792       14.3429      -2.73107      -3.40379     -0.447151       2.95081      -2.62178     -0.169278       1.09073       2.68226    -0.0501254      -1.73738      0.776595      0.110664    -0.0323792      0.156863   -0.00387233       1.34587       1.82787       2.00522       1.95150       2.08239       2.00014       1.93078       1.66707       1.48231       1.27792       1.03030      0.863136      0.672111      0.538420      0.389598      0.288371      0.216055      0.147385
  24  10 2467.0483    1.7139  1.0113 10.9554 -0.0012  0.0246   0.0324   0.0571    0.0939   0.0000   440.2033      0.397642       12.9079       1.64769      -3.21677      -2.42508      -1.79505      -1.84217      -1.48696      0.439660      0.376009      -1.35536     -0.374083     -0.742809    -0.0888542      0.135476     -0.164327      0.285608       1.51871       2.13597       2.32053       2.23771       2.45174       2.11700       2.05634       1.89710       1.68247       1.50219       1.25925       1.02262      0.849509      0.622367      0.470856      0.326670      0.239573      0.170861
  24  11 2617.7009    2.1728  0.9857 11.6803  0.0017  0.0235   0.0427   0.0581    0.0832   0.0000   438.9403     -0.896119       14.2139      -5.73639      -2.58670      -4.90586      -1.77045      -2.22172      -1.92299     -0.305638     -0.759682       3.18887     -0.591025     0.0659648     -0.395529    -0.0273042     -0.241878     0.0741270       1.59080       2.15460       2.18805       2.16948       2.34081       2.20543       2.15243       1.97917       1.66328       1.46159       1.14632      0.926678      0.758521      0.586275      0.454626      0.337481      0.259635      0.177343
  24  12 2767.6823    2.8206  0.9906 12.0033  0.0009  0.0221   0.0534   0.0561    0.0820   0.0000   439.8755       5.34093       14.3097      -5.35428      -1.04966      -1.43784      0.357938      -1.11359      -3.19718      0.666485      0.608453      -1.20059      0.223160      0.331681     -0.256676     0.0822627      0.109653     0.0541982       1.42574       1.96143       2.08597       2.24299       2.13926       2.07660       1.92781       1.77994       1.56136       1.33218       1.12619      0.964864      0.737713      0.569768      0.419956      0.313166      0.213961      0.147547
  24  13 2917.0041    3.6033  0.9085 12.6209 -0.0009  0.0208   0.0715   0.0538    0.0850   0.0000   439.2543       3.04780       13.6004      0.967512      -2.33313      -2.76176      -2.45780      -1.08278     -0.345247      -1.04990     -0.837208     -0.811919     -0.274158      0.450552     -0.197354      0.104921      0.223612    -0.0317739       1.32570       1.81542       1.92074       2.00990       2.07047       1.91052       1.79609       1.59641       1.48730       1.21737       1.07218      0.852351      0.675287      0.517425      0.385828      0.289046      0.206712      0.145248
  24  14 3065.1254    3.9584  0.9694 12.9148 -0.0057  0.0226   0.0792   0.0583    0.0981   0.0000   437.1287       5.15312       15.5573      -3.49138      -3.51919      -3.60636      -1.98783      -4.45994      0.397413     -0.972195     -0.429530      -1.23010     -0.194213      0.642020    -0.0308234     0.0278165      0.609105      0.266192       1.50931       1.98466       2.02771       2.26942       2.14126       2.17037       1.87619       1.78083       1.56187       1.43996       1.17847      0.915091      0.752699      0.578788      0.437767      0.321008      0.237148      0.155413
  24  15 3212.1265    4.0044  1.1428 13.0327 -0.0029  0.0256   0.0770   0.0656    0.0940   0.0000   443.2284       3.52616       15.4735      -1.63292      -1.21564      -6.88314     -0.423473      -4.72701      -5.04179       2.12825      0.159039      -1.95817     -0.465173      0.314742      0.259988      0.270237    0.00709486     0.0660186       1.60843       2.12762       2.29164       2.34094       2.48250       2.24195       2.23847       1.95540       1.79533       1.56960       1.20680       1.03494      0.853386      0.647638      0.498696      0.357831      0.251076      0.181381
  24  16 3358.6820    3.4227  1.8324 12.5241  0.0013  0.0316   0.0526   0.0907    0.0602   0.0000   440.8894       9.65645       11.4458      -4.80231       3.53630      -5.04045      -2.97737      -3.35208      -3.05685      0.149655       2.63521      0.681010      -1.70119       1.51848     -0.586125      0.429404      0.289460      0.173329       2.21427       2.98025       3.30760       3.47494       3.44639       3.20157       3.00843       2.72864       2.33483       2.01934       1.67263       1.33927       1.06221      0.804198      0.600599      0.449793      0.327179      0.237099
  24  17 3505.0044    2.8469  2.6096 12.0883 -0.0009  0.0401   0.0363   0.1043    0.0480   0.0000   449.6092      -1.94089      0.485734       2.56254       3.38165      -9.42933       1.04162      0.349437      -3.30390       3.10961      0.404666     -0.726252       1.05836      0.621742     -0.656903      -1.28393     -0.313574     0.0826832       2.48499       3.30205       3.71008       3.79735       3.81988       3.74453       3.42301       3.13265       2.73933       2.41847       1.98210       1.70210       1.31839      0.996708      0.798821      0.560628      0.391838      0.274980
  24  18 3651.0650    2.3423  3.9361 11.5337 -0.0024  0.0498   0.0256   0.1363    0.0417   0.0000   437.3082       10.8898       6.49963      -1.30949     -0.834523      -6.46132       2.70747      -1.64339      -6.25091      -4.10775      -4.16471     -0.243230     -0.850326      0.873687       1.19522       1.19146    -0.0769498      0.500253       3.24183       4.12541       4.80012       4.83670       4.94697       4.70770       4.30306       4.01271       3.50226       3.01409       2.55105       2.02455       1.67847       1.25531      0.959950      0.708160      0.497206      0.344743
  24  19 3796.9748    1.9223  5.6035 11.1220 -0.0008  0.0641   0.0199   0.1775    0.0401   0.0000   431.7597      -7.44394       2.46058       3.46427       6.22162      -15.3532      -2.49440       3.45839      -5.03640       2.90280      -3.95609       1.50720      0.654985      -2.93748     -0.120822      0.668163     -0.889720    -0.0633656       4.16975       5.36388       6.04301       6.34596       6.31077       6.02240       5.72477       5.12637       4.58858       3.84942       3.27651       2.60156       2.16727       1.65264       1.25177      0.905938      0.652943      0.454206
  24  20 3942.7812    1.5986  7.1027 10.8079 -0.0009  0.0775   0.0163   0.2222    0.0379   0.0000   450.3849       2.58494       14.0965      -4.88980       3.80485      -19.8540       2.24001      -1.11071       5.00899       1.89962       3.25591       6.53769       1.59020     0.0347645       2.96689      -1.33214      -1.30655     -0.225009       4.99623       6.42569       7.34184       7.41510       7.46906       7.36448       6.80075       6.15866       5.53223       4.61506       3.95777       3.20499       2.58403       2.01416       1.50078       1.12744      0.785642      0.561913
  24  23 4379.5235    0.8346 12.4548 10.4469 -0.0039  0.1753   0.0113   0.4831    0.0280   0.0000   434.0495       30.4533       17.3048      -11.2474       26.9257      -17.6057       14.6724       7.23160       12.2677      -3.78325      -2.69758     -0.469669    -0.0485814      -4.26457      -3.44339       1.92932    -0.0533499      -1.75690       10.8434       14.7185       16.1524       17.0694       17.0439       16.7619       15.1138       14.0532       12.1249       10.6422       8.86445       7.40342       5.86941       4.54876       3.46124       2.55729       1.71647       1.23358
  25   4 1489.4548    0.1673  0.1099  9.0934  0.0133  0.0119   0.0107   0.0222    0.0259   0.0000   439.9250     -0.461327       21.2654     -0.777573      -1.68130       1.74430      0.705637      -1.17024      0.813788      0.149493     0.0640557    -0.0387458    -0.0729967    -0.0452535      0.337440      0.156936    -0.0667332    -0.0312023      0.771790      0.899595       1.14326       1.14090       1.24134       1.17950      0.935037      0.982898      0.899433      0.631339      0.572355      0.504684      0.391788      0.275307      0.205014      0.172108      0.137886     0.0859860
  25   5 1674.0661    0.2921  0.2256  9.1894 -0.0046  0.0139   0.0118   0.0232    0.0318   0.0000   439.5293      -1.94326       19.8453      -1.62108      -2.54312     -0.214043     -0.580420     -0.108412     -0.651747       1.14387      0.282052      0.677385      0.740610      0.622852      0.127898      0.140971      0.118170      0.200411      0.974416       1.27274       1.38202       1.38579       1.40312       1.29551       1.18343       1.13720      0.977382      0.890261      0.785140      0.616376      0.537568      0.395632      0.296341      0.222500      0.162261      0.111759
  25   6 1847.8704    0.4334  0.3998  9.3964 -0.0071  0.0167   0.0129   0.0348    0.0402   0.0000   440.0762       2.46997       19.7824      -4.24603      -1.46610       1.98945     -0.731957      -2.07054      -1.30933      -1.14357     -0.470957      0.340127      0.423070      0.240052     0.0653047      0.424338     -0.137879    -0.0120633       1.03313       1.42686       1.48367       1.63628       1.50377       1.58785       1.47020       1.36586       1.24729       1.06774      0.827568      0.646193      0.539280      0.432317      0.331858      0.280707      0.196925      0.144207
  25   8 2181.7418    0.9249  0.7422 10.1620  0.0009  0.0203   0.0200   0.0474    0.0579   0.0000   442.6076       1.71697       13.3632      -2.93651     -0.740052      0.307482       2.36758      -2.49351     -0.365807      0.507657      0.875591       1.38439     -0.173560     -0.503698     0.0118487     -0.250932      0.339573      0.211466       1.19138       1.65659       1.70840       1.85150       1.81398       1.84072       1.71670       1.57768       1.39318       1.12435      0.974985      0.837198      0.647487      0.509661      0.388144      0.293992      0.218788      0.159484
  25   9 2340.5747    1.3780  0.8601 10.6535 -0.0073  0.0222   0.0281   0.0505    0.0707   0.0000   440.9408     -0.358749       11.5420      -3.80436      -1.85117       1.28979      0.630535      -3.73853       2.16501      -3.05608      -1.86037     -0.540653       1.02014     -0.102653     -0.461747     -0.890378      0.330051     -0.105386       1.39369       1.86027       1.91810       2.10034       1.98362       1.92485       1.89239       1.81234       1.49179       1.31863       1.12433      0.894804      0.696950      0.539346      0.427889      0.345688      0.264562      0.184462
  25  10 2494.4418    1.8046  0.9493 11.2227 -0.0065  0.0235   0.0347   0.0530    0.0767   0.0000   439.7009      -1.29243       13.7098       1.41734       1.31213      0.538598       2.20394      -5.57022     -0.205579      -2.81847       2.09649       1.49845      0.368363     0.0435953     -0.560169      0.708066     0.0503405    0.00145410       1.40696       1.95796       2.05145       2.11436       2.16488       2.01427       1.91324       1.78768       1.60155       1.39393       1.19546      0.964787      0.778642      0.605045      0.460598      0.343645      0.249489      0.177254
  25  11 2646.3109    2.3880  1.0056 11.6312 -0.0008  0.0235   0.0448   0.0556    0.0900   0.0000   439.4844       2.58669       16.5332      -2.35230      0.708071      -1.78596      -4.21130      0.898012      -2.55978      -1.72560      0.679188      0.534799      0.361432      0.742820     -0.718938     0.0485629     -0.317021      0.184699       1.44988       1.96332       2.05158       2.28592       2.12886       2.12382       2.01628       1.80829       1.63368       1.40146       1.20200      0.976134      0.787074      0.592822      0.470439      0.349016      0.257926      0.186309
  25  12 2797.4237    3.0786  0.8741 12.4325 -0.0021  0.0206   0.0616   0.0512    0.0668   0.0000   437.7782     -0.135534       15.1077       1.05479       1.67608      -4.76976       3.42022      -1.10944      -1.60216      -1.51105      0.186719     -0.605898     -0.179648      0.377670     -0.485223      0.258505      0.413125   -0.00466249       1.26752       1.70248       1.87944       1.94388       2.01292       1.82384       1.81304       1.66929       1.35792       1.27406       1.02852      0.832421      0.676461      0.540881      0.410195      0.297787      0.221577      0.149452
  25  13 2947.5025    3.7883  0.8041 12.6860  0.0024  0.0191   0.0768   0.0476    0.0701   0.0000   435.8423       3.45936       11.2946      -2.44517      -1.74775      -2.55927      -1.43573      -3.84054     -0.688291     -0.620348       1.36211       1.10567      0.208584     -0.123899      0.582558      0.333286      0.135050    -0.0922110       1.12505       1.57571       1.64717       1.77053       1.80287       1.69541       1.59594       1.45141       1.29930       1.19414      0.923341      0.794345      0.656797      0.521338      0.385683      0.274843      0.196121      0.142986
  25  14 3096.2878    4.0696  0.9636 13.1057 -0.0030  0.0229   0.0799   0.0549    0.0861   0.0000   439.0362       6.46737       12.9411      -2.47213      -1.24187      -4.06086      -1.97191     -0.861777      -3.02733     -0.858803     -0.687015      0.388694      0.455467      0.125950      0.264107      0.171104     -0.102471     -0.185169       1.52115       2.00488       2.05261       2.11961       2.34990       2.22679       2.08482       1.83100       1.62348       1.39384       1.14510      0.959821      0.777940      0.607975      0.461357      0.330056      0.256263      0.180056
  25  15 3243.9498    3.8747  1.3793 12.7290 -0.0047  0.0273   0.0667   0.0712    0.0962   0.0000   437.9527       6.75003       13.2398      -6.33731       2.72433      -4.35871      -1.51970      -5.68769      -1.80644      -1.59482      -1.73081      0.185949      0.777020       1.09810     -0.569894      0.931888      0.382960      0.138416       1.66510       2.17494       2.43895       2.51343       2.53434       2.46826       2.37449       2.09441       1.89593       1.63812       1.36969       1.09376      0.911487      0.700910      0.546062      0.407619      0.304138      0.216510
  25  16 3391.2384    3.3615  1.7325 12.5994 -0.0015  0.0316   0.0513   0.0822    0.0621   0.0000   439.6027       4.47056       12.4218      -2.40923     -0.742909      -4.98938       1.60755      -6.77656       1.39027       2.05379      0.548610      0.735509      0.170264      0.283121     -0.768680     0.0227837      0.427249   -0.00181285       1.91577       2.55012       2.72093       3.00028       2.95208       2.82081       2.74093       2.45842       2.15613       1.86662       1.59000       1.25317       1.07962      0.803624      0.651938      0.464320      0.336449      0.248423
  25  17 3538.3359    2.7056  3.0238 11.8783 -0.0004  0.0424   0.0315   0.1126    0.0449   0.0000   442.6361       5.15791       1.39269      0.577878       9.84734      -4.79774      -7.15711      -7.42054       5.37880      -1.23853       1.92643      -3.83456      -2.23698     -0.441307      0.706844      0.495175     -0.213036    -0.0251518       2.53327       3.45040       3.83125       3.79150       4.02011       3.86623       3.63932       3.35259       2.88541       2.55251       2.15046       1.69661       1.44696       1.09177      0.863218      0.640473      0.450753      0.329566
  25  18 3685.1263    2.2418  4.4209 11.3687  0.0006  0.0520   0.0231   0.1442    0.0407   0.0000   435.7866       2.05376       3.99595      -11.5438      -6.36087     -0.805893      -8.12801      -6.58480       1.70581      0.175994    -0.0408167     -0.167618       1.33016      0.464926      0.977372     -0.476461     -0.179510     0.0965328       3.20828       4.27617       4.69743       4.80354       5.00694       4.75280       4.45738       4.14051       3.63564       3.18314       2.65267       2.16673       1.79802       1.37757       1.08048      0.791658      0.574061      0.409279
  25  19 3831.4675    1.7995  5.9603 11.0292 -0.0009  0.0660   0.0179   0.1852    0.0373   0.0000   437.8081       4.06674       12.3747      -9.97777       8.59022      0.773845      -13.1956      0.616963       3.10960      -4.55146      -8.40421     -0.773745       4.56949       2.29117       1.01186     -0.822142      0.331716      0.167200       3.94084       5.27482       5.89090       6.09060       6.22244       6.06820       5.53866       5.20075       4.50881       3.96359       3.34633       2.77660       2.23227       1.73195       1.34077       1.01747      0.708067      0.502775
  25  20 3977.5445    1.5176  8.1766 10.6903  0.0013  0.0843   0.0150   0.2466    0.0363   0.0000   446.1865       8.92581       16.6866      -39.4458       1.81363     0.0330782       1.12045      -11.4859      -13.9368     0.0735915       1.65247       3.14832      -3.10574      0.883773       3.72147      0.643529     -0.973156     -0.565315       5.11633       6.79949       7.53480       7.76919       7.99967       7.54979       7.23429       6.61387       5.90435       5.07343       4.32821       3.54100       2.91195       2.23286       1.74652       1.31480      0.927676      0.669601
  25  22 4270.1435    0.9826 10.7257 10.5229 -0.0028  0.1331   0.0124   0.3831    0.0299   0.0000   437.8947       14.1467       25.1571       6.10375      -10.5406      -28.2226      -4.17106      -11.4627       9.77967      -7.00950       12.7977       7.08841       5.42298      -5.45546      0.939522      -2.18618      -3.24198      0.279084       8.06173       10.6640       11.9724       12.6182       12.5014       12.3177       11.4594       10.5371       9.34303       8.03538       6.78390       5.65419       4.56817       3.59304       2.79579       2.06779       1.44626       1.02968
  26   5 1694.0472    0.3108  0.2473  9.2207 -0.0111  0.0137   0.0123   0.0258    0.0325   0.0000   440.5808      -1.59979       18.9658     -0.634468     -0.772646     -0.492478       2.54275      -1.88939     -0.501102       1.71643      0.462022      0.228144    -0.0273925      0.742419     0.0167165      0.229650    -0.0482451     0.0514134      0.869801       1.20571       1.38875       1.37074       1.48137       1.38791       1.23894       1.20364      0.956910      0.922592      0.746422      0.619777      0.476275      0.418809      0.282686      0.227134      0.158470      0.104816
  26   6 1869.0316    0.4805  0.3936  9.4769 -0.0089  0.0155   0.0146   0.0344    0.0400   0.0000   438.9081      -1.50319       18.6946     -0.970138     -0.480517      0.510957     -0.627040       2.46867     -0.948140      0.509389      -1.23202     -0.788690      0.620840     -0.344219    -0.0950496      0.235186      0.300948     -0.244726      0.852497       1.17038       1.27910       1.33106       1.34885       1.27797       1.27683       1.11044      0.999414      0.879629      0.755923      0.620018      0.493111      0.389197      0.312253      0.228061      0.167391      0.121390
  26   7 2039.7448    0.7080  0.6065  9.6969 -0.0022  0.0180   0.0167   0.0423    0.0526   0.0000   440.8530     0.0357769       18.3230      -2.13423      -2.86212    -0.0758185     -0.329620     -0.834042      -1.55922       1.00941      0.854705      -1.27710     -0.637263      0.176629     -0.244551     -0.399537      0.285090    0.00501835       1.12048       1.43913       1.56016       1.71111       1.73357       1.67801       1.57429       1.50261       1.25053       1.11846      0.900190      0.712959      0.576566      0.466380      0.370048      0.287375      0.220570      0.155479
  26   8 2206.0468    1.0399  0.7930 10.1341 -0.0026  0.0212   0.0209   0.0457    0.0649   0.0000   440.4488      -3.21302       18.1547      -2.62529      -4.21146     -0.757679      0.804747      -1.50372      -2.64630      -2.26936       1.15935      -1.18997     -0.205316     -0.581009     -0.162517     -0.208098     -0.180838     -0.252424       1.18123       1.63546       1.80042       1.85379       1.95324       1.87665       1.78258       1.54056       1.47965       1.14693       1.02456      0.850227      0.678286      0.551453      0.403755      0.322337      0.227301      0.161236
  26   9 2366.0382    1.4003  0.9350 10.8269 -0.0032  0.0211   0.0272   0.0556    0.0659   0.0000   437.9992       1.92962       14.6437       1.43456      -2.10331      -2.32726       2.15988      -1.36557      0.312113      -1.04702      0.938577      0.491510       1.53928     -0.688958      0.449888     -0.173498    -0.0610675     -0.226192       1.25404       1.67560       1.81240       1.86476       1.90169       1.82506       1.71665       1.61975       1.41794       1.26513       1.08666      0.894906      0.742620      0.592529      0.451670      0.339467      0.243287      0.175501
  26  10 2521.2293    1.9744  0.9705 11.2541 -0.0005  0.0213   0.0367   0.0541    0.0759   0.0000   439.2395      -3.76918       14.6922      -1.22687      -1.78060      -2.13607       1.06330      0.187268     -0.944419    -0.0413778       1.20092     0.0781811      -1.34568      0.314307      0.209492     -0.129888     -0.420016     -0.132345       1.29151       1.73253       1.85964       1.87629       2.06968       1.95826       1.85123       1.65789       1.44319       1.23778       1.10759      0.928773      0.741640      0.571202      0.452073      0.341809      0.245854      0.179727
  26  11 2674.4103    2.5374  0.8529 11.9696  0.0026  0.0207   0.0498   0.0483    0.0786   0.0000   439.3569       1.94457       15.0878      -1.70782     -0.769470     -0.718499      -1.23325      -2.12288     -0.310481      0.330280       3.22602      -1.26627      -1.28556      0.330715     -0.402621      0.246706     0.0103780      0.426020       1.27558       1.74224       1.77968       1.95081       2.03917       1.94738       1.80578       1.66023       1.45115       1.28515       1.08478      0.869650      0.694278      0.559590      0.427012      0.329088      0.241753      0.181878
  26  12 2826.6741    3.1427  0.8811 12.4677 -0.0044  0.0204   0.0607   0.0497    0.0711   0.0000   438.0348       3.42675       16.8956      -2.40883      0.412620      -7.84432       1.44709      -2.85388     -0.374033     -0.745303      -2.29002      0.856003     -0.125616       1.53648     -0.342682      0.512328     -0.104630      0.317492       1.25391       1.63100       1.79093       1.84416       1.77583       1.79424       1.77774       1.63947       1.45332       1.21630       1.04595      0.864227      0.699739      0.592413      0.453347      0.331903      0.256942      0.183823
  26  13 2977.5860    3.9248  0.8931 12.6593 -0.0040  0.0210   0.0758   0.0487    0.0789   0.0000   440.5316       5.75069       12.9340      0.934214      -5.83133      -3.58916      0.922450      -3.25015      0.191791       1.38331       2.09067       2.22743      0.846513       1.09766     -0.810916     -0.211027    -0.0369184    -0.0555542       1.37390       1.78903       1.92658       2.25475       2.11218       2.11540       1.96649       1.78871       1.50671       1.31983       1.05384      0.853540      0.706036      0.546747      0.415415      0.320241      0.248285      0.170298
  26  15 3275.5180    3.8722  1.2890 13.1268 -0.0032  0.0271   0.0707   0.0723    0.0815   0.0000   436.1021       1.74421       11.3385      -3.64278       2.92787      -6.22274       1.14602      -6.47955      -3.40181      0.502937      0.679647     -0.578306     -0.231812      0.424285      0.147575     -0.495984     -0.210509      0.231060       1.56458       2.18752       2.31954       2.38621       2.48234       2.42625       2.27063       2.13729       1.83962       1.60115       1.35231       1.12839      0.911563      0.736981      0.538642      0.432329      0.324055      0.229595
  26  16 3423.4266    3.1542  1.9912 12.4458  0.0004  0.0336   0.0451   0.0878    0.0604   0.0000   438.6930       11.5066       13.2303      -8.53821       4.14045      -5.98853      -2.43209      -1.17794      0.523216      -5.87120       1.24515     0.0999782      0.912093     -0.413626     -0.802632      0.502366      0.302389      0.220302       2.02487       2.77599       2.97042       3.14187       3.12729       3.10494       2.82823       2.70848       2.39294       2.02133       1.76814       1.44349       1.22010      0.920965      0.726384      0.550468      0.399079      0.289884
  26  17 3571.0630    2.5541  3.0760 11.9244 -0.0000  0.0420   0.0301   0.1166    0.0439   0.0000   439.2908       12.4493       3.18222      -4.95913       6.40437      -4.41718       1.02543      -3.14816      -1.80422     -0.386452       2.06873      -1.23183      -2.02489       1.13113      0.143775     -0.811631      0.168939      0.655374       2.54971       3.37948       3.74232       3.87520       3.88993       3.83446       3.50313       3.31122       2.89000       2.61141       2.21806       1.81084       1.50083       1.17555      0.902635      0.692952      0.514628      0.354980
  26  18 3718.5932    2.1863  4.6620 11.2616 -0.0007  0.0521   0.0213   0.1461    0.0403   0.0000   435.4121       2.03083       12.6447       4.99223       5.77615      -8.40644       4.74671      -3.78593      -2.22914      -2.05388     -0.129649      -2.76361       2.66686      0.425885     -0.527308      0.959048    -0.0591661      0.136105       3.19866       4.13074       4.72953       4.84616       4.96538       4.85782       4.42318       4.13385       3.75582       3.17041       2.74120       2.21551       1.83635       1.45518       1.13203      0.863429      0.617275      0.449962
  26  19 3865.5131    1.7162  6.4129 10.9202 -0.0005  0.0673   0.0166   0.1918    0.0372   0.0000   433.8749       10.2213       10.5117      -7.26566       5.36938      -7.89837      0.832491      0.899298       1.79157       1.06686      -1.70659      0.744522     -0.731832      -2.47933      0.622662       2.31745      -1.10998      -1.07074       4.00555       5.31000       5.85637       6.18604       6.24248       6.02580       5.63238       5.27708       4.74128       4.07325       3.51730       2.89450       2.40480       1.87839       1.46053       1.11113      0.805612      0.583932
  26  20 4012.4545    1.4205  8.3164 10.6998 -0.0007  0.0874   0.0143   0.2517    0.0344   0.0000   443.9364       7.55026      -3.25861      -2.96665       1.53915      -15.8959      -4.24215      0.827824      -10.1916       2.33224      -3.85975      -2.34299       2.24431       6.25654      -3.27719     -0.101356     -0.290400       1.24867       5.09016       6.71285       7.54524       7.77271       7.94870       7.71040       7.10232       6.76494       6.03322       5.29901       4.50893       3.74967       3.09810       2.43978       1.92019       1.43623       1.03853      0.763519
  26  21 4159.0357    1.1828 11.0377 10.4937 -0.0012  0.1190   0.0123   0.3423    0.0327   0.0000   430.2630       25.1625       32.4490      -13.0099      -27.7179      -5.24647      -12.0131     -0.182519      -1.90920     -0.374510       4.67205      -9.03623      -1.35762     -0.981252      -2.12522   -0.00591490     -0.759067     -0.926609       6.89089       9.13807       10.2288       10.6985       10.7165       10.5123       9.91275       9.15314       8.34714       7.20183       6.07495       5.08710       4.12621       3.37004       2.54418       1.99369       1.42279       1.04638
  26  22 4305.4330    0.9511 12.6227 10.4933 -0.0019  0.1572   0.0113   0.4414    0.0280   0.0000   430.5424      -14.1496       26.1380      -10.2624       6.81733      -27.3219      -28.9537      -14.4899       17.1941      -7.86762      -8.61686      -1.46594      -7.17532      -3.21242      0.876623       2.15795      -1.24788      0.435160       8.94502       11.8944       13.5607       13.9743       14.4266       14.1410       12.8820       12.0592       10.7884       9.35372       8.18667       6.63368       5.51407       4.35530       3.41197       2.56167       1.82966       1.32020
  26  24 4597.9314    0.6239 16.8482 10.1848 -0.0019  0.2593   0.0078   0.6686    0.0220   0.0000   422.7765      -4.68049      -10.6190      -14.8551       8.80998      -14.2167      -17.2270      -1.38562       30.1559      -3.67509      -17.4610       5.19918      -9.60484       6.84415      -12.0404      -3.77954       1.00723      0.169094       14.9186       19.7579       22.1984       22.9664       23.7446       22.8662       21.6350       20.1442       17.6731       15.8061       13.2091       11.1997       9.17319       7.37999       5.62872       4.37793       3.09069       2.28106
  27   6 1889.7419    0.5173  0.4256  9.4902 -0.0029  0.0160   0.0141   0.0340    0.0416   0.0000   441.0051      0.409912       20.6835      -1.14696      -1.61088     0.0190560       1.52017     -0.282869      0.192176      0.163101      0.471377     -0.300650      0.354117      0.483125     -0.116978     0.0642561     -0.323613      0.180764       1.05552       1.46492       1.57371       1.58131       1.61432       1.36533       1.35078       1.27873       1.19049       1.07791      0.907129      0.775486      0.623177      0.491613      0.376823      0.289944      0.204639      0.141521
  27   7 2062.0647    0.7429  0.6653  9.8156 -0.0015  0.0192   0.0166   0.0461    0.0536   0.0000   438.5057       1.59233       22.7511      -1.20588      -5.26332      0.637627      -1.09917      0.839015      0.919477      0.948370      -1.15048     -0.675999      0.525227      0.173169     -0.389488    -0.0834367     -0.289899  -0.000623672       1.04545       1.38918       1.54312       1.64620       1.60630       1.66982       1.47950       1.41930       1.24676       1.12887      0.936710      0.769704      0.628251      0.520347      0.390920      0.308586      0.228587      0.164802
  27   8 2229.7483    1.0591  0.7669 10.2926 -0.0015  0.0218   0.0227   0.0468    0.0590   0.0000   443.3304      -1.44848       15.9924     -0.923324     -0.594123      -2.81707      -1.11258      -3.24346      -1.23360       3.99403       2.43223      0.325008      0.235251      0.558209      0.689441     0.0955915      0.668259     -0.287698       1.62799       2.16619       2.34630       2.24462       2.00987       1.70670       1.49231       1.46959       1.63795       1.77494       1.61776       1.41878       1.19741      0.940818      0.697741      0.488930      0.361521      0.230825
  27   9 2391.0239    1.5401  0.8768 10.8842 -0.0030  0.0215   0.0304   0.0508    0.0688   0.0000   440.4323     -0.269498       16.0718      -2.60609      -2.83432      0.769576       3.04399      -3.18426      0.871242      -1.15593     -0.820408     -0.203219       1.19064      0.654586      -1.09124      -1.62751      0.292670    -0.0505573       1.18842       1.73624       1.83199       2.04111       2.08909       1.96080       1.83244       1.74190       1.46736       1.27904       1.05232      0.865877      0.714127      0.566744      0.452193      0.344602      0.236236      0.183175
  27  10 2547.5698    1.9654  1.1010 11.3933 -0.0012  0.0227   0.0351   0.0605    0.0756   0.0000   440.3457       5.37836       14.8592      -1.80619      -1.16874       2.25692       1.40211     -0.404109      -1.70547    -0.0707762      0.322212      -1.64058    -0.0514587       1.46773      0.451782      0.328860     -0.102150     0.0541199       1.37123       1.79003       1.93821       1.95726       2.02669       2.02120       1.98524       1.82213       1.56663       1.37664       1.14070      0.962643      0.828870      0.657261      0.534795      0.386513      0.284437      0.213193
  27  11 2702.1245    2.6664  0.9525 12.0382 -0.0009  0.0208   0.0497   0.0540    0.0738   0.0000   438.2538       2.89911       14.3538      0.331961       1.63871      -2.18495      0.109192      -1.57215       1.09702     -0.583207       2.96482    -0.0307376      0.244932      0.644498     -0.151050     -0.112245    -0.0750493      0.305815       1.18966       1.58144       1.74968       1.77897       1.92010       1.78769       1.72275       1.55998       1.46033       1.23834       1.03993      0.853507      0.692544      0.578410      0.443936      0.340079      0.258597      0.199294
  27  12 2855.4225    3.5349  0.8567 12.2117  0.0018  0.0197   0.0658   0.0456    0.0942   0.0000   442.4714       3.69013       14.0967     0.0847668      -1.06828      -2.96580      -1.96512     -0.323991      -1.27782      -1.50441      0.733435     -0.830606      -1.11446     -0.852898     0.0947363       1.46291      0.525782     -0.219118       1.17101       1.56533       1.57317       1.75101       1.74738       1.72922       1.63508       1.49515       1.37092       1.18366       1.06320      0.844359      0.697260      0.534240      0.435073      0.348475      0.260849      0.193322
  27  13 3007.1120    3.9739  0.9248 12.7545 -0.0010  0.0196   0.0731   0.0499    0.0750   0.0000   440.2317       3.85086       14.6392      -5.72483      -2.69174      -2.67242       1.23078      -4.29196      -1.09433      0.342488      0.593785     -0.300020      0.493375      0.991118     -0.135375      0.519356      0.446755     -0.127143       1.14712       1.50411       1.61108       1.76690       1.79673       1.73740       1.62749       1.52644       1.36755       1.20770       1.00433      0.843991      0.667815      0.544021      0.447779      0.328013      0.255414      0.190997
  27  14 3157.3186    4.0552  1.1821 12.9706 -0.0019  0.0242   0.0704   0.0652    0.0797   0.0000   438.4079       3.76764       11.6800      -2.21727      -6.31898      -3.47332      0.491810      -2.83076       1.13248      0.216827      0.461088      0.100236      -1.21142      0.782023     -0.967686     -0.664390      0.371126      0.213534       1.42633       1.83777       2.02121       2.09361       2.22914       2.02061       2.07320       1.78915       1.63142       1.48960       1.21832       1.04888      0.852779      0.666550      0.556396      0.414656      0.299414      0.224994
  27  15 3306.6372    3.7204  1.5935 12.7054 -0.0025  0.0295   0.0585   0.0735    0.0766   0.0000   441.1838       3.67632       13.1627      -4.60818      0.762665      -2.13580      0.388379      -5.16750      -4.21575      -1.45930     -0.210696     -0.368890      -3.07908      0.379175       1.07858      0.230819     0.0916802      0.400063       1.67764       2.18774       2.58544       2.59425       2.58753       2.58223       2.36933       2.21398       2.03035       1.77385       1.53817       1.29662       1.05578      0.877394      0.657919      0.509646      0.360395      0.271405
  27  16 3455.3882    3.0279  2.3411 12.2526 -0.0023  0.0362   0.0412   0.0985    0.0604   0.0000   441.8311       3.30878       10.8189      -3.80071       6.12059      -4.67647       5.36309      -5.63764      -5.62701     -0.308003       2.05964      -1.80523      -1.29349      0.933153      0.762900      0.123686      0.268420      0.570392       1.99292       2.70481       2.96883       3.16308       3.12214       3.10168       2.86748       2.70100       2.47555       2.13214       1.85490       1.55678       1.26080       1.00921      0.784322      0.614440      0.458242      0.334904
  27  17 3603.6706    2.4679  3.6134 11.6592 -0.0021  0.0455   0.0270   0.1227    0.0445   0.0000   439.4497     -0.997563       9.08125     -0.916200      0.494720     -0.367527       2.61474      -6.55817       2.35762      -3.56267       1.57536      -1.86392      -2.94469      -1.48565       1.55768       1.48118     -0.355486     -0.713063       2.61569       3.50678       3.89841       4.06675       4.06990       4.00270       3.69692       3.51595       3.16129       2.78742       2.40480       1.99739       1.66021       1.33045       1.01719      0.806438      0.578622      0.424397
  27  18 3751.7631    2.0436  5.1119 11.2501 -0.0003  0.0566   0.0197   0.1599    0.0361   0.0000   443.2079       2.76640       6.43766      -8.22515       8.12951      -14.5914      0.887884     -0.515331       4.61663      0.906282      -1.00579      -3.11947       4.35266       3.30006     -0.733914     -0.693744     -0.439888      0.697910       3.22940       4.15381       4.84426       4.92339       4.98564       4.87428       4.65278       4.28019       3.91569       3.40944       2.92554       2.45947       2.03459       1.64707       1.24086      0.996069      0.717002      0.532082
  27  19 3899.3275    1.6804  6.8982 10.9779 -0.0011  0.0717   0.0162   0.2033    0.0329   0.0000   437.5847       10.2419       5.19916      -2.44217      -5.03644      -17.1164       10.1838      -14.5448      -3.17042      -5.60527      -3.44354      -2.80822      -1.75416     -0.182528      0.843709     -0.692721      -1.24059      0.943915       4.11013       5.40543       6.07066       6.36389       6.41941       6.38272       6.04083       5.56687       4.95413       4.32839       3.67475       3.12115       2.53014       2.03708       1.61116       1.23983      0.902916      0.673760
  27  20 4046.4929    1.3703  8.7553 10.7172  0.0002  0.0921   0.0140   0.2665    0.0320   0.0000   443.7772      -4.04452       17.1414       6.08200       16.1096      -7.31983      -5.00806       15.7418       17.6802      -3.83270       1.47784       11.0969       2.43679       1.18138      -2.28012     -0.835087       1.06514      0.730193       5.14390       6.84383       7.66977       7.93508       8.26383       7.86505       7.53874       6.96582       6.20851       5.53078       4.75901       4.07234       3.27896       2.67139       2.06902       1.62073       1.15368      0.844061
  27  21 4193.8194    1.1388 11.2382 10.4619 -0.0004  0.1200   0.0116   0.3404    0.0310   0.0000   422.2100      -4.61205       35.0265      -3.73056      -8.10331       9.12990       8.99437       3.44274      -7.19150      -3.86300     -0.176728      -6.20133     -0.948902     0.0247765       2.41709      0.759993      0.802038      -1.25149       6.63417       8.77655       9.96489       10.4506       10.6498       10.4314       9.81129       9.04315       8.15706       7.24050       6.17915       5.19888       4.25586       3.45518       2.71561       2.05729       1.51240       1.10502
  27  22 4341.0336    0.9225 13.6631 10.4396  0.0015  0.1644   0.0099   0.4590    0.0255   0.0000   444.6643       11.1423       56.6532      -23.8859      -29.2814       1.97812       13.7476       2.22261      -11.9375       9.09170      -8.28573       4.20377       5.24774       5.48206       5.31289       1.12152   -0.00550046      0.451377       9.05785       11.9312       13.8476       14.0718       14.4283       14.2331       13.4677       12.4297       11.2413       9.92698       8.31662       7.09856       5.84688       4.68978       3.68703       2.88093       2.07101       1.53144
  27  24 4633.5824    0.6031 17.3389 10.1102 -0.0003  0.2720   0.0074   0.6669    0.0211   0.0000   458.9515       39.7260       2.26751      -13.4875       2.93299      -5.00923      -4.86196      -22.7103      -37.0914     -0.637440     -0.715227      -15.7332       1.22742       3.79305       10.5120       1.99302     -0.126397    -0.0915808       14.6711       19.7087       22.1683       23.0115       23.6226       23.0243       22.0340       20.3757       18.4694       16.2076       14.0515       11.5983       9.72602       7.78452       6.13084       4.87049       3.39243       2.55693
  28   5 1732.7445    0.3489  0.2950  9.2561 -0.0148  0.0158   0.0131   0.0296    0.0342   0.0000   440.8599      -1.33894       16.9875     -0.249595      -1.79207       1.26097       2.60380     -0.365229     -0.675561      -1.69528      0.139201     -0.940434     -0.720636     -0.229933     -0.173899     -0.689550      0.179435      0.295477       1.53523       1.82531       2.15764       1.45205       1.37115       1.42669       1.81000       1.91213       2.06069       1.55241       1.18834      0.800914      0.693077      0.734313      0.570836      0.541613      0.341989      0.303160
  28   6 1910.1571    0.5406  0.4622  9.5207 -0.0022  0.0155   0.0140   0.0347    0.0431   0.0000   438.7181     -0.546846       16.9928       1.87216      -5.08482      -1.41288     0.0487952     -0.895494      0.139337    -0.0324744     -0.495315      0.237277     -0.126841     -0.270402     -0.683205     0.0568781      0.133424      0.185492      0.902150       1.09365       1.27553       1.32469       1.37588       1.25039       1.29423       1.22950      0.969381      0.925802      0.783815      0.693887      0.548766      0.440960      0.375203      0.260752      0.203421      0.148874
  28   7 2083.8802    0.7771  0.6656  9.7785 -0.0027  0.0175   0.0164   0.0418    0.0530   0.0000   438.8866     -0.908322       18.6650     -0.643384      -1.75133    -0.0686041      0.542338      -1.79348     -0.604500      0.261996      0.296567     -0.771924     -0.952103     -0.341994      0.594170      0.458769     0.0474261    0.00235794      0.934366       1.30997       1.39586       1.49052       1.52286       1.48847       1.45531       1.26981       1.22010       1.00123      0.910850      0.756113      0.602115      0.498699      0.376299      0.308251      0.229465      0.173157
  28   8 2252.8424    1.1679  0.8452 10.2599 -0.0014  0.0192   0.0219   0.0473    0.0676   0.0000   440.1449      0.206735       17.0917      -2.42771      -2.60129     -0.512748       1.23921      -1.44287      -1.57973     -0.994808      0.345638      0.357495     -0.723465     -0.127796      0.533944     0.0283309     0.0967669    0.00554635       1.12749       1.40252       1.59840       1.66470       1.66870       1.58665       1.51000       1.42935       1.28915       1.18317       1.01883      0.842553      0.731373      0.573511      0.452259      0.349239      0.262355      0.192681
  28   9 2415.3140    1.5651  1.1221 10.7182  0.0033  0.0239   0.0266   0.0586    0.0843   0.0000   440.3559     -0.111766       14.4045       1.48268      -2.18086       1.98719    -0.0536291      0.699636      0.311913     -0.648690      0.417436     -0.218469      -1.12167      -1.83328     -0.105625      0.843355      0.327197      0.214964       1.31738       1.78574       2.04328       2.09674       2.25818       2.12374       2.06177       1.91038       1.60470       1.43986       1.21549       1.01419      0.828579      0.682965      0.538299      0.408709      0.301392      0.222942
  28  10 2573.3883    2.0724  1.1274 11.4561 -0.0008  0.0249   0.0356   0.0580    0.0762   0.0000   439.6526       1.13333       15.4572      -2.77347    -0.0745685      -1.62036      0.635403      -5.09949      -1.61424      0.636569      0.268575      -1.98913      -1.11844       1.39520       1.06083     -0.485754   -0.00900808      0.198161       1.45234       2.12969       2.31927       2.52484       2.62969       2.45090       2.38785       2.09648       1.87270       1.57490       1.33048       1.13347      0.883007      0.696505      0.540008      0.410235      0.322372      0.245724
  28  11 2729.4194    2.7701  0.9650 12.0554  0.0014  0.0208   0.0491   0.0509    0.0698   0.0000   438.4484       1.56941       18.3755      -3.40744      -1.75584       2.43021    -0.0113361      -1.52178    -0.0191188    -0.0375912      0.732115       1.25920    -0.0486795     0.0331117      0.979824    -0.0947701     -0.115767     0.0288564       1.13109       1.62501       1.68462       1.82332       1.81424       1.74940       1.66523       1.50821       1.40066       1.25157       1.11625      0.965434      0.808244      0.683264      0.505417      0.397024      0.280189      0.207735
  28  12 2883.8062    3.3777  0.8510 12.6296 -0.0061  0.0197   0.0631   0.0474    0.0745   0.0000   442.1852      0.644614       14.6049      -4.43801       2.01664      -3.08871       3.56921      -4.10707       1.10996      -2.75382      0.779011      -1.78294     -0.237273     -0.526010     -0.654294     -0.245502     -0.284323    -0.0631526       1.13445       1.48300       1.62782       1.76847       1.83714       1.71939       1.69307       1.51657       1.38986       1.16600       1.03422      0.854906      0.712790      0.542409      0.441659      0.340148      0.265566      0.190075
  28  13 3036.3530    4.0294  0.9696 12.8283 -0.0018  0.0206   0.0710   0.0516    0.0776   0.0000   437.2511      -1.39341       15.4770      -6.58357       2.05029     -0.377135      -1.75279      -3.70106      -3.22552      -1.90830      0.252733      0.505531      -1.17883      0.641780    -0.0436373     0.0384627      0.345420      0.339807       1.14063       1.49017       1.69170       1.72630       1.79335       1.70761       1.63900       1.48861       1.43368       1.20987       1.06269      0.905346      0.762083      0.595684      0.475861      0.368336      0.286825      0.200352
  28  14 3187.2607    4.0223  1.0965 13.1175 -0.0018  0.0224   0.0701   0.0586    0.0701   0.0000   439.7114       1.60699       11.7277      -2.54997      -1.48469      -5.98344     -0.291740   -0.00850014       1.62714      -2.22338       1.83865      0.457293      -1.16394     -0.397354     -0.290118      0.188739     -0.439183     -0.263309       1.34913       1.72157       1.86747       1.93241       1.92243       1.87457       1.82901       1.72158       1.54140       1.40627       1.20665       1.03264      0.833262      0.683303      0.551975      0.425019      0.320484      0.234583
  28  15 3337.3894    3.5306  1.6604 12.7393 -0.0035  0.0293   0.0522   0.0744    0.0616   0.0000   440.1139       7.75137       11.8961      -4.22073     -0.130155      -3.78927       2.03166      -4.00776      0.689278       2.47380     0.0402442      -1.56627      -2.68164       1.11283       1.37112       1.69154     0.0819816    -0.0557708       1.57885       2.21445       2.37469       2.53697       2.56509       2.44113       2.42829       2.22085       2.00632       1.75136       1.54558       1.24892       1.05435      0.868216      0.666150      0.530943      0.387148      0.291539
  28  16 3486.8835    2.8985  2.7340 12.1359 -0.0031  0.0386   0.0367   0.1058    0.0556   0.0000   441.1608       6.43342       7.43873      -8.48397       5.24985     -0.317714       3.36061      -8.79897     -0.982610      -3.56327      -1.29846     0.0239472       1.90215      0.413362     0.0342160      0.259034     -0.201156     -0.476565       2.16515       2.77619       3.05601       3.20738       3.36477       3.26910       3.16368       2.95736       2.54241       2.30161       2.00390       1.64683       1.42843       1.11083      0.915511      0.691991      0.518209      0.386198
  28  17 3635.8472    2.4034  3.8290 11.6899 -0.0001  0.0472   0.0259   0.1278    0.0421   0.0000   439.1645       7.66440       12.6260       1.03022      -2.71562      -1.12484      -4.76730      -12.7516      -1.80934      -4.66633       1.01334     -0.436829      -1.01254      0.269526    -0.0143145      0.470501     -0.335505      -1.07510       2.76001       3.64304       4.13957       4.23205       4.21982       3.98565       3.75875       3.56588       3.24520       3.00112       2.64120       2.31338       1.91776       1.51709       1.19314      0.896663      0.679745      0.501278
  28  18 3784.5308    1.9319  5.1505 11.2662 -0.0005  0.0577   0.0189   0.1575    0.0359   0.0000   444.4957       4.52004       14.7088      -5.63200      -7.23372      -11.5973      -1.92231      -2.11442      -4.62318      -5.07507      -2.94914      -3.25468       3.78232      0.303388      -1.14300      0.151642      0.593596  -6.51881e-06       3.11004       4.23185       4.64175       4.92048       4.99492       4.84271       4.67239       4.30688       3.90351       3.42991       3.00913       2.50488       2.13434       1.68829       1.34110       1.03332      0.782264      0.567371
  28  19 3932.9022    1.5908  7.0554 10.9476 -0.0020  0.0723   0.0150   0.2083    0.0322   0.0000   425.8607       16.3215       16.4688      -13.1112      -13.2115       10.9072      -7.26300      -9.25216    -0.0189024      -7.47050       4.28489      0.101733       1.30800      -1.63075      0.500650      0.936185     0.0112850     -0.596024       3.95133       5.20724       5.96867       6.04173       6.34444       6.09218       5.77481       5.46815       4.94505       4.31343       3.82008       3.21362       2.61425       2.11054       1.69837       1.32239      0.985722      0.733827
  28  20 4080.5797    1.2746  9.3279 10.7342 -0.0018  0.0976   0.0134   0.2873    0.0313   0.0000   442.4367       6.40210       22.0259      -2.97754      -13.5510     -0.434318      -8.16069       6.93918       9.85420      -8.63387     -0.651137      -3.11654      0.505987       2.83881      0.806292     -0.604279      -2.67028       1.02635       5.30981       7.04423       8.02497       8.35459       8.50635       8.30060       7.92232       7.42013       6.56871       5.90593       5.10666       4.31833       3.65134       2.88828       2.33276       1.80159       1.30427      0.976036
  28  22 4375.8820    0.8464 12.9116 10.4808 -0.0031  0.1663   0.0097   0.4539    0.0249   0.0000   441.8852       25.4439      -2.51865      -9.50280      -18.9444      -1.32125      -5.18479      -13.8354       48.6636      -22.9891      -5.40259      -5.03791       6.05455      -3.62068      -4.53587       3.42414       2.64685     -0.489445       8.76984       11.6503       13.2252       13.8315       14.0988       14.0127       13.0858       12.3948       11.1090       9.85093       8.61452       7.33592       6.02068       4.93027       3.89884       3.06410       2.21156       1.67691
  29   6 1930.2303    0.5697  0.4489  9.5698 -0.0047  0.0146   0.0149   0.0342    0.0417   0.0000   439.2717     -0.927994       20.4616      -1.16080      -2.83174      0.339461       2.29213      -1.19389     -0.500123      0.137005       1.27108      0.526606      -1.07217      0.597625     -0.200192      0.409862      0.285426      0.285637      0.748197       1.11420       1.17065       1.27800       1.33533       1.20894       1.27130       1.05605      0.981058      0.837935      0.754746      0.642474      0.511217      0.438028      0.314262      0.276514      0.188984      0.143086
  29   7 2105.3371    0.8210  0.7035  9.9169 -0.0015  0.0184   0.0167   0.0427    0.0536   0.0000   439.1922       1.02359       17.7252      0.137825      -3.55356       1.45563       2.12902      0.100488       1.43554      0.746638      0.163361     -0.908893    -0.0663630     -0.296257     -0.238067     -0.212845   -0.00427674     0.0232508      0.957574       1.33558       1.30005       1.50710       1.46074       1.55504       1.45627       1.31218       1.18040       1.03506      0.909449      0.788049      0.644638      0.522119      0.419913      0.333249      0.236315      0.194557
  29   8 2275.3475    1.1646  0.9541 10.3126 -0.0019  0.0214   0.0208   0.0516    0.0688   0.0000   439.3106    -0.0962150       19.5919    -0.0597263      -2.51956       2.06973     -0.158914      -3.13007   -0.00257155      0.256052      -1.17792      0.100315     -0.128988      0.648292      0.502370     0.0766864     -0.371697     -0.153228       1.13455       1.46711       1.61032       1.69799       1.80713       1.65497       1.61721       1.61975       1.41419       1.23327       1.06442      0.869560      0.765337      0.624626      0.515854      0.377204      0.301760      0.218202
  29   9 2439.1198    1.7059  1.0917 10.8702 -0.0006  0.0220   0.0283   0.0565    0.0772   0.0000   440.5582      -2.90199       13.2389     -0.145665      -1.21082      -1.79619      0.605235      -1.37672      0.325380     -0.372554     0.0801905     -0.115997     -0.294424      0.646158       1.08039     -0.498207     0.0360585      0.171417       1.15329       1.60429       1.67102       1.92269       1.92409       1.79594       1.76797       1.64487       1.50701       1.23542       1.19303      0.973924      0.829381      0.679716      0.538865      0.405328      0.316091      0.241029
  29  10 2598.6945    2.2895  0.9486 11.6813  0.0023  0.0202   0.0418   0.0506    0.0699   0.0000   439.7617       3.79341       14.8254      -3.07226      -2.24933      -1.62905      -4.38594      -4.92016      0.436862     -0.234038       3.79393     -0.401395     -0.797902      0.807306      0.325629     -0.359760      0.434838     0.0910179       1.07149       1.44856       1.54512       1.71648       1.68266       1.68125       1.63586       1.50842       1.36237       1.19340       1.07091      0.862316      0.741904      0.595158      0.480590      0.358126      0.301910      0.219553
  29  11 2756.2487    2.9503  0.9023 12.1552 -0.0009  0.0190   0.0530   0.0491    0.0698   0.0000   440.9483       3.00809       14.9718      -3.20119      -1.05768     -0.661876    -0.0780757      0.457051      -1.10247      -1.49419       2.06628      0.822712    -0.0662313     0.0529536     -0.191928     -0.151777    -0.0652558     -0.447099       1.02254       1.37149       1.41676       1.61420       1.68098       1.62204       1.50458       1.36967       1.30331       1.11133      0.971662      0.808653      0.670896      0.537659      0.455143      0.343601      0.256343      0.191599
  29  12 2911.7407    3.6355  0.9280 12.6280 -0.0003  0.0202   0.0643   0.0490    0.0810   0.0000   438.8430       2.67012       13.0978     -0.691658       2.37967      -4.30195       3.53471      -2.18904       1.43361      -1.70112       2.06013      0.207416     -0.265043     -0.644625      0.183947     -0.248034      0.318239      0.506902       1.11687       1.53938       1.53837       1.67577       1.63337       1.62570       1.65331       1.48672       1.35922       1.16872       1.07596      0.910173      0.793428      0.629127      0.487955      0.380689      0.300016      0.229353
  29  13 3065.0805    4.0826  1.0080 12.9963 -0.0007  0.0206   0.0707   0.0540    0.0813   0.0000   437.1673       6.12918       12.9227      -1.33835      -2.58215      -1.65838      0.475904      -1.21928     -0.223658      0.339563       1.18809      -1.75951      0.582588      0.445068       1.12288     -0.203853     -0.408328     -0.224325       1.20832       1.56218       1.71706       1.79388       1.79750       1.72874       1.66100       1.57327       1.44364       1.32378       1.13442       1.00091      0.813182      0.652697      0.511675      0.417551      0.324576      0.243457
  29  14 3216.9107    3.8747  1.2718 12.9325 -0.0020  0.0238   0.0619   0.0631    0.0697   0.0000   440.4244     0.0156625       15.2713      -2.01428       1.25386      -5.97527       1.49282      -3.92237      0.972225       1.76221     -0.980822     -0.956505      -1.66973    -0.0875223     -0.113437     -0.379809     -0.388014      0.131328       1.29258       1.69630       1.90912       1.99439       2.04105       1.92170       1.90851       1.77548       1.60290       1.43359       1.25346       1.09560      0.873292      0.746534      0.576230      0.458555      0.340828      0.259882
  29  15 3367.8514    3.5006  1.8584 12.5326 -0.0002  0.0293   0.0477   0.0763    0.0547   0.0000   439.9896       3.77748       9.70445      -7.38458       2.42725      -2.60590      -5.41825      -2.76637       3.32110      -4.87509     -0.695286      -1.14786     -0.109949     -0.283983     -0.644973     -0.140470      0.887852      0.589174       1.61372       2.03131       2.31963       2.48988       2.56126       2.44310       2.39021       2.24121       2.01235       1.72080       1.53150       1.29011       1.05617      0.881847      0.695018      0.559420      0.407182      0.316131
  29  16 3518.0856    2.8173  2.8411 12.0724  0.0007  0.0390   0.0328   0.1040    0.0485   0.0000   443.0313       2.06833       2.49177     -0.272566       8.08002      -2.36354      -2.19896      -6.32281      -7.33050       1.53709       4.99240      -2.58922      -4.29154      0.657505       1.27894      0.119689      0.266162      0.542119       1.99526       2.73479       3.00276       3.09006       3.23886       3.20952       3.02228       2.91123       2.53728       2.29347       2.00135       1.66324       1.43730       1.17269      0.922044      0.723116      0.543747      0.402377
  29  17 3667.7875    2.3453  4.3157 11.4086 -0.0013  0.0479   0.0233   0.1337    0.0438   0.0000   434.1851       4.33865       19.0781      -6.58851     -0.125718      -2.74919       5.86108      -10.1252     -0.629861      -1.51448      0.693483       2.73229      0.530462      0.973768     -0.871391      0.592742     -0.179777     0.0805892       2.57823       3.39914       3.84944       4.04904       4.17188       4.06897       3.77323       3.63483       3.22562       2.91066       2.52844       2.13361       1.77993       1.44097       1.14450      0.901425      0.685406      0.527998
  29  18 3816.9087    1.8658  5.8288 11.1561 -0.0001  0.0623   0.0176   0.1690    0.0340   0.0000   452.4662       1.87015       13.9261      -5.25740      -3.64222      -10.0811       7.20171      -8.36117       7.85772      -4.57670      -3.83397       1.21084      -2.62703     -0.147674     -0.365827     0.0825656     -0.839084      0.815494       3.29018       4.33420       4.89386       5.13789       5.13087       5.08305       4.79854       4.59877       4.22436       3.71190       3.29563       2.72713       2.33931       1.87861       1.51319       1.20487      0.894425      0.691612
  29  19 3965.8006    1.5200  8.0005 10.8182 -0.0005  0.0790   0.0140   0.2215    0.0319   0.0000   440.9651       1.60583       18.3900      -9.68020      -1.84265      -3.15390      -4.76243      -16.9821      -1.55818      -8.08621      -3.66327       12.0022       2.93229      -5.08719      0.744370       1.64131     0.0487273      -1.01272       4.18648       5.50864       6.36012       6.53433       6.81655       6.65228       6.35125       5.95280       5.39224       4.73940       4.16086       3.50812       2.90524       2.37070       1.88798       1.49534       1.13266      0.867615
  29  20 4114.2421    1.2191  9.7956 10.7589 -0.0011  0.1047   0.0132   0.3016    0.0296   0.0000   447.0759      -3.83266       4.76727      -1.29991       9.92156      -5.15072      -4.29788       11.1028      0.305017       5.68010      -5.62340       5.40992      0.196986      -1.11441      0.576776       1.14303      -1.59085      -1.45026       5.49455       7.20584       8.31269       8.60894       8.94666       8.70983       8.29557       7.79682       6.99759       6.34032       5.40475       4.69847       3.89744       3.14495       2.52985       1.98894       1.48463       1.14873
  29  21 4262.4241    0.9781 11.7466 10.6073 -0.0027  0.1378   0.0111   0.3912    0.0274   0.0000   426.5082       1.34036       4.16454       9.73587       14.0539      -29.3758      -1.58566      -2.71628       8.54633      -10.7111    -0.0715326      -2.83828       7.95651      -1.60104      -1.29274       2.83478      -2.87441      -1.99435       7.10359       9.31550       10.7948       11.1121       11.3611       11.1848       10.9393       10.0180       9.22267       8.19893       7.04776       6.06667       5.11480       4.21763       3.30313       2.65004       1.93799       1.49403
  29  22 4410.4322    0.8126 13.4892 10.4752  0.0029  0.1738   0.0096   0.4701    0.0241   0.0000   433.3109       5.45401      -20.7618      -20.3375       17.2490      -20.6444      -11.1830       17.0402       1.93418      -7.71532      -16.7768       3.16778       9.11618     -0.681081       3.09519       3.13488       1.02129      0.258600       9.00892       11.8168       13.6007       14.2965       14.6080       14.3822       13.7869       12.8055       11.7220       10.2714       9.11968       7.67701       6.43028       5.23722       4.26389       3.28253       2.49335       1.85932
  30   5 1770.0620    0.3969  0.3114  9.3043 -0.0023  0.0132   0.0120   0.0285    0.0335   0.0000   439.7093      -2.68575       20.5778      0.697248      -3.80050    -0.0113807       1.47264      0.317742      0.614004      0.848556     -0.164648     -0.212558     0.0602029     0.0390621      0.442864     -0.102247     -0.292365      0.212151      0.732196      0.899367      0.958613       1.10103       1.01731       1.01149       1.05340       1.04370      0.810942      0.724165      0.683369      0.549475      0.436104      0.379400      0.331494      0.239453      0.192804      0.160470
  30   7 2126.3536    0.8862  0.7433  9.8263 -0.0028  0.0180   0.0170   0.0419    0.0596   0.0000   440.1395     0.0571757       20.1730    -0.0876601      -3.11021      -3.11730       3.45311      0.377032       1.28375      0.166254      0.144486      -1.41460     0.0814268      0.835694      0.500093     -0.122864     -0.227906     0.0927543      0.916289       1.24097       1.40029       1.48039       1.53722       1.46146       1.38523       1.32191       1.15346       1.11389      0.909750      0.827333      0.645721      0.569505      0.439263      0.342108      0.264585      0.194589
  30   8 2297.3758    1.2341  0.8949 10.6631 -0.0011  0.0207   0.0228   0.0492    0.0607   0.0000   439.9325      0.371450       17.3283      -2.56841     -0.267817      -3.06331       2.32439      -1.27530      -1.76511      -1.17116       2.70786      0.127809     -0.288353     0.0341825      0.111057     -0.119006      0.189183      0.265912       1.17942       1.57007       1.72788       1.78849       1.84000       1.70117       1.61578       1.49496       1.37644       1.29689       1.12406       1.00083      0.867537      0.731817      0.599149      0.454967      0.338770      0.248959
  30   9 2462.3436    1.7469  1.0657 11.1161  0.0003  0.0220   0.0293   0.0551    0.0745   0.0000   439.7031       1.13270       15.7886      -3.05266      -1.99865     -0.941156      0.381205      0.619390      0.751760      -2.59989       1.46011      0.295072      0.345395     -0.696499      0.457303      0.405873    -0.0980994     -0.278242       1.12520       1.54565       1.67510       1.74335       1.82078       1.73164       1.74642       1.60337       1.41945       1.30546       1.11732      0.998857      0.829353      0.694985      0.541941      0.437121      0.326017      0.240764
  30  10 2623.5250    2.3195  0.9966 11.6981 -0.0012  0.0203   0.0401   0.0524    0.0733   0.0000   441.1989       2.82482       14.0750      -1.11573      -3.64168      -2.91334      -1.99026      -4.69007      0.543699      0.416373       1.99825     -0.467796     -0.147563     -0.228654      0.806698     -0.384847     -0.418653     0.0274256       1.11943       1.46488       1.55990       1.72938       1.71548       1.70022       1.62612       1.61027       1.41311       1.22971       1.08264      0.913142      0.747420      0.644312      0.508837      0.415606      0.316668      0.229683
  30  11 2782.5512    3.1046  0.9059 12.2237 -0.0024  0.0182   0.0551   0.0485    0.0701   0.0000   439.4545       1.60101       14.8902      -1.12278      -3.63101      -3.41857      -1.05911      -1.20740     -0.777741      -1.36561      0.335637       2.43136       1.32319      0.187323    -0.0487618      0.456710     -0.157266     0.0575233      0.986296       1.31770       1.41982       1.49820       1.54982       1.50753       1.45955       1.37684       1.23600       1.10595      0.965015      0.837655      0.703331      0.582460      0.444947      0.354382      0.280694      0.217077
  30  12 2939.1939    3.7289  0.9141 12.7948 -0.0001  0.0196   0.0658   0.0482    0.0663   0.0000   437.9315       4.51844       13.8214      0.256017      0.925758      -5.01896     -0.734720      -1.24307     -0.786236      -1.03708      0.609181      0.623005     -0.656009      0.345924      0.326845     -0.479549      0.209487     0.0878508      0.947841       1.36007       1.47154       1.48542       1.61641       1.50720       1.47308       1.45207       1.24981       1.19622      0.960019      0.843016      0.682408      0.584857      0.469909      0.372776      0.288712      0.212548
  30  13 3093.4574    4.1872  0.9948 13.0647 -0.0003  0.0204   0.0718   0.0541    0.0776   0.0000   438.5191       1.72115       16.5317      -1.97902      -4.05027      -3.63227       2.51862     -0.793923     -0.684444      0.837375    -0.0674704      0.482394      -1.29971     -0.386363      0.321170      0.539961      0.230504     -0.192904       1.03476       1.41468       1.46559       1.65437       1.67101       1.64328       1.55321       1.47589       1.34133       1.17608       1.04623      0.882209      0.727698      0.609388      0.517675      0.394100      0.296254      0.215682
  30  14 3246.0701    3.8636  1.3882 12.9912 -0.0045  0.0254   0.0598   0.0666    0.0628   0.0000   440.2235       1.97457       12.3301      -1.20127      -5.30068      -7.29444       3.62531      -2.44749      -3.00811      0.134210       1.09336     -0.540323       2.24762      0.349732      0.793480     -0.921545    -0.0682531     -0.336453       1.34290       1.81978       1.96918       2.13596       2.17407       2.09016       2.00815       1.89412       1.70551       1.57350       1.33403       1.17409      0.976516      0.796860      0.631231      0.502166      0.392428      0.296345
  30  15 3397.8231    3.3217  1.8690 12.6458 -0.0018  0.0306   0.0451   0.0776    0.0504   0.0000   440.7397       8.22871       14.0663      -5.57220       4.95384      -11.8688      0.442410    -0.0396264      -1.54957      -1.76949      -1.23490       2.18534     -0.583147     -0.224326      0.776351     -0.213259      0.518563     0.0340145       1.56147       2.17994       2.32372       2.45699       2.57272       2.45059       2.41308       2.20733       2.06596       1.85422       1.61320       1.36423       1.14098      0.968030      0.769555      0.584198      0.461041      0.355016
  30  16 3548.8851    2.6930  3.3150 11.9175 -0.0002  0.0406   0.0283   0.1117    0.0429   0.0000   442.3243       3.09528       11.6946       3.24971       4.57676      -7.99435       2.85819       1.21546      -2.55288      -3.60062      0.905504      -1.43002      -1.17254       1.60628      0.748501      0.493475     -0.902150     -0.254174       2.09038       2.76069       3.16009       3.20641       3.37342       3.31394       3.20542       3.00337       2.76692       2.40964       2.07585       1.79757       1.50785       1.25073      0.985387      0.807558      0.600082      0.468833
  30  17 3699.2938    2.2187  4.6163 11.4042 -0.0021  0.0513   0.0215   0.1395    0.0396   0.0000   433.0563       8.12820       17.8942      -8.00468      -5.95929      -13.5385      0.368913      -4.58169      0.387543       2.82239       1.29111       5.08343     -0.643333       3.75229       1.70656      -1.07512      0.817917       1.63803       2.57312       3.50701       3.85222       4.14808       4.24024       4.17671       3.92242       3.77034       3.44251       3.01502       2.65167       2.28277       1.90535       1.57713       1.25381       1.01057      0.761682      0.568396
  30  18 3849.1078    1.7838  6.3804 11.0509 -0.0006  0.0645   0.0160   0.1780    0.0327   0.0000   434.0559    -0.0247283       20.0458      -1.83424      -2.27376      -7.35657     -0.575161      -3.15915       3.29049     0.0695295     -0.352776      0.434773       2.32710       1.77562       1.18775      -2.25381     -0.101945     -0.893623       3.30483       4.39310       4.93665       5.21052       5.25602       5.26253       4.98129       4.69419       4.26753       3.84550       3.39759       2.92209       2.47005       2.01096       1.60721       1.27690      0.983987      0.750794
  30  19 3998.4732    1.4582  8.5297 10.8055 -0.0012  0.0839   0.0132   0.2393    0.0299   0.0000   444.6962      -2.78438       10.4686      -3.00053       14.9042      -3.69633       4.51267      -10.5895       3.46925      -3.96285      -4.26613       8.51267       4.73897       1.77092       5.08348      -1.51668      -1.52339     0.0824382       4.15741       5.57336       6.32462       6.66621       6.68847       6.73866       6.40674       5.94918       5.55725       4.99278       4.38501       3.71086       3.12071       2.56063       2.05925       1.68907       1.24888      0.958145
  30  20 4147.8491    1.1680 10.0943 10.7500 -0.0014  0.1092   0.0125   0.3120    0.0284   0.0000   447.3264       5.93369       16.2311      -13.3974       12.5501      -9.52589      -1.41493      -15.0770       3.69924      -5.17420      -2.51930      -1.33604       9.42184     -0.132444     -0.859493       2.94967       1.60193      0.621800       5.45391       7.31344       8.24994       8.67533       8.90894       8.69500       8.53951       7.89891       7.31607       6.45480       5.66274       4.85411       4.07544       3.39805       2.69296       2.16948       1.64708       1.25592
  30  21 4296.5821    0.9752 12.9257 10.5787  0.0034  0.1468   0.0101   0.4074    0.0252   0.0000   433.1675      0.422468       26.8062      -8.57541       12.5606      -25.2554       18.0298       2.77370      -2.42508       1.98597      -7.11315      -12.8615       1.17840       3.50593      -2.24458      -3.58870       2.15512       2.78703       7.38272       9.76844       11.0857       11.6044       11.9667       11.8205       11.3039       10.6096       9.83645       8.69277       7.66504       6.59583       5.51127       4.59210       3.68604       2.92591       2.22833       1.68198
  30  22 4444.7110    0.7669 14.3582 10.4517 -0.0001  0.1903   0.0086   0.4980    0.0220   0.0000   445.2113       9.84349      -2.51142       11.1759       23.8657       3.53431       2.37095      -3.62457       6.52005      -12.1618       14.4425      -16.5634      -2.26712      -3.77708      -10.3277    -0.0865632      0.377420      -1.22896       9.42389       12.6882       14.4141       15.1929       15.5505       15.3383       14.5201       13.9663       12.4741       11.3960       9.83912       8.54871       7.20974       5.93445       4.76647       3.81135       2.82783       2.17913
  31   5 1788.2287    0.4124  0.4011  9.2931 -0.0018  0.0137   0.0108   0.0325    0.0350   0.0000   440.8814      -1.04352       21.2123      -1.71272      -2.98973      -2.20586      0.205030    -0.0740520     -0.558512      -1.03124      0.841660     -0.266395    0.00111997     -0.513506    0.00269901     -0.156820      0.165352     0.0972256      0.642399      0.897121      0.943544       1.05765       1.06386       1.06848       1.01619      0.994594      0.893576      0.794876      0.671964      0.605470      0.458976      0.424449      0.318492      0.282466      0.194726      0.161149
  31   6 1969.4457    0.6208  0.5383  9.6218 -0.0029  0.0150   0.0140   0.0356    0.0443   0.0000   439.5448      -1.50987       22.0909     -0.191577      -4.64515       3.12948      0.300799      -2.33744      -1.33903       1.37632     0.0135046      -1.21345      -1.32823      0.497670      0.308239      0.334294      0.114770      0.147578      0.856720       1.13013       1.30006       1.35069       1.39816       1.36137       1.29575       1.20938       1.12268      0.972771      0.886592      0.731745      0.641184      0.471986      0.403922      0.310158      0.244338      0.190368
  31   7 2147.0584    0.9388  0.7585  9.8730 -0.0030  0.0175   0.0180   0.0438    0.0623   0.0000   439.7115     -0.332584       17.0521      -1.21205       1.36165     -0.387723     0.0235933     -0.977925      -4.06838     -0.563646       1.10066     0.0734513      0.387900      0.169847      0.270683     -0.182042     -0.110716   -0.00253651      0.910540       1.20015       1.30860       1.29635       1.41075       1.38192       1.32767       1.36695       1.18581       1.05881      0.870047      0.724768      0.649689      0.524987      0.437911      0.357624      0.281652      0.203009
  31   8 2318.9577    1.3043  0.9074 10.7163 -0.0068  0.0200   0.0239   0.0501    0.0622   0.0000   439.8480       1.14612       18.9186      0.310849      -1.22481      -2.91503       2.69395      0.615776      -1.64465      -1.93730      0.920862      0.155838      0.931502    -0.0816079       1.25666     -0.258687      0.235882     0.0182693       1.03648       1.44445       1.56698       1.71561       1.73356       1.64172       1.67449       1.55956       1.37508       1.23612       1.06345      0.870014      0.763632      0.608576      0.521723      0.395655      0.307307      0.233031
  31   9 2484.9894    1.8494  1.1030 11.1883  0.0006  0.0218   0.0305   0.0548    0.0721   0.0000   439.1775       2.26786       17.4559     -0.486837     -0.344711      -1.54741     -0.310536     -0.119658      -1.25986      0.811125      0.192609     -0.829777      -1.83964     -0.675634     -0.820462     -0.107032     -0.743873     -0.145846       1.09973       1.48868       1.59972       1.83489       1.77182       1.78969       1.67468       1.59176       1.43244       1.29686       1.15442      0.972721      0.862874      0.718593      0.546667      0.452794      0.341983      0.261545
  31  10 2647.8028    2.4090  1.0990 11.9140 -0.0037  0.0220   0.0407   0.0576    0.0711   0.0000   439.8512     -0.718640       14.8002      -1.95551      -2.97372      -2.53147      -1.78397       2.89729      0.308512      -1.91328     0.0738246       1.20901      0.652362      -1.05225     -0.794909     -0.872365     -0.256053      0.196142       1.08187       1.47797       1.63554       1.64814       1.79494       1.73363       1.67825       1.58482       1.39492       1.33276       1.12126       1.01033      0.819320      0.671522      0.545799      0.455594      0.340119      0.260963
  31  11 2808.4393    3.1614  0.8594 12.6334 -0.0017  0.0190   0.0582   0.0468    0.0609   0.0000   441.3486      0.860311       16.6085      0.537889      -2.98301      -2.68405       1.18612      -2.75974      -2.03044      -1.99775    -0.0281887      0.977029     -0.745925       1.33759    -0.0289913     -0.106803      0.452622     -0.175035      0.971580       1.36502       1.41624       1.56916       1.67822       1.60585       1.55568       1.49084       1.33497       1.19405      0.971542      0.838716      0.703919      0.575133      0.471518      0.373510      0.287054      0.229667
  31  12 2966.2012    3.8297  0.9503 12.9104  0.0032  0.0192   0.0671   0.0505    0.0659   0.0000   438.2126       1.73144       13.5521      -2.54323     -0.768374      -3.72026      -2.08648      0.210906      0.823378      0.638258       2.32680      0.800511     0.0395709     -0.476853     -0.266845      0.326268      0.403936      0.495828      0.953448       1.31316       1.39459       1.49453       1.58079       1.42502       1.48166       1.34639       1.29173       1.13188      0.984539      0.844633      0.725771      0.618134      0.481514      0.379139      0.308448      0.234899
  31  13 3121.4669    4.1654  1.1582 12.8827  0.0013  0.0220   0.0668   0.0576    0.0911   0.0000   439.3784       3.11214       15.9576      -3.01959      -1.64430      -4.25571     -0.119723      -1.22981    -0.0326136      -2.30312      0.898993     -0.214284     -0.425596     -0.214562     -0.263883     -0.162943      0.214090      0.233253       1.10208       1.45534       1.52826       1.66662       1.77432       1.74967       1.63156       1.51229       1.38610       1.29017       1.14177      0.962305      0.814067      0.688980      0.546131      0.444610      0.341734      0.258880
  31  14 3274.9590    3.8590  1.3946 13.0061 -0.0019  0.0257   0.0578   0.0649    0.0631   0.0000   439.3186       4.97156       15.0802       3.48711      0.452878      -4.99330      -2.29418      -5.27740      -3.05286     -0.392096      -1.27419      -1.06483      -2.61023      0.594593      0.215318     -0.836638    0.00817585     -0.184115       1.26829       1.71024       1.88067       1.98800       2.12128       1.97505       1.95813       1.86603       1.65090       1.51708       1.31217       1.13213      0.986102      0.808347      0.653915      0.520343      0.405093      0.299766
  31  15 3427.4927    3.1455  2.2316 12.3125 -0.0014  0.0314   0.0372   0.0850    0.0466   0.0000   440.2020       2.18532       10.4703      -3.49860       4.41912      -6.33562      -2.06044      -2.64873       4.16891      0.431056     0.0547934      -1.16792     -0.961780     -0.650319     -0.314878       1.42979     -0.601416      0.603480       1.60622       2.16217       2.41725       2.49882       2.54824       2.47088       2.37815       2.29158       2.07067       1.89088       1.71158       1.48298       1.26189       1.02021      0.812726      0.672013      0.513750      0.403429
  31  16 3579.3288    2.5186  3.4989 11.8355 -0.0007  0.0418   0.0256   0.1142    0.0395   0.0000   440.5334       9.16424       10.6756      -4.51505     -0.482056       1.55135      -5.37514      -5.24499      0.998780     -0.464182       2.76961       2.75147      0.685338      -1.91288      0.601477       1.88748     -0.250417    -0.0466689       2.05671       2.78332       3.09633       3.25039       3.40593       3.33395       3.21014       3.05676       2.75055       2.48348       2.19738       1.87401       1.58698       1.29723       1.07407      0.844813      0.652511      0.509893
  31  17 3730.4399    2.1174  4.8908 11.3384  0.0005  0.0517   0.0196   0.1439    0.0370   0.0000   438.1146       7.91705       17.2989      -9.09587      -6.45263      -2.21314       1.60672      0.165736       2.84463      -2.39880      -2.16478     -0.485907       3.46221       3.91039     -0.310954      0.935880     -0.140410     -0.786077       2.55503       3.44413       3.86860       4.03643       4.18942       4.08043       4.00962       3.67283       3.46697       3.04202       2.71186       2.32385       1.98618       1.67394       1.32859       1.09133      0.811184      0.623989
  31  18 3881.0572    1.7368  6.9149 10.9163  0.0004  0.0652   0.0147   0.1871    0.0318   0.0000   437.4187       8.18020       22.3050      -5.83616       2.41604      -14.2400       5.92910      -4.49622       5.62916     -0.368158      -7.38637      -1.58217       2.79294      0.352713       2.35080       1.06080      -1.17014      0.202438       3.28063       4.32538       4.89986       5.10458       5.36839       5.27792       4.94738       4.71145       4.24075       3.90039       3.48712       3.00088       2.49449       2.12289       1.72232       1.35185       1.06438      0.792878
  31  19 4030.8451    1.3542  8.8848 10.8283 -0.0012  0.0890   0.0127   0.2538    0.0279   0.0000   439.0165      -1.64434       21.8507       12.4412      -7.36750      -18.4886     -0.906944     -0.322978      -11.3275       9.22350      -2.75658      -6.10366       1.69523      -2.20803      -4.51018       2.69685      -1.34287     -0.300248       4.38709       5.75254       6.56752       6.84168       7.16485       7.00678       6.71992       6.39121       5.88467       5.24373       4.63430       4.02501       3.37129       2.83767       2.31548       1.82869       1.40594       1.07784
  31  20 4180.6793    1.1345 10.9949 10.6948 -0.0000  0.1187   0.0116   0.3300    0.0276   0.0000   433.7214       4.94441       5.73395      -2.48956       11.3514       1.78356      0.313257      -11.1011     -0.815699       9.04994     -0.855623      -9.58058      -5.09256      -2.36463      -1.93495       2.94158      0.980720       1.53118       5.76594       7.64950       8.58047       9.16604       9.29071       9.26930       8.92526       8.45620       7.70742       7.06064       6.13413       5.37076       4.46597       3.77363       3.05188       2.45087       1.88377       1.45653
  31  21 4330.0167    0.8968 13.2986 10.5495 -0.0061  0.1591   0.0090   0.4252    0.0238   0.0000   429.7324       23.2779      -11.5864      -14.3191      -1.72200      -4.53326      -12.5023      0.868807       6.46528      -3.40540      -3.85267       3.44500      -11.8650      0.233373       8.15693       1.05127       4.10291       3.65703       7.70113       10.2496       11.7698       12.3256       12.8942       12.4921       12.2720       11.4266       10.4297       9.46708       8.31588       7.04884       6.17721       4.95596       4.13526       3.26044       2.49421       1.91760
  31  22 4478.9438    0.7221 15.5721 10.4144 -0.0021  0.2120   0.0079   0.5425    0.0207   0.0000   424.9403       21.0306      -5.85335      -56.6952       22.2649       15.6491       21.5083       2.08899       9.54755       1.25098       1.46584       3.36701      -14.3941      -2.98495       1.73342      -5.48236       3.11919      -5.10985       10.2041       13.4588       15.5762       16.3231       16.9362       16.6134       16.0614       15.1444       13.6146       12.6768       10.9343       9.52662       8.21878       6.75166       5.50499       4.40729       3.34312       2.51844
  32   4 1616.4485    0.2694  0.1908  9.1932  0.0001  0.0123   0.0103   0.0216    0.0265   0.0000   441.3656      -1.05248       21.2727      0.275427      -3.76125      0.689314      0.382744     -0.679452     -0.530584     -0.358140     -0.277936    -0.0688837      0.548783     0.0590048      0.385652     0.0995811     -0.253004   -0.00792907      0.597556      0.815538      0.900173      0.960594       1.14777      0.930406      0.933271      0.791404      0.679689      0.704748      0.646351      0.681931      0.614565      0.508854      0.390719      0.295759      0.268810      0.188675
  32   5 1806.1370    0.4248  0.4303  9.3734 -0.0050  0.0146   0.0111   0.0337    0.0364   0.0000   440.2507      -1.74515       20.1570      0.860284      -3.55278     -0.403181    0.00659054     -0.569243     -0.268822     0.0183004      0.646462      0.720320     -0.506206      -1.05921    -0.0540490      0.480918     -0.191430     -0.309759      0.724564      0.953523       1.00853       1.19526       1.14835       1.11938       1.11506       1.03078      0.995557      0.854812      0.771050      0.629146      0.556676      0.441694      0.360389      0.297879      0.230002      0.191334
  32   6 1988.6672    0.6333  0.6213  9.6719 -0.0045  0.0162   0.0135   0.0409    0.0457   0.0000   442.0242     0.0651964       18.8896     -0.399308      -3.48213      -1.97146      0.166681     0.0701764     -0.363485       1.83198       2.52716      -1.25923      0.297522      -1.11898     0.0652617      0.600609     -0.160914      0.207080      0.774738       1.06006       1.22645       1.27668       1.32300       1.29728       1.25155       1.15286       1.04998       1.00045      0.862564      0.716568      0.625220      0.501794      0.415277      0.330966      0.260226      0.200109
  32   7 2167.3252    0.9405  0.8042 10.0292 -0.0029  0.0180   0.0175   0.0440    0.0574   0.0000   441.1539       2.30498       17.3038     -0.910876       1.77201      0.117012      0.404666      -2.07836      0.283075      0.792316       1.41637       1.38254      -1.24075    -0.0392147      0.868043      0.431968     -0.466785     -0.382509      0.889190       1.19067       1.28341       1.41262       1.51277       1.47847       1.36937       1.33322       1.17856       1.12357      0.967598      0.798631      0.690044      0.601753      0.469560      0.365199      0.305665      0.231414
  32   8 2340.0959    1.3958  0.9461 10.7239 -0.0023  0.0192   0.0240   0.0494    0.0634   0.0000   443.5702       2.53376       17.1857       3.31624      -3.17755     -0.964425     0.0125622       1.92334      -2.36222      0.832532      0.773797     -0.503235      0.128702       1.02659      0.188131      0.654902      0.128099     0.0604268      0.969918       1.26030       1.34644       1.46170       1.55369       1.56341       1.45574       1.39223       1.27010       1.17078      0.966415      0.878435      0.727011      0.612903      0.485857      0.387828      0.310282      0.250979
  32   9 2507.3293    1.9379  1.0894 11.1699 -0.0010  0.0211   0.0309   0.0528    0.0749   0.0000   441.1891       3.90362       19.4265      -1.95132      -4.23258      -1.37963       1.60605     -0.685315      0.654905      -1.39330      0.392769      0.826073      0.625969     -0.331209     0.0434603    -0.0650798     -0.351107      0.384286       1.04142       1.34682       1.55114       1.66569       1.67255       1.65713       1.59504       1.44883       1.36013       1.31447       1.09129      0.989401      0.818715      0.653743      0.552571      0.441387      0.351719      0.270917
  32  10 2671.7295    2.5792  1.0454 11.9246 -0.0004  0.0206   0.0424   0.0514    0.0692   0.0000   440.3621     -0.694243       18.1783       1.19564      -1.23677      -2.17479     -0.798966     -0.551758      0.672636      -1.39165      0.404816      -2.11256     -0.360877     0.0839360      0.627350      0.512549     -0.355962     -0.223819       1.00136       1.38594       1.40114       1.60054       1.51162       1.62014       1.55364       1.51503       1.31455       1.22380       1.03127      0.903734      0.784023      0.678114      0.551768      0.430853      0.326725      0.258590
  32  11 2833.7873    3.2417  0.9361 12.5405  0.0000  0.0194   0.0561   0.0472    0.0652   0.0000   438.5489       1.56314       16.7875     -0.431743      -3.75993      -1.75009      -2.31431      0.221037      0.834777      -1.56553       1.49167      -1.73871      -1.51261      0.452310     0.0310581      0.320033    -0.0589518     -0.709358      0.942997       1.27955       1.38067       1.48258       1.59432       1.49693       1.46156       1.37126       1.24086       1.14076      0.976110      0.919663      0.751750      0.659091      0.536234      0.410236      0.322788      0.242164
  32  12 2992.7869    4.0375  0.9278 12.7420 -0.0006  0.0182   0.0672   0.0458    0.0733   0.0000   439.0291       2.54921       14.8194     -0.352004      -2.08941      -2.82793      -1.17722      -1.83097      0.371439      -1.41602       1.01014     -0.592028     -0.864049      0.173782     -0.444212     -0.360882      0.183342      0.150235      0.950930       1.22561       1.34654       1.40172       1.43766       1.43355       1.40606       1.36387       1.24954       1.11216      0.968225      0.820408      0.714985      0.617849      0.492927      0.411342      0.309615      0.240699
  32  13 3149.0045    4.0141  1.0770 13.2407 -0.0032  0.0211   0.0666   0.0550    0.0642   0.0000   437.2703       3.13527       16.1514      -4.42945      -6.14289      -6.14179       3.81310      -1.10072      -2.03583      -2.03680       2.77449      0.440968      0.989025     -0.544335     -0.169455     -0.475183     0.0192482      0.136338       1.05549       1.39575       1.52008       1.66872       1.67794       1.67979       1.66668       1.53400       1.42606       1.22223       1.15082      0.951749      0.814687      0.666315      0.537311      0.445646      0.355600      0.272624
  32  14 3303.4410    3.7750  1.6278 12.6407  0.0012  0.0270   0.0511   0.0671    0.0676   0.0000   440.3361       4.50381       12.0787      0.510721      -2.32022      -6.75443      -2.51324      -5.35035       1.49847      -1.18027     -0.220574     -0.358009     -0.741515     -0.496841     -0.539949     -0.460498      0.822605      0.287555       1.29648       1.70294       1.86756       1.94558       2.07653       2.02689       1.96837       1.94335       1.67326       1.55476       1.37466       1.19850       1.01267      0.853782      0.697682      0.549121      0.452139      0.335916
  32  15 3456.7921    3.0706  2.3123 12.2662 -0.0003  0.0316   0.0354   0.0860    0.0458   0.0000   443.9155       1.35047       9.86731      -1.90559       6.10046      -6.51055      0.313489      -2.36978      -2.71621       2.04672     -0.971571      0.352312      0.698075       1.00658      0.103266      -1.21895    -0.0933139      0.672097       1.57732       2.09376       2.28935       2.37610       2.52354       2.43271       2.39676       2.29495       2.10659       1.92343       1.67669       1.44032       1.19275       1.00705      0.835361      0.685610      0.528895      0.425089
  32  16 3609.5897    2.4393  3.8103 11.6603 -0.0020  0.0441   0.0232   0.1135    0.0379   0.0000   441.4676       7.89538       10.1181      0.566803      -2.03935      -7.51060      -4.43227      -13.5830       3.25848      -5.51622     -0.596742      -2.35950      -1.49164    -0.0225090       2.00443       1.30808      0.782656     -0.580733       2.08110       2.84965       3.13425       3.31382       3.48804       3.40611       3.27830       3.16737       2.85192       2.57618       2.30657       1.99676       1.67908       1.39431       1.13761      0.919315      0.728201      0.561215
  32  17 3761.3359    2.0163  5.0565 11.3031 -0.0007  0.0532   0.0182   0.1445    0.0340   0.0000   440.7570       7.65851       15.5533      -10.5494      -7.03871      -12.4370       5.53872       2.24664      0.219507      -10.7789     -0.239117     -0.384532     -0.987211     -0.352772      -1.62388    -0.0512118      0.799633      0.154017       2.53827       3.44837       3.93378       4.01399       4.22787       4.20854       4.02564       3.86874       3.51100       3.16862       2.83800       2.37559       2.04205       1.71900       1.37910       1.15061      0.861710      0.685778
  32  18 3912.5747    1.6402  7.2362 10.9035 -0.0002  0.0688   0.0137   0.1950    0.0296   0.0000   438.4513     -0.616416       5.65315       4.24187      0.161990      -6.90396       5.53746       7.69611      -4.37992      -1.47154       5.39716       3.32146       6.70346      -2.42496      -2.72413     -0.227532     0.0139493       1.42220       3.30041       4.35365       5.01302       5.19137       5.51540       5.38851       5.18999       4.91894       4.51862       4.00516       3.61364       3.13915       2.64832       2.21145       1.84451       1.46352       1.12706      0.873260
  32  20 4213.4892    1.0783 11.3136 10.6130 -0.0021  0.1213   0.0104   0.3306    0.0268   0.0000   440.7649       5.57293       3.74190       21.5327      -5.62403      -5.09175       3.86041      -12.3455      -2.14565      -8.69918       16.1218      -8.99837      -1.60902       4.30202       2.24076      -3.20536      -2.66953     -0.165490       5.75714       7.63292       8.60625       9.15840       9.50557       9.51415       9.07605       8.60278       7.86483       7.17912       6.34397       5.49113       4.67807       3.88101       3.21157       2.58375       2.00081       1.53804
  33   4 1633.2231    0.2721  0.2094  9.2121 -0.0082  0.0122   0.0104   0.0239    0.0269   0.0000   440.3201     -0.688561       18.8562     -0.705707      -3.05434     -0.728522       1.55017     -0.123693     -0.128170      0.458125      0.190805     -0.536301      0.657213      0.156984      0.142272    -0.0686812    -0.0939974     -0.162439      0.672896      0.862709      0.891718       1.13179       1.18084       1.12002      0.950249      0.903879       1.07615      0.988013      0.933805      0.716885      0.505535      0.435679      0.423137      0.404941      0.410242      0.238910
  33   5 1823.8373    0.4348  0.4638  9.3763 -0.0010  0.0147   0.0105   0.0346    0.0362   0.0000   439.4652      -2.95218       19.0414     -0.681257      -1.75149      -1.14541      0.681484       1.06976      0.495310      0.415248      0.358156     0.0570209     -0.215674     -0.371878      0.143969     -0.496981    -0.0710680    0.00856908      0.722615      0.955681       1.06412       1.16591       1.19716       1.14356       1.06488       1.04291      0.945099      0.902348      0.770707      0.711932      0.610916      0.501455      0.382736      0.338413      0.263471      0.212555
  33   6 2007.6137    0.6976  0.6006  9.6321 -0.0041  0.0151   0.0148   0.0389    0.0472   0.0000   441.0032      -1.96024       21.8608      -1.28838      -4.03603      0.789226      0.152586       2.06081     -0.933641      0.395394     -0.807239     -0.226505      0.600608     -0.224025     -0.331106     0.0329627      0.520018      0.145012      0.694562      0.927864       1.00918       1.11156       1.10637       1.11223       1.11878       1.03725      0.927908      0.860843      0.785320      0.656625      0.598312      0.458500      0.401085      0.311688      0.251290      0.206007
  33   7 2187.3561    1.0207  0.8537  9.9818 -0.0020  0.0186   0.0177   0.0437    0.0650   0.0000   440.7807     -0.521022       21.1037      -1.99007     -0.287831      0.238542     0.0303218      -2.15558     -0.267228      0.549201     -0.188251      0.110416     -0.877995     -0.374801      0.282746      0.479976     -0.350239      0.183225      0.897178       1.22262       1.29774       1.42266       1.47540       1.46543       1.39161       1.34069       1.20737       1.09603       1.00621      0.829006      0.705483      0.610341      0.484659      0.409602      0.331631      0.244282
  33   8 2360.8384    1.4378  0.9496 10.9621 -0.0019  0.0207   0.0248   0.0498    0.0590   0.0000   440.3675      0.962829       21.9314      -1.84457      -1.93241      -2.26401       1.08253      -2.30566      0.342381     -0.518763      0.691029     -0.730956     -0.658224      0.250549     -0.155203      0.409799     -0.855521     0.0106349      0.896421       1.29814       1.36969       1.50579       1.57758       1.44886       1.52219       1.38098       1.29976       1.15064       1.05078      0.906953      0.783792      0.619324      0.525801      0.427428      0.339478      0.256527
  33   9 2529.1999    2.0179  1.0230 11.3441 -0.0022  0.0197   0.0327   0.0496    0.0700   0.0000   439.9537     -0.126190       19.2401      -2.52941      -4.79316      -1.56574    -0.0341676       1.49905    -0.0275056      -1.53870      0.862834     -0.949320      0.208734       1.16440      -1.24652     -0.745955    -0.0516896     -0.159933      0.963699       1.32536       1.42598       1.56623       1.59964       1.57906       1.45880       1.44313       1.29601       1.22292       1.08545      0.925188      0.781102      0.662740      0.524857      0.441863      0.337361      0.277011
  33  10 2695.0817    2.7151  1.0312 11.9988  0.0016  0.0206   0.0438   0.0487    0.0709   0.0000   439.4794       1.74925       15.9371      -2.62183      -3.09583      -3.96130      -1.29450      -2.02336      0.390388     -0.651539      0.387478      0.664611     -0.818604      0.217511     -0.111332      0.247263      0.250358    -0.0529194       1.00935       1.29299       1.39334       1.50145       1.55481       1.45555       1.52544       1.41760       1.25952       1.21513       1.08418      0.951364      0.801165      0.657520      0.519789      0.448050      0.367838      0.280704
  33  11 2858.6324    3.4383  0.9533 12.4881 -0.0015  0.0190   0.0569   0.0472    0.0712   0.0000   439.5535       1.36781       16.4884      -3.82060      -2.52931      -3.34460      0.248133      -4.10339     -0.525788       1.43042      0.318155      -1.88094     -0.462467      0.928552      0.133477     -0.374898     -0.342217      0.513440      0.921570       1.27378       1.36884       1.48226       1.56785       1.53226       1.55021       1.39530       1.26030       1.11741      0.999640      0.853589      0.747149      0.612803      0.493281      0.399320      0.312019      0.247622
  33  12 3018.8791    4.1579  0.9904 12.8828 -0.0009  0.0191   0.0677   0.0476    0.0714   0.0000   438.5658       1.84929       15.8251      -1.58010     -0.398624      -4.48069      -1.28519      -2.18608     -0.600485      -1.75016      0.746563      -1.21014     -0.446083      0.612580      0.522390      0.116175     0.0995500      0.183311      0.961205       1.27301       1.39056       1.45212       1.45034       1.46385       1.42673       1.31685       1.24890       1.15766       1.01751      0.918944      0.770640      0.647427      0.549260      0.440388      0.343648      0.273298
  33  13 3176.1630    4.1905  1.1648 13.1161 -0.0011  0.0216   0.0669   0.0587    0.0704   0.0000   437.5801       5.20147       12.8223      -2.44768      -1.01150      -4.33772      0.843784      -1.05119     0.0562908     -0.906888      0.723792     -0.151109      0.846729       1.55656     0.0445238      0.474565      0.184803      0.119625      0.997206       1.38032       1.48687       1.55728       1.59706       1.62511       1.56025       1.54063       1.37833       1.23050       1.09091      0.962705      0.814652      0.724904      0.581356      0.477314      0.374673      0.285297
  33  14 3331.5349    3.6098  1.8574 12.5394 -0.0018  0.0276   0.0457   0.0734    0.0601   0.0000   442.0184       5.09983       12.2415      0.523925       1.60505      -5.51746      -1.64480      -4.60928     -0.955068      -1.98385      -2.20643     -0.924300     -0.263050      0.758992      0.521664     -0.737921     -0.631011      0.556628       1.30163       1.74405       1.86648       2.05632       2.11676       2.10518       2.06021       1.90548       1.81075       1.59468       1.42817       1.24348       1.04895      0.917678      0.727088      0.611160      0.465635      0.363350
  33  15 3485.9185    2.9073  2.7969 12.1822  0.0004  0.0341   0.0304   0.0990    0.0396   0.0000   441.8631       3.39305       8.70394      0.866995       2.25994      -11.0446      -5.90534      -4.79342     -0.552654      0.418828     0.0149461      -1.93602      0.355706      -2.36943     0.0908909      -1.05677       1.46867      0.317139       1.59478       2.14651       2.38460       2.55734       2.67842       2.60029       2.51800       2.43634       2.21341       2.04879       1.78925       1.51972       1.32811       1.10942      0.897435      0.738031      0.588913      0.461962
  33  16 3639.2499    2.3767  4.0914 11.5321 -0.0011  0.0432   0.0210   0.1178    0.0351   0.0000   443.6479       8.63778       8.39105      -4.30671       9.62739      -2.81348      -2.62609      -11.7606       8.37168      0.735594      -1.22848     -0.487617     0.0473299      -2.05045      -1.24320    -0.0276539      0.467568     -0.218922       2.03016       2.64009       3.04413       3.15641       3.30651       3.25987       3.14382       3.02643       2.77005       2.48862       2.26181       1.94107       1.70175       1.44434       1.16909      0.947263      0.741803      0.582491
  33  17 3791.9773    1.9403  5.6463 11.1761 -0.0015  0.0547   0.0163   0.1564    0.0318   0.0000   438.8735       6.45789       13.2659      -2.14430      -1.18402      -8.80402     -0.144002      -2.58742       7.28825      -7.29337       2.18679       1.61589      -4.79413       1.79343       1.65903       1.59357      0.859819      0.744229       2.54940       3.39500       3.85513       4.04308       4.19383       4.16671       4.06493       3.82456       3.50017       3.28167       2.84091       2.48714       2.13205       1.78802       1.46859       1.19763      0.947036      0.732609
  33  18 3943.7720    1.6125  7.7898 10.8797 -0.0003  0.0727   0.0132   0.2027    0.0286   0.0000   444.2027       8.55078       13.0782      -13.2993      0.545257      -16.4977      -10.3964      -1.74999       2.49267      -1.18643       3.38884     -0.172571     -0.176609      0.110812       1.35349      -1.82202      -1.19767     -0.899663       3.33425       4.63270       5.09413       5.53624       5.50685       5.62898       5.40659       5.14510       4.71318       4.27971       3.79574       3.33017       2.85224       2.39874       1.98119       1.59557       1.24534      0.972675
  33  19 4095.1250    1.2809  9.7416 10.7474 -0.0021  0.0957   0.0114   0.2703    0.0266   0.0000   448.4079      -9.46627       19.0174      -15.1661       1.18985      -8.37205       8.96724      -18.8265       5.85999      -3.56776      0.384938       8.24478       4.98950      0.344109     -0.373541       1.74043      -4.23755      0.954519       4.43812       5.93440       6.68994       7.05711       7.31270       7.15119       7.11100       6.58559       6.22755       5.64011       4.92934       4.43543       3.75542       3.14786       2.64175       2.11887       1.67109       1.30192
  33  20 4245.6254    1.0632 12.1715 10.5682 -0.0005  0.1284   0.0095   0.3479    0.0254   0.0000   439.2218       5.47587       25.4103       26.3576       1.52426      -11.7880       1.61379       14.4168       13.5764      -8.64097      -7.47203       26.3896       2.89295      -12.1935     -0.415793      0.844974    -0.0945087      -1.73074       5.83823       7.79206       9.03228       9.43777       9.87607       9.76410       9.32204       8.94816       8.24358       7.44835       6.66920       5.87027       5.03665       4.20445       3.51165       2.82917       2.16912       1.70524
  33  21 4396.0743    0.8112 14.0097 10.4972 -0.0003  0.1747   0.0081   0.4537    0.0216   0.0000   428.0390       15.9369      -2.44975      -3.57275      0.499228       6.40183      -8.03109       2.40404       6.51146      0.209735      -9.46451      -2.64600       11.2854      -2.52776       3.06942       5.81232       1.50134       1.00003       7.80828       10.5268       12.0857       12.7794       13.2132       13.1099       12.8523       12.0428       11.2093       10.2033       9.03431       7.88827       6.70360       5.71395       4.76564       3.76267       2.95308       2.30816
  34   3 1441.1369    0.1521  0.1110  9.1439 -0.0194  0.0096   0.0090   0.0191    0.0222   0.0000   441.1494     -0.722996       19.8853     -0.853223      -3.87776     -0.390454      0.266731     -0.876807      0.281345      0.214097      0.679988      0.662087      0.131709    -0.0366345      0.236565     0.0737449    -0.0854893      0.117381      0.522113      0.641773      0.668780      0.791815      0.860719      0.855138      0.779263      0.740092      0.672239      0.594760      0.513088      0.490154      0.388795      0.341160      0.276481      0.203993      0.167969      0.134494
  34   4 1649.7111    0.2798  0.2761  9.1851 -0.0079  0.0146   0.0097   0.0279    0.0280   0.0000   440.3361     -0.304619       20.1765      -1.32566      -3.82995     -0.154709       1.22669      0.526454       1.10266     0.0746728      0.815234       2.16064     -0.131848     -0.108950      0.462009     -0.153987    -0.0776281     -0.153827      0.779133       1.16081       1.24584       1.39418       1.36652       1.40709       1.29333       1.16982       1.07089       1.03725      0.936200      0.860850      0.637479      0.497171      0.393990      0.304086      0.249929      0.184242
  34   5 1841.2360    0.4737  0.4228  9.4148  0.0002  0.0137   0.0114   0.0290    0.0356   0.0000   440.6011      0.619411       20.2316     -0.332165      -2.87837      0.217398      0.242886      -1.51514     0.0847638      0.151639      0.907589      0.315622     -0.742270     -0.145002      0.212358      0.336110     -0.367894    -0.0976266      0.594994      0.838662      0.921522       1.01100       1.04134       1.07715      0.977445      0.960970      0.924141      0.785738      0.750452      0.596222      0.545991      0.436640      0.354729      0.304915      0.246451      0.188212
  34   6 2026.3324    0.6996  0.6597  9.7068 -0.0010  0.0171   0.0137   0.0389    0.0492   0.0000   441.8649      -2.58154       19.7569    -0.0294665      -1.90057     0.0241139       1.05385      0.605249     -0.561974     -0.774230      0.450856     -0.120269      0.365071      0.372638     -0.217345     -0.586490      0.259805      0.124229      0.780132       1.07258       1.31035       1.36763       1.46190       1.44567       1.39075       1.29942       1.16694       1.05037      0.918793      0.772797      0.649521      0.543734      0.435856      0.362922      0.281154      0.218817
  34   7 2207.0589    1.0307  0.8970 10.3058 -0.0019  0.0194   0.0180   0.0469    0.0558   0.0000   439.7465     -0.741449       20.9031      -1.99697      -1.95838      -3.07065      0.664692      -2.44042     -0.332970      -1.89407      -2.21082       1.27348     -0.910188      -1.07903     -0.847109      0.876700      0.507860      0.134697      0.884095       1.24279       1.34297       1.50926       1.53276       1.48388       1.39715       1.34121       1.24079       1.15096      0.992182      0.890675      0.794370      0.665190      0.563709      0.452344      0.354752      0.276763
  34   8 2381.3128    1.5437  1.0226 10.8377 -0.0016  0.0213   0.0248   0.0498    0.0680   0.0000   440.5316      -2.20433       20.4447       1.98639      -2.04206      -2.46307     -0.746776       1.26529      -1.51192       1.50978      0.761331     -0.959199     0.0469497      0.449827      0.601389     -0.715568     -0.249074     -0.197025       1.02492       1.47985       1.63924       1.67458       1.68268       1.52960       1.46818       1.36557       1.29546       1.26376       1.23754       1.10156      0.990727      0.835197      0.658216      0.532637      0.437928      0.330523
  34   9 2550.6793    2.1461  1.1262 11.3022  0.0003  0.0203   0.0328   0.0541    0.0745   0.0000   441.9521     -0.598299       19.8351     -0.137849      -2.33855      -2.40268      0.750846     -0.136184     -0.539716       1.81202      0.974807       1.52900      -1.68243     -0.840835      0.126864    0.00105678    -0.0926301     -0.131798      0.917919       1.28874       1.40559       1.47450       1.60147       1.54712       1.54621       1.43451       1.31605       1.19479       1.05845      0.920199      0.775419      0.682014      0.535676      0.444588      0.359756      0.270788
  34  10 2718.0356    2.8384  1.0492 11.9898  0.0008  0.0201   0.0444   0.0500    0.0692   0.0000   438.9001       2.80589       16.8686      -1.13770     -0.265937      -4.75556       1.46918      -1.43721     -0.246581      0.153759       1.15667      0.122818     -0.629375      0.898389      0.173811      0.412152      0.485446     -0.102772      0.958823       1.36476       1.44360       1.55761       1.44246       1.45668       1.39381       1.36329       1.26690       1.23139       1.10089      0.979939      0.846778      0.721906      0.569552      0.473802      0.385918      0.289255
  34  11 2883.0120    3.6301  0.9891 12.6952 -0.0040  0.0199   0.0604   0.0488    0.0651   0.0000   438.3916       2.06893       15.3560      0.277698      -3.24599      -2.53874      0.254776      -1.01308      -1.74291      -3.30756       2.45175      -1.50848       1.69178      0.470535     0.0176290      0.414088     -0.179138     0.0250267      0.913399       1.34229       1.34734       1.52116       1.51855       1.44329       1.43205       1.28741       1.24289       1.17009       1.10348      0.974281      0.850875      0.689602      0.553129      0.448153      0.363155      0.276396
  34  12 3044.5045    4.1110  1.0847 12.8624 -0.0008  0.0201   0.0639   0.0499    0.0699   0.0000   438.9246       3.47668       17.0028      -2.57797      -1.66464      -1.33410      0.777535      -2.67732     -0.907432      0.474947       1.57734      -1.92919     -0.465448       1.55705      0.152532    -0.0769361    -0.0301049     -0.444300      0.915274       1.25389       1.33217       1.47567       1.47403       1.51902       1.44516       1.37616       1.28677       1.15903       1.04514      0.914866      0.804225      0.647990      0.562548      0.461085      0.355482      0.282397
  34  13 3202.8837    4.1711  1.3336 12.7381 -0.0000  0.0230   0.0583   0.0564    0.0686   0.0000   440.5513       5.07087       16.1414      -2.71517      -2.04859      -4.95034       1.19388     -0.853707     0.0211354      -1.27217      0.260543      0.458291      0.347995     -0.244867       1.17028      0.302810    -0.0731324     0.0160061       1.06560       1.48855       1.52182       1.71919       1.72079       1.69712       1.64905       1.54511       1.46014       1.37284       1.19933       1.04723      0.963843      0.798795      0.652083      0.525655      0.435689      0.333762
  34  14 3359.3578    3.5234  1.7739 12.7179 -0.0019  0.0269   0.0460   0.0722    0.0546   0.0000   440.4538       2.75961       11.4436      -4.98908      -3.75928      -10.2853      -2.96489      -2.16489       3.35867      -3.41447      -2.87783     -0.353717      -1.12665      0.613939      0.244549    -0.0857576      0.885235      0.692588       1.22331       1.67553       1.87314       2.02698       2.03168       2.07684       1.94847       1.90934       1.73966       1.57391       1.43536       1.21420       1.05569      0.908623      0.742178      0.625226      0.484084      0.378910
  34  15 3514.5765    2.8204  3.1692 11.9586  0.0006  0.0377   0.0277   0.0993    0.0414   0.0000   441.4076      0.576554       8.04229     -0.822462       4.36355      -9.82026      -9.82438      -6.43503      0.949483      0.908357      0.385423      -1.84520      0.585177       1.02966      0.279149     -0.383984     -0.433275      0.343056       1.66306       2.31194       2.57215       2.75970       2.80048       2.81320       2.73842       2.60375       2.39157       2.18907       1.95236       1.71101       1.48538       1.24068       1.02936      0.840736      0.666530      0.526027
  34  16 3668.8708    2.2905  4.4821 11.5299 -0.0012  0.0461   0.0197   0.1246    0.0325   0.0000   440.6740       3.90427       20.6759      -2.75961      -1.06542      -4.53272      -5.01462      -3.60846       1.48033      -3.21741      -4.11975       1.45612     -0.727677     -0.787880    -0.0407115       1.64088      0.481032   -0.00459679       2.06605       2.81044       3.09332       3.34309       3.46863       3.49195       3.36190       3.20597       2.97924       2.67124       2.42494       2.09692       1.82302       1.49295       1.25369       1.03666      0.796965      0.650140
  34  17 3822.1703    1.8098  6.0779 11.2278 -0.0006  0.0614   0.0155   0.1639    0.0289   0.0000   437.8231       10.1118       18.3862      -10.2715      -2.93753      -5.52056       6.25542      -7.46555     -0.776615      -3.68219     -0.353358      -1.34711       2.94965       1.20665     -0.279799       2.42261     -0.118267      -1.12192       2.70338       3.65049       4.16258       4.37187       4.52153       4.54968       4.38605       4.18232       3.90631       3.53053       3.16465       2.74665       2.38242       2.01309       1.68114       1.36596       1.05598      0.856318
  34  18 3974.6911    1.5332  8.4673 10.8261 -0.0011  0.0781   0.0123   0.2164    0.0279   0.0000   436.9958       12.9413       22.6796      -8.43408      -9.90281      -12.0206       12.8533      -2.87131      -3.22870      -1.72323      -1.02417      -8.52256      -3.55129     -0.992359      -2.54067       1.74072      -1.61520      -1.05389       3.51317       4.76007       5.31190       5.66050       5.95483       5.87571       5.63436       5.46004       5.02759       4.58603       4.08184       3.58139       3.07493       2.61632       2.15306       1.76922       1.39306       1.09771
  34  19 4126.3690    1.2428 10.5468 10.6996 -0.0009  0.1028   0.0105   0.2891    0.0257   0.0000   442.0024       14.2168       24.1119      -4.72649       2.26473      -8.64312      -13.8501      -9.99631      -5.62926      -1.91166    -0.0638845      0.959957       3.54765      -2.03365       5.60589       2.34092      -4.56883      -1.03789       4.62014       6.14942       6.86431       7.41146       7.67491       7.67157       7.37008       7.11515       6.53563       5.93647       5.36484       4.68176       4.06347       3.41745       2.89103       2.31156       1.84259       1.44057
  34  21 4428.6698    0.7620 13.1626 10.5115 -0.0004  0.1706   0.0084   0.4464    0.0214   0.0000   435.0385       1.52148       14.2562      -13.3963       3.15832       4.30404      -20.6640     -0.825891       1.29614       13.4893      -6.41249       10.9096       4.75861      -11.6329      -6.28571       5.65130      -2.25708       1.83165       7.50348       9.90651       11.5053       11.9873       12.3700       12.5142       11.8888       11.6245       10.7392       9.77607       8.83278       7.73700       6.65711       5.74932       4.70579       3.88228       3.00850       2.40502
  35   4 1665.9484    0.3051  0.3471  9.1811 -0.0040  0.0151   0.0089   0.0297    0.0302   0.0000   440.9399     -0.675667       19.7871      0.391433      -3.86261     -0.917119       1.80865       1.81909      -1.99286     -0.236718     -0.186534      0.470041    0.00401761     -0.177980      0.419702     0.0182360      0.303296    -0.0130518      0.714206      0.951352       1.19209       1.31587       1.37129       1.32675       1.36052       1.27391       1.05348      0.960121      0.856416      0.693188      0.589596      0.490269      0.409280      0.319796      0.257931      0.203764
  35   5 1858.4705    0.5107  0.3910  9.3607 -0.0032  0.0133   0.0125   0.0282    0.0366   0.0000   440.5832     -0.825160       20.0135      0.238540      -3.91036     -0.259842      0.839169     0.0306825      0.777442     -0.389361     -0.898166     -0.550521      0.589807      0.397792     -0.398368      0.116390     -0.140389     -0.191861      0.544973      0.779279      0.925503      0.902899       1.01254      0.931631      0.879900      0.875423      0.775327      0.760994      0.665006      0.582990      0.520431      0.444760      0.344705      0.291752      0.231173      0.186693
  35   6 2044.8338    0.7344  0.6930  9.7323 -0.0048  0.0165   0.0142   0.0382    0.0493   0.0000   441.7944     -0.241634       20.5229      0.332042      -4.05863      -3.02996       1.39046      0.907749      -1.37725      0.618290       1.20636      0.536330    -0.0396470      0.727394       1.80488    -0.0479802     0.0467947    -0.0509669      0.744916      0.997838       1.15135       1.16800       1.23416       1.22936       1.16553       1.11425       1.04796      0.971266      0.886847      0.768348      0.666101      0.585636      0.453287      0.377879      0.303043      0.245122
  35   7 2226.4621    1.0815  0.8765 10.2930 -0.0020  0.0187   0.0188   0.0467    0.0578   0.0000   442.3693      0.552756       18.7878       1.21104      -4.63230      0.550453      -1.30318      -1.28930      -1.23008      -2.82260       1.75257     -0.572982      -1.04976      0.316750     -0.550852     -0.446540     -0.267379      0.433988      0.904535       1.27007       1.46022       1.57622       1.67770       1.72057       1.59886       1.52930       1.33391       1.20673       1.05066      0.882288      0.760281      0.620403      0.523030      0.413283      0.330202      0.256511
  35   8 2401.3901    1.6184  0.9525 11.0175  0.0000  0.0195   0.0263   0.0457    0.0627   0.0000   439.5998      0.681955       18.2081      -2.54201      -1.96351      -3.57231       1.08087     -0.547691     -0.861266      0.642502      0.518045     -0.822110      0.530038     0.0380343     -0.741794     -0.641563      0.210529      0.237644      0.847225       1.16899       1.23966       1.35771       1.40501       1.44109       1.30749       1.33226       1.15181       1.09865       1.00289      0.857130      0.813413      0.657829      0.557146      0.448424      0.357702      0.287655
  35   9 2571.8561    2.1898  1.0842 11.6208  0.0013  0.0212   0.0337   0.0500    0.0667   0.0000   440.0721       2.53182       19.5402      -1.25656      -1.58497      -2.63141      -2.52442      0.768887      0.775583     -0.572215     -0.296778      0.287126     -0.577581     0.0329057    -0.0219404    -0.0796831      0.177958    -0.0406211      0.939474       1.28701       1.37430       1.48444       1.50743       1.55653       1.54850       1.41312       1.28735       1.25224       1.10012      0.957279      0.808446      0.713864      0.562588      0.490638      0.371709      0.302617
  35  10 2740.5859    2.9303  1.0461 12.0927 -0.0009  0.0191   0.0455   0.0489    0.0686   0.0000   441.8506       2.55583       17.2575     -0.311090      -1.88334      -1.72366     -0.515916      -4.00508       2.11623      0.119881      -1.40564      0.258488      0.520963      0.376815     -0.138919    -0.0569591     -0.178867      0.500116      0.908955       1.18389       1.27144       1.38114       1.45814       1.41082       1.37419       1.28864       1.25054       1.11803       1.02181      0.903910      0.768954      0.663826      0.537970      0.444852      0.376806      0.290485
  35  11 2906.9300    3.6870  0.9885 12.7701 -0.0009  0.0184   0.0591   0.0486    0.0641   0.0000   440.5415      0.710527       16.6438      -2.38368      -3.11807      -1.10873      0.602204      0.107268      0.966986      -2.06133     -0.494834     -0.532731     -0.382828      0.541057      0.257335      0.445387      0.150381     0.0371234      0.822905       1.12252       1.18067       1.35047       1.38975       1.37473       1.37853       1.26200       1.17773       1.09049      0.978914      0.853295      0.732203      0.613994      0.492351      0.421359      0.332915      0.265995
  35  12 3069.7031    4.1754  1.0298 12.9763 -0.0001  0.0194   0.0652   0.0495    0.0681   0.0000   439.8555       3.49192       13.7231      -4.61353      -2.08174      -4.38272     -0.484108      -3.05933       2.30217     0.0243076      0.182276     -0.395554      -1.21992      0.708468     -0.202672    -0.0190312      0.800271      0.210707      0.927443       1.27098       1.37551       1.42262       1.37435       1.42147       1.35999       1.34099       1.25128       1.16729       1.07290      0.946617      0.820886      0.666780      0.551240      0.485298      0.396907      0.310392
  35  13 3229.3049    4.0361  1.3356 13.0360 -0.0021  0.0229   0.0584   0.0594    0.0589   0.0000   442.0862       4.35257       13.7915      -2.86667      -1.78091      -4.56535       2.28237      -4.23316      -3.45018    -0.0657047     -0.217201     -0.526526     -0.805966     -0.216395      0.628807      0.610494      0.159019    -0.0245048       1.03345       1.42175       1.55230       1.64187       1.72992       1.69549       1.67393       1.66384       1.49224       1.38416       1.21632       1.03225      0.907290      0.757797      0.637427      0.520177      0.418192      0.334734
  35  14 3386.7220    3.3711  1.9267 12.6393 -0.0007  0.0278   0.0416   0.0760    0.0448   0.0000   442.3893       7.42000       10.1990      -4.26039       2.50997      -2.72214      -1.83686      -3.14100       1.71132      0.225535       2.97892       1.70405      -2.12068       1.45854     -0.370329       1.04728      -1.08278     -0.298613       1.21049       1.62857       1.83357       1.93343       2.05554       1.97646       1.95244       1.89450       1.69261       1.63407       1.42764       1.26477       1.11791      0.893245      0.773858      0.640521      0.520006      0.411727
  35  15 3542.9479    2.6884  3.2519 12.0809 -0.0007  0.0386   0.0267   0.1030    0.0364   0.0000   438.5618       5.10627       9.11421      -3.74095       3.13283      -3.18009      -6.50036      -7.02023       3.87372      0.449682       1.38099      -4.24115     -0.400687      0.135257      -1.43727       1.56181     -0.225800     -0.150931       1.65818       2.29615       2.50841       2.73091       2.90482       2.79423       2.76756       2.59460       2.42565       2.22447       2.01385       1.76111       1.50682       1.28084       1.07130      0.880200      0.699754      0.561623
  35  16 3697.9262    2.1344  4.7591 11.5323 -0.0009  0.0500   0.0182   0.1346    0.0289   0.0000   444.7034       4.51622       12.8948      -12.5778      -3.28803      -3.77358      -10.1743      -9.06777       2.09039      -4.99303     -0.317171       1.97011      0.701007      -2.72309      0.451354       1.70195       1.26451      0.825806       2.05175       2.93534       3.19353       3.48529       3.56578       3.56375       3.50190       3.25878       3.13004       2.79947       2.54996       2.24964       1.93020       1.67207       1.38007       1.15208      0.884099      0.690275
  35  17 3852.0857    1.7798  6.6041 11.1163 -0.0003  0.0618   0.0143   0.1706    0.0280   0.0000   441.4499       5.29013       13.1633      -3.48227      -11.8255      -2.27558      0.148533      0.992424      -3.69996    -0.0916550      -3.77708      -1.67650      0.428349       1.06095     -0.902797     -0.643845      0.736421      0.586058       2.69141       3.65727       4.07235       4.33317       4.63271       4.53357       4.44095       4.16054       3.93959       3.50328       3.24883       2.81055       2.44806       2.12346       1.73806       1.46638       1.13031      0.900387
  35  18 4005.3238    1.4515  8.2862 10.8506 -0.0005  0.0788   0.0121   0.2170    0.0269   0.0000   434.8584       15.8479       11.7614       2.03875      -17.6479      -18.2236       1.26418      -4.27244      -1.83032      -1.77286      0.179238      0.533971      -6.81391       4.69315       1.63911      -2.38120       1.92189     -0.880250       3.40758       4.59612       5.18464       5.40976       5.73333       5.67700       5.55674       5.30365       4.94893       4.56630       4.08287       3.58418       3.09272       2.64610       2.21627       1.81687       1.45189       1.14976
  35  21 4460.8031    0.7477 15.1688 10.4672  0.0008  0.1943   0.0076   0.4968    0.0196   0.0000   422.4640       3.52797       25.3801       8.57834      -9.24719      -16.5370       8.73219      -9.94683       5.21242       4.29979       11.5316      -18.7137      -15.6093       5.34627       6.69547     -0.682155      0.856114      -1.18340       8.15630       10.8180       12.6191       13.2801       13.9493       13.6462       13.6157       12.8074       12.1462       10.9947       9.90627       8.73460       7.54297       6.50745       5.38032       4.52121       3.44856       2.77582
  36   4 1681.9018    0.2997  0.2869  9.2595 -0.0038  0.0122   0.0092   0.0259    0.0278   0.0000   440.3678     -0.688667       21.3324      0.192867      -3.13291      0.573809      0.514363     -0.468187     0.0917971       1.05270      0.703205     -0.570741     -0.427226     -0.255626     -0.543147     -0.139408     -0.106635     0.0114863      0.556909      0.751209      0.861351      0.890378      0.876635      0.922522      0.924944      0.883792      0.837298      0.782919      0.648143      0.561019      0.506289      0.378717      0.347044      0.270997      0.227415      0.198198
  36   6 2063.1173    0.7643  0.6737  9.8321 -0.0039  0.0160   0.0147   0.0389    0.0478   0.0000   440.9024      0.574632       19.2828     -0.737701      -2.71732       1.52645     -0.263703      -1.95754     -0.372890       1.31924      -1.13520      -1.01109     -0.336244      0.346994      0.516933      0.555323      0.331222     -0.394125      0.690685      0.990080       1.03306       1.19560       1.19623       1.22363       1.13308       1.08147      0.956887      0.940052      0.813071      0.715840      0.692458      0.620428      0.500809      0.431238      0.332752      0.280732
  36   7 2245.5577    1.1296  0.9002 10.3726 -0.0034  0.0183   0.0188   0.0456    0.0569   0.0000   439.5600       2.06009       20.0136      -1.31949      -1.39156      -1.17741     -0.166516     -0.983981      0.426903      0.523407     -0.633768     -0.176282    -0.0545246       1.02732      0.238857      0.293707     -0.139176     -0.435934      0.748576       1.05916       1.15379       1.26236       1.28198       1.26180       1.26611       1.20816       1.13551       1.02183      0.945558      0.828737      0.687149      0.587121      0.491399      0.428317      0.325231      0.271933
  36   8 2421.1792    1.6518  1.0749 11.0525  0.0014  0.0202   0.0256   0.0515    0.0654   0.0000   439.8430      0.261656       20.5436      -1.30653      -4.03583    -0.0230587      0.221324     -0.215627     -0.763472      0.240036       1.56690      0.562799     -0.757635      0.343767     0.0610171     -0.417173      0.466009     0.0705944      0.853251       1.17814       1.27224       1.36227       1.38690       1.42696       1.34895       1.34607       1.25507       1.10666       1.04268      0.921138      0.803320      0.683857      0.577419      0.479950      0.370875      0.312773
  36   9 2592.8237    2.2145  1.1254 11.7450 -0.0010  0.0201   0.0341   0.0556    0.0626   0.0000   440.5518       2.00339       18.7901       1.30156      -2.52817      -3.08317       1.80772      0.718635      -1.80661     -0.757001      0.610318     -0.131049     -0.589433     -0.658735      0.694214  -0.000583378     -0.272996     -0.131074      0.880085       1.18925       1.33181       1.41834       1.51347       1.48512       1.42762       1.36783       1.29243       1.16711       1.05686      0.926502      0.802539      0.694204      0.564213      0.469354      0.379178      0.310963
  36  10 2762.7622    3.0817  1.0334 12.0897  0.0004  0.0184   0.0467   0.0470    0.0719   0.0000   441.5100       1.64866       19.1692     -0.423792      -1.93400     -0.726723      -1.28698      -2.81053     0.0473672      0.880525       1.69887     -0.462146      -1.06727      0.201338      0.266952     -0.290295      0.363996      0.320129      0.804598       1.06012       1.15659       1.29100       1.31662       1.34520       1.30199       1.26913       1.12765       1.06108      0.962420      0.826922      0.726782      0.628976      0.516163      0.424125      0.348913      0.275149
  36  11 2930.3397    3.9251  0.9690 12.8627 -0.0025  0.0182   0.0626   0.0462    0.0638   0.0000   440.8933       1.56256       16.9474      -1.24857     -0.288153      -3.05678       1.55551      -1.40951      0.717872     -0.230311       1.69176     -0.754587     -0.929739      0.244480    -0.0760500     -0.415778     -0.217582      0.135160      0.776600       1.10117       1.15484       1.32758       1.34288       1.32631       1.30736       1.26376       1.15415       1.09757      0.954765      0.853434      0.708850      0.620856      0.504054      0.415413      0.336545      0.285853
  36  12 3094.4206    4.4167  1.0811 13.0484 -0.0008  0.0197   0.0666   0.0502    0.0708   0.0000   437.8577       2.75357       15.7677     0.0178242      -1.27876      -5.12576     -0.517355      -2.54508       1.05936     -0.581065      0.883541       1.33813     -0.130990      0.439009       1.04027      0.319762      0.161226      0.620637      0.909548       1.19506       1.33035       1.32584       1.42745       1.40501       1.37763       1.36238       1.25136       1.18638       1.06217      0.905342      0.787502      0.678131      0.578289      0.480845      0.385578      0.312139
  36  13 3255.1856    3.9797  1.4227 13.0531 -0.0002  0.0231   0.0551   0.0626    0.0531   0.0000   438.9960       4.06592       15.0110      -2.26775      0.592825      -3.70642       3.10254      -2.11854      0.131436      0.217154       1.74986     -0.293269     -0.860370       1.11230     0.0802812     -0.206822    0.00519509     0.0110477       1.01110       1.27922       1.50936       1.56226       1.63477       1.59212       1.59129       1.56401       1.38223       1.28451       1.18923       1.05823      0.927344      0.803129      0.655508      0.551460      0.460573      0.362025
  36  14 3413.8364    3.3528  2.1243 12.4216  0.0019  0.0284   0.0378   0.0746    0.0452   0.0000   439.9852       4.27222       14.9344      -5.62955      0.686434      -3.98510      -4.27050      -3.97248       5.64436      -2.24994      -1.19506      0.673046      0.929371      -1.16622      -1.06555       1.92231      0.528413      0.312656       1.20822       1.63643       1.84380       1.90783       2.01689       2.00455       1.97496       1.92440       1.78507       1.61145       1.47544       1.27712       1.11348      0.966008      0.819478      0.663548      0.542700      0.434822
  36  15 3570.9155    2.6344  3.4664 11.8826 -0.0012  0.0384   0.0245   0.1005    0.0372   0.0000   440.8315       2.91645       19.5529       3.93474       4.08016      -3.66842      -6.14176      -2.18780      -1.70004      -4.81676       3.00837      -1.77691      -2.78558       2.54938       2.36949      0.387781     -0.788425      0.254448       1.62617       2.22891       2.46945       2.66750       2.78634       2.77276       2.70820       2.59645       2.37060       2.22604       1.95971       1.75728       1.54585       1.33285       1.09600      0.917586      0.724705      0.574506
  36  16 3726.7085    2.0876  5.0481 11.4772 -0.0013  0.0503   0.0174   0.1354    0.0287   0.0000   440.3075       5.92633       18.6466      -7.24005       2.83149      -10.2965      -3.34309      -10.5383       3.50371      0.229430       3.59365      -3.23834     -0.535289       2.53511       1.73429     -0.906711      0.929984     -0.874342       2.10981       2.83435       3.23603       3.44048       3.56452       3.60866       3.49673       3.36523       3.11322       2.83531       2.58350       2.29207       1.97262       1.74707       1.42927       1.19645      0.943889      0.746705
  36  17 3881.6644    1.6889  6.7382 11.1220 -0.0005  0.0632   0.0136   0.1746    0.0269   0.0000   441.3626       9.15317       15.0936      -6.43748      -5.13369      -2.85899      -5.67349       2.03132       3.13776       2.80984      -3.45798      -6.14651      -1.90718       2.16710     0.0806760      0.974377      0.615035      0.526008       2.68295       3.55835       4.08922       4.24771       4.53079       4.51763       4.34528       4.23929       3.87222       3.60219       3.27977       2.87612       2.50220       2.17959       1.81300       1.52843       1.21055      0.966880
  36  18 4035.7865    1.3623  9.1061 10.9087 -0.0003  0.0888   0.0118   0.2450    0.0256   0.0000   440.7741      -4.88104       18.8381      -4.82233      -9.34770       1.99946       4.75524      -4.89709       2.28319       8.66482      -6.85389      -10.5519       6.18057       1.19733      -3.62179     -0.999463       1.16738       1.03934       3.67610       5.05008       5.59760       6.10214       6.28443       6.33310       6.03424       5.85218       5.55615       5.02729       4.56294       4.02759       3.51836       3.04171       2.56626       2.09600       1.68321       1.32557
  36  19 4189.1169    1.1108 11.3448 10.7337 -0.0010  0.1194   0.0093   0.3185    0.0233   0.0000   435.4470       4.16997       16.2346       17.1958       1.81276      -8.46068       3.22478      -6.35558       8.58338      0.441389       6.67510       6.49419      -1.85196      -1.80349     -0.608846       1.57244       2.09913      -3.41688       4.93552       6.72013       7.67948       8.00601       8.52098       8.41269       8.35191       7.80604       7.44578       6.78379       6.11198       5.42375       4.73072       4.07414       3.39476       2.83592       2.20989       1.80116
  36  20 4341.5824    0.8798 13.4692 10.6122 -0.0007  0.1564   0.0082   0.4086    0.0213   0.0000   429.2717       20.1458       26.3160       2.05434      -15.0691      -8.57585      -8.57345      -18.9381      -2.85549       9.12053       5.94127      -9.52174      -1.67662    -0.0215041      -9.99058      -1.52536      -1.01500    -0.0481823       6.45330       8.69543       9.90253       10.6487       11.0260       10.9311       10.9350       10.2377       9.62445       8.84248       8.02256       7.10604       6.22465       5.39088       4.46688       3.74118       2.92244       2.34439
  37   4 1697.6047    0.3159  0.2956  9.2597 -0.0085  0.0116   0.0094   0.0264    0.0278   0.0000   441.7042     -0.368241       21.4572      0.843539      -2.05293      0.958822      0.188080     -0.476058     -0.561491     -0.700214      0.629806      -1.45889     -0.364586     -0.175897      0.360835   -0.00939382     0.0445635     -0.379645      0.512349      0.684390      0.719243      0.758436      0.793557      0.804371      0.770824      0.798741      0.720933      0.691893      0.576921      0.539720      0.454031      0.439300      0.362938      0.287429      0.239272      0.190332
  37   5 1892.2041    0.5587  0.5006  9.3902 -0.0004  0.0132   0.0116   0.0306    0.0392   0.0000   441.1691      0.701804       20.9659      -1.21886      -2.82527    -0.0759326     -0.155895     0.0889408     -0.277126     -0.509581     0.0137217     -0.281147      0.226696     -0.329855     -0.149899     0.0415531      0.217451      0.210100      0.525472      0.753007      0.811227      0.918099      0.910476      0.946852      0.906118      0.878948      0.808147      0.751010      0.681352      0.575338      0.512042      0.456387      0.371088      0.315535      0.258817      0.212928
  37   6 2081.1351    0.7984  0.7667  9.7798 -0.0013  0.0175   0.0140   0.0394    0.0518   0.0000   440.6370       1.95821       21.9662     -0.300707      -1.15929       1.47616     -0.507513      -1.13669      -1.39501     -0.292359      0.211518      0.139768      -1.36747     -0.165877      0.553198      0.390481     -0.522238     -0.417069      0.687948      0.955107       1.04244       1.12527       1.16852       1.14802       1.14409       1.09749       1.06663      0.963152      0.863709      0.739959      0.665073      0.567759      0.477082      0.413137      0.325849      0.263981
  37   7 2264.3738    1.2026  0.9544 10.3413  0.0001  0.0176   0.0193   0.0478    0.0610   0.0000   441.8865      0.287247       19.7750      -2.38333      0.964848      0.104929      0.165101    -0.0812238      -2.47857    -0.0480906       1.18983     -0.881641      0.516970  -0.000134846     -0.302057      0.313743     -0.317699      0.374618      0.764121       1.02452       1.10624       1.25408       1.28418       1.27335       1.25930       1.24786       1.13442       1.00778      0.910515      0.838663      0.710675      0.604970      0.499996      0.417016      0.342449      0.272225
  37   8 2440.7383    1.7437  1.1501 10.9714  0.0007  0.0208   0.0257   0.0515    0.0724   0.0000   438.1574     -0.757687       18.8890     -0.553903      -4.68415      -2.26121     -0.396350      -2.28401      0.533325      0.363944     -0.240008     -0.961833     -0.393989     -0.682453      0.361636      0.520571      0.512462      0.180945      0.903178       1.22538       1.33836       1.43342       1.50844       1.50493       1.52618       1.43903       1.28204       1.16514       1.08713      0.970390      0.845268      0.729620      0.622817      0.498052      0.410875      0.332026
  37   9 2613.3902    2.3382  1.2071 11.5523 -0.0004  0.0207   0.0331   0.0532    0.0662   0.0000   440.8730       1.11779       17.8667      0.283046      -1.91382     -0.486365     -0.547098      -2.41809     -0.980133      0.266796     -0.872367      0.132408      0.971813     -0.483716     -0.324012      0.236114     -0.513893     -0.120076      0.839610       1.17738       1.25845       1.38274       1.42442       1.41288       1.43589       1.36462       1.26444       1.19699       1.03072      0.959670      0.820924      0.700672      0.598669      0.498843      0.404764      0.331874
  37  10 2784.6126    3.1281  1.0288 12.3795 -0.0021  0.0188   0.0483   0.0494    0.0639   0.0000   440.6600       2.00466       19.1347      -4.02644      -1.17251      -1.23598     -0.657112      -1.79118     -0.718621    -0.0909484       1.09638   -0.00247670      -1.85641     -0.318731     0.0577557      0.473385      0.190292      0.913529      0.752480       1.07170       1.17440       1.29453       1.25897       1.30928       1.24557       1.24738       1.13042       1.04167      0.963936      0.837767      0.774022      0.649581      0.546884      0.449288      0.366130      0.298405
  37  11 2953.3674    4.0396  0.9374 12.9112  0.0006  0.0171   0.0633   0.0445    0.0600   0.0000   441.2337       2.18361       18.7138      -2.34767      -4.75335     -0.708924     -0.767428     -0.677116      -1.74566       1.28879       1.45448    -0.0320565     -0.777879      0.552710    -0.0922685     -0.379631      0.349025    -0.0990275      0.747463       1.00303       1.10441       1.17154       1.19267       1.21239       1.14239       1.13700       1.05084       1.00327      0.907220      0.788632      0.699613      0.606905      0.508675      0.427436      0.356678      0.270852
  37  12 3118.6326    4.2497  1.1006 13.2233 -0.0034  0.0208   0.0656   0.0499    0.0652   0.0000   439.4438       2.42057       15.4898      -3.76750     -0.689846      -4.21711       2.05688     -0.992401      -3.15136      -3.38811       3.18907       1.09077      0.190126      0.185165     -0.100036       1.11592     -0.659275      0.257054      0.872229       1.19472       1.30077       1.42193       1.46815       1.43636       1.45682       1.36603       1.27903       1.18958       1.04920      0.970375      0.840538      0.731720      0.597699      0.502548      0.399733      0.320935
  37  13 3280.7938    3.9067  1.6731 12.5646  0.0009  0.0246   0.0471   0.0632    0.0568   0.0000   440.7046       3.66708       13.8839      -3.67376       1.11977      -3.81127      -2.41043     -0.580535     -0.336346      -1.17424      0.963608     -0.378120     -0.239153       1.35229     -0.396122     -0.887800     0.0723812      0.657953      0.998948       1.32933       1.54919       1.56329       1.69556       1.73568       1.62110       1.61032       1.49462       1.37636       1.24752       1.06951      0.957860      0.820124      0.694688      0.581415      0.459370      0.375349
  37  14 3440.5328    3.1855  2.3523 12.2422 -0.0005  0.0292   0.0333   0.0780    0.0411   0.0000   443.1893       3.55339       9.84457      0.485123       4.20578      -9.01344      -4.58900      -6.93628       2.16039       1.26798     -0.134601      0.202301     -0.927198     -0.170943      0.669289    -0.0754087      -1.46939      0.107136       1.21340       1.68482       1.87090       2.00451       2.11068       2.05454       2.08337       1.95785       1.84274       1.66673       1.52444       1.35423       1.20244       1.00062      0.855921      0.691959      0.571346      0.474686
  37  15 3598.5798    2.5000  3.7581 11.7888 -0.0012  0.0399   0.0224   0.1073    0.0341   0.0000   442.0406       4.51103       14.1524       2.87906    -0.0613484      -7.97361     0.0305599      -3.87225      -3.66152      -3.06169     -0.735878      -2.21039    -0.0147227       1.59806       1.58748     -0.882146      0.277577       1.23203       1.61297       2.24161       2.48667       2.64400       2.75271       2.78375       2.65600       2.59590       2.38521       2.27459       2.08088       1.78096       1.62522       1.36246       1.16004      0.960128      0.778977      0.636293
  37  16 3755.3328    2.0052  5.3342 11.3724 -0.0003  0.0513   0.0162   0.1412    0.0281   0.0000   432.3536       6.59652       13.6857      -5.20686      0.774865      -12.2136      -1.09675      -4.02304     0.0228696      -1.85990      -2.22456     -0.706184      -1.53243     -0.929526       2.57985       1.17819      -1.04258     -0.252952       2.08574       2.85421       3.21948       3.43544       3.61597       3.59144       3.53680       3.42632       3.19235       2.89947       2.63294       2.28187       2.06947       1.74613       1.49444       1.22484      0.982888      0.794785
  37  17 3910.7754    1.6265  7.7062 11.0615  0.0005  0.0684   0.0129   0.1974    0.0252   0.0000   442.4959       10.7576       23.9319      -5.88321      -5.90406       4.51187     -0.134903      -2.94385       5.10800    -0.0135894      -5.68466       1.51959       10.1464     0.0511329     -0.593855       1.33523       2.03793     -0.515776       2.87657       3.82099       4.40325       4.64936       4.90738       4.84791       4.73428       4.53626       4.29419       3.89783       3.60887       3.15327       2.80426       2.38440       2.02322       1.68783       1.33891       1.09371
  37  19 4219.6038    1.1018 12.0838 10.6858 -0.0008  0.1233   0.0088   0.3301    0.0225   0.0000   438.0146       10.0735       21.8162     -0.694340      -20.0853      -15.2820       14.2894      -3.16381      -17.1561      0.777376       6.86326       13.5628     -0.531039       6.99036      -10.1048      -1.44794       1.68273       1.83635       4.99794       6.72975       7.66546       8.24683       8.49671       8.57955       8.27624       8.19849       7.51127       7.03124       6.24321       5.60903       4.94319       4.23059       3.60309       3.02895       2.40009       1.94212
  38   3 1501.5486    0.1797  0.1802  9.1281 -0.0003  0.0118   0.0075   0.0254    0.0225   0.0000   442.4260     -0.519901       20.5426      -1.21428      -2.80037      0.284897      0.412201      0.225458     -0.326000     -0.389173      0.924875     0.0199221     -0.388557     -0.219012      0.158213      0.252641     0.0962188     -0.100742      0.425463      0.763419      0.653501      0.859366      0.716021      0.897286      0.773244      0.882922      0.720376      0.749014      0.649893      0.595687      0.410187      0.399501      0.311204      0.274671      0.279710      0.214481
  38   5 1908.8255    0.5724  0.4817  9.5173  0.0008  0.0132   0.0121   0.0303    0.0377   0.0000   441.1422     -0.633696       21.4349     -0.699324      -2.90276      0.505881      0.366120     -0.641122      -2.03458     -0.262036     -0.191492     -0.246712     -0.466771     -0.245974     -0.295298  -0.000418984     0.0988636     0.0340903      0.559650      0.745980      0.778373      0.878894      0.913684      0.918161      0.957363      0.866121      0.811514      0.771407      0.678661      0.588910      0.510590      0.427679      0.384392      0.321809      0.259243      0.201878
  38   6 2098.9452    0.8518  0.7768  9.7802 -0.0009  0.0157   0.0147   0.0413    0.0522   0.0000   443.3211      -2.00500       19.1833     -0.694496      -1.70601     -0.459358      0.527077     -0.935626     -0.291651     0.0388341       1.54597      0.744061      -1.28411     0.0415064      0.440430     -0.473835      0.113977      0.148395      0.661016      0.903097      0.982271       1.05822       1.14575       1.17846       1.15645       1.09191       1.02191      0.922096      0.833694      0.751900      0.611261      0.536702      0.454524      0.382312      0.307279      0.251438
  38   7 2282.9271    1.2846  0.9840 10.4442 -0.0016  0.0181   0.0198   0.0469    0.0622   0.0000   442.1950      0.653010       20.2483      0.434387      -1.10753      0.407230      -1.00008      0.870082      0.181359     -0.665189    -0.0539505    -0.0148970      0.136386     -0.369387      0.117068     -0.262651     -0.528410     -0.356240      0.744351       1.05919       1.08908       1.26104       1.25244       1.30052       1.20476       1.19663       1.10798       1.06489      0.943800      0.831776      0.718825      0.638589      0.534721      0.436719      0.373772      0.291614
  38   8 2459.9791    1.8004  1.1575 11.1271 -0.0026  0.0211   0.0269   0.0538    0.0710   0.0000   441.2848       1.72428       19.0626      -2.04116      -1.17210    -0.0965344     -0.598014      -1.52877      -2.48632      -1.11555      0.989192      0.297907     0.0729478      0.391514     -0.197928     -0.389234     -0.456152     -0.109281      0.810211       1.16571       1.26533       1.33334       1.47948       1.41042       1.37399       1.37345       1.22205       1.16578       1.02016      0.945936      0.818618      0.717744      0.598936      0.502111      0.402484      0.330538
  38   9 2633.7783    2.4317  1.1817 11.8726 -0.0016  0.0206   0.0360   0.0547    0.0646   0.0000   442.3745       1.01041       16.5107      -1.55789       1.05316      -2.41203      -1.26796      -3.06125      -1.16545      -1.91066       1.33410    -0.0661666      -2.09879     -0.978548       1.46708      0.697923     -0.176307    -0.0135203      0.837184       1.15850       1.29287       1.41068       1.52537       1.46767       1.46636       1.39671       1.26670       1.21872       1.04567      0.950084      0.833528      0.735042      0.620180      0.534486      0.418433      0.333310
  38  10 2806.1364    3.2776  0.9981 12.4201  0.0005  0.0172   0.0502   0.0476    0.0630   0.0000   440.9710       2.68039       20.5507     -0.869636      -2.61091      -5.79861      -1.19246     -0.591814      -1.46374      -1.59643     0.0267516     -0.705089      -1.52881      0.331482      0.644539     -0.737989      0.744334      0.228995      0.750538      0.982374       1.06697       1.15540       1.22703       1.18330       1.17262       1.11640       1.08762      0.989810      0.885626      0.814756      0.717600      0.613140      0.533051      0.447867      0.358587      0.296930
  38  11 2976.0056    4.0827  1.0003 12.9475 -0.0021  0.0176   0.0628   0.0464    0.0622   0.0000   440.1267       1.17920       17.1668      -2.15217      0.667356     -0.965285      0.285878      -2.14782      -2.46688    -0.0550740      0.673390      -1.26707     -0.731425      0.455631     -0.343523      0.866079      0.549475      0.848316      0.720096      0.943940       1.05792       1.11338       1.18701       1.21090       1.15818       1.14834       1.06735      0.979147      0.875861      0.784805      0.716234      0.610465      0.502690      0.439049      0.347645      0.280150
  38  12 3142.4346    4.3384  1.1664 13.0328  0.0020  0.0195   0.0633   0.0530    0.0701   0.0000   441.1895       3.18716       16.4632     -0.614514      0.677170      -2.01824    -0.0600222      -3.06452     -0.810796     -0.187826      0.460632      -1.43130     -0.234977      0.363035     -0.845279      0.200862      0.876025      0.216417      0.797834       1.08711       1.17840       1.28367       1.31878       1.33877       1.33221       1.25893       1.17552       1.12497       1.00252      0.888233      0.791235      0.703872      0.575410      0.488323      0.400270      0.317608
  38  13 3305.8492    3.8599  1.6973 12.7165 -0.0006  0.0248   0.0467   0.0628    0.0506   0.0000   441.5437       7.02775       14.5201      -2.20723     -0.221987      -6.30308      -1.06060      -1.92047       1.76153      -2.98159     -0.512352      -1.25369      -1.50021      -1.03621      -1.10242      0.721295     0.0411369     -0.199046       1.00791       1.37041       1.56189       1.70313       1.74805       1.78333       1.69646       1.68164       1.56380       1.40610       1.29232       1.15637       1.04021      0.847717      0.723690      0.617530      0.483011      0.401295
  38  14 3466.8675    3.0786  2.5297 12.3108  0.0015  0.0309   0.0311   0.0830    0.0368   0.0000   439.4276       1.44735       11.9961      -1.92577       6.16627      -3.33907      -4.82032      -2.04274      -1.42171      -1.75421      -1.90125    -0.0233102     -0.685811     -0.119059      0.488831       1.40867      0.348504     -0.469856       1.21231       1.68690       1.86828       1.98122       2.07171       2.08952       2.04530       1.99823       1.89723       1.73822       1.54420       1.39736       1.19782       1.06273      0.876067      0.763674      0.595566      0.490971
  38  15 3625.9121    2.3631  4.1161 11.7336  0.0001  0.0415   0.0201   0.1141    0.0300   0.0000   438.9863       5.92964       6.28667      -3.74529       3.37155      -3.61380      -3.28442      -4.30388       3.93921       2.40142     0.0347157      -1.55574       3.27784     -0.294251      -1.05534     0.0909989      0.783956     -0.338760       1.66810       2.27366       2.49983       2.68964       2.84972       2.81474       2.77948       2.63596       2.54402       2.32439       2.10921       1.91996       1.66760       1.44833       1.21499       1.02408      0.842316      0.682680
  38  16 3783.5231    2.0107  5.8406 11.2657 -0.0002  0.0520   0.0152   0.1456    0.0271   0.0000   436.9016       1.89401       19.0464      -6.37647       4.32990      -9.19865       1.05758       1.16093      0.689811       1.94261       1.02780     -0.680473       2.77836       1.74709       2.31658       1.00781      0.434070     -0.888642       2.10502       2.85310       3.15165       3.44436       3.58969       3.46428       3.51151       3.34310       3.16791       2.90599       2.71561       2.38088       2.07759       1.83161       1.54140       1.30302       1.07284      0.858833
  38  17 3939.9329    1.5480  7.7422 11.0695  0.0010  0.0729   0.0126   0.2015    0.0248   0.0000   436.0421       4.80772       13.9710      -7.28822      -4.33234      -2.94790       2.70265      -5.94017       7.07125      -3.56622     -0.670871       6.35143      -1.77706      -1.42055      0.504544      0.575100      -2.96634     -0.381054       2.82658       3.90388       4.42502       4.67376       4.97584       4.87604       4.89000       4.62147       4.35356       4.10599       3.67818       3.31250       2.90742       2.51973       2.16884       1.78622       1.44365       1.16624
  38  18 4095.0792    1.2893 10.6672 10.8416  0.0007  0.1034   0.0101   0.2799    0.0238   0.0000   441.2291       15.5711       12.3860      -2.94996       16.6333      -5.50572       2.28664       3.92394      -5.93224       9.36312       7.11030      -2.90125      -1.71729      -3.29923     -0.232866       1.23095      -1.28945       2.15056       3.99549       5.45850       6.22093       6.64737       7.03767       6.91457       7.00673       6.56543       6.16483       5.76822       5.15246       4.72838       4.09705       3.57502       3.03714       2.51030       2.02882       1.63018
  38  19 4249.9383    1.0184 12.6816 10.7141 -0.0021  0.1348   0.0082   0.3578    0.0210   0.0000   444.5525       15.5498       23.4480      0.960620      -8.92630      -19.6883     -0.438781      -1.61253       6.06752      -16.6311      -8.31738       4.52925       2.79463      -12.6374      -1.25213       5.82372       2.78521      -1.14112       5.30353       7.05799       8.15412       8.60137       9.08115       9.07085       8.97771       8.54636       8.15703       7.54559       6.84808       6.03311       5.44619       4.62852       3.99569       3.31830       2.67688       2.17326
  38  20 4403.5192    0.7955 13.6496 10.5485  0.0000  0.1656   0.0076   0.4271    0.0201   0.0000   440.2092       5.49835       13.2914      -21.8651      -17.8121       1.30475       18.2071       19.0832      -7.87525      -8.96965      -6.02920      -2.10049      -3.31236       5.85405      -1.43762      -2.29570      -2.59550       1.64131       6.53552       8.66403       9.97564       10.6374       11.0647       11.1187       11.0791       10.4508       10.0153       9.22624       8.42330       7.58194       6.59976       5.69569       4.88266       4.06202       3.29499       2.66910
  39   2 1275.7297    0.1022  0.0865  9.0935 -0.0188  0.0118   0.0068   0.0231    0.0199   0.0000   442.0499     -0.529593       20.4952      -1.41490      -3.67973      0.474653     -0.117364     -0.326720      0.755183     0.0424263      0.461861     -0.879452     -0.736296     -0.291294      0.448254      0.150967     -0.123158     -0.264666      0.468565      0.557586      0.622150      0.738815      0.729685      0.730079      0.675349      0.764784      0.629264      0.605902      0.544729      0.549266      0.486467      0.386013      0.360022      0.269932      0.235966      0.197754
  39   4 1728.2625    0.3612  0.3351  9.2122 -0.0040  0.0121   0.0095   0.0263    0.0298   0.0000   442.3868     -0.507027       19.6119     -0.326494      -2.17086      0.484867      0.719137      0.564248      0.719105      0.428432     -0.982882      0.447376     -0.116775     -0.255162      0.201512     -0.474164      0.170348     0.0656826      0.464191      0.659468      0.752014      0.794840      0.819226      0.784879      0.841169      0.736885      0.817611      0.660112      0.630635      0.542627      0.462614      0.426213      0.349457      0.315804      0.248718      0.205664
  39   6 2116.5729    0.8707  0.7951  9.8309 -0.0012  0.0164   0.0145   0.0391    0.0532   0.0000   440.2342     -0.670270       19.4009     -0.140334      -3.62577       1.33460       1.52085      -1.21888      0.736299      0.268244     -0.929945      0.569293      0.823818     -0.439704      0.207522     0.0515317      0.100067      0.182641      0.683360      0.898854      0.987461       1.03712       1.09226       1.05812       1.09435       1.06214      0.991158      0.891079      0.848421      0.752683      0.671433      0.582953      0.509049      0.425473      0.352111      0.276433
  39   7 2301.2668    1.3312  0.9042 10.6478  0.0032  0.0178   0.0213   0.0439    0.0574   0.0000   440.6344       1.24438       19.4417      0.283026      -4.24718      -2.43932      0.899381      -1.44662      -2.80988    -0.0424215      0.890023      -1.56275      -1.80195      0.853274     -0.190786      0.513840      0.157079     -0.418354      0.710875      0.967352       1.01662       1.07196       1.16199       1.19491       1.13330       1.15575       1.05499      0.978694      0.883923      0.796371      0.712180      0.602200      0.509613      0.424172      0.357109      0.297129
  39   8 2479.0878    1.8814  1.1125 11.2128 -0.0013  0.0197   0.0278   0.0497    0.0661   0.0000   440.5307       1.41636       21.2598       2.59100      -2.47686      -1.83796      0.914170     0.0402242      -2.66710     -0.387216       1.32118     -0.471859     -0.626353     -0.772056       1.23896      0.185054      0.454407    -0.0523899      0.802852       1.08610       1.17962       1.33653       1.41091       1.33551       1.35230       1.29753       1.25066       1.07462       1.04569      0.910297      0.820665      0.684530      0.596651      0.485970      0.399687      0.327515
  39   9 2653.9259    2.5851  1.1677 11.7685 -0.0027  0.0202   0.0373   0.0505    0.0734   0.0000   440.7756      0.709500       19.2691     -0.338073      -1.83914      -1.85482      0.801984      -3.48502      0.822095      -2.20166     -0.355609     -0.102946     -0.214675     0.0726578     -0.218984     -0.247928     0.0882667     -0.129081      0.789865       1.10851       1.19979       1.33530       1.37373       1.37500       1.35837       1.31359       1.21003       1.11551       1.01487      0.926076      0.816676      0.713092      0.613164      0.504507      0.436551      0.345224
  39  10 2827.3854    3.2543  1.0461 12.4402 -0.0036  0.0192   0.0487   0.0459    0.0637   0.0000   441.0797       1.87352       20.2589     -0.733497      -2.69865      -2.38623     -0.166250      -2.45621      -2.17977      0.998249     -0.391640      -2.15892      0.852730      0.288478      -1.28038     -0.228318     -0.582234     -0.101169      0.761116       1.07914       1.11625       1.26605       1.27941       1.30712       1.26082       1.23170       1.15507       1.08229      0.968777      0.869884      0.757119      0.675129      0.565180      0.484566      0.400832      0.315314
  39  11 2998.2371    4.1297  1.0708 12.9469  0.0018  0.0186   0.0609   0.0486    0.0621   0.0000   441.1243       4.77905       19.3309      -1.47500      -3.96547      -1.64044      -1.11826      -3.18154      0.334926       1.18279      -1.08996     -0.414594     -0.742049      0.772654      0.150050      0.621968     -0.106925      0.144798      0.747313       1.01787       1.08710       1.20207       1.27322       1.24323       1.22951       1.17057       1.09757       1.07582      0.985306      0.851078      0.751657      0.632306      0.563584      0.459850      0.373459      0.316004
  39  12 3165.8577    4.2882  1.2570 12.8923 -0.0008  0.0205   0.0589   0.0530    0.0691   0.0000   441.7828       3.68047       17.2096      -1.26407      -1.06290      -5.29898      -1.36705       1.04861     -0.124856     -0.937031     -0.885706     -0.578185       1.50550    -0.0251173     -0.915490      0.437032    -0.0729731     -0.248296      0.812055       1.08814       1.22565       1.30828       1.35548       1.36382       1.34133       1.29763       1.21948       1.12618       1.04311      0.928046      0.837886      0.713691      0.623100      0.508078      0.424306      0.345802
  39  13 3330.5195    3.7278  1.8179 12.6112 -0.0005  0.0251   0.0437   0.0663    0.0477   0.0000   442.0196       4.54646       16.1623      -1.93472       1.70424      -5.60558      -2.90748      -8.95546       2.58748      -1.47340      0.381609       2.42037     -0.923864      0.779544      -1.63082      0.385245      0.178595    -0.0263077       1.00647       1.33680       1.47161       1.62398       1.66899       1.69199       1.65015       1.62239       1.52056       1.41855       1.30002       1.14507       1.01267      0.861862      0.744470      0.615944      0.529444      0.417380
  39  14 3492.7519    2.9349  2.7097 12.2797  0.0008  0.0316   0.0289   0.0877    0.0345   0.0000   444.2887      0.727132       8.88275      -5.71881       4.82982      -4.04350      -5.33994      -2.65541     -0.198021     -0.266888      -1.11695      -1.91533      -1.38079      0.241938      0.446859     0.0949985     -0.217049      0.184359       1.27222       1.72862       1.97789       2.12459       2.23012       2.18921       2.17635       2.10716       1.96321       1.77764       1.65567       1.47271       1.28609       1.15337      0.956751      0.811004      0.659771      0.541677
  39  15 3652.9810    2.2829  4.3866 11.6884  0.0005  0.0434   0.0189   0.1191    0.0275   0.0000   443.6502       4.84661       12.6424      -3.38964       5.37395      -5.37375      -4.43493      -1.24322       3.66484      -5.93136      -1.40915       2.29102      -1.33258     -0.736795      -1.35890     0.0150972      0.226461     -0.538915       1.68494       2.28363       2.62647       2.79511       2.91935       2.94449       2.88514       2.81804       2.59369       2.44273       2.21573       1.94721       1.76404       1.52193       1.28180       1.08416      0.882056      0.710691
  39  16 3811.4798    1.8492  6.0937 11.2181 -0.0016  0.0552   0.0143   0.1541    0.0263   0.0000   438.2482       5.13047       16.4134      -6.92954      -7.67798      -1.25741      -4.67228      -9.92091       4.04714       2.54359      0.785176      0.432163       1.01525      -4.07950      0.945896       1.31088     -0.322156      0.386466       2.16582       2.91822       3.28352       3.55461       3.73613       3.76294       3.65701       3.57104       3.32058       3.10082       2.85611       2.55805       2.23523       1.91635       1.63698       1.38576       1.12259      0.924647
  39  17 3968.6505    1.4954  8.5171 10.9778 -0.0007  0.0783   0.0116   0.2170    0.0242   0.0000   436.6991       2.57069       20.9518      -8.84019     -0.559278      -7.02634      0.348298      -1.59577       5.20388      -3.35535      0.955176      0.798025       1.13637       4.88197      -4.10439      -1.16953      -1.65273     -0.290296       2.97718       4.16614       4.61832       5.01366       5.27154       5.29314       5.21992       5.00027       4.75339       4.37639       4.02847       3.54429       3.13125       2.72367       2.31468       1.95765       1.56246       1.28633
  39  18 4124.7047    1.2296 11.1167 10.7765 -0.0007  0.1075   0.0092   0.2922    0.0229   0.0000   438.2063       8.83326       7.97100       6.82408      -2.90989      -6.95146      -4.69189      -16.7937       3.69446      -1.99303      -6.57258      -3.33588      -9.61759      -7.64362       7.49231      0.657586      0.365474      0.554785       4.19745       5.59009       6.39535       6.68714       7.20893       7.06019       7.15804       6.78233       6.45649       6.00580       5.45362       4.93957       4.31123       3.74445       3.21031       2.71261       2.18457       1.78945
  39  19 4279.7650    0.9672 12.6505 10.6801 -0.0034  0.1383   0.0080   0.3633    0.0202   0.0000   434.8549       16.5795       20.8297       9.61230      -5.19696      -13.8458       23.9691       6.15867      -7.68696      -5.44487      -5.46887      -9.28171      -5.94302       6.25067      -8.13920      -2.36604       1.73711       3.29670       5.30843       7.16623       8.16761       8.71547       9.17040       9.20787       9.06197       8.81496       8.26251       7.69612       6.98931       6.26785       5.60812       4.85336       4.06196       3.48403       2.80183       2.31033
  39  20 4434.1152    0.7778 15.1642 10.4748 -0.0001  0.1819   0.0071   0.4630    0.0188   0.0000   434.2786      -14.0741       19.6518      -1.55014       6.99389       12.9809       9.76523      -12.9371      -18.3136       3.18347      -6.58802       1.63883       5.76673       4.21149     -0.147202       4.45350      -11.3343      -5.58857       6.87123       9.35070       10.6027       11.4324       11.9217       11.9970       11.8584       11.4427       10.7316       10.0274       9.17975       8.21322       7.23547       6.34141       5.48299       4.54907       3.64965       2.97600
  40   4 1743.2514    0.3909  0.3688  9.1820 -0.0004  0.0110   0.0095   0.0274    0.0309   0.0000   440.8058    -0.0217185       20.7154      0.593845      -2.95779     -0.217868      0.399237  -0.000898997      -1.36557     -0.630325      0.250164      0.643505     -0.307432     -0.290458     0.0812496      0.119815      0.105667      0.303482      0.462541      0.635216      0.680760      0.760982      0.742871      0.754158      0.782844      0.804109      0.783810      0.732009      0.636430      0.518993      0.431208      0.383947      0.341643      0.290949      0.249118      0.211000
  40   5 1941.4169    0.6279  0.5804  9.4831 -0.0011  0.0148   0.0123   0.0340    0.0411   0.0000   441.9097      0.453917       20.0669      -1.52715      -3.82743      -1.76686       2.24250      -1.08346     -0.999317      0.558671      0.342055     -0.584576      -1.63077      0.631634     -0.256974     -0.138388      0.416872      0.219372      0.529833      0.741105      0.747852      0.903422      0.874338      0.973329      0.847894      0.899922      0.803233      0.770450      0.651022      0.659169      0.547606      0.490244      0.404487      0.357844      0.284967      0.242061
  40   6 2133.9825    0.8801  0.8739 10.0102 -0.0021  0.0176   0.0143   0.0433    0.0509   0.0000   440.8489      0.618707       19.8352      -2.70205      -3.20031      -1.76452       2.40074      0.450303     -0.859997     -0.833557      0.566807      0.275160   -0.00393989     -0.829367   -0.00238259      0.435432     -0.470312      0.519663      0.707630      0.941698       1.03857       1.14492       1.21597       1.21492       1.26475       1.12914       1.04761      0.989057      0.928144      0.814889      0.709605      0.624552      0.526071      0.441484      0.366725      0.309184
  40   7 2319.3651    1.3612  1.0022 10.5968 -0.0025  0.0182   0.0204   0.0457    0.0601   0.0000   440.5166      0.475108       19.3886    0.00923221      -2.82904      -1.53265       1.42519      0.812276      -1.54742      -1.82376      0.166755      0.413652     0.0483301     -0.345867       1.02525      0.196566      0.128936      0.186421      0.714179      0.994064       1.07284       1.15645       1.20157       1.21546       1.19151       1.15189       1.06088       1.01482      0.913928      0.827676      0.788657      0.685803      0.582846      0.504578      0.406358      0.328097
  40   8 2497.9353    1.9294  1.1070 11.3165 -0.0019  0.0192   0.0280   0.0495    0.0640   0.0000   441.6460      0.253600       18.3431     -0.738894      -2.95335      -1.61661      0.805005      -2.59162      -1.45140      -2.85297       1.19042     -0.667599     -0.132950     -0.794469     -0.593391     -0.708995      0.322771      0.195701      0.773519       1.02009       1.13123       1.24530       1.31908       1.28546       1.28340       1.22620       1.10917       1.09685      0.991452      0.906037      0.784493      0.695962      0.572611      0.493177      0.418891      0.335630
  40   9 2673.8150    2.6531  1.1225 11.8392 -0.0005  0.0190   0.0373   0.0484    0.0667   0.0000   441.3932       2.24657       18.8303      -3.35696    -0.0443845      -3.10906     -0.806579      0.766261       4.07831      0.526712      -1.04547     0.0409983     0.0978546     -0.464171     -0.595208    -0.0358754     -0.240592     -0.181290      0.802508       1.06495       1.14457       1.15278       1.26982       1.21178       1.24412       1.23571       1.20297       1.08733      0.971299      0.872100      0.768695      0.691897      0.616792      0.521268      0.445349      0.353690
  40  10 2848.3408    3.4913  0.9649 12.7831 -0.0044  0.0178   0.0535   0.0443    0.0567   0.0000   440.4717       3.37130       21.0455      -2.95236     -0.469970      -3.00735       1.40431      0.108285      -1.09891     -0.897951      -1.58220     -0.992555       1.42091      0.422862      0.480345      0.230485    -0.0523391     -0.297838      0.705365      0.968316       1.03880       1.13209       1.20435       1.18199       1.22179       1.17929       1.09563      0.988517      0.913336      0.812497      0.725091      0.620728      0.528287      0.458199      0.368775      0.304415
  40  11 3020.1570    4.1724  0.9659 13.1564 -0.0008  0.0177   0.0641   0.0446    0.0566   0.0000   440.8313       2.86381       21.0964     -0.270168      -4.02664      -2.77199      0.631484      -3.34910     -0.528274     -0.495186      0.316246     -0.611903      0.424596     -0.131522      -1.82230      0.861083    -0.0179197    0.00117149      0.723065      0.976095       1.01156       1.13701       1.13736       1.17751       1.15755       1.13795       1.04710       1.01589      0.924541      0.808756      0.732499      0.619943      0.547782      0.454913      0.383306      0.314176
  40  12 3188.8121    4.2383  1.4340 13.0417 -0.0006  0.0224   0.0548   0.0578    0.0531   0.0000   441.4266       4.44941       18.0451      -3.29714     -0.814225      -3.55767      -1.10577     -0.231151       1.74831    -0.0747083      0.132940     -0.494323      -2.04131     -0.273137     -0.942595     -0.932032     -0.443155    -0.0749308      0.877146       1.20159       1.27961       1.44589       1.54314       1.51224       1.46677       1.39083       1.32599       1.26929       1.16361       1.01391      0.942783      0.771935      0.687733      0.566473      0.477761      0.381543
  40  13 3354.7777    3.6484  1.8099 12.6186 -0.0004  0.0254   0.0420   0.0640    0.0477   0.0000   442.0777       4.83622       13.3706      -1.15568       3.26389      -4.93448      -6.93426      -4.36695      -1.59878      -1.82093       1.57234      0.286151      -1.52485     -0.732429      0.232595     -0.288677      0.365529    -0.0985400      0.987685       1.31486       1.45754       1.52416       1.67400       1.70092       1.62698       1.66749       1.47475       1.38983       1.30441       1.12180       1.02155      0.878879      0.757423      0.647748      0.518098      0.430914
  40  14 3518.3026    2.8504  3.1111 12.1394 -0.0015  0.0334   0.0258   0.0934    0.0317   0.0000   440.9548       4.40885       13.8500      -4.25145       3.80466      -5.49040      -4.47510      -7.28494      -1.10144      -1.08831      -4.44732     -0.278959     -0.909648      0.486302      -1.19235     -0.392128     -0.284314       1.20267       1.29489       1.73856       1.93554       2.12043       2.24051       2.18553       2.20449       2.14112       2.00452       1.82568       1.68300       1.52122       1.35192       1.18500       1.02860      0.861559      0.706619      0.575299
  40  15 3679.5955    2.2415  4.5904 11.6145 -0.0010  0.0436   0.0179   0.1218    0.0271   0.0000   440.3774       2.39997       15.2543      -1.41679      0.441113      -4.81834     -0.220594      -8.41485      -1.60194      -3.69759      0.916792      -1.75820      0.579248     -0.447984     -0.351873       1.23614       1.93570     -0.217659       1.68404       2.27045       2.54308       2.74369       2.91307       2.86881       2.84615       2.75988       2.59778       2.39939       2.23012       2.01905       1.77269       1.52692       1.33363       1.10350      0.920738      0.755380
  40  16 3838.9844    1.7727  6.8374 11.1951 -0.0009  0.0611   0.0134   0.1665    0.0248   0.0000   439.1549       6.49540       14.1761      -6.08427      -1.18301      -7.18498      -1.38241      -3.25882      -1.44908       2.19543      -6.94353      -1.05286      0.193267       1.99738      0.188741       1.52651     -0.708834     -0.294988       2.32865       3.07756       3.55991       3.70586       3.99973       3.99571       3.98803       3.84281       3.60175       3.38633       3.05864       2.74986       2.45230       2.14177       1.85003       1.54620       1.25192       1.03299
  40  17 3996.9710    1.4721  9.1623 10.9311 -0.0005  0.0842   0.0110   0.2293    0.0246   0.0000   440.7795       2.32413       22.5484      -5.52308      -13.3390      -3.08598       4.39097      -14.4830      -1.52680      0.125420     -0.915952      -4.15512       2.57047       1.13442      -2.55959       1.70856      0.202325       1.44490       3.16624       4.30327       4.95958       5.20189       5.54620       5.50263       5.43320       5.22336       5.00396       4.63387       4.25867       3.87686       3.37210       2.98710       2.54561       2.17235       1.75813       1.45357
  40  18 4153.8857    1.1753 11.3061 10.7826 -0.0016  0.1115   0.0087   0.3017    0.0219   0.0000   436.4279       6.33740       37.0093      -6.57921      -12.4196      -4.80604       6.30853      -9.79695       2.03588      -7.92294      -2.61047       2.34501     -0.856091       2.72275       8.71083       3.67622      -4.54535     -0.832783       4.11624       5.65264       6.36435       6.90302       7.29433       7.28920       7.18079       6.91163       6.52005       6.16671       5.50898       5.04864       4.48286       3.93059       3.39330       2.85332       2.29312       1.87317
  40  19 4309.6226    0.9189 13.5320 10.6571 -0.0013  0.1503   0.0075   0.3922    0.0195   0.0000   441.4134       8.25709       11.8120      -28.7754       4.99753      -15.5173      -8.83887      -16.9962       21.7931      -5.49326       4.19701      -1.84422       17.3033      -10.1327       6.44517      -2.01451      -2.58294      -6.46930       5.60713       7.55527       8.67980       9.23375       9.77167       9.80955       9.76458       9.48957       8.80747       8.33852       7.50910       6.71285       6.18083       5.24612       4.58897       3.80288       3.08265       2.55934
  41   5 1957.4623    0.6673  0.5844  9.4456 -0.0041  0.0138   0.0124   0.0322    0.0447   0.0000   440.4235      -1.44182       20.5127       1.83589      -2.14778      0.932375       1.59021     -0.199384     -0.866041     -0.728753      -1.48102     -0.611310      -1.03877      0.127112      0.533073      0.300705     -0.147173      0.286867      0.498897      0.697165      0.740016      0.847784      0.816227      0.899445      0.830454      0.847856      0.763628      0.741606      0.683705      0.609138      0.542749      0.484871      0.415888      0.330259      0.288689      0.245970
  41   6 2151.1427    0.9729  0.8649  9.9676 -0.0005  0.0163   0.0154   0.0420    0.0540   0.0000   440.7057     -0.330327       20.4115      -2.12147      -2.77366      -1.11571       1.05378      -1.52536     -0.399323     -0.658472      0.303765     -0.616507      -2.94256       1.19908      0.895077     0.0559412      0.161888      0.503914      0.612972      0.853687      0.933925       1.02856       1.06599       1.03614      0.999390      0.961463      0.945662      0.840777      0.817485      0.755120      0.715574      0.594845      0.521598      0.457306      0.377311      0.314774
  41   7 2337.1705    1.4160  1.0715 10.7696 -0.0000  0.0187   0.0207   0.0486    0.0584   0.0000   441.0794     -0.355633       20.5801     -0.324408      -3.02281      0.551417     -0.336592     -0.284945     -0.258224      -1.54407     -0.641567       1.57984     -0.716287      0.100302      0.315899      0.249090     0.0621466     -0.111211      0.729711       1.00960       1.11235       1.18594       1.25491       1.19888       1.23018       1.17926       1.11082       1.05952      0.983185      0.881379      0.770313      0.695076      0.583685      0.501984      0.415093      0.346654
  41   8 2516.5677    2.0360  1.1798 11.2955 -0.0019  0.0196   0.0285   0.0512    0.0639   0.0000   442.3558      0.464543       19.9471     -0.596331      -2.74493      -3.50190      -1.74658      0.191698      -1.50509     -0.919721     -0.786008      0.309526     -0.326021      0.682192    -0.0809196      0.498831    -0.0990044      -1.34305      0.752920       1.02570       1.10292       1.21509       1.27374       1.31627       1.27679       1.22862       1.15631       1.08113       1.00623      0.898967      0.798072      0.703456      0.585644      0.507354      0.421204      0.353108
  41   9 2693.5622    2.7234  1.1054 12.0171 -0.0005  0.0182   0.0389   0.0502    0.0636   0.0000   442.2509       3.37931       21.0504     -0.227447      -3.55592     -0.486282      -1.97542      -2.14750      0.192908      0.814214       1.36090     -0.161429      0.175741     -0.844740       1.13550    -0.0198255     -0.522997     -0.144546      0.704430      0.940507       1.03758       1.08561       1.17639       1.16720       1.20288       1.16454       1.06505       1.00864      0.916637      0.813576      0.761029      0.633514      0.557681      0.473363      0.388870      0.324489
  41  10 2869.0580    3.5916  0.9866 12.7457 -0.0004  0.0170   0.0540   0.0457    0.0562   0.0000   441.2745     0.0925032       21.2759      -1.06991     -0.945822      -3.71100       1.47210      -1.29423      -2.10629       1.05647       2.25986      0.350706     -0.485185      0.309012     -0.473117       1.17745     0.0203854      0.696204      0.647131      0.899588      0.998555       1.05860       1.15213       1.10953       1.14002       1.07840       1.03552      0.967234      0.876802      0.763659      0.699735      0.617722      0.521413      0.447445      0.351438      0.300550
  41  11 3041.7265    4.2571  1.1192 12.9411  0.0005  0.0188   0.0595   0.0469    0.0658   0.0000   441.3635       2.09466       17.2045     -0.997146      -2.99461      -3.60588      0.281491     -0.958779      -1.20807      0.833512       1.23509     -0.150759      -1.08208      0.554223      -1.00969      0.519003      0.204679    -0.0901028      0.728897      0.996358       1.09295       1.16054       1.22394       1.23273       1.19397       1.17991       1.07570       1.05846      0.975069      0.838371      0.779174      0.697503      0.591699      0.510848      0.441801      0.356987
  41  12 3211.4857    4.2008  1.3188 13.1294 -0.0015  0.0211   0.0561   0.0540    0.0521   0.0000   442.2060       2.96187       19.4571     -0.566155      -1.80246      -6.21389      -1.24488      -2.36057      0.591554      -1.75312     -0.978145     -0.828939     -0.736439    -0.0919840      0.920892    -0.0422283     -0.470982      0.988161      0.827454       1.11695       1.24937       1.31619       1.42367       1.41813       1.46994       1.38329       1.27058       1.20594       1.07874      0.980544      0.876312      0.745147      0.647291      0.547666      0.445576      0.372582
  41  13 3378.6773    3.5116  2.0608 12.5621  0.0035  0.0266   0.0373   0.0714    0.0400   0.0000   441.5108       4.66131       12.4428     -0.518599       3.11924      -6.97199      -5.24795      -5.63834       3.07553      0.993662       2.37302     -0.201917      -3.04029    -0.0110599     -0.185957      0.742226      0.261186     -0.676612      0.956474       1.34240       1.47572       1.61029       1.65136       1.71103       1.69441       1.68621       1.52351       1.41582       1.30951       1.17172       1.08370      0.926839      0.800322      0.691567      0.544264      0.470819
  41  14 3543.5005    2.7113  3.5390 12.0009 -0.0028  0.0364   0.0230   0.0983    0.0292   0.0000   442.5066       4.54727       14.3927      -2.38404       3.05408      -6.84071      -3.12257      -6.38446     -0.781361      -4.31332     0.0862020      -2.62055       3.49496       2.16537      -1.89190      0.442661      0.685095       1.73825       1.36396       1.83736       2.08429       2.18999       2.36927       2.33865       2.30163       2.28427       2.13590       2.01650       1.83575       1.65519       1.48022       1.26975       1.12011      0.940450      0.785057      0.647490
  41  15 3705.8784    2.1692  5.3170 11.4172 -0.0003  0.0474   0.0157   0.1294    0.0254   0.0000   442.8410       4.09986       17.2600      -5.99333       1.85472      -8.34209      -3.80889      -4.43754      -1.39457       2.45492      -1.34093      -3.21938       4.25305      -1.14863     -0.666782      0.150562     -0.806716      0.106941       1.75344       2.39823       2.69690       2.87397       3.02128       3.12054       3.03978       2.94732       2.77026       2.60838       2.33408       2.17422       1.88422       1.68921       1.43875       1.22834       1.00651      0.835810
  41  16 3866.0964    1.7436  7.1428 11.1733 -0.0007  0.0621   0.0129   0.1725    0.0243   0.0000   443.2425       3.44933       22.8745      -5.41796      -4.09290      -7.34880       6.23949      -2.74633       3.71525      -4.23241    -0.0520999      -2.62296       5.19208       1.59356     -0.467191      0.543621     -0.893709       1.53425       2.29805       3.12800       3.55762       3.79020       4.04892       3.96221       4.02088       3.83702       3.68620       3.41942       3.14378       2.77565       2.54455       2.22300       1.87930       1.63871       1.32642       1.09843
  41  17 4025.0100    1.4462  9.8614 10.9480  0.0003  0.0890   0.0102   0.2438    0.0229   0.0000   444.6978       6.35290       16.4122      -2.85156      -10.6961       1.31379       10.5213      -9.77253       4.66653       1.14500      -1.37969      -1.44649      0.210860     0.0383277     -0.721644       2.39163    -0.0256254      0.148853       3.28787       4.35432       5.02513       5.29157       5.60685       5.72678       5.56718       5.43571       5.19851       4.84195       4.44994       4.02597       3.62002       3.05892       2.72869       2.31047       1.87872       1.56450
  41  18 4182.8227    1.1622 11.9240 10.7609  0.0006  0.1171   0.0083   0.3049    0.0213   0.0000   435.0165       11.0996       29.6711       5.67264      -9.32337      -1.24163       5.14316      -7.48228      -4.36724       1.81037      -13.8397       5.01183       9.15703      -8.95461       3.60794       7.35716      0.257058      -1.89226       4.23422       5.87957       6.59467       7.06218       7.30853       7.32993       7.36608       7.11140       6.83931       6.34646       5.91661       5.23218       4.69761       4.14456       3.57516       3.03044       2.47916       2.05890
[truncated: 749,949 more chars]
