# Supplementary material for: Global-Mode Analysis of Full-Disk Data from the Michelson Doppler Imager and the Helioseismic and Magnetic Imager
Source: Sol Phys. 2018 Jan 31;293(2):29. doi: 10.1007/s11207-017-1201-5 (PMC6566312; doi:10.1007/s11207-017-1201-5)
Supplement: Supplementary file 3 — (TAR 230.0 MB) [file 11207_2017_1201_MOESM3_ESM.tar › MDI/mdifdvwap.2262]

   0  15 2228.7345    1.0293  1.1236 10.1943  0.0000  0.1501   0.1584   1.1126    1.1437   0.0000    -0.0000       0.00000       0.00000       0.00000       0.00000       0.00000       0.00000       0.00000       0.00000       0.00000       0.00000       0.00000
   0  17 2496.1711    2.1446  1.0550  8.2943  0.0000  0.1508   0.2982   0.4957   20.9901   0.0000    -0.0000       0.00000       0.00000       0.00000       0.00000       0.00000       0.00000       0.00000       0.00000       0.00000       0.00000       0.00000
   0  18 2629.4939    2.1395  0.6413 11.9977 -0.0412  0.1370   0.3485   0.2825    0.6495   0.0000    -0.0000       0.00000       0.00000       0.00000       0.00000       0.00000       0.00000       0.00000       0.00000       0.00000       0.00000       0.00000
   0  21 3033.9254    4.5614  1.0764 -0.2719  0.0000  0.1272   0.5578   0.5336 1000.0000   0.0000    -0.0000       0.00000       0.00000       0.00000       0.00000       0.00000       0.00000       0.00000       0.00000       0.00000       0.00000       0.00000
   0  24 3438.7782    3.2995  3.3775 -3.0020  0.0000  0.2966   0.2261   1.1369 1000.0000   0.0000    -0.0000       0.00000       0.00000       0.00000       0.00000       0.00000       0.00000       0.00000       0.00000       0.00000       0.00000       0.00000
   1  13 2020.5829    0.7571  1.2810  9.1964  0.0000  0.1507   0.0526   0.2486    0.4869   0.0000   399.7843      -56.5404       0.00000       0.00000       0.00000       0.00000       207.666       82.9367       0.00000       0.00000       0.00000       0.00000
   1  14 2156.7047    0.9417  0.9129  9.2886  0.0000  0.0993   0.0714   0.1977    0.6687   0.0000   477.0299       4.22044       0.00000       0.00000       0.00000       0.00000       135.287       59.9356       0.00000       0.00000       0.00000       0.00000
   1  15 2291.8559    1.2940  1.2474  9.4049 -0.0281  0.1075   0.0808   0.2204    2.4287   0.0000   240.8477      -21.4945       0.00000       0.00000       0.00000       0.00000       148.418       68.0629       0.00000       0.00000       0.00000       0.00000
   1  16 2425.5575    1.7196  0.9320  4.7701  0.0000  0.0701   0.1247   0.2344  218.4841   0.0000   247.7080      -10.0200       0.00000       0.00000       0.00000       0.00000       88.6588       47.1500       0.00000       0.00000       0.00000       0.00000
   1  17 2559.3156    2.1942  1.0509 -1.8113  0.0000  0.0723   0.1521   0.2707 1000.0000   0.0000   466.6663       41.8716       0.00000       0.00000       0.00000       0.00000       96.5097       47.8168       0.00000       0.00000       0.00000       0.00000
   1  18 2693.4071    2.7864  1.0919  3.8829  0.0000  0.0724   0.2004   0.3147 1000.0000   0.0000   535.1268      -12.5790       0.00000       0.00000       0.00000       0.00000       93.9363       45.9123       0.00000       0.00000       0.00000       0.00000
   1  20 2963.4523    4.0069  0.8107 12.0616  0.0000  0.1129   0.2874   0.2286    0.9535   0.0000   516.7287      -46.1926       0.00000       0.00000       0.00000       0.00000       150.388       66.3003       0.00000       0.00000       0.00000       0.00000
   1  22 3233.4311    4.5123  1.0876 11.1346  0.0000  0.1085   0.2980   0.2806    3.7308   0.0000   554.7479      -112.928       0.00000       0.00000       0.00000       0.00000       145.640       62.7834       0.00000       0.00000       0.00000       0.00000
   1  23 3368.5117    3.8089  2.6707  2.5983  0.0000  0.1516   0.1614   0.4867 1000.0000   0.0000   499.3357      -43.9106       0.00000       0.00000       0.00000       0.00000       187.679       99.8771       0.00000       0.00000       0.00000       0.00000
   1  26 3776.7649    2.4043  5.8042  9.8525 -0.0067  0.3096   0.0684   0.8555    0.7992   0.0000    26.1296      -51.4356       0.00000       0.00000       0.00000       0.00000       375.545       235.225       0.00000       0.00000       0.00000       0.00000
   2  10 1674.5419    0.2731  0.2392 10.2877  0.0000  0.0500   0.0369   0.1006    0.0954   0.0000   455.1121      -20.2176      -9.50791       9.08240       0.00000       0.00000       39.5652       33.8220       13.8841       6.58099       0.00000       0.00000
   2  14 2217.4994    1.0738  0.9260  8.6698  0.0000  0.0642   0.0585   0.1477    1.1196   0.0000   414.0656      -14.5825      -16.1733      -3.36676       0.00000       0.00000       52.8240       41.3519       21.1517       6.95722       0.00000       0.00000
   2  15 2352.2454    1.4619  1.0853  9.7194  0.0000  0.0764   0.0788   0.1739    1.0088   0.0000   401.8691       9.89872       5.45767       7.20633       0.00000       0.00000       62.4567       47.9009       23.3650       7.82922       0.00000       0.00000
   2  17 2619.6476    2.3874  1.2088  5.1441  0.0000  0.0757   0.1192   0.1867  295.7837   0.0000   415.0230       25.0890       9.21000       1.16400       0.00000       0.00000       58.4349       43.2670       30.1086       9.14760       0.00000       0.00000
   2  18 2754.5174    2.9156  1.1468 10.9115  0.0000  0.0852   0.1497   0.1694    1.2697   0.0000   411.9888      -40.2580       45.9110       3.60031       0.00000       0.00000       70.0760       56.4313       24.7795       9.11266       0.00000       0.00000
   2  19 2889.6896    3.6617  1.0784  0.7920  0.0000  0.0663   0.1871   0.1731 1000.0000   0.0000   443.3617       20.4166      -16.9988       6.52258       0.00000       0.00000       47.2040       37.2979       26.3561       8.79669       0.00000       0.00000
   2  20 3024.9002    4.6920  0.8467  6.7446  0.0000  0.0563   0.2587   0.1369  156.7755   0.0000   390.0070       21.7919       12.0138      -5.16739       0.00000       0.00000       44.0374       33.8944       20.8087       6.64076       0.00000       0.00000
   2  21 3160.0043    4.1671  1.2401 -4.4524  0.0000  0.0753   0.2285   0.2047 1000.0000   0.0000   430.5612       28.8028       5.16277       1.66320       0.00000       0.00000       49.5229       41.7097       24.5967       8.90705       0.00000       0.00000
   2  22 3295.2686    4.0085  1.3835 11.2565  0.0000  0.1038   0.1886   0.2054    1.5664   0.0000   428.9645       6.87451       50.3956       1.26262       0.00000       0.00000       90.1929       68.9830       29.2304       9.71888       0.00000       0.00000
   2  23 3430.9497    3.4473  2.8687 10.7431  0.0043  0.1203   0.1190   0.3056    1.0760   0.0000   457.3222      -19.2026       5.77631       13.4999       0.00000       0.00000       88.6692       77.4669       38.4893       16.3592       0.00000       0.00000
   2  24 3566.9819    3.2228  3.8713 -2.9548  0.0000  0.1257   0.0966   0.4100 1000.0000   0.0000   372.8380      -46.6085       29.3234       19.9539       0.00000       0.00000       90.2397       78.1986       43.3898       16.8426       0.00000       0.00000
   3  13 2137.7406    0.8820  0.8497  9.6123  0.0000  0.0559   0.0481   0.1339    0.3827   0.0000   420.0912       7.62964       37.4983      -1.06558       1.25469      -1.55815       27.3887       26.8905       20.3882       11.1061       5.51813       1.63256
   3  14 2273.4563    1.1002  0.7550 10.6695  0.0000  0.0647   0.0652   0.1279    0.2529   0.0000   476.2086       53.8325       6.95190      -6.26106      -1.93768      0.263695       37.0795       37.9910       23.2555       11.5372       5.15201       1.61194
   3  15 2407.5403    1.4193  1.0834 11.0360  0.0000  0.0782   0.0800   0.1908    0.3538   0.0000   419.3630      -16.9963       9.75127       9.00245      0.722219       1.70856       44.7648       43.0337       28.3587       13.0548       6.65137       1.89038
   3  17 2676.2377    2.4308  0.9181 11.3955  0.0000  0.0636   0.1370   0.1393    0.6931   0.0000   440.6074       9.05508      -13.6546      -17.9989       6.85759      -3.46478       33.5324       31.7187       24.3002       12.8247       6.24405       1.73096
   3  18 2811.4472    3.0146  0.9155 11.3306  0.0000  0.0603   0.1482   0.1368    0.8249   0.0000   435.7060       26.0577       30.1980       12.0648      -1.73485      -1.11769       32.1467       32.3618       21.5852       11.9348       5.43179       1.75832
   3  19 2947.1537    3.7541  1.0645 11.8632  0.0000  0.0575   0.1888   0.1631    0.8484   0.0000   417.7400       42.1685       7.39776      -7.53495     -0.498435     -0.861249       29.3900       29.4345       20.4458       11.1920       5.29656       1.71778
   3  20 3082.3097    4.3656  1.0143 12.6442  0.0000  0.0536   0.2153   0.1672    0.4951   0.0000   389.9084       4.54825       17.6993      -19.8391      -9.32020     -0.689264       31.2970       28.4077       20.4343       10.6681       4.74220       1.35975
   3  21 3217.8908    4.1613  1.1424 12.9607  0.0000  0.0605   0.2100   0.1749    0.4316   0.0000   396.3901      -6.94327       25.7052      -20.0986      -7.14185      0.133855       30.4960       28.6665       22.5954       12.9331       6.16920       1.74055
   3  22 3353.5054    3.4042  1.3531 13.3985  0.0000  0.0811   0.1798   0.2036    0.2410   0.0000   467.2237       70.6424       1.86945      -9.44856       12.0798      -1.88437       41.0371       40.6380       28.8166       17.0834       7.26428       2.33680
   3  23 3489.6631    3.1363  2.1952 12.0569  0.0000  0.0874   0.1271   0.2551    0.3238   0.0000   408.1743       2.80909      -38.3132       24.4272      -17.0861      -5.27060       46.7280       44.6259       32.4412       16.8128       8.35593       2.38225
   3  24 3626.3804    2.6116  3.6171 11.5587  0.0000  0.1185   0.0828   0.3591    0.2188   0.0000   391.3711      -78.3621      -14.8822      -15.8140      -18.9694      -6.13067       61.9590       59.0049       42.1147       26.0555       10.6631       3.31746
   4  11 1914.7424    0.4890  0.3541  9.5885 -0.0010  0.0511   0.0389   0.0823    0.1015   0.0000   431.8461      -6.87009       18.1599       11.6827       5.92730      0.287627       25.7575       25.9504       19.8190       12.3709       5.43594       2.40212
   4  12 2051.7687    0.6978  0.3903  9.8813  0.0000  0.1047   0.0560   0.1056    0.1179   0.0000   424.4304       36.6180       11.4124      -5.64141       4.67477       1.98132       51.1343       17.6090       27.9426       32.1329       21.9340       8.71395
   4  13 2188.3758    0.9319  0.7168  9.2638  0.0000  0.0489   0.0472   0.1107    0.4084   0.0000   436.3714      -12.9517      -26.1056       28.4397       2.64357      -6.61560       17.1904       20.8857       16.3081       11.0238       6.16150       3.21228
   4  14 2324.1707    1.4030  0.9319  8.3589  0.0000  0.0687   0.0598   0.1502    2.2202   0.0000   466.9219      -38.1648       20.1593      -1.77963       6.80606       4.93732       30.4094       35.2608       25.3504       15.2373       7.69279       3.57560
   4  15 2458.5926    1.6817  0.7596 10.1101  0.0026  0.0535   0.0713   0.1267    0.7180   0.0000   455.4102       8.71919      -3.31709       24.0431      -12.7960      -3.66389       23.5383       24.4173       17.6282       15.6167       9.62178       3.58018
   4  16 2593.1022    2.0746  1.2555 -0.1697  0.0000  0.0655   0.0889   0.2219 1000.0000   0.0000   451.1016      -12.4976       21.3910      -21.5591      -1.30121      0.962627       26.7267       25.7518       22.5461       17.3797       10.5230       5.00990
   4  17 2728.4191    2.9686  0.9650  5.2444  0.0000  0.0524   0.1227   0.1474  244.4528   0.0000   450.7502       13.4777      -3.38586      -12.8036      -2.08092      -5.55809       20.8094       19.3445       16.3178       13.9830       8.02003       3.61293
   4  18 2864.3041    3.7765  0.7718 11.6636  0.0000  0.0469   0.1776   0.1109    0.6899   0.0000   416.3472       7.53021       18.5889      -4.15448       8.57220      -6.83750       18.0182       19.4636       14.8577       11.5905       6.41021       2.96757
   4  20 3136.0453    4.0238  1.2427 12.2703  0.0000  0.0615   0.1872   0.1678    0.6759   0.0000   423.4387       8.70654       9.82947      0.705275       1.51260      -10.5457       23.3443       24.1000       20.7510       15.6541       8.29026       5.01980
   4  21 3271.9426    3.9362  1.4659 12.3844  0.0000  0.0718   0.1717   0.1863    0.5035   0.0000   416.1683      -19.3601       24.8788      -14.8757      0.686054      -4.44320       24.5080       28.5096       24.6510       17.8351       9.86143       5.47704
   4  22 3408.2230    3.4919  1.7264 12.3291  0.0000  0.0742   0.1409   0.2082    0.3314   0.0000   432.2458       42.6618      -27.1209      -8.85643       1.51298      -6.81664       27.1316       28.2996       23.6952       18.7594       11.1189       5.61722
   4  23 3544.7418    2.7008  2.9301 12.0003  0.0000  0.1086   0.0865   0.2837    0.1707   0.0000   453.8517      -23.3402       30.1120      -15.2721      -5.73263      -1.63922       40.0225       41.7037       36.7840       26.0347       15.9801       8.09117
   5  10 1823.3005    0.4441  0.3005  9.4965  0.0000  0.0600   0.0302   0.0636    0.0796   0.0000   442.1277       18.0196       8.73497       1.52146       2.05895      -1.33098       7.65789       22.3617       12.9984       10.6397       10.0760       2.81453
   5  11 1960.5993    0.6097  0.4487  9.5568  0.0000  0.0316   0.0338   0.0687    0.1064   0.0000   420.9842      -4.61058      -1.45318       3.58284       10.1611      -5.05151       10.5018       12.1728       9.98101       7.63386       5.12522       2.86810
   5  12 2098.4447    0.7020  0.6399  9.8803  0.0000  0.0410   0.0355   0.0984    0.1248   0.0000   431.7912       10.4267       11.2603       8.02239      -2.97724      -1.75666       11.4450       12.9854       11.3427       9.00811       6.67138       3.76549
   5  13 2235.4042    1.0052  0.5651 10.5092  0.0000  0.0483   0.0524   0.0861    0.1262   0.0000   404.8668       1.03761       16.7932      -12.1589       3.89467       7.24708       11.2099       15.8911       9.81709       10.7038       6.10035       4.38044
   5  14 2371.1758    1.2965  0.7649 11.0174  0.0000  0.0429   0.0612   0.1076    0.1455   0.0000   412.5980       13.3229       8.34415       6.80051      -7.54175      -4.62267       13.7426       15.0029       12.6161       10.6173       6.88191       4.38397
   5  15 2506.1061    1.8253  0.9163 10.9826  0.0000  0.0455   0.0806   0.1321    0.2484   0.0000   434.8074       7.66767       2.17903      -2.95018       5.69648      -1.07974       14.3519       17.2435       14.4587       10.2612       6.50657       3.79259
   5  16 2641.2654    2.2549  0.8496 11.3024  0.0000  0.0400   0.1001   0.1081    0.3376   0.0000   454.8258      -32.2955       2.31410       5.06904      0.821933      -4.68097       12.4417       13.3992       12.1412       9.50362       6.43599       3.83898
   5  17 2777.3955    2.9052  0.9176 10.8279  0.0000  0.0446   0.1123   0.1145    0.8444   0.0000   442.2488       31.8493       41.1398      -18.1900       11.3920      -5.79079       14.1077       15.8687       12.9747       11.3873       7.34579       4.24462
   5  18 2913.7100    3.7194  1.0131 11.1202  0.0000  0.0484   0.1394   0.1328    1.4226   0.0000   431.6945       25.1331       9.18336      -14.9149       4.29363      -4.56310       14.1316       16.3203       13.8066       10.8115       8.22234       4.61733
   5  21 3322.6664    3.7248  1.3890 12.5306 -0.0019  0.0661   0.1422   0.1893    0.4660   0.0000   459.9257       34.8262       16.7930       2.32653       17.3120      -15.0984       19.1911       22.8930       18.9724       14.9549       9.97991       5.99687
   5  22 3459.4123    3.3782  2.2584 10.9688 -0.0013  0.0833   0.0937   0.2026    0.8386   0.0000   435.5694       25.3222       19.4715       4.43243     0.0827667      -10.7033       22.8175       28.8064       24.7905       18.6305       12.6895       7.64776
   5  23 3596.8920    2.9025  3.5242 10.7820  0.0052  0.1101   0.0708   0.2961    0.4111   0.0000   420.7182      -29.4393      -40.7700      -5.07465       4.08662       2.68422       30.9463       38.1467       32.6157       25.8697       17.6380       10.3338
   6   8 1587.4693    0.1829  0.1342  9.2729  0.0000  0.0228   0.0199   0.0517    0.0549   0.0000   436.2306      -6.32879       6.61268       1.08239     -0.413158     -0.838419       5.29100       8.07599       5.70408       7.06993       3.39465       3.63978
   6   9 1727.7388    0.2558  0.2597  9.4331  0.0000  0.0309   0.0190   0.0740    0.0607   0.0000   439.7392      0.307892      -4.86432      -4.34464     -0.466145      0.240536       6.79693       7.91725       7.77593       5.17128       4.68169       3.13909
   6  10 1866.0815    0.4376  0.3177  9.6788  0.0000  0.0355   0.0264   0.0703    0.0745   0.0000   445.3534      -3.04540       24.8382      -6.85110       3.45898      -1.83248       11.7119       13.4102       12.6432       7.91439       4.88264       4.53680
   6  11 2004.0149    0.5413  0.5122  9.6311  0.0000  0.0348   0.0285   0.0885    0.0993   0.0000   450.8210      -20.1984       31.6215     -0.745225      -8.70385       4.91234       7.69392       9.52916       8.83312       7.59013       5.07242       3.31989
   6  12 2142.5494    0.8419  0.5556  9.9253  0.0000  0.0325   0.0400   0.0801    0.1323   0.0000   429.7327      -8.27739       4.33769       4.60282     -0.639153      -1.36691       9.16775       9.73122       8.47834       7.20930       6.50558       4.44888
   6  13 2279.7403    1.0302  0.9772 10.0001  0.0000  0.0502   0.0403   0.1203    0.1920   0.0000   443.0675       4.21582      -12.4702     -0.647603       14.0320     -0.614861       11.3474       13.2068       10.6417       10.5137       7.94458       5.08517
   6  14 2415.5791    1.4412  0.8147 11.2253  0.0000  0.0457   0.0613   0.1021    0.1247   0.0000   425.9125      -6.36413      -1.46952      -3.36506       10.2779     -0.697916       13.4104       12.6844       11.2528       10.6044       8.54534       5.01686
   6  15 2551.0831    1.8315  0.8434 11.3974  0.0000  0.0412   0.0723   0.0980    0.1413   0.0000   430.6259       5.56585     -0.230197       3.61372       3.37094      0.812440       11.5215       13.4128       12.2205       9.69663       6.67815       4.27435
   6  16 2687.1835    2.6140  0.7291 12.2524  0.0000  0.0358   0.1109   0.0881    0.1388   0.0000   439.0147       26.7443       3.20091      0.689803       12.6422     -0.788983       9.05781       10.4593       9.42046       7.68843       6.26307       4.39242
   6  17 2823.8080    2.9870  1.0013 12.1895  0.0000  0.0408   0.1113   0.1179    0.1878   0.0000   428.0232       16.8946       13.5081      -18.9672      -1.73388      -1.37097       11.2372       12.8898       11.0509       9.53399       7.09834       4.57337
   6  18 2960.7643    3.8941  0.7498 12.4976  0.0000  0.0346   0.1641   0.0932    0.2020   0.0000   456.6558       20.3649       18.5585     -0.144488      -2.34931     -0.451926       10.4295       10.8842       9.48443       7.97738       6.15877       3.76013
   6  19 3097.3994    3.8130  1.1352 12.5305  0.0000  0.0473   0.1403   0.1305    0.2935   0.0000   443.1600      0.957582      -3.48515      -16.7421       3.35635      -6.63759       12.1010       14.9899       12.5047       10.8165       7.86743       5.07493
   6  20 3234.0626    4.1635  1.2722 12.9208  0.0000  0.0588   0.1599   0.1365    0.3064   0.0000   425.1652       16.6334       16.8258      -10.9788      -3.95789      -12.2251       17.4602       21.8092       18.3153       14.8273       9.77170       6.18417
   6  21 3371.1001    3.8927  1.7261 11.9794  0.0095  0.0647   0.1213   0.1680    0.4035   0.0000   463.2733      -26.5855       29.0878      -6.63456      -12.2523       6.75559       15.4952       18.6375       16.7610       14.6979       10.4175       7.55459
   6  22 3508.5993    3.1977  2.1972 12.0275  0.0013  0.0756   0.0972   0.2333    0.3054   0.0000   433.4011      0.488806      -4.67063      -28.2048       13.8184      0.204145       19.3521       22.0616       20.7710       17.2583       13.4280       9.27187
   6  23 3646.2540    2.4987  3.5138 11.2739  0.0000  0.1038   0.0590   0.2893    0.2128   0.0000   415.3221       14.5595      -16.7434      -5.41032       7.71812      -24.2761       25.1174       30.8089       29.9072       23.3058       16.9433       11.2020
   6  24 3783.9195    2.1076  5.0467 10.7508  0.0000  0.1275   0.0440   0.3745    0.1798   0.0000   323.8610       39.6883       69.1956       12.3338      -7.44373      -7.07318       31.8413       39.9686       36.0043       29.5279       22.4390       14.0551
   6  25 3921.8577    1.8112  6.6328 10.4731  0.0004  0.1514   0.0345   0.4516    0.1370   0.0000   465.4482       48.4019      -8.65778      -24.9046       17.2673       31.9809       37.4129       46.2128       40.8917       35.9841       26.4250       17.8724
   7   9 1767.6811    0.3198  0.2807  9.3904  0.0000  0.0321   0.0207   0.0600    0.0616   0.0000   438.7497     -0.240233       10.8820      -7.91871      -3.06336     -0.508643       8.74724       7.10851       6.29484       7.26545       5.28349       3.55664
   7  10 1906.8842    0.5257  0.3990  9.4638  0.0000  0.0372   0.0274   0.0589    0.0815   0.0000   439.9411      -10.4544       10.6381     -0.849549      -1.03714      -2.87566       8.67874       7.59649       6.54759       5.63242       6.50253       4.84253
   7  11 2045.8893    0.6430  0.5238  9.6624  0.0000  0.0351   0.0297   0.0709    0.0900   0.0000   434.0309      -13.1918       10.8556      -3.56044       6.29556       2.76004       7.24673       7.56222       7.61873       6.37231       5.78009       4.12521
   7  12 2184.5363    0.8215  0.8082 10.0745  0.0000  0.0381   0.0320   0.0968    0.1131   0.0000   437.5813      -3.80571       15.5923       8.70780      -6.79863     -0.634921       7.78464       9.80747       9.02564       7.32791       6.81978       4.73470
   7  13 2322.1371    1.2835  0.7826 10.2298  0.0000  0.0354   0.0458   0.0848    0.1533   0.0000   444.8790       6.74688       3.16462      -3.26180       1.62673      -9.19908       7.46756       8.32720       7.81875       7.48297       5.93635       3.87856
   7  14 2458.3333    1.5848  0.7902 10.8471 -0.0008  0.0351   0.0585   0.0887    0.1321   0.0000   433.0665       5.24014       12.1112       2.74319      -12.8720      -6.19490       7.87174       9.03261       8.34359       7.84967       5.62800       4.60121
   7  15 2594.2316    2.0569  1.0372 11.4148  0.0000  0.0424   0.0696   0.1134    0.1459   0.0000   427.9037       12.2023      -2.63786       15.4029       8.92053      -10.1349       9.38473       10.8663       10.6882       8.67024       7.19973       5.28713
   7  16 2731.1746    2.7102  0.6920 12.3531  0.0000  0.0340   0.1070   0.0800    0.1142   0.0000   436.4279      -1.81833      0.370762      -4.70006       12.7612       1.18834       6.87019       9.01964       7.88865       7.51298       5.17364       4.23218
   7  17 2868.4441    3.3000  0.8481 12.5837  0.0000  0.0353   0.1232   0.1039    0.1325   0.0000   426.0066       15.4488       7.73388      -1.08341       5.60513      -2.35759       8.00664       10.2381       8.44219       7.61790       5.81834       4.36275
   7  18 3005.8246    3.9228  0.9147 12.5238  0.0000  0.0345   0.1394   0.1013    0.1636   0.0000   452.5025       16.6078       11.2568       10.5807       3.44526      -1.89499       8.13102       9.85886       9.15446       7.43075       6.38255       4.24934
   7  19 3142.9194    4.1760  0.9983 12.7585  0.0000  0.0383   0.1426   0.1030    0.1766   0.0000   432.6352       22.1024      -2.40082     -0.331658       3.21602      0.300043       8.08034       9.65394       9.77187       7.61437       6.75949       4.45914
   7  20 3280.0454    3.7906  1.4162 12.7425 -0.0008  0.0500   0.1202   0.1342    0.1591   0.0000   432.8595       22.3921      -1.27882      -1.93547      -10.1647     -0.767191       10.7970       13.0964       12.3657       10.7540       8.41991       5.84957
   7  21 3417.5823    3.4113  1.9609 11.9890  0.0000  0.0610   0.0931   0.1481    0.1896   0.0000   433.0402       12.7325      0.626602      -3.44141       11.7270      -3.80365       13.2204       15.4268       15.1285       13.3941       10.2008       7.19202
   7  24 3832.1778    1.9724  5.3615 10.9030  0.0000  0.1285   0.0378   0.3635    0.1077   0.0000   472.7791       21.6035       22.3670       24.3707       25.4204      -4.13844       27.0841       34.2174       31.5232       27.6065       21.9823       16.1967
   7  25 3970.4198    1.6259  6.7333 10.5627 -0.0073  0.1484   0.0290   0.4229    0.0934   0.0000   424.3856       88.3290       7.93798       5.66421      -1.11284      -9.40844       30.9670       38.2145       35.7842       32.6618       25.5301       18.5119
   8   8 1665.6994    0.2450  0.2359  9.1855  0.0000  0.0468   0.0187   0.0868    0.0569   0.0000   433.6777      -1.00793       7.69841       4.70796      0.821722      -2.47173       10.3743       15.0844       11.7456       10.7350       4.85843       3.89800
   8   9 1806.1920    0.3740  0.3828  9.3036  0.0000  0.0291   0.0207   0.0652    0.0780   0.0000   443.5352      -5.76965       9.58085       5.69096      -6.63180       1.79094       6.08210       5.72508       6.13033       5.93825       4.69917       3.85262
   8  10 1946.0738    0.5725  0.5028  9.4761  0.0000  0.0281   0.0253   0.0681    0.0918   0.0000   427.0726      -10.3846       15.8854       5.82993      -1.65532      -2.64796       5.01582       5.93708       6.48259       4.96005       4.45737       3.49607
   8  11 2086.1266    0.7143  0.5544  9.8586  0.0000  0.0307   0.0309   0.0715    0.0922   0.0000   433.3238      -9.70669      -6.02180      -5.71874     -0.350538      -6.76549       5.91830       7.38515       7.09087       6.23616       5.02206       3.64596
   8  12 2225.1688    0.9365  0.6442 10.3794  0.0000  0.0320   0.0375   0.0771    0.0973   0.0000   439.3709      -5.28580     -0.507349      -5.50927     -0.781236       7.47891       5.58801       6.88309       7.07729       6.14541       4.91814       3.86860
   8  13 2362.9103    1.3178  0.7767 10.7680  0.0000  0.0370   0.0482   0.0816    0.1226   0.0000   438.9395       3.28681      -7.95195      -12.6940       5.26457       4.64729       8.29659       10.2221       9.24295       7.37388       5.88191       5.31670
   8  14 2499.4533    1.8074  0.8634 11.1813  0.0000  0.0338   0.0634   0.0946    0.1324   0.0000   437.6055       12.0209       11.8984      -11.6198       4.36653      -4.63206       6.52263       8.37948       7.73133       7.38186       5.74669       4.19200
   8  15 2636.1914    2.3991  0.8446 11.2390  0.0000  0.0321   0.0792   0.0790    0.1739   0.0000   436.7939       8.84381       7.61311      -8.46284      -1.94564     -0.707832       6.47740       8.14572       7.66705       6.60072       5.60069       3.90462
   8  16 2773.8496    2.9469  0.8223 11.7165  0.0000  0.0320   0.0977   0.0883    0.1758   0.0000   441.9564      -6.42948       7.21473       2.67053     -0.731585      -8.86600       6.07228       7.19370       7.44290       5.97470       5.40403       3.97765
   8  17 2911.5724    3.5937  0.7843 12.5204  0.0000  0.0477   0.1176   0.0765    0.1348   0.0000   432.3549       8.42812       3.04240       2.20352      -1.19967     -0.776719       13.4834       17.6384       13.9655       11.6113       9.26768       6.33772
   8  18 3049.2312    3.6094  0.9972 13.2018  0.0000  0.0429   0.1222   0.1134    0.1200   0.0000   429.3245      -4.14852      -8.25644      -6.34657      0.976196       2.67683       7.44884       10.1367       8.73981       8.13329       6.56375       5.29289
   8  19 3186.8336    4.0872  1.1418 13.0030  0.0000  0.0439   0.1280   0.1195    0.1487   0.0000   438.3707       7.07890       6.23925       12.6602       4.59752      -3.36519       7.42171       10.3233       8.81798       8.60845       6.61881       5.46395
   8  20 3324.6078    3.6360  1.2782 13.0767  0.0000  0.0487   0.1144   0.1227    0.1287   0.0000   429.8522      0.597899       9.81804      -17.7499       6.68567      -12.1056       10.2530       12.1483       11.2683       10.4735       8.53311       6.31814
   8  21 3462.6703    3.0688  2.3326 12.1452  0.0000  0.0637   0.0702   0.1748    0.1010   0.0000   435.1800      -1.10899       25.1617      -2.43996       13.2661      -18.5500       11.5732       14.6391       14.0924       12.6174       10.3911       7.81242
   8  22 3601.1020    2.6293  2.8359 11.8193  0.0000  0.0771   0.0584   0.1989    0.1070   0.0000   425.4646       58.9846       4.28295       3.86046      -7.84785      -12.3581       14.1163       18.3025       17.4301       15.4137       12.9011       9.49272
   8  23 3739.7578    2.1371  4.1805 11.2424  0.0000  0.1023   0.0398   0.2597    0.0952   0.0000   454.7694      -15.7237       50.3181      0.515695       22.7123      -29.5532       18.1926       24.1031       22.7942       20.6731       16.2604       12.6225
   8  24 3878.4248    1.8322  5.3744 10.8059  0.0000  0.1228   0.0312   0.3148    0.0900   0.0000   457.4164      -22.8969      -12.5958       28.7802       39.7594      -10.0846       21.3220       29.2450       26.9787       25.0351       19.7083       14.8737
   8  28 4436.0415    0.8760 12.5245 10.1670  0.0000  0.2825   0.0178   0.8161    0.0498   0.0000   396.5389      -43.2062       123.622      -44.5142      -13.3086      -9.41299       51.6366       64.7074       65.7277       60.3650       46.0569       35.6123
   9   9 1843.6174    0.4003  0.3278  9.3367  0.0000  0.0207   0.0199   0.0495    0.0642   0.0000   436.9667       2.18716       13.3649      -3.38152       1.86181      -1.39384       3.60748       4.37392       4.44985       4.05325       3.26663       2.78570
   9  10 1984.2097    0.5707  0.4981  9.5827  0.0000  0.0269   0.0248   0.0651    0.0932   0.0000   436.9877      -3.01564       23.1489       3.58356      -2.73820     -0.852730       4.23337       5.43454       5.39456       4.96964       4.04538       3.23991
   9  11 2125.1220    0.7997  0.6970  9.8201  0.0000  0.0311   0.0283   0.0730    0.1280   0.0000   432.1037      -6.43534       9.63439      -1.52782       1.52860      -2.97668       5.03442       6.52147       5.82230       6.09036       5.12284       3.65345
   9  12 2264.5233    1.1653  0.7170 10.3698  0.0000  0.0290   0.0432   0.0773    0.1078   0.0000   437.8425       1.69233    -0.0528673       3.29083      -2.75095      0.623376       4.56763       5.82672       5.42849       5.89873       4.18381       3.53982
   9  13 2402.3004    1.5010  0.8047 10.8603  0.0000  0.0346   0.0502   0.0805    0.1105   0.0000   439.2968       11.1437       5.91239       8.31354       1.50404      -3.26463       6.31107       7.35784       7.72406       6.57374       5.52434       4.14115
   9  14 2539.5774    1.8971  0.9841 11.1619  0.0000  0.0353   0.0578   0.0925    0.1386   0.0000   437.8646       13.5067       9.50462      -6.93755      -2.48627       2.35235       6.25106       7.43896       7.27941       6.93652       5.84742       4.41625
   9  15 2677.0988    2.4499  0.8499 11.7331  0.0000  0.0327   0.0791   0.0791    0.1342   0.0000   429.0825      -6.56843       17.8643       3.48071      -3.11730       1.07093       6.27829       7.34382       6.67428       6.42320       5.67030       4.34699
   9  16 2815.3118    2.9259  1.0259 11.8898  0.0000  0.0367   0.0864   0.0856    0.1548   0.0000   435.2205       4.50842       10.2166      -8.07025       10.4414      0.769878       6.81213       8.34045       7.96550       7.70087       6.30958       4.63706
   9  17 2953.6414    3.7223  0.8701 12.4547  0.0001  0.0321   0.1177   0.0801    0.1450   0.0000   443.3174       5.00370       9.89048      -2.35582      -1.09921      -3.43563       5.88404       6.41805       5.71756       6.13433       5.39746       4.20596
   9  18 3091.5912    4.3081  0.8269 12.7365  0.0000  0.0301   0.1377   0.0770    0.1435   0.0000   446.1529       5.58910       7.57159      -11.7267       7.07887      -10.9962       5.52291       6.56678       6.18133       5.61213       4.91872       4.12441
   9  19 3229.6525    4.0460  1.1019 13.0443  0.0000  0.0372   0.1204   0.1033    0.1286   0.0000   439.8062       2.80138       22.4126      -1.27391      -7.34178      -11.2410       7.11005       8.53885       8.12252       7.49343       6.48359       4.93459
   9  20 3367.8482    3.3588  1.6255 13.0229  0.0000  0.0545   0.0907   0.1339    0.0889   0.0000   428.1528       7.10180       25.3191      -2.67648      0.594240       1.48895       8.71328       11.3565       10.9355       9.78039       8.96066       6.97413
   9  21 3506.4288    2.8773  2.5441 12.0606  0.0005  0.0685   0.0613   0.1703    0.0821   0.0000   432.8015       19.5912       17.0578       2.59591      -20.6928      -9.58229       10.7775       14.3758       13.8721       12.8998       10.5188       8.35616
   9  22 3645.3274    2.4582  3.4264 11.7370  0.0000  0.0784   0.0485   0.2137    0.0727   0.0000   414.1083       6.79131       28.1017      0.673313      -3.68477      -17.9137       13.1746       16.1510       15.9843       15.4748       12.5667       9.93266
   9  23 3784.3383    2.0063  4.6767 11.3228  0.0001  0.0970   0.0357   0.2746    0.0671   0.0000   443.7307       7.79616      -3.04110       9.53299      -24.7718      -19.3723       16.4425       19.8454       19.9145       18.6287       16.1084       12.8425
   9  25 4063.4385    1.4206  7.4407 10.6435  0.0000  0.1435   0.0230   0.4160    0.0580   0.0000   344.1182       24.1009       25.1799      -5.81333       26.0744      -14.8691       24.5148       30.0893       29.5764       27.8188       23.9221       19.4333
   9  27 4343.1096    0.9548 12.0614 10.2122  0.0000  0.2435   0.0176   0.7043    0.0495   0.0000   400.5666       92.2542       52.0715       27.6613       19.3777      -23.2451       39.0378       48.6658       51.2448       46.2421       38.9201       30.7340
   9  28 4483.5251    0.8506 13.3306 10.0835  0.0000  0.2863   0.0170   0.7902    0.0492   0.0000   453.9469       5.77620       54.0273      -13.0395      -42.3283       33.0697       45.3093       57.7296       59.7382       53.7714       45.3140       36.6253
  10   6 1443.4016    0.1534  0.0855  9.1637  0.0000  0.0244   0.0190   0.0338    0.0392   0.0000   434.5863     -0.385292       9.34738      0.357144      -4.27282      -1.70626       3.06570       3.44076       4.14812       3.54951       3.12524       2.33147
  10   8 1737.8221    0.3081  0.2967  9.1836  0.0000  0.0197   0.0167   0.0528    0.0507   0.0000   429.8606       1.22464       11.4500      -5.21026      -8.40648       3.45460       2.97976       3.60059       3.96278       3.46061       2.80450       2.48578
  10   9 1880.0322    0.4376  0.4001  9.3789  0.0000  0.0269   0.0196   0.0532    0.0625   0.0000   430.2020      -1.85184       5.06934     -0.411384      -1.24456       6.90617       4.24465       5.77797       4.93887       5.09902       4.34089       3.35898
  10  10 2021.5019    0.6249  0.5260  9.4592  0.0000  0.0246   0.0237   0.0574    0.0915   0.0000   437.2450       1.15068       11.3057      -1.86539      -4.28121       3.22312       4.07468       4.91770       4.55820       4.80311       3.85807       3.17942
  10  11 2162.9580    0.9050  0.6313  9.8363  0.0000  0.0269   0.0337   0.0686    0.1481   0.0000   433.1765      -3.75806       7.68269      -7.07392      -1.51992       5.15537       4.09405       5.03956       5.38146       4.80725       4.03765       3.35873
  10  12 2302.8828    1.1588  0.6739 10.2548  0.0000  0.0295   0.0393   0.0653    0.1558   0.0000   436.7257       1.52577       18.2819       9.90979       2.93808      -6.13641       4.68919       6.00419       5.77701       5.62238       4.74253       3.78759
  10  13 2440.8274    1.6733  0.7808 10.9032  0.0000  0.0280   0.0546   0.0727    0.1275   0.0000   441.8251       6.99841       8.14657      -3.52597      -5.12848      -4.72358       4.35793       5.45376       5.30789       5.19600       4.53951       3.65890
  10  14 2578.6824    1.9987  0.9619 11.3909 -0.0042  0.0355   0.0597   0.0823    0.1242   0.0000   440.4067      -16.3856       8.81523      -2.55802      -4.79328      -10.7661       5.84817       7.37730       7.19615       6.80866       5.83699       4.70433
  10  15 2717.0761    2.7467  0.7548 11.7203  0.0000  0.0282   0.0861   0.0639    0.1305   0.0000   433.8435      -3.38519       6.48893       5.03602      -1.79019     -0.664559       4.70121       5.67657       5.63876       5.45617       4.41338       3.65536
  10  16 2855.7912    3.1411  0.8642 12.0596  0.0000  0.0290   0.0954   0.0806    0.1243   0.0000   432.1529       16.5107     -0.212333      -3.62896       6.14287      -4.07714       4.19164       5.21616       5.35540       5.05696       4.16162       3.52874
  10  17 2994.5744    4.1380  0.7904 12.7206  0.0000  0.0272   0.1345   0.0766    0.1150   0.0000   439.9522       6.30406       10.6364      -1.47174       6.51053      -8.57714       4.59011       5.85059       5.73990       5.16678       4.38361       3.77113
  10  18 3133.0563    4.1432  0.8924 12.9395  0.0000  0.0320   0.1260   0.0786    0.1214   0.0000   442.5563       8.62055       10.0796      -4.16887       3.61248      -9.70153       4.57050       5.79071       6.01494       5.66527       4.44595       4.06921
  10  19 3271.4406    3.8849  1.4561 12.4357  0.0001  0.0412   0.0941   0.1065    0.1260   0.0000   435.0204       16.8096     -0.814867      -5.07476       8.81326      -7.23401       6.31831       7.84566       8.03133       7.45622       6.56433       5.32576
  10  20 3410.3177    3.2988  1.9919 12.2239  0.0000  0.0491   0.0721   0.1362    0.0890   0.0000   453.1920       24.9824      -15.3806      -15.8806      -10.7126      -19.7382       7.77872       9.73660       9.50420       9.17675       7.69637       6.46034
  10  21 3549.1644    2.7090  2.7708 12.0599  0.0015  0.0653   0.0542   0.1778    0.0699   0.0000   419.0637       7.64973       9.39011      -2.69489       15.4172      -24.5936       9.76005       12.2736       12.0088       11.7946       10.0811       8.15627
  10  22 3688.7463    2.1858  3.6746 11.6707  0.0000  0.0817   0.0400   0.2296    0.0576   0.0000   448.0172       12.3064       18.5929      -15.0237      -8.05181       5.74895       11.8559       15.1762       15.4163       14.3350       12.5189       10.1324
  10  24 3967.5889    1.5384  7.1230 10.7875  0.0000  0.1314   0.0234   0.3725    0.0522   0.0000   469.6206      -8.47316       3.05834       30.9492       41.7541      -16.6504       18.8691       24.1819       24.9072       23.0540       19.8680       16.7019
  10  25 4108.0681    1.2960  8.3265 10.4583  0.0000  0.1550   0.0202   0.4270    0.0548   0.0000   470.0678      -30.8626      -16.1481      -32.5818      -4.16783       18.4467       22.3026       28.5237       29.8302       26.9405       23.6743       19.3765
  10  27 4388.3020    0.9218 12.7330 10.1653  0.0000  0.2470   0.0172   0.7248    0.0471   0.0000   404.0532       14.6219       46.6298      -65.0023       33.4835      -20.7491       36.2113       45.0353       48.0634       44.7200       38.4848       31.3561
  10  29 4668.8679    0.6197 17.9036  9.9466  0.0000  0.4294   0.0120   1.1519    0.0360   0.0000   419.2171       58.5588       79.1558       3.30656      -35.0108       13.3219       61.9290       79.5739       80.1286       78.8858       66.0160       54.7783
  11   6 1477.1683    0.1461  0.0999  9.1769  0.0000  0.0152   0.0149   0.0377    0.0374   0.0000   433.8074     -0.590099       8.77774       4.97564      -1.67227      0.343619       2.10541       2.58407       2.71991       2.45442       2.40217       2.23253
  11   8 1772.2234    0.3348  0.3228  9.3116  0.0000  0.0237   0.0168   0.0516    0.0523   0.0000   435.7379      -3.56484       15.1228       1.74612       1.65695      -2.41160       4.06480       5.66958       5.68435       5.29690       4.09024       3.31521
  11   9 1915.4235    0.5083  0.3864  9.4719  0.0000  0.0237   0.0218   0.0480    0.0619   0.0000   431.1632      -1.76499       12.9503       3.06127       4.08313      0.486372       3.65753       4.15498       3.59623       3.60917       3.25066       3.11610
  11  10 2058.0209    0.7007  0.4305  9.7159  0.0000  0.0212   0.0276   0.0471    0.0706   0.0000   435.4273       9.10632       10.9974       2.61584     -0.912572       6.42574       2.79045       3.40651       3.47397       3.59065       2.92714       2.37440
  11  11 2199.7288    0.9527  0.7730  9.6905 -0.0012  0.0269   0.0291   0.0688    0.1421   0.0000   435.5749       1.66985       5.03322   -0.00673234       1.95759      -2.64150       3.90123       4.70032       4.73996       4.39892       4.17298       3.41097
  11  12 2340.0657    1.3755  0.8903  9.9664  0.0000  0.0302   0.0426   0.0753    0.3003   0.0000   441.5650      -2.43575       9.39324      -1.53714       1.34509       2.21107       4.46844       4.99108       5.41637       5.23590       4.49361       3.86992
  11  13 2478.5449    1.7066  0.9408 11.1075  0.0000  0.0321   0.0524   0.0881    0.1704   0.0000   434.8594     -0.916501       7.69471       13.7669      -7.33007      -7.11805       4.41344       5.52415       5.83002       5.13264       4.72593       4.05055
  11  14 2616.9684    2.2122  0.9624 11.3706  0.0000  0.0322   0.0622   0.0760    0.1578   0.0000   443.7246      -1.00081       2.31233      -2.02152      -6.07767      -1.11559       4.45101       5.30132       5.31785       5.39574       4.76657       3.82522
  11  15 2756.2067    2.7617  1.0599 11.6322  0.0000  0.0310   0.0744   0.0861    0.1511   0.0000   445.0505       2.08575       1.41183      -9.53169       1.41946      -6.36769       4.33392       5.39121       5.50701       5.62334       4.75523       4.06210
  11  16 2895.4526    3.6522  0.8236 12.1274  0.0000  0.0267   0.1062   0.0713    0.1382   0.0000   442.5956       7.96798       8.32458      -3.39131       4.94960      -7.88877       3.62419       4.98700       4.74208       4.56979       4.22238       3.44742
  11  17 3034.5475    3.8606  0.9912 12.5955  0.0000  0.0321   0.1042   0.0780    0.1296   0.0000   433.2204       9.92928       14.2385     -0.938967      0.428480      -4.85274       4.52306       5.65946       5.63502       5.45423       4.79137       4.23954
  11  18 3173.5668    4.1828  1.1279 12.8456  0.0000  0.0349   0.1098   0.0889    0.1253   0.0000   446.3472       4.36248       26.0437    -0.0183657      -4.23076      -9.95176       4.86015       6.31521       6.22920       5.72775       4.96605       4.46893
  11  19 3312.4378    3.7419  1.4542 12.4071  0.0000  0.0394   0.0904   0.1016    0.1139   0.0000   443.7011       3.36130       18.5890      -12.2509       7.61887      -11.9988       6.01857       7.55268       7.08814       7.01041       6.14503       5.43828
  11  20 3451.7696    3.2179  2.2706 11.9482 -0.0002  0.0519   0.0630   0.1329    0.0839   0.0000   449.1352       10.5896       21.2304      -9.46842       6.84288      -17.2159       7.15168       8.94130       8.94599       8.59927       7.97941       6.63236
  11  21 3591.3725    2.6047  3.3968 11.6919  0.0000  0.0670   0.0449   0.1905    0.0631   0.0000   438.4478      -12.8335       25.3940      -11.1487       3.29434      -17.7785       9.43929       12.1586       11.7498       11.1102       10.4584       8.65212
  11  22 3731.0206    2.1053  4.4602 11.3228  0.0014  0.0851   0.0338   0.2280    0.0576   0.0000   430.5642       9.94072      -3.05429      -28.2726       14.5188      -10.5851       11.1380       14.7863       14.8993       14.6017       12.0637       10.4760
  11  23 3870.8214    1.7439  5.4675 11.0556  0.0011  0.0996   0.0276   0.2792    0.0546   0.0000   440.8569       32.0397      -6.49357      -9.52378      -15.7636      -21.7634       13.6352       17.5463       17.6082       17.1807       15.0225       12.4327
  11  25 4151.5032    1.2474  8.9012 10.5153  0.0000  0.1552   0.0192   0.4375    0.0486   0.0000   401.1066       31.0920       4.31163      -1.65819       12.0664      -12.9231       20.8138       26.3548       27.5151       26.8406       23.2406       19.3929
  11  26 4292.0940    1.0303 10.5640 10.3537  0.0000  0.1978   0.0177   0.5615    0.0461   0.0000   434.0677       68.3902      -3.76031      -41.0614       17.4166       21.4976       25.3257       34.3035       34.1853       33.1487       29.4412       24.3534
  12   5 1351.8773    0.1027  0.0620  9.2069  0.0000  0.0352   0.0135   0.0225    0.0346   0.0000   439.7749       3.33303       3.91404      -7.64248       2.60054      -1.77693       3.11686       4.66920       6.44654       3.19335       6.19572       3.01623
  12   7 1660.2628    0.2610  0.1468  9.2292  0.0000  0.0142   0.0170   0.0267    0.0418   0.0000   434.5298       4.37090       12.2514       1.10736      -4.27867       1.17510       2.56228       2.72138       2.85578       2.40657       2.08362       2.07038
  12   8 1805.7764    0.3809  0.3277  9.4077  0.0000  0.0195   0.0172   0.0453    0.0508   0.0000   433.6242     -0.544784       12.8525      -3.78549      -7.42374      -1.18905       2.38849       3.05577       2.95412       2.90096       3.12323       2.35214
  12   9 1950.0211    0.5063  0.4236  9.5967  0.0000  0.0246   0.0204   0.0534    0.0583   0.0000   440.6438      -1.53688       9.74480      -1.69455       1.62815      0.346734       4.71557       5.83944       6.07269       5.20042       4.47574       4.10546
  12  10 2093.6156    0.7826  0.5690  9.7092  0.0011  0.0244   0.0260   0.0548    0.0796   0.0000   442.5222      -1.55174       8.61128      -6.05224      -2.64916       2.31280       2.96814       3.89054       3.89850       4.12941       3.51472       3.15956
  12  11 2235.8876    1.0723  0.7171  9.9654  0.0000  0.0257   0.0321   0.0648    0.1032   0.0000   441.4491      -1.85177       6.25535      0.646058     -0.944504       1.61653       3.05836       4.49455       4.01668       4.29741       3.71955       3.08385
  12  12 2376.3903    1.3923  0.8382 10.5724  0.0000  0.0292   0.0401   0.0683    0.1566   0.0000   438.7973     -0.322006       10.4294      -5.35945      -2.79074       1.72291       3.80183       5.08123       4.71280       5.29408       4.67286       4.11270
  12  13 2515.5065    1.8780  0.9713 10.9684  0.0000  0.0314   0.0559   0.0844    0.2365   0.0000   428.7975      -5.98072       11.0895      -2.41693       1.86140      -3.96938       4.06896       5.35928       5.06365       4.82076       4.59150       4.00516
  12  14 2654.6159    2.5735  0.8261 11.3857  0.0000  0.0272   0.0767   0.0694    0.2332   0.0000   445.3234       4.98052       13.1897      0.511369      -4.74688      -1.05542       3.43330       4.44594       4.48690       4.68960       3.89552       3.19921
  12  15 2794.5846    2.9822  0.8284 12.1985  0.0000  0.0287   0.0834   0.0641    0.1365   0.0000   432.1013       7.18568       11.8894      -10.8356      -3.87180      -9.74100       3.61177       4.42084       4.56431       4.72617       3.94053       3.43016
  12  16 2934.4323    3.7496  0.6944 12.7035  0.0000  0.0245   0.1126   0.0567    0.1002   0.0000   439.7260     -0.301275       9.18215      -1.80881       5.54564      -3.07220       3.24398       4.15173       4.09793       4.47701       3.82118       3.14464
  12  17 3073.9704    4.2273  0.7822 12.9148  0.0011  0.0246   0.1263   0.0700    0.1050   0.0000   441.1708       11.1603       13.5641       8.03085       5.11928      -8.95809       3.47418       4.40459       4.47262       4.09528       3.59997       3.28415
  12  18 3213.4011    4.0026  1.2108 12.5972  0.0000  0.0334   0.1001   0.0946    0.1265   0.0000   441.6044       4.07623       11.0610       3.95553      -5.21346      -1.25138       4.24253       5.55228       5.32586       5.26959       4.82420       4.10683
  12  19 3352.7847    3.6247  1.6143 12.4292  0.0000  0.0419   0.0791   0.1064    0.1012   0.0000   439.0951       19.1612      -4.83719      -3.61373      -1.32447      -13.1639       5.31867       7.35083       6.92791       7.14042       5.95019       5.15581
  12  20 3492.4832    3.0975  2.5965 11.6237  0.0000  0.0518   0.0530   0.1340    0.0777   0.0000   439.7969       8.37676       1.64485       16.5714       6.87987      -2.71970       6.61461       8.40757       8.46282       8.33768       7.44603       6.35747
  12  21 3632.7161    2.4844  3.5018 11.4148  0.0000  0.0644   0.0395   0.1722    0.0629   0.0000   431.9811       7.92781       21.2691      -8.18292       4.38135      -12.1929       8.19599       10.5079       10.5796       10.4610       9.27837       8.17888
  12  22 3772.5489    2.0322  4.7342 11.2848  0.0000  0.0830   0.0307   0.2256    0.0526   0.0000   462.3740       33.8845       5.66044      -22.2069      -17.9246       8.20392       10.6520       13.8712       14.3060       13.2404       12.5565       10.3354
  12  23 3913.1279    1.6464  6.0497 10.9873  0.0000  0.1016   0.0250   0.2830    0.0504   0.0000   433.7483       8.82003      -12.5495      -25.1722     -0.146048      -1.91822       13.1697       15.8142       16.9761       16.7287       15.0946       12.6607
  12  24 4053.9544    1.3644  7.5772 10.7241  0.0000  0.1295   0.0208   0.3559    0.0490   0.0000   485.5124      0.242534      -34.5937       28.7131       6.53032      -23.0709       15.7844       20.5210       21.3204       21.7175       18.3464       15.8556
  12  25 4194.1001    1.1190  8.7786 10.4841  0.0000  0.1527   0.0181   0.4360    0.0479   0.0000   459.1955       28.7655       30.2845       10.7655       17.2907       5.47283       18.9950       24.3394       25.4308       25.2215       22.7308       18.5772
  12  26 4335.3332    0.9745 11.3596 10.2848  0.0000  0.1959   0.0169   0.5687    0.0457   0.0000   469.0683       19.6728      -10.5601       7.00586       12.3116       7.30428       23.9901       31.0899       31.9321       31.7604       27.9595       23.7875
  13   7 1692.3755    0.2905  0.2268  9.2444  0.0000  0.0166   0.0155   0.0375    0.0439   0.0000   437.4424      -1.41544       12.2634       1.74166      -3.92062       1.44569       2.19858       2.70590       3.04169       3.65134       3.51426       2.56686
  13   8 1838.6548    0.4461  0.3259  9.2785  0.0000  0.0178   0.0183   0.0404    0.0582   0.0000   437.2076      -3.12143       11.8810       1.00699      -3.33321     -0.815884       2.18834       2.40215       2.53149       2.67859       2.20572       2.14773
  13   9 1983.8740    0.5770  0.4342  9.6911  0.0000  0.0191   0.0215   0.0500    0.0597   0.0000   435.4817      0.503825       7.67462      -2.49320       4.64982     -0.590272       2.19828       2.78459       3.03096       2.99773       2.75598       2.14577
  13  10 2128.5036    0.8288  0.6077  9.6840  0.0000  0.0231   0.0258   0.0543    0.0794   0.0000   438.8483     -0.883622       9.83120     -0.638609      -1.39111      -2.49391       2.76350       3.76025       3.42311       3.82498       3.22569       2.94188
  13  11 2271.1463    1.1003  0.8017  9.9567  0.0000  0.0258   0.0304   0.0631    0.1039   0.0000   429.8131      0.516869       8.52795     -0.453322     -0.240045      -2.47703       3.46165       4.28617       4.58551       4.43837       3.98641       3.23339
  13  12 2411.8633    1.4861  0.8825 10.5798 -0.0005  0.0291   0.0401   0.0697    0.1135   0.0000   429.0153      -2.44414       8.15764      -7.77782      -6.08890     -0.827967       3.75767       5.21659       5.10340       4.95131       4.44824       3.51654
  13  13 2551.7868    1.9436  0.9441 11.2529  0.0000  0.0289   0.0522   0.0749    0.1489   0.0000   439.6538      0.127713       13.4802       4.67375       3.96785      -1.39152       3.55596       4.78241       4.47569       4.53085       4.26850       3.56065
  13  14 2691.7317    2.4767  0.9682 11.5774  0.0000  0.0304   0.0738   0.0754    0.2321   0.0000   430.6290     -0.254295       18.8292       1.09099       8.55384      -5.92464       3.79793       4.80319       5.05957       4.80252       4.49480       3.81538
  13  15 2832.2021    3.2315  1.0141 11.6337  0.0000  0.0296   0.0853   0.0722    0.3007   0.0000   442.5533      -2.43720       13.0026      -1.08112      -1.68227      -3.16292       3.65992       4.40745       4.41867       4.58085       4.10741       3.44058
  13  16 2972.6698    3.6744  0.8990 12.6756  0.0000  0.0270   0.0984   0.0704    0.1362   0.0000   439.3668       5.07289       10.9026      -1.01423      -3.06617      -1.22294       3.22398       3.98727       4.07561       4.05068       3.97024       3.12288
  13  17 3112.6185    4.1563  0.9421 13.0816  0.0000  0.0285   0.1115   0.0768    0.1086   0.0000   439.4952       5.55788       10.1012      -4.25407       2.55941      -1.40490       3.44063       4.29341       4.34087       4.27427       4.02747       3.44834
  13  18 3252.5158    3.9745  1.2629 12.7542  0.0000  0.0339   0.0931   0.0931    0.1101   0.0000   444.5430       8.18655       17.8894      -6.13790      -5.36580       3.45389       3.94961       5.30053       5.28763       5.30445       4.64627       4.10923
  13  19 3392.4963    3.4472  1.7864 12.3326  0.0000  0.0409   0.0697   0.1108    0.0884   0.0000   444.9483       9.03466       6.77442       5.33661     -0.921807      -8.21185       4.95166       5.81415       6.35914       6.70308       5.58480       5.02668
  13  20 3532.8099    2.7169  2.6172 11.8841  0.0000  0.0537   0.0476   0.1422    0.0671   0.0000   449.4447       3.82015       4.53704      -11.3592      -11.7565      -13.0486       6.14156       8.27517       8.41659       8.44793       7.15363       6.43886
  13  21 3673.1872    2.3600  3.8866 11.2726  0.0000  0.0662   0.0349   0.1765    0.0596   0.0000   446.0691       22.5361       20.3690      -19.5431       2.55146      -14.9448       7.60424       9.95794       9.96691       10.2742       9.24861       8.14631
  13  22 3813.9378    1.9394  5.0456 11.1346 -0.0006  0.0834   0.0278   0.2218    0.0511   0.0000   446.6340      -16.9338       19.6406       10.9185      -8.61158      -22.3540       9.34746       12.0833       12.6791       12.3539       11.1678       9.94199
  13  23 3954.5132    1.5391  6.8239 10.8640  0.0000  0.1097   0.0225   0.2980    0.0488   0.0000   438.6831       22.5564       16.1476      -29.1826     -0.617928      -9.76692       12.4987       16.3385       17.4390       16.8844       15.1244       13.2280
  13  25 4236.5116    1.1274 10.8582 10.3401  0.0002  0.1601   0.0166   0.4825    0.0450   0.0000   420.1632       27.1688      -10.1692      -2.15403      -2.95976      -21.0880       19.0062       24.4272       25.4688       25.0443       22.9858       20.1722
  13  26 4378.0910    0.9084 11.8988 10.1942  0.0000  0.1949   0.0156   0.5811    0.0445   0.0000   438.9830       27.8644       22.6506      -46.2714       3.68887       12.2186       23.1167       28.6910       30.4228       30.3204       27.5308       24.2200
  14   6 1571.5572    0.1870  0.1344  9.1233  0.0000  0.0132   0.0130   0.0301    0.0358   0.0000   437.0301      0.704691       17.2864      0.576682      -4.45655       1.25139       1.71075       2.34792       2.30394       1.96266       1.65310       1.82351
  14   7 1723.5140    0.3363  0.1919  9.2956  0.0000  0.0131   0.0178   0.0293    0.0411   0.0000   436.3501      0.456137       11.6096       1.87540      0.146266      -1.48683       1.30143       1.88011       1.83319       1.89955       1.77099       1.49141
  14   8 1870.8458    0.4504  0.3624  9.3592  0.0000  0.0188   0.0181   0.0436    0.0540   0.0000   436.1240      -2.35111       13.6762       3.77245      -3.93712      0.626817       2.17837       2.78710       3.14310       3.03757       3.08856       2.58958
  14   9 2016.9664    0.6219  0.5587  9.5560  0.0000  0.0234   0.0192   0.0496    0.0740   0.0000   439.7058       3.29597       16.4044      -7.05951      -6.19131    0.00878221       2.54479       3.29953       3.33905       3.53762       3.13586       2.90904
  14  10 2162.4794    0.8779  0.6967  9.8673  0.0000  0.0236   0.0258   0.0639    0.0838   0.0000   438.1179      -2.82896       11.5397       3.73441       5.54559      -4.19401       2.84822       3.81454       3.82056       3.76548       3.38727       2.77108
  14  11 2305.6532    1.2293  0.7959 10.2897  0.0000  0.0251   0.0330   0.0624    0.0910   0.0000   431.9928       4.08864       11.6639       3.29642       1.43337     -0.545078       2.72517       3.40665       3.61911       3.42670       3.29271       3.00145
  14  12 2446.7476    1.6139  0.8575 11.0239  0.0000  0.0275   0.0430   0.0674    0.0930   0.0000   436.6741      -4.89814       13.6625       4.48279      -6.35429      -4.96018       2.89403       3.88070       3.77605       4.27857       3.52782       3.29515
  14  13 2587.4062    2.0012  0.9773 11.4348  0.0000  0.0290   0.0510   0.0744    0.1089   0.0000   432.7629       3.46160       12.0481      -6.43110     -0.123887      -3.60226       3.19397       4.09662       4.16778       4.28144       4.17561       3.30188
  14  14 2728.2710    2.6507  0.9511 11.5920  0.0001  0.0281   0.0676   0.0718    0.1815   0.0000   440.7338       3.85672       8.92285      -5.08868     -0.391872      0.398086       3.18542       3.97547       4.33009       4.12975       3.94302       3.45722
  14  15 2869.3116    3.5736  0.8925 11.8678 -0.0024  0.0272   0.1016   0.0672    0.2851   0.0000   439.2325       7.87016       15.7649      -2.44952      -2.04327      -3.61568       3.05143       4.17740       4.25423       4.10638       3.88879       3.26514
  14  16 3010.2237    3.9132  1.0473 12.3187 -0.0001  0.0311   0.1011   0.0749    0.2538   0.0000   441.4962      -1.30015       13.3664      0.222459       1.55497      -9.03647       3.32524       4.22223       4.37215       4.41197       4.12723       3.57119
  14  17 3150.6547    3.9668  0.9877 13.0976  0.0000  0.0295   0.1035   0.0747    0.1281   0.0000   437.2916       7.69060       17.4059      -9.71843       3.87223      -9.47858       3.38652       4.71059       4.68017       4.80485       4.38771       3.86258
  14  18 3290.9794    3.7491  1.2019 12.9642 -0.0001  0.0361   0.0928   0.0868    0.1148   0.0000   433.9105       13.5948       11.0188      -11.1266      -4.66365      -13.5353       3.68313       5.35262       5.17279       5.54258       4.68964       4.19589
  14  19 3431.5488    3.2075  1.9771 12.4848  0.0000  0.0452   0.0642   0.1209    0.0787   0.0000   439.8005       3.64169       16.2175       4.38050       3.42777      -14.5278       4.95798       6.44996       6.24476       6.43910       6.01697       5.44913
  14  20 3572.3668    2.5923  3.0865 11.7196  0.0000  0.0567   0.0417   0.1528    0.0649   0.0000   437.3641       9.25728       1.33515      -16.9583      -16.2848     -0.924014       6.06408       7.93048       8.36877       8.46592       7.68704       6.64080
  14  21 3713.3193    2.1919  4.4027 11.2383  0.0003  0.0713   0.0311   0.1900    0.0579   0.0000   432.0817      -11.8858       16.3998       7.84978       2.23769      -6.48899       7.87426       10.1955       10.6360       10.5537       9.61632       8.53242
  14  22 3854.3756    1.8243  6.0009 10.8679  0.0000  0.0883   0.0240   0.2441    0.0531   0.0000   432.5367     -0.340147      -7.50868       2.13292      -7.24786      -11.2144       9.37730       12.3279       13.2406       13.1165       11.8002       10.5941
  14  23 3995.5333    1.5203  7.4479 10.6629  0.0000  0.1085   0.0206   0.3068    0.0504   0.0000   442.2058       35.5249      -27.4026      -20.4391      -14.7013      -4.32981       11.3893       15.2300       15.6979       15.8077       14.8271       12.7992
  14  24 4136.8489    1.2806  9.2697 10.4959  0.0000  0.1365   0.0179   0.3889    0.0465   0.0000   471.6880       5.68613      -1.18930       30.0802       1.82704      0.989178       14.1089       18.5274       19.6260       19.4290       17.6854       15.8338
  14  26 4419.6709    0.8595 14.0811 10.1984  0.0030  0.2364   0.0149   0.6874    0.0412   0.0000   457.5700       32.3928       27.4539      -61.0602       31.0829       43.8916       24.3511       32.7385       34.5742       33.5062       31.2586       27.6007
  14  28 4702.9035    0.6032 18.6000  9.9136  0.0005  0.3978   0.0097   0.9391    0.0295   0.0000   455.7610       14.3484       106.247       24.5973       1.69767      -35.8070       39.6028       53.5891       56.2871       56.5308       50.4190       45.5825
  15   6 1601.0179    0.2151  0.1830  9.1799  0.0000  0.0221   0.0122   0.0316    0.0360   0.0000   437.1675      -2.46362       12.7682      -3.37406      0.642255      0.956402       2.22983       3.15077       3.20555       2.98158       3.37901       2.68365
  15   7 1753.8130    0.3390  0.2755  9.2333  0.0000  0.0154   0.0149   0.0368    0.0435   0.0000   438.6224      -1.04694       12.5472      0.496832      -2.03412       2.51414       1.44180       2.09237       1.99540       2.16580       1.88811       1.77802
  15   8 1902.3205    0.4911  0.3638  9.4919  0.0000  0.0173   0.0184   0.0402    0.0502   0.0000   439.3858     -0.617152       10.4169      -1.66906      -2.18009      0.272308       1.78150       2.26884       2.40579       2.21279       2.22919       1.93814
  15   9 2049.6092    0.7343  0.5249  9.7143  0.0000  0.0215   0.0236   0.0490    0.0761   0.0000   440.2214      -2.70361       13.4245      -1.65275       3.53734      -1.64332       2.19526       2.90046       3.07985       2.96090       2.90335       2.52176
  15  10 2195.8036    0.9487  0.6444  9.9795  0.0000  0.0231   0.0263   0.0503    0.0792   0.0000   432.8192       2.56622       14.8666       1.04211      -1.30937      -3.43548       2.32232       3.11215       3.24850       3.04142       2.91532       2.82064
  15  11 2339.5292    1.2755  0.8393 10.4620  0.0000  0.0295   0.0319   0.0599    0.0920   0.0000   435.9886      -1.49793       11.9957      -5.46603       1.64601       3.77104       2.94376       4.50381       4.13903       4.48745       4.09334       3.60240
  15  12 2481.0788    1.7792  0.7674 11.0367  0.0000  0.0237   0.0468   0.0595    0.0890   0.0000   441.4601     -0.450834       10.7171      -6.18913       2.88421       2.18960       2.56941       3.24318       2.98882       3.22119       3.23435       2.72481
  15  13 2622.3976    2.2717  0.9678 11.3694  0.0000  0.0263   0.0548   0.0683    0.1110   0.0000   439.7792       1.22114       9.77129     -0.762903       5.13771      -3.13910       2.72789       3.49569       3.62345       3.38450       3.48471       3.13696
  15  14 2764.1724    2.8872  0.8992 11.9014  0.0000  0.0268   0.0702   0.0613    0.1219   0.0000   438.9367       2.34089       8.55198       4.92802       3.72809      -8.66462       3.00251       3.73281       3.95219       3.75713       3.51744       3.11896
  15  15 2905.8691    3.4187  0.8533 12.2943  0.0000  0.0251   0.0892   0.0614    0.1638   0.0000   432.2344       4.78988       14.5783      -4.10309      0.755548      -4.79907       2.66674       3.49487       3.56927       3.64244       3.24287       2.90745
  15  16 3047.1961    4.2091  0.9617 12.5098  0.0000  0.0276   0.1111   0.0684    0.2322   0.0000   438.9696     0.0914110       11.4489      -5.02660       4.11102      -3.13934       2.77189       3.65306       3.76140       3.66713       3.54334       3.12776
  15  17 3188.1659    4.1292  1.0834 13.1991  0.0000  0.0309   0.1087   0.0857    0.1385   0.0000   443.3371       6.29893       12.0028      -1.32474       6.20370      -7.96969       3.12600       4.10116       4.36202       4.35177       4.11911       3.64496
  15  18 3328.9569    3.5241  1.6713 12.9081  0.0000  0.0406   0.0801   0.1103    0.1019   0.0000   441.5120       19.1962       9.52326      -5.53120       4.32802      -6.82214       4.28297       5.61560       6.04007       5.90809       5.28651       4.56748
  15  19 3470.1477    2.9936  2.3849 12.1346  0.0000  0.0487   0.0524   0.1231    0.0806   0.0000   443.2742       12.8637       11.4541      -3.85422     -0.983477      -9.59831       4.71793       6.36094       6.64159       6.36780       6.25238       5.51226
  15  20 3611.5234    2.5120  3.4341 11.6326  0.0004  0.0571   0.0384   0.1635    0.0638   0.0000   428.8923       9.58670       9.12599      -2.77383       2.23753      -11.3141       5.82206       7.47789       8.16114       7.91082       7.64715       6.79154
  15  21 3752.8221    2.1497  4.6318 11.0952  0.0000  0.0695   0.0288   0.1888    0.0598   0.0000   441.3513      -4.13813       5.86120       7.50611      -4.62967      -9.84285       7.07237       9.36727       9.78726       9.78128       9.14485       8.07474
  15  22 3894.1368    1.7427  6.3243 10.7545  0.0000  0.0881   0.0220   0.2453    0.0521   0.0000   437.2105       8.56656       23.9869       10.4983      -21.9735     -0.518937       8.80960       11.3834       11.9976       12.1120       11.2791       10.1124
  15  24 4177.5499    1.1504  9.8800 10.4633  0.0000  0.1426   0.0171   0.4209    0.0451   0.0000   456.7353      0.866022       32.3891       13.0301      -18.1549      -10.6623       14.1323       18.7543       19.6788       19.7160       18.4473       16.6308
  15  25 4319.6881    0.9814 12.3064 10.2533 -0.0011  0.1852   0.0154   0.5402    0.0436   0.0000   437.7548      -41.9537      -12.5528       7.25425       22.0247      -38.3034       18.0077       23.8474       25.3315       25.5720       24.0227       20.8877
  15  28 4744.9323    0.5310 18.9092  9.8628 -0.0047  0.4310   0.0087   1.0188    0.0284   0.0000   520.5414      -54.4112       62.3733       15.9113       34.5584      -60.7229       40.5202       54.5586       59.1177       58.2384       53.2171       47.5569
  16   4 1293.7382    0.1028  0.1162  9.1245  0.0000  0.0216   0.0117   0.0468    0.0310   0.0000   438.8498       3.84834       17.9658      -3.32834      -1.03241       1.79341       2.49907       4.87700       3.52191       4.21912       3.45798       3.61274
  16   5 1467.2678    0.1402  0.0889  9.1727  0.0000  0.0130   0.0129   0.0279    0.0315   0.0000   436.7215      -2.91840       13.2020       2.09979      -4.22015      0.346288       1.49253       2.02068       1.95931       1.99204       1.83712       1.77556
  16   6 1629.5114    0.2417  0.1745  9.2175  0.0000  0.0112   0.0133   0.0311    0.0353   0.0000   438.9397     -0.837924       15.8532      -1.83264      -1.83503      -1.80902       1.15051       1.43385       1.48545       1.47815       1.45575       1.23684
  16   8 1933.1390    0.5180  0.4338  9.4730  0.0000  0.0191   0.0174   0.0441    0.0524   0.0000   437.5851       4.52159       10.6898     -0.718782      -3.23294      -1.77895       1.91629       2.31119       2.58816       2.68816       2.69084       2.18475
  16   9 2081.6493    0.7327  0.5244  9.7612  0.0000  0.0196   0.0230   0.0497    0.0708   0.0000   437.9075      -2.21982       9.16846      -1.50192      0.422349      -1.63186       1.96222       2.42049       2.63256       2.35841       2.48040       2.29458
  16  10 2228.4483    0.9861  0.7253 10.1393  0.0000  0.0236   0.0262   0.0559    0.0916   0.0000   442.6889      -3.45057       9.67490       5.26496       1.28211       3.92404       2.31344       2.93074       3.19565       3.01516       3.04847       2.55918
  16  11 2372.6137    1.4770  0.9387 10.4762 -0.0003  0.0254   0.0340   0.0653    0.0961   0.0000   438.4893      -3.21438       9.63508      -2.39935       2.77280      0.445344       2.47483       2.95448       3.29244       3.49957       3.12488       2.80249
  16  12 2514.8407    1.8516  0.9212 11.1395  0.0000  0.0268   0.0437   0.0624    0.0970   0.0000   438.5484       1.52954       10.0690     -0.615144       5.47890      0.809177       2.69630       3.75418       3.77517       3.88842       3.59913       3.17494
  16  13 2656.9804    2.4626  0.8544 11.6541  0.0000  0.0236   0.0598   0.0598    0.0957   0.0000   433.9511       1.10131       12.2891      -3.20204      -7.08780      -2.65305       2.43381       3.18495       3.17198       3.26405       3.09721       2.81442
  16  14 2799.5833    2.9578  0.9040 12.1362  0.0000  0.0249   0.0704   0.0613    0.0991   0.0000   444.3664      -2.28438       15.2350      -7.74194       4.97085      -3.85394       2.51304       3.19903       3.29467       3.22258       3.09346       2.89643
  16  15 2941.8942    3.6170  0.8044 12.7202  0.0000  0.0220   0.0925   0.0634    0.0965   0.0000   437.3478       12.2296       11.0888      -3.30204       1.82407      -4.38828       2.32316       2.87665       3.11461       3.04237       2.85463       2.49238
  16  16 3083.6359    4.0901  0.9306 12.8086  0.0012  0.0266   0.0990   0.0622    0.1523   0.0000   439.5621      -3.54300       14.4016      -5.25364     -0.582428      -4.75682       2.45608       3.39688       3.32681       3.46618       3.30847       2.92698
  16  17 3225.1314    3.9411  1.2903 12.6579  0.0000  0.0321   0.0958   0.0924    0.1924   0.0000   441.5393       1.17987       6.35411      -8.74814       2.00340      -4.03769       2.91083       3.96891       3.87835       4.07595       3.72432       3.50672
  16  18 3366.5113    3.6085  1.7857 12.3067  0.0000  0.0382   0.0743   0.1058    0.1647   0.0000   434.0392       5.12946       17.1539      -6.22697      -11.5011      -3.91169       3.67671       4.96682       5.05674       5.37287       4.86403       4.43471
  16  19 3508.1340    3.0511  2.4484 11.8487  0.0000  0.0443   0.0518   0.1242    0.1102   0.0000   435.8067       7.22328       9.33478       7.30724      -1.12795      -10.6241       4.43653       5.71847       6.11865       6.03778       5.70979       5.22289
  16  20 3649.9428    2.4087  3.5954 11.5360  0.0000  0.0579   0.0356   0.1645    0.0697   0.0000   436.3236       9.73696       17.5706      -10.4567      -20.0072      -1.36721       5.74240       7.25775       8.01662       7.92853       7.67691       6.84670
  16  21 3791.7207    2.0109  5.1052 11.0172  0.0002  0.0728   0.0263   0.2022    0.0597   0.0000   448.7710       6.51793       8.24224       13.1285      -18.8244      -23.3053       6.97109       9.20690       9.69935       9.88023       9.23593       8.43550
  16  23 4075.9194    1.3507  9.0240 10.5048  0.0000  0.1169   0.0173   0.3375    0.0462   0.0000   456.7520       30.1099       13.5685      -12.1653      -8.09215       10.0305       11.0516       14.5604       15.3809       15.4366       14.6802       13.3497
  16  24 4217.9505    1.1079 10.8574 10.3934  0.0005  0.1506   0.0159   0.4397    0.0438   0.0000   462.3363       30.7958       8.96206       15.9381      -5.10136      -32.4759       13.8951       18.4786       19.7992       19.5665       18.7205       17.1029
  16  25 4359.8624    0.9106 12.7746 10.2998  0.0000  0.1945   0.0143   0.5596    0.0394   0.0000   463.6913       39.6438       35.6287      -29.3726       24.2129      -54.5101       17.8853       23.8684       25.6950       25.8806       23.8185       22.1932
  17   6 1657.0644    0.2713  0.2137  9.2894  0.0000  0.0133   0.0129   0.0325    0.0362   0.0000   436.9016      -1.50043       13.3528       1.93397       1.90300      -4.06233       1.21513       1.44004       1.73464       1.71337       1.50104       1.38148
  17   7 1811.9826    0.4189  0.2931  9.3094  0.0000  0.0139   0.0165   0.0346    0.0448   0.0000   438.8116     -0.862421       17.7988      -1.33793       1.97609       2.37111       1.39446       1.71105       2.06700       2.27073       1.95369       1.66117
  17   8 1963.2872    0.5840  0.4504  9.5266  0.0000  0.0181   0.0184   0.0415    0.0569   0.0000   437.3931       4.14270       9.23830      -3.53594       1.19446      -2.17856       1.97975       2.58642       2.87271       2.92829       3.00634       2.33697
  17   9 2113.0077    0.7294  0.6078  9.8996  0.0000  0.0212   0.0207   0.0511    0.0637   0.0000   440.2472      0.236901       13.2731      -4.19256      -1.30562     -0.913439       1.90260       2.54630       2.73141       2.71920       2.60111       2.27102
  17  10 2260.2822    1.0767  0.7794 10.2638  0.0000  0.0240   0.0272   0.0593    0.0928   0.0000   444.0524     0.0624384       14.7861     -0.158746      0.345220       4.28738       2.05333       2.78146       2.90908       2.97824       2.81935       2.54395
  17  11 2405.0311    1.5471  0.8133 10.9464  0.0000  0.0226   0.0387   0.0611    0.0805   0.0000   437.7536       8.33844       15.9703     -0.305107     -0.445675      -7.12748       2.02134       2.60578       2.83447       2.98545       2.84538       2.61360
  17  12 2548.1385    1.9877  0.9264 11.2232  0.0000  0.0254   0.0449   0.0602    0.0949   0.0000   439.0341      0.504468       14.8438       2.04226      0.633104       1.78375       2.24440       2.90394       3.00496       3.21936       3.01749       2.57275
  17  13 2691.0763    2.5309  0.9356 11.5617 -0.0007  0.0236   0.0581   0.0645    0.1022   0.0000   440.3741       1.05436       3.44107      -3.07294      -5.92158      -1.97519       2.19502       2.87059       2.97148       3.16629       3.03999       2.99025
  17  14 2834.4720    3.1864  0.8466 12.2441  0.0000  0.0230   0.0762   0.0609    0.0927   0.0000   437.7435       1.95207       9.87680       2.96964      -3.20217      -8.92058       2.08582       2.74266       2.69727       2.92041       2.82193       2.45679
  17  15 2977.3072    3.8013  0.9196 12.5300 -0.0003  0.0232   0.0875   0.0646    0.1025   0.0000   438.5481       5.02503       7.60772     -0.786721      -5.28563      -7.17829       2.18376       2.77099       3.08964       2.97086       2.91786       2.71591
  17  16 3119.5303    3.8737  1.0053 13.0778  0.0000  0.0273   0.0902   0.0673    0.1071   0.0000   440.5710       11.3778       9.62481      -8.76571      -1.88107      -10.9566       2.50129       3.25921       3.33234       3.61289       3.46327       3.11046
  17  17 3261.5038    3.9294  1.4099 12.5851  0.0000  0.0328   0.0841   0.0830    0.1745   0.0000   435.1450       5.12567       19.5716    0.00139816      0.788808      -13.6757       3.00102       3.93188       4.13159       4.21467       3.91433       3.64130
  17  18 3403.6200    3.4236  2.1668 11.6311  0.0000  0.0404   0.0608   0.1084    0.2105   0.0000   444.4868       8.45573       5.66515       3.67502       5.81155      -8.56209       3.66235       4.86348       5.15146       5.05450       4.89745       4.41108
  17  19 3545.6211    2.8579  2.9193 11.6977  0.0000  0.0496   0.0454   0.1358    0.1034   0.0000   448.1949       5.90452       12.8391      -7.34563       1.58567      -16.2106       4.65138       5.97518       6.32566       6.49493       6.05011       5.72394
  17  20 3687.9707    2.2641  4.2068 11.2754  0.0000  0.0633   0.0313   0.1740    0.0715   0.0000   444.4256       4.16481       13.6531      -21.9694       4.04557       2.65134       5.63992       7.41637       7.88059       8.05311       7.45797       6.89937
  17  21 3830.2246    1.9751  6.0513 10.7996  0.0000  0.0783   0.0230   0.2179    0.0578   0.0000   439.7323       6.90180       29.5915      -1.71568      -17.1283      -16.0506       6.98456       9.33265       9.88875       9.90619       9.62852       8.84196
  17  22 3972.4967    1.6311  7.3132 10.5824  0.0000  0.0916   0.0189   0.2635    0.0505   0.0000   447.7750      -3.22304       1.04335      0.989806      -1.25258      -12.0864       8.05440       10.8321       11.5362       11.6819       10.9592       10.1987
  17  23 4115.3143    1.2490  8.7460 10.5232  0.0000  0.1188   0.0167   0.3362    0.0438   0.0000   442.8792       15.1581      -23.6123       2.19659      -6.31557      -5.78776       10.2895       13.5761       14.8141       14.8822       13.9617       12.8644
  17  24 4257.8644    1.0825 11.3035 10.3802  0.0000  0.1538   0.0150   0.4454    0.0400   0.0000   456.6832       5.90801      -11.5085      -27.6526       22.4478      -16.9984       13.7144       17.2522       19.9754       19.6415       18.7512       17.2351
  17  27 4686.4698    0.5552 17.6032 10.0134 -0.0123  0.3663   0.0089   0.9028    0.0273   0.0000   412.0994      -105.124       27.2635       29.0663       9.92944       29.4545       31.7331       41.2809       44.7421       46.1430       42.9435       39.6588
  18   6 1683.6693    0.2822  0.1896  9.2242  0.0000  0.0122   0.0133   0.0255    0.0348   0.0000   438.4396      -2.45183       16.9558       1.10923      -3.06550     -0.332196       1.10349       1.25093       1.57647       1.73210       1.82037       1.58837
  18   7 1839.9774    0.4226  0.4252  9.3253  0.0000  0.0197   0.0141   0.0453    0.0472   0.0000   438.5027      -1.05181       14.7953      -2.13668      -2.55756      -1.91085       1.67576       2.26008       2.24470       2.43040       2.31456       2.08857
  18   8 1992.7952    0.5908  0.5040  9.5157  0.0000  0.0182   0.0174   0.0436    0.0591   0.0000   437.5440     -0.707297       13.3445      -3.34236      -4.53574      -5.57460       1.63713       2.00856       2.24103       2.28510       2.18342       2.03249
  18   9 2143.6593    0.8309  0.7064  9.7619  0.0000  0.0220   0.0209   0.0527    0.0732   0.0000   438.7790      0.309960       11.1806      -4.38999     -0.921759     -0.324438       1.90910       2.54994       2.63680       2.70296       2.69660       2.39371
  18  10 2291.6568    1.1803  0.7515 10.3589  0.0002  0.0233   0.0295   0.0548    0.0931   0.0000   434.7156       1.39053       16.0429      -2.46416       1.58231       1.12126       1.91587       2.62031       2.79651       2.78253       2.73136       2.48075
  18  11 2436.8722    1.5660  0.8645 11.0245  0.0000  0.0243   0.0373   0.0624    0.0963   0.0000   438.7340     -0.147283       10.1967      -2.83945      -2.76121      -1.68989       2.04808       2.82089       2.96805       2.83901       2.88948       2.53331
  18  12 2580.8705    2.1229  0.8842 11.4343  0.0000  0.0232   0.0486   0.0612    0.0869   0.0000   440.6767     -0.765929       14.9004       2.40905       3.94052      -8.32443       2.01090       2.69831       2.92200       3.09419       2.97883       2.64598
  18  13 2724.7570    2.6445  0.8908 11.8569  0.0000  0.0229   0.0598   0.0592    0.0904   0.0000   440.3927       2.05172       8.92508      -5.65127      -2.03625      -2.15121       1.99184       2.63887       2.73078       2.80724       2.92155       2.64940
  18  14 2868.7245    3.4004  0.8097 12.2806  0.0000  0.0226   0.0774   0.0533    0.0919   0.0000   442.3581     -0.301952       13.3278      -2.61535     -0.366021      -8.94982       1.97912       2.71164       2.85814       2.82049       2.88886       2.56226
  18  15 3012.2563    3.9839  0.9057 12.6231  0.0000  0.0236   0.0875   0.0571    0.0988   0.0000   438.0585       7.67512       16.0354   -0.00578761       3.61970      -4.53939       2.00579       2.67037       2.88817       2.95954       2.98571       2.50325
  18  16 3154.9535    4.0413  1.0568 13.0520  0.0000  0.0271   0.0895   0.0706    0.0911   0.0000   437.5855       5.70451       6.01787      -4.42893      -2.18350      -6.11941       2.27397       3.13533       3.12285       3.33084       3.07099       2.78669
  18  17 3297.5318    3.5942  1.6101 12.5742  0.0000  0.0336   0.0675   0.0914    0.1036   0.0000   437.0370       7.91869       6.22177      -2.98213      -4.13610      -6.86214       2.86944       3.79437       3.95664       4.13032       3.96993       3.77111
  18  18 3440.2211    3.2169  2.1316 11.9838  0.0000  0.0399   0.0553   0.1084    0.1246   0.0000   438.8190       2.97619       4.59687      -6.94859      -8.82876      -14.9792       3.35189       4.60211       4.76008       5.16954       4.78370       4.55401
  18  19 3582.7544    2.7786  3.3392 11.2369  0.0001  0.0500   0.0390   0.1426    0.1170   0.0000   446.5876       9.76457       3.80856      -4.09877       5.25344      0.538788       4.42453       5.57719       6.28945       6.32593       6.05485       5.69309
  18  20 3725.4256    2.2618  4.7132 10.9965  0.0000  0.0629   0.0278   0.1759    0.0733   0.0000   439.2768       2.47479       11.4294      -6.64057       7.06831      -10.3840       5.54296       7.22781       7.63677       7.80842       7.31074       7.03768
  18  21 3868.4375    1.8685  5.9134 10.7524  0.0000  0.0754   0.0215   0.2154    0.0561   0.0000   450.5276       3.79324       9.28042       4.01102      -12.4502      -21.9166       6.35212       8.30602       9.02678       9.21195       8.97715       8.25234
  18  22 4011.1056    1.4882  7.9267 10.5125  0.0000  0.0968   0.0171   0.2794    0.0459   0.0000   435.7838       32.6707       17.3906       2.07090       5.82743      -19.7594       8.12442       10.6456       11.4374       11.6599       11.2472       10.3075
  18  23 4154.1955    1.2121 10.0445 10.4418 -0.0008  0.1259   0.0154   0.3749    0.0403   0.0000   439.1372       7.00299       5.69113      -9.30121       12.0207      -4.38574       10.7796       14.2741       15.4034       15.4262       15.1706       13.6301
  18  24 4297.5269    0.9803 11.9468 10.3034 -0.0011  0.1624   0.0140   0.4811    0.0395   0.0000   433.3351       67.1611       20.7657      -63.6582      -5.24931      -6.75107       13.4796       17.6108       19.3636       19.8540       19.0031       17.7111
  19   5 1543.0621    0.1993  0.1302  9.1945  0.0000  0.0162   0.0125   0.0274    0.0306   0.0000   437.2214      0.132648       16.0064      -1.64140     -0.957616    -0.0430217       1.82989       2.63129       2.40925       2.38875       1.84785       1.85795
  19   6 1709.3644    0.3029  0.3077  9.2098  0.0000  0.0162   0.0116   0.0350    0.0377   0.0000   439.2247      -1.27158       17.0343       3.04368      -4.17840      -1.65358       1.57013       1.88255       1.80154       1.71984       1.93904       1.88365
  19   7 1867.2840    0.4541  0.4332  9.3641  0.0000  0.0182   0.0143   0.0390    0.0492   0.0000   439.3469      -1.45014       14.7949       2.41296      -2.18299      -2.05416       1.55150       1.95872       2.17537       2.16848       2.12262       1.98720
  19   8 2021.7578    0.6758  0.4942  9.5501  0.0000  0.0172   0.0201   0.0439    0.0640   0.0000   439.0434      -1.36802       16.6742      -1.11829      -2.99323      -2.53581       1.58464       2.01912       2.25107       2.20715       2.19807       2.04866
  19   9 2173.7298    0.8965  0.7511  9.8597  0.0000  0.0220   0.0211   0.0520    0.0721   0.0000   438.7411       5.34697       12.6121       6.20798       3.50333      -1.34313       1.75369       2.17171       2.43918       2.53493       2.47781       2.35366
  19  10 2322.3677    1.2785  0.7726 10.4695 -0.0005  0.0215   0.0298   0.0523    0.0797   0.0000   436.7837       1.25053       9.93529      -1.10266       1.37564      -1.09652       1.82488       2.28456       2.40754       2.43594       2.54432       2.30889
  19  11 2468.2141    1.7175  0.8896 11.1082  0.0000  0.0252   0.0390   0.0592    0.0977   0.0000   436.3212     0.0356155       16.3450      -6.39966      -3.19384       6.81948       1.82389       2.69700       2.60678       2.79467       2.63044       2.45662
  19  12 2613.1120    2.2165  0.9390 11.6469  0.0000  0.0254   0.0486   0.0577    0.0960   0.0000   437.5424     0.0260290       17.9767      -2.02739      -7.27226      -5.04783       2.00690       2.58782       2.83903       2.86654       2.92522       2.71634
  19  13 2758.0451    2.8300  0.8875 12.1043  0.0000  0.0231   0.0632   0.0557    0.0870   0.0000   441.9340       8.19696       9.76775      -4.17195      0.617635      0.455807       2.03918       2.64288       2.71522       2.75565       2.88766       2.60935
  19  14 2902.6447    3.4630  0.8755 12.4735  0.0000  0.0230   0.0757   0.0579    0.0867   0.0000   441.5501     -0.202347       9.61590      -4.94417      -1.83788      -4.71055       1.78528       2.45932       2.38137       2.63063       2.41184       2.30790
  19  15 3046.6600    4.1210  0.9490 12.7506  0.0000  0.0236   0.0877   0.0598    0.0953   0.0000   438.2216       5.38144       12.4491      -2.27426     0.0906107      -5.92842       1.93994       2.40690       2.71298       2.82734       2.80260       2.62970
  19  16 3190.0075    3.8997  1.1783 13.1991  0.0000  0.0304   0.0849   0.0778    0.0878   0.0000   436.7677       6.90424       14.8414      -9.22481       2.20750      -5.49507       2.42439       3.33434       3.35062       3.66653       3.72297       3.29337
  19  17 3333.0394    3.5906  1.6241 12.7015  0.0000  0.0340   0.0651   0.0857    0.0802   0.0000   434.9675       8.84880       11.8643      0.303399      -3.76735      -8.39104       2.90779       3.64690       3.94284       3.96556       3.91947       3.76163
  19  18 3476.2785    2.9387  2.6044 11.8333  0.0000  0.0432   0.0448   0.1164    0.0915   0.0000   444.4043       6.02245       10.1637      -2.21136      -5.18467      -8.96203       3.47046       4.56336       4.81535       5.10994       4.78570       4.50618
  19  19 3619.4989    2.5088  3.7506 11.4390  0.0000  0.0555   0.0345   0.1523    0.0768   0.0000   435.7168       5.44169       10.6762       2.52568       3.73015       1.03692       4.44289       5.74350       6.32680       6.38394       6.17889       5.85595
  19  20 3762.7841    2.1161  5.1998 10.9224  0.0000  0.0658   0.0249   0.1887    0.0642   0.0000   442.5290       11.0420       2.60322      -8.35528      -5.82409      -14.8173       5.58354       6.96514       7.64959       8.00580       7.86077       7.33021
  19  21 3906.0368    1.7363  7.0131 10.4947  0.0000  0.0826   0.0178   0.2294    0.0516   0.0000   435.6162       16.9053       19.9448      -8.48988       1.99054      -5.38038       6.32836       8.50875       9.30234       9.39508       8.98181       8.46745
  19  22 4049.4072    1.3986  8.7184 10.4085  0.0000  0.1023   0.0155   0.2974    0.0438   0.0000   443.1157     -0.498163       8.05636       24.0804       1.03135      -3.62532       8.22095       10.5655       11.6593       11.8616       11.3276       10.4811
  19  23 4192.3293    1.1945 10.1558 10.3507 -0.0014  0.1244   0.0144   0.3564    0.0396   0.0000   443.0788      -10.8402       2.42129      -13.8852       10.6503       9.68286       9.89356       13.1011       14.5130       14.5459       14.3060       13.1637
  19  24 4336.0461    0.9411 12.4554 10.2692 -0.0013  0.1727   0.0130   0.4903    0.0371   0.0000   413.3211       8.89197      -16.0561       15.0050       14.8105      -29.2937       13.2204       17.7513       19.1886       19.8465       18.7012       17.7394
  19  25 4479.3798    0.7849 14.6632 10.1713  0.0027  0.2179   0.0109   0.6176    0.0316   0.0000   461.7260       20.7128       13.1824       7.40681      -1.06752      -19.3332       16.7402       22.0417       24.0809       25.1861       23.6012       22.0255
  20   4 1386.5091    0.1274  0.1241  9.1070  0.0000  0.0138   0.0096   0.0392    0.0280   0.0000   441.1727      -1.69738       15.8677      0.515654      0.234794       1.62744      0.899409       1.17649       1.35259       1.31082       1.32944       1.28922
  20   5 1566.5721    0.1852  0.1276  9.1789  0.0000  0.0111   0.0112   0.0243    0.0296   0.0000   438.1911     -0.104752       16.6850      0.397505      -2.71821       1.13801      0.819422       1.10043       1.19900       1.19862       1.04273       1.07144
  20   6 1734.1646    0.3425  0.2619  9.3030  0.0000  0.0139   0.0135   0.0311    0.0372   0.0000   438.2941      -3.04207       15.8080      -1.19413      -5.41531       1.26669       1.02414       1.42839       1.37284       1.43214       1.48297       1.35678
  20   7 1893.9094    0.5046  0.3996  9.3201  0.0000  0.0157   0.0156   0.0358    0.0484   0.0000   437.1416      0.598718       17.3934      0.142278      -3.59039       2.05602       1.16080       1.47364       1.65972       1.70889       1.56819       1.45894
  20   8 2050.0580    0.7245  0.5697  9.5481  0.0000  0.0189   0.0186   0.0441    0.0642   0.0000   439.6603      -1.00344       11.9851     -0.654997      -1.81342      -3.72334       1.60143       1.96578       1.92240       1.95878       2.03362       1.89037
  20   9 2203.1237    0.9649  0.7809 10.0683  0.0000  0.0209   0.0225   0.0570    0.0776   0.0000   438.5896      -1.05534       14.7927      -1.53024     -0.167136    -0.0355191       1.55703       2.11980       2.20926       2.27156       2.26923       2.04959
  20  10 2352.4522    1.3164  0.7903 10.6516  0.0000  0.0219   0.0299   0.0523    0.0742   0.0000   437.8529       3.06219       11.5288     -0.914695       3.38190     -0.623250       1.82308       2.43987       2.51808       2.50144       2.47097       2.30634
  20  11 2498.9677    1.7493  1.0512 11.1001  0.0000  0.0254   0.0369   0.0661    0.1005   0.0000   441.2536       1.24875       13.6547       1.45144      0.135786      -6.17083       2.01414       2.64247       2.86008       2.92820       2.81753       2.59458
  20  12 2644.9662    2.3912  0.9750 11.5711  0.0000  0.0246   0.0506   0.0596    0.1148   0.0000   437.8845       2.94028       13.9302      0.103411       4.46494       2.56722       1.87166       2.51317       2.68582       2.71534       2.84152       2.54234
  20  13 2790.7685    3.0111  0.8495 12.2480 -0.0000  0.0218   0.0651   0.0531    0.0806   0.0000   438.8695       3.28832       15.4485      -3.09771      -2.97503      0.170991       1.69763       2.23756       2.41303       2.57857       2.37498       2.27328
  20  14 2936.0035    3.6041  0.9398 12.4900 -0.0002  0.0228   0.0761   0.0587    0.0889   0.0000   436.3394       4.24341       15.3067      -1.20570      -3.54743      -1.74521       1.73363       2.33947       2.40445       2.56365       2.44144       2.32463
  20  15 3080.5620    4.1012  1.0123 12.7357 -0.0001  0.0257   0.0827   0.0597    0.0990   0.0000   442.1610       2.11086       9.45028      -4.04894   0.000345061      -6.96939       1.92612       2.71770       2.69642       2.91571       2.80294       2.60782
  20  16 3224.5104    3.9529  1.2028 12.9564  0.0000  0.0286   0.0785   0.0720    0.0862   0.0000   437.2038       5.18112       11.1263      -3.36197      -2.28377      -4.90718       2.20165       3.07962       3.15185       3.36272       3.10233       3.07313
  20  17 3368.2246    3.5219  1.8631 12.4375 -0.0043  0.0355   0.0566   0.0904    0.0699   0.0000   434.9624       6.24468      -2.08529      -6.04999       1.00814      -8.81102       2.77725       3.52225       3.86644       4.10169       3.86819       3.72082
  20  18 3512.0362    2.8160  2.8974 11.9317  0.0000  0.0453   0.0391   0.1240    0.0630   0.0000   432.9634       8.98000       13.4800      -10.3315      -3.37200      -7.66759       3.48780       4.50925       4.98678       4.96572       4.95299       4.78547
  20  19 3655.8015    2.3516  3.7946 11.4597  0.0000  0.0544   0.0314   0.1506    0.0670   0.0000   436.3072       3.98547       26.4369      0.531651      -14.2719      -18.7533       4.24654       5.50561       5.88977       6.12106       5.98814       5.73160
  20  20 3799.6263    2.0025  5.8296 10.7780  0.0000  0.0695   0.0214   0.1986    0.0571   0.0000   439.6467       4.70963       7.33476     -0.496225      -13.5270      -8.45141       5.24358       6.98311       7.49901       7.79072       7.39641       6.97742
  20  21 3943.1091    1.6216  7.7782 10.5922  0.0000  0.0897   0.0169   0.2531    0.0438   0.0000   428.6451       29.5715       10.5157      -24.8202      -20.1484       8.97349       6.82228       8.79298       9.76531       9.96084       9.42867       9.12710
  20  22 4086.9615    1.3856  9.0670 10.4043  0.0000  0.1037   0.0145   0.2965    0.0402   0.0000   447.6871       6.86581       9.31873      -4.32938       6.93572      -8.27441       7.66483       10.4040       11.4458       11.4527       11.0628       10.3795
  20  23 4230.8268    1.0957 10.5096 10.3734  0.0002  0.1300   0.0136   0.3787    0.0367   0.0000   418.1319       5.20381       15.7282       13.2151      -22.5500      -24.2678       9.93489       12.7849       14.3842       14.5709       13.9638       13.3593
  20  24 4374.4909    0.9035 13.4508 10.2749  0.0007  0.1810   0.0118   0.5096    0.0328   0.0000   433.0824       32.4564       41.2710      -5.48849       4.75547      -20.3113       13.3486       17.9197       19.3690       20.3653       19.1503       18.3838
  20  25 4518.1890    0.7259 15.1660 10.1486  0.0002  0.2355   0.0099   0.6248    0.0290   0.0000   442.6838       34.6570      -4.37507      -41.6623       11.5414      -3.40686       17.1550       22.9504       25.0666       25.9416       24.4862       23.1966
  20  26 4661.9209    0.5973 16.5866 10.0176  0.0003  0.2880   0.0086   0.7330    0.0259   0.0000   407.5989      -1.83712       23.7008      -19.2842      -30.1394       11.0639       21.3915       27.3391       31.1542       31.9887       30.1175       28.4179
  21   5 1589.2751    0.2149  0.1856  9.1762  0.0020  0.0137   0.0103   0.0285    0.0307   0.0000   439.1133     -0.167079       16.0822      0.983020      -1.08005      -1.68038       1.05229       1.42676       1.44771       1.35731       1.33824       1.59474
  21   6 1758.2131    0.3623  0.3111  9.2534  0.0000  0.0141   0.0130   0.0346    0.0395   0.0000   439.9514      0.290512       15.5140      -1.31466      -2.67894      -3.17194       1.24584       1.67359       1.83977       1.85103       1.78065       1.44198
  21   7 1919.8241    0.5208  0.4981  9.3757  0.0000  0.0172   0.0146   0.0435    0.0521   0.0000   438.0546       2.56949       15.9778     -0.999206      -1.91005     -0.397982       1.37897       1.68037       1.82218       1.92930       1.90348       1.83882
  21   8 2077.7355    0.7385  0.6397  9.6961  0.0000  0.0197   0.0181   0.0457    0.0634   0.0000   435.8712       2.26042       17.9679     -0.876346      -3.41527      -3.53308       1.49544       1.95884       2.11440       2.15167       2.13446       2.10401
  21   9 2231.9115    1.0333  0.7697 10.1850  0.0000  0.0207   0.0238   0.0543    0.0777   0.0000   438.4319      -2.38309       8.39055      0.149282      -1.78543      -4.08348       1.61371       2.05763       2.27430       2.29778       2.21041       2.15896
  21  10 2381.9335    1.4206  0.9321 10.7276  0.0000  0.0241   0.0297   0.0586    0.0791   0.0000   439.3209      -3.12445       16.3111       2.84358      -6.20165     0.0249183       1.70824       2.36733       2.36060       2.50947       2.40277       2.28698
  21  11 2529.3256    1.9390  0.9104 11.2947  0.0000  0.0230   0.0403   0.0554    0.0812   0.0000   438.4363       1.56003       11.0557      -1.17748      -1.54726     -0.501067       1.66336       2.24196       2.31695       2.38219       2.53201       2.15520
  21  12 2676.2627    2.5771  0.9295 11.9020  0.0000  0.0232   0.0561   0.0603    0.1023   0.0000   437.3348      -1.92024       11.6875     -0.981682     -0.998280      -3.72973       1.72730       2.34848       2.51508       2.49602       2.43818       2.31071
  21  13 2823.0365    3.1275  0.8517 12.4021  0.0000  0.0225   0.0673   0.0551    0.0905   0.0000   439.8663       4.63732       16.9223      -1.08006      -5.91600      -4.77230       1.77053       2.40759       2.44914       2.53208       2.37477       2.28424
  21  14 2968.9581    3.7630  0.9043 12.5149  0.0000  0.0213   0.0782   0.0542    0.0872   0.0000   440.2947       2.60515       15.4037      0.856127      -4.62493      -2.78019       1.65171       2.08259       2.21081       2.39496       2.37137       2.22790
  21  15 3114.0641    4.1696  0.9436 13.0054  0.0000  0.0221   0.0871   0.0607    0.0814   0.0000   439.3381     -0.315020       15.6998     -0.842442       1.61769      -5.79042       1.65666       2.20346       2.24026       2.35800       2.35246       2.09560
  21  16 3258.6524    4.0054  1.2514 12.8484 -0.0005  0.0280   0.0748   0.0689    0.0929   0.0000   437.1822       7.76404       9.39550      -1.48803      -4.07301      -8.57651       2.11714       2.86957       2.98074       3.15261       3.21047       3.05017
  21  17 3403.0314    3.4009  2.0862 12.0361  0.0000  0.0351   0.0481   0.0921    0.0679   0.0000   438.5574       8.09972       7.61093      -8.86822      0.545335      -8.20795       2.53672       3.36621       3.59421       3.81334       3.70254       3.54309
  21  18 3547.3172    2.6465  2.7807 12.0895 -0.0001  0.0456   0.0378   0.1219    0.0541   0.0000   444.0441       7.31329       7.09708      -3.10398       3.32725      -9.19135       3.26790       4.41569       4.79643       4.86298       4.91448       4.63843
  21  19 3691.7585    2.2471  4.3950 11.2952  0.0000  0.0581   0.0267   0.1597    0.0555   0.0000   433.6129      -5.79830       9.50973       2.08121       10.3391      -12.7579       4.26581       5.52223       6.02441       6.22604       6.13032       5.88223
  21  20 3835.8695    1.8986  5.7573 10.9058  0.0000  0.0699   0.0211   0.1934    0.0506   0.0000   432.3438       6.15762       6.95159     -0.711393       4.00209     -0.532890       5.06698       6.72889       7.40034       7.51125       7.42114       6.93393
  21  21 3980.0916    1.5628  8.1121 10.6043  0.0000  0.0910   0.0161   0.2624    0.0406   0.0000   441.7744      -7.29783       11.6431       2.24442       5.03101      -4.03949       6.53765       8.59397       9.52603       9.53629       9.40882       8.92261
  21  22 4124.1084    1.2739  9.7202 10.4367  0.0000  0.1100   0.0138   0.3248    0.0366   0.0000   435.2946      -17.3224       27.4212      -3.25389      -20.8457      -14.1992       7.99357       10.5201       11.7287       12.0632       11.6816       11.2099
  21  23 4268.5618    1.0258 11.7288 10.3650  0.0008  0.1468   0.0124   0.4238    0.0331   0.0000   435.6640       9.62394       23.4568      -13.9898      -11.1533      -19.7167       10.3783       13.9217       14.7932       16.0225       14.6341       14.4579
  21  24 4412.6386    0.8208 13.8211 10.3242 -0.0026  0.2012   0.0110   0.5521    0.0293   0.0000   433.1913       44.8764       37.0339      -24.8945       12.4274      -10.4089       14.3814       18.6112       21.1966       21.5006       20.9170       19.9624
  22   4 1429.1324    0.1322  0.1080  9.1069  0.0000  0.0137   0.0091   0.0218    0.0268   0.0000   437.9093       1.42457       18.0198     -0.425706      -3.10886       1.89874       1.02565       1.41164       1.71305       1.50855       1.35267       1.61349
  22   5 1611.3407    0.2185  0.2204  9.1311  0.0000  0.0133   0.0096   0.0293    0.0308   0.0000   440.1497       1.17519       17.7975      -1.01710      -2.27311       1.52971      0.958024       1.15388       1.34275       1.51581       1.34318       1.29635
  22   6 1781.5250    0.3753  0.2756  9.3273  0.0000  0.0132   0.0133   0.0280    0.0361   0.0000   439.2794     -0.857420       18.6025     -0.395048      -3.35442     -0.120271      0.927489       1.19600       1.33168       1.40160       1.36743       1.17274
  22   7 1945.0915    0.5944  0.4222  9.5732  0.0000  0.0152   0.0168   0.0338    0.0465   0.0000   438.8950     -0.725673       13.3578      -1.62951      -1.04237       1.91390       1.11754       1.39279       1.41864       1.45068       1.49904       1.47277
  22   8 2104.7879    0.7929  0.6656  9.8490  0.0000  0.0187   0.0190   0.0503    0.0603   0.0000   440.2591      -2.78287       17.0088     -0.235459    -0.0396150     -0.921737       1.44240       1.92499       2.00875       2.13612       2.01706       2.06766
  22   9 2259.9586    1.0946  0.7211 10.3888  0.0000  0.0198   0.0248   0.0500    0.0668   0.0000   442.4041      0.662704       12.3766      -1.33927      -2.33142      0.463409       1.31810       1.82812       1.95739       2.02699       1.99763       1.77079
  22  10 2410.8640    1.5176  1.0333 10.6473 -0.0003  0.0239   0.0301   0.0613    0.0997   0.0000   438.6239       3.64591       13.3949      -3.64456      -3.14757      -1.14441       1.60212       2.12827       2.35077       2.48818       2.33233       2.19338
  22  11 2559.2548    1.9523  1.0612 11.2876  0.0000  0.0239   0.0385   0.0633    0.0851   0.0000   440.1092       2.62042       13.3503     -0.291325     -0.394330      -6.18648       1.79621       2.38264       2.45763       2.62887       2.54825       2.42470
  22  12 2707.1611    2.5800  0.8513 12.0864 -0.0004  0.0204   0.0552   0.0556    0.0774   0.0000   440.9994       3.01769       11.0766      -2.14558      0.509901      -5.30189       1.49950       1.99222       2.05612       2.11681       2.09659       1.99986
  22  13 2854.8121    3.3601  0.8317 12.6274 -0.0002  0.0203   0.0728   0.0542    0.0838   0.0000   438.2236       4.21696       17.2190      -4.29726      0.848530      -8.76376       1.45616       1.92354       2.08770       2.19709       2.23269       2.07551
  22  14 3001.4738    3.7998  0.9258 12.9181  0.0000  0.0217   0.0784   0.0582    0.0804   0.0000   438.9119       6.60600       10.2270      -2.71506      -1.03281      -6.19311       1.53458       2.11329       2.18090       2.24290       2.23582       2.08893
  22  15 3147.1332    4.0593  0.9807 13.0635  0.0000  0.0232   0.0838   0.0617    0.0780   0.0000   437.9721       2.55778       15.1854      -1.72074      -2.51844      -9.52931       1.61746       2.34877       2.36925       2.52093       2.44220       2.32312
  22  16 3292.4024    3.5796  1.4692 12.7555  0.0000  0.0304   0.0617   0.0773    0.0705   0.0000   442.1655       4.44719       11.1173      -6.02974     -0.933198      -5.39958       2.12426       2.80316       2.95403       3.29321       3.18059       2.86455
  22  17 3437.3937    3.1333  2.1424 12.3018  0.0000  0.0367   0.0456   0.0942    0.0567   0.0000   440.7260     0.0401229       11.9051      -3.84508      -1.18581      -4.64941       2.68226       3.42990       3.71618       3.86864       3.98928       3.55850
  22  18 3582.2941    2.5512  3.3150 11.7495  0.0000  0.0477   0.0318   0.1267    0.0493   0.0000   445.2792       16.3389      0.653622      -15.1804       4.57418      -11.5523       3.32060       4.49652       4.87687       4.94824       4.96142       4.59234
  22  19 3727.1380    2.1720  4.6154 11.2161  0.0000  0.0574   0.0243   0.1599    0.0514   0.0000   437.0529       24.0897       7.43107      -21.8569     -0.533062      -7.33855       4.06459       5.38651       5.82922       6.07380       5.95999       5.73628
  22  20 3871.8334    1.7643  6.2923 10.8862 -0.0005  0.0730   0.0189   0.2063    0.0435   0.0000   437.0638       15.4267       14.0912      -3.42310      -5.79405      -13.1623       5.07726       6.59562       7.31568       7.48472       7.51316       7.14821
  22  21 4016.4732    1.4469  7.8627 10.6320 -0.0001  0.0896   0.0155   0.2575    0.0386   0.0000   443.8173     0.0183050       20.4500      -25.1452       12.3762      -6.18647       6.27361       8.17317       8.97743       9.33911       9.11401       8.59600
  22  22 4161.2398    1.1945 10.3372 10.4337  0.0000  0.1192   0.0133   0.3411    0.0349   0.0000   445.5782      -2.00132       23.8787       8.58610      -13.7341      -8.21931       8.06164       10.5749       11.7856       12.1890       11.7829       11.3105
  22  23 4305.7897    1.0298 12.8293 10.3347  0.0000  0.1550   0.0114   0.4409    0.0307   0.0000   435.3165     -0.837477      -2.08840      -20.2200      -2.30011       16.6579       10.4246       14.1066       15.2521       16.1204       15.6150       14.8629
  22  25 4595.0074    0.6295 15.5226 10.1590  0.0000  0.2512   0.0089   0.6757    0.0250   0.0000   479.4620       85.7153       27.9846      -40.8857       43.6016      -13.5243       16.7863       21.9117       24.9195       25.3178       24.3795       23.0836
  23   3 1252.2528    0.0850  0.0638  9.2004  0.0000  0.0187   0.0088   0.0255    0.0248   0.0000   438.7755      0.517920       19.1884      0.989956      -2.86695       2.26529      0.889237       1.44105       1.44013       1.35326       1.47545       1.33038
  23   4 1449.6792    0.1556  0.1142  9.1012  0.0000  0.0107   0.0098   0.0240    0.0271   0.0000   438.9736     -0.175544       18.8610      -1.51122     -0.440159       1.45812      0.877640      0.917382      0.931998      0.962573       1.07521      0.982454
  23   5 1632.7974    0.2420  0.1776  9.2589  0.0000  0.0156   0.0108   0.0212    0.0298   0.0000   437.7402      -2.09299       18.9203      0.966431      -1.56652      0.802343       1.20737       2.10764       2.70718       3.23645       2.88189       2.63745
  23   6 1804.2252    0.4073  0.3808  9.2947  0.0000  0.0152   0.0125   0.0371    0.0407   0.0000   438.8886      -1.64031       20.0228      0.262479      -3.45329     -0.156362      0.978870       1.17339       1.45488       1.47287       1.42128       1.32108
  23   7 1969.6259    0.5797  0.5458  9.6291  0.0000  0.0170   0.0150   0.0431    0.0480   0.0000   438.0163      -3.86589       19.4312      -1.50014      -5.74465      -3.52911       1.11163       1.46423       1.60762       1.72945       1.59032       1.54722
  23   8 2131.1044    0.8635  0.6352  9.9244  0.0000  0.0188   0.0198   0.0414    0.0596   0.0000   439.6270     -0.390238       14.0181      -1.36548      -2.58958      -1.28348       1.27843       1.75079       1.91757       2.02377       2.16486       2.03040
  23   9 2287.5068    1.2300  0.7969 10.4877  0.0001  0.0204   0.0255   0.0482    0.0709   0.0000   441.3374      -3.71011       12.0000      -1.38103     -0.422385      -3.60328       1.33879       1.81531       1.92247       2.01897       2.02191       1.88095
  23  10 2439.2205    1.6223  1.0370 10.8604  0.0000  0.0240   0.0315   0.0626    0.0926   0.0000   438.0225      0.771113       16.3600      0.971062      0.738183      -2.24067       1.61194       2.30550       2.24433       2.48285       2.45357       2.40195
  23  11 2588.7324    2.0909  1.1959 11.1179 -0.0001  0.0254   0.0372   0.0660    0.0981   0.0000   439.2484       1.22734       14.0262      -1.68358       3.80292      -5.52383       1.65597       2.27927       2.28967       2.40334       2.34826       2.29731
  23  12 2737.6622    2.8766  0.9097 11.8005  0.0000  0.0206   0.0559   0.0525    0.0917   0.0000   438.6094       2.37830       13.8737      -3.85864      -4.68484      -3.19900       1.37500       1.82977       1.95868       2.03757       2.01632       1.89366
  23  13 2886.1964    3.5125  0.8962 12.4340 -0.0000  0.0211   0.0713   0.0540    0.1045   0.0000   437.7980       3.01444       15.7834      -1.67360       4.64210      -4.49314       1.43467       1.93508       2.08369       2.14998       2.09857       1.99861
  23  14 3033.5470    3.9446  0.9499 12.8208  0.0000  0.0226   0.0779   0.0552    0.1050   0.0000   436.8203       4.41530       13.3489     -0.376001      -3.62049      -5.40317       1.56578       2.03386       2.31710       2.24424       2.28624       2.15120
  23  15 3179.7698    4.0831  1.0935 13.1154  0.0010  0.0243   0.0786   0.0660    0.0796   0.0000   438.8669       3.48367       13.0351       1.08708       2.23596      -4.34235       1.63423       2.21973       2.23122       2.47393       2.46825       2.29306
  23  16 3325.7081    3.6820  1.6344 12.5234  0.0000  0.0307   0.0582   0.0763    0.0703   0.0000   438.7073       9.30448       10.3627     -0.602512       3.22587      -8.57819       2.06532       2.83338       2.92958       3.02600       3.06948       2.85327
  23  17 3471.4145    3.0748  2.3800 12.0858  0.0000  0.0367   0.0405   0.0993    0.0524   0.0000   446.4718       1.91826       4.74031      -6.26146       3.95910      -9.07072       2.47744       3.22081       3.56141       3.63848       3.79575       3.57256
  23  18 3616.8793    2.3844  3.7489 11.7073  0.0000  0.0501   0.0277   0.1375    0.0414   0.0000   445.3876       1.80231       3.39472      -4.49369      -5.01032      -13.2038       3.31601       4.39381       4.87322       4.94247       4.83268       4.67752
  23  19 3762.3092    2.0228  5.2046 11.1900 -0.0000  0.0618   0.0218   0.1691    0.0440   0.0000   439.3951       18.2907       6.16656       4.82647      -16.3708      -19.2881       4.15377       5.44230       5.97409       6.04638       6.27852       5.84507
  23  20 3907.5076    1.6954  6.7346 10.7172 -0.0005  0.0737   0.0168   0.2090    0.0424   0.0000   453.2230       20.3070       5.71361      -10.9870       2.87070      -8.39769       4.87531       6.36263       7.30847       7.32487       7.30712       6.94477
  23  21 4052.5109    1.4095  8.9917 10.5374  0.0000  0.0970   0.0143   0.2740    0.0366   0.0000   427.1314       22.0359       27.9118      -8.91613      -1.94582      -26.0005       6.33505       8.45499       9.31851       9.55668       9.52955       9.17239
  23  22 4197.8943    1.1459 11.1477 10.4620  0.0000  0.1275   0.0128   0.3707    0.0333   0.0000   430.3431     -0.574369       9.51484     -0.448983       12.9119      -15.4807       8.46584       10.9815       12.3025       12.6629       12.5836       12.0459
  23  23 4343.3214    0.9318 12.8939 10.3752 -0.0007  0.1631   0.0112   0.4602    0.0298   0.0000   437.3793       43.0004       16.9523      -23.3977      -4.38973       11.4231       10.5233       13.9656       15.6068       16.0101       15.8662       15.0925
  23  24 4488.0405    0.7381 15.1566 10.2911  0.0043  0.2213   0.0095   0.6080    0.0261   0.0000   390.7221       28.3463       21.3792      -11.1856       33.5187      -34.7201       14.0513       18.7168       21.0070       21.6197       21.0071       20.5734
  24   3 1271.0288    0.1017  0.1027  9.1452  0.0000  0.0158   0.0084   0.0295    0.0252   0.0000   437.8744      0.378616       21.3826      0.631674      -4.54025      0.434497      0.956296       1.25564       1.18077       1.42964       1.44137       1.62078
  24   5 1653.6809    0.2856  0.1973  9.2180  0.0000  0.0112   0.0114   0.0222    0.0311   0.0000   440.8620      0.245236       20.0478      -1.68690      -5.41231      0.290468      0.818197      0.987908      0.986045       1.15086       1.18715       1.12308
  24   6 1826.2973    0.4554  0.3749  9.3989  0.0000  0.0136   0.0138   0.0348    0.0410   0.0000   439.0802      -1.32302       18.3315     -0.197254      -4.12320     -0.998293      0.913328       1.13759       1.29269       1.35858       1.38311       1.31253
  24   7 1993.5651    0.6333  0.5516  9.6722  0.0000  0.0163   0.0159   0.0429    0.0495   0.0000   440.0245      0.649312       15.1100      -2.05133      -1.26850     0.0208445       1.08211       1.43323       1.57848       1.61822       1.58420       1.48035
  24   8 2156.7664    0.9318  0.6395  9.9787  0.0000  0.0176   0.0210   0.0422    0.0607   0.0000   438.7912       3.24388       14.9637      -1.76359      0.307781      -3.56726       1.08379       1.40454       1.66629       1.63541       1.64024       1.52201
  24   9 2314.3355    1.2445  0.8373 10.6089  0.0000  0.0213   0.0253   0.0511    0.0646   0.0000   439.1396     -0.123936       14.0882      -2.72945      -2.25108      -1.37855       1.27486       1.76527       1.95888       1.91172       1.94392       1.85496
  24  10 2467.0436    1.7149  1.0185 10.9552  0.0000  0.0237   0.0319   0.0569    0.0933   0.0000   439.6326     0.0540987       12.3724       1.29337      -3.24719      -2.55780       1.42968       2.00683       2.14280       2.12824       2.23223       1.99645
  24  11 2617.7018    2.1710  0.9921 11.6948  0.0000  0.0227   0.0418   0.0573    0.0827   0.0000   438.4028      -1.28865       13.7324      -5.12019      -3.02282      -4.05922       1.48503       2.03139       2.05927       2.12902       2.26418       2.09113
  24  12 2767.6745    2.8193  0.9974 12.0049  0.0000  0.0219   0.0527   0.0561    0.0816   0.0000   439.7312       5.30775       13.7805      -5.22184     -0.493932      -1.58675       1.40295       1.92242       2.04990       2.20289       2.06874       1.99843
  24  13 2917.0035    3.6050  0.9147 12.6171  0.0001  0.0204   0.0709   0.0536    0.0847   0.0000   439.0739       2.80729       13.5751      0.696348      -3.08132      -3.13824       1.29959       1.77697       1.86575       1.96437       2.01047       1.86222
  24  14 3065.1265    3.9697  0.9821 12.8997  0.0000  0.0219   0.0773   0.0584    0.0972   0.0000   436.6928       4.44310       15.0780      -3.49233      -4.04965      -4.75784       1.44751       1.86460       1.96381       2.18098       2.08566       2.07191
  24  15 3212.1117    4.0103  1.1625 13.0264  0.0000  0.0249   0.0754   0.0663    0.0935   0.0000   442.9677       4.08230       14.6176      -2.12982      -1.64885      -7.28114       1.56675       2.05177       2.21501       2.27501       2.28157       2.13910
  24  16 3358.6797    3.4204  1.8519 12.5269  0.0000  0.0311   0.0521   0.0908    0.0600   0.0000   441.2001       9.57343       11.0942      -3.84652       3.48971      -4.12463       2.14380       2.87461       3.13941       3.29452       3.27672       3.02857
  24  17 3505.0102    2.8483  2.6211 12.0877  0.0001  0.0399   0.0362   0.1041    0.0479   0.0000   449.8158      -1.99308    -0.0760497       2.47270       4.22058      -9.41748       2.46344       3.28198       3.67611       3.75366       3.71304       3.60162
  24  18 3651.0760    2.3451  3.9606 11.5294  0.0000  0.0495   0.0254   0.1368    0.0416   0.0000   437.8953       11.7868       5.94843     -0.413614      -1.03067      -7.35622       3.21468       4.08407       4.74333       4.81505       4.86322       4.59915
  24  19 3796.9753    1.9231  5.6218 11.1204  0.0000  0.0639   0.0198   0.1778    0.0400   0.0000   431.5383      -7.08406       1.88465       4.05192       6.04502      -14.9580       4.14615       5.33206       6.01910       6.31819       6.19217       5.90826
  24  20 3942.7656    1.5994  7.1299 10.8071  0.0000  0.0770   0.0163   0.2227    0.0379   0.0000   450.8692       2.47857       12.9794      -4.85378       4.67802      -21.5107       4.95251       6.39661       7.27617       7.36530       7.33827       7.18162
  24  23 4379.5297    0.8352 12.5015 10.4457 -0.0024  0.1744   0.0113   0.4845    0.0280   0.0000   434.7135       31.5217       18.0206      -13.0406       27.9060      -17.1789       10.8040       14.6355       16.0008       16.8678       16.7500       16.1911
  25   3 1289.4016    0.0959  0.1104  9.1896  0.0000  0.0172   0.0085   0.0452    0.0247   0.0000   440.4891     -0.382820       21.2603     -0.425369      -2.39244       1.84394       1.31194       2.39803       2.89571       2.29060       3.36720       4.66935
  25   4 1489.4579    0.1662  0.1250  9.0898  0.0000  0.0101   0.0094   0.0223    0.0258   0.0000   439.8893     -0.252605       20.4885     -0.312921      -2.17541       1.95506      0.630977      0.779709      0.948175      0.958413      0.993303      0.911956
  25   5 1674.0760    0.2928  0.2356  9.1864  0.0000  0.0127   0.0107   0.0233    0.0312   0.0000   440.1258      -2.02138       20.3156      -1.02104      -1.98002     -0.186862      0.771123       1.09237       1.09678       1.14568       1.25287       1.14384
  25   6 1847.8709    0.4349  0.4106  9.3880  0.0000  0.0154   0.0123   0.0352    0.0399   0.0000   440.2303       2.20251       19.1238      -5.10507      -1.74736       1.32674      0.937164       1.25100       1.28665       1.41721       1.37984       1.47004
  25   7 2016.9464    0.6769  0.5677  9.5085  0.0000  0.0168   0.0158   0.0388    0.0555   0.0000   439.1922      0.215566       14.8507      0.273443      -2.54265      -3.84460       1.02222       1.40384       1.60482       1.56554       1.65527       1.64377
  25   8 2181.7346    0.9246  0.7540 10.1621  0.0002  0.0198   0.0195   0.0474    0.0577   0.0000   442.9617       1.46903       13.0965      -2.42935     -0.475387     -0.372328       1.14332       1.59219       1.66267       1.80175       1.73162       1.75537
  25   9 2340.5759    1.3829  0.8853 10.6349 -0.0003  0.0214   0.0268   0.0512    0.0703   0.0000   440.8267     -0.873127       11.7860      -4.02709      -1.74594      0.927330       1.31370       1.78347       1.85353       2.05014       1.92659       1.86331
  25  10 2494.4381    1.8103  0.9710 11.2053 -0.0001  0.0230   0.0335   0.0532    0.0763   0.0000   439.7360      -1.56738       14.0055       1.24586       2.48004     -0.191472       1.35103       1.88078       1.95655       2.05147       2.05930       1.92394
  25  11 2646.3105    2.3889  1.0220 11.6255  0.0000  0.0227   0.0435   0.0558    0.0897   0.0000   439.3511       3.03624       15.8161      -2.13065     -0.265562      -2.19403       1.37180       1.90192       1.99564       2.22150       2.06386       2.04985
  25  12 2797.4138    3.0818  0.8839 12.4272  0.0000  0.0198   0.0604   0.0514    0.0665   0.0000   438.3605     -0.257817       14.5620      0.626678       2.75964      -4.72247       1.19464       1.63643       1.74566       1.86932       1.88003       1.73475
  25  13 2947.5077    3.7837  0.8127 12.6929  0.0000  0.0189   0.0753   0.0475    0.0701   0.0000   435.9845       3.09742       10.9250      -2.14712      -1.63555      -2.94900       1.10613       1.55507       1.60852       1.71779       1.69210       1.60385
  25  14 3096.2885    4.0757  0.9705 13.1001  0.0000  0.0222   0.0785   0.0549    0.0858   0.0000   438.7121       6.38759       12.5086      -2.33312      -1.07555      -3.80441       1.44084       1.93871       1.96541       2.05213       2.25344       2.14911
  25  15 3243.9469    3.8838  1.4049 12.7110  0.0000  0.0270   0.0654   0.0721    0.0955   0.0000   437.1828       5.43009       13.1102      -5.64383       2.27183      -4.56558       1.64095       2.16041       2.41048       2.47459       2.47984       2.40801
  25  16 3391.2368    3.3640  1.7470 12.5963  0.0000  0.0311   0.0507   0.0821    0.0620   0.0000   440.0500       4.04066       12.4302      -1.23703      -1.24873      -5.90753       1.88095       2.51512       2.66156       2.95627       2.83957       2.74326
  25  17 3538.3351    2.7061  3.0447 11.8779  0.0000  0.0417   0.0313   0.1129    0.0449   0.0000   442.6826       5.48281       2.25424       1.20256       7.59479      -6.18910       2.48136       3.39458       3.76602       3.73232       3.89037       3.75994
  25  18 3685.1195    2.2411  4.4258 11.3710  0.0000  0.0518   0.0230   0.1437    0.0407   0.0000   435.7162       2.37644       4.22893      -11.2443      -8.33668      -2.70518       3.18183       4.25298       4.64836       4.76995       4.89870       4.64314
  25  19 3831.4670    1.8003  5.9879 11.0282  0.0000  0.0658   0.0178   0.1858    0.0373   0.0000   437.9016       3.35623       12.1958      -10.0563       6.43599       2.55411       3.92998       5.26148       5.84920       6.05437       6.09332       5.86043
  25  20 3977.5483    1.5166  8.1845 10.6937  0.0000  0.0839   0.0150   0.2461    0.0363   0.0000   446.2951       7.20416       15.4220      -37.0218       3.51649      -1.31212       5.08882       6.76678       7.47216       7.74542       7.74724       7.36531
  25  22 4270.1119    0.9840 10.8339 10.5198  0.0000  0.1330   0.0124   0.3862    0.0299   0.0000   439.4486       10.9736       28.3270       4.60510      -9.87879      -30.8830       8.04892       10.6450       11.9313       12.5519       12.2518       12.0112
  26   3 1307.4607    0.0919  0.0714  9.0931  0.0000  0.0132   0.0081   0.0184    0.0237   0.0000   440.6965     -0.961811       21.3317      -1.91465      -2.90957     -0.997705      0.860140       1.16479       1.38034       1.22422       1.48641       1.58152
  26   4 1508.6968    0.1588  0.1481  9.1731  0.0000  0.0109   0.0084   0.0237    0.0258   0.0000   440.7649     -0.560365       21.1210      0.497508      -2.85564      -2.52051      0.690313      0.940701       1.05740       1.24977       1.08182      0.994813
  26   5 1694.0458    0.3125  0.2707  9.2060  0.0000  0.0126   0.0106   0.0270    0.0321   0.0000   440.1592     -0.607950       19.0170     0.0967012      -1.49861      -1.28538      0.805994       1.11073       1.19427       1.24742       1.35714       1.29275
  26   6 1869.0325    0.4826  0.4132  9.4628  0.0000  0.0146   0.0134   0.0344    0.0398   0.0000   438.5389      -1.23453       19.1932      -1.25323      -1.06715       1.19664      0.793285       1.13698       1.17535       1.27525       1.22410       1.20790
  26   7 2039.7457    0.7088  0.6145  9.6926  0.0000  0.0170   0.0162   0.0416    0.0524   0.0000   440.9968      0.108037       18.0413      -1.47839      -2.89266     -0.562402       1.01254       1.26337       1.37825       1.54264       1.60367       1.54709
  26   8 2206.0527    1.0412  0.8052 10.1265 -0.0001  0.0203   0.0205   0.0457    0.0646   0.0000   440.2041      -2.71940       17.8505      -2.05490      -4.45066     -0.100568       1.12525       1.53907       1.72412       1.76041       1.85564       1.78686
  26   9 2366.0315    1.4027  0.9454 10.8178  0.0002  0.0208   0.0268   0.0557    0.0657   0.0000   438.5963       1.52038       15.0203       1.12830      -1.29869      -2.47932       1.21664       1.63906       1.76733       1.82979       1.82959       1.74428
  26  10 2521.2331    1.9749  0.9800 11.2503  0.0000  0.0207   0.0359   0.0537    0.0758   0.0000   439.4082      -4.02717       14.7576      -1.04005      -1.80669      -1.86394       1.24150       1.69189       1.79717       1.83148       2.01661       1.88387
  26  11 2674.4210    2.5341  0.8625 11.9827  0.0000  0.0203   0.0488   0.0485    0.0783   0.0000   439.4979       1.14593       15.1035      -1.67721    -0.0812028      -1.01294       1.22771       1.68859       1.69880       1.87197       1.96561       1.85808
  26  12 2826.6625    3.1497  0.8943 12.4570  0.0000  0.0198   0.0588   0.0502    0.0705   0.0000   438.0119       3.14682       16.6011      -2.41719     -0.108690      -7.47630       1.19649       1.55948       1.70192       1.80590       1.70018       1.69604
  26  13 2977.5843    3.9330  0.9106 12.6476  0.0002  0.0195   0.0727   0.0490    0.0786   0.0000   439.8651       4.43620       12.5829       1.09087      -5.73884      -3.77732       1.24318       1.62014       1.71886       2.02523       1.92577       1.92072
  26  14 3127.0380    4.0200  1.0048 13.1651  0.0000  0.0228   0.0754   0.0566    0.0753   0.0000   439.8403       4.08081       17.0365      -1.52810     -0.512366      -6.92043       1.42922       1.92008       2.06737       2.15189       2.32911       2.19693
  26  15 3275.5119    3.8783  1.3029 13.1242  0.0000  0.0269   0.0697   0.0722    0.0811   0.0000   436.2354      0.894298       10.6791      -2.81102       3.43486      -7.33434       1.52839       2.15941       2.27186       2.34225       2.42212       2.35901
  26  16 3423.4160    3.1536  1.9979 12.4511  0.0000  0.0333   0.0447   0.0878    0.0602   0.0000   438.7784       10.8769       13.7354      -8.58184       3.16698      -5.78994       2.00019       2.75104       2.92758       3.06807       3.08188       2.98266
  26  17 3571.0715    2.5541  3.0830 11.9251  0.0000  0.0416   0.0300   0.1164    0.0438   0.0000   439.3048       11.7155       3.80462      -4.27446       6.24119      -4.93903       2.52145       3.33527       3.70948       3.82457       3.84306       3.75955
  26  18 3718.5916    2.1870  4.6708 11.2609  0.0000  0.0516   0.0213   0.1462    0.0403   0.0000   435.9251       1.99306       11.9486       4.94023       6.83181      -8.73326       3.16282       4.10860       4.65003       4.77337       4.92422       4.78163
  26  19 3865.5154    1.7169  6.4336 10.9188  0.0003  0.0672   0.0166   0.1918    0.0371   0.0000   433.5911       10.1254       10.8360      -7.07634       4.86499      -8.26117       3.99202       5.28963       5.81991       6.13985       6.11928       5.85682
  26  20 4012.4709    1.4209  8.3543 10.6992 -0.0001  0.0870   0.0142   0.2525    0.0344   0.0000   443.7453       8.02345      -4.18904      -1.25933     -0.362757      -15.8024       5.05574       6.66938       7.48338       7.72980       7.69496       7.39556
  26  21 4159.0514    1.1835 11.0918 10.4919 -0.0000  0.1186   0.0123   0.3437    0.0327   0.0000   429.7208       25.5974       33.5948      -13.7550      -30.8644      -4.31027       6.85887       9.10664       10.1991       10.6605       10.4249       10.1911
  26  22 4305.4287    0.9517 12.7021 10.4921 -0.0005  0.1564   0.0113   0.4435    0.0279   0.0000   432.6229      -11.2188       26.4375      -8.15023       2.42997      -30.9427       8.86845       11.8077       13.3882       13.8476       14.0529       13.5421
  26  24 4597.8746    0.6245 17.0002 10.1836 -0.0000  0.2585   0.0078   0.6743    0.0220   0.0000   425.8070      -1.15131      -5.08224      -20.4294       8.20935      -17.2123       14.8555       19.6769       22.0538       22.8690       22.9972       22.1152
  27   3 1325.2253    0.0990  0.0533  9.1400  0.0000  0.0105   0.0088   0.0148    0.0230   0.0000   440.5820      0.175382       20.6287      0.876843      -2.22996     -0.115132      0.736284      0.878472      0.978894       1.07196       1.04436      0.930969
  27   4 1527.5510    0.1812  0.1654  9.1126  0.0000  0.0107   0.0085   0.0253    0.0263   0.0000   439.8567     -0.772961       18.8968    -0.0493828      -2.08671       1.13494      0.626261      0.801013      0.916181      0.862975      0.944780      0.862420
  27   5 1713.5626    0.3205  0.2987  9.1832  0.0000  0.0122   0.0105   0.0306    0.0320   0.0000   440.8181      0.330535       17.7864     -0.856371      -1.52887     -0.453605      0.769135       1.03239       1.15662       1.26568       1.30642       1.47288
  27   6 1889.7413    0.5180  0.4314  9.4866  0.0000  0.0144   0.0137   0.0338    0.0413   0.0000   441.3033      0.456478       20.1502      -1.23064      -1.85948      0.220468      0.916468       1.27575       1.32080       1.43637       1.46631       1.27087
  27   7 2062.0707    0.7434  0.6728  9.8098  0.0000  0.0184   0.0161   0.0453    0.0534   0.0000   438.7028       1.26086       22.7759      -1.61541      -5.10773      0.958968      0.998455       1.32862       1.48640       1.55993       1.53547       1.55010
  27   8 2229.7520    1.0599  0.7800 10.2945  0.0000  0.0183   0.0211   0.0473    0.0587   0.0000   443.3782     -0.260895       16.2671      0.222034   -0.00590203      -3.69480       1.04336       1.37954       1.49108       1.59884       1.54254       1.48934
  27   9 2391.0350    1.5424  0.8964 10.8868  0.0000  0.0204   0.0291   0.0515    0.0684   0.0000   440.5184      0.222443       15.4962      -1.58239      -1.30269      0.614081       1.09563       1.62740       1.63622       1.86867       1.94840       1.78090
  27  10 2547.5695    1.9666  1.1073 11.3937 -0.0000  0.0223   0.0347   0.0605    0.0753   0.0000   440.1853       5.04242       14.6853      -1.99830     -0.823909       2.13084       1.31934       1.73785       1.89762       1.94171       1.98736       1.98610
  27  11 2702.1206    2.6676  0.9636 12.0336  0.0000  0.0202   0.0489   0.0539    0.0736   0.0000   438.2870       2.74231       14.4157    -0.0740363       1.46428      -2.02291       1.17058       1.54975       1.71704       1.73854       1.87442       1.75281
  27  12 2855.4163    3.5318  0.8803 12.2035  0.0000  0.0192   0.0635   0.0463    0.0939   0.0000   442.2327       3.96152       13.6260      -1.07029      -2.20103      -3.20997       1.12367       1.51240       1.53842       1.70635       1.69004       1.67747
  27  13 3007.1086    3.9758  0.9397 12.7484 -0.0001  0.0194   0.0716   0.0502    0.0746   0.0000   439.9985       3.57149       14.3671      -5.93524      -2.15592      -2.88847       1.12609       1.48188       1.58474       1.73282       1.74860       1.68536
  27  14 3157.3107    4.0591  1.1911 12.9690  0.0000  0.0232   0.0695   0.0650    0.0796   0.0000   438.5965       3.26210       11.8981      -1.90503      -6.56485      -4.22535       1.38863       1.78507       1.92660       2.01918       2.12534       1.98200
  27  15 3306.6278    3.7251  1.6141 12.7002  0.0000  0.0292   0.0574   0.0740    0.0763   0.0000   440.8819       3.28858       13.2118      -4.30727     -0.285335      -3.48625       1.65483       2.16360       2.53797       2.55327       2.53590       2.50569
  27  16 3455.3892    3.0314  2.3569 12.2500  0.0000  0.0359   0.0409   0.0987    0.0602   0.0000   441.8626       2.81354       10.7076      -3.32772       7.11249      -6.41947       1.97604       2.68162       2.94277       3.13519       3.03067       2.96831
  27  17 3603.6620    2.4709  3.6424 11.6539  0.0003  0.0452   0.0268   0.1234    0.0445   0.0000   439.6379      -1.15740       9.30644      -1.11405       1.28765      -1.89954       2.59975       3.47524       3.86209       4.02888       4.01675       3.91118
  27  18 3751.7684    2.0439  5.1359 11.2492  0.0000  0.0562   0.0196   0.1601    0.0361   0.0000   443.8641       2.52220       6.25176      -7.27415       9.59494      -14.4213       3.20491       4.13091       4.81593       4.89404       4.85845       4.74005
  27  19 3899.3338    1.6813  6.9333 10.9760  0.0000  0.0714   0.0161   0.2038    0.0329   0.0000   437.4229       10.4232       3.94548     -0.106050      -3.55646      -19.7473       4.08012       5.37064       6.03290       6.32331       6.33025       6.29734
  27  20 4046.4937    1.3701  8.7907 10.7175  0.0000  0.0914   0.0139   0.2673    0.0320   0.0000   444.2299      -3.40393       17.1147       6.05090       16.1255      -3.46904       5.10207       6.81229       7.57431       7.88877       8.00063       7.63580
  27  21 4193.8274    1.1390 11.2694 10.4608  0.0000  0.1199   0.0116   0.3408    0.0310   0.0000   422.7961      -3.92036       33.9888      -3.94416      -5.44787       9.87890       6.61970       8.75749       9.91737       10.4154       10.3856       10.1194
  27  22 4341.0506    0.9223 13.6918 10.4405  0.0010  0.1634   0.0099   0.4596    0.0255   0.0000   444.9801       12.6674       56.1260      -24.7947      -25.9707       3.63309       9.02200       11.8686       13.7598       13.9776       13.9955       13.7849
  27  24 4633.5861    0.6032 17.4614 10.1097  0.0000  0.2712   0.0074   0.6707    0.0211   0.0000   458.4829       41.1384       3.42999      -15.8921     0.0776124      -9.58961       14.5862       19.6165       22.0658       22.9155       22.5241       22.0312
  28   3 1342.6417    0.1106  0.0677  9.1180  0.0000  0.0126   0.0096   0.0178    0.0232   0.0000   440.2913     -0.772911       18.9265     -0.408368      -1.34149      0.745038      0.832018      0.917043      0.909455       1.10763      0.947346      0.905360
  28   4 1546.0434    0.2002  0.1763  9.1724  0.0000  0.0102   0.0089   0.0271    0.0263   0.0000   440.8742      -1.48678       19.4684     -0.193066      -1.63774    -0.0590505      0.628889      0.848783      0.892608      0.897466      0.826016      0.811460
  28   5 1732.7502    0.3515  0.3274  9.2352  0.0000  0.0128   0.0107   0.0306    0.0334   0.0000   440.7388      -1.69370       17.4546     -0.369722      -2.21614    -0.0508687      0.817062       1.01954       1.11836       1.13815       1.14575       1.12458
  28   6 1910.1605    0.5412  0.4684  9.5169  0.0000  0.0145   0.0134   0.0339    0.0429   0.0000   438.9762     -0.294177       16.7459       1.85571      -4.84801      -1.61476      0.840879       1.06174       1.22234       1.26890       1.28338       1.20696
  28   7 2083.8854    0.7782  0.6711  9.7745  0.0000  0.0170   0.0162   0.0418    0.0529   0.0000   439.0747      -1.24587       18.0346     -0.540880      -1.36997     -0.285617      0.901660       1.26516       1.34179       1.44578       1.43740       1.45298
  28   8 2252.8385    1.1685  0.8488 10.2586 -0.0004  0.0189   0.0217   0.0472    0.0674   0.0000   440.0007      0.258890       17.1795      -2.67238      -2.64541     -0.771435       1.09016       1.34960       1.54954       1.62592       1.61759       1.54350
  28   9 2415.3188    1.5633  1.1290 10.7302  0.0010  0.0232   0.0262   0.0582    0.0839   0.0000   440.3237   -0.00670971       15.0168       2.14413      -2.59262       1.61973       1.25345       1.66720       1.87951       1.95432       2.10307       2.00119
  28  10 2573.3849    2.0730  1.1427 11.4541 -0.0002  0.0235   0.0349   0.0583    0.0759   0.0000   439.9502       1.49336       15.2778      -1.79230       1.01739      -1.86754       1.30734       1.87421       1.93677       2.12274       2.20399       2.08421
  28  11 2729.4229    2.7682  0.9694 12.0596  0.0000  0.0204   0.0486   0.0507    0.0696   0.0000   438.4166       1.21358       18.3756      -3.00753      -1.34244       2.24479       1.10267       1.56118       1.60927       1.76169       1.71691       1.68126
  28  12 2883.8063    3.3881  0.8695 12.6131  0.0000  0.0191   0.0618   0.0478    0.0738   0.0000   442.3533       1.31505       14.3284      -3.50134       2.06492      -2.77234       1.09639       1.43199       1.56869       1.70252       1.76590       1.69176
  28  13 3036.3505    4.0343  0.9847 12.8238  0.0006  0.0203   0.0693   0.0518    0.0773   0.0000   436.9019      -1.57002       15.4442      -6.38133       2.00674     -0.609190       1.12375       1.45357       1.66046       1.69239       1.72854       1.63871
  28  14 3187.2672    4.0259  1.1079 13.1111  0.0000  0.0219   0.0692   0.0589    0.0700   0.0000   440.1181       1.77750       11.9645      -2.69170      -1.05871      -6.34282       1.28175       1.63031       1.76462       1.85839       1.85201       1.82138
  28  15 3337.3862    3.5346  1.6883 12.7342 -0.0012  0.0290   0.0514   0.0754    0.0615   0.0000   439.9657       6.71809       11.7272      -3.82325      0.923641      -3.98675       1.55937       2.18006       2.33000       2.50371       2.46612       2.36557
  28  16 3486.8817    2.9030  2.7549 12.1308  0.0000  0.0382   0.0363   0.1061    0.0554   0.0000   441.6357       6.21143       7.07027      -8.47731       5.96165      -1.51528       2.13782       2.74913       3.02621       3.18462       3.30320       3.21127
  28  17 3635.8378    2.4036  3.8492 11.6900  0.0000  0.0462   0.0258   0.1278    0.0421   0.0000   439.8740       7.73469       13.6335       1.39176      -2.09609      -2.74921       2.62616       3.42059       3.90488       4.03045       4.05303       3.89119
  28  18 3784.5340    1.9324  5.1638 11.2657  0.0000  0.0575   0.0189   0.1577    0.0358   0.0000   444.6622       4.12145       14.6547      -4.46194      -7.31528      -12.1467       3.09621       4.21282       4.61420       4.89840       4.85781       4.73564
  28  19 3932.8996    1.5924  7.0816 10.9445  0.0000  0.0719   0.0150   0.2087    0.0322   0.0000   426.1488       16.0741       16.9697      -12.1667      -14.9171       9.15585       3.92979       5.18206       5.91291       6.01453       6.18763       5.91784
  28  20 4080.5785    1.2755  9.3713 10.7324 -0.0006  0.0974   0.0134   0.2884    0.0313   0.0000   442.0567       6.19081       23.6168      -2.71752      -15.6463       1.08200       5.29175       7.02804       7.99266       8.31434       8.31320       8.13729
  28  22 4375.8815    0.8483 13.1510 10.4768  0.0014  0.1659   0.0097   0.4617    0.0249   0.0000   444.5373       21.1652     -0.278057      -12.6752      -11.3044      -10.0786       8.75956       11.6272       13.1785       13.7922       13.6240       13.4171
  29   3 1359.7935    0.1228  0.0913  9.1356  0.0000  0.0114   0.0083   0.0208    0.0230   0.0000   440.3383      -1.76699       21.1867      0.387133      -2.94469       1.08415      0.620313      0.947756       1.08960       1.03351      0.923701       1.10099
  29   4 1564.1425    0.2128  0.1715  9.1537  0.0000  0.0105   0.0088   0.0206    0.0260   0.0000   440.3836      0.746644       20.1985     -0.247458      -2.08870      0.100132      0.874634       1.42649       1.66591       1.63332       2.25589       2.16515
  29   5 1751.5689    0.3591  0.3316  9.2790  0.0000  0.0139   0.0106   0.0292    0.0328   0.0000   440.6311      -1.05042       21.0341     -0.213149      -2.01602    0.00897170      0.912365       1.14121       1.33636       1.34437       1.43558       1.49394
  29   6 1930.2294    0.5711  0.4592  9.5651  0.0000  0.0137   0.0141   0.0346    0.0416   0.0000   439.4979     -0.686203       20.2357     -0.983466      -2.28346      0.727786      0.713853       1.02885       1.05966       1.17847       1.21538       1.13025
  29   7 2105.3379    0.8216  0.7082  9.9136  0.0000  0.0179   0.0165   0.0424    0.0534   0.0000   439.3061      0.995033       17.9206      0.207524      -3.30352       1.15659      0.923729       1.27135       1.26868       1.46684       1.40613       1.49437
  29   8 2275.3446    1.1656  0.9663 10.3018 -0.0003  0.0206   0.0205   0.0516    0.0685   0.0000   439.2397     0.0984198       19.5321     -0.386450      -2.66092       1.37433       1.08233       1.42055       1.55463       1.64238       1.67023       1.57781
  29   9 2439.1207    1.7068  1.0937 10.8718  0.0004  0.0216   0.0280   0.0560    0.0770   0.0000   440.5333      -2.61348       13.4776     -0.116875     -0.990706      -1.79840       1.11451       1.57060       1.58118       1.82404       1.82689       1.72876
  29  10 2598.6987    2.2869  0.9676 11.6916  0.0000  0.0198   0.0402   0.0511    0.0697   0.0000   439.9894       3.68336       15.2721      -3.37592      -3.52329      -2.14622       1.05231       1.42657       1.52089       1.69394       1.63454       1.63082
  29  11 2756.2497    2.9516  0.9082 12.1553 -0.0000  0.0185   0.0526   0.0492    0.0697   0.0000   441.0195       3.02493       15.0714      -3.30431     -0.688466     -0.570525      0.979870       1.32892       1.36321       1.55504       1.61596       1.57164
  29  12 2911.7389    3.6361  0.9375 12.6340  0.0000  0.0195   0.0634   0.0488    0.0805   0.0000   439.4046       2.09182       13.5278      -1.19133       3.11687      -4.55950       1.02524       1.39832       1.41060       1.58296       1.50982       1.54123
  29  13 3065.0851    4.0842  1.0192 12.9926  0.0000  0.0203   0.0697   0.0541    0.0810   0.0000   437.3339       6.27518       12.7232      -1.21959      -2.91834      -1.92387       1.15478       1.48421       1.61525       1.71591       1.73506       1.69777
  29  14 3216.9047    3.8785  1.2793 12.9325  0.0000  0.0235   0.0612   0.0632    0.0695   0.0000   440.2917      0.400524       15.0831      -1.69812       1.33966      -6.56715       1.26788       1.67209       1.88472       1.96908       1.97791       1.88196
  29  15 3367.8556    3.5010  1.8813 12.5312  0.0000  0.0290   0.0468   0.0769    0.0546   0.0000   440.3042       4.10734       10.5094      -7.36367       2.36861      -2.61244       1.57908       1.98849       2.28327       2.44740       2.50648       2.41476
  29  16 3518.0964    2.8163  2.8602 12.0766 -0.0000  0.0387   0.0326   0.1040    0.0485   0.0000   442.4537      0.988585       3.24674       1.22336       7.76603      -3.95472       1.96975       2.71061       2.97252       3.06307       3.14166       3.09846
  29  17 3667.7874    2.3468  4.3316 11.4061  0.0000  0.0474   0.0232   0.1339    0.0438   0.0000   434.4963       4.44107       18.0477      -5.03391      0.479915      -4.53750       2.54883       3.36601       3.78555       3.98422       4.09589       3.96155
  29  18 3816.9067    1.8658  5.8444 11.1569  0.0000  0.0619   0.0175   0.1692    0.0340   0.0000   452.1442       1.69150       13.9926      -5.53108      -1.87817      -12.3356       3.24730       4.28526       4.85157       5.10901       4.95627       4.90129
  29  19 3965.8061    1.5204  8.0511 10.8181  0.0001  0.0788   0.0140   0.2227    0.0319   0.0000   440.5652       1.15407       19.2455      -6.66841      -2.50217      -6.54326       4.16784       5.47386       6.30074       6.47983       6.67087       6.50725
  29  20 4114.2409    1.2198  9.8265 10.7575  0.0000  0.1044   0.0132   0.3017    0.0296   0.0000   447.1744      -3.24512       5.24369      -2.30015       9.72649      -3.33285       5.47066       7.17599       8.25752       8.57022       8.72641       8.49417
  29  21 4262.4430    0.9776 11.7599 10.6089 -0.0037  0.1372   0.0111   0.3912    0.0273   0.0000   427.3394       1.17434       4.10724       8.74553       11.0527      -29.3979       7.06685       9.27040       10.7739       11.0515       10.9523       10.8620
  29  22 4410.4173    0.8121 13.5181 10.4766  0.0017  0.1736   0.0096   0.4707    0.0241   0.0000   433.2067       2.68165      -21.8063      -19.7944       17.8020      -15.6455       8.98951       11.7992       13.5531       14.2463       14.2326       14.0046
  30   3 1376.6080    0.1181  0.1295  9.1739  0.0000  0.0155   0.0073   0.0245    0.0230   0.0000   440.5883     -0.288665       20.2291      -1.36003      -1.90757       1.19685       1.00634       1.22106       1.39518       1.54570       1.53418       1.58620
  30   4 1581.9223    0.2191  0.2082  9.2060  0.0000  0.0113   0.0085   0.0249    0.0259   0.0000   440.5513      -2.16125       20.5617      0.989271      -4.81253      -3.20742      0.684831      0.987076       1.04586       1.15777       1.12158       1.11176
  30   5 1770.0681    0.3973  0.3169  9.3017 -0.0002  0.0112   0.0115   0.0276    0.0333   0.0000   439.4830      -3.03022       20.3408      0.125507      -3.62507     -0.296904      0.608194      0.803468      0.910126      0.961342      0.908463      0.937408
  30   6 1949.9649    0.6063  0.5345  9.5496  0.0000  0.0152   0.0137   0.0353    0.0445   0.0000   441.3597      0.846169       21.4787      -1.59909      -1.62293     -0.158262      0.777047      0.959664       1.16691       1.23278       1.30559       1.30295
  30   7 2126.3563    0.8874  0.7515  9.8209 -0.0002  0.0174   0.0167   0.0418    0.0594   0.0000   440.0168      0.327364       19.6301      0.262325      -2.90085      -2.90675      0.875163       1.19670       1.32251       1.41880       1.47820       1.39629
  30   8 2297.3744    1.2348  0.9009 10.6641  0.0000  0.0199   0.0225   0.0491    0.0606   0.0000   440.1073      0.847192       16.6949      -2.12323      0.299897      -2.87859       1.09934       1.45775       1.58822       1.68819       1.77480       1.67408
  30   9 2462.3409    1.7466  1.0666 11.1209  0.0000  0.0213   0.0291   0.0548    0.0743   0.0000   439.9613      0.814051       15.9190      -3.22905      -1.49495     -0.774383       1.09179       1.49550       1.61064       1.71489       1.72697       1.68996
  30  10 2623.5241    2.3209  1.0063 11.6972  0.0000  0.0198   0.0395   0.0523    0.0730   0.0000   441.1792       2.46518       14.5616      -1.02323      -3.31758      -3.84495       1.06911       1.40488       1.49746       1.66217       1.66197       1.63035
  30  11 2782.5528    3.1083  0.9135 12.2199  0.0000  0.0180   0.0541   0.0485    0.0697   0.0000   439.7093       1.62298       15.0900      -1.23694      -3.65030      -3.23293      0.972072       1.29112       1.38348       1.47176       1.50795       1.47293
  30  12 2939.1934    3.7291  0.9162 12.7967  0.0000  0.0193   0.0653   0.0479    0.0662   0.0000   437.7845       4.37948       13.8332      0.167582      0.695491      -4.92231      0.922364       1.32428       1.40037       1.46628       1.50664       1.42200
  30  13 3093.4598    4.1886  1.0026 13.0610  0.0004  0.0201   0.0712   0.0542    0.0773   0.0000   438.8262       1.21150       16.3429      -1.46202      -3.43091      -3.84646       1.01822       1.39506       1.43719       1.62541       1.63049       1.59336
  30  14 3246.0653    3.8723  1.4055 12.9837 -0.0000  0.0252   0.0588   0.0667    0.0625   0.0000   440.5468       1.79286       12.2479      -1.63428      -3.98333      -7.18838       1.32388       1.79799       1.92251       2.10492       2.12913       2.03805
  30  15 3397.8224    3.3247  1.8807 12.6387  0.0000  0.0302   0.0447   0.0775    0.0503   0.0000   440.8646       8.08409       13.5777      -5.50620       4.95472      -11.6190       1.51163       2.11823       2.22171       2.37875       2.46071       2.38752
  30  16 3548.8922    2.6933  3.3195 11.9186  0.0000  0.0402   0.0282   0.1116    0.0429   0.0000   442.3845       2.76497       11.7095       2.46402       4.80267      -6.77527       2.06807       2.73119       3.12188       3.17566       3.31167       3.25168
  30  17 3699.2877    2.2210  4.6477 11.4007  0.0000  0.0510   0.0214   0.1402    0.0395   0.0000   432.4704       7.30540       16.8770      -8.05502      -6.67304      -15.5643       2.55125       3.49166       3.80890       4.10114       4.14648       4.04081
  30  18 3849.1002    1.7838  6.3875 11.0514 -0.0006  0.0642   0.0160   0.1780    0.0327   0.0000   433.6153     -0.223912       20.3356      -1.06851      -2.20173      -7.67633       3.27765       4.35337       4.90242       5.18373       5.15134       5.14236
  30  19 3998.4585    1.4592  8.5690 10.8039  0.0002  0.0836   0.0132   0.2398    0.0298   0.0000   445.4922      -2.68082       9.56797      -1.35557       17.5284      -7.20045       4.13986       5.55802       6.29919       6.62613       6.49239       6.50765
  30  20 4147.8370    1.1688 10.1353 10.7488  0.0000  0.1088   0.0125   0.3125    0.0284   0.0000   445.7849       5.44760       15.1281      -12.4364       11.5038      -11.0726       5.43725       7.28671       8.21954       8.65380       8.63723       8.49428
  30  21 4296.5653    0.9757 12.9973 10.5778  0.0044  0.1465   0.0101   0.4090    0.0252   0.0000   434.2699      0.144228       23.6790      -9.93080       18.9998      -24.6409       7.36845       9.76083       11.0584       11.5789       11.6488       11.4663
  30  22 4444.6511    0.7673 14.4808 10.4511  0.0010  0.1899   0.0086   0.5016    0.0220   0.0000   448.6916       7.42159      -2.39362       13.0172       20.1842     -0.936400       9.40796       12.6523       14.3402       15.1364       15.0925       14.8111
  31   2 1164.9429    0.0759  0.0350  9.2712  0.0000  0.0137   0.0111   0.0149    0.0210   0.0000   440.8148      -1.10981       18.4092     0.0222184      -3.03830     -0.468161      0.742123      0.838761      0.946208       1.22632       1.17963       1.12103
  31   5 1788.2304    0.4128  0.4035  9.2928  0.0000  0.0134   0.0106   0.0319    0.0349   0.0000   440.5232     -0.442773       20.5709      -1.05347      -3.39450      -1.77946      0.608053      0.856656      0.889633       1.00146       1.00862       1.00860
  31   6 1969.4390    0.6217  0.5547  9.6104  0.0000  0.0148   0.0136   0.0362    0.0440   0.0000   439.5559      -1.32020       22.5829    -0.0424206      -4.51329       2.82480      0.831866       1.08504       1.22538       1.27119       1.31873       1.28938
  31   7 2147.0582    0.9402  0.7682  9.8653  0.0000  0.0166   0.0174   0.0435    0.0622   0.0000   439.6308     -0.467322       16.7924      -1.61342       1.02222     0.0622640      0.854770       1.12361       1.23741       1.25634       1.37364       1.31392
  31   8 2318.9536    1.3085  0.9240 10.6980 -0.0004  0.0192   0.0231   0.0502    0.0619   0.0000   439.8140      0.940513       18.7731      0.198792     -0.247309      -2.75906      0.953908       1.33733       1.40299       1.56231       1.56328       1.47505
  31   9 2484.9892    1.8488  1.1103 11.1934  0.0000  0.0212   0.0301   0.0546    0.0719   0.0000   439.1211       1.94762       16.8243     -0.809485     -0.698379      -1.85400       1.07142       1.45593       1.56660       1.78550       1.72819       1.73934
  31  10 2647.8136    2.4135  1.1144 11.9016  0.0000  0.0214   0.0398   0.0577    0.0710   0.0000   440.0284     -0.879457       14.4529      -1.82445      -2.61212      -1.93948       1.05895       1.45151       1.58186       1.62627       1.72534       1.68221
  31  11 2808.4400    3.1641  0.8747 12.6258  0.0000  0.0185   0.0569   0.0470    0.0605   0.0000   441.0770      0.706597       16.0284      0.143842      -2.38096      -2.93095      0.900439       1.27984       1.28748       1.45742       1.56410       1.50447
  31  12 2966.2055    3.8237  0.9555 12.9217  0.0000  0.0187   0.0660   0.0502    0.0656   0.0000   438.4268       1.85858       13.7167      -2.63021      -1.14019      -3.31719      0.933000       1.27890       1.34824       1.47690       1.49563       1.38985
  31  13 3121.4702    4.1626  1.1605 12.8872  0.0000  0.0217   0.0663   0.0574    0.0907   0.0000   439.4014       3.33737       16.1910      -3.18851      -1.63959      -4.76337       1.06738       1.43502       1.50960       1.64020       1.71422       1.66495
  31  14 3274.9538    3.8627  1.4153 13.0019  0.0000  0.0252   0.0569   0.0653    0.0628   0.0000   438.8429       4.45571       14.9507       3.34317     -0.910301      -6.56187       1.24579       1.67821       1.82871       1.95863       2.01781       1.90658
  31  15 3427.4976    3.1475  2.2489 12.3077 -0.0001  0.0311   0.0369   0.0849    0.0466   0.0000   440.1576       1.88853       10.4978      -3.02273       3.71527      -6.94251       1.57428       2.11041       2.35019       2.44615       2.47076       2.41186
  31  16 3579.3252    2.5195  3.5100 11.8348  0.0000  0.0416   0.0254   0.1143    0.0394   0.0000   439.9157       8.81910       11.0880      -4.20105      -1.55459      0.262883       2.03772       2.75692       3.04642       3.21080       3.32433       3.25588
  31  17 3730.4411    2.1168  4.9005 11.3402  0.0000  0.0515   0.0196   0.1437    0.0370   0.0000   438.5968       8.46993       17.9428      -9.33265      -6.18388      -1.68746       2.54432       3.42276       3.83836       4.01215       4.09367       4.00989
  31  18 3881.0597    1.7365  6.9158 10.9179  0.0000  0.0648   0.0146   0.1866    0.0318   0.0000   437.9948       8.40989       21.1842      -5.36121       3.01694      -14.3029       3.25613       4.29181       4.84540       5.07811       5.29497       5.16133
  31  19 4030.8538    1.3550  8.9352 10.8268  0.0000  0.0888   0.0127   0.2548    0.0279   0.0000   438.8197     -0.819460       21.9160       13.3253      -8.52844      -17.5823       4.37199       5.73533       6.53339       6.81726       6.97223       6.81339
  31  20 4180.6697    1.1351 11.0342 10.6944  0.0010  0.1183   0.0116   0.3308    0.0275   0.0000   433.9228       5.60243       6.58936     -0.773736       11.6938      -1.75053       5.73689       7.61301       8.55723       9.11734       8.98295       8.97296
  31  21 4330.0257    0.8974 13.3933 10.5484 -0.0047  0.1588   0.0090   0.4276    0.0238   0.0000   430.9584       24.2850      -10.3308      -13.6249      -6.47188      -5.54777       7.68813       10.2060       11.6914       12.2686       12.5264       12.2306
  31  22 4478.9232    0.7227 15.7135 10.4132 -0.0004  0.2113   0.0079   0.5470    0.0207   0.0000   430.6755       20.9593      -3.75849      -56.9287       27.1535       13.4959       10.1701       13.4197       15.4924       16.2547       16.3934       16.1035
  32   4 1616.4405    0.2694  0.2025  9.1880  0.0000  0.0096   0.0096   0.0216    0.0262   0.0000   440.8668      -1.05646       21.1894      0.527214      -3.28395      0.585481      0.466841      0.647262      0.744885      0.746786      0.740256      0.723462
  32   5 1806.1392    0.4258  0.4393  9.3676  0.0000  0.0138   0.0107   0.0338    0.0363   0.0000   440.5300      -1.84457       19.4889      0.848433      -2.95258     -0.327494      0.692702      0.902499      0.969278       1.13544       1.09250       1.06157
  32   6 1988.6691    0.6347  0.6373  9.6635  0.0000  0.0159   0.0131   0.0410    0.0455   0.0000   442.1266     -0.394667       18.8529     -0.629191      -3.43520      -1.52951      0.761198       1.03605       1.18613       1.21159       1.28119       1.25711
  32   7 2167.3310    0.9419  0.8206 10.0165 -0.0001  0.0177   0.0168   0.0440    0.0572   0.0000   440.9005       1.88443       17.5917     -0.577063       1.40677     -0.620541      0.860255       1.15796       1.24115       1.37163       1.46247       1.41667
  32   8 2340.0962    1.3974  0.9557 10.7175  0.0000  0.0188   0.0237   0.0497    0.0631   0.0000   443.4693       2.26235       17.1745       2.57018      -3.51523     -0.696549      0.930250       1.21520       1.30507       1.42063       1.51099       1.50771
  32   9 2507.3342    1.9391  1.0962 11.1645  0.0002  0.0207   0.0305   0.0525    0.0747   0.0000   441.0380       3.89669       19.0265      -2.17575      -3.94505      -1.23847      0.993315       1.29539       1.48624       1.61250       1.62980       1.59546
  32  10 2671.7289    2.5797  1.0542 11.9212  0.0000  0.0201   0.0419   0.0516    0.0691   0.0000   440.5963     -0.905152       18.2090      0.931487      -1.48004      -2.03877      0.970135       1.32174       1.37163       1.55728       1.47448       1.54387
  32  11 2833.7825    3.2417  0.9452 12.5446  0.0000  0.0189   0.0549   0.0473    0.0649   0.0000   438.7832       1.58486       16.9097     -0.802425      -4.18126      -1.66106      0.904486       1.24229       1.32258       1.42720       1.53598       1.43516
  32  12 2992.7873    4.0387  0.9331 12.7395  0.0000  0.0180   0.0664   0.0456    0.0729   0.0000   438.9392       2.50136       14.9250     -0.660237      -2.01972      -3.21315      0.926262       1.19580       1.32135       1.37364       1.41173       1.40124
  32  13 3149.0086    4.0205  1.0893 13.2382  0.0000  0.0209   0.0656   0.0552    0.0641   0.0000   437.2520       3.09313       15.6967      -3.90249      -5.91558      -6.23558       1.04529       1.36758       1.50542       1.63999       1.65186       1.65853
  32  14 3303.4401    3.7727  1.6368 12.6484  0.0000  0.0266   0.0507   0.0671    0.0674   0.0000   439.8830       4.07722       12.2287      0.533273      -2.78214      -7.66291       1.27211       1.67685       1.81421       1.92882       1.97561       1.93336
  32  15 3456.7909    3.0712  2.3192 12.2675  0.0000  0.0314   0.0352   0.0860    0.0457   0.0000   443.6660       1.23716       9.53954      -1.46763       6.05082      -6.87032       1.55161       2.06390       2.25206       2.35370       2.46895       2.39467
  32  16 3609.5827    2.4422  3.8510 11.6554  0.0004  0.0439   0.0230   0.1143    0.0379   0.0000   440.4287       7.88065       10.9002       1.89327      -3.64412      -8.32886       2.06156       2.83861       3.09190       3.28721       3.40251       3.30560
  32  17 3761.3483    2.0170  5.0761 11.3019 -0.0000  0.0528   0.0181   0.1448    0.0340   0.0000   441.0537       7.43031       14.9680      -10.5945      -5.74978      -10.8501       2.51853       3.42707       3.88014       3.96912       4.13974       4.11176
  32  18 3912.5912    1.6403  7.2606 10.9038  0.0000  0.0685   0.0136   0.1953    0.0296   0.0000   438.5231     -0.549110       4.52586       3.63045       1.98975      -5.93767       3.28599       4.32886       4.96540       5.14605       5.40584       5.26724
  32  20 4213.4908    1.0792 11.3761 10.6114 -0.0005  0.1211   0.0104   0.3322    0.0268   0.0000   440.6478       5.24586       4.54194       21.6319      -2.18505      -8.01892       5.74388       7.61019       8.57072       9.11928       9.32444       9.29567
  33   3 1425.4344    0.1331  0.1187  9.1094  0.0000  0.0146   0.0077   0.0273    0.0224   0.0000   441.4543     -0.473515       20.5595      0.417424      -2.17094      0.996753      0.880822       1.17097       1.39120       1.63712       1.86517       2.07893
  33   4 1633.2237    0.2732  0.2165  9.2087  0.0000  0.0095   0.0093   0.0221    0.0266   0.0000   440.4816     -0.420118       18.7412     -0.313977      -2.60523     -0.956393      0.493245      0.632576      0.756463      0.702797      0.725677      0.797453
  33   5 1823.8382    0.4350  0.4676  9.3746  0.0000  0.0141   0.0104   0.0340    0.0360   0.0000   439.5719      -3.02389       19.3085     -0.582958      -1.66799      -1.36363      0.692657      0.913084       1.01614       1.08549       1.15741       1.09230
  33   6 2007.6177    0.6991  0.6093  9.6239  0.0000  0.0149   0.0142   0.0382    0.0470   0.0000   440.8398      -1.71509       21.5855      -1.35306      -3.91414      0.838818      0.680587      0.913453      0.991185       1.09512       1.06961       1.09531
  33   7 2187.3507    1.0218  0.8605  9.9738  0.0000  0.0181   0.0175   0.0434    0.0647   0.0000   440.9325     -0.441705       21.2079      -2.13645     -0.303870     -0.109333      0.856055       1.16983       1.24587       1.35704       1.41739       1.39729
  33   8 2360.8399    1.4393  0.9561 10.9603  0.0002  0.0201   0.0244   0.0496    0.0588   0.0000   440.3540      0.670455       21.6373      -1.60810      -2.05312      -2.50907      0.877254       1.27148       1.31536       1.48213       1.47076       1.40866
  33   9 2529.2027    2.0199  1.0333 11.3388 -0.0001  0.0194   0.0323   0.0500    0.0698   0.0000   440.1374      0.100812       19.1605      -2.53909      -4.68445      -1.24480      0.936540       1.28612       1.38022       1.52327       1.56648       1.53320
  33  10 2695.0793    2.7130  1.0333 12.0044  0.0000  0.0200   0.0435   0.0484    0.0707   0.0000   439.4581       1.44763       16.1177      -2.46395      -3.56287      -4.14495      0.954244       1.24746       1.30822       1.45023       1.46020       1.39216
  33  11 2858.6289    3.4409  0.9658 12.4814  0.0000  0.0185   0.0561   0.0476    0.0710   0.0000   439.7816       1.45807       16.3397      -3.30146      -2.22724      -3.65340      0.867993       1.19365       1.27743       1.39778       1.46249       1.45108
  33  12 3018.8750    4.1596  0.9970 12.8789 -0.0000  0.0186   0.0668   0.0477    0.0713   0.0000   438.1096       1.60230       15.3249      -1.90516     -0.744527      -4.71600      0.906734       1.19560       1.33326       1.39577       1.40611       1.42219
  33  13 3176.1582    4.1928  1.1697 13.1145  0.0000  0.0211   0.0660   0.0585    0.0701   0.0000   437.6441       4.75511       13.1104      -2.44047     -0.608974      -4.06535      0.967104       1.34325       1.45588       1.53599       1.54247       1.55964
  33  14 3331.5358    3.6130  1.8690 12.5353 -0.0000  0.0273   0.0453   0.0735    0.0601   0.0000   442.0444       5.10713       12.0925      0.671799       1.58490      -6.16968       1.28771       1.72489       1.83722       2.03390       2.07092       2.07573
  33  15 3485.9129    2.9067  2.8125 12.1847  0.0000  0.0339   0.0303   0.0991    0.0395   0.0000   441.8670       3.36455       9.17976       1.15856       1.14537      -10.9342       1.58066       2.13262       2.35639       2.53525       2.62134       2.53596
  33  16 3639.2387    2.3780  4.1220 11.5291  0.0000  0.0429   0.0209   0.1184    0.0351   0.0000   442.9225       8.99807       8.84560      -2.77133       8.01701      -4.50719       2.02074       2.62991       3.02053       3.14012       3.22251       3.17782
  33  17 3791.9824    1.9418  5.6686 11.1738  0.0000  0.0546   0.0163   0.1567    0.0318   0.0000   438.6428       6.32114       13.8324      -1.61350      -2.17327      -9.29605       2.54100       3.37929       3.83660       4.02069       4.11188       4.10516
  33  18 3943.7773    1.6128  7.8054 10.8791  0.0000  0.0724   0.0132   0.2029    0.0286   0.0000   444.2332       8.75593       14.0911      -12.3498      -1.14374      -16.8035       3.32558       4.61381       5.07211       5.48340       5.40476       5.50516
  33  19 4095.1421    1.2822  9.8171 10.7454  0.0000  0.0954   0.0114   0.2721    0.0266   0.0000   448.0638      -8.96907       18.4862      -13.3958      0.669476      -9.82303       4.42324       5.90715       6.65910       7.03499       7.10897       7.01703
  33  20 4245.5872    1.0634 12.2777 10.5674  0.0000  0.1279   0.0095   0.3507    0.0254   0.0000   439.6407       6.32419       22.3728       24.5943       3.88491      -7.94387       5.81488       7.74814       8.92736       9.37555       9.65338       9.46193
  33  21 4396.0600    0.8112 14.0408 10.4976 -0.0005  0.1745   0.0081   0.4545    0.0216   0.0000   429.1103       16.6481      -1.80322      -3.62945      -1.30530       7.11620       7.79997       10.5041       12.0338       12.7100       12.7906       12.7275
  34   3 1441.1414    0.1536  0.1196  9.1410  0.0000  0.0086   0.0077   0.0196    0.0221   0.0000   440.6287     -0.793744       19.7949     -0.908196      -3.44774      0.335973      0.431384      0.541103      0.547168      0.695901      0.766997      0.766630
  34   4 1649.7132    0.2809  0.2899  9.1798  0.0000  0.0123   0.0085   0.0281    0.0277   0.0000   440.7765      0.243874       20.4127     -0.691911      -3.19915     0.0892151      0.475022      0.757157      0.746876      0.812801      0.871228      0.898873
  34   5 1841.2360    0.4736  0.4274  9.4140  0.0000  0.0134   0.0111   0.0290    0.0355   0.0000   440.7070      0.477354       20.1542    -0.0138801      -2.89734     -0.207599      0.572842      0.818081      0.893499      0.963208      0.975473      0.998716
  34   6 2026.3334    0.6999  0.6626  9.7057  0.0000  0.0166   0.0135   0.0383    0.0491   0.0000   441.8484      -2.58024       19.6238    -0.0889982      -1.82207      0.374938      0.724719      0.970785       1.14857       1.18598       1.27802       1.27010
  34   7 2207.0635    1.0317  0.9109 10.3048  0.0000  0.0190   0.0176   0.0470    0.0556   0.0000   439.4444     -0.736011       20.0572      -1.71632      -2.11164      -3.56155      0.859165       1.21446       1.28422       1.44289       1.48870       1.42968
  34   8 2381.3106    1.5450  1.0301 10.8328  0.0000  0.0202   0.0246   0.0498    0.0679   0.0000   440.3727      -1.97060       20.2922       1.78875      -1.85564      -2.37482      0.878853       1.24907       1.35585       1.43054       1.44332       1.41758
  34   9 2550.6779    2.1458  1.1334 11.3031  0.0000  0.0199   0.0324   0.0539    0.0741   0.0000   441.9019     -0.421427       20.0032     0.0696235      -2.65423      -2.45729      0.876470       1.23013       1.30929       1.39378       1.48600       1.45204
  34  10 2718.0358    2.8373  1.0511 11.9968  0.0000  0.0193   0.0440   0.0496    0.0690   0.0000   439.0640       2.56308       16.5318     -0.980763    -0.0410851      -4.93026      0.856723       1.21209       1.27554       1.41589       1.31896       1.37268
  34  11 2883.0151    3.6374  1.0047 12.6832  0.0000  0.0192   0.0584   0.0490    0.0647   0.0000   438.6488       1.88800       15.5519     -0.334297      -1.90159      -3.41124      0.844190       1.23366       1.19986       1.41977       1.38687       1.37983
  34  12 3044.5049    4.1128  1.0973 12.8592  0.0000  0.0198   0.0629   0.0502    0.0697   0.0000   438.8755       3.06220       17.2929      -2.17201      -1.39211      -1.57151      0.902686       1.23420       1.31315       1.45100       1.44279       1.48695
  34  13 3202.8848    4.1711  1.3375 12.7384  0.0000  0.0227   0.0579   0.0563    0.0684   0.0000   440.7188       5.05462       16.1284      -2.45703      -1.91629      -4.90209       1.02897       1.43455       1.44893       1.65736       1.64129       1.62141
  34  14 3359.3583    3.5266  1.7886 12.7158 -0.0000  0.0267   0.0454   0.0723    0.0546   0.0000   440.2140       2.71253       11.3309      -5.03178      -3.82566      -10.2170       1.21407       1.65669       1.84779       1.99240       2.00902       2.03483
  34  15 3514.5865    2.8195  3.1784 11.9617  0.0000  0.0376   0.0275   0.0995    0.0414   0.0000   441.4591      0.536043       9.31968      0.158059       2.75002      -10.8577       1.65212       2.29859       2.54266       2.72237       2.73611       2.74814
  34  16 3668.8690    2.2919  4.4940 11.5278  0.0000  0.0460   0.0197   0.1247    0.0325   0.0000   440.5516       3.49041       20.9556      -2.41023      -2.17928      -5.78630       2.05600       2.79916       3.07095       3.31295       3.40801       3.42331
  34  17 3822.1720    1.8105  6.0877 11.2275  0.0001  0.0610   0.0155   0.1637    0.0289   0.0000   437.4165       9.92643       17.9907      -9.94383      -1.44964      -5.97126       2.68377       3.63376       4.13064       4.33797       4.39674       4.41964
  34  18 3974.7047    1.5340  8.5136 10.8243  0.0000  0.0779   0.0123   0.2173    0.0278   0.0000   437.7702       13.3679       22.3919      -7.14210      -6.57421      -13.5226       3.49940       4.75267       5.26676       5.62889       5.85762       5.74104
  34  19 4126.3702    1.2435 10.5939 10.6985  0.0002  0.1025   0.0105   0.2902    0.0257   0.0000   442.9876       15.0554       24.4182      -3.40232     -0.302146      -11.6320       4.60649       6.12777       6.83700       7.37347       7.50797       7.47171
  34  21 4428.6774    0.7624 13.2611 10.5109  0.0006  0.1699   0.0084   0.4494    0.0214   0.0000   435.0046       4.00642       10.7850      -11.2500      -2.60646       4.34657       7.47224       9.85491       11.4375       11.9561       11.9089       11.9565
  35   2 1221.9308    0.0752  0.0800  9.1639 -0.0017  0.0157   0.0072   0.0225    0.0204   0.0000   441.6436    -0.0635357       19.6894     -0.929442      -2.94301       1.35704      0.830803       1.08046       1.04418       1.11031       1.11006       1.19213
  35   3 1456.6219    0.1616  0.1217  9.1092  0.0000  0.0088   0.0078   0.0197    0.0220   0.0000   441.4096     0.0118295       19.9065      0.210579      -2.70981     -0.555611      0.433762      0.579828      0.671283      0.739333      0.849673      0.691616
  35   4 1665.9526    0.3057  0.3577  9.1778  0.0000  0.0137   0.0084   0.0303    0.0300   0.0000   440.9054      -1.00452       19.7249      0.445728      -3.81770      -1.00603      0.594944      0.753011      0.980729       1.01201       1.04135       1.05380
  35   5 1858.4720    0.5116  0.3961  9.3561  0.0000  0.0119   0.0121   0.0275    0.0365   0.0000   440.7597     -0.861953       19.5087     0.0953475      -3.48856     0.0702901      0.507716      0.705737      0.811781      0.804535      0.910524      0.856756
  35   6 2044.8337    0.7362  0.7070  9.7234  0.0001  0.0163   0.0137   0.0387    0.0490   0.0000   441.7114     -0.284578       20.5756     0.0823046      -3.84210      -3.14970      0.731327      0.977779       1.12860       1.14105       1.20792       1.20543
  35   7 2226.4728    1.0826  0.8820 10.2952  0.0000  0.0177   0.0183   0.0467    0.0576   0.0000   442.2993      0.504416       19.0742       1.46354      -4.49368      0.844668      0.801221       1.09881       1.22641       1.27944       1.38378       1.46445
  35   8 2401.3946    1.6184  0.9560 11.0195  0.0000  0.0188   0.0261   0.0454    0.0626   0.0000   439.6203      0.542226       18.1878      -2.40400      -1.76321      -3.55795      0.827212       1.12154       1.20051       1.29611       1.35957       1.36415
  35   9 2571.8561    2.1883  1.0833 11.6278  0.0000  0.0209   0.0336   0.0497    0.0666   0.0000   440.1313       2.49386       19.5874      -1.19275      -2.09721      -2.26717      0.908162       1.26240       1.35373       1.44522       1.45152       1.51168
  35  10 2740.5813    2.9316  1.0556 12.0899  0.0000  0.0188   0.0448   0.0491    0.0683   0.0000   442.2617       2.13730       17.6815     -0.524262      -1.82579      -2.15728      0.884965       1.15514       1.24294       1.35324       1.42740       1.39054
  35  11 2906.9309    3.6887  0.9908 12.7695  0.0000  0.0181   0.0584   0.0484    0.0638   0.0000   440.5585      0.774000       16.6528      -2.47867      -3.32729      -1.22773      0.809250       1.10554       1.13996       1.31915       1.34698       1.33912
  35  12 3069.6955    4.1755  1.0376 12.9781  0.0000  0.0188   0.0643   0.0494    0.0679   0.0000   440.2450       2.78474       14.1006      -4.11487      -2.62379      -4.51297      0.852077       1.16952       1.27158       1.34372       1.30368       1.37207
  35  13 3229.2984    4.0403  1.3444 13.0339  0.0000  0.0227   0.0577   0.0594    0.0588   0.0000   441.9124       4.35642       13.6236      -2.50454      -1.17524      -5.03461       1.01453       1.39735       1.51003       1.61826       1.68573       1.62823
  35  14 3386.7230    3.3722  1.9497 12.6363  0.0000  0.0275   0.0411   0.0765    0.0447   0.0000   442.3528       6.80933       10.6452      -4.41793       2.02533      -2.95369       1.19215       1.60069       1.79253       1.91283       1.96898       1.91406
  35  15 3542.9505    2.6895  3.2730 12.0798  0.0001  0.0383   0.0265   0.1035    0.0364   0.0000   438.3405       5.39845       9.99589      -3.38827       1.77509      -4.14470       1.64495       2.28240       2.46467       2.70573       2.83193       2.73111
  35  16 3697.9230    2.1353  4.7779 11.5327  0.0000  0.0499   0.0181   0.1347    0.0289   0.0000   444.5352       4.07472       13.4673      -11.5551      -5.52146      -5.90985       2.03757       2.92156       3.14414       3.43293       3.40440       3.40678
  35  17 3852.0880    1.7801  6.6109 11.1157  0.0000  0.0615   0.0143   0.1706    0.0279   0.0000   441.5925       5.26788       13.4269      -3.90076      -11.3927      -1.87025       2.67727       3.63695       4.02367       4.29759       4.53932       4.43579
  35  18 4005.3157    1.4519  8.3147 10.8499  0.0001  0.0785   0.0121   0.2174    0.0269   0.0000   434.7876       15.6316       11.5982       2.86666      -18.2566      -18.7552       3.39196       4.58282       5.15691       5.39038       5.57190       5.53682
  35  21 4460.7991    0.7474 15.1943 10.4684  0.0000  0.1937   0.0076   0.4973    0.0196   0.0000   421.7510       5.11737       24.5192       7.68804      -5.23436      -18.1737       8.14148       10.7677       12.5780       13.2280       13.3100       13.1227
  36   3 1471.8286    0.1596  0.1234  9.1755  0.0000  0.0095   0.0074   0.0175    0.0216   0.0000   441.2635     -0.129802       19.7700      0.176683      -3.24834     -0.507098      0.386954      0.529868      0.632681      0.667588      0.671042      0.666715
  36   4 1681.9032    0.3002  0.2939  9.2571 -0.0004  0.0115   0.0087   0.0259    0.0276   0.0000   440.7366     -0.360673       21.8279      0.660405      -2.93077      0.314929      0.500612      0.679286      0.760447      0.806049      0.809661      0.834819
  36   5 1875.4318    0.5171  0.4524  9.4865  0.0000  0.0126   0.0116   0.0312    0.0365   0.0000   441.7681      0.536938       20.4364      0.789532      -4.47408      -1.62188      0.558778      0.738047      0.780714      0.816870      0.898789      0.923012
  36   6 2063.1162    0.7658  0.6843  9.8231  0.0000  0.0153   0.0140   0.0380    0.0477   0.0000   441.3734      0.584361       19.4784     -0.792038      -2.53465      0.604258      0.643802      0.915856      0.956001       1.08562       1.14663       1.14486
  36   7 2245.5575    1.1315  0.9057 10.3642  0.0000  0.0179   0.0186   0.0453    0.0568   0.0000   439.3539       2.09913       19.8907      -1.07470      -1.28200      -1.38878      0.734106       1.04069       1.13100       1.24084       1.23061       1.22087
  36   8 2421.1787    1.6506  1.0773 11.0575  0.0000  0.0201   0.0255   0.0511    0.0654   0.0000   439.8107      0.330152       20.7279      -1.17005      -4.03962   -0.00676636      0.833539       1.15430       1.24512       1.32276       1.32778       1.34619
  36   9 2592.8256    2.2156  1.1295 11.7439  0.0000  0.0200   0.0338   0.0553    0.0625   0.0000   440.5975       1.74739       18.6115       1.53284      -2.41431      -3.01678      0.866719       1.17538       1.30316       1.39397       1.48755       1.44355
  36  10 2762.7632    3.0811  1.0372 12.0936  0.0000  0.0182   0.0463   0.0470    0.0718   0.0000   441.4515       1.40879       19.0162     -0.483595      -2.15566      -1.29681      0.796084       1.04773       1.14624       1.26978       1.29725       1.31039
  36  11 2930.3403    3.9294  0.9751 12.8570 -0.0003  0.0179   0.0618   0.0462    0.0636   0.0000   440.9167       1.60357       16.9452      -1.06063     -0.126843      -3.10781      0.766857       1.08203       1.12033       1.29634       1.29759       1.27918
  36  12 3094.4157    4.4185  1.0907 13.0447  0.0000  0.0190   0.0657   0.0501    0.0706   0.0000   438.1495       2.53631       16.1385      0.223630      -1.05935      -5.20589      0.864832       1.14165       1.27528       1.28362       1.37836       1.37143
  36  13 3255.1857    3.9800  1.4295 13.0540  0.0000  0.0227   0.0548   0.0627    0.0530   0.0000   439.0750       3.87227       15.1401      -2.35121      0.958550      -3.83271      0.989845       1.24701       1.47653       1.53214       1.55136       1.53794
  36  14 3413.8363    3.3496  2.1440 12.4233  0.0000  0.0282   0.0373   0.0752    0.0451   0.0000   439.9982       3.92276       15.0829      -5.33752     -0.565270      -4.50002       1.19559       1.62226       1.83030       1.89887       1.96243       1.95326
  36  15 3570.9089    2.6361  3.4872 11.8803  0.0000  0.0383   0.0243   0.1010    0.0372   0.0000   440.6003       2.73423       20.3412       4.26547       2.96794      -3.76855       1.62022       2.21862       2.44781       2.63883       2.72133       2.70835
  36  16 3726.7065    2.0889  5.0702 11.4757  0.0000  0.0502   0.0174   0.1357    0.0287   0.0000   440.0598       6.04128       18.3948      -6.37646       1.61325      -11.8355       2.10683       2.82392       3.22517       3.42206       3.48512       3.51728
  36  17 3881.6653    1.6893  6.7482 11.1219 -0.0000  0.0628   0.0136   0.1745    0.0269   0.0000   441.1703       9.47240       15.5725      -6.76324      -6.24783      -2.18646       2.66776       3.54041       4.05523       4.22683       4.41271       4.38190
  36  18 4035.7819    1.3633  9.1487 10.9068  0.0012  0.0884   0.0117   0.2460    0.0256   0.0000   440.9420      -5.53343       18.1472      -3.72823      -8.39662       1.62753       3.65596       5.03128       5.55710       6.04791       6.11767       6.07983
  36  19 4189.1139    1.1111 11.3735 10.7333 -0.0005  0.1188   0.0093   0.3188    0.0233   0.0000   435.9169       3.18691       15.5939       17.2410       1.20504      -9.88406       4.91997       6.68820       7.63142       7.95605       8.27114       8.20609
  36  20 4341.5905    0.8798 13.5054 10.6125 -0.0006  0.1562   0.0082   0.4091    0.0213   0.0000   429.8249       21.7163       27.0723       4.87848      -16.8013      -12.1350       6.43637       8.67161       9.86838       10.6126       10.6663       10.6643
  37   2 1249.1954    0.0893  0.0964  9.1329  0.0000  0.0145   0.0066   0.0245    0.0200   0.0000   441.5453      0.578711       21.6408     -0.580236      -3.32470      0.186093      0.456376      0.787402      0.699905      0.900807      0.835712      0.869846
  37   3 1486.8296    0.1701  0.1414  9.1574  0.0002  0.0087   0.0075   0.0202    0.0219   0.0000   441.2366     -0.212499       20.3361      0.418156      -2.30340      0.101554      0.457547      0.634109      0.648433      0.594220      0.586225      0.656540
  37   4 1697.5970    0.3173  0.3092  9.2523  0.0000  0.0110   0.0088   0.0265    0.0276   0.0000   441.3962     -0.423260       21.1634       1.06421      -2.47918      0.693875      0.468160      0.631945      0.682258      0.715714      0.747357      0.746373
  37   5 1892.2052    0.5588  0.5029  9.3890 -0.0002  0.0130   0.0115   0.0306    0.0391   0.0000   441.2282      0.910537       21.0393      -1.12091      -2.69785      0.156519      0.522084      0.739047      0.798910      0.889731      0.885961      0.913790
  37   6 2081.1373    0.7989  0.7742  9.7762  0.0000  0.0172   0.0138   0.0396    0.0516   0.0000   440.5745       1.78032       21.9162     -0.194568      -1.58040      0.740135      0.673111      0.923310       1.02418       1.10682       1.10312       1.08978
  37   7 2264.3743    1.2026  0.9589 10.3445  0.0000  0.0173   0.0191   0.0474    0.0609   0.0000   441.9193      0.123355       19.5563      -2.19436      0.939770     -0.122589      0.741386       1.00151       1.07399       1.21765       1.25690       1.23586
  37   8 2440.7356    1.7433  1.1565 10.9734  0.0002  0.0203   0.0255   0.0514    0.0722   0.0000   438.1508     -0.623370       19.3608     -0.411693      -4.68123      -2.63681      0.865565       1.16702       1.27516       1.38406       1.45007       1.45462
  37   9 2613.3886    2.3386  1.2096 11.5545  0.0000  0.0205   0.0329   0.0527    0.0661   0.0000   440.8168      0.976532       17.8656      0.526238      -1.81810     -0.670950      0.827329       1.16136       1.23131       1.36770       1.35609       1.37208
  37  10 2784.6097    3.1314  1.0394 12.3745 -0.0000  0.0185   0.0476   0.0496    0.0638   0.0000   440.3442       1.75235       18.6789      -3.84185      -1.17732      -1.51082      0.739508       1.05009       1.15213       1.26070       1.21048       1.23851
  37  11 2953.3687    4.0383  0.9415 12.9149  0.0000  0.0168   0.0629   0.0444    0.0599   0.0000   441.1700       2.13018       18.5992      -2.26881      -4.70458      -1.05712      0.731347      0.972188       1.07637       1.14283       1.17079       1.18126
  37  12 3118.6254    4.2569  1.1248 13.2125  0.0000  0.0205   0.0639   0.0506    0.0649   0.0000   439.3607       2.23815       14.9103      -3.51530      0.168260      -3.89416      0.849514       1.17359       1.27477       1.39245       1.40807       1.40647
  37  13 3280.7962    3.9049  1.6763 12.5695 -0.0000  0.0242   0.0469   0.0630    0.0568   0.0000   440.6827       3.50126       13.7425      -3.78851      0.944336      -3.69020      0.979923       1.32035       1.52216       1.53860       1.65398       1.66427
  37  14 3440.5327    3.1864  2.3656 12.2407  0.0001  0.0290   0.0330   0.0780    0.0410   0.0000   443.0868       3.51985       10.3400       1.10084       3.59161      -9.75170       1.21028       1.67203       1.84307       1.98553       2.05737       2.02510
  37  15 3598.5755    2.5014  3.7741 11.7870  0.0000  0.0397   0.0223   0.1074    0.0341   0.0000   441.8195       3.98678       13.7186       2.70484    -0.0504871      -8.62777       1.59663       2.22141       2.45781       2.61012       2.65882       2.66603
  37  16 3755.3366    2.0052  5.3406 11.3729 -0.0003  0.0511   0.0162   0.1411    0.0281   0.0000   432.3609       6.65757       13.8354      -4.88694      0.410944      -12.9716       2.07383       2.84049       3.18489       3.40939       3.52323       3.50232
  37  17 3910.7807    1.6260  7.7149 11.0627  0.0000  0.0683   0.0128   0.1972    0.0252   0.0000   442.8804       10.2206       23.1091      -5.09490      -5.48949       2.80013       2.86983       3.80279       4.37088       4.62619       4.83883       4.76307
  37  19 4219.6085    1.1027 12.2012 10.6839  0.0009  0.1229   0.0088   0.3331    0.0224   0.0000   436.1505       9.79123       20.7804       1.56381      -16.3629      -16.2192       4.98932       6.71121       7.64110       8.22215       8.26729       8.29149
  38   2 1262.5466    0.0814  0.1028  9.1192  0.0039  0.0118   0.0063   0.0302    0.0198   0.0000   440.8022       1.33112       20.8828      0.638969      -4.04476      0.301212      0.521452      0.599622      0.782771      0.873779       1.12125       1.04629
  38   3 1501.5523    0.1797  0.1812  9.1289  0.0000  0.0098   0.0070   0.0223    0.0223   0.0000   442.3892     -0.530898       20.2140     -0.947064      -2.78347      0.352820      0.392006      0.556999      0.566845      0.660293      0.596730      0.733407
  38   4 1713.0435    0.3424  0.2877  9.2905  0.0000  0.0114   0.0093   0.0228    0.0275   0.0000   440.8213     -0.209354       20.7203     -0.446194      -4.49795      0.685072      0.587914      0.850328      0.964055       1.05642       1.12199       1.04551
  38   5 1908.8281    0.5722  0.4845  9.5182  0.0000  0.0128   0.0119   0.0298    0.0375   0.0000   441.2683     -0.513952       21.4922     -0.420387      -2.42361      0.509086      0.527706      0.714514      0.725044      0.838751      0.870413      0.887676
  38   6 2098.9457    0.8522  0.7813  9.7793  0.0000  0.0155   0.0145   0.0410    0.0521   0.0000   443.1486      -2.05548       19.1819     -0.697998      -1.70327     -0.153744      0.626861      0.861859      0.918616      0.981396       1.08184       1.10732
  38   7 2282.9234    1.2856  0.9875 10.4392  0.0000  0.0178   0.0196   0.0469    0.0621   0.0000   442.1562      0.607884       20.3135      0.172241      -1.25600      0.482569      0.735213       1.03518       1.07198       1.22150       1.24191       1.26443
  38   8 2459.9758    1.8027  1.1631 11.1207  0.0000  0.0202   0.0267   0.0538    0.0708   0.0000   441.3605       1.91833       18.8597      -2.39282      -1.24909    -0.0869866      0.791914       1.13633       1.19975       1.29360       1.41506       1.33741
  38   9 2633.7811    2.4338  1.1979 11.8690  0.0000  0.0203   0.0352   0.0548    0.0644   0.0000   442.6401       1.11859       16.6113      -1.33902      0.833906      -2.92675      0.816234       1.13016       1.21988       1.34955       1.44212       1.40461
  38  10 2806.1343    3.2769  1.0073 12.4212  0.0000  0.0170   0.0495   0.0478    0.0628   0.0000   440.7108       2.36178       20.3323      -1.27820      -2.61297      -6.05423      0.736824      0.966009       1.04619       1.13165       1.19845       1.17066
  38  11 2976.0030    4.0869  1.0142 12.9440  0.0000  0.0175   0.0616   0.0470    0.0619   0.0000   440.2922       1.01572       17.6303      -2.04408      0.419227      -1.79526      0.710492      0.935896       1.05079       1.10279       1.16054       1.17280
  38  12 3142.4333    4.3341  1.1749 13.0402  0.0000  0.0194   0.0626   0.0531    0.0701   0.0000   441.2579       2.81466       16.5669     -0.702768      0.744788      -2.35268      0.789167       1.07688       1.16527       1.26879       1.28436       1.31213
  38  13 3305.8534    3.8609  1.7039 12.7170  0.0000  0.0246   0.0464   0.0627    0.0504   0.0000   441.6074       7.13892       14.5719      -1.66084     -0.740529      -5.81834      0.996415       1.35723       1.52867       1.66883       1.71141       1.72479
  38  14 3466.8684    3.0764  2.5358 12.3128  0.0000  0.0308   0.0310   0.0829    0.0368   0.0000   439.1785       1.42874       12.2162      -2.02522       4.93200      -3.94022       1.20064       1.67308       1.84904       1.96338       2.00542       2.01649
  38  15 3625.9080    2.3630  4.1226 11.7347  0.0000  0.0414   0.0201   0.1139    0.0299   0.0000   438.8051       5.77425       7.10924      -3.32521       2.92698      -4.52191       1.65447       2.25930       2.47878       2.66818       2.76548       2.73936
  38  16 3783.5179    2.0109  5.8521 11.2646  0.0000  0.0517   0.0152   0.1457    0.0271   0.0000   436.7624       2.12601       19.3384      -5.61281       4.90980      -9.10472       2.08720       2.83315       3.10734       3.41310       3.46359       3.38269
  38  17 3939.9391    1.5484  7.7624 11.0691  0.0015  0.0727   0.0125   0.2018    0.0248   0.0000   436.0753       4.43895       14.0379      -6.24670      -4.36411      -4.48040       2.82125       3.89319       4.39086       4.65696       4.77822       4.73209
  38  18 4095.0831    1.2888 10.6793 10.8423  0.0000  0.1031   0.0101   0.2800    0.0238   0.0000   440.9420       16.1971       11.9830      -4.20374       17.0397      -5.15986       3.98240       5.43512       6.17420       6.61241       6.74078       6.73155
  38  19 4249.9399    1.0185 12.7124 10.7146 -0.0020  0.1346   0.0082   0.3581    0.0210   0.0000   444.8492       13.2372       24.0761       1.18144      -7.96739      -22.3963       5.29638       7.04502       8.13816       8.58292       8.78363       8.78407
  38  20 4403.5050    0.7953 13.6894 10.5492 -0.0005  0.1653   0.0076   0.4281    0.0201   0.0000   439.4491       6.21519       11.3318      -21.7862      -13.7478       6.36354       6.52732       8.65079       9.96551       10.6195       10.7066       10.8075
  39   2 1275.7168    0.1031  0.1137  9.0884  0.0000  0.0102   0.0062   0.0259    0.0198   0.0000   441.6366     -0.508244       21.4023      -1.02360      -3.56858     0.0478308      0.399764      0.517414      0.546264      0.625345      0.614514      0.615746
  39   3 1516.0363    0.2033  0.1767  9.0938  0.0000  0.0094   0.0075   0.0206    0.0223   0.0000   441.3178     -0.227524       20.5328      0.288011      -3.74847     -0.416609      0.489220      0.519590      0.613129      0.662781      0.751159      0.834533
  39   4 1728.2624    0.3619  0.3416  9.2084  0.0000  0.0112   0.0091   0.0265    0.0297   0.0000   442.1675     -0.355496       19.3440     -0.420991      -2.49467      0.466367      0.449948      0.601877      0.678318      0.724328      0.750185      0.754236
  39   5 1925.2145    0.5775  0.5204  9.5267 -0.0003  0.0129   0.0116   0.0313    0.0379   0.0000   441.8452     -0.565784       20.3727      0.608556      -2.56104     -0.484844      0.535264      0.713986      0.815068      0.871859      0.930558      0.907767
  39   6 2116.5741    0.8713  0.8011  9.8260 -0.0000  0.0161   0.0144   0.0392    0.0531   0.0000   440.3195     -0.750722       19.5100     -0.263313      -3.17443       1.22515      0.657061      0.864413      0.938611      0.987005       1.02756       1.00722
  39   7 2301.2682    1.3290  0.9139 10.6570 -0.0001  0.0175   0.0209   0.0440    0.0573   0.0000   440.7321       1.30058       19.7561      0.420894      -4.11938      -2.44603      0.680419      0.946385      0.990963       1.04397       1.13237       1.14358
  39   8 2479.0892    1.8826  1.1228 11.2083  0.0000  0.0194   0.0274   0.0498    0.0660   0.0000   440.5737       1.48481       21.2001       2.67415      -1.82620      -1.82314      0.785329       1.07253       1.14349       1.29971       1.36746       1.29720
  39   9 2653.9260    2.5886  1.1775 11.7624  0.0000  0.0201   0.0368   0.0508    0.0732   0.0000   440.9445      0.674747       19.2306    -0.0196780      -1.94660      -2.13476      0.781857       1.09748       1.17052       1.30400       1.33327       1.34529
  39  10 2827.3818    3.2601  1.0547 12.4334  0.0000  0.0190   0.0480   0.0461    0.0635   0.0000   441.1820       1.80424       19.8534     -0.706812      -2.41132      -3.09310      0.743338       1.04881       1.09190       1.23708       1.25407       1.27111
  39  11 2998.2421    4.1260  1.0767 12.9537  0.0000  0.0184   0.0603   0.0482    0.0619   0.0000   441.0905       4.68821       19.0468      -1.26003      -4.31982      -2.46624      0.733682       1.00158       1.05764       1.18398       1.21882       1.18346
  39  12 3165.8574    4.2903  1.2599 12.8919  0.0002  0.0203   0.0586   0.0528    0.0690   0.0000   441.7771       3.73050       17.0671      -1.28746      -1.37129      -4.92356      0.801220       1.06764       1.19028       1.28473       1.30240       1.31937
  39  13 3330.5217    3.7287  1.8464 12.6098  0.0000  0.0250   0.0429   0.0672    0.0476   0.0000   442.4538       3.80947       16.1732      -2.24509       1.06198      -6.86335      0.999236       1.32798       1.46371       1.61733       1.63614       1.65538
  39  14 3492.7530    2.9337  2.7154 12.2808  0.0000  0.0314   0.0288   0.0876    0.0344   0.0000   444.4851      0.679955       9.39974      -5.47752       4.53218      -4.40086       1.26332       1.72035       1.94687       2.09990       2.18766       2.14715
  39  15 3652.9787    2.2824  4.3938 11.6896  0.0000  0.0433   0.0189   0.1190    0.0275   0.0000   443.5532       4.91976       12.8834      -3.40990       4.20995      -5.18000       1.67921       2.27595       2.60718       2.77705       2.84566       2.86497
  39  16 3811.4734    1.8507  6.1247 11.2153  0.0000  0.0551   0.0142   0.1546    0.0263   0.0000   438.1926       4.91418       16.5745      -6.33329      -8.20952      -3.70292       2.15955       2.90997       3.26365       3.53705       3.67098       3.67740
  39  17 3968.6437    1.4959  8.5395 10.9769  0.0000  0.0781   0.0116   0.2171    0.0242   0.0000   436.9193       2.22603       21.4473      -8.88456     -0.838463      -6.50494       2.96396       4.15416       4.57117       4.95606       5.12485       5.15644
  39  18 4124.7032    1.2300 11.1821 10.7757  0.0000  0.1070   0.0092   0.2936    0.0229   0.0000   437.5105       7.30285       6.48823       6.49272      -4.98545      -11.4286       4.18591       5.56258       6.37115       6.66835       6.97304       6.90357
  39  19 4279.8017    0.9678 12.7448 10.6790 -0.0021  0.1377   0.0080   0.3655    0.0202   0.0000   435.8766       15.6861       18.0570       7.17186      0.659628      -11.2527       5.29914       7.13191       8.12890       8.68366       8.90910       8.94856
  39  20 4434.1216    0.7782 15.3099 10.4739  0.0009  0.1816   0.0071   0.4669    0.0188   0.0000   432.9864      -12.5181       19.5723      -1.41817       10.4386       13.4842       6.86420       9.33865       10.5772       11.4011       11.5022       11.5908
  40   2 1288.7400    0.1017  0.0732  9.0974  0.0000  0.0098   0.0070   0.0159    0.0192   0.0000   440.8500     -0.852192       20.2284      -1.24050      -2.85877     -0.784661      0.416124      0.560881      0.583005      0.644652      0.707964      0.730829
  40   3 1530.3182    0.2037  0.1487  9.1302  0.0000  0.0075   0.0078   0.0174    0.0215   0.0000   441.3642      0.819040       20.9351     -0.895022      -1.69179      0.301572      0.315606      0.454269      0.514919      0.588153      0.593320      0.590500
  40   4 1743.2527    0.3910  0.3729  9.1811  0.0000  0.0107   0.0093   0.0272    0.0308   0.0000   440.9560     -0.231378       20.6299      0.344638      -2.49080     -0.139235      0.428032      0.567130      0.602506      0.691211      0.697721      0.716379
  40   5 1941.4254    0.6283  0.5878  9.4819  0.0001  0.0142   0.0119   0.0342    0.0409   0.0000   441.9201     0.0415260       20.1976     -0.943789      -3.37796      -2.30253      0.511111      0.691410      0.728439      0.830461      0.843510      0.886891
  40   6 2133.9887    0.8810  0.8796 10.0084  0.0000  0.0172   0.0142   0.0434    0.0508   0.0000   440.7415      0.689037       19.7103      -2.90260      -2.83309      -1.38510      0.675919      0.907633       1.00043       1.09470       1.16424       1.17613
  40   7 2319.3636    1.3629  1.0135 10.5855  0.0000  0.0180   0.0201   0.0459    0.0599   0.0000   440.4856      0.232547       19.2018     -0.163073      -2.42423      -1.26756      0.696147      0.964561       1.04114       1.11550       1.14414       1.15129
  40   8 2497.9373    1.9312  1.1188 11.3121  0.0000  0.0188   0.0276   0.0497    0.0638   0.0000   441.5882      0.353915       17.9739     -0.365247      -3.00697      -1.48778      0.748749      0.994893       1.08651       1.22115       1.28612       1.24692
  40   9 2673.8218    2.6537  1.1317 11.8353  0.0000  0.0184   0.0369   0.0486    0.0666   0.0000   441.6629       2.33747       19.4613      -3.01844     -0.432489      -3.36162      0.744526       1.00247       1.06886       1.09565       1.20786       1.16214
  40  10 2848.3366    3.4991  0.9772 12.7689 -0.0000  0.0176   0.0527   0.0446    0.0565   0.0000   440.4449       3.29774       20.6901      -2.75335     -0.102430      -3.06730      0.686734      0.945665       1.00296       1.10956       1.16680       1.15728
  40  11 3020.1545    4.1740  0.9761 13.1568  0.0000  0.0174   0.0629   0.0445    0.0566   0.0000   440.9729       2.27760       20.8624     -0.448193      -3.96959      -3.32206      0.694295      0.941725      0.977021       1.09666       1.09673       1.13483
  40  12 3188.8109    4.2396  1.4429 13.0391  0.0000  0.0221   0.0543   0.0578    0.0530   0.0000   441.2476       4.39502       18.1369      -3.30092     -0.921670      -3.78586      0.850809       1.17796       1.24039       1.41696       1.49033       1.44994
  40  13 3354.7704    3.6491  1.8247 12.6195  0.0000  0.0248   0.0416   0.0643    0.0476   0.0000   441.7147       4.72854       14.1604      -1.10547       1.94649      -5.36045      0.966507       1.29753       1.42712       1.50773       1.64040       1.63288
  40  14 3518.3000    2.8526  3.1413 12.1351 -0.0000  0.0333   0.0255   0.0940    0.0316   0.0000   440.7351       3.82580       13.4380      -4.58045       2.55152      -6.95487       1.28797       1.73500       1.91862       2.10961       2.18784       2.14990
  40  15 3679.5943    2.2426  4.6090 11.6132  0.0000  0.0434   0.0178   0.1219    0.0271   0.0000   440.6750       2.17960       15.3240      -1.08497      0.606482      -6.29571       1.67239       2.26225       2.52190       2.72721       2.84500       2.80660
  40  16 3838.9741    1.7735  6.8605 11.1937  0.0000  0.0608   0.0133   0.1668    0.0248   0.0000   439.1499       6.73294       13.9575      -6.31024      -1.37715      -8.18798       2.31761       3.06100       3.54203       3.69132       3.88376       3.90620
  40  17 3996.9683    1.4724  9.1939 10.9315  0.0000  0.0838   0.0110   0.2299    0.0246   0.0000   440.6839       2.70426       21.0945      -4.90384      -11.8577      -6.30605       3.15523       4.28428       4.91850       5.16662       5.39090       5.33280
  40  18 4153.9011    1.1758 11.3698 10.7821 -0.0008  0.1112   0.0087   0.3032    0.0219   0.0000   436.3874       6.68700       34.8323      -5.70525      -11.8651      -6.72109       4.10263       5.63509       6.31891       6.86467       7.07152       7.06926
  40  19 4309.5691    0.9190 13.6046 10.6579 -0.0012  0.1501   0.0074   0.3936    0.0195   0.0000   441.3971       4.43807       12.6068      -28.5144       6.19241      -17.4402       5.59579       7.53780       8.64373       9.20350       9.47343       9.55428
  41   2 1301.5659    0.1043  0.0795  9.1051  0.0000  0.0114   0.0069   0.0203    0.0191   0.0000   441.9659      -1.24002       20.4634     -0.165936      -3.35301      0.839257      0.342977      0.534650      0.543553      0.693256      0.919406      0.747765
  41   3 1544.3585    0.2181  0.1765  9.1399  0.0000  0.0083   0.0075   0.0178    0.0219   0.0000   441.6438     -0.486369       20.9511      -1.10107      -2.88753      0.445995      0.339857      0.430725      0.483847      0.502460      0.500569      0.569223
  41   4 1758.0333    0.3930  0.3717  9.2393 -0.0001  0.0113   0.0091   0.0251    0.0308   0.0000   441.1422     -0.608096       20.7948   0.000591014      -2.14209       1.11898      0.430049      0.592180      0.658735      0.758546      0.758386      0.805804
  41   5 1957.4579    0.6687  0.5944  9.4344  0.0000  0.0133   0.0121   0.0323    0.0444   0.0000   440.3789      -1.64642       20.4763       1.53716      -2.06928      0.564844      0.486567      0.660460      0.716827      0.811588      0.786005      0.839110
  41   6 2151.1379    0.9731  0.8802  9.9622  0.0000  0.0161   0.0151   0.0425    0.0539   0.0000   440.6202    -0.0870711       20.1222      -2.25169      -2.55593      -1.39772      0.587013      0.806722      0.871630      0.956496      0.971047      0.950816
  41   7 2337.1703    1.4160  1.0754 10.7694  0.0000  0.0184   0.0206   0.0486    0.0583   0.0000   441.1607     -0.467313       20.4901     -0.239507      -3.12479      0.816174      0.715190      0.993684       1.07180       1.15782       1.20421       1.16927
  41   8 2516.5699    2.0375  1.1933 11.2901 -0.0004  0.0194   0.0280   0.0514    0.0638   0.0000   442.2362      0.394767       19.6968     -0.405902      -3.11530      -3.47728      0.738828       1.00733       1.09020       1.19969       1.25637       1.28939
  41   9 2693.5614    2.7242  1.1119 12.0172  0.0001  0.0179   0.0385   0.0502    0.0635   0.0000   442.0662       3.32798       21.2797     -0.119426      -3.77103      -1.02712      0.688089      0.926144       1.01569       1.07488       1.14114       1.14597
  41  10 2869.0553    3.5923  0.9976 12.7475  0.0000  0.0167   0.0531   0.0457    0.0560   0.0000   441.2295     0.0552157       20.8639      -1.45658     -0.737708      -3.78108      0.639770      0.886700      0.971034       1.04393       1.11561       1.08418
  41  11 3041.7212    4.2560  1.1239 12.9457  0.0000  0.0185   0.0592   0.0466    0.0655   0.0000   441.3454       2.29925       17.1456     -0.924315      -2.96263      -3.74083      0.713019      0.971795       1.06396       1.13177       1.18906       1.18808
  41  12 3211.4855    4.2040  1.3294 13.1253  0.0000  0.0207   0.0554   0.0542    0.0520   0.0000   441.8354       2.81542       19.3043     -0.614207      -2.16352      -6.36499      0.792562       1.06769       1.18650       1.26010       1.35068       1.35342
  41  13 3378.6772    3.5054  2.0827 12.5678  0.0000  0.0263   0.0370   0.0719    0.0400   0.0000   441.6433       4.42985       12.9258     -0.441600       1.99392      -7.85439      0.942373       1.32814       1.46371       1.59150       1.59161       1.64928
  41  14 3543.4945    2.7152  3.5738 11.9948  0.0000  0.0362   0.0227   0.0990    0.0292   0.0000   442.6733       4.06243       14.6713      -2.58411       2.81125      -7.34601       1.35489       1.82884       2.06326       2.18112       2.30238       2.27381
  41  15 3705.8744    2.1695  5.3290 11.4173  0.0000  0.0472   0.0157   0.1296    0.0254   0.0000   442.5224       4.25958       17.0588      -5.74880       1.47218      -9.56146       1.73679       2.38250       2.67950       2.84317       2.95667       3.03521
  41  16 3866.0890    1.7442  7.1649 11.1722 -0.0000  0.0619   0.0128   0.1729    0.0243   0.0000   443.6045       3.05837       22.8075      -5.73985      -2.50630      -7.54518       2.29317       3.11591       3.53078       3.77987       3.92677       3.87553
  41  17 4024.9907    1.4466  9.8966 10.9469  0.0007  0.0887   0.0102   0.2445    0.0229   0.0000   445.8199       6.02135       15.7826      -2.62105      -8.00676      -1.04586       3.27032       4.34301       5.00192       5.27590       5.43942       5.51500
  41  18 4182.8173    1.1619 11.9721 10.7622  0.0002  0.1167   0.0083   0.3060    0.0213   0.0000   435.2799       9.79769       28.1724       7.85863      -6.61043      -3.96766       4.20103       5.83414       6.54320       7.02366       6.98790       7.06233
  42   2 1314.2169    0.0998  0.0923  9.1162  0.0000  0.0100   0.0063   0.0187    0.0190   0.0000   441.7020      0.367429       20.6468     -0.358099      -3.97654     -0.607961      0.410217      0.518347      0.630856      0.687764      0.780276      0.845388
  42   3 1558.1890    0.2224  0.1765  9.1418  0.0000  0.0077   0.0077   0.0189    0.0218   0.0000   442.2300    -0.0650067       20.7924     -0.571785      -1.74520      0.403479      0.338982      0.454565      0.502674      0.488128      0.507547      0.539074
  42   4 1772.6362    0.4058  0.4208  9.2897  0.0000  0.0125   0.0090   0.0281    0.0314   0.0000   441.9623      -1.15196       20.8123      0.277160      -3.24707     -0.934137      0.452789      0.661752      0.691181      0.800866      0.824633      0.841706
  42   5 1973.3453    0.6268  0.6266  9.6590 -0.0000  0.0141   0.0114   0.0350    0.0400   0.0000   441.4822     -0.822085       19.2112       1.28951      -3.07781     -0.130606      0.525915      0.724853      0.802255      0.843683      0.911273      0.889731
  42   6 2168.1547    0.9986  0.8681 10.0330  0.0000  0.0159   0.0153   0.0409    0.0533   0.0000   441.9960      0.447439       21.3841    -0.0325791      -3.92659     -0.576811      0.598634      0.820740      0.896522       1.00375       1.01020       1.04588
  42   7 2354.8627    1.4638  1.0206 10.9142  0.0000  0.0179   0.0215   0.0461    0.0556   0.0000   441.1944     -0.584146       20.6907      0.406832     -0.702739       1.66476      0.682997      0.953114       1.01505       1.13369       1.19694       1.22457
  42   8 2535.0800    2.0649  1.1805 11.3780  0.0000  0.0189   0.0281   0.0508    0.0638   0.0000   441.7238       2.73259       22.0799      -3.10259      -2.85611      -2.40333      0.684919      0.947054       1.03002       1.13836       1.19648       1.18606
  42   9 2713.1449    2.9104  1.1573 11.9013 -0.0000  0.0183   0.0391   0.0471    0.0705   0.0000   440.9484      0.701347       21.7196       2.04649      -3.31184      -3.75679      0.671727      0.930824      0.995523       1.11308       1.12800       1.14308
  42  10 2889.5241    3.6580  0.9956 12.8159 -0.0000  0.0170   0.0529   0.0435    0.0552   0.0000   440.2349       3.09445       19.4464      -1.42662      -1.75626      -2.95941      0.624051      0.838077      0.937582       1.02759       1.08138       1.07253
  42  11 3063.0391    4.2992  1.1015 13.1063  0.0000  0.0185   0.0600   0.0474    0.0597   0.0000   440.0751       1.07086       21.2449      -3.01779      -1.76282      -5.08620      0.658159      0.934166      0.998318       1.09257       1.09442       1.09038
  42  12 3233.8012    4.0995  1.4848 12.9421 -0.0000  0.0216   0.0507   0.0570    0.0519   0.0000   441.0508     0.0849445       18.4976      -3.68883      -5.61194      -3.81771      0.831987       1.11503       1.28058       1.36469       1.48998       1.38944
  42  13 3402.2370    3.4122  2.2628 12.3991 -0.0000  0.0270   0.0339   0.0723    0.0398   0.0000   442.3034       1.41918       12.3533     -0.520890       5.05708      -5.87088      0.980668       1.37036       1.50767       1.59746       1.71170       1.64184
  42  14 3568.1680    2.6305  3.7779 11.9016  0.0000  0.0374   0.0213   0.1000    0.0291   0.0000   440.2463       3.80294       13.7349      -1.55094       1.21772      -4.34051       1.37344       1.86491       2.10707       2.20865       2.31441       2.30356
  42  15 3731.7496    2.1085  5.5367 11.3939  0.0000  0.0490   0.0149   0.1323    0.0246   0.0000   439.0372       4.19944       20.5822      -4.30306      -2.40184      -3.75103       1.75308       2.36395       2.69503       2.90726       2.99055       3.00109
  42  16 3893.1733    1.6706  7.5179 11.1769  0.0000  0.0657   0.0123   0.1808    0.0235   0.0000   436.8195       7.41309       21.4867      -3.97165      -3.25732      -7.99726       2.41342       3.18838       3.69214       4.01982       4.11595       4.21251
  42  17 4052.9174    1.3558 10.2486 10.9679 -0.0013  0.0957   0.0096   0.2578    0.0221   0.0000   442.7636       6.45677       24.7654      -2.70241      -16.9139      -8.73349       3.41383       4.68250       5.29451       5.75000       5.88164       5.93981
  42  18 4211.3766    1.0717 12.1503 10.7905 -0.0003  0.1271   0.0079   0.3232    0.0202   0.0000   443.2808      -4.08486       16.9601     -0.415288       9.28989      -20.4021       4.47458       6.02835       6.96088       7.40651       7.63662       7.71679
  43   2 1326.7497    0.0996  0.0818  9.1020  0.0000  0.0094   0.0063   0.0171    0.0188   0.0000   441.4950     -0.466329       21.1926    0.00817400      -3.12216     -0.675400      0.374089      0.490375      0.543605      0.503238      0.616580      0.610959
  43   3 1571.8094    0.2339  0.2145  9.1285  0.0000  0.0101   0.0073   0.0198    0.0226   0.0000   442.2076     -0.198344       21.6365      0.731830      -3.32705    -0.0985893      0.392570      0.483798      0.569186      0.644383      0.664698      0.613717
  43   4 1787.0285    0.4319  0.4223  9.3214  0.0000  0.0120   0.0093   0.0266    0.0313   0.0000   441.7866     -0.265067       21.3370     -0.371266      -3.39932     -0.846021      0.436986      0.603945      0.664811      0.702035      0.782469      0.799015
  43   5 1989.0557    0.6721  0.7166  9.4827  0.0000  0.0147   0.0111   0.0363    0.0463   0.0000   441.8906      0.839487       21.5744     -0.939211      -3.05335      0.683754      0.521984      0.711256      0.808585      0.824321      0.868746      0.861787
  43   6 2184.8751    1.0025  0.9540 10.0296  0.0001  0.0170   0.0148   0.0425    0.0552   0.0000   441.5715      0.810166       20.0723      -1.96341      -2.04632      -2.25544      0.614360      0.805147      0.871894      0.985312       1.02192       1.00305
  43   7 2372.2564    1.5659  1.1543 10.6642 -0.0001  0.0184   0.0214   0.0478    0.0690   0.0000   441.8853       2.71637       19.3646      0.626867      -1.53718      -3.98145      0.671911      0.882687      0.989416       1.05830       1.12385       1.11638
  43   8 2553.4150    2.1757  1.2473 11.2546  0.0000  0.0197   0.0284   0.0491    0.0699   0.0000   442.3429      0.623425       18.0485     -0.549588      -2.42111      -2.22516      0.688638      0.992284       1.05214       1.13129       1.22568       1.17605
  43   9 2732.4357    2.9119  1.1180 12.1224 -0.0002  0.0181   0.0398   0.0476    0.0619   0.0000   441.0194       2.31547       19.0036      -4.03699      -1.38294      -1.87513      0.641381      0.869525      0.937092       1.03207       1.06646       1.06225
  43  10 2909.7414    3.8676  1.0690 12.7070  0.0000  0.0170   0.0539   0.0454    0.0628   0.0000   442.3689       1.21067       20.1020     -0.392529      -1.71484      -2.22981      0.642880      0.863018      0.953210       1.03552       1.11075       1.09344
  43  11 3084.1011    4.2857  1.1718 13.1941 -0.0000  0.0195   0.0597   0.0483    0.0602   0.0000   441.3720       2.48608       19.9834      -1.49882      -1.64492      -4.58826      0.694530      0.958796       1.05873       1.16663       1.20394       1.21049
  43  12 3255.8019    4.1097  1.5266 13.0128  0.0000  0.0222   0.0502   0.0579    0.0482   0.0000   440.7851       1.65234       18.4730     -0.484711     -0.641926      -4.94097      0.776435       1.07346       1.18050       1.25861       1.33129       1.36334
  43  13 3425.2794    3.2661  2.4153 12.4645  0.0001  0.0277   0.0316   0.0760    0.0351   0.0000   443.0933       1.01293       13.2003      -2.91003       5.66092      -7.03643       1.01371       1.35259       1.52076       1.66420       1.70752       1.72679
  43  14 3592.6880    2.5555  3.8842 11.8878  0.0000  0.0376   0.0205   0.1037    0.0278   0.0000   442.6946       2.30947       12.5699      -5.77948      -1.03467      -1.47888       1.35361       1.78587       2.11351       2.19679       2.31306       2.30037
  43  15 3757.2498    2.0717  6.0611 11.3507  0.0001  0.0517   0.0143   0.1432    0.0236   0.0000   441.6585       4.89899       23.0795      -3.04657      -3.73879      -5.62648       1.79686       2.46035       2.80123       3.02493       3.09856       3.11644
  43  16 3919.6403    1.6283  7.9344 11.1306  0.0004  0.0704   0.0118   0.1909    0.0233   0.0000   441.8009       14.6541       15.7093      -5.95120      0.284644      -1.89591       2.44030       3.37305       3.79241       4.05346       4.24757       4.23047
  43  17 4080.3865    1.3427 10.7306 10.9103  0.0010  0.0994   0.0089   0.2619    0.0214   0.0000   439.7085       1.71497       11.5148       13.3247      -8.51155      -10.3538       3.43689       4.69856       5.33482       5.70406       5.95851       6.03193
  43  18 4239.4012    1.0308 12.4213 10.7612  0.0000  0.1292   0.0077   0.3347    0.0198   0.0000   445.8858       6.29158       17.3954      -5.60589     -0.234523      -14.6296       4.40645       6.07570       6.84649       7.39669       7.52755       7.62370
  44   2 1339.0943    0.1176  0.1016  9.1602  0.0000  0.0090   0.0062   0.0170    0.0188   0.0000   441.8646      0.155042       21.0901      0.815536      -2.68173    -0.0308928      0.359016      0.422544      0.514892      0.520918      0.540182      0.576284
  44   3 1585.2111    0.2307  0.2538  9.1425  0.0000  0.0096   0.0069   0.0249    0.0231   0.0000   442.2662    -0.0159158       21.0816     0.0734197      -2.29212      0.410624      0.368968      0.504419      0.563168      0.571289      0.602546      0.645739
  44   4 1801.2583    0.4454  0.4539  9.2835  0.0000  0.0122   0.0092   0.0275    0.0332   0.0000   441.6429      0.198829       20.7405      0.162481      -3.61952    -0.0775889      0.429739      0.588843      0.645652      0.699512      0.737805      0.782215
  44   5 2004.6584    0.6882  0.6464  9.7936  0.0000  0.0139   0.0120   0.0341    0.0390   0.0000   441.7672     -0.292698       21.5216     -0.515355      -2.98995     -0.456502      0.485849      0.652462      0.711397      0.802286      0.784497      0.760192
  44   6 2201.4379    1.0827  0.9515 10.1372 -0.0002  0.0168   0.0158   0.0408    0.0579   0.0000   440.8679     -0.738233       20.7848      -2.66287      -3.42792      0.847059      0.608873      0.789789      0.898775      0.966499       1.02739       1.00642
  44   7 2389.4532    1.6082  1.1324 10.9464  0.0000  0.0180   0.0220   0.0492    0.0607   0.0000   440.4291      0.439591       21.0719     -0.412925      -4.17429      -3.59351      0.641634      0.868682      0.968541       1.06411       1.09490       1.11125
  44   8 2571.5263    2.2168  1.2322 11.4522 -0.0000  0.0185   0.0285   0.0493    0.0607   0.0000   441.4628      0.225792       21.6252     -0.584948      -3.89239     -0.796012      0.658783      0.883418      0.976721       1.09292       1.17414       1.15585
  44   9 2751.6263    3.0859  1.0653 12.2778 -0.0000  0.0175   0.0427   0.0438    0.0624   0.0000   441.5076       2.58679       18.6565     -0.964470      -1.20935      -1.50425      0.629121      0.861581      0.934464       1.02844       1.08011       1.06540
  44  10 2929.7488    3.9260  1.0613 12.7315  0.0000  0.0165   0.0536   0.0447    0.0597   0.0000   441.1472       1.46544       20.0053      -1.52064      -2.91614      -1.34317      0.598462      0.802721      0.869414      0.980575      0.990725      0.999871
  44  11 3104.9367    4.3151  1.2525 13.0365  0.0000  0.0192   0.0562   0.0503    0.0605   0.0000   440.9958       1.05972       19.7245      -2.42579     -0.650799      -3.67744      0.672722      0.939597       1.01736       1.12444       1.19332       1.15629
  44  12 3277.4980    4.0371  1.6321 12.8407  0.0000  0.0220   0.0460   0.0587    0.0468   0.0000   441.5408       3.50835       14.3511      -1.61965     -0.566900     -0.927875      0.779114       1.06444       1.19013       1.23981       1.33036       1.31876
  44  13 3448.1010    3.1945  2.6814 12.3387 -0.0000  0.0298   0.0291   0.0788    0.0350   0.0000   442.2153       1.92292       14.6905      0.950122       3.86468     -0.691520       1.01481       1.41260       1.53456       1.72025       1.82523       1.79430
  44  14 3616.5730    2.4828  4.3500 11.7774  0.0000  0.0410   0.0187   0.1078    0.0266   0.0000   443.0674       4.21409       14.9264      -3.90963      -3.11372      -2.60624       1.38323       1.91618       2.16675       2.31422       2.42341       2.41445
  44  15 3782.5614    1.9912  6.0968 11.3965  0.0000  0.0534   0.0139   0.1447    0.0230   0.0000   441.0983      -3.07362       19.3777      -1.51172   -0.00417358      -8.23144       1.78019       2.52138       2.78188       3.02126       3.07716       3.13674
  44  16 3945.9510    1.6205  8.7505 11.1016 -0.0004  0.0749   0.0108   0.2077    0.0228   0.0000   442.1270       6.79150       21.9300      -1.07655      -11.2076      -5.06940       2.53659       3.47249       3.98102       4.22719       4.43166       4.44281
  44  17 4107.2648    1.2678 10.6314 10.9214 -0.0012  0.1013   0.0085   0.2662    0.0212   0.0000   436.2438       10.5450       6.98275      -1.27140      -8.88054      -16.5142       3.37534       4.68463       5.30127       5.66405       5.83643       5.89015
  45   1 1062.0162    0.0430  0.0158  9.2565  0.0000  0.0105   0.0089   0.0148    0.0171   0.0000   440.8438      0.721768       20.1003      0.389027      -2.90740    -0.0897795      0.355399      0.527805      0.561519      0.543115      0.505305      0.641978
  45   2 1351.2717    0.1228  0.1224  9.1168  0.0000  0.0090   0.0061   0.0235    0.0191   0.0000   441.3597      -1.09305       21.9834      0.682358      -2.87635      -1.24860      0.319490      0.399187      0.504846      0.530081      0.496673      0.543936
  45   3 1598.4156    0.2598  0.2435  9.1200  0.0000  0.0092   0.0073   0.0211    0.0233   0.0000   441.7102     -0.625073       21.2656     -0.408142      -2.55516      -1.05654      0.347893      0.453784      0.526097      0.573806      0.634297      0.615920
  45   4 1815.3071    0.4455  0.4686  9.3818  0.0000  0.0123   0.0090   0.0289    0.0312   0.0000   441.9213     -0.899916       21.1009     -0.857127      -2.37333      0.333485      0.415486      0.550448      0.627878      0.684976      0.694006      0.702211
  45   5 2020.0036    0.7245  0.6883  9.6734 -0.0000  0.0143   0.0119   0.0343    0.0436   0.0000   442.4400     -0.250392       20.3696      -1.05752      -1.90374       1.45009      0.478198      0.690613      0.738313      0.822066      0.845064      0.856445
  45   6 2217.8343    1.1184  0.9626 10.2411 -0.0004  0.0165   0.0162   0.0435    0.0542   0.0000   442.4069      0.779217       20.4538      0.458673     -0.670364      -2.98939      0.581670      0.791594      0.854967      0.945146       1.01058      0.998722
  45   7 2406.4927    1.6643  1.1466 10.9006  0.0000  0.0184   0.0222   0.0466    0.0629   0.0000   441.9192       1.12014       19.8689     -0.236511      -1.34161      -2.54950      0.620083      0.856467      0.924663       1.02552       1.07964       1.09651
  45   8 2589.4597    2.2933  1.1862 11.7017 -0.0000  0.0184   0.0308   0.0508    0.0623   0.0000   442.4367       2.29634       19.4073      -3.32228      -3.08830      -1.14813      0.628900      0.886196      0.964170       1.06707       1.16525       1.13133
  45   9 2770.6276    3.1169  1.1419 12.2939  0.0000  0.0176   0.0417   0.0471    0.0613   0.0000   441.5127       2.18371       22.0839      -1.77883      -3.32450      -1.39744      0.620888      0.841643      0.917164      0.964402       1.08217       1.06948
  45  10 2949.5519    4.0328  1.1065 12.7075  0.0000  0.0173   0.0532   0.0440    0.0644   0.0000   440.9157       2.19568       18.5070       1.18273     -0.695229      -2.43991      0.590833      0.803626      0.894127      0.990285       1.00775       1.02427
  45  11 3125.4682    4.3402  1.3323 13.0287  0.0000  0.0196   0.0538   0.0512    0.0526   0.0000   440.3377       2.98272       19.1043      -2.72904      -1.77605      -2.16486      0.659389      0.896876      0.992759       1.09575       1.13162       1.12119
  45  12 3298.9711    4.0801  1.7350 12.6046 -0.0000  0.0227   0.0443   0.0595    0.0520   0.0000   442.1478       3.44357       21.3367      -1.12517       1.79997      -6.86439      0.742364       1.06676       1.17309       1.24464       1.32359       1.34052
  45  13 3470.6072    3.1339  3.1195 12.1750 -0.0000  0.0310   0.0257   0.0849    0.0311   0.0000   444.3789       1.05508       12.0078      -1.64412       6.19598      -3.32818       1.05851       1.43657       1.63000       1.72584       1.82667       1.86087
  45  14 3640.2412    2.3706  4.6638 11.6805 -0.0001  0.0419   0.0172   0.1145    0.0254   0.0000   439.9153       1.34007       19.5606      -5.53011      -1.57812      -5.98622       1.41889       1.96274       2.16487       2.35901       2.43321       2.47058
  45  15 3807.4324    1.9043  6.4863 11.3664  0.0001  0.0565   0.0134   0.1536    0.0229   0.0000   439.7401       5.26607       18.8561      0.473542      -4.47822      -5.17100       1.91032       2.61072       2.94330       3.18487       3.24800       3.31088
  45  16 3971.8090    1.5786  9.4352 11.0334  0.0009  0.0826   0.0097   0.2187    0.0216   0.0000   436.9888       2.50710       17.6230      -11.9411      -12.3543      -3.44458       2.72441       3.74932       4.20609       4.53723       4.74794       4.79140
  45  17 4134.4000    1.2607 12.2127 10.8597  0.0013  0.1118   0.0077   0.2900    0.0194   0.0000   444.8536       6.20473       23.6464      -15.6153      -4.78549       9.69534       3.73720       5.16578       5.79914       6.34541       6.47441       6.64951
  46   1 1071.9862    0.0482  0.0154  9.2660 -0.0005  0.0136   0.0070   0.0074    0.0169   0.0000   439.9119     0.0736224       20.1707     -0.858782      -2.50170      0.994133      0.337927      0.766460      0.597483      0.935467      0.881746      0.820735
  46   2 1363.3115    0.1261  0.1377  9.1284  0.0000  0.0095   0.0059   0.0194    0.0190   0.0000   441.7241     -0.292656       21.1795     -0.577755      -3.20076    -0.0794202      0.324729      0.427519      0.482125      0.552652      0.550085      0.521332
  46   3 1611.4241    0.2795  0.1984  9.1834  0.0000  0.0079   0.0082   0.0166    0.0225   0.0000   441.6883     -0.421651       21.2812    -0.0971730      -3.65980     -0.102064      0.281571      0.348313      0.433333      0.461717      0.476234      0.476474
  46   4 1829.1912    0.4740  0.4903  9.3581  0.0000  0.0123   0.0092   0.0283    0.0339   0.0000   441.3624     -0.367160       20.4521    -0.0670162      -3.72721     -0.397177      0.430982      0.564050      0.634698      0.720351      0.750397      0.719085
  46   5 2035.2371    0.7629  0.7112  9.7088  0.0000  0.0136   0.0123   0.0349    0.0446   0.0000   442.5332     -0.294941       19.3780      0.552785      -3.28016      -1.75667      0.455824      0.643093      0.682600      0.776513      0.806338      0.796135
  46   6 2233.9972    1.1471  0.9916 10.3765  0.0000  0.0171   0.0162   0.0423    0.0541   0.0000   440.9357       1.59565       20.8854     -0.468664      -2.58811      0.692381      0.577380      0.818556      0.890638      0.966924       1.03317       1.04909
  46   7 2423.3157    1.7130  1.2530 10.9525  0.0000  0.0187   0.0218   0.0495    0.0605   0.0000   441.0005       1.27493       19.8838      -1.45404      -1.74325       2.32419      0.651407      0.870348      0.973937       1.05761       1.14568       1.10741
  46   8 2607.2796    2.4252  1.2548 11.5414 -0.0042  0.0189   0.0298   0.0471    0.0606   0.0000   442.0794      0.564563       19.9028      -1.52970      -3.20939     -0.610412      0.629795      0.875156      0.960240       1.02963       1.09724       1.11552
  46   9 2789.4243    3.1934  1.0937 12.5052  0.0000  0.0169   0.0430   0.0467    0.0546   0.0000   441.6696       1.13207       21.7179     -0.303352      -1.56621      -1.40566      0.577925      0.795958      0.869925      0.943873       1.01203       1.02734
  46  10 2969.1803    4.0727  1.1401 12.8735  0.0000  0.0172   0.0535   0.0463    0.0602   0.0000   440.7135       1.84125       20.6833      -2.24342      -1.68033      -2.06616      0.598895      0.814398      0.892298      0.975870       1.06849       1.02394
  46  11 3145.8761    4.3846  1.1762 13.2508  0.0000  0.0186   0.0583   0.0474    0.0587   0.0000   442.0280       2.10195       20.9111      -1.40357      -1.24100      -3.80849      0.621136      0.863608      0.935796       1.03604       1.09361       1.09995
  46  12 3320.2393    3.9167  1.7953 12.7660  0.0000  0.0226   0.0418   0.0616    0.0441   0.0000   441.4790       4.15502       16.1650     -0.975312     -0.805215      -6.55255      0.759976       1.01007       1.13193       1.22528       1.28598       1.27759
  46  13 3492.7980    2.9725  3.2615 12.1625  0.0000  0.0319   0.0240   0.0886    0.0297   0.0000   442.7934       5.14128       12.8833       1.59495       2.82661      -9.25954       1.07611       1.44418       1.65429       1.76819       1.83283       1.87722
  46  14 3663.4874    2.4012  5.0827 11.5796  0.0002  0.0433   0.0164   0.1170    0.0255   0.0000   441.2158      0.742367       23.0744      -2.71396      -1.42098      -6.04920       1.44475       1.96046       2.24627       2.43772       2.57961       2.62502
  46  15 3831.6201    1.8311  7.2911 11.3657 -0.0004  0.0646   0.0125   0.1724    0.0222   0.0000   439.4047       5.17148       15.8551      -3.03736      -4.24321      -6.27397       2.06897       2.88891       3.27666       3.52432       3.62940       3.72356
  46  16 3997.5414    1.4975  9.4674 11.0348  0.0000  0.0839   0.0092   0.2261    0.0213   0.0000   438.2389       6.24563       28.9991      -6.69682      -12.1951      -6.62181       2.69806       3.76562       4.14784       4.56901       4.74675       4.81046
  46  17 4161.0175    1.1819 11.5319 10.8783  0.0003  0.1103   0.0076   0.2876    0.0196   0.0000   433.7190       7.07274       10.7031      -24.5031      -9.69394       15.6461       3.55573       4.83591       5.56844       5.92216       6.12625       6.25139
  47   1 1081.8563    0.0486  0.0268  9.2237  0.0000  0.0176   0.0073   0.0138    0.0169   0.0000   440.3010      0.587845       21.8927       1.75153      -2.01697      -2.05186      0.446137      0.815161      0.936933       1.01359       1.05053      0.885453
  47   2 1375.1857    0.1334  0.1464  9.0810  0.0000  0.0092   0.0059   0.0192    0.0190   0.0000   441.8838     -0.260973       21.4216     -0.563374      -2.33533      0.113429      0.337597      0.412544      0.462799      0.545883      0.550870      0.547262
  47   3 1624.2374    0.2774  0.2275  9.1513  0.0000  0.0081   0.0078   0.0194    0.0226   0.0000   441.8575     -0.391848       21.2479     -0.360931      -2.38218      0.262472      0.278999      0.348060      0.413942      0.433071      0.495256      0.504883
  47   4 1842.9407    0.4960  0.5135  9.3833  0.0000  0.0121   0.0093   0.0288    0.0336   0.0000   440.5615      -1.14890       21.1076    -0.0745067      -3.26738      0.486849      0.432298      0.589249      0.649569      0.734985      0.766463      0.803117
  47   5 2050.3214    0.7859  0.7445  9.7268  0.0000  0.0139   0.0122   0.0356    0.0454   0.0000   441.3592      0.476337       20.8901      -1.21153    -0.0111328      0.354091      0.465445      0.665397      0.706915      0.797896      0.840611      0.809854
  47   6 2249.9562    1.2181  1.0736 10.2941  0.0000  0.0170   0.0165   0.0451    0.0589   0.0000   441.6067      0.696649       20.9189     -0.960364      -1.99785      0.413928      0.578168      0.769294      0.871427      0.946659      0.992322      0.975535
  47   7 2440.0252    1.7940  1.1939 11.0475  0.0000  0.0187   0.0232   0.0474    0.0633   0.0000   442.5499      0.909728       19.6768     -0.607560      -1.85898     -0.687963      0.590186      0.852567      0.900092      0.997173       1.01407       1.02996
  47   8 2624.9582    2.5414  1.2155 11.6457  0.0000  0.0175   0.0318   0.0484    0.0616   0.0000   442.0519     -0.260173       20.7240      -2.07395      -1.50620      -3.05032      0.572399      0.786545      0.875545      0.954991       1.02456       1.05197
  47   9 2808.1241    3.2932  1.1611 12.3414 -0.0000  0.0178   0.0426   0.0464    0.0642   0.0000   441.7036       1.08713       19.0641     -0.884840      -2.84428      -1.63290      0.568694      0.787189      0.865107      0.942061      0.984555      0.995803
  47  10 2988.5860    4.1951  1.1450 12.8687  0.0000  0.0169   0.0542   0.0464    0.0609   0.0000   440.8450       1.70409       21.3816      -2.15643      -2.96161      -2.78086      0.577866      0.776346      0.885410      0.907439      0.993448       1.05309
  47  11 3165.9776    4.3745  1.3255 13.0422  0.0001  0.0187   0.0532   0.0505    0.0528   0.0000   441.1774      0.543915       20.1056      -3.64666     -0.805650      -1.17998      0.621514      0.837811      0.937895       1.02737       1.05048       1.05695
  47  12 3341.2140    3.7510  1.8999 12.7763 -0.0002  0.0239   0.0393   0.0639    0.0401   0.0000   443.7936       4.77064       16.7678      -1.95757      -3.37399      -7.06371      0.750636       1.06658       1.15939       1.25193       1.30796       1.32774
  47  13 3514.8540    2.8867  3.2722 12.1006 -0.0001  0.0329   0.0230   0.0876    0.0291   0.0000   441.7108       3.59783       16.4084      -2.43795       2.84079      -2.06074       1.01064       1.44809       1.60342       1.72783       1.82323       1.83618
  47  14 3686.4485    2.2681  5.3034 11.5913  0.0000  0.0461   0.0155   0.1234    0.0237   0.0000   440.5899       3.04252       10.9747     -0.955348     0.0316644      -8.62829       1.47854       2.04906       2.28792       2.45932       2.59133       2.67771
  47  15 3855.8218    1.8329  7.5104 11.2831  0.0006  0.0638   0.0119   0.1741    0.0223   0.0000   434.2451       5.20443       23.1806      -6.66579      -6.26570      -5.76605       2.02693       2.82899       3.15591       3.44915       3.49275       3.58945
  47  16 4022.6804    1.4448  9.9713 11.0184 -0.0001  0.0899   0.0086   0.2347    0.0207   0.0000   440.2334       4.88964       24.1192      -8.97135      -14.9817      -6.59887       2.88741       3.88434       4.41381       4.81181       4.96860       5.05814
  47  17 4187.0003    1.1265 12.3745 10.8507 -0.0010  0.1220   0.0072   0.3117    0.0186   0.0000   434.8969       5.21602       14.9823    -0.0265370      -4.66997      -10.6317       3.84132       5.25292       5.96274       6.51341       6.60331       6.71831
  48   2 1386.9301    0.1278  0.1292  9.1248  0.0000  0.0090   0.0059   0.0178    0.0186   0.0000   442.0062     -0.416082       21.5612      0.111278      -3.79527     -0.492006      0.293060      0.379114      0.429181      0.501101      0.553904      0.487700
  48   3 1636.8674    0.2718  0.3013  9.1973  0.0000  0.0101   0.0070   0.0240    0.0235   0.0000   441.2835     -0.213686       21.3773     -0.666345      -3.01926      0.374320      0.352354      0.442181      0.481862      0.542769      0.547952      0.612254
  48   4 1856.5072    0.5088  0.5314  9.4289  0.0000  0.0119   0.0094   0.0306    0.0342   0.0000   441.9539      0.244307       21.8881      0.201939      -3.36250     -0.359198      0.388732      0.520327      0.607978      0.668313      0.677950      0.699095
  48   5 2065.2873    0.8138  0.7506  9.8231  0.0000  0.0138   0.0125   0.0351    0.0452   0.0000   442.3064      0.223376       21.4694     -0.287023      -3.55536    -0.0240373      0.450929      0.600666      0.676869      0.723592      0.771975      0.798052
  48   6 2265.7897    1.2434  0.9987 10.4817  0.0000  0.0164   0.0171   0.0418    0.0543   0.0000   440.3694     -0.822173       21.7492      0.779274      -3.16549     -0.370414      0.529834      0.712044      0.798882      0.849938      0.917353      0.917490
  48   7 2456.5434    1.8168  1.1983 11.1624  0.0000  0.0183   0.0232   0.0481    0.0604   0.0000   441.5081       1.16265       20.7134       1.10001      -2.71593      -2.85541      0.587447      0.803727      0.882338      0.958990       1.00453       1.04074
  48   8 2642.4871    2.5584  1.1953 11.8225 -0.0060  0.0183   0.0320   0.0465    0.0584   0.0000   441.9709       1.26230       20.7529     -0.871258     -0.401272      -4.03000      0.584788      0.813971      0.906304      0.950062       1.02296       1.02601
  48   9 2826.5473    3.4278  1.1261 12.5306 -0.0000  0.0176   0.0438   0.0443    0.0573   0.0000   440.8303      0.488155       20.1312      -1.46906      -2.91781      -2.22171      0.547015      0.765574      0.838468      0.927330      0.937392      0.951463
  48  10 3007.8599    4.2913  1.1053 12.7832  0.0001  0.0166   0.0539   0.0424    0.0646   0.0000   442.0860       2.15438       19.8910     -0.707934      -3.21881      -3.20705      0.532199      0.731376      0.789495      0.866869      0.920322      0.951932
  48  11 3185.9576    4.3309  1.3389 13.2507  0.0027  0.0192   0.0535   0.0512    0.0502   0.0000   441.2265       2.63265       20.0147    -0.0394305      0.360396      -3.00567      0.602948      0.857107      0.919724       1.02416       1.03993       1.09199
  48  12 3362.0486    3.6790  2.1208 12.6982 -0.0000  0.0240   0.0359   0.0681    0.0366   0.0000   443.0348       2.14165       15.4733      -1.34469       2.38911      -4.76034      0.775531       1.04494       1.19190       1.28110       1.33550       1.34380
  48  13 3536.4692    2.8678  3.6747 11.9616 -0.0000  0.0347   0.0212   0.0903    0.0286   0.0000   443.1403       1.23936       15.9859      -1.80306      0.864983      -6.81384       1.05768       1.52735       1.66551       1.83410       1.85165       1.92502
  48  14 3709.0882    2.2076  5.4191 11.5557  0.0000  0.0469   0.0150   0.1270    0.0245   0.0000   439.9846       6.09818       19.5615      -2.82641      -5.89593      -8.21698       1.45598       2.04072       2.29165       2.43161       2.59582       2.56314
  48  15 3879.5449    1.7665  7.8835 11.3031  0.0010  0.0681   0.0113   0.1833    0.0223   0.0000   438.5035      0.563645       18.7398      -5.99529      -6.54434      -10.3525       2.12039       2.90823       3.37768       3.48899       3.69945       3.76409
  48  16 4047.2810    1.4281 10.6226 11.0261  0.0003  0.0949   0.0081   0.2499    0.0200   0.0000   432.7717       4.99361       28.1582      -4.32587     -0.341144      -12.5100       2.93516       4.05749       4.59286       4.94879       5.14958       5.25729
  49   2 1398.5247    0.1448  0.1423  9.1197  0.0000  0.0082   0.0060   0.0202    0.0187   0.0000   441.5201    0.00331336       20.5765      0.379730      -3.01061     -0.365475      0.273611      0.368088      0.396100      0.446582      0.397428      0.446728
  49   3 1649.3110    0.3151  0.3001  9.1671  0.0000  0.0096   0.0076   0.0212    0.0244   0.0000   442.5509     -0.141377       20.0642     -0.312096      -2.24037      0.193964      0.319092      0.418641      0.502867      0.521656      0.528919      0.578237
  49   4 1869.9726    0.5167  0.5369  9.4021 -0.0003  0.0124   0.0093   0.0295    0.0350   0.0000   442.7868     -0.727338       20.2291      -1.26481      -2.11839     0.0584669      0.385965      0.550552      0.607778      0.686728      0.692540      0.715074
  49   5 2080.0461    0.8311  0.8724  9.7628  0.0002  0.0154   0.0120   0.0390    0.0490   0.0000   442.7003     -0.712771       20.4830     -0.296373      -2.34825     -0.443127      0.478652      0.656942      0.733790      0.770816      0.826163      0.833952
  49   6 2281.3721    1.2985  1.0631 10.4921  0.0000  0.0174   0.0172   0.0438    0.0561   0.0000   441.9289       1.27555       21.2914     -0.663407      -2.95661      0.277264      0.508785      0.746300      0.803763      0.915063      0.935353      0.958799
  49   7 2472.8825    1.8914  1.2684 11.0986 -0.0001  0.0179   0.0226   0.0478    0.0529   0.0000   441.4009       2.71234       18.6754     -0.351212      -2.99551      -1.74813      0.565820      0.746542      0.854952      0.942872      0.973610       1.01358
  49   8 2659.8509    2.6791  1.2141 11.8402 -0.0001  0.0178   0.0327   0.0456    0.0581   0.0000   442.3501       1.91556       21.1532     -0.134093      -3.70272      -2.08404      0.555431      0.786897      0.843991      0.920541      0.954029       1.01321
  49   9 2844.9016    3.4978  1.0371 12.6507 -0.0005  0.0165   0.0459   0.0408    0.0549   0.0000   441.2468       2.64615       20.5296      -2.80029      -4.89504      -3.26113      0.531100      0.722267      0.783853      0.880927      0.897506      0.901924
  49  10 3026.8610    4.3434  1.1623 12.9339  0.0000  0.0169   0.0550   0.0463    0.0641   0.0000   441.9106       2.62012       21.7211      -2.21474      -4.31511      -5.65509      0.554645      0.756164      0.821875      0.877800      0.932161      0.968882
  49  11 3205.7863    4.4053  1.3637 13.0235  0.0000  0.0193   0.0515   0.0490    0.0545   0.0000   441.7371       3.40807       20.3146      -1.79984      -2.57596      -3.62525      0.596672      0.826438      0.932262      0.994637       1.04104       1.05470
  49  12 3382.6056    3.6253  2.1059 12.6370  0.0000  0.0243   0.0349   0.0654    0.0375   0.0000   441.9453       6.85438       19.1231     -0.986335       3.48679      -5.71461      0.756912       1.04966       1.13685       1.24208       1.33177       1.34276
  49  13 3557.9993    2.7466  3.7886 11.9700  0.0000  0.0349   0.0203   0.0939    0.0274   0.0000   441.2794       2.63068       17.7927      -4.66842       2.22538      -5.90110       1.08857       1.52612       1.69046       1.83629       1.92782       1.94943
  49  14 3731.4274    2.1738  6.2846 11.4725  0.0001  0.0521   0.0136   0.1402    0.0233   0.0000   438.0673       2.16824       24.6271      -1.03111      -11.1369      -3.57458       1.57285       2.20338       2.45621       2.63465       2.77500       2.80491
  49  15 3902.7127    1.7071  8.2463 11.3018 -0.0023  0.0737   0.0106   0.1960    0.0217   0.0000   439.0066       12.4071       24.9322      -4.66981      -5.89179      -7.41104       2.22355       3.16541       3.48934       3.78405       3.90342       3.95037
  49  16 4071.7211    1.4039 11.8107 10.9680  0.0021  0.1064   0.0074   0.2684    0.0188   0.0000   432.7587       15.2300       27.1631      -7.26426      -12.7151       6.47489       3.19103       4.47162       5.07953       5.46207       5.66120       5.76611
  50   2 1409.9541    0.1452  0.1393  9.0838  0.0000  0.0085   0.0058   0.0170    0.0184   0.0000   442.0111      0.260390       20.7524     -0.484720      -3.40765     -0.238860      0.233190      0.365930      0.369209      0.419785      0.400280      0.435366
  50   3 1661.6184    0.3051  0.3232  9.1729  0.0000  0.0096   0.0073   0.0240    0.0245   0.0000   441.3514     -0.662805       21.2560      0.520809      -2.93955     -0.355586      0.305211      0.403581      0.473475      0.512376      0.542692      0.535012
  50   4 1883.3012    0.5604  0.5971  9.4496  0.0000  0.0128   0.0095   0.0305    0.0347   0.0000   442.4964     -0.936498       20.8831     -0.760167      -1.68278     -0.279757      0.387117      0.533832      0.574340      0.629826      0.651824      0.657930
  50   5 2094.6954    0.8576  0.8114  9.8544  0.0000  0.0143   0.0125   0.0360    0.0464   0.0000   441.2474     -0.868340       21.2657      0.352259      -2.96180      0.698974      0.472021      0.632907      0.730678      0.772237      0.791428      0.843661
  50   6 2296.7734    1.2946  1.1328 10.4751  0.0000  0.0177   0.0165   0.0453    0.0568   0.0000   441.5180     -0.292000       21.3090      -1.34416      -2.62599      -1.32148      0.528361      0.744393      0.796161      0.919206      0.915682      0.926166
  50   7 2489.0611    1.9431  1.2724 11.1936 -0.0000  0.0182   0.0234   0.0484    0.0554   0.0000   441.5204      0.575431       19.7837      -1.49405      -2.72608    -0.0993212      0.570342      0.753385      0.848931      0.926561      0.936488      0.974939
  50   8 2677.0673    2.6846  1.1305 12.1565  0.0001  0.0176   0.0345   0.0461    0.0527   0.0000   440.8084     -0.176678       22.5545      -2.01268      -2.50700      -1.72353      0.512734      0.743676      0.769769      0.884830      0.909603      0.937166
  50   9 2863.0484    3.7109  1.1190 12.4439  0.0000  0.0161   0.0464   0.0434    0.0633   0.0000   442.1455       2.52109       20.0572     -0.747014      -2.00632      -4.40017      0.505768      0.691691      0.757364      0.819440      0.888207      0.878429
  50  10 3045.7674    4.3689  1.1936 13.0830 -0.0000  0.0174   0.0548   0.0479    0.0588   0.0000   440.6705       3.63178       20.9600      -1.91165      -3.55385      -2.31897      0.531009      0.732073      0.818106      0.882378      0.913567      0.934961
  50  11 3225.4031    4.2200  1.4575 13.1280 -0.0000  0.0203   0.0487   0.0515    0.0448   0.0000   440.7095       1.98695       20.5108      -2.26495      -2.79985      -3.77747      0.620235      0.852513      0.939435       1.02413       1.08649       1.08767
  50  12 3403.0008    3.4698  2.3801 12.5695  0.0000  0.0254   0.0314   0.0712    0.0339   0.0000   441.4965       4.04443       16.0375      -1.10973       1.61655      -2.62214      0.785731       1.05897       1.20599       1.28001       1.33765       1.36281
  50  13 3579.2076    2.6820  4.1297 11.8929 -0.0000  0.0371   0.0191   0.0982    0.0263   0.0000   443.6715       6.88153       11.2190      -2.34582       2.50808      -5.97380       1.11832       1.55458       1.74071       1.88945       1.98629       2.02917
  50  14 3753.5252    2.1282  6.4034 11.4468  0.0000  0.0540   0.0133   0.1438    0.0236   0.0000   437.0353       6.76022       22.8036      -6.02212      -7.72430      -4.49818       1.60453       2.22386       2.50409       2.73368       2.81551       2.86854
  50  15 3925.8727    1.7172  9.3208 11.2025  0.0020  0.0788   0.0093   0.2106    0.0209   0.0000   438.1442       5.21915       24.8114      -1.33864      -9.62291      -6.16193       2.37736       3.21071       3.72347       3.96236       4.09568       4.23450
  50  16 4096.2109    1.3376 11.5421 10.9399 -0.0015  0.1058   0.0072   0.2672    0.0186   0.0000   431.6823       3.21362       23.1118      -7.70416      -13.7944      -11.6531       3.14227       4.30993       4.97529       5.28407       5.52371       5.65619
  51   1 1120.2087    0.0548  0.0392  9.2075  0.0000  0.0203   0.0076   0.0175    0.0165   0.0000   441.0391       1.24618       20.8883      -1.15883      -3.64364       1.29624      0.408872      0.761866      0.493213      0.869540      0.912292       1.26368
  51   2 1421.2879    0.1472  0.1436  9.1266  0.0001  0.0077   0.0059   0.0189    0.0184   0.0000   442.1941    -0.0866711       20.9834     0.0208474      -2.40359     -0.839267      0.266082      0.346019      0.364979      0.372213      0.416580      0.490504
  51   3 1673.7255    0.3248  0.3562  9.2478  0.0000  0.0104   0.0073   0.0247    0.0248   0.0000   442.0666      0.202142       20.5961      0.731559      -3.08210     -0.483622      0.341076      0.438100      0.467161      0.509673      0.585980      0.552361
  51   4 1896.4660    0.5771  0.6116  9.4376 -0.0002  0.0126   0.0095   0.0305    0.0366   0.0000   441.7764     0.0871578       20.0283    -0.0772791      -1.77247     -0.366133      0.402436      0.545480      0.595372      0.659349      0.692033      0.700957
  51   5 2109.1668    0.8871  0.8376 10.0364  0.0000  0.0141   0.0128   0.0381    0.0439   0.0000   441.9554     -0.210143       20.8240     -0.155457      -1.96892      0.613870      0.436355      0.590623      0.642527      0.720346      0.759539      0.778201
  51   6 2311.9901    1.3606  1.1074 10.6794  0.0000  0.0170   0.0174   0.0448    0.0527   0.0000   441.3866      0.521953       21.6111      -1.58689      -1.70975     -0.333821      0.502941      0.701871      0.759199      0.833505      0.902719      0.914516
  51   7 2505.0672    2.0359  1.2940 11.3007  0.0001  0.0185   0.0241   0.0471    0.0555   0.0000   442.9783       1.99891       19.0257     -0.882248      -1.38735      -1.76948      0.551945      0.761086      0.829405      0.913138      0.950242      0.980553
  51   8 2694.2178    2.7983  1.2157 12.0908  0.0025  0.0172   0.0344   0.0480    0.0585   0.0000   442.0436       1.20409       20.2974       1.35733      -1.55174      -2.48888      0.517239      0.725314      0.781078      0.859747      0.920432      0.924715
  51   9 2881.0591    3.8159  1.1122 12.5863 -0.0001  0.0165   0.0474   0.0425    0.0623   0.0000   441.4305      0.574999       20.5769      0.406550      -2.32347      -2.34334      0.481935      0.686128      0.738360      0.804805      0.862394      0.869291
  51  10 3064.4530    4.4561  1.1939 12.9126  0.0000  0.0171   0.0540   0.0438    0.0662   0.0000   441.3820      0.357687       21.4114      -2.36415      -2.49441      -4.00413      0.534695      0.712036      0.797759      0.893171      0.889784      0.936194
  51  11 3244.8214    4.1319  1.5756 13.0095  0.0000  0.0199   0.0447   0.0551    0.0421   0.0000   443.9902       4.26411       17.3796      -1.23356     -0.233215      -3.61461      0.617153      0.831206      0.902311       1.02758       1.06848       1.07382
  51  12 3423.3418    3.3595  2.6891 12.5278  0.0000  0.0274   0.0287   0.0759    0.0316   0.0000   442.4603       1.80440       14.2815     0.0752706     -0.798984      -5.64452      0.813849       1.12616       1.25912       1.38246       1.41743       1.43805
  51  13 3600.2566    2.5738  4.3232 11.8892  0.0001  0.0387   0.0181   0.1037    0.0257   0.0000   442.5565       4.03200       21.6778      -5.36931     -0.535785      -5.42858       1.11792       1.57782       1.75914       1.91865       2.00992       2.05450
  51  14 3775.5087    2.0832  6.8933 11.4734  0.0002  0.0567   0.0126   0.1520    0.0229   0.0000   441.6754    -0.0758739       20.8342      -5.84562      -8.40698      -3.59959       1.67875       2.29822       2.59878       2.83186       2.98849       3.02106
  51  15 3948.5022    1.6443  9.9371 11.2442  0.0000  0.0863   0.0086   0.2253    0.0199   0.0000   442.4894       5.35660       17.0863      -13.1652      -1.96473      -8.85117       2.54118       3.52113       3.93069       4.29821       4.48434       4.56872
  52   1 1129.5421    0.0715  0.0495  9.2392  0.0006  0.0100   0.0065   0.0180    0.0164   0.0000   441.0600     -0.952138       20.6811      0.348798      -2.34541      0.287560      0.284931      0.441656      0.434543      0.485424      0.602077      0.651327
  52   2 1432.4499    0.1518  0.1852  9.0720  0.0000  0.0090   0.0055   0.0211    0.0187   0.0000   441.8135   -0.00379300       21.0452     -0.355495      -3.54855     -0.327819      0.304215      0.360140      0.378630      0.424444      0.463232      0.436032
  52   3 1685.6638    0.3333  0.3401  9.2434 -0.0001  0.0101   0.0074   0.0225    0.0244   0.0000   441.5297     -0.705878       20.6844      0.144084      -3.85453      0.623927      0.299171      0.436099      0.471894      0.553286      0.605888      0.607400
  52   4 1909.5371    0.5982  0.6005  9.3995  0.0000  0.0121   0.0097   0.0293    0.0374   0.0000   442.6192      0.574232       20.6415      0.313387      -2.71211     -0.559873      0.363738      0.497394      0.541479      0.608892      0.640893      0.661356
  52   5 2123.5192    0.9448  0.8954  9.9378  0.0000  0.0150   0.0128   0.0377    0.0491   0.0000   441.0731      0.293534       20.8690     -0.735379      -3.31238     -0.388730      0.432071      0.612882      0.682980      0.767168      0.770610      0.797577
  52   6 2327.1403    1.4157  1.1439 10.7668  0.0000  0.0179   0.0178   0.0441    0.0542   0.0000   441.3017      0.242345       21.8111    -0.0293187      -4.29248      -2.04170      0.518398      0.743646      0.819883      0.893338      0.939723      0.946980
  52   7 2521.0062    2.1057  1.2082 11.5543 -0.0020  0.0176   0.0257   0.0452    0.0562   0.0000   442.9843      0.902385       19.6230      -1.19512      -2.79245      -1.82448      0.526781      0.721725      0.786525      0.850485      0.891016      0.934141
  52   8 2711.1988    2.9347  1.1508 12.0983  0.0001  0.0169   0.0359   0.0438    0.0598   0.0000   441.9022       1.00306       21.0949      -1.55385      -3.29937      -2.02089      0.488123      0.697643      0.736778      0.817514      0.866655      0.877583
  52   9 2898.9086    3.7562  1.1051 12.6737  0.0000  0.0164   0.0465   0.0416    0.0586   0.0000   440.9746       1.01855       21.3692      0.930511      -3.92093      -3.02070      0.482081      0.671392      0.718830      0.795637      0.853909      0.853368
  52  10 3083.0636    4.3892  1.1702 13.2840  0.0000  0.0177   0.0552   0.0454    0.0533   0.0000   441.3426       1.45945       19.5057      -1.93189     -0.767435      -1.53527      0.503972      0.715379      0.767215      0.867618      0.864413      0.867741
  52  11 3264.1828    4.0922  1.6883 12.8244  0.0000  0.0203   0.0416   0.0549    0.0420   0.0000   442.1741       3.67798       18.4441      -3.60833      -1.73390      -4.50064      0.614334      0.826437      0.926584      0.977987       1.03851       1.09299
  52  12 3443.4786    3.2035  2.7850 12.4146 -0.0000  0.0282   0.0266   0.0764    0.0315   0.0000   442.9045       3.58364       16.4370      -2.25331       1.70435      -2.10930      0.819302       1.14085       1.25851       1.36012       1.42236       1.47005
  52  13 3621.0739    2.5503  4.6038 11.7982 -0.0000  0.0397   0.0172   0.1058    0.0252   0.0000   443.4848       4.23006       18.2058      -4.50150       1.50765      -2.95684       1.12239       1.58899       1.77926       1.90929       2.05265       2.07583
  52  14 3797.2644    1.9814  6.9465 11.4798 -0.0006  0.0601   0.0122   0.1574    0.0229   0.0000   442.3375       8.35095       21.7497      -3.90072      -2.59027      -9.10483       1.70437       2.42039       2.67779       2.92256       3.05362       3.11418
  52  15 3971.1961    1.5762  9.7495 11.2283 -0.0012  0.0873   0.0084   0.2258    0.0197   0.0000   437.4388       1.55539       16.4436      -5.20761      -4.32679      -1.74095       2.43008       3.45945       3.87386       4.15718       4.36269       4.43313
  53   1 1138.7490    0.0574  0.0591  9.2273  0.0000  0.0123   0.0062   0.0245    0.0163   0.0000   440.9892    -0.0938344       21.2168       1.32785      -4.47084      0.366164      0.361812      0.501265      0.637377      0.583977      0.746788      0.824363
  53   2 1443.4880    0.1656  0.1458  9.1668  0.0007  0.0068   0.0061   0.0175    0.0182   0.0000   442.5242     -0.548260       22.0130      0.531744      -3.98065   -0.00788477      0.214637      0.261296      0.303956      0.332004      0.348000      0.373209
  53   3 1697.4863    0.3489  0.3467  9.2237  0.0000  0.0099   0.0076   0.0239    0.0258   0.0000   441.5506     -0.944217       21.4447     -0.688590      -3.50417     -0.442721      0.322081      0.442867      0.491939      0.520933      0.513782      0.503780
  53   4 1922.5018    0.6087  0.6611  9.4615  0.0000  0.0129   0.0095   0.0314    0.0380   0.0000   441.2470      -1.84742       21.2011      0.261821      -3.26062     -0.134029      0.387013      0.519756      0.571630      0.629786      0.674393      0.710525
  53   5 2137.6847    0.9435  0.8888 10.1493  0.0000  0.0150   0.0130   0.0380    0.0443   0.0000   442.0641     -0.205937       21.2453      -1.12500      -3.41457      0.509527      0.415616      0.597982      0.635900      0.719863      0.749579      0.785342
  53   6 2342.0350    1.4512  1.1406 10.8625 -0.0000  0.0169   0.0184   0.0461    0.0536   0.0000   441.8995       1.15927       20.2733       1.32331      -3.93264      -1.66422      0.496136      0.676746      0.745617      0.808099      0.866940      0.896974
  53   7 2536.7810    2.1487  1.3174 11.4108 -0.0026  0.0185   0.0245   0.0471    0.0512   0.0000   443.7339       2.36992       19.3448     0.0174130      -2.19799      -1.10438      0.533389      0.735500      0.801448      0.875754      0.949401      0.965508
  53   8 2727.9899    2.9758  1.2501 12.0766  0.0000  0.0171   0.0350   0.0464    0.0581   0.0000   442.0547       2.72826       20.8044     -0.369824      -2.75531     -0.945059      0.513746      0.691561      0.788266      0.870573      0.930128      0.934405
  53   9 2916.5972    3.9199  1.1266 12.7942 -0.0000  0.0161   0.0483   0.0436    0.0575   0.0000   442.2916       2.59896       20.2414      -1.93466      -3.11910      -2.59729      0.470608      0.667031      0.717242      0.800728      0.846340      0.839254
  53  10 3101.4719    4.4171  1.3156 13.0525  0.0000  0.0182   0.0516   0.0479    0.0541   0.0000   441.2867       2.79091       20.2319      -1.23903      -1.05182      -2.86254      0.507241      0.735979      0.790741      0.857233      0.936647      0.953630
  53  11 3283.3483    4.0372  1.6786 12.8806 -0.0000  0.0207   0.0423   0.0565    0.0452   0.0000   442.4744       2.06693       20.2000      -1.83178      -1.33395      -4.58728      0.607273      0.847840      0.912216       1.00384       1.06318       1.07768
  53  12 3463.3772    3.2060  3.1258 12.2845  0.0000  0.0292   0.0245   0.0796    0.0297   0.0000   440.5119       2.30883       19.1466     -0.773919       1.28374      -4.12826      0.836519       1.16658       1.31042       1.41360       1.49711       1.51971
  53  13 3641.8962    2.4872  5.0057 11.7333  0.0002  0.0409   0.0159   0.1116    0.0242   0.0000   443.1665       2.81710       20.8504      -6.58478      -3.81306      -6.08739       1.17680       1.62457       1.85498       1.97420       2.09579       2.12579
  53  14 3818.6802    1.9623  7.4128 11.4564  0.0000  0.0628   0.0115   0.1669    0.0225   0.0000   440.7957       6.71076       26.4983      -3.19573      -9.57602      -7.08058       1.78633       2.47061       2.78385       3.01398       3.12949       3.26136
  53  15 3993.6285    1.5613 10.5049 11.1677  0.0012  0.0921   0.0078   0.2394    0.0191   0.0000   439.1494       5.39857       21.9358      -11.6634      -14.5516      -6.50574       2.57362       3.62243       4.04292       4.46531       4.60192       4.71398
  54   1 1147.9022    0.0626  0.0473  9.1948  0.0000  0.0104   0.0062   0.0186    0.0161   0.0000   440.6420     -0.866052       20.6298      0.818627      -3.32626     -0.899691      0.368788      0.415855      0.463695      0.540151      0.619149      0.749511
  54   2 1454.3894    0.1726  0.1628  9.0950  0.0000  0.0069   0.0059   0.0181    0.0182   0.0000   442.0594     -0.640741       21.2346      0.662060      -3.28960     -0.287688      0.206704      0.272162      0.317185      0.332133      0.350739      0.333544
  54   3 1709.1206    0.3583  0.3549  9.2632  0.0000  0.0098   0.0076   0.0231    0.0246   0.0000   442.5780     -0.641078       21.0106     -0.200665      -1.95636      0.191602      0.267713      0.368944      0.425808      0.440058      0.496117      0.489550
  54   4 1935.3006    0.6245  0.6212  9.5678  0.0000  0.0123   0.0100   0.0300    0.0365   0.0000   443.3713     -0.274091       21.7012     -0.304029      -2.92276     -0.396002      0.370207      0.475291      0.500786      0.575381      0.621088      0.601732
  54   5 2151.7537    0.9721  0.9394 10.1154  0.0000  0.0154   0.0130   0.0385    0.0455   0.0000   442.7880      0.355069       20.7719      -1.09271      -4.05281      -1.07520      0.421521      0.600506      0.628876      0.721432      0.771713      0.776363
  54   6 2356.7852    1.5305  1.1978 10.8046 -0.0030  0.0173   0.0186   0.0456    0.0534   0.0000   441.9879       1.49574       21.5303      -1.05740      -5.18474      -1.17055      0.515837      0.711941      0.798043      0.839187      0.893445      0.903267
  54   7 2552.4319    2.1893  1.2069 11.7536 -0.0001  0.0175   0.0266   0.0464    0.0483   0.0000   441.7018       1.92257       21.0275     -0.742961      -1.43734      -2.08707      0.492779      0.665917      0.760758      0.835440      0.884170      0.882990
  54   8 2744.6926    3.0195  1.2089 12.2471  0.0047  0.0167   0.0364   0.0459    0.0582   0.0000   442.3486      0.362694       19.9723      -1.61214      -2.45386      -1.81325      0.483278      0.670167      0.727029      0.811052      0.884485      0.910522
  54   9 2934.1437    3.9764  1.1958 12.8329 -0.0037  0.0172   0.0472   0.0442    0.0536   0.0000   441.3160      0.693749       19.8162     -0.873310      -3.80368      -1.41261      0.491862      0.683230      0.725490      0.815122      0.907814      0.925248
  54  10 3119.6864    4.4837  1.2807 12.9588 -0.0000  0.0172   0.0512   0.0450    0.0557   0.0000   441.4330       2.28779       21.3569     -0.599902      -3.06242      -4.80581      0.501210      0.676023      0.746757      0.836399      0.862376      0.898375
  54  11 3302.3518    4.0462  1.8216 12.9015  0.0000  0.0211   0.0402   0.0584    0.0393   0.0000   443.0384       3.59965       20.9328      -3.03480       1.18421      -2.88784      0.620795      0.854481      0.958962       1.03130       1.12772       1.10592
  54  12 3483.1870    3.0765  3.1299 12.2910  0.0000  0.0289   0.0238   0.0812    0.0285   0.0000   442.8732       3.52629       16.5106      -2.11609      -1.98832      -3.25971      0.844334       1.14862       1.28105       1.38240       1.48694       1.52154
  54  13 3662.3770    2.3403  5.2455 11.7671 -0.0003  0.0447   0.0155   0.1199    0.0236   0.0000   438.8950       2.40559       20.2613     -0.765137      -3.18180      -9.13796       1.23212       1.74111       1.94452       2.11621       2.23786       2.26685
  54  14 3839.8754    1.9068  8.1085 11.3929 -0.0014  0.0690   0.0102   0.1810    0.0220   0.0000   444.6092       6.93582       23.4117      -5.95458      -1.38496      -8.99459       1.90604       2.64141       2.99851       3.21444       3.35368       3.49390
  54  15 4015.5389    1.5206 10.9430 11.1115  0.0044  0.0959   0.0075   0.2464    0.0190   0.0000   443.9329       6.12643       25.9563      -7.26790      -11.9079      -10.4162       2.61962       3.64163       4.09589       4.44515       4.61089       4.69762
  55   1 1156.9588    0.0560  0.0739  9.1860 -0.0069  0.0188   0.0065   0.0284    0.0163   0.0000   439.8814     0.0389700       21.9658     -0.904361      -4.85505      0.677232      0.487472      0.661942      0.910562      0.821828      0.884019       1.04305
  55   3 1720.6251    0.3818  0.3764  9.2371  0.0000  0.0096   0.0076   0.0228    0.0256   0.0000   442.1457     -0.634422       22.0809     -0.248894      -3.00826     -0.742948      0.278358      0.369358      0.423922      0.456177      0.487943      0.497833
  55   4 1948.0524    0.6451  0.6800  9.4791 -0.0001  0.0128   0.0097   0.0310    0.0392   0.0000   442.2408     -0.217158       20.9054      0.265706      -2.33564       1.12708      0.352965      0.476788      0.526683      0.598443      0.636874      0.634511
  55   5 2165.7005    1.0065  0.9356 10.1655  0.0000  0.0148   0.0133   0.0386    0.0472   0.0000   441.8696      0.717871       20.9941      -1.25087      -3.74640      0.181030      0.414268      0.558938      0.631775      0.678322      0.755903      0.763806
  55   6 2371.3725    1.5710  1.1912 10.9146  0.0000  0.0172   0.0191   0.0460    0.0562   0.0000   442.8326       1.02636       20.7433      -2.28606      -3.15263      -1.10516      0.479960      0.655424      0.720787      0.814158      0.887663      0.912853
  55   7 2567.9403    2.2479  1.2912 11.5844 -0.0000  0.0176   0.0259   0.0470    0.0515   0.0000   442.4180       1.32577       20.6280     -0.549082      -2.05008      -3.12673      0.481233      0.669868      0.744681      0.821480      0.916544      0.898464
  55   8 2761.2758    3.1185  1.2113 12.3592  0.0032  0.0165   0.0369   0.0449    0.0546   0.0000   442.0490       1.11221       20.2144      -1.34828      -2.42882      -1.88147      0.480764      0.649627      0.716366      0.822349      0.857071      0.877326
  55   9 2951.5204    4.0743  1.1016 13.0116 -0.0000  0.0158   0.0504   0.0430    0.0529   0.0000   441.8388       1.95762       21.0524      -1.03091      -2.59959      -1.52317      0.456191      0.638386      0.680002      0.767849      0.791105      0.794109
  55  10 3137.8599    4.3952  1.2967 13.1399  0.0000  0.0175   0.0503   0.0469    0.0495   0.0000   441.3683       1.19999       22.3889     0.0409310      -2.56373      -3.78219      0.485028      0.671612      0.737183      0.813850      0.843125      0.867533
  55  11 3321.2346    3.8403  1.9275 12.7831 -0.0000  0.0222   0.0362   0.0577    0.0371   0.0000   442.0669       1.07184       18.7793      -1.05875     -0.397211      -4.06610      0.610912      0.848137      0.949439       1.02331       1.07200       1.10874
  55  12 3502.8346    2.9581  3.4702 12.2204 -0.0000  0.0313   0.0217   0.0867    0.0268   0.0000   441.6832       3.65764       17.0504     -0.250753      0.985918      -3.31353      0.865001       1.17319       1.34639       1.42964       1.53768       1.55091
  55  13 3682.7812    2.3610  5.5041 11.6838  0.0006  0.0459   0.0150   0.1202    0.0242   0.0000   441.4742       4.25928       21.5005      -3.62705      -6.66708      -7.91936       1.23286       1.75456       1.94855       2.08311       2.26377       2.27642
  55  14 3860.8953    1.9048  8.2650 11.3745  0.0017  0.0700   0.0099   0.1817    0.0216   0.0000   438.8868       2.16664       19.8398      0.243972      -3.65899      -9.59453       1.84659       2.63176       2.93688       3.22045       3.31402       3.38241
  56   1 1165.9214    0.0734  0.0816  9.1940  0.0000  0.0129   0.0057   0.0228    0.0161   0.0000   440.5609     -0.854091       20.5205      0.770045      -4.35986     -0.673059      0.425471      0.616598      0.622554      0.575361      0.636631      0.582042
  56   2 1475.7953    0.1897  0.1760  9.0956  0.0000  0.0072   0.0060   0.0173    0.0185   0.0000   441.7350     -0.129568       21.6601      0.184128      -3.99260      0.279694      0.227191      0.265546      0.331055      0.346858      0.378236      0.402535
  56   3 1731.9876    0.3934  0.3687  9.2973  0.0000  0.0093   0.0079   0.0231    0.0257   0.0000   442.1857     -0.247964       20.6809     -0.247832      -3.10105     -0.303890      0.258980      0.333447      0.388910      0.439067      0.485768      0.484563
  56   4 1960.6606    0.6697  0.6780  9.4829  0.0000  0.0123   0.0099   0.0308    0.0395   0.0000   442.1269     -0.814560       22.0591     -0.975319      -2.72172     -0.695938      0.349686      0.446515      0.521358      0.555331      0.614933      0.628567
  56   5 2179.4180    1.0489  1.0620 10.0810  0.0000  0.0160   0.0129   0.0415    0.0508   0.0000   442.5493      0.229153       21.0704      -1.25104      -2.57318     -0.466400      0.432536      0.605904      0.690360      0.753938      0.812574      0.810222
  56   6 2385.8492    1.6248  1.2645 10.8520 -0.0000  0.0175   0.0185   0.0446    0.0513   0.0000   442.0687     -0.223292       20.5414     -0.339357      -2.20735     -0.748694      0.482221      0.658137      0.731989      0.831974      0.855489      0.874739
  56   7 2583.3266    2.2909  1.3175 11.8119  0.0000  0.0184   0.0263   0.0477    0.0464   0.0000   442.1186       1.13883       21.4624      -1.89800      -2.79635    -0.0546752      0.500878      0.690260      0.752616      0.846834      0.868638      0.890909
  56   8 2777.7391    3.2094  1.1860 12.4435 -0.0000  0.0172   0.0385   0.0443    0.0545   0.0000   441.8490      0.382072       20.1199      -1.62677      -2.32754      -3.40226      0.450826      0.663226      0.695334      0.782456      0.812693      0.820148
  56   9 2968.7931    4.1506  1.1306 12.9688  0.0000  0.0158   0.0496   0.0417    0.0541   0.0000   442.6112       3.28390       20.4867      -1.48788      -3.80425      -2.78460      0.454732      0.627119      0.698495      0.754716      0.833500      0.842995
  56  10 3155.7915    4.4477  1.3516 13.1032 -0.0000  0.0177   0.0492   0.0472    0.0483   0.0000   441.1254       2.63918       20.8125      -1.97837      -2.41020      -3.17407      0.489285      0.676040      0.758490      0.813717      0.893208      0.867655
  56  11 3339.9786    3.7831  2.0101 12.8080 -0.0000  0.0225   0.0353   0.0602    0.0367   0.0000   441.6021       1.65886       18.5545      0.669286      -3.02089      -6.06085      0.624291      0.856736      0.956647       1.05699       1.15227       1.14040
  56  12 3522.2739    2.9040  3.9484 11.9921  0.0000  0.0328   0.0192   0.0912    0.0258   0.0000   443.0715       4.34131       18.7308      -2.13339     -0.552157      -6.60411      0.884440       1.21881       1.38535       1.48424       1.56349       1.58621
  56  13 3703.0331    2.2732  5.6789 11.7071  0.0000  0.0469   0.0145   0.1270    0.0235   0.0000   441.3675       2.50606       21.0154      -3.65217      -6.85637      -5.62727       1.26473       1.72599       1.98091       2.12894       2.27064       2.29426
  56  14 3881.8272    1.8065  8.6351 11.4020 -0.0012  0.0757   0.0094   0.1926    0.0209   0.0000   440.7058       6.38427       24.2202      -5.34415      -2.42421      -6.71827       1.93820       2.79947       3.08940       3.37011       3.49864       3.57675
  57   1 1174.7431    0.0718  0.0838  9.1483  0.0000  0.0120   0.0057   0.0215    0.0161   0.0000   440.8798      0.657511       20.7771     -0.865467      -3.36373       1.49657      0.305587      0.437707      0.470600      0.590488      0.696885      0.642410
  57   2 1486.3072    0.1964  0.1915  9.1070  0.0000  0.0075   0.0059   0.0177    0.0187   0.0000   441.8401     -0.440611       21.1793     -0.158012      -3.56373      0.345097      0.222216      0.273214      0.313629      0.358030      0.344184      0.367367
  57   3 1743.2227    0.4081  0.4239  9.2724  0.0000  0.0101   0.0077   0.0244    0.0268   0.0000   441.9882     -0.595542       20.8975     -0.107575      -3.91676     -0.825867      0.289287      0.384663      0.438147      0.453378      0.511159      0.521956
  57   4 1973.1378    0.6777  0.7447  9.5726  0.0000  0.0135   0.0097   0.0320    0.0403   0.0000   442.0576      0.198140       20.5334       1.07181      -5.30612      -2.93224      0.356402      0.488690      0.534326      0.605789      0.611985      0.630361
  57   5 2193.0416    1.1185  1.0001 10.2036  0.0000  0.0149   0.0139   0.0387    0.0508   0.0000   441.8315       1.23239       20.0330      -2.84242      -2.09420      -1.06333      0.411102      0.553309      0.634732      0.690692      0.717499      0.740431
  57   6 2400.1664    1.6783  1.2838 10.8164  0.0000  0.0171   0.0185   0.0447    0.0523   0.0000   441.9719    -0.0728914       21.7410     -0.327879      -1.73059      0.742574      0.453113      0.642900      0.687915      0.781000      0.839675      0.833882
  57   7 2598.6197    2.3973  1.3832 11.5856 -0.0024  0.0182   0.0256   0.0459    0.0517   0.0000   441.3632       1.54364       20.8814      -1.60377      -2.04284      -1.11951      0.476390      0.662764      0.745563      0.815553      0.862582      0.878555
  57   8 2794.0423    3.3577  1.2316 12.1420  0.0000  0.0161   0.0374   0.0433    0.0615   0.0000   442.7268       1.45688       19.8773      -1.12195      -1.14160      -3.17676      0.436821      0.596107      0.650025      0.722411      0.750529      0.769301
  57   9 2985.9017    4.2565  1.1839 12.8908  0.0000  0.0163   0.0495   0.0428    0.0596   0.0000   442.1197       1.38788       19.9359     -0.720432      -3.29423      -3.10384      0.443090      0.615004      0.660070      0.722590      0.758305      0.808018
  57  10 3173.6184    4.3661  1.5139 12.7339  0.0000  0.0181   0.0440   0.0483    0.0495   0.0000   441.9664       2.24320       22.1596      -2.39741      -2.07441      -3.78198      0.493690      0.658539      0.732208      0.795674      0.875621      0.873916
  57  11 3358.6720    3.6695  2.0950 12.8408  0.0000  0.0227   0.0336   0.0635    0.0339   0.0000   443.0642      0.608994       18.1628      -2.48937      -1.84553      -5.15350      0.614436      0.840001      0.929275       1.00914       1.07445       1.11112
  57  12 3541.6913    2.8003  3.9480 12.0396 -0.0001  0.0336   0.0190   0.0909    0.0256   0.0000   441.1814       1.89980       18.9894      -1.58898      -2.21892      -6.28043      0.897603       1.23093       1.40184       1.51317       1.62971       1.64278
  57  13 3723.0889    2.2127  5.9478 11.6812 -0.0021  0.0498   0.0137   0.1328    0.0237   0.0000   443.1789       5.38749       19.8025      0.506183      -1.73752      -7.86413       1.27535       1.83043       2.01720       2.23906       2.32713       2.39874
  57  14 3902.5614    1.7618  8.7600 11.3897 -0.0003  0.0764   0.0092   0.1968    0.0211   0.0000   441.4667       3.78009       18.4226      -1.74266      -7.58576      -4.61865       1.95546       2.74383       3.09185       3.36453       3.45863       3.58702
  58   1 1183.5529    0.0842  0.0735  9.1676  0.0000  0.0090   0.0056   0.0154    0.0158   0.0000   440.4992     -0.381644       21.1089      0.191149      -3.70387     -0.374569      0.256893      0.341138      0.386719      0.431424      0.466765      0.454285
  58   2 1496.7093    0.2027  0.1831  9.1229  0.0000  0.0086   0.0060   0.0163    0.0186   0.0000   441.8463     -0.671639       20.6841     -0.204434      -3.98711      0.298499      0.282678      0.395907      0.478459      0.508438      0.504991      0.505538
  58   3 1754.3129    0.4055  0.4001  9.2836  0.0000  0.0098   0.0077   0.0232    0.0262   0.0000   442.0949     -0.377989       21.8386      0.108791      -2.34639     -0.524619      0.260719      0.346204      0.389616      0.443812      0.451609      0.488918
  58   4 1985.5468    0.7212  0.7013  9.6710  0.0000  0.0129   0.0104   0.0301    0.0396   0.0000   441.7468      0.724221       20.8367    -0.0670919      -4.08516    -0.0630184      0.358048      0.481347      0.552292      0.596386      0.629498      0.653904
  58   5 2206.5645    1.0965  0.9653 10.4703 -0.0000  0.0151   0.0142   0.0387    0.0446   0.0000   442.6350     -0.429428       20.3255     -0.343630      -2.07051      0.733041      0.406382      0.550505      0.611918      0.674533      0.704839      0.708683
  58   6 2414.3382    1.7023  1.3576 10.9531  0.0000  0.0180   0.0185   0.0472    0.0488   0.0000   441.8461      0.351388       19.5370    -0.0245199      -2.26216      -1.41485      0.467972      0.667326      0.723591      0.793773      0.834689      0.839313
  58   7 2613.7831    2.4340  1.3211 11.8220  0.0000  0.0177   0.0273   0.0470    0.0504   0.0000   441.8915       1.17698       20.8643     -0.912762      -3.68069      -3.61351      0.465618      0.644668      0.711774      0.777821      0.834395      0.853339
  58   8 2810.2329    3.4078  1.2741 12.2192  0.0000  0.0162   0.0373   0.0432    0.0565   0.0000   441.9199       2.57456       21.0266      0.663671      -1.29748      -3.59553      0.456893      0.612234      0.681863      0.758819      0.790741      0.806992
  58   9 3002.8556    4.3027  1.2027 12.9748 -0.0000  0.0164   0.0494   0.0430    0.0535   0.0000   442.0002       2.08200       20.3975      -1.91737      -2.79367     -0.766142      0.429800      0.604278      0.643520      0.719183      0.780404      0.787392
  58  10 3191.3410    4.3451  1.4361 13.1734  0.0000  0.0186   0.0470   0.0495    0.0451   0.0000   441.0346       2.61491       21.1072      -1.50182      -2.80924      -3.98411      0.486692      0.680787      0.730798      0.814870      0.840049      0.863531
  58  11 3377.0458    3.6111  2.4412 12.5322  0.0000  0.0242   0.0294   0.0648    0.0339   0.0000   442.0594       2.06524       17.3046     -0.240970      0.599584      -6.25882      0.628760      0.870941      0.976205       1.05291       1.12940       1.14837
  58  12 3560.9176    2.7467  4.1404 12.0069 -0.0000  0.0349   0.0184   0.0943    0.0255   0.0000   441.8103       3.38035       20.1509      -5.31065      0.475653      -6.94516      0.912278       1.25667       1.41644       1.53219       1.63718       1.66393
  58  13 3742.9688    2.2323  6.6201 11.5869  0.0021  0.0545   0.0124   0.1434    0.0233   0.0000   443.3008       3.05488       23.2864      -3.81391      -3.00112      -3.70482       1.35981       1.96661       2.13334       2.38984       2.44163       2.53031
  58  14 3923.3044    1.7581  9.7234 11.3386  0.0011  0.0818   0.0081   0.2083    0.0190   0.0000   437.3217       8.00328       22.8693       3.41984      -6.78715       5.94831       2.11022       2.93498       3.30302       3.59658       3.76351       3.85730
  59   1 1192.2464    0.0738  0.0579  9.1272  0.0000  0.0093   0.0056   0.0138    0.0156   0.0000   440.3702     -0.779968       20.6189      0.985855      -3.79675      0.608218      0.242618      0.329629      0.356894      0.442436      0.364840      0.426539
  59   2 1506.9728    0.2026  0.2120  9.0942  0.0000  0.0077   0.0057   0.0182    0.0186   0.0000   442.2443     0.0796916       21.1771      0.292444      -3.52678     -0.535836      0.219403      0.279576      0.327983      0.365816      0.390958      0.372130
  59   3 1765.3002    0.4297  0.4429  9.2634 -0.0001  0.0105   0.0077   0.0235    0.0279   0.0000   442.6261     -0.506784       21.0437     0.0572535      -3.33553     -0.498813      0.265818      0.372355      0.408726      0.434628      0.452555      0.460275
  59   4 1997.8564    0.7105  0.7766  9.6391 -0.0003  0.0132   0.0100   0.0338    0.0405   0.0000   442.3459     -0.139666       22.1728       1.12690      -3.84509      -1.14702      0.364156      0.506243      0.559666      0.602785      0.644782      0.673022
  59   5 2219.8851    1.1529  1.0738 10.2184  0.0001  0.0155   0.0138   0.0396    0.0526   0.0000   442.3742     -0.243454       21.2505      0.550489      -2.62535      0.226146      0.413461      0.562428      0.617264      0.669975      0.707965      0.732797
  59   6 2428.3834    1.7590  1.3043 11.1658  0.0000  0.0174   0.0198   0.0468    0.0484   0.0000   442.4846      0.754920       20.4157      -1.12470      -1.20608     -0.514194      0.465299      0.654920      0.727118      0.816296      0.878476      0.869582
  59   7 2628.9227    2.5635  1.2655 11.8233  0.0000  0.0169   0.0283   0.0424    0.0508   0.0000   442.3298      0.809115       20.3956      -1.76322      -1.45650      -1.13379      0.456797      0.617368      0.678537      0.738595      0.809231      0.809450
  59   8 2826.2537    3.4595  1.2344 12.5036 -0.0000  0.0163   0.0388   0.0442    0.0516   0.0000   442.7011       1.72834       21.0254     -0.406728      -2.66308      -1.76780      0.421111      0.582331      0.663368      0.707103      0.746623      0.766000
  59   9 3019.6865    4.4005  1.1974 12.9191 -0.0013  0.0158   0.0493   0.0414    0.0538   0.0000   441.9163       2.55033       21.0562      -1.00117      -2.15937      -2.32402      0.429932      0.579488      0.637449      0.708220      0.725554      0.737571
  59  10 3208.8828    4.2798  1.5882 12.9530  0.0000  0.0187   0.0426   0.0507    0.0429   0.0000   442.2076       3.24248       20.1709      -1.10597      -2.25507      -3.66868      0.493740      0.651953      0.763941      0.829571      0.868137      0.902702
  59  11 3395.3909    3.4920  2.4980 12.5437 -0.0000  0.0246   0.0282   0.0667    0.0325   0.0000   444.0698       2.43514       16.3161      -3.00070      -1.25631      -2.30872      0.635029      0.880706      0.978077       1.07755       1.15890       1.18801
  59  12 3580.0297    2.7203  4.3569 11.9501  0.0000  0.0366   0.0177   0.0964    0.0252   0.0000   442.0505       2.39134       16.4208     -0.477082      0.829007      -7.76153      0.927183       1.29857       1.47247       1.60201       1.68444       1.74063
  59  13 3762.6927    2.1509  6.7449 11.5952 -0.0007  0.0554   0.0121   0.1477    0.0234   0.0000   441.2964       3.63557       23.0083      -5.51321     -0.292887      -2.05509       1.40046       1.96882       2.20313       2.41817       2.56200       2.61257
  59  14 3943.7588    1.6714  9.4968 11.3125 -0.0010  0.0830   0.0081   0.2099    0.0197   0.0000   433.8423       8.17322       22.5215      0.904082      -12.2449      -1.10254       2.07159       2.90857       3.25239       3.57271       3.71792       3.88678
  60   1 1200.8390    0.0746  0.0798  9.1687  0.0000  0.0101   0.0053   0.0188    0.0156   0.0000   440.4461      0.196638       20.9788     -0.755244      -3.97445     0.0495717      0.310570      0.380083      0.583083      0.673755      0.751550      0.729395
  60   2 1517.0749    0.2042  0.2430  9.1550  0.0000  0.0085   0.0056   0.0214    0.0190   0.0000   442.0142    -0.0215215       20.8674     -0.239816      -3.85897     -0.544041      0.234073      0.311050      0.341274      0.385293      0.408221      0.441988
  60   3 1776.1390    0.4401  0.4627  9.3382  0.0000  0.0102   0.0077   0.0247    0.0278   0.0000   441.9719     -0.246395       21.9355    -0.0630530      -3.09981       1.01839      0.280621      0.352631      0.413230      0.471640      0.516139      0.505563
  60   4 2010.0684    0.7348  0.7816  9.7794  0.0002  0.0133   0.0102   0.0330    0.0398   0.0000   441.4303     -0.139223       21.8127      -1.41269      -2.97059     -0.619998      0.350650      0.477155      0.530133      0.593553      0.644241      0.640856
  60   5 2233.1121    1.1910  1.1011 10.4795  0.0000  0.0164   0.0143   0.0419    0.0499   0.0000   441.6169      0.375149       21.0508     0.0921468      -2.23476     -0.852912      0.394599      0.568331      0.618752      0.694544      0.715787      0.740601
  60   6 2442.2935    1.7820  1.3486 11.1960  0.0000  0.0178   0.0193   0.0463    0.0456   0.0000   442.1890       1.92526       19.4586     -0.550796      -2.51709      -1.57552      0.457363      0.618690      0.688479      0.764387      0.807844      0.812803
  60   7 2643.8876    2.6243  1.2406 12.0863 -0.0000  0.0168   0.0299   0.0453    0.0494   0.0000   442.8376      0.852499       19.5824     -0.737037      -1.02214     -0.589125      0.423050      0.594512      0.644758      0.737016      0.759896      0.798469
  60   8 2842.2618    3.5643  1.2215 12.5616  0.0000  0.0162   0.0399   0.0428    0.0534   0.0000   441.9401       1.01597       20.1641      -1.32378      -1.86727      -3.58086      0.411090      0.566407      0.642635      0.694781      0.717553      0.741764
  60   9 3036.3881    4.4307  1.1874 13.1535 -0.0000  0.0161   0.0512   0.0424    0.0548   0.0000   441.7398       2.80391       22.0035      -1.29278      -2.53108      -3.75157      0.408684      0.576272      0.621992      0.697031      0.728413      0.733510
  60  10 3226.3667    4.3714  1.6268 12.8572 -0.0000  0.0191   0.0420   0.0483    0.0444   0.0000   442.0615       2.45488       20.5514      -1.87751     -0.885004      -3.30416      0.483936      0.684485      0.756909      0.830943      0.870644      0.899444
  60  11 3413.6116    3.4640  2.6813 12.4557  0.0000  0.0254   0.0265   0.0677    0.0316   0.0000   442.9900       2.79620       17.2276   -0.00947017       2.62053      -6.94434      0.629346      0.892652      0.979232       1.09162       1.13411       1.15238
  60  12 3598.9656    2.6748  4.5785 11.9192  0.0000  0.0372   0.0168   0.0993    0.0250   0.0000   441.8472       2.52518       19.8376      -2.34484      -2.24337      -5.64876      0.931277       1.28292       1.44844       1.57699       1.69591       1.73542
  60  13 3782.3803    2.0754  7.4297 11.6598  0.0023  0.0616   0.0113   0.1631    0.0221   0.0000   441.7625       3.17516       21.8954      -5.73812      -9.03722      -1.13048       1.52985       2.14264       2.44201       2.62646       2.82609       2.86888
  61   1 1209.3617    0.0763  0.0812  9.1650  0.0008  0.0112   0.0052   0.0196    0.0155   0.0000   440.9501      0.740453       20.5958     -0.778682      -3.56073     -0.207926      0.241342      0.397149      0.348690      0.452407      0.430839      0.421147
  61   2 1527.1216    0.2182  0.2179  9.1667  0.0000  0.0078   0.0059   0.0177    0.0187   0.0000   442.0358     -0.630101       21.4678      0.787759      -3.65511     0.0587421      0.205592      0.265364      0.290196      0.324225      0.334673      0.364591
  61   3 1786.8718    0.4549  0.5101  9.3694  0.0000  0.0108   0.0077   0.0264    0.0287   0.0000   442.3892     -0.290579       21.4650      0.437138      -3.09266     0.0910288      0.276987      0.379935      0.426719      0.473836      0.502111      0.527804
  61   4 2022.1666    0.7671  0.8095  9.7624  0.0000  0.0135   0.0103   0.0342    0.0416   0.0000   442.5087     0.0374951       21.0899     -0.328806      -3.09584      -1.26880      0.331547      0.478021      0.516228      0.584636      0.611717      0.641322
  61   5 2246.1361    1.2231  1.0901 10.5449 -0.0000  0.0158   0.0146   0.0417    0.0483   0.0000   442.5136       1.68611       20.1880       1.55855      -2.73878      -1.32078      0.386964      0.550319      0.583166      0.664553      0.701364      0.708888
  61   6 2456.1027    1.8338  1.2985 11.3358  0.0001  0.0179   0.0202   0.0449    0.0454   0.0000   442.1386      0.132535       20.9280      0.700887      -2.10942      -1.48896      0.434218      0.626056      0.660316      0.736680      0.776239      0.800139
  61   7 2658.7060    2.6749  1.2640 12.0348  0.0060  0.0166   0.0299   0.0442    0.0523   0.0000   442.5359       1.44294       20.4021      0.513818      -3.10885      -2.11715      0.418467      0.586809      0.645387      0.727874      0.756808      0.772774
  61   8 2858.0442    3.5743  1.1639 12.8896 -0.0001  0.0160   0.0419   0.0437    0.0481   0.0000   442.4370       2.30991       20.2691      0.215690      -2.43364      -3.10439      0.403233      0.563155      0.605581      0.669597      0.722050      0.736899
  61   9 3052.9799    4.4218  1.2140 13.1627 -0.0000  0.0161   0.0496   0.0428    0.0489   0.0000   441.5422       2.74610       20.3980      -1.18185      -3.52848      -4.20923      0.409295      0.571450      0.605303      0.671750      0.719037      0.729767
  61  10 3243.6376    4.2485  1.5945 13.0921  0.0002  0.0192   0.0424   0.0496    0.0405   0.0000   441.6770       1.76065       22.0465      -1.62133      -4.12518      -3.79857      0.481830      0.651834      0.753749      0.810469      0.855254      0.870181
  61  11 3431.7209    3.3203  2.9136 12.4502  0.0001  0.0269   0.0247   0.0721    0.0288   0.0000   442.7459       3.92218       16.7535      -3.99112       1.26692      -5.26911      0.660720      0.935040       1.03006       1.12404       1.21671       1.22701
  61  12 3617.8229    2.5712  4.7168 11.9285 -0.0003  0.0380   0.0160   0.1047    0.0243   0.0000   441.6381       5.61726       22.3899      -1.98127      -1.44665      -5.85916      0.945758       1.32071       1.46772       1.62443       1.71945       1.76550
  61  13 3801.6891    1.9200  6.7910 11.5519 -0.0016  0.0576   0.0103   0.1558    0.0233   0.0000   442.0800       2.97447       19.9131      -1.30566      -5.78969      -5.20341       1.39817       1.97800       2.20049       2.44133       2.53248       2.61585
  62   2 1537.0239    0.2308  0.2223  9.1442  0.0000  0.0073   0.0060   0.0191    0.0186   0.0000   442.2183     -0.293539       21.5662     -0.167347      -3.53727     -0.971386      0.181652      0.261622      0.283598      0.314171      0.328883      0.343464
  62   3 1797.4992    0.4704  0.5021  9.3509 -0.0000  0.0105   0.0079   0.0255    0.0290   0.0000   442.3291      0.411386       21.6570      0.115406      -3.81325      -1.15278      0.278597      0.357125      0.409465      0.446749      0.467161      0.487972
  62   4 2034.1486    0.7995  0.8426  9.8143  0.0000  0.0133   0.0105   0.0346    0.0405   0.0000   442.6056      0.523946       20.8719     -0.546954      -2.10464      -2.01941      0.326758      0.463096      0.508589      0.551648      0.599133      0.605747
  62   5 2259.0953    1.2309  1.1366 10.6406  0.0000  0.0165   0.0148   0.0427    0.0475   0.0000   442.6800    -0.0828424       20.5516      -1.30441     -0.919264     -0.596511      0.403520      0.550961      0.637807      0.687530      0.739173      0.747231
  62   6 2469.8131    1.9095  1.3599 11.2330  0.0000  0.0173   0.0203   0.0466    0.0479   0.0000   441.2608       1.00694       20.9762     -0.531789      -3.55607     -0.405058      0.434602      0.608734      0.673472      0.730280      0.784928      0.789730
  62   7 2673.4716    2.7214  1.3018 11.9587  0.0000  0.0171   0.0294   0.0438    0.0524   0.0000   443.4740       1.40598       20.0190      -1.20826      -2.71552     -0.447298      0.414428      0.580055      0.630527      0.684489      0.729097      0.750510
  62   8 2873.8056    3.7670  1.2437 12.6003  0.0000  0.0158   0.0406   0.0421    0.0534   0.0000   442.0127       2.54653       20.0081     -0.269027      -3.41227      -2.12442      0.396345      0.540931      0.603028      0.661779      0.670622      0.714638
  62   9 3069.4330    4.5065  1.3262 12.8887  0.0000  0.0165   0.0464   0.0423    0.0509   0.0000   441.6220       2.39629       20.0969      -2.34964      -2.32938      -1.10603      0.403933      0.560769      0.623294      0.683051      0.729035      0.732975
  62  10 3260.8512    4.2353  1.7487 12.8605  0.0000  0.0198   0.0391   0.0510    0.0404   0.0000   442.2326       2.02625       21.2971      -1.74573      -1.01979      -3.52019      0.470200      0.683111      0.730880      0.799394      0.861178      0.867713
  62  11 3449.7394    3.2822  3.0799 12.3285  0.0001  0.0271   0.0233   0.0731    0.0287   0.0000   442.5941       2.00663       18.1634      -2.61827       2.95678      -6.19117      0.666350      0.910614       1.03630       1.12839       1.17254       1.21657
  63   1 1226.2071    0.0879  0.0862  9.1215  0.0000  0.0094   0.0050   0.0173    0.0153   0.0000   440.1746     -0.199013       21.3355     -0.203124      -4.13135     -0.657458      0.231152      0.340878      0.391062      0.416058      0.456835      0.440356
  63   2 1546.7938    0.2269  0.2647  9.1172  0.0000  0.0082   0.0056   0.0211    0.0191   0.0000   442.0163     -0.274013       20.8813      0.206422      -3.29869      0.105560      0.214363      0.283427      0.330430      0.346682      0.388103      0.426071
  63   3 1808.0184    0.4829  0.5605  9.3087  0.0000  0.0110   0.0076   0.0276    0.0304   0.0000   441.8073    -0.0541838       21.0309     -0.276850      -3.42520     -0.730138      0.270864      0.370488      0.411418      0.455473      0.503596      0.507443
  63   4 2046.0458    0.8058  0.8271  9.8622  0.0000  0.0135   0.0106   0.0331    0.0408   0.0000   442.5430     -0.483209       21.3611      0.422724      -3.18234     -0.148940      0.345154      0.452794      0.516166      0.555901      0.597336      0.640135
  63   5 2271.9027    1.3054  1.1902 10.5768  0.0000  0.0165   0.0150   0.0430    0.0515   0.0000   442.0654      0.486153       20.6932      -1.52110      -5.62728      -1.62247      0.391131      0.552233      0.605489      0.670314      0.701666      0.723756
  63   6 2483.3555    1.9541  1.4139 11.2841  0.0000  0.0173   0.0199   0.0461    0.0437   0.0000   442.3188       1.28662       22.0240     -0.346679      -2.54009      -1.14065      0.433738      0.584306      0.651103      0.728119      0.773744      0.806850
  63   7 2688.0634    2.8263  1.3772 11.9489  0.0000  0.0170   0.0291   0.0452    0.0497   0.0000   442.4779      0.612306       20.4887     -0.706420      -2.14130      -2.09625      0.409074      0.571686      0.635111      0.696836      0.723536      0.741256
  63   8 2889.3623    3.8322  1.1943 12.8044  0.0000  0.0156   0.0429   0.0418    0.0527   0.0000   442.3017      0.823397       20.9253      -1.27570      -3.32313      -2.65757      0.385619      0.519906      0.590834      0.649361      0.681279      0.684654
  63   9 3085.7632    4.5240  1.3329 13.0181  0.0000  0.0168   0.0469   0.0424    0.0491   0.0000   441.6372       1.69806       20.1961      -1.20010      -3.02342      -3.96953      0.409607      0.568688      0.616217      0.688348      0.723480      0.760084
  63  10 3277.9613    4.1582  1.7992 12.8603  0.0000  0.0195   0.0376   0.0529    0.0388   0.0000   441.8156       2.81770       21.2794      -2.46666      -1.60656      -4.36092      0.474279      0.653223      0.725747      0.801459      0.858063      0.879660
  63  11 3467.6125    3.2157  3.3978 12.2301  0.0000  0.0283   0.0217   0.0783    0.0280   0.0000   442.0947       2.60532       17.4881      -1.67396      0.404543      -4.63464      0.700385      0.972416       1.08815       1.17857       1.26593       1.31544
  63  12 3655.1038    2.4311  5.3208 11.8361 -0.0005  0.0434   0.0131   0.1147    0.0212   0.0000   441.6690       2.06990       21.2660     -0.934781      -1.51544      -6.64595       1.01324       1.44456       1.59981       1.76761       1.85027       1.88755
  63  13 3840.7295    1.8856  7.8900 11.4417 -0.0010  0.0649   0.0079   0.1752    0.0186   0.0000   440.8455       3.62904       22.3472      -2.37538      -8.98851      -5.72738       1.54814       2.14577       2.45113       2.64297       2.82168       2.91630
  64   1 1234.5476    0.0882  0.1011  9.1006  0.0000  0.0107   0.0051   0.0188    0.0155   0.0000   440.5064    -0.0170182       21.1599      0.305309      -4.35833      0.526344      0.279192      0.387072      0.480436      0.531631      0.527137      0.545497
  64   2 1556.4638    0.2357  0.2562  9.1531  0.0000  0.0085   0.0058   0.0192    0.0192   0.0000   441.7767     -0.538986       21.3593    -0.0561609      -3.09072     -0.258037      0.204883      0.261441      0.314416      0.322243      0.371336      0.374800
  64   3 1818.4628    0.5079  0.5368  9.3540  0.0001  0.0107   0.0081   0.0262    0.0300   0.0000   441.9014     -0.598183       20.9415      0.401144      -2.64073     -0.404187      0.254191      0.342919      0.401066      0.428195      0.454218      0.453204
  64   4 2057.8659    0.8343  0.9370  9.7630  0.0000  0.0141   0.0104   0.0359    0.0451   0.0000   442.5236     0.0756697       21.6363      0.277551      -2.57654      0.437346      0.342591      0.474985      0.522335      0.586743      0.629894      0.639909
  64   5 2284.6027    1.3393  1.1577 10.6665  0.0000  0.0162   0.0153   0.0408    0.0495   0.0000   442.4403     0.0180523       21.5333    0.00955113      -3.10097     -0.800075      0.396768      0.534599      0.599911      0.647992      0.690798      0.711299
  64   6 2496.8422    2.0673  1.3707 11.2527  0.0000  0.0172   0.0211   0.0437    0.0504   0.0000   442.6089      0.734485       20.0465     -0.369481      -2.96379      -1.92557      0.419051      0.587285      0.645174      0.722490      0.775256      0.786483
  64   7 2702.6865    2.8538  1.3580 12.0712 -0.0001  0.0170   0.0294   0.0438    0.0460   0.0000   441.9936      0.721992       21.0657      -1.42360      -1.54551      -1.79957      0.413633      0.574308      0.640464      0.706129      0.766577      0.781638
  64   8 2904.8485    3.9234  1.1351 13.0198 -0.0000  0.0155   0.0452   0.0402    0.0480   0.0000   442.3970       1.39679       21.7045      -1.93705      -2.76770      -2.11646      0.371482      0.529113      0.561607      0.621276      0.670577      0.689980
  64   9 3101.9760    4.5011  1.3379 13.1221  0.0000  0.0167   0.0468   0.0436    0.0449   0.0000   442.8218       1.81182       20.3692     -0.981300     -0.805421      -4.90393      0.398424      0.551190      0.612783      0.690516      0.712302      0.733639
  64  10 3294.9909    4.0368  1.8206 12.9466 -0.0001  0.0196   0.0370   0.0536    0.0359   0.0000   443.5504       1.44371       20.0963     -0.528490      -1.54984      -3.27738      0.488814      0.659156      0.735269      0.788192      0.871031      0.883895
  64  11 3485.3806    3.1318  3.4724 12.1696  0.0001  0.0288   0.0209   0.0786    0.0279   0.0000   442.6716       1.38459       20.6377      -2.70556    -0.0631355      -3.47466      0.700959      0.964938       1.07630       1.17929       1.24436       1.29405
  64  12 3673.5156    2.4275  5.9845 11.8013  0.0008  0.0479   0.0141   0.1284    0.0244   0.0000   441.3360       6.52088       22.0359     -0.843093    -0.0471283      -5.16599       1.10009       1.58101       1.73380       1.92193       2.02272       2.08268
  64  13 3859.7909    1.8809  8.4113 11.4785  0.0010  0.0709   0.0093   0.1807    0.0216   0.0000   438.7638       2.76863       21.6078      -2.89695      0.179641      -5.19062       1.58914       2.28838       2.54467       2.82680       2.91456       2.99901
  65   1 1242.7757    0.0908  0.0878  9.1110  0.0000  0.0107   0.0051   0.0141    0.0153   0.0000   440.9393      0.116528       21.2025     -0.395577      -3.93880      0.288925      0.316156      0.348131      0.379247      0.392255      0.433276      0.493413
  65   2 1566.0250    0.2487  0.2774  9.0928  0.0000  0.0081   0.0057   0.0201    0.0197   0.0000   441.9322     -0.436093       21.1281      0.299656      -3.39444     -0.659368      0.206447      0.273575      0.314619      0.359411      0.382986      0.406411
  65   3 1828.7819    0.5141  0.5664  9.3276  0.0000  0.0109   0.0078   0.0269    0.0313   0.0000   441.8920      0.405627       22.2471     -0.113986      -3.16670    -0.0469831      0.269462      0.348687      0.431470      0.460770      0.503680      0.495377
  65   4 2069.5690    0.8569  0.9176  9.8228  0.0000  0.0135   0.0105   0.0357    0.0428   0.0000   442.6823     -0.871716       21.4482     -0.476929      -3.49593     -0.235551      0.317625      0.437778      0.488156      0.534324      0.572986      0.581218
  65   5 2297.1537    1.3814  1.2553 10.6612 -0.0000  0.0166   0.0152   0.0436    0.0492   0.0000   443.1083      0.397902       21.0522      0.382010      -2.57223      -1.51217      0.403826      0.550190      0.614236      0.683853      0.719719      0.736880
  65   6 2510.1643    2.0786  1.3700 11.5295  0.0000  0.0171   0.0217   0.0453    0.0443   0.0000   443.3949     0.0297459       20.3250      0.508446      -2.75333      -1.51952      0.420836      0.565702      0.633964      0.695596      0.773445      0.775717
  65   7 2717.1152    2.9318  1.3360 12.1478  0.0000  0.0163   0.0303   0.0446    0.0453   0.0000   442.3509      0.908433       21.3298     -0.480194      -2.25498      0.455936      0.387290      0.534218      0.589455      0.673741      0.701690      0.728491
  65   8 2920.1928    4.0062  1.1997 12.9262  0.0000  0.0157   0.0440   0.0414    0.0521   0.0000   442.5669       1.84928       21.4955      0.276406      -2.66114      -2.82278      0.370173      0.497675      0.564666      0.619176      0.670409      0.688536
  65   9 3118.0474    4.5371  1.3483 13.0930  0.0000  0.0162   0.0464   0.0449    0.0450   0.0000   442.4283       1.46956       21.9513      -1.40190      -2.72919      -3.31282      0.377899      0.535459      0.594728      0.653643      0.702738      0.705908
  65  10 3311.8154    3.9806  1.9557 12.8165 -0.0000  0.0200   0.0345   0.0554    0.0360   0.0000   441.9764       2.77878       20.2546     -0.416290     -0.839332      -4.32768      0.479933      0.649255      0.740219      0.798040      0.858152      0.878798
  65  11 3502.9980    3.0611  3.5595 12.2074  0.0000  0.0299   0.0201   0.0801    0.0262   0.0000   441.7926       2.96404       18.4401      -2.44992     -0.700877      -6.56612      0.692788      0.978846       1.08635       1.21310       1.27119       1.32783
  65  12 3692.0621    2.3774  6.0185 11.7812 -0.0013  0.0483   0.0133   0.1294    0.0242   0.0000   441.4718       2.01067       20.2837      -3.43393      -5.37504      -5.93244       1.10181       1.55403       1.74547       1.89175       2.03088       2.08492
  65  13 3878.7988    1.8615  9.0013 11.4845  0.0006  0.0753   0.0088   0.1924    0.0200   0.0000   438.3888      0.685516       19.0389      -5.85906      -2.88124      -7.99381       1.68922       2.39048       2.67872       2.92885       3.08854       3.21026
  66   1 1250.9410    0.0968  0.1116  9.1386  0.0000  0.0090   0.0050   0.0201    0.0153   0.0000   440.5769     -0.917371       21.5015      0.529138      -3.33273     -0.500422      0.242644      0.267249      0.309072      0.351371      0.384530      0.419775
  66   2 1575.4719    0.2483  0.2913  9.1384  0.0000  0.0087   0.0057   0.0215    0.0197   0.0000   442.0662     -0.299738       21.5574     -0.158622      -2.94018    -0.0267051      0.209418      0.273412      0.332055      0.359616      0.408396      0.402639
  66   3 1839.0070    0.5238  0.6245  9.3871  0.0000  0.0116   0.0077   0.0283    0.0318   0.0000   442.0800     -0.578214       20.9623      0.416252      -3.73169     0.0959973      0.274861      0.369966      0.419684      0.457582      0.448379      0.486975
  66   4 2081.2018    0.8798  0.8671  9.9965  0.0000  0.0131   0.0110   0.0340    0.0401   0.0000   442.7977      0.310797       21.9396     -0.646977      -2.35574    -0.0344880      0.322488      0.443181      0.499121      0.546199      0.594804      0.597213
  66   5 2309.6014    1.4072  1.2477 10.6848  0.0000  0.0164   0.0152   0.0423    0.0493   0.0000   443.1454      0.187778       20.7385     -0.402184      -2.54928      -1.64044      0.387767      0.523708      0.587658      0.650701      0.713128      0.739185
  66   6 2523.4605    2.1260  1.4067 11.5759  0.0000  0.0175   0.0218   0.0455    0.0422   0.0000   442.7088       1.52329       21.5621     -0.737539      -1.93838     -0.761397      0.405988      0.563773      0.622605      0.693238      0.769724      0.767838
  66   7 2731.4877    3.0837  1.3217 12.2232  0.0002  0.0164   0.0315   0.0423    0.0466   0.0000   442.0970       1.32221       21.4969     -0.995485      -2.08783      -1.81834      0.374059      0.532044      0.582494      0.669677      0.729908      0.727935
  66   8 2935.4548    4.0161  1.2085 13.0518 -0.0000  0.0158   0.0437   0.0419    0.0439   0.0000   442.2610      0.911791       20.0154     -0.200893      -2.64627      -2.29130      0.353107      0.503280      0.560658      0.614430      0.637597      0.660546
  66   9 3134.0497    4.4712  1.3841 13.0724 -0.0000  0.0164   0.0449   0.0439    0.0435   0.0000   442.5784      0.577172       21.6657      -1.05859      -2.41045      -2.94873      0.387996      0.532003      0.588323      0.648277      0.692765      0.705390
  66  10 3328.5459    3.8157  2.1868 12.7890  0.0000  0.0223   0.0313   0.0577    0.0329   0.0000   443.4778       1.83020       18.4393      -1.63842       1.20493      -4.10634      0.504049      0.720245      0.798102      0.859485      0.927076      0.939935
  66  11 3520.5694    2.9961  3.9992 12.0690  0.0000  0.0316   0.0185   0.0850    0.0256   0.0000   442.8699       2.75329       19.1288      -3.55927      -1.00152      -4.01914      0.726533       1.00834       1.12733       1.23851       1.31572       1.37243
  66  12 3710.1776    2.3726  6.7147 11.7223  0.0065  0.0523   0.0122   0.1405    0.0236   0.0000   440.6238       5.32731       18.6356      -4.44867     -0.126273     -0.138472       1.18508       1.68569       1.86830       2.08641       2.17000       2.24900
  66  13 3897.7071    1.7630  8.7753 11.4609 -0.0001  0.0742   0.0086   0.1917    0.0205   0.0000   440.7012       5.91617       21.8440     -0.468224      -3.53107      -7.58748       1.66585       2.31000       2.64816       2.81915       3.03359       3.11667
  67   2 1584.8029    0.2692  0.3112  9.1370  0.0000  0.0090   0.0058   0.0218    0.0202   0.0000   442.0708     -0.226569       20.7893      0.269920      -3.54126     -0.498069      0.249305      0.343784      0.398935      0.434926      0.456556      0.437655
  67   3 1849.1553    0.5290  0.6042  9.3496  0.0000  0.0112   0.0078   0.0275    0.0329   0.0000   441.8862     -0.357573       21.6167      0.671681      -2.96491     -0.626374      0.252085      0.345534      0.389835      0.425327      0.460308      0.466970
  67   4 2092.7088    0.9030  0.9725  9.9626  0.0001  0.0141   0.0108   0.0365    0.0456   0.0000   442.2001      0.177985       20.6899      0.102068      -4.33818     -0.796555      0.343172      0.471717      0.519958      0.571835      0.613751      0.644970
  67   5 2321.9137    1.4298  1.2546 10.8922  0.0000  0.0169   0.0157   0.0436    0.0461   0.0000   442.8155      0.369907       20.6327      0.903698      -1.72784      -1.77873      0.387093      0.550126      0.606392      0.668727      0.725495      0.729058
  67   6 2536.6189    2.1758  1.4864 11.3903  0.0001  0.0172   0.0210   0.0467    0.0451   0.0000   441.8380      0.886596       21.2627      0.391744      -3.10334      -2.36119      0.392610      0.543544      0.606088      0.679789      0.723266      0.733717
  67   7 2745.7741    3.0573  1.3068 12.3860 -0.0001  0.0165   0.0319   0.0432    0.0447   0.0000   442.4679       1.46055       21.3275      -1.03497      -2.67883      -1.09881      0.370669      0.533108      0.572608      0.627050      0.671327      0.673399
  67   8 2950.5348    4.1577  1.2750 12.9116  0.0000  0.0158   0.0429   0.0408    0.0470   0.0000   442.4233       1.45573       20.3509      -1.53318      -2.10447      -1.81940      0.359967      0.507918      0.558066      0.635292      0.644258      0.675431
  67   9 3149.8714    4.4906  1.4894 13.0532 -0.0000  0.0173   0.0430   0.0450    0.0428   0.0000   442.7378       2.37192       20.3542      -1.74393      -2.27197      -3.11121      0.393906      0.543603      0.609468      0.655520      0.714010      0.749700
  67  10 3345.1707    3.7775  2.4581 12.6165  0.0000  0.0225   0.0282   0.0615    0.0320   0.0000   442.4143       2.13165       19.7189      0.137888      0.454954      -5.00563      0.508223      0.717294      0.776378      0.872217      0.919051      0.940232
  67  11 3537.9227    2.9199  4.1331 12.1088 -0.0000  0.0330   0.0180   0.0887    0.0254   0.0000   439.7440       4.60572       22.5535     -0.161633      -3.33558      -3.89257      0.728916       1.02182       1.16561       1.27537       1.33806       1.39680
  67  12 3728.2904    2.1413  5.9387 11.7274 -0.0074  0.0494   0.0099   0.1324    0.0200   0.0000   443.9398       1.62554       18.3111      -2.10347      -4.55739      -6.88033       1.07790       1.54259       1.69585       1.89334       1.95259       2.03219
  68   1 1267.0586    0.1018  0.0941  9.1761  0.0000  0.0076   0.0049   0.0148    0.0150   0.0000   440.7454     -0.235106       20.7940     0.0919605      -3.83057     0.0237279      0.182810      0.261786      0.294566      0.315892      0.346172      0.354744
  68   2 1594.0311    0.2667  0.2981  9.1825  0.0000  0.0085   0.0058   0.0202    0.0197   0.0000   442.1872     -0.321411       20.4913      0.542689      -4.44322     -0.227687      0.194483      0.260352      0.283840      0.330402      0.351599      0.367344
  68   3 1859.2099    0.5444  0.6381  9.4742  0.0000  0.0112   0.0078   0.0282    0.0311   0.0000   442.2710     -0.230917       21.1824     -0.537220      -4.06455      0.595548      0.255916      0.343562      0.397917      0.434405      0.479059      0.500742
  68   4 2104.1503    0.9087  0.9479 10.1231  0.0000  0.0143   0.0109   0.0355    0.0411   0.0000   442.1277     -0.309453       20.8046     -0.759128      -2.33021      -1.18471      0.314223      0.439351      0.495129      0.546339      0.563874      0.590349
  68   5 2334.1310    1.4956  1.2774 10.8030  0.0000  0.0162   0.0157   0.0424    0.0470   0.0000   442.2722      0.393518       20.7757     -0.416917      -2.92344      0.147365      0.371164      0.510981      0.587513      0.638583      0.665353      0.689779
  68   6 2549.7545    2.2528  1.4363 11.5598  0.0000  0.0168   0.0220   0.0451    0.0445   0.0000   442.4737       1.61524       21.5195     -0.982508      -3.19363      -1.65132      0.386875      0.521848      0.588903      0.660658      0.715069      0.741092
  68   7 2759.8726    3.2009  1.3547 12.1955 -0.0001  0.0158   0.0313   0.0423    0.0479   0.0000   442.9293       1.26809       20.4744     -0.346548      -1.52154      -1.87942      0.362329      0.493553      0.564234      0.608526      0.646720      0.658870
  68   8 2965.5706    4.2705  1.2399 12.9852  0.0000  0.0152   0.0444   0.0401    0.0492   0.0000   441.8108       1.70093       22.2280      -1.29375      -3.28691      -3.25821      0.355462      0.482885      0.540399      0.605039      0.638276      0.659898
  68   9 3165.6538    4.5596  1.5209 13.0519 -0.0001  0.0168   0.0430   0.0454    0.0428   0.0000   442.1206       2.65989       20.0660     -0.888825      -3.05524      -2.21054      0.402043      0.543829      0.614749      0.662845      0.715530      0.729389
  68  10 3361.7305    3.6928  2.3069 12.8479  0.0000  0.0222   0.0294   0.0618    0.0303   0.0000   443.6485       3.53965       17.0798      -1.04047     -0.709955      -5.64155      0.495021      0.684764      0.766776      0.856717      0.917151      0.939398
  68  11 3555.3220    2.8086  4.3038 12.1706 -0.0012  0.0348   0.0171   0.0927    0.0238   0.0000   443.6538       1.59332       20.6335      -2.16973      -1.27944      -5.97986      0.771756       1.05830       1.19738       1.32033       1.39475       1.41320
  69   1 1275.0079    0.1109  0.1127  9.1029  0.0000  0.0081   0.0048   0.0163    0.0152   0.0000   440.7165     0.0972964       21.8255      0.289767      -4.12705      0.149323      0.175022      0.270281      0.291070      0.321450      0.368850      0.406421
  69   2 1603.1612    0.2775  0.3054  9.1562  0.0000  0.0081   0.0058   0.0207    0.0198   0.0000   441.6173     -0.608793       21.4205     -0.236585      -3.54855     -0.644499      0.182302      0.252653      0.275634      0.324439      0.324711      0.334056
  69   3 1869.2059    0.5763  0.6025  9.5251  0.0008  0.0107   0.0083   0.0276    0.0307   0.0000   441.9195     -0.103299       21.5404     -0.224799      -4.33708     -0.408094      0.233487      0.327599      0.366171      0.405913      0.439752      0.441129
  69   4 2115.4570    0.9601  0.9397 10.1004  0.0000  0.0137   0.0114   0.0344    0.0430   0.0000   442.5823  -0.000892125       21.1130     -0.142674      -3.35660     -0.956553      0.301052      0.419710      0.472189      0.522148      0.557459      0.560716
  69   5 2346.2275    1.5184  1.3198 10.8799  0.0000  0.0164   0.0158   0.0446    0.0453   0.0000   442.8043      0.162105       21.9343      0.567004      -2.27141      -1.51824      0.369792      0.503610      0.567972      0.632146      0.659290      0.687157
  69   6 2562.6879    2.2661  1.3971 11.6620 -0.0000  0.0169   0.0224   0.0444    0.0421   0.0000   441.4215       1.85934       20.3828     -0.402096      -3.50288     -0.982811      0.372188      0.524296      0.577777      0.652582      0.678239      0.688137
  69   7 2773.9755    3.2214  1.2633 12.5214  0.0000  0.0157   0.0340   0.0419    0.0448   0.0000   441.8124      0.885038       21.6985      -1.48725      -2.90607      -2.02968      0.364747      0.494286      0.551415      0.614514      0.658709      0.697441
  69   8 2980.4477    4.2677  1.3196 12.7313  0.0000  0.0154   0.0420   0.0406    0.0527   0.0000   442.0305       2.00654       20.7321      -1.73617      -2.99729      -1.57826      0.353636      0.473398      0.536632      0.588989      0.652347      0.666860
  69   9 3181.2870    4.3963  1.5560 13.0853 -0.0009  0.0176   0.0416   0.0478    0.0394   0.0000   441.7165       1.71850       20.7913     -0.686278      -2.03476      -2.78312      0.392924      0.549549      0.614514      0.664208      0.717334      0.741969
  69  10 3378.2246    3.7531  2.6259 12.4888  0.0001  0.0231   0.0267   0.0629    0.0322   0.0000   443.0092       2.70618       18.0773      -2.28829      0.324843      -5.41278      0.493597      0.700525      0.765073      0.855703      0.899291      0.934565
  69  11 3572.5283    2.8022  4.6250 12.0900 -0.0023  0.0368   0.0171   0.0967    0.0251   0.0000   441.4228       2.65840       18.4357     -0.109419      -2.12730      -4.51158      0.785086       1.12285       1.23700       1.39983       1.43904       1.49285
  69  12 3764.5324    1.9651  6.0933 11.8286 -0.0077  0.0543   0.0105   0.1426    0.0210   0.0000   442.5442       1.55542       20.7614     0.0231408      -8.91940      -2.78376       1.13988       1.65628       1.78387       2.03694       2.11632       2.19714
  70   1 1282.9007    0.1022  0.0993  9.0928  0.0000  0.0087   0.0049   0.0134    0.0150   0.0000   440.5904     -0.415808       21.3425    -0.0680854      -3.46118     0.0305137      0.228928      0.304890      0.378203      0.393700      0.414772      0.388441
  70   2 1612.1721    0.2874  0.3211  9.1522  0.0000  0.0086   0.0059   0.0204    0.0203   0.0000   441.8580     -0.433018       21.2350     -0.605475      -3.51892      0.816273      0.191370      0.265705      0.301540      0.336389      0.364826      0.367664
  70   3 1879.0982    0.5923  0.6372  9.4795  0.0000  0.0111   0.0083   0.0266    0.0327   0.0000   442.0707      0.535843       20.9831      0.326485      -3.98148      0.407458      0.253816      0.335566      0.384035      0.419255      0.448659      0.480390
  70   4 2126.6806    0.9589  1.0503 10.1761  0.0001  0.0145   0.0112   0.0389    0.0424   0.0000   442.7349       1.16386       21.8715    -0.0403514      -3.10475      -1.04340      0.330347      0.453632      0.516957      0.555875      0.606757      0.622450
  70   5 2358.1986    1.5628  1.3091 10.9389  0.0000  0.0163   0.0161   0.0433    0.0440   0.0000   441.9154      0.182832       20.3425      0.345428      -1.94855     -0.670137      0.360665      0.493275      0.565033      0.615462      0.654483      0.686212
  70   6 2575.5920    2.3164  1.4492 11.7054 -0.0001  0.0170   0.0225   0.0452    0.0400   0.0000   442.0343      0.686089       20.7861     -0.971988      -3.33761      -1.96520      0.370927      0.511182      0.579721      0.631015      0.684765      0.697556
  70   7 2787.9444    3.2988  1.2983 12.4524 -0.0000  0.0155   0.0332   0.0420    0.0438   0.0000   442.8643       1.21919       20.9637      -1.80528      -2.87590      -1.42114      0.344307      0.480139      0.525408      0.587044      0.650698      0.655353
  70   8 2995.2208    4.3223  1.2284 13.0102  0.0000  0.0151   0.0451   0.0402    0.0501   0.0000   442.5185       1.16856       21.0141      -1.06158      -2.57580      -2.87066      0.336205      0.465892      0.510177      0.571638      0.609103      0.622521
  70   9 3196.8456    4.3986  1.6246 13.0094  0.0000  0.0176   0.0395   0.0464    0.0375   0.0000   442.4033       1.52297       20.1916      -1.98918     -0.581079      -2.81016      0.390631      0.525701      0.601863      0.661401      0.706041      0.732654
  70  10 3394.5880    3.5508  2.6556 12.5133  0.0000  0.0233   0.0251   0.0626    0.0298   0.0000   442.9913       1.71973       18.6109     -0.405977     -0.751078      -4.07718      0.525991      0.714237      0.799508      0.887111      0.948181      0.981143
  70  11 3589.5612    2.6858  4.5268 12.0172  0.0044  0.0361   0.0161   0.0972    0.0263   0.0000   441.2085       3.92454       18.0587     -0.600568      -3.86107      -3.37223      0.752870       1.08770       1.20094       1.33234       1.39585       1.46215
  70  12 3781.9936    2.0101  6.8083 11.7787  0.0035  0.0564   0.0096   0.1510    0.0197   0.0000   442.1939       4.37834       20.8371     -0.138850      -2.81673      -6.22377       1.18944       1.67241       1.87017       2.09066       2.18028       2.24788
  71   1 1290.7362    0.1127  0.1477  9.1139  0.0000  0.0083   0.0047   0.0199    0.0153   0.0000   440.7451    -0.0356691       20.9368     -0.162064      -3.89778      0.207354      0.186885      0.244970      0.300088      0.330702      0.360968      0.356751
  71   2 1621.0826    0.2990  0.3408  9.1272  0.0000  0.0086   0.0058   0.0206    0.0209   0.0000   441.6785     -0.229562       21.3577   -0.00174462      -3.23395     -0.696842      0.192771      0.253302      0.293954      0.334115      0.327950      0.357739
  71   3 1888.8757    0.5861  0.6873  9.4905  0.0000  0.0117   0.0080   0.0290    0.0333   0.0000   442.2578     0.0736749       20.5780     -0.140929      -3.25515     -0.475667      0.245673      0.345174      0.386248      0.420000      0.454968      0.480362
  71   4 2137.8316    1.0095  1.0924 10.0317  0.0000  0.0145   0.0112   0.0384    0.0480   0.0000   442.5882      0.969067       21.7548     -0.618712      -2.34243     -0.626102      0.318585      0.436985      0.483005      0.547046      0.580101      0.601347
  71   5 2370.0170    1.6746  1.4105 10.6484 -0.0001  0.0162   0.0158   0.0425    0.0495   0.0000   442.2345    -0.0260614       21.4604     -0.955240      -2.72901      -1.25780      0.345505      0.487746      0.544022      0.598315      0.642949      0.646387
  71   6 2588.4122    2.4101  1.4401 11.6846 -0.0033  0.0164   0.0227   0.0440    0.0409   0.0000   442.4167      0.463232       20.8836      -1.16278      -2.87935      -2.74902      0.361058      0.494734      0.549800      0.612536      0.642798      0.674731
  71   7 2801.8213    3.4242  1.3543 12.3880  0.0000  0.0155   0.0330   0.0415    0.0453   0.0000   442.9946      0.731899       21.0429      -1.51813     -0.906472      -1.44740      0.352320      0.473954      0.532308      0.574596      0.626798      0.640033
  71   8 3009.9518    4.3387  1.3012 13.0762  0.0000  0.0157   0.0441   0.0422    0.0462   0.0000   442.1493       1.50628       20.1722      -1.02121      -2.70948      -1.40592      0.335000      0.477262      0.523135      0.585645      0.617204      0.628638
  71   9 3212.2537    4.3208  1.6176 13.1583 -0.0001  0.0179   0.0399   0.0489    0.0372   0.0000   442.4873       1.24237       20.1995      -1.91933      -2.16932      -2.98479      0.383372      0.541000      0.584139      0.649619      0.701098      0.745109
  71  10 3410.7583    3.4677  3.0241 12.4581  0.0000  0.0252   0.0232   0.0697    0.0279   0.0000   443.9986       3.25814       18.7009     -0.373274      0.785648      -5.79253      0.537241      0.756880      0.842247      0.930299      0.998559       1.04114
  71  11 3606.4708    2.3607  4.3382 12.0376 -0.1989  0.0657   0.0147   0.1127    0.0285   0.0000   443.5075       4.16528       19.6443     -0.781208      -2.67460     -0.789184      0.942829       1.95991       1.60715       2.16840       1.88689       2.06306
  72   1 1298.4968    0.1109  0.1299  9.1171  0.0000  0.0082   0.0047   0.0181    0.0151   0.0000   440.9444    -0.0245195       21.2189     -0.522775      -3.58669     0.0707308      0.192774      0.219142      0.267999      0.298359      0.311425      0.346361
  72   2 1629.8891    0.2975  0.3273  9.1922  0.0000  0.0083   0.0059   0.0203    0.0203   0.0000   441.6874     -0.213025       21.2536      0.143623      -3.01320     0.0136362      0.185424      0.250801      0.299523      0.317298      0.354366      0.350699
  72   3 1898.6297    0.6151  0.6826  9.5837  0.0000  0.0112   0.0083   0.0290    0.0328   0.0000   441.6331      0.146845       21.0382    0.00593734      -3.80976      0.723869      0.254264      0.343194      0.380703      0.422573      0.463343      0.490976
  72   4 2148.8960    1.0129  1.0807 10.1665  0.0000  0.0145   0.0113   0.0380    0.0457   0.0000   442.3724     0.0435097       21.0828     -0.389130      -3.65246     -0.741309      0.320647      0.437459      0.479977      0.539068      0.580268      0.600854
  72   5 2381.8266    1.6623  1.4370 10.8052 -0.0055  0.0168   0.0156   0.0432    0.0449   0.0000   442.7432      0.232129       20.4619      0.100851      -2.42476     -0.877361      0.370314      0.508109      0.578473      0.621461      0.682512      0.696402
  72   6 2601.1414    2.4789  1.4719 11.6376 -0.0000  0.0165   0.0229   0.0439    0.0440   0.0000   442.1803      0.343099       21.0324     -0.625581      -2.16772     -0.509731      0.353229      0.476237      0.545389      0.584155      0.654579      0.669047
  72   7 2815.5993    3.5734  1.3509 12.4677  0.0000  0.0155   0.0345   0.0413    0.0461   0.0000   441.9981      0.516236       22.2753      -1.67141      -3.23112      -2.95091      0.335514      0.457173      0.517973      0.564396      0.610362      0.613256
  72   8 3024.5265    4.3212  1.3328 13.1430  0.0000  0.0157   0.0429   0.0423    0.0415   0.0000   442.2688       1.97967       20.3457      -1.61949      -2.20893      -2.79846      0.337247      0.471113      0.519361      0.585068      0.620879      0.642809
  72   9 3227.5614    4.3624  1.6597 13.1356 -0.0001  0.0178   0.0392   0.0482    0.0369   0.0000   442.2426       1.97143       19.4583      -1.72222      -2.31979      -3.72922      0.381445      0.520214      0.599811      0.646711      0.683630      0.714840
  72  10 3426.9834    3.3830  3.0796 12.4654 -0.0000  0.0258   0.0226   0.0705    0.0272   0.0000   443.1047       3.09152       18.7830      -2.54030      0.774178      -3.08449      0.539526      0.756643      0.857917      0.941933      0.991883       1.02349
  73   1 1306.2049    0.1209  0.1415  9.1295  0.0000  0.0081   0.0047   0.0172    0.0151   0.0000   440.5929     -0.174409       21.3623    -0.0629915      -3.31788      0.197567      0.171755      0.235108      0.280145      0.303026      0.328917      0.346604
  73   2 1638.6196    0.3168  0.3486  9.1839 -0.0002  0.0084   0.0060   0.0204    0.0210   0.0000   441.5088     -0.372219       21.5555     -0.612379      -3.81471     -0.339308      0.180951      0.237017      0.270754      0.304902      0.320695      0.333609
  73   3 1908.3089    0.6296  0.6960  9.6117  0.0000  0.0117   0.0083   0.0287    0.0328   0.0000   442.1260   0.000946764       21.1305     -0.243820      -2.64691     -0.258684      0.233956      0.341129      0.367539      0.419738      0.441057      0.453069
  73   4 2159.8512    1.0566  1.0924 10.2460  0.0003  0.0148   0.0116   0.0382    0.0459   0.0000   442.9545       1.07880       21.2011     -0.642883      -3.63210     -0.287851      0.309126      0.432514      0.473631      0.528696      0.566994      0.587854
  73   5 2393.4723    1.6863  1.3470 11.0793 -0.0003  0.0163   0.0167   0.0427    0.0431   0.0000   442.1706      0.427214       22.2484    -0.0374195      -3.23144      -1.55386      0.345951      0.473774      0.537503      0.585238      0.607418      0.630002
  73   6 2613.7873    2.5291  1.4477 11.8721  0.0009  0.0164   0.0238   0.0438    0.0414   0.0000   442.5348      0.941333       21.2859      -1.74757      -3.05114      -2.03892      0.345647      0.472808      0.540172      0.572224      0.624261      0.653228
  73   7 2829.2950    3.4757  1.3252 12.7156  0.0000  0.0160   0.0346   0.0423    0.0408   0.0000   442.5924      0.566995       21.1940      -1.44981      -3.43733      -2.00613      0.331370      0.469441      0.508086      0.581674      0.598180      0.641783
  73   8 3039.0023    4.4662  1.3748 13.0747  0.0000  0.0157   0.0429   0.0421    0.0435   0.0000   442.4801       1.66563       20.7532      -1.19539      -2.30855      -2.35579      0.336163      0.465992      0.509493      0.575945      0.622750      0.639949
  73   9 3242.8157    4.3478  1.7384 13.0272  0.0000  0.0180   0.0375   0.0483    0.0370   0.0000   441.9327       2.16346       20.7786      -1.76695      -1.63719      -2.88571      0.382340      0.530710      0.585936      0.660473      0.698539      0.730096
  73  10 3442.9957    3.3296  3.2987 12.4240 -0.0000  0.0269   0.0216   0.0722    0.0267   0.0000   442.9297       4.12486       18.9290      -1.56905     -0.450417      -5.52055      0.562189      0.775055      0.876884      0.958155       1.02605       1.06720
  73  11 3640.5217    2.2804  4.7304 12.0388 -0.0150  0.0427   0.0140   0.1169    0.0262   0.0000   441.6730       7.66731       20.6767      -6.39401      -4.68972      -1.32961      0.923911       1.20348       1.44202       1.56611       1.67221       1.75756
  74   1 1313.8547    0.1268  0.1191  9.0862  0.0000  0.0068   0.0047   0.0146    0.0149   0.0000   440.7180     -0.380406       21.3768    -0.0962680      -3.98778     0.0819615      0.146753      0.173717      0.206646      0.259166      0.235621      0.248908
  74   2 1647.2153    0.3298  0.3820  9.2078  0.0013  0.0091   0.0060   0.0214    0.0216   0.0000   441.4529     -0.224546       21.7332      0.430646      -3.40832     -0.185252      0.192209      0.260348      0.290613      0.306275      0.342070      0.361814
  74   3 1917.9271    0.6296  0.7263  9.5944 -0.0000  0.0118   0.0082   0.0295    0.0342   0.0000   442.3599      0.115262       21.5924     0.0435695      -2.79907     -0.146457      0.247501      0.343335      0.382886      0.418518      0.444283      0.461570
  74   4 2170.6908    1.0876  1.0794 10.2886  0.0000  0.0143   0.0119   0.0373    0.0450   0.0000   442.2300     0.0298796       20.8062     0.0681408      -2.79831     -0.636488      0.298857      0.408601      0.464462      0.521039      0.541757      0.564862
  74   5 2405.0630    1.7145  1.3291 11.2499  0.0000  0.0162   0.0173   0.0426    0.0403   0.0000   442.2556      0.382395       21.0394     -0.466474      -3.14690      -1.35866      0.337353      0.472068      0.525285      0.583825      0.628009      0.652436
  74   6 2626.3915    2.6197  1.4985 11.7227 -0.0028  0.0168   0.0236   0.0431    0.0426   0.0000   442.8311       1.99724       21.7375      0.325140     -0.881961      -1.62278      0.350453      0.489531      0.545272      0.605638      0.645928      0.660972
  74   7 2842.8704    3.5994  1.3763 12.5444 -0.0034  0.0157   0.0339   0.0414    0.0422   0.0000   442.6731       1.75862       21.2094     -0.818076      -2.17010      -2.76439      0.336611      0.452566      0.512419      0.565889      0.619070      0.650384
  74   8 3053.3742    4.3988  1.3193 13.2970  0.0000  0.0158   0.0441   0.0420    0.0420   0.0000   442.7722       1.33707       21.2324     -0.394568      -3.64192      -2.79030      0.334191      0.449869      0.518362      0.558581      0.617811      0.614002
  74   9 3257.9996    4.2554  1.8197 12.9921  0.0000  0.0184   0.0359   0.0495    0.0356   0.0000   442.9114       2.15170       20.5662      -2.87616      -1.68406      -2.34400      0.387028      0.528131      0.603649      0.652552      0.710360      0.730639
  74  10 3458.9422    3.2902  3.4573 12.3525 -0.0000  0.0273   0.0204   0.0740    0.0261   0.0000   443.7695       1.71463       19.5320      -1.01639     -0.836552      -2.58933      0.561795      0.780985      0.865820      0.962080       1.00461       1.06004
  75   1 1321.4378    0.1249  0.1176  9.0966  0.0000  0.0065   0.0047   0.0153    0.0147   0.0000   440.7300     -0.306592       21.4203      0.284583      -3.25033     -0.367373      0.142410      0.180491      0.217849      0.231405      0.275720      0.306366
  75   2 1655.7423    0.3277  0.3551  9.1556  0.0000  0.0083   0.0060   0.0203    0.0209   0.0000   441.7027     -0.161187       21.3304    -0.0797962      -3.33198     -0.185412      0.171942      0.237947      0.264516      0.297419      0.314607      0.340414
  75   3 1927.4733    0.6567  0.7679  9.5414  0.0000  0.0120   0.0083   0.0304    0.0363   0.0000   442.0659     -0.139697       21.6057     -0.173930      -4.06590      -1.45529      0.247072      0.345767      0.373880      0.426270      0.452873      0.476379
  75   4 2181.4692    1.1008  1.1418 10.3392  0.0000  0.0149   0.0118   0.0393    0.0437   0.0000   442.3169     -0.408908       21.7177     -0.331839      -3.84199     -0.181036      0.300415      0.419256      0.468921      0.510675      0.558730      0.574716
  75   5 2416.4813    1.7495  1.4937 10.9971  0.0000  0.0171   0.0162   0.0446    0.0419   0.0000   442.9308       1.07439       21.5922      -1.92857      -1.55163     -0.863630      0.343390      0.484579      0.533654      0.605745      0.628102      0.659306
  75   6 2638.8559    2.6330  1.4253 11.9303 -0.0002  0.0159   0.0248   0.0445    0.0414   0.0000   442.9230       1.46024       20.9783     -0.934129      -3.28378      -2.07951      0.330613      0.448035      0.505936      0.552740      0.597644      0.620164
  75   7 2856.4077    3.6237  1.3523 12.5867 -0.0001  0.0162   0.0343   0.0402    0.0425   0.0000   442.3067       1.38468       20.6594      -1.38503      -3.95856      -3.18358      0.316543      0.460558      0.508086      0.559313      0.584979      0.604547
  75   8 3067.6328    4.5122  1.4340 12.9097 -0.0025  0.0159   0.0409   0.0417    0.0417   0.0000   442.0106       2.86399       20.4184     -0.617074      -1.88896      -4.38868      0.321253      0.445739      0.498858      0.542730      0.588467      0.599836
  75   9 3273.1334    4.2000  1.9359 12.8505 -0.0000  0.0185   0.0336   0.0508    0.0342   0.0000   442.5387       2.36282       20.4057      -1.42616      -1.95185      -4.60779      0.384681      0.533802      0.590860      0.669431      0.704923      0.726995
  75  10 3474.8092    3.2303  3.7983 12.2323  0.0000  0.0292   0.0193   0.0792    0.0258   0.0000   442.6588       3.81249       19.6945      -1.01153      0.173292      -7.36257      0.585281      0.822945      0.923829       1.00828       1.08639       1.12304
  75  11 3673.6429    2.3914  5.7145 12.0342 -0.0017  0.0464   0.0133   0.1247    0.0227   0.0000   441.1087       2.28592       20.4153      -4.30487     -0.504476      -4.16457      0.919785       1.31148       1.45650       1.62861       1.70445       1.80359
  76   1 1328.9651    0.1317  0.1711  9.0745  0.0000  0.0077   0.0045   0.0188    0.0151   0.0000   440.8614     -0.320487       21.1307     -0.275546      -3.67578     0.0965889      0.160870      0.202475      0.252737      0.275735      0.287257      0.314923
  76   2 1664.1987    0.3460  0.3722  9.2174  0.0000  0.0083   0.0062   0.0206    0.0214   0.0000   441.3247     -0.256113       21.5000    -0.0945502      -3.97983      0.472519      0.175663      0.234211      0.268007      0.284347      0.310710      0.318576
  76   3 1936.9018    0.6640  0.8432  9.5397  0.0000  0.0123   0.0080   0.0327    0.0360   0.0000   441.7499     -0.417569       21.0726     -0.484898      -3.68052     -0.797124      0.250882      0.343814      0.382219      0.419918      0.458256      0.472450
  76   4 2192.1597    1.1178  1.0945 10.5533 -0.0000  0.0150   0.0125   0.0384    0.0415   0.0000   442.2799     0.0555819       21.1555      0.375136      -3.99100      -1.78144      0.295579      0.414948      0.463007      0.508051      0.545776      0.564013
  76   5 2427.9176    1.8235  1.4878 11.0515 -0.0000  0.0167   0.0167   0.0441    0.0426   0.0000   442.3606      0.450945       21.0867     -0.976860      -2.35128      -1.25770      0.337396      0.466839      0.517889      0.553646      0.604096      0.627939
  76   6 2651.2867    2.6620  1.5398 11.8245  0.0000  0.0163   0.0238   0.0453    0.0405   0.0000   442.7769       1.31487       21.4820      -1.02326      -3.19837      -1.35883      0.337930      0.465008      0.525427      0.564591      0.614450      0.634536
  76   7 2869.8245    3.7351  1.3281 12.6185  0.0000  0.0150   0.0350   0.0400    0.0423   0.0000   442.5094       1.58804       20.6113      -1.40305      -2.39180      -3.09448      0.303941      0.412059      0.473064      0.512130      0.555462      0.586643
  76   8 3081.8228    4.5063  1.4417 13.0489 -0.0003  0.0160   0.0411   0.0424    0.0392   0.0000   442.3689       1.52180       20.4399      0.725226      -3.45238      -1.38407      0.317558      0.454859      0.490121      0.539956      0.592456      0.609985
  76   9 3288.0239    4.0416  2.0246 12.9427 -0.0000  0.0196   0.0320   0.0538    0.0315   0.0000   444.0898       2.32641       19.6676     -0.896054      -1.08907      -5.11183      0.388023      0.543631      0.600231      0.679638      0.702576      0.734449
  76  10 3490.5944    3.1172  3.6969 12.3355  0.0000  0.0293   0.0191   0.0787    0.0249   0.0000   443.8708       2.96123       21.0457      -1.15111      -1.51613      -4.02132      0.586848      0.814736      0.926014       1.01096       1.08046       1.10686
  76  11 3690.1052    2.3929  6.3129 11.9275  0.0009  0.0496   0.0124   0.1323    0.0241   0.0000   442.9532       2.68961       18.4096      -3.57301     -0.679036      -4.44091      0.961518       1.36438       1.52485       1.69903       1.74027       1.80986
  77   1 1336.4205    0.1318  0.1519  9.1014  0.0000  0.0070   0.0045   0.0175    0.0149   0.0000   440.5925     -0.231421       20.8239      0.568060      -3.63795     -0.475260      0.146488      0.209408      0.221596      0.258040      0.262714      0.271246
  77   2 1672.5356    0.3404  0.3895  9.2178  0.0000  0.0086   0.0060   0.0217    0.0218   0.0000   441.2869     0.0115112       21.7505     -0.287805      -4.14640     -0.219772      0.181260      0.247307      0.285127      0.306094      0.313283      0.344732
  77   3 1946.3268    0.6872  0.7982  9.6189  0.0000  0.0122   0.0084   0.0301    0.0366   0.0000   441.8130     -0.117027       21.0297     0.0154021      -3.75082      -1.13242      0.242709      0.340773      0.389413      0.425027      0.469058      0.490372
  77   4 2202.7642    1.1491  1.1537 10.4631  0.0000  0.0149   0.0123   0.0395    0.0449   0.0000   442.8547      0.405539       22.1757      -1.10914      -4.35370     -0.353454      0.301760      0.423723      0.461017      0.526183      0.565860      0.589308
  77   5 2439.1489    1.8596  1.4872 11.1998  0.0001  0.0168   0.0169   0.0442    0.0401   0.0000   442.4770       1.14913       21.6103     -0.470876      -2.99181    -0.0481735      0.325486      0.469889      0.514216      0.560462      0.611944      0.630759
  77   6 2663.6532    2.7163  1.4914 11.9378  0.0000  0.0165   0.0243   0.0434    0.0404   0.0000   442.5481       1.25523       20.3883      -1.11379      -3.18077      -1.50888      0.322373      0.454123      0.504587      0.572027      0.598591      0.621761
  77   7 2883.1504    3.8191  1.3533 12.6919  0.0000  0.0150   0.0361   0.0415    0.0438   0.0000   442.9058       1.78730       20.1873      -1.96527      -2.89561     -0.702794      0.303114      0.412948      0.470550      0.508939      0.562187      0.571810
  77   8 3095.9211    4.5092  1.4221 13.2197 -0.0001  0.0157   0.0419   0.0429    0.0389   0.0000   442.0602       1.45619       20.7264      -2.09741      -2.98598      -2.78011      0.320865      0.433090      0.483636      0.535589      0.568024      0.597646
  77   9 3302.9041    4.0335  2.1287 12.9528  0.0000  0.0201   0.0310   0.0543    0.0307   0.0000   443.3261       1.82411       19.7138      -1.38866      -3.24989      -4.91551      0.395172      0.562287      0.621859      0.705055      0.739040      0.774794
  77  10 3506.2762    3.0615  4.0136 12.3365  0.0000  0.0317   0.0186   0.0838    0.0247   0.0000   443.9427       4.58636       18.6701      -2.00863    0.00212602      -5.72938      0.610510      0.864318      0.958728       1.07803       1.13044       1.18132
  77  11 3706.5350    2.3976  6.9253 11.8124 -0.0027  0.0535   0.0070   0.1376    0.0096   0.0000   443.5361    -0.0969487       18.9723      -2.47978      -2.96017      -3.34988       1.05560       1.45400       1.66713       1.82926       1.94853       2.00600
  78   1 1343.8227    0.1385  0.1844  9.0940  0.0000  0.0082   0.0045   0.0187    0.0152   0.0000   440.7715    0.00703033       21.5494     0.0223834      -3.09735      0.839843      0.178248      0.220144      0.269166      0.289468      0.303486      0.372581
  78   2 1680.7877    0.3604  0.4377  9.1854  0.0000  0.0095   0.0059   0.0215    0.0231   0.0000   441.7125     -0.645027       21.3701    -0.0694875      -3.42318     0.0975546      0.195107      0.261696      0.304242      0.327370      0.341090      0.370391
  78   3 1955.6415    0.6808  0.8784  9.6390  0.0000  0.0131   0.0081   0.0328    0.0374   0.0000   441.8054      0.364431       21.3107     0.0442978      -4.37869      0.155036      0.254550      0.354877      0.405449      0.449440      0.475691      0.488732
  78   4 2213.2263    1.1814  1.2647 10.4137 -0.0000  0.0153   0.0118   0.0402    0.0418   0.0000   442.2607      0.609992       20.9656     -0.499030      -3.25838      0.314545      0.312571      0.417696      0.483340      0.528038      0.572481      0.589700
  78   5 2450.3757    1.8892  1.5480 11.2460 -0.0000  0.0168   0.0169   0.0464    0.0389   0.0000   442.9223      0.647097       21.5586    -0.0722710      -2.63825     -0.178834      0.330623      0.457507      0.512436      0.567281      0.620759      0.640956
  78   6 2675.9494    2.8122  1.4588 12.1134 -0.0000  0.0158   0.0253   0.0430    0.0376   0.0000   442.9190       1.40417       20.4148      -1.66361      -3.46107      -1.22513      0.316096      0.435327      0.486944      0.529338      0.563450      0.582452
  78   7 2896.3882    3.8834  1.3635 12.7622 -0.0001  0.0154   0.0362   0.0402    0.0431   0.0000   443.1424       1.29544       21.3137      -1.74970      -2.04423      -1.02111      0.305777      0.421500      0.476175      0.513729      0.550698      0.576734
  78   8 3109.9259    4.5546  1.4466 13.0818 -0.0001  0.0158   0.0409   0.0412    0.0406   0.0000   442.8870       1.41640       20.7418     -0.520365      -2.74282      -2.89946      0.314726      0.438442      0.494688      0.533310      0.583440      0.598459
  78   9 3317.7192    3.9526  2.1994 12.8634  0.0000  0.0202   0.0298   0.0550    0.0319   0.0000   442.5530       2.62191       20.3038      -1.24317     -0.959317      -3.65069      0.401402      0.553212      0.615231      0.686974      0.721808      0.751761
  78  10 3521.8861    3.0117  4.1753 12.3362  0.0000  0.0325   0.0181   0.0878    0.0244   0.0000   444.3526       2.76735       18.8237      -1.35448    -0.0160528      -2.78770      0.621937      0.882750      0.987869       1.10457       1.16632       1.23004
  78  11 3722.9134    2.4432  7.6617 11.6812 -0.0012  0.0565   0.0064   0.1473    0.0078   0.0000   441.3057     -0.102324       22.9854      -1.14846      -4.66285      -11.0116       1.12359       1.52539       1.77117       1.90629       2.06856       2.13243
  79   1 1351.1682    0.1240  0.1643  9.1072  0.0000  0.0078   0.0043   0.0193    0.0147   0.0000   440.4726     -0.512831       21.6530      0.305120      -3.44672     -0.296579      0.144153      0.185439      0.242260      0.250960      0.265857      0.267898
  79   2 1688.9621    0.3661  0.4151  9.2272  0.0000  0.0089   0.0061   0.0212    0.0225   0.0000   441.5598   -0.00700073       21.5975     -0.532257      -4.16441     -0.140743      0.174432      0.237926      0.257802      0.300428      0.312083      0.326798
  79   3 1964.9414    0.6937  0.8815  9.7000  0.0000  0.0126   0.0081   0.0331    0.0353   0.0000   442.1025    -0.0108327       21.7323   -0.00508816      -2.83340     0.0339998      0.251290      0.342149      0.396449      0.424705      0.454509      0.480317
  79   4 2223.6659    1.1999  1.2428 10.5327  0.0000  0.0150   0.0122   0.0419    0.0420   0.0000   441.9608      0.332640       21.4729      0.234105      -3.81664      0.255500      0.297229      0.409414      0.458277      0.514418      0.533872      0.561813
  79   5 2461.5337    1.9305  1.5221 11.3035  0.0000  0.0171   0.0173   0.0443    0.0390   0.0000   442.7003      0.709338       20.8468      0.612969      -3.25335      -1.19409      0.324463      0.459058      0.504192      0.570581      0.594311      0.628388
  79   6 2688.1766    2.8659  1.4988 12.0959  0.0000  0.0162   0.0255   0.0435    0.0392   0.0000   442.8508      0.672175       21.8269      -1.13923      -2.38825      -1.79575      0.320455      0.446599      0.497529      0.548547      0.602428      0.613098
  79   7 2909.5696    3.9739  1.3617 12.7781  0.0001  0.0151   0.0367   0.0399    0.0425   0.0000   442.7588       1.53061       21.4290      -1.22614      -2.65955      -1.69983      0.297328      0.415691      0.452513      0.515280      0.532258      0.554022
  79   8 3123.8430    4.4537  1.5499 13.1497 -0.0000  0.0167   0.0393   0.0439    0.0373   0.0000   442.5690       2.38739       20.5136      -1.64168      -2.13829      -3.13892      0.318132      0.446118      0.501089      0.549270      0.595496      0.619004
  79   9 3332.4317    3.8305  2.4550 12.8506  0.0000  0.0217   0.0275   0.0591    0.0290   0.0000   443.1529       1.84878       19.9919      -2.47118     -0.490261      -2.45482      0.420169      0.582109      0.667487      0.717961      0.788205      0.819663
  79  10 3537.4399    2.9180  4.2281 12.3384  0.0000  0.0334   0.0176   0.0889    0.0242   0.0000   443.7319       1.16558       17.9157     -0.840837      0.168712      -4.82622      0.633375      0.896829       1.00282       1.09501       1.16400       1.21712
  79  11 3739.2986    2.3723  7.5227 11.7644  0.0044  0.0575   0.0061   0.1432    0.0064   0.0000   441.9622      0.315971       20.7973     -0.395419      -4.13197      -4.56219       1.06692       1.51468       1.69945       1.87509       1.96283       2.02534
  80   1 1358.4604    0.1318  0.1758  9.1086  0.0000  0.0081   0.0044   0.0183    0.0148   0.0000   440.4832     -0.447229       21.7220      0.241220      -3.79542    0.00910398      0.162317      0.189805      0.255581      0.265318      0.317835      0.308397
  80   2 1697.0336    0.3697  0.4699  9.2732  0.0000  0.0098   0.0059   0.0237    0.0226   0.0000   441.0891     0.0785833       21.2174     -0.485259      -3.56868      0.416785      0.187644      0.255423      0.296556      0.321598      0.338235      0.355717
  80   3 1974.1561    0.7297  0.8987  9.6678 -0.0001  0.0126   0.0084   0.0333    0.0382   0.0000   442.3246     -0.212239       21.2806     -0.340983      -2.97609      0.401551      0.249487      0.331972      0.386524      0.425286      0.443886      0.474405
  80   4 2233.9494    1.2258  1.2664 10.5431 -0.0000  0.0157   0.0122   0.0402    0.0410   0.0000   442.1604      0.769111       21.2001     -0.204034      -3.87266     -0.719983      0.297869      0.416002      0.473924      0.528572      0.563643      0.570075
  80   5 2472.5377    1.9821  1.5991 11.2630  0.0000  0.0169   0.0171   0.0452    0.0391   0.0000   442.9033      0.473657       20.8688      -1.24723      -3.71213      -1.73484      0.333359      0.461977      0.516711      0.565471      0.634391      0.652371
  80   6 2700.2915    2.9313  1.4405 12.1262 -0.0001  0.0158   0.0266   0.0426    0.0406   0.0000   442.5684      0.676703       20.6950      -1.49210      -3.55241      -1.46921      0.302112      0.418164      0.470318      0.504965      0.552390      0.561123
  80   7 2922.6210    4.0592  1.3530 12.7231  0.0000  0.0151   0.0367   0.0384    0.0440   0.0000   443.1462       2.24103       20.7286      -1.16467      -2.91136      -2.20548      0.287654      0.407773      0.452478      0.490668      0.536495      0.548071
  80   8 3137.6585    4.5127  1.5652 13.0436  0.0000  0.0161   0.0382   0.0424    0.0361   0.0000   442.7949       2.54523       20.6980      -1.18546      -2.85738      -2.40599      0.312875      0.423697      0.491302      0.521510      0.570218      0.586930
  80   9 3347.0778    3.7612  2.6094 12.7946  0.0000  0.0222   0.0259   0.0620    0.0272   0.0000   443.2890       3.86193       18.6377      -1.11565     -0.275416      -3.57716      0.418353      0.590662      0.664178      0.728258      0.774662      0.807382
  80  10 3552.8053    2.9067  4.4549 12.2276  0.0001  0.0342   0.0167   0.0932    0.0254   0.0000   443.1683       2.37426       18.9438     -0.838115      -2.20684      -3.79932      0.639018      0.891880       1.01506       1.11505       1.17816       1.23619
  80  11 3755.3823    2.0722  6.6025 11.9425 -0.0032  0.0555   0.0111   0.1445    0.0239   0.0000   441.9352       3.03271       21.7931      -3.33449      -2.63451      -3.03485       1.00101       1.44940       1.62104       1.79353       1.89051       1.96380
  81   1 1365.6976    0.1389  0.1550  9.0627  0.0000  0.0068   0.0044   0.0153    0.0147   0.0000   440.7052    -0.0857340       21.1851     0.0824466      -3.65949     -0.361833      0.122016      0.175661      0.197693      0.234047      0.233237      0.254712
  81   2 1705.0378    0.3785  0.4551  9.2634  0.0000  0.0092   0.0060   0.0224    0.0234   0.0000   441.4371     -0.173562       20.9727     0.0185416      -3.80835     -0.297584      0.188151      0.249988      0.286660      0.304617      0.323153      0.339165
  81   3 1983.3143    0.7587  0.9038  9.6606  0.0000  0.0124   0.0086   0.0324    0.0406   0.0000   441.6788      0.366242       21.7045     -0.428997      -2.98219    -0.0353733      0.236221      0.329268      0.370635      0.403454      0.442091      0.447318
  81   4 2244.1786    1.2752  1.2694 10.4409  0.0005  0.0152   0.0123   0.0397    0.0450   0.0000   442.4522      0.715638       21.9482     -0.651176      -4.24460      -1.25590      0.281980      0.398709      0.438451      0.495933      0.515329      0.541574
  81   5 2483.5427    2.0427  1.5576 11.3171 -0.0000  0.0165   0.0178   0.0446    0.0410   0.0000   442.7110      0.216136       21.7146     -0.777763      -3.49072      -1.20533      0.313817      0.441688      0.490989      0.550418      0.583435      0.613704
  81   6 2712.3703    3.0543  1.4665 12.2499 -0.0000  0.0155   0.0271   0.0423    0.0384   0.0000   443.0668      0.977975       21.0132     -0.571495      -3.17698      -3.31106      0.303133      0.407546      0.461674      0.502755      0.550100      0.557803
  81   7 2935.5931    4.1415  1.4271 12.7639  0.0000  0.0150   0.0368   0.0408    0.0435   0.0000   442.1559       1.12835       21.0781      -1.28873      -2.33862      -2.48092      0.299898      0.408399      0.457732      0.509902      0.542169      0.557677
  81   8 3151.3870    4.5914  1.6098 13.0747 -0.0000  0.0161   0.0384   0.0440    0.0375   0.0000   442.6121       2.25481       21.7389     -0.591436      -3.33317      -2.68890      0.310899      0.418993      0.475968      0.524301      0.557846      0.571274
  81   9 3361.6138    3.7624  2.7176 12.6384  0.0000  0.0226   0.0248   0.0606    0.0289   0.0000   442.6202       2.42317       19.0657      -2.03619     -0.875485      -3.31447      0.422614      0.590896      0.664230      0.726266      0.775787      0.812089
  81  10 3568.1031    2.9543  4.9337 11.9776  0.0000  0.0312   0.0094   0.0912    0.0065   0.0000   444.4477       1.64623       18.3373      -1.02884      -2.54341      -2.77896      0.695224      0.809291       1.07379       1.04894       1.25110       1.24791
  82   1 1372.8907    0.1475  0.1936  9.1025  0.0000  0.0074   0.0044   0.0190    0.0150   0.0000   440.7215   -0.00605745       21.2667      0.262705      -3.24053      0.459287      0.149961      0.196550      0.249399      0.280886      0.308279      0.328162
  82   2 1712.9691    0.3967  0.4949  9.2418  0.0000  0.0096   0.0060   0.0234    0.0243   0.0000   441.3370      0.102908       21.9464     -0.184533      -3.79032     -0.346535      0.188510      0.237913      0.277190      0.313407      0.329397      0.349152
  82   3 1992.4217    0.7534  0.8901  9.7861  0.0000  0.0126   0.0086   0.0322    0.0379   0.0000   441.8451     -0.255133       21.7044     -0.161553      -4.01102      -1.44771      0.236047      0.327338      0.370311      0.403734      0.422432      0.448913
  82   4 2254.3352    1.2794  1.3301 10.6524  0.0000  0.0159   0.0123   0.0413    0.0392   0.0000   442.4200      0.162750       21.2062     0.0624255      -2.36022      0.210587      0.290277      0.413106      0.452721      0.509443      0.549650      0.561446
  82   5 2494.4040    2.0499  1.5327 11.5030  0.0000  0.0162   0.0179   0.0455    0.0362   0.0000   442.5252       1.71832       21.9399     0.0830395      -2.67548     -0.692302      0.306880      0.417121      0.470814      0.531540      0.554195      0.583903
  82   6 2724.3554    3.0416  1.4714 12.2685  0.0000  0.0158   0.0266   0.0423    0.0380   0.0000   442.8515       1.41301       20.9256     -0.647320      -2.92199      -1.73442      0.291942      0.415027      0.453978      0.505468      0.552687      0.560228
  82   7 2948.5032    4.1950  1.3779 12.8724 -0.0015  0.0153   0.0377   0.0394    0.0411   0.0000   442.5735       2.11998       20.9387      -2.06106      -3.65185      -1.30436      0.280162      0.397782      0.436504      0.496699      0.518957      0.537891
  82   8 3165.0421    4.6010  1.6766 12.9801  0.0000  0.0162   0.0374   0.0452    0.0384   0.0000   443.0190       1.94938       21.5118     -0.875050      -2.80929      -3.01060      0.306465      0.425744      0.479925      0.533813      0.581691      0.588412
  82   9 3376.1006    3.6974  2.8002 12.6645 -0.0000  0.0233   0.0241   0.0619    0.0279   0.0000   444.0832       2.08969       19.8484     -0.974528     -0.553810      -4.43449      0.423370      0.597035      0.663808      0.738142      0.786001      0.816791
  83   1 1380.0272    0.1503  0.1821  9.0832  0.0000  0.0075   0.0044   0.0162    0.0148   0.0000   440.3075     -0.276965       21.3606      0.453512      -3.86046      0.236773      0.137514      0.185742      0.208932      0.253286      0.244308      0.281587
  83   2 1720.8147    0.4064  0.4563  9.2893  0.0001  0.0088   0.0062   0.0228    0.0233   0.0000   441.4842    -0.0448088       21.3476     -0.317313      -3.18482     -0.333101      0.164026      0.222781      0.251562      0.281374      0.289082      0.305851
  83   3 2001.4738    0.7572  0.9382  9.8324  0.0000  0.0130   0.0084   0.0335    0.0364   0.0000   442.0394      0.882345       21.4494     -0.335241      -3.77005      0.351544      0.237790      0.332315      0.367567      0.418376      0.444655      0.465236
  83   4 2264.4136    1.2955  1.3463 10.6654  0.0000  0.0156   0.0123   0.0429    0.0383   0.0000   442.4852      0.203715       21.3876      -1.45590      -3.63686     -0.903102      0.287401      0.395209      0.446880      0.493008      0.525918      0.535335
  83   5 2505.2594    2.0912  1.4945 11.6293  0.0000  0.0168   0.0188   0.0436    0.0369   0.0000   442.6309      0.626933       21.0319     -0.163312      -3.35601      -1.64427      0.305748      0.436049      0.481240      0.542728      0.580643      0.599954
  83   6 2736.2826    3.0674  1.5308 12.3028  0.0000  0.0162   0.0263   0.0433    0.0356   0.0000   442.4441       1.16741       20.6405      0.440381      -2.41026      -1.82517      0.293899      0.407791      0.461894      0.498858      0.542856      0.556416
  83   7 2961.3155    4.2502  1.3226 13.0657 -0.0001  0.0149   0.0390   0.0391    0.0387   0.0000   442.9055       1.70633       20.8992      -1.51637      -3.06809      -1.92964      0.269942      0.385649      0.426327      0.463956      0.503307      0.508217
  83   8 3178.6266    4.4735  1.6752 13.0246  0.0000  0.0169   0.0369   0.0448    0.0380   0.0000   442.7653       1.49012       20.8200      -1.67018      -2.62666      -2.73610      0.315616      0.438189      0.487180      0.540274      0.585565      0.610088
  83   9 3390.5158    3.6372  2.8431 12.6388 -0.0000  0.0232   0.0237   0.0628    0.0275   0.0000   443.5161       2.43782       19.8629     -0.983778     -0.989653      -2.52697      0.425218      0.593876      0.667577      0.734876      0.790138      0.827671
  84   1 1387.1030    0.1447  0.1767  9.0658  0.0000  0.0067   0.0043   0.0171    0.0146   0.0000   440.6471     -0.181771       21.0615     -0.217749      -4.12196      0.636517      0.140441      0.182343      0.212869      0.240358      0.244236      0.253589
  84   2 1728.5748    0.4171  0.5031  9.2648  0.0000  0.0095   0.0061   0.0234    0.0243   0.0000   441.2703     -0.219866       21.4232      0.494788      -3.20556     0.0839471      0.172042      0.240252      0.273816      0.308415      0.328293      0.343006
  84   3 2010.4442    0.7962  1.0428  9.6459  0.0001  0.0136   0.0084   0.0350    0.0436   0.0000   442.4416     -0.132687       21.3235     -0.340471      -4.17791     -0.445667      0.250157      0.350315      0.385930      0.431230      0.452076      0.485439
  84   4 2274.3851    1.3195  1.4030 10.6902  0.0000  0.0163   0.0124   0.0424    0.0380   0.0000   442.8971      0.419747       21.3477      -1.08122      -4.36064     -0.183163      0.292083      0.408641      0.448144      0.505760      0.540532      0.556615
  84   5 2516.0047    2.1367  1.5850 11.5224  0.0000  0.0167   0.0182   0.0445    0.0366   0.0000   443.2030      0.543206       20.7614     -0.743673      -2.50271      -1.23278      0.303868      0.421712      0.467389      0.533147      0.551937      0.570910
  84   6 2748.1309    3.1491  1.4148 12.4532  0.0000  0.0155   0.0283   0.0410    0.0372   0.0000   443.4306      0.916256       20.8356      -1.01910      -3.71585      -2.10195      0.288988      0.399791      0.445976      0.489304      0.534431      0.550411
  84   7 2974.0529    4.2526  1.4504 12.8720  0.0000  0.0148   0.0366   0.0416    0.0376   0.0000   442.5709       1.91021       20.4131      -1.00911      -2.89667      -2.07712      0.268716      0.368987      0.414449      0.468687      0.497507      0.515597
  84   8 3192.0729    4.5167  1.7375 13.0829  0.0000  0.0166   0.0363   0.0465    0.0341   0.0000   442.7898       2.30237       21.2142      -1.72544      -2.98022      -1.94476      0.306821      0.419862      0.478320      0.529844      0.562431      0.581770
  84   9 3404.7808    3.5478  3.1436 12.6322  0.0000  0.0248   0.0222   0.0677    0.0254   0.0000   443.3826       2.49692       21.6321      -2.07947      -1.06718      -4.53819      0.453211      0.627473      0.707306      0.794188      0.833086      0.879798
  85   1 1394.1175    0.1592  0.1680  9.0621  0.0000  0.0062   0.0045   0.0150    0.0147   0.0000   440.5915     -0.257553       21.1139     -0.446171      -3.51896      0.258905      0.118626      0.150720      0.184070      0.210356      0.230017      0.231346
  85   2 1736.2595    0.4229  0.4982  9.3207  0.0000  0.0094   0.0062   0.0226    0.0240   0.0000   441.4174     -0.416107       21.3077      0.287067      -3.62117    -0.0204830      0.166482      0.236627      0.259617      0.300759      0.310230      0.327023
  85   3 2019.3626    0.8164  0.9994  9.8230  0.0000  0.0132   0.0087   0.0340    0.0396   0.0000   442.5766     -0.312828       20.6916     0.0688500      -3.38214      0.409156      0.230940      0.330757      0.357986      0.409953      0.430166      0.446796
  85   4 2284.2788    1.3650  1.3664 10.7217 -0.0000  0.0158   0.0129   0.0414    0.0414   0.0000   442.3842      0.577883       21.1991     -0.683799      -3.28129     -0.382613      0.284505      0.389778      0.434498      0.484422      0.525180      0.535148
  85   5 2526.6655    2.1971  1.5539 11.5992  0.0000  0.0165   0.0190   0.0443    0.0381   0.0000   442.5222       1.45560       21.3216     -0.873701      -4.04393      -1.56021      0.296129      0.421762      0.453548      0.526679      0.557785      0.587960
  85   6 2759.9152    3.2553  1.4648 12.3924  0.0000  0.0150   0.0281   0.0420    0.0374   0.0000   442.8242       1.61466       20.9075      -1.43736      -2.14021      -2.04196      0.278046      0.376013      0.422378      0.472127      0.514002      0.526702
  85   7 2986.6876    4.2900  1.4070 13.0694  0.0000  0.0148   0.0377   0.0405    0.0372   0.0000   443.4242       1.19993       20.0909      -1.28655      -3.32047      -3.49537      0.277094      0.380919      0.421238      0.471714      0.499369      0.521105
  85   8 3205.5252    4.4335  1.7862 13.1622 -0.0000  0.0170   0.0351   0.0473    0.0319   0.0000   443.3247       2.10490       20.4571     -0.409081      -2.99394      -3.01449      0.313373      0.425264      0.481562      0.531274      0.571594      0.598188
  85   9 3419.0635    3.4249  3.2204 12.6499 -0.0000  0.0254   0.0215   0.0701    0.0250   0.0000   443.3492       3.38217       20.9952      -1.68902   -0.00389029      -2.76224      0.457722      0.628034      0.710557      0.807287      0.825489      0.864793
  85  10 3628.7078    2.4223  5.1991 12.1777 -0.0067  0.0430   0.0107   0.1110    0.0196   0.0000   442.1300       2.07761       19.6161      -1.26755      -4.14940      -4.04800      0.739795       1.06679       1.17647       1.32851       1.38173       1.45621
  86   1 1401.1085    0.1549  0.1866  9.0422  0.0000  0.0072   0.0043   0.0158    0.0147   0.0000   440.3757     0.0421876       21.4012     -0.270517      -3.94737     -0.531928      0.124847      0.167587      0.198000      0.227175      0.227850      0.245380
  86   2 1743.8967    0.4327  0.5682  9.2576  0.0000  0.0101   0.0060   0.0250    0.0255   0.0000   441.3493      0.229173       21.1434     -0.275546      -3.40701     -0.153834      0.180882      0.243342      0.291468      0.312897      0.346226      0.356928
  86   3 2028.2190    0.8063  1.0074  9.9169  0.0000  0.0132   0.0086   0.0356    0.0375   0.0000   442.2879      0.107150       21.1472     -0.384340      -2.63334      0.385469      0.232121      0.327711      0.369437      0.394080      0.430740      0.457961
  86   4 2294.0757    1.3849  1.4694 10.6896 -0.0001  0.0163   0.0124   0.0433    0.0388   0.0000   442.9661     -0.346068       21.6999      0.864510      -3.44144     -0.140428      0.294994      0.405338      0.463065      0.512572      0.537420      0.551571
  86   5 2537.3318    2.2503  1.6148 11.4430 -0.0002  0.0163   0.0183   0.0440    0.0399   0.0000   442.5945      0.216124       21.4288     -0.273909      -2.16643      -1.53987      0.289961      0.406710      0.457930      0.501681      0.533083      0.550866
  86   6 2771.6528    3.2298  1.4494 12.5378 -0.0000  0.0154   0.0287   0.0423    0.0358   0.0000   442.5649       1.46215       21.3563     -0.778237      -2.76099     -0.725159      0.278881      0.383032      0.426661      0.474782      0.515051      0.518022
  86   7 2999.2390    4.3619  1.3773 13.1470  0.0000  0.0149   0.0391   0.0403    0.0390   0.0000   442.4183      0.930958       20.8157     -0.929135      -2.22151      -1.77863      0.266828      0.374332      0.408070      0.457985      0.496066      0.511144
  86   8 3218.9096    4.3789  1.7454 13.1819  0.0031  0.0171   0.0352   0.0462    0.0328   0.0000   443.3223       2.24513       20.7816      -1.18988      -3.73586      -3.31230      0.311254      0.436327      0.483583      0.527524      0.575187      0.598982
  86   9 3433.2192    3.4154  3.4068 12.5355  0.0000  0.0260   0.0205   0.0725    0.0256   0.0000   443.5032       2.51542       19.2224      -2.69158     -0.766989      -4.37689      0.459808      0.634298      0.721198      0.803303      0.855993      0.893388
  87   1 1408.0323    0.1556  0.2063  9.0735  0.0000  0.0075   0.0042   0.0176    0.0149   0.0000   440.5486      0.179055       21.1750     -0.567916      -3.78561      0.306632      0.139739      0.190046      0.215349      0.240107      0.270291      0.266145
  87   2 1751.4486    0.4449  0.5593  9.2937  0.0000  0.0100   0.0061   0.0240    0.0260   0.0000   441.2166    -0.0174186       20.8602      0.394491      -3.09442     -0.123327      0.178180      0.244186      0.267599      0.313413      0.326525      0.331069
  87   3 2037.0631    0.8325  0.9943  9.9574  0.0000  0.0132   0.0089   0.0343    0.0387   0.0000   441.9569    -0.0461787       21.0492      0.592590      -3.25509      0.326968      0.233536      0.318477      0.367153      0.406836      0.437589      0.445473
  87   4 2303.7838    1.4439  1.3957 10.8132  0.0000  0.0159   0.0131   0.0407    0.0390   0.0000   442.7746      0.606121       21.2306     -0.452469      -3.20536      -1.42605      0.280573      0.390977      0.431672      0.478758      0.509573      0.540916
  87   5 2547.8764    2.2812  1.6806 11.6002 -0.0024  0.0168   0.0184   0.0455    0.0359   0.0000   442.3375      0.363734       21.7414      0.328151      -3.28725      -1.57098      0.299001      0.409817      0.469574      0.517593      0.542326      0.573121
  87   6 2783.2985    3.2750  1.5262 12.4388  0.0000  0.0154   0.0276   0.0428    0.0360   0.0000   443.3500      0.957428       20.9746      -1.32234      -1.73260      -2.11248      0.275045      0.377007      0.428567      0.465693      0.502551      0.529851
  87   7 3011.7244    4.3752  1.4746 13.0565  0.0000  0.0152   0.0374   0.0407    0.0371   0.0000   442.8107       1.72831       21.6736     -0.841298      -3.03703      -1.51752      0.274237      0.382562      0.423273      0.470739      0.507589      0.526976
  87   8 3232.1523    4.2805  1.8890 13.0955  0.0000  0.0174   0.0330   0.0487    0.0317   0.0000   442.9735       1.98507       19.8978     -0.324653      -3.54169      -3.34156      0.318995      0.432965      0.494102      0.537847      0.579835      0.592061
  87   9 3447.3169    3.3509  3.6134 12.5708 -0.0002  0.0277   0.0199   0.0763    0.0248   0.0000   443.0020       2.64087       19.6292     -0.791854     -0.545022      -4.49625      0.479299      0.676677      0.756001      0.848852      0.914465      0.944232
  88   1 1414.8912    0.1674  0.2202  9.0463  0.0000  0.0076   0.0043   0.0175    0.0151   0.0000   440.6320      0.185492       21.1860      0.245648      -3.55188     -0.388046      0.143508      0.195210      0.229089      0.239260      0.270074      0.289345
  88   2 1758.9226    0.4546  0.5550  9.2416  0.0000  0.0096   0.0062   0.0236    0.0262   0.0000   441.0761     -0.618405       20.9923     -0.117929      -4.39331     -0.116989      0.177161      0.248800      0.283891      0.308996      0.343462      0.357040
  88   3 2045.8470    0.8544  1.0696  9.8718  0.0000  0.0134   0.0088   0.0351    0.0401   0.0000   442.1158     -0.494430       21.6378     -0.518235      -3.95108     -0.483943      0.237050      0.323967      0.373834      0.411037      0.439448      0.456102
  88   4 2313.4082    1.4625  1.4922 10.7453  0.0000  0.0161   0.0126   0.0429    0.0382   0.0000   442.0151      0.288845       22.0436     -0.400217      -3.20887      0.204270      0.278111      0.390330      0.435923      0.482833      0.511803      0.534811
  88   5 2558.3344    2.2715  1.6481 11.7067 -0.0000  0.0171   0.0188   0.0454    0.0351   0.0000   442.4307       1.23814       20.5060      -1.86633      -3.19697     -0.446942      0.298856      0.410520      0.469669      0.503727      0.554322      0.565354
  88   6 2794.9308    3.4006  1.5035 12.4135 -0.0008  0.0155   0.0287   0.0413    0.0376   0.0000   443.0348       1.62364       20.5258     -0.984349      -2.16470     -0.724602      0.274061      0.380846      0.425017      0.472669      0.498846      0.527581
  88   7 3024.1802    4.4644  1.4887 12.9451  0.0002  0.0150   0.0374   0.0399    0.0398   0.0000   442.9423       1.23277       21.2788     -0.255736      -3.49154      -2.77740      0.265533      0.360837      0.410788      0.456839      0.487658      0.527153
  88   8 3245.2843    4.3005  2.0133 12.9186  0.0000  0.0180   0.0311   0.0486    0.0321   0.0000   442.4941       2.67407       20.6166      -1.03855      -2.32169      -3.04315      0.316036      0.436766      0.499639      0.547121      0.583914      0.620214
  88   9 3461.3171    3.3443  3.8274 12.4323  0.0000  0.0290   0.0194   0.0787    0.0265   0.0000   443.0276       3.54280       19.7958     -0.577020     -0.888597      -3.39822      0.490849      0.690198      0.784899      0.858002      0.916369      0.943732
  88  10 3673.4908    2.5395  6.4661 11.6648 -0.0050  0.0490   0.0068   0.1285    0.0080   0.0000   442.1528      -2.13518       22.6822       4.82850      -3.60942      -9.00313      0.859811       1.17606       1.34801       1.46681       1.58890       1.64771
  89   1 1421.7385    0.1679  0.1960  9.0841  0.0000  0.0067   0.0044   0.0168    0.0148   0.0000   440.3200     0.0939765       21.1764      0.315679      -4.01974    -0.0153928      0.130132      0.162395      0.174192      0.211321      0.218095      0.230837
  89   2 1766.3462    0.4543  0.5605  9.3676  0.0000  0.0096   0.0062   0.0248    0.0255   0.0000   441.2097     0.0624626       21.1444      0.409692      -4.08712     0.0551988      0.171030      0.220984      0.257856      0.287384      0.311065      0.312314
  89   3 2054.5459    0.8707  1.0187 10.0116  0.0000  0.0127   0.0090   0.0347    0.0377   0.0000   441.6106      0.325608       21.5380     -0.228858      -3.30310     -0.750763      0.226556      0.307425      0.353921      0.385129      0.419286      0.434972
  89   4 2322.9673    1.4858  1.5235 10.7996  0.0000  0.0162   0.0128   0.0440    0.0384   0.0000   442.6906      0.957524       20.6386     -0.475511      -3.17189     -0.153724      0.281632      0.384336      0.441900      0.493516      0.518605      0.540454
  89   5 2568.7977    2.3794  1.6441 11.6772  0.0000  0.0167   0.0191   0.0439    0.0361   0.0000   441.8099      0.701441       20.9847      0.647900      -2.81203      -1.84132      0.282842      0.389824      0.441545      0.493025      0.531708      0.541211
  89   6 2806.4513    3.4129  1.5251 12.4184  0.0000  0.0153   0.0280   0.0413    0.0376   0.0000   443.3879       1.17860       21.2331     -0.770077      -3.28940      -2.69492      0.264002      0.368205      0.409942      0.452374      0.485131      0.508710
  89   7 3036.4952    4.4584  1.5038 13.0936  0.0041  0.0149   0.0374   0.0415    0.0366   0.0000   443.1395       1.03307       21.2298      0.392483      -2.22760      -3.19918      0.258993      0.361295      0.401393      0.438899      0.482682      0.492670
  89   8 3258.4313    4.3008  2.2512 12.8108 -0.0000  0.0188   0.0289   0.0508    0.0321   0.0000   443.6832       1.65932       18.8855      -1.47217     -0.593932      -2.68640      0.326391      0.453195      0.512250      0.565958      0.610574      0.641972
  89   9 3475.2510    3.2136  3.9150 12.5816 -0.0004  0.0299   0.0188   0.0826    0.0243   0.0000   444.1067       1.14141       19.6285     -0.613732      -2.74437      -5.77967      0.506376      0.714514      0.798423      0.890137      0.934404      0.983431
  90   1 1428.5062    0.1705  0.2581  9.0638  0.0000  0.0083   0.0041   0.0195    0.0153   0.0000   440.2558      0.279935       21.4278    -0.0492582      -4.33271     -0.240184      0.149762      0.195401      0.226023      0.266379      0.264443      0.291837
  90   2 1773.6944    0.4653  0.6296  9.3626  0.0000  0.0103   0.0061   0.0268    0.0270   0.0000   441.3054      0.134571       21.1017     -0.320446      -3.36288      0.492236      0.187275      0.253826      0.289243      0.315044      0.342817      0.353199
  90   3 2063.2278    0.8846  1.0789 10.0007 -0.0003  0.0137   0.0090   0.0354    0.0404   0.0000   442.3731      0.504412       21.2850      0.350396      -4.50620      0.157945      0.233318      0.326604      0.378932      0.411927      0.447319      0.470091
  90   4 2332.5307    1.5115  1.4952 10.9894 -0.0000  0.0162   0.0132   0.0435    0.0363   0.0000   443.1719      0.547365       21.0493      0.184795      -3.23721      0.471589      0.278148      0.386832      0.434511      0.483153      0.518971      0.534418
  90   5 2579.1366    2.3927  1.6795 11.7678 -0.0048  0.0168   0.0191   0.0452    0.0348   0.0000   442.5027       1.24651       20.6833      -1.25113      -3.27110      -1.83901      0.290483      0.397750      0.447282      0.502894      0.517342      0.549730
  90   6 2817.8804    3.5118  1.5340 12.5543 -0.0000  0.0153   0.0288   0.0418    0.0361   0.0000   442.4698      0.407849       22.0676     -0.354411      -3.82628      -2.54144      0.264663      0.364736      0.409328      0.451122      0.475159      0.505315
  90   7 3048.7694    4.5621  1.4698 13.1552  0.0000  0.0151   0.0386   0.0399    0.0379   0.0000   442.7390       1.81866       20.9046      -1.65022      -2.85889      -2.77086      0.257969      0.354268      0.393023      0.443313      0.465676      0.486434
  90   8 3271.5048    4.1721  2.0965 13.0929 -0.0001  0.0187   0.0302   0.0519    0.0292   0.0000   443.1313       2.41123       20.5306      -1.06103      -2.04723      -2.96133      0.315391      0.439240      0.490781      0.553092      0.583419      0.612288
  90   9 3489.0833    3.2157  4.1255 12.4924  0.0000  0.0292   0.0109   0.0798    0.0070   0.0000   443.0561       4.16016       20.2797      -2.10832      -2.17983      -2.36564      0.525700      0.677823      0.824378      0.859929      0.974283      0.987315
  91   1 1435.2414    0.1858  0.2252  9.0699  0.0000  0.0074   0.0044   0.0163    0.0151   0.0000   440.3684     -0.269855       21.6539    -0.0270339      -3.89369      0.347356      0.131747      0.174044      0.192355      0.210005      0.213213      0.231843
  91   2 1781.0023    0.4733  0.6596  9.3741  0.0000  0.0109   0.0061   0.0269    0.0273   0.0000   441.0140     0.0464176       21.8199     -0.215502      -4.03728     -0.319129      0.175658      0.246166      0.279912      0.300451      0.328085      0.336284
  91   3 2071.8263    0.9008  1.0382 10.2024  0.0000  0.0135   0.0095   0.0352    0.0377   0.0000   442.1302      0.124563       21.2560      0.175069      -4.51918     -0.683809      0.227390      0.326181      0.347022      0.401177      0.420706      0.432537
  91   4 2341.9383    1.5726  1.5483 10.9205  0.0000  0.0165   0.0132   0.0430    0.0374   0.0000   442.3997     -0.209608       20.8249     -0.547096      -3.86891      0.785473      0.268066      0.384751      0.432710      0.465668      0.518864      0.526492
  91   5 2589.4699    2.4362  1.6298 11.7913 -0.0001  0.0162   0.0196   0.0440    0.0357   0.0000   442.0387       1.25459       21.3835     -0.740770      -2.76485      -1.16212      0.275169      0.373808      0.431725      0.468436      0.502493      0.519758
  91   6 2829.2966    3.5946  1.4758 12.6805 -0.0000  0.0149   0.0302   0.0412    0.0355   0.0000   442.4489      0.634741       21.0213     -0.384542      -3.71615      -2.45285      0.252002      0.347860      0.379845      0.439336      0.454201      0.469023
  91   7 3060.9148    4.5299  1.5503 13.1096  0.0000  0.0152   0.0366   0.0417    0.0354   0.0000   442.8779       1.08656       21.1454     -0.179477      -3.27647      -1.76536      0.254403      0.361152      0.399239      0.447891      0.473969      0.490281
  91   8 3284.4577    4.1268  2.2421 13.0492 -0.0000  0.0193   0.0287   0.0531    0.0284   0.0000   442.8005       2.79267       20.5626      0.340737      -1.90883      -3.56842      0.324824      0.458605      0.503976      0.578349      0.618439      0.647612
  91   9 3502.8980    3.2620  4.7642 12.4304  0.0157  0.0232   0.0118   0.0367    0.0073   0.0000   443.2604       3.56573       19.9015       1.05466     0.0183896      -7.56079      0.551056      0.567370      0.728801      0.748293      0.768693      0.577402
  92   1 1441.9193    0.1823  0.2083  9.0914  0.0000  0.0067   0.0044   0.0153    0.0149   0.0000   440.2118      0.256841       21.1522     -0.519663      -3.41960     -0.304963      0.117909      0.145658      0.175353      0.197358      0.207528      0.217133
  92   2 1788.2164    0.4833  0.6004  9.4241  0.0000  0.0100   0.0062   0.0239    0.0262   0.0000   441.0863     -0.206187       21.4523      0.482169      -4.02285     -0.350920      0.169888      0.230571      0.259485      0.283207      0.316561      0.329782
  92   3 2080.3815    0.8997  1.1081 10.1354  0.0000  0.0141   0.0092   0.0367    0.0392   0.0000   441.9673     -0.129606       21.1163      0.403576      -3.66716     -0.194634      0.227122      0.322751      0.358467      0.402310      0.428955      0.449785
  92   4 2351.3143    1.5596  1.5861 11.0058  0.0000  0.0166   0.0130   0.0451    0.0355   0.0000   442.1132      0.344704       21.3523      -1.18625      -3.88673      0.292192      0.276054      0.382158      0.436234      0.480320      0.510982      0.532776
  92   5 2599.7409    2.4495  1.6128 12.0284  0.0000  0.0165   0.0202   0.0443    0.0331   0.0000   442.6895      0.913490       20.8764     -0.851127      -3.08455      -1.34740      0.280637      0.379248      0.436045      0.472397      0.515072      0.525697
  92   6 2840.6108    3.6552  1.4688 12.7531  0.0000  0.0151   0.0307   0.0402    0.0357   0.0000   442.7326      0.737030       21.2531     -0.792504      -3.70241      -1.91307      0.253809      0.353042      0.386870      0.434555      0.463390      0.483588
  92   7 3073.0525    4.5310  1.5082 13.2282  0.0027  0.0152   0.0373   0.0403    0.0357   0.0000   442.6665       2.17484       21.7622      -1.25867      -1.80612      -2.90120      0.253982      0.354000      0.405333      0.435304      0.475214      0.489727
  92   8 3297.3809    4.0804  2.3791 12.9600  0.0000  0.0202   0.0275   0.0548    0.0290   0.0000   443.2971       2.71040       19.1029     -0.348340     -0.963709      -3.37520      0.326680      0.472986      0.516535      0.582617      0.615942      0.642390
  92   9 3516.6068    2.9011  4.1349 12.5271  0.0029  0.0328   0.0164   0.0905    0.0253   0.0000   443.6514       1.69190       18.5855      0.735734       1.42223      -4.33523      0.529514      0.752030      0.845204      0.948615      0.990793       1.04922
  93   0  980.2965    0.0279  0.0085  9.2903 -0.0168  0.0096   0.0067   0.0121    0.0119   0.0000   436.8881      0.248897       21.0129     -0.185550      -4.74689     -0.439775      0.146679      0.199219      0.233274      0.353740      0.332171      0.527300
  93   1 1448.5700    0.1850  0.2304  9.1033  0.0000  0.0070   0.0043   0.0167    0.0149   0.0000   440.2199     -0.173579       21.2583      0.113583      -3.74468     -0.249849      0.120229      0.159436      0.183504      0.206540      0.203587      0.227996
  93   2 1795.3820    0.5043  0.6467  9.4152  0.0000  0.0102   0.0063   0.0252    0.0278   0.0000   440.9776     -0.420035       21.3235      0.368267      -4.10726     -0.655535      0.172635      0.236874      0.268009      0.299433      0.317830      0.329782
  93   3 2088.8595    0.9106  1.2105 10.1892  0.0000  0.0150   0.0090   0.0387    0.0373   0.0000   442.0164     -0.139702       20.3862     -0.635218      -3.19341      0.225113      0.238196      0.343479      0.376037      0.422995      0.445709      0.457218
  93   4 2360.6185    1.5835  1.5779 11.1011  0.0001  0.0167   0.0133   0.0446    0.0348   0.0000   442.6793     -0.210060       21.7909      0.708493      -3.80554      -1.11075      0.273973      0.386111      0.427773      0.478135      0.514934      0.547479
  93   5 2609.9297    2.5022  1.6735 11.9707  0.0000  0.0165   0.0200   0.0457    0.0338   0.0000   442.2506      0.898786       21.4959     -0.771302      -2.47912     -0.995471      0.276909      0.375125      0.437264      0.472641      0.513261      0.541824
  93   6 2851.8898    3.6395  1.5005 12.6873 -0.0045  0.0152   0.0296   0.0402    0.0351   0.0000   442.7980       1.55505       21.6369     -0.946853      -2.50044      -1.54337      0.252571      0.346263      0.393526      0.434445      0.481689      0.496674
  93   7 3085.0792    4.6058  1.6060 13.1364  0.0002  0.0155   0.0365   0.0415    0.0358   0.0000   442.8419       1.71479       21.3078      -1.38086      -3.24185      -2.07195      0.258783      0.354362      0.400703      0.441317      0.485566      0.487879
  93   8 3310.2289    4.0208  2.4276 12.9937 -0.0001  0.0203   0.0270   0.0550    0.0282   0.0000   443.3641       2.58144       20.1779      -1.54828     -0.858230      -4.20241      0.335785      0.470809      0.518475      0.584347      0.631000      0.675150
  94   0  985.4080    0.0500  0.0596  9.2524  0.0000  0.0127   0.0054   0.0228    0.0123   0.0000   436.6139    -0.0590630       20.9455     0.0220141      -4.83193     -0.378194      0.201414      0.272096      0.388935      0.338856      0.346847      0.396337
  94   1 1455.1461    0.1949  0.2456  9.0614  0.0000  0.0076   0.0043   0.0167    0.0152   0.0000   440.3529   0.000740528       20.9244     0.0845341      -3.46001     -0.520043      0.117160      0.173228      0.191510      0.212557      0.222448      0.254665
  94   2 1802.4831    0.5079  0.6982  9.3853  0.0000  0.0110   0.0062   0.0269    0.0287   0.0000   441.2452      0.292309       21.1125     -0.403028      -3.92294      0.300328      0.176392      0.247252      0.276168      0.312300      0.332860      0.346877
  94   3 2097.3182    0.9511  1.1170 10.2164 -0.0009  0.0135   0.0095   0.0364    0.0392   0.0000   442.2260      0.351294       21.2976      0.164719      -3.18753     -0.678760      0.227370      0.309548      0.347678      0.393122      0.412642      0.434424
  94   4 2369.7663    1.6348  1.6901 11.0330 -0.0000  0.0169   0.0132   0.0463    0.0352   0.0000   442.0790      0.576635       19.6437      0.485930      -3.52931     -0.545711      0.279929      0.380734      0.439199      0.481773      0.511472      0.535111
  94   5 2620.0710    2.5823  1.6863 11.9243  0.0000  0.0164   0.0201   0.0442    0.0338   0.0000   442.2129       1.16535       21.1037    -0.0941083      -2.97024    -0.0946926      0.267435      0.376155      0.417777      0.471875      0.503940      0.528171
  94   6 2863.0784    3.8075  1.5011 12.6983  0.0000  0.0149   0.0312   0.0405    0.0373   0.0000   442.9502       1.02793       20.7125      -1.39303      -3.66628      -2.17038      0.241687      0.334525      0.377777      0.423742      0.449367      0.472288
  94   7 3097.0687    4.5131  1.6416 13.1830  0.0000  0.0158   0.0356   0.0435    0.0328   0.0000   442.6697       1.24735       20.8634      -1.09035      -3.69277      -1.59428      0.254770      0.357352      0.393310      0.439429      0.470374      0.495484
  94   8 3322.9957    3.9451  2.6685 12.9124  0.0000  0.0215   0.0255   0.0592    0.0272   0.0000   444.0027       2.19422       19.9011     -0.750818    -0.0966142      -4.46693      0.348655      0.491468      0.552762      0.606105      0.661054      0.684524
  94   9 3543.9761    2.8883  4.4162 12.4195 -0.0251  0.0350   0.0146   0.0927    0.0248   0.0000   443.7061       3.97822       22.5368      -1.98776     -0.919093      -3.57575      0.554026      0.793031      0.879621      0.976850       1.05694       1.10492
  95   0  990.4923    0.0379  0.0145  9.2691  0.0000  0.0107   0.0060   0.0063    0.0119   0.0000   437.6611      0.507333       21.3627      0.629761      -3.70859     -0.494652      0.184359      0.228897      0.299282      0.310371      0.322539      0.384009
  95   1 1461.7004    0.1942  0.2416  9.0781  0.0000  0.0068   0.0042   0.0169    0.0150   0.0000   440.2545     0.0114233       21.2500     0.0174778      -4.01822      0.178790      0.112990      0.147942      0.176696      0.194353      0.211375      0.218330
  95   2 1809.5237    0.5218  0.6916  9.3625  0.0002  0.0104   0.0062   0.0270    0.0289   0.0000   440.6692     0.0606326       21.8103    -0.0672888      -4.05846     -0.303644      0.162713      0.226443      0.261034      0.292010      0.302995      0.315516
  95   3 2105.6935    0.9707  1.2711 10.1267  0.0000  0.0146   0.0091   0.0393    0.0393   0.0000   441.9109      0.539290       20.9310    -0.0469843      -2.95263     -0.858423      0.236644      0.328142      0.374450      0.418213      0.446046      0.463041
  95   4 2378.9087    1.6631  1.5796 11.1812  0.0002  0.0163   0.0136   0.0444    0.0338   0.0000   442.0552      0.412333       21.9759      -1.18816      -3.69194      0.179653      0.259860      0.365650      0.410434      0.444258      0.488184      0.506077
  95   5 2630.1950    2.6065  1.6882 11.9945  0.0004  0.0165   0.0204   0.0436    0.0341   0.0000   442.3046    -0.0657008       20.8255     -0.841922      -2.91095      -1.23340      0.269961      0.366221      0.414783      0.457837      0.502131      0.518244
  95   6 2874.2274    3.8509  1.4628 12.8557 -0.0000  0.0148   0.0316   0.0389    0.0348   0.0000   442.7803       1.14820       21.5196     -0.761875      -2.96144      -2.40216      0.243960      0.338608      0.382171      0.422797      0.461445      0.474886
  95   7 3108.9193    4.5181  1.6397 13.2702 -0.0000  0.0159   0.0359   0.0427    0.0322   0.0000   443.1592       1.78644       20.6215     -0.852095      -1.98611      -2.33353      0.258655      0.352364      0.398633      0.443470      0.478640      0.497818
  95   8 3335.7288    3.9247  2.6658 12.8751 -0.0000  0.0218   0.0248   0.0585    0.0277   0.0000   443.6670       1.77923       20.0288     -0.537037      -1.14128      -3.66607      0.335858      0.490914      0.531455      0.609000      0.628030      0.675536
  96   0  995.5457    0.0344  0.0130  9.2432  0.0000  0.0112   0.0060   0.0060    0.0118   0.0000   436.7813      0.227928       22.2958      0.896786      -3.77634     -0.928419      0.198357      0.313205      0.324445      0.571735      0.374744      0.556011
  96   1 1468.1991    0.1965  0.2662  9.0567 -0.0001  0.0074   0.0042   0.0183    0.0153   0.0000   440.3556     -0.318419       21.4496      0.282175      -3.67726     -0.370547      0.124161      0.166767      0.187015      0.208178      0.230429      0.240884
  96   2 1816.5270    0.5115  0.6786  9.4669 -0.0002  0.0107   0.0062   0.0262    0.0282   0.0000   440.8670     -0.384473       21.2670     -0.279879      -3.67655     -0.876989      0.170443      0.234048      0.265236      0.306467      0.319299      0.337014
  96   3 2114.0326    0.9791  1.2322 10.1446  0.0000  0.0143   0.0093   0.0388    0.0411   0.0000   442.1807     -0.150962       21.4245     -0.469779      -3.71293     -0.360010      0.225902      0.314586      0.356901      0.399959      0.421974      0.442002
  96   4 2387.9535    1.6788  1.6511 11.2306  0.0000  0.0170   0.0137   0.0466    0.0331   0.0000   442.2916      0.194127       21.4887      0.155596      -3.29572    -0.0270101      0.262153      0.379865      0.410571      0.465059      0.497267      0.524892
  96   5 2640.2475    2.6453  1.7381 12.0190  0.0000  0.0167   0.0205   0.0451    0.0341   0.0000   442.5260      0.664757       20.9177      -1.37486      -2.89853      -2.22576      0.270547      0.366278      0.422339      0.459540      0.497167      0.519600
  96   6 2885.3167    3.9180  1.5679 12.6405  0.0000  0.0150   0.0305   0.0398    0.0377   0.0000   443.0829       1.16269       20.7931      -1.22777      -3.37999      -1.95199      0.240631      0.337680      0.377600      0.408502      0.453405      0.474559
  96   7 3120.7817    4.5253  1.6777 13.2747 -0.0000  0.0164   0.0355   0.0435    0.0324   0.0000   442.6545       2.48950       21.1833      -1.19226      -3.00324      -1.97587      0.255777      0.363259      0.406021      0.447745      0.477624      0.506044
  96   8 3348.3681    3.8680  3.0043 12.8331  0.0000  0.0232   0.0236   0.0638    0.0267   0.0000   444.4949       2.25912       20.2088      -2.77897      -1.10903      -3.60332      0.360038      0.515940      0.567415      0.634672      0.673719      0.709366
  96   9 3570.8935    3.1545  5.9001 11.9892  0.0004  0.0417   0.0084   0.1072    0.0081   0.0000   443.7165     -0.634823       20.5996      -1.33370      -1.88547      -6.58131      0.666028      0.924099       1.04695       1.14515       1.23917       1.30324
  97   0 1000.6204    0.0515  0.0555  9.2453  0.0000  0.0127   0.0052   0.0177    0.0120   0.0000   436.3060     -0.165417       21.5285    -0.0101674      -5.14136      0.149994      0.209396      0.263364      0.331061      0.341156      0.407810      0.435205
  97   1 1474.6484    0.1951  0.3002  9.0580  0.0000  0.0081   0.0041   0.0203    0.0156   0.0000   440.0476     -0.287714       21.8477     0.0333824      -3.77321     -0.387604      0.133512      0.178658      0.204015      0.234861      0.242694      0.271998
  97   2 1823.4451    0.5431  0.7609  9.4161  0.0000  0.0109   0.0063   0.0290    0.0303   0.0000   441.0458     0.0527262       21.5644      0.122492      -3.76821      0.232949      0.179800      0.246495      0.281343      0.311789      0.335240      0.357904
  97   3 2122.3149    0.9831  1.2875 10.2332  0.0000  0.0150   0.0092   0.0397    0.0384   0.0000   442.1858      0.466965       21.6800     -0.332943      -4.23021      0.243674      0.237399      0.332239      0.356558      0.405802      0.447245      0.456389
  97   4 2396.9421    1.7387  1.7140 11.1882  0.0000  0.0167   0.0136   0.0462    0.0339   0.0000   442.0541      0.860911       21.1468     -0.161885      -1.70053      -2.03776      0.272745      0.372630      0.425332      0.465579      0.502849      0.526469
  97   5 2650.2724    2.7237  1.7333 11.9836  0.0000  0.0164   0.0206   0.0447    0.0354   0.0000   442.4965       1.40663       21.1537    -0.0542512      -2.68762      -1.32807      0.259696      0.361905      0.409535      0.454581      0.482572      0.513131
  97   6 2896.2853    3.9531  1.5212 12.8713 -0.0000  0.0148   0.0316   0.0402    0.0341   0.0000   442.7277       1.84061       21.4981      -1.05756      -2.98758      -1.64875      0.236059      0.333671      0.369866      0.399382      0.440251      0.462222
  97   7 3132.5826    4.5977  1.7267 13.0938 -0.0003  0.0154   0.0341   0.0436    0.0333   0.0000   443.5831      0.888185       21.1290     -0.713550      -3.48124      -2.59473      0.250943      0.341626      0.385777      0.424313      0.461820      0.486241
  97   8 3360.9323    3.7704  2.9249 12.9134 -0.0001  0.0231   0.0235   0.0630    0.0257   0.0000   444.3759       2.97711       20.2391      -1.19579      -1.58528      -2.59886      0.361624      0.512170      0.567804      0.640831      0.678439      0.724791
  98   0 1005.5766    0.0299  0.0113  9.2927 -0.0021  0.0079   0.0046   0.0067    0.0116   0.0000   437.0400      0.416098       21.1607     -0.175760      -3.10180       1.09993      0.135974      0.181503      0.208661      0.198311      0.245619      0.282899
  98   1 1481.0493    0.2010  0.2896  9.1102  0.0000  0.0078   0.0042   0.0191    0.0157   0.0000   439.9235     -0.219341       21.1383    -0.0253141      -4.03515      0.180233      0.129112      0.165893      0.195329      0.218918      0.227858      0.246336
  98   2 1830.3699    0.5411  0.7271  9.5306  0.0000  0.0106   0.0064   0.0277    0.0290   0.0000   440.7936      0.124399       21.2554      0.231357      -3.56238     -0.312494      0.170377      0.239360      0.267746      0.296285      0.317084      0.324961
  98   3 2130.5694    1.0217  1.2945 10.3273 -0.0000  0.0148   0.0094   0.0397    0.0379   0.0000   441.8109      0.525212       21.2321     0.0502044      -3.24592     -0.889967      0.228348      0.318774      0.353084      0.400761      0.424292      0.455090
  98   4 2405.8800    1.7426  1.7400 11.2545  0.0000  0.0169   0.0135   0.0475    0.0339   0.0000   441.9668      0.414404       21.3218     -0.590387      -2.27026     -0.434560      0.266530      0.367758      0.419495      0.453380      0.486350      0.514436
  98   5 2660.2229    2.7607  1.7628 12.0322 -0.0001  0.0164   0.0204   0.0444    0.0342   0.0000   442.3273      0.610718       20.7000     -0.387664      -2.56779      -1.67508      0.257786      0.355440      0.401606      0.446933      0.474458      0.503701
  98   6 2907.2633    3.9964  1.4958 12.9541 -0.0002  0.0148   0.0323   0.0394    0.0353   0.0000   442.8478       1.15184       20.6123      -1.52013      -3.26318      -1.48130      0.234050      0.328650      0.366138      0.406877      0.449141      0.461313
  98   7 3144.2557    4.4342  1.7410 13.2475 -0.0043  0.0163   0.0336   0.0443    0.0311   0.0000   443.2619       1.35995       20.3640      -1.97671      -2.88526      -2.95159      0.258756      0.352820      0.391704      0.440165      0.469008      0.489570
  98   8 3373.5130    3.7423  3.1480 12.8766  0.0002  0.0241   0.0224   0.0658    0.0256   0.0000   443.7949       2.23390       20.3622      -2.04932      -1.02625      -3.78766      0.371333      0.519165      0.589019      0.647486      0.692083      0.717865
  98   9 3597.7230    2.8667  5.8580 12.2526  0.0000  0.0312   0.0076   0.0555    0.0056   0.0000   441.5014       3.83688       21.5917      -3.71014      -1.81007      -3.76796      0.651581      0.680163      0.920077      0.884052      0.914160      0.807435
  99   1 1487.4106    0.2118  0.3263  9.0552  0.0000  0.0086   0.0041   0.0207    0.0160   0.0000   440.0696     -0.129150       21.1824      0.120403      -4.02853      0.202442      0.131946      0.197771      0.211457      0.243073      0.257071      0.277387
  99   2 1837.1949    0.5562  0.7673  9.4795  0.0000  0.0114   0.0064   0.0281    0.0308   0.0000   440.8617     -0.140023       21.0291     0.0467935      -4.02446     -0.221870      0.178343      0.252288      0.281549      0.313806      0.333457      0.345288
  99   3 2138.7763    1.0314  1.2953 10.2724 -0.0001  0.0147   0.0096   0.0387    0.0393   0.0000   442.1535      0.766103       21.2721     -0.207734      -3.21958     -0.767722      0.234088      0.323548      0.363619      0.402229      0.443985      0.474486
  99   4 2414.7955    1.7412  1.7478 11.3351 -0.0000  0.0174   0.0136   0.0479    0.0319   0.0000   442.1600     -0.652975       21.9671    -0.0954714      -3.26159     -0.545216      0.264761      0.370807      0.418415      0.461505      0.489362      0.515833
  99   5 2670.1354    2.7757  1.6720 12.2846  0.0000  0.0167   0.0217   0.0444    0.0315   0.0000   442.9221       1.26691       21.2423      -1.29546      -4.55976      -1.64813      0.251259      0.351071      0.394703      0.445135      0.460565      0.487763
  99   6 2918.0843    3.9999  1.5288 12.9802 -0.0001  0.0150   0.0319   0.0403    0.0329   0.0000   443.4454       2.09459       21.2878      -1.40230      -2.77551      -1.82225      0.233571      0.321334      0.358446      0.399976      0.431268      0.454920
  99   7 3155.9298    4.5323  1.7819 13.2196 -0.0002  0.0164   0.0335   0.0440    0.0310   0.0000   442.9722       1.35342       21.2559      -1.39856      -2.85034      -2.96872      0.252077      0.346035      0.392021      0.434507      0.459827      0.477244
  99   8 3385.8992    3.6667  3.1380 12.8420  0.0000  0.0245   0.0221   0.0666    0.0255   0.0000   442.9826       2.01466       20.3963      -1.68718     -0.944453      -4.55127      0.365629      0.518726      0.589183      0.651757      0.694080      0.720646
  99   9 3610.9387    2.6147  5.6318 12.3810 -0.0047  0.0464   0.0074   0.1168    0.0087   0.0000   443.0662     -0.998945       19.0991       2.57228      -3.09556      -4.92651      0.684446      0.983651       1.10168       1.23339       1.29744       1.35737
 100   1 1493.7315    0.2209  0.3069  9.0518  0.0000  0.0076   0.0042   0.0190    0.0161   0.0000   440.1025     -0.133266       21.6482      0.119146      -4.00372      0.315681      0.121088      0.170481      0.191232      0.227228      0.250223      0.270813
 100   2 1844.0109    0.5531  0.7681  9.5390  0.0000  0.0113   0.0064   0.0285    0.0307   0.0000   440.8480     -0.320389       21.2833    -0.0708735      -3.66074     -0.503914      0.171363      0.238471      0.268387      0.296593      0.319946      0.332707
 100   3 2146.9198    1.0681  1.3050 10.3747  0.0000  0.0146   0.0097   0.0395    0.0385   0.0000   441.5321     -0.268566       22.0350     -0.652730      -3.88187      -1.13012      0.224424      0.316468      0.356431      0.389552      0.423657      0.444098
 100   4 2423.5637    1.8516  1.7816 11.2684  0.0002  0.0171   0.0140   0.0459    0.0355   0.0000   442.5415      0.968689       21.2601     -0.110756      -3.26743     -0.786967      0.262948      0.361982      0.412746      0.459831      0.482555      0.522659
 100   5 2679.9655    2.8444  1.7235 12.1682 -0.0000  0.0164   0.0214   0.0439    0.0338   0.0000   442.2616       1.20938       20.9766      -1.14412      -2.50078      -1.57345      0.249000      0.351084      0.398247      0.434806      0.463706      0.483640
 100   6 2928.9159    4.0153  1.5849 12.9849  0.0000  0.0150   0.0313   0.0412    0.0326   0.0000   443.1042       1.37099       21.8550      -1.38912      -3.14563      -2.90149      0.234534      0.324536      0.366456      0.402404      0.438779      0.456146
 100   7 3167.4802    4.4862  1.8593 13.2653 -0.0000  0.0168   0.0329   0.0461    0.0304   0.0000   442.8499       2.30761       21.8579     -0.794906      -2.27696      -3.09512      0.258273      0.359326      0.402131      0.450090      0.477870      0.505660
 100   8 3398.3046    3.5648  3.3835 12.8391 -0.0001  0.0259   0.0209   0.0708    0.0252   0.0000   443.4447       2.07287       20.5568      0.199236     -0.316726      -3.30266      0.388549      0.546819      0.620751      0.689113      0.733442      0.771684
 101   1 1500.0207    0.2150  0.2745  9.0605  0.0000  0.0072   0.0043   0.0178    0.0155   0.0000   439.8378    -0.0244952       21.4028     0.0721027      -4.11971     -0.103468      0.110877      0.155836      0.168992      0.191103      0.203598      0.215676
 101   2 1850.7253    0.5677  0.7465  9.5522  0.0000  0.0108   0.0065   0.0277    0.0295   0.0000   440.6469      0.225139       21.1845     -0.198734      -3.50695     -0.123769      0.160150      0.221105      0.252159      0.278916      0.312701      0.327005
 101   3 2154.9725    1.0810  1.3762 10.2711  0.0000  0.0150   0.0095   0.0399    0.0389   0.0000   441.7513      0.424786       21.5043     -0.215833      -3.90527     -0.169533      0.226244      0.318949      0.362263      0.400994      0.431336      0.457849
 101   4 2432.3185    1.8212  1.8330 11.3240 -0.0001  0.0175   0.0137   0.0490    0.0327   0.0000   442.4012      0.701719       20.3940     -0.412236      -2.89593     -0.981708      0.262455      0.359727      0.415386      0.459194      0.482565      0.507810
 101   5 2689.7592    2.9011  1.7870 12.2135  0.0000  0.0163   0.0215   0.0463    0.0320   0.0000   442.8128      0.846121       20.9963     -0.415941      -3.54278      -1.10186      0.247944      0.344333      0.387898      0.422978      0.457606      0.479752
 101   6 2939.7044    4.1509  1.5709 12.9448 -0.0000  0.0150   0.0324   0.0408    0.0344   0.0000   443.5236      0.153890       21.5238     -0.877382      -2.72577      -3.00012      0.226711      0.317582      0.352659      0.390349      0.416453      0.444056
 101   7 3178.9716    4.4967  1.8541 13.2316  0.0000  0.0168   0.0327   0.0457    0.0300   0.0000   443.2941       1.58603       20.6021      -1.06073      -1.89252      -2.16438      0.250331      0.351388      0.387796      0.435823      0.460850      0.484986
 101   8 3410.6959    3.5713  3.6311 12.7800  0.0002  0.0277   0.0204   0.0754    0.0255   0.0000   443.6395       1.09463       20.6782      -1.71023      -1.30475      -3.79337      0.402548      0.582854      0.642074      0.729184      0.755064      0.809947
 102   0 1025.4136    0.0451  0.0426  9.2587 -0.0033  0.0135   0.0049   0.0136    0.0117   0.0000   437.1255      0.421680       20.3435      0.893467      -3.81101     -0.625070      0.204909      0.294142      0.371202      0.405543      0.423908      0.464952
 102   1 1506.2563    0.2272  0.3048  9.1145  0.0000  0.0077   0.0043   0.0182    0.0159   0.0000   440.0688     -0.169166       21.1393     -0.233548      -4.06656     -0.309902      0.115834      0.156845      0.180334      0.194306      0.211761      0.221252
 102   2 1857.4331    0.5775  0.7815  9.6372 -0.0000  0.0111   0.0064   0.0279    0.0288   0.0000   440.8489     -0.230901       21.2648      0.432754      -4.21547    -0.0658750      0.161294      0.224340      0.256597      0.279934      0.305489      0.314904
 102   3 2163.0269    1.0885  1.3343 10.4351  0.0000  0.0149   0.0096   0.0399    0.0367   0.0000   441.9139     -0.398240       21.5315    -0.0475137      -3.75726     -0.559233      0.215168      0.314567      0.347171      0.392722      0.416846      0.439988
 102   4 2441.0105    1.8704  1.7635 11.4599  0.0000  0.0170   0.0142   0.0466    0.0324   0.0000   442.3933       1.24408       21.0010     -0.336380      -2.12503     -0.852005      0.256330      0.353203      0.398660      0.440080      0.476873      0.500067
 102   5 2699.5396    2.9392  1.6881 12.3258  0.0000  0.0160   0.0222   0.0432    0.0324   0.0000   442.4433       1.38642       20.9855     -0.229387      -3.36354     -0.764900      0.239174      0.333374      0.379921      0.414329      0.458102      0.479363
 102   6 2950.3599    4.1420  1.5788 13.0320 -0.0000  0.0150   0.0320   0.0399    0.0331   0.0000   443.2069       1.49278       21.4490     -0.731925      -2.73533      -3.19066      0.227731      0.319373      0.353632      0.393914      0.422428      0.444083
 102   7 3190.4776    4.4614  1.9580 13.2311  0.0000  0.0171   0.0313   0.0462    0.0297   0.0000   443.0806       1.79747       20.7108     -0.351955      -1.93985      -3.53077      0.256375      0.362736      0.401159      0.453116      0.491898      0.510940
 102   8 3422.9875    3.4993  3.8234 12.8309  0.0006  0.0293   0.0199   0.0790    0.0258   0.0000   443.3987       2.51497       20.4023     -0.666896      -1.22259      -4.08338      0.429105      0.608653      0.678716      0.764727      0.802430      0.852987
 103   0 1030.3083    0.0525  0.1030  9.2366  0.0000  0.0167   0.0056   0.0348    0.0121   0.0000   436.8578     -0.420114       21.9280      0.768979      -3.92195     -0.432479      0.215986      0.325592      0.392216      0.386561      0.440302      0.452910
 103   1 1512.4301    0.2286  0.3380  9.0755  0.0000  0.0079   0.0041   0.0201    0.0161   0.0000   439.7284     0.0749761       21.6049     0.0725089      -4.00276      0.685993      0.116537      0.159564      0.189577      0.196342      0.210425      0.221806
 103   2 1864.0964    0.5795  0.8691  9.6133  0.0000  0.0123   0.0064   0.0314    0.0318   0.0000   440.6967     0.0208723       21.2643     -0.174998      -3.39353     -0.474461      0.180274      0.257390      0.280689      0.320603      0.348731      0.356367
 103   3 2170.9868    1.1140  1.3957 10.4269  0.0000  0.0152   0.0097   0.0400    0.0368   0.0000   441.5216      0.232109       21.4433     -0.243472      -2.76130      -1.44069      0.225096      0.320640      0.355044      0.397021      0.426479      0.448211
 103   4 2449.6571    1.8595  1.7858 11.5342 -0.0000  0.0176   0.0143   0.0478    0.0317   0.0000   442.5622      0.210872       21.5182    -0.0618447      -3.16554     -0.115910      0.260436      0.358208      0.402382      0.451393      0.480084      0.510204
 103   5 2709.1923    2.9325  1.6671 12.4850  0.0000  0.0161   0.0229   0.0448    0.0310   0.0000   442.8997      0.882370       20.9985     -0.897853      -3.54828      -1.88060      0.241301      0.327814      0.381186      0.413197      0.452613      0.465376
 103   6 2961.0191    4.1586  1.6108 13.1116  0.0000  0.0152   0.0321   0.0418    0.0317   0.0000   442.8310       1.00033       21.5835     -0.418843      -2.80055      -3.13881      0.225465      0.317941      0.353916      0.387707      0.420627      0.431881
 103   7 3201.8825    4.4090  2.0148 13.1806  0.0000  0.0170   0.0304   0.0481    0.0294   0.0000   442.5838       1.86329       21.3350     -0.108121      -2.72335      -4.13618      0.254904      0.351451      0.395150      0.434983      0.469492      0.495173
 103   8 3435.2602    3.4418  3.9476 12.8128 -0.0028  0.0303   0.0191   0.0811    0.0253   0.0000   443.4995       1.95789       20.6455      -1.34567      -3.59023      -2.39982      0.434826      0.616224      0.695715      0.772605      0.825425      0.858749
 104   0 1035.1843    0.0497  0.0646  9.2174  0.0000  0.0163   0.0051   0.0179    0.0118   0.0000   437.3666      0.613677       21.5502     0.0860509      -5.13907      -1.16065      0.206434      0.347142      0.374433      0.371798      0.437372      0.426460
 104   1 1518.5915    0.2222  0.3182  9.1070  0.0000  0.0075   0.0041   0.0196    0.0158   0.0000   439.7680     -0.142703       21.5038      0.113364      -3.58645     -0.424618      0.116263      0.153164      0.176221      0.200258      0.222011      0.231649
 104   2 1870.6981    0.5973  0.8703  9.5791  0.0000  0.0119   0.0064   0.0297    0.0323   0.0000   440.3352     -0.513920       21.4617     -0.319011      -3.78429     -0.807554      0.172223      0.243344      0.276567      0.302402      0.327817      0.352231
 104   3 2178.9017    1.1148  1.3819 10.5874  0.0000  0.0153   0.0099   0.0413    0.0353   0.0000   441.7961      0.199163       21.6391     -0.634880      -3.91796     -0.885526      0.226354      0.313206      0.354767      0.391503      0.415613      0.440893
 104   4 2458.2185    1.9521  1.8628 11.5002  0.0000  0.0174   0.0146   0.0482    0.0331   0.0000   441.9967      0.780677       21.4634      -1.45780      -4.00906    -0.0597835      0.260821      0.354064      0.406084      0.451067      0.489975      0.508551
 104   5 2718.9180    3.0432  1.7676 12.3613  0.0000  0.0160   0.0225   0.0447    0.0319   0.0000   442.7514      0.878364       21.2404      -1.08303      -2.98132     -0.944118      0.242166      0.333200      0.374236      0.421402      0.461764      0.478754
 104   6 2971.5384    4.2048  1.6237 13.0574 -0.0039  0.0151   0.0319   0.0417    0.0319   0.0000   443.1507       1.25593       21.0924      -1.40602      -3.60528      -1.94742      0.222978      0.307431      0.345665      0.382439      0.409488      0.428548
 104   7 3213.2306    4.3159  2.0818 13.2879  0.0001  0.0177   0.0301   0.0498    0.0276   0.0000   443.0330       1.59830       21.2100      -1.44957      -3.62446      -2.86434      0.269160      0.363489      0.417700      0.462041      0.495494      0.513841
 104   8 3447.4436    3.4845  4.1535 12.7803  0.0006  0.0321   0.0184   0.0834    0.0255   0.0000   443.7928       1.32238       19.9604      -1.83802      -2.06211      -3.04532      0.455353      0.644101      0.726354      0.810491      0.853986      0.901487
 105   0 1039.9974    0.0528  0.0633  9.1938  0.0000  0.0115   0.0048   0.0188    0.0117   0.0000   436.9778      0.437056       21.1474      0.499567      -3.35340     -0.685397      0.166135      0.233346      0.288541      0.295763      0.328124      0.324600
 105   1 1524.7078    0.2397  0.3265  9.0763  0.0001  0.0075   0.0043   0.0183    0.0162   0.0000   439.9424     -0.135784       21.6345     -0.298946      -3.91734     -0.341084      0.119014      0.157749      0.183696      0.203457      0.224599      0.236287
 105   2 1877.2632    0.6011  0.9202  9.5427  0.0000  0.0122   0.0065   0.0313    0.0344   0.0000   440.5385    -0.0658929       21.4465     0.0625774      -3.74897      0.546399      0.184252      0.252198      0.291941      0.320659      0.351725      0.357107
 105   3 2186.7789    1.1361  1.4299 10.5205  0.0000  0.0152   0.0098   0.0421    0.0352   0.0000   441.3493      0.578939       21.5201     -0.196456      -3.65851     -0.377674      0.217552      0.308072      0.343792      0.385697      0.418955      0.434702
 105   4 2466.7478    1.9759  1.7864 11.6041 -0.0000  0.0171   0.0150   0.0477    0.0320   0.0000   442.2351      0.744063       21.1598     -0.612069      -3.06561     -0.570131      0.250221      0.343762      0.395772      0.428302      0.459709      0.485672
 105   5 2728.5818    3.0141  1.7256 12.4048  0.0000  0.0162   0.0227   0.0438    0.0322   0.0000   442.6459      0.205801       21.5441     -0.794837      -2.90743      -1.79118      0.237485      0.331728      0.378512      0.412422      0.448247      0.470727
 105   6 2982.0764    4.2354  1.6306 13.0908 -0.0001  0.0151   0.0318   0.0412    0.0311   0.0000   442.5082       1.00446       22.1041     -0.358221      -3.89399      -2.33589      0.221770      0.302175      0.350415      0.372804      0.416716      0.429648
 105   7 3224.4626    4.3987  2.1452 13.1703  0.0000  0.0180   0.0292   0.0490    0.0282   0.0000   443.4014       1.40817       19.8622      -1.11660      -1.58544      -2.92580      0.258908      0.363164      0.403672      0.455908      0.479567      0.505078
 105   8 3459.5990    3.3153  4.0189 12.8217 -0.0001  0.0308   0.0183   0.0852    0.0246   0.0000   444.2777       1.63295       21.0446     -0.425255      -2.42842      -5.02555      0.445835      0.624386      0.704065      0.789352      0.831473      0.878770
 106   0 1044.8122    0.0420  0.0500  9.2252  0.0000  0.0128   0.0049   0.0186    0.0116   0.0000   436.5664     -0.560243       21.9290      0.436588      -2.28084     -0.655100      0.172736      0.249395      0.290770      0.341302      0.354078      0.357366
 106   1 1530.7590    0.2424  0.3622  9.1235  0.0000  0.0081   0.0042   0.0202    0.0167   0.0000   439.8928     0.0975336       21.2906     0.0909949      -3.65051     -0.191526      0.131162      0.169041      0.207089      0.230471      0.253230      0.254655
 106   2 1883.7893    0.6051  0.8540  9.7186  0.0000  0.0118   0.0066   0.0300    0.0314   0.0000   440.8071     -0.555849       21.5542     -0.245872      -3.76544     -0.255940      0.165609      0.241767      0.259351      0.301348      0.332406      0.358832
 106   3 2194.6072    1.1498  1.4837 10.5170 -0.0000  0.0155   0.0096   0.0421    0.0360   0.0000   441.2733      0.305277       21.3514     -0.812677      -3.73555     -0.509903      0.224996      0.307171      0.350366      0.388023      0.432310      0.447063
 106   4 2475.2204    1.9720  1.8357 11.6662  0.0000  0.0177   0.0148   0.0484    0.0314   0.0000   441.7179   0.000190528       20.8342     -0.727424      -3.65034      -2.19586      0.251160      0.352594      0.407122      0.441616      0.474633      0.492698
 106   5 2738.1034    3.1316  1.7136 12.4517  0.0000  0.0159   0.0231   0.0432    0.0323   0.0000   443.0385       1.15369       21.0587     -0.860518      -3.56322      -1.88766      0.227463      0.316021      0.356405      0.397401      0.427506      0.450823
 106   6 2992.5146    4.2686  1.6501 13.2302  0.0000  0.0151   0.0321   0.0426    0.0298   0.0000   443.1322       1.42841       21.6324      -1.47578      -2.86286      -1.72570      0.221625      0.306135      0.347096      0.380034      0.407017      0.421688
 106   7 3235.7279    4.3369  2.1349 13.2704  0.0002  0.0182   0.0293   0.0489    0.0277   0.0000   443.5107       1.85666       21.5474      -1.51176      -2.43819      -2.01540      0.261537      0.362329      0.412377      0.456467      0.492553      0.516130
 106   8 3471.5608    3.2797  4.0897 12.7771 -0.0029  0.0316   0.0173   0.0859    0.0255   0.0000   443.6705       2.35016       20.9811     0.0997034      -1.69711      -3.72464      0.446388      0.624064      0.707551      0.781057      0.842187      0.882577
 107   0 1049.6131    0.0499  0.0477  9.1923  0.0000  0.0102   0.0047   0.0148    0.0115   0.0000   437.1027      0.229756       21.6038     -0.334464      -3.92040     -0.535444      0.154975      0.236450      0.255547      0.292414      0.319513      0.339827
 107   1 1536.8016    0.2385  0.3745  9.0966  0.0001  0.0085   0.0041   0.0209    0.0165   0.0000   439.8718     -0.484045       21.4862      0.103358      -4.14610     -0.313889      0.121817      0.165358      0.196990      0.211524      0.233800      0.239586
 107   2 1890.2755    0.6208  0.8973  9.6582  0.0000  0.0118   0.0066   0.0315    0.0327   0.0000   440.2922     0.0726573       21.1553     -0.572935      -2.96708     -0.105098      0.167101      0.238725      0.259661      0.303218      0.326960      0.336274
 107   3 2202.3794    1.1582  1.4838 10.6116 -0.0004  0.0161   0.0098   0.0418    0.0337   0.0000   441.8345      0.133602       21.5428      0.592178      -3.61207     -0.269516      0.223942      0.316712      0.355438      0.397947      0.418212      0.442931
 107   4 2483.6348    2.0192  1.9982 11.6184  0.0001  0.0182   0.0145   0.0508    0.0312   0.0000   442.1777      0.679934       20.3072     0.0775844      -3.75710     -0.931823      0.261975      0.361572      0.413075      0.460273      0.487837      0.515590
 107   5 2747.6539    3.1267  1.8188 12.4083 -0.0002  0.0162   0.0224   0.0450    0.0315   0.0000   443.0011      0.691958       20.7059      0.186641      -3.38555     -0.913572      0.237642      0.324902      0.371743      0.405925      0.436848      0.456999
 107   6 3002.9314    4.3705  1.7163 12.9297  0.0002  0.0153   0.0311   0.0409    0.0345   0.0000   443.0657       1.26093       22.0763     -0.858505      -2.74043      -2.28102      0.219850      0.298290      0.339725      0.372809      0.401465      0.420260
 107   7 3246.9405    4.3324  2.2635 13.1431  0.0001  0.0184   0.0283   0.0507    0.0284   0.0000   443.1997       2.02196       20.6435      -1.44948      -2.62555      -2.77731      0.263914      0.363651      0.412428      0.456925      0.495150      0.526557
 108   0 1054.3669    0.0513  0.0477  9.2354  0.0000  0.0099   0.0045   0.0134    0.0114   0.0000   437.8131     0.0410338       20.9403     -0.252256      -4.21983      0.949427      0.155035      0.210866      0.207159      0.223269      0.280011      0.304288
 108   1 1542.8006    0.2446  0.3313  9.1825  0.0000  0.0075   0.0043   0.0186    0.0162   0.0000   440.0580     -0.430337       21.4626     -0.131554      -3.53566     -0.545878      0.112296      0.154071      0.171639      0.195020      0.213955      0.223414
 108   2 1896.7469    0.6323  0.9266  9.6964  0.0000  0.0121   0.0066   0.0317    0.0341   0.0000   440.5049   -0.00788924       20.9957     -0.101889      -3.48063     -0.771066      0.169646      0.237948      0.268761      0.301696      0.325607      0.345823
 108   3 2210.0666    1.2013  1.5022 10.5877 -0.0040  0.0157   0.0098   0.0413    0.0349   0.0000   441.7652      0.624567       21.4330     -0.664385      -3.68265      0.134424      0.220295      0.308786      0.345012      0.392450      0.415407      0.428894
 108   4 2492.0663    2.0295  1.8836 11.7413  0.0000  0.0178   0.0151   0.0493    0.0318   0.0000   442.6013      0.538195       21.6862     -0.233875      -3.43124     -0.398318      0.253361      0.346023      0.399858      0.438120      0.477534      0.492354
[truncated: 151,489 more chars]
