# Supplementary material for: Global-Mode Analysis of Full-Disk Data from the Michelson Doppler Imager and the Helioseismic and Magnetic Imager
Source: Sol Phys. 2018 Jan 31;293(2):29. doi: 10.1007/s11207-017-1201-5 (PMC6566312; doi:10.1007/s11207-017-1201-5)
Supplement: Supplementary file 3 — (TAR 230.0 MB) [file 11207_2017_1201_MOESM3_ESM.tar › MDI/mdifd.2980]

   1  14 2156.8681    1.1586  1.1603 14.8026  0.0000  0.1940   0.0892   0.2424    0.1340   0.0000  -223.5648       53.4749       0.00000       0.00000       0.00000       0.00000       376.650       104.590       0.00000       0.00000       0.00000       0.00000
   1  15 2292.2521    1.2360  1.9803 14.9008  0.0000  0.3627   0.0803   0.3836    0.1039   0.0000   122.4340       263.138       0.00000       0.00000       0.00000       0.00000       749.026       185.664       0.00000       0.00000       0.00000       0.00000
   1  16 2425.7800    1.8693  1.0076 14.8662  0.0000  0.1743   0.1376   0.2167    0.1540   0.0000   497.2513       47.1462       0.00000       0.00000       0.00000       0.00000       309.676       99.3094       0.00000       0.00000       0.00000       0.00000
   1  17 2559.0956    2.0498  0.7755 14.8277  0.0000  0.0847   0.1562   0.1679    0.1577   0.0000   536.6217       23.5728       0.00000       0.00000       0.00000       0.00000       106.332       62.8491       0.00000       0.00000       0.00000       0.00000
   1  18 2693.2677    2.7719  0.8915 14.8906  0.0000  0.0779   0.2254   0.2298    0.1836   0.0000   306.9640       157.827       0.00000       0.00000       0.00000       0.00000       111.561       46.8662       0.00000       0.00000       0.00000       0.00000
   1  22 3233.4258    3.9942  1.2205 14.8184  0.0000  0.1398   0.2292   0.2322    0.2334   0.0000   315.2004       72.1429       0.00000       0.00000       0.00000       0.00000       210.455       78.3868       0.00000       0.00000       0.00000       0.00000
   1  23 3368.7515    3.7456  2.1294 14.4036  0.0000  0.1527   0.1636   0.3186    0.1749   0.0000   264.5281       163.998       0.00000       0.00000       0.00000       0.00000       201.817       98.7142       0.00000       0.00000       0.00000       0.00000
   1  24 3504.5517    3.1668  3.6184 14.3031  0.0000  0.2057   0.1084   0.5215    0.1111   0.0000   106.8693      -148.247       0.00000       0.00000       0.00000       0.00000       304.191       128.805       0.00000       0.00000       0.00000       0.00000
   1  25 3640.8523    2.5855  3.7837 14.2411  0.0000  0.2541   0.0869   0.5303    0.1026   0.0000   536.7030       90.8339       0.00000       0.00000       0.00000       0.00000       421.489       152.693       0.00000       0.00000       0.00000       0.00000
   1  26 3777.0440    2.2544  5.7846 14.0396  0.0000  0.3178   0.0597   0.7081    0.0793   0.0000   415.2178       85.4721       0.00000       0.00000       0.00000       0.00000       536.640       200.007       0.00000       0.00000       0.00000       0.00000
   2  14 2217.8040    1.3251  1.0861 13.6107  0.0000  0.1667   0.0700   0.2021    0.1399   0.0000   419.2623      -4.81628       15.8953       3.55594       0.00000       0.00000       145.682       104.264       55.9694       16.9123       0.00000       0.00000
   2  17 2619.7416    2.5505  1.1906 13.4521  0.0000  0.1047   0.1137   0.1586    0.1946   0.0000   459.3645       137.633       17.3091       5.24413       0.00000       0.00000       91.1169       73.7592       29.4685       8.25139       0.00000       0.00000
   2  18 2754.5123    3.0836  1.1798 13.1275  0.0000  0.0787   0.1416   0.1603    0.2872   0.0000   405.2808       78.8483      -15.9012       21.8990       0.00000       0.00000       66.6576       48.6068       28.1523       8.75883       0.00000       0.00000
   2  21 3160.0213    4.2871  1.2585 13.1318  0.0000  0.0802   0.1890   0.1885    0.4185   0.0000   467.9719       82.2734      -1.64063      -4.23523       0.00000       0.00000       70.4087       50.2413       28.2728       8.14919       0.00000       0.00000
   2  22 3295.1881    3.9886  1.7328 13.3230  0.0000  0.0802   0.1493   0.2100    0.2381   0.0000   452.2527       177.568       10.1378     0.0999973       0.00000       0.00000       63.1819       50.3788       25.9874       9.16008       0.00000       0.00000
   3  12 2001.0810    0.5476  0.5030 11.7345  0.0025  0.1185   0.0405   0.1004    0.1140   0.0000   388.2750       13.1229      -7.02547       13.9723       1.02103      -1.42000       89.7196       90.7914       56.1285       18.6913       5.14037       1.65881
   3  14 2273.4118    1.1217  0.5841 12.0805  0.0000  0.0474   0.0630   0.0957    0.1414   0.0000   395.3727       42.1161       15.9643      -3.91564       4.99094      -1.53692       27.6382       26.0271       17.5892       8.84855       4.07390       1.17632
   3  15 2407.6245    1.4874  1.0678 11.7744 -0.0020  0.0580   0.0657   0.1509    0.2298   0.0000   444.3079      -45.9650      -2.69502      -5.96720     -0.387977     -0.153881       31.4384       28.9060       21.5759       12.6597       5.38168       1.45348
   3  16 2541.7211    2.0934  1.0793 10.9545  0.0000  0.0536   0.0843   0.1311    0.6669   0.0000   411.8951       29.0273       5.13906       24.2259       1.36032      -1.83048       26.5755       27.6776       17.8130       11.5519       4.42515       1.65663
   3  17 2676.2265    2.2958  0.9910 12.3441  0.0000  0.0547   0.0985   0.1268    0.2892   0.0000   448.1902       50.8302       38.3361       7.67803      -3.58618      0.387426       26.8345       28.0439       19.6087       10.5261       5.28273       1.71084
   3  18 2811.5661    3.0244  0.9989 12.1138  0.0000  0.0548   0.1227   0.1159    0.4879   0.0000   426.7310      -7.60829       25.9929      -3.80398     -0.747625     -0.341946       25.1575       26.6545       18.7668       12.7085       4.83010       1.82005
   3  19 2947.1013    3.9178  0.8515 12.1133  0.0000  0.0558   0.1680   0.1094    0.6374   0.0000   416.1199       5.26123       8.86615      -11.7565     -0.734365      -3.52077       34.9116       33.5658       20.2609       10.1156       4.06178       1.30042
   3  20 3082.5255    4.0893  1.3311 11.2563  0.0000  0.0592   0.1463   0.1445    1.7653   0.0000   408.6612       67.5292       13.1350       20.8113      -7.24971      -3.69573       31.3315       28.6246       21.8436       11.8599       5.63948       1.52317
   3  21 3217.9716    4.2572  1.3095 11.9807  0.0000  0.0552   0.1549   0.1577    0.9654   0.0000   423.9093       69.7709     -0.555230      -6.70249       8.68899     -0.349283       31.0771       27.9054       20.4387       11.8122       4.91710       1.33036
   3  22 3353.6782    3.7927  2.2018 11.8386 -0.0018  0.0748   0.1038   0.1811    0.4565   0.0000   442.2045       27.4543       42.6393       3.79476       10.8261     -0.905167       39.1018       38.2400       27.4350       14.7023       7.09453       2.12089
   3  23 3489.7551    3.2359  2.8551 11.8379  0.0000  0.0898   0.0809   0.2221    0.3061   0.0000   417.8042       82.2244       7.04619       14.7412       9.24286      -1.64487       49.8841       46.2967       33.3313       18.4498       8.13908       2.26321
   3  24 3626.3824    2.7392  3.7458 11.5553  0.0000  0.1056   0.0604   0.2789    0.2356   0.0000   397.8230      -5.80515       49.8621      -24.1441      -4.55839      -3.44289       58.7822       54.8491       39.4134       21.4079       9.61758       2.69051
   4  11 1914.6173    0.4199  0.4229 12.7448  0.0000  0.0915   0.0298   0.1076    0.0742   0.0000   476.3563      -47.2792       47.2053      -7.50181       10.8888      -5.76549       48.8679       51.3739       39.4238       19.4261       8.75587       3.22478
   4  12 2051.6118    0.6697  0.4728 12.7499  0.0000  0.0344   0.0401   0.0970    0.0884   0.0000   454.6431       19.9972       1.48146      -2.18516       4.50313       6.85852       10.8932       13.6871       9.44901       7.60846       4.38762       1.95646
   4  13 2188.3783    0.9347  0.6048 12.7825  0.0000  0.0410   0.0437   0.0884    0.1065   0.0000   425.3316       20.4021      -12.7307      -11.7789      -5.59915      -1.10390       13.1802       15.9045       11.4025       9.10752       5.97839       2.17977
   4  14 2324.2843    1.2214  0.6525 12.9217  0.0000  0.0609   0.0621   0.1255    0.1335   0.0000   448.7093       32.6100       5.96431       5.62592       8.64383      -1.42473       26.0531       19.7914       19.5556       15.2658       9.98246       4.70366
   4  15 2458.6013    1.6306  0.9505 12.9476  0.0000  0.0494   0.0583   0.1176    0.1482   0.0000   427.1990       4.42856       5.00815      -5.58336       1.60242      -1.40895       20.1721       22.1340       18.0624       11.5987       6.54338       3.26445
   4  16 2593.1376    2.2112  1.1550 12.8341  0.0000  0.0660   0.0755   0.1418    0.1925   0.0000   443.0779       13.7775       55.5232       7.57063       1.80636      -6.64701       28.4893       34.2228       23.5709       15.7546       7.71436       3.24972
   4  17 2728.6078    2.7405  1.1106 12.9615  0.0000  0.0551   0.0905   0.1259    0.2146   0.0000   457.6027       26.0980       21.7733       15.1984       13.1792      -2.02710       19.9604       22.6183       19.1960       12.3807       7.31835       3.69884
   4  18 2864.3813    3.2166  0.9447 13.0550  0.0000  0.0577   0.1139   0.1040    0.2243   0.0000   399.8005       11.8857      -18.6136      -10.1534      -8.51517      0.373518       25.9765       26.7722       21.3442       12.4893       6.05453       3.68805
   4  19 3000.2609    4.0986  0.9146 12.8797  0.0000  0.0435   0.1541   0.1109    0.3369   0.0000   386.1977       14.1871      -18.5848       2.49319      -5.77023       2.55086       18.9862       20.0033       14.7821       9.77175       5.79612       2.27383
   4  21 3271.8372    4.0232  1.6717 12.5495  0.0001  0.0614   0.1108   0.1497    0.3219   0.0000   439.3907       22.6855       7.29632       5.27847      -13.7672      -2.82200       23.8041       21.4718       18.5198       15.8472       9.59817       4.32516
   4  22 3408.2257    3.6102  2.2819 12.6640  0.0000  0.0700   0.0853   0.1779    0.1956   0.0000   461.3949       35.4463       20.0744       5.66598       4.98936      -3.51367       30.1150       29.9844       24.7936       16.8498       9.14114       4.59488
   4  23 3544.8128    3.0061  3.2708 12.5370  0.0000  0.0868   0.0579   0.2091    0.1326   0.0000   436.7949       76.0115       15.1859       34.5710      0.501508       1.50042       36.8419       36.5114       30.9937       20.8966       11.8252       5.94389
   4  24 3681.7132    2.5301  4.6540 12.5764  0.0000  0.1084   0.0415   0.2699    0.0964   0.0000   405.7517       77.0611       37.7192       27.3184       10.1682      -8.70229       44.2273       46.8224       38.2240       25.2743       13.7594       7.18864
   4  25 3819.3288    2.1014  5.5746 12.4818  0.0000  0.1258   0.0320   0.3154    0.0843   0.0000   440.0767       44.8421      -9.37455      -8.07521      -3.60046      -9.43388       50.7498       51.9699       44.5968       30.3108       16.8889       8.87945
   5   8 1545.2710    0.1960  0.0679 10.9022  0.0000  0.0393   0.0463   0.0433    0.0504   0.0000   443.5604      -7.48984       7.07358       4.35061       3.01124      -1.98391       14.9551       19.6363       18.5061       11.7894       4.87399       2.55352
   5  12 2098.4690    0.7076  0.7208 11.3200  0.0000  0.0460   0.0316   0.1120    0.1055   0.0000   427.0178      -28.7060      -5.56618       8.58950       9.42359       2.93625       18.1546       16.7170       13.8373       12.2351       8.79115       4.92665
   5  13 2235.4201    0.9944  0.8894 11.1267  0.0000  0.0402   0.0379   0.1024    0.1567   0.0000   425.1250      -15.0862       16.3332     -0.875133       1.22137      -8.62623       13.5740       14.7712       12.8192       9.49823       6.17563       3.56021
   5  14 2371.0568    1.3738  0.9314 11.5634  0.0000  0.0433   0.0516   0.1067    0.2110   0.0000   435.6999       9.18124       12.3492     -0.809744       7.76381       3.88715       13.2377       14.9953       12.0776       10.4801       6.45446       3.70079
   5  15 2506.0374    1.9030  0.9848 11.2807  0.0000  0.0417   0.0647   0.0961    0.3706   0.0000   424.9782       17.3265       31.5960      -4.56131      -5.23519      -3.56808       15.8353       17.1475       14.5734       10.6363       6.92105       3.89016
   5  16 2641.3360    2.3235  1.1738 11.6495  0.0000  0.0433   0.0756   0.1192    0.4560   0.0000   425.5053       10.7591       14.0805    -0.0119913      -11.4820      -7.37269       14.2257       15.2859       13.5895       10.3908       7.67108       4.25054
   5  17 2777.4397    3.0253  0.9152 10.2725  0.0000  0.0363   0.1005   0.0949    2.0251   0.0000   431.0527       17.9671      -3.05197       16.4986      -3.04402      -2.53678       11.0984       12.1965       10.5425       8.32155       6.07483       3.45842
   5  18 2913.8192    3.6328  1.2380 10.0520  0.0007  0.0446   0.1071   0.1186   40.6563   0.0000   451.3744       54.7625       7.35548      -2.06180       3.18815       3.15648       13.4285       15.1890       13.1780       10.1958       7.47889       4.26478
   5  21 3322.7847    3.9618  1.6756  3.6446  0.0000  0.0577   0.1002   0.1364 1000.0000   0.0000   454.6931       67.5776       29.5416       10.4036       4.63448      -7.15320       18.0360       19.8913       17.6274       13.6221       9.03873       5.21553
   5  22 3459.5214    3.4086  2.6567 11.2936  0.0004  0.0692   0.0682   0.1777    0.4594   0.0000   448.0228       65.0960       11.6141       24.3294      -5.09426      -3.08701       21.8623       23.4597       20.9495       16.7877       10.9792       6.54918
   5  23 3596.6598    2.8841  3.7024 10.9991  0.0000  0.0867   0.0502   0.2232    0.3345   0.0000   428.8906       42.5781      -14.6906       9.03854       8.66850      -2.68779       28.6940       32.6280       28.0167       20.3852       13.7135       7.66709
   5  24 3734.3377    2.3768  4.9378 10.8858  0.0002  0.1004   0.0362   0.2640    0.2029   0.0000   435.7900       42.0031       64.9994       12.7981       2.77317      0.924910       31.3736       35.4078       30.6405       24.2726       15.6695       9.48173
   5  25 3871.8962    2.0282  7.0326 10.7095  0.0000  0.1230   0.0263   0.3327    0.1287   0.0000   455.3996       11.8711       5.47942       40.9135      -21.2127       17.3362       39.1823       43.1128       37.8323       29.9198       19.8892       12.0561
   5  27 4147.8989    1.4024 10.1703 10.7395  0.0000  0.1785   0.0170   0.5020    0.0822   0.0000   364.2045       87.0768      -14.2748      -34.9932      -10.0482      -2.43751       57.5850       67.9368       56.5950       44.0020       27.6487       16.1927
   6   9 1727.7528    0.3550  0.1935 10.8766  0.0000  0.0236   0.0279   0.0484    0.0564   0.0000   433.8585      -10.0535       2.39965      -7.39879       3.89549      0.250072       6.95919       8.87009       7.42560       5.11967       4.53549       2.68876
   6  10 1866.1180    0.4033  0.2634 11.0909  0.0000  0.0241   0.0259   0.0504    0.0616   0.0000   430.6557      -4.45314       16.1146      -8.11758      -2.84926      -1.96792       6.37891       8.32707       6.62139       5.39464       4.79774       2.95366
   6  11 2004.0479    0.5915  0.4710 11.1968  0.0000  0.0286   0.0278   0.0706    0.0813   0.0000   431.7818       9.17237       2.02609     0.0292711      -6.02457      0.379328       7.16413       7.88054       7.74161       6.54070       4.70615       2.88243
   6  13 2279.8120    1.1963  0.9610 11.0968  0.0000  0.0367   0.0393   0.0898    0.1795   0.0000   429.5116       8.13585       14.8460       21.9702       11.8053      -1.11530       9.63923       11.2237       10.8241       8.56275       5.99047       3.88393
   6  14 2415.5140    1.5537  0.9157 11.5619  0.0000  0.0373   0.0507   0.0884    0.1990   0.0000   433.6368       20.2045       4.02785      -17.7798       1.21333       5.59352       10.2856       12.1730       10.5706       8.81199       6.36478       4.11208
   6  15 2551.1120    2.0972  0.9786 11.2670  0.0000  0.0359   0.0659   0.0936    0.3445   0.0000   431.2917      -3.24072       13.0697       1.48242      -7.10269       6.03115       9.87991       11.7847       10.0945       8.57805       5.84800       3.82417
   6  16 2687.2104    2.7604  1.0194 11.1965  0.0000  0.0389   0.0847   0.0908    0.5895   0.0000   441.0618       24.2244       19.5971       3.50860       8.33787       2.34514       12.5120       14.4001       12.9784       9.92334       6.40195       4.02522
   6  17 2823.7922    3.4520  0.8201 11.9476  0.0000  0.0306   0.1133   0.0765    0.4130   0.0000   425.8666       11.1227       12.1626      -13.2043      -9.14029      -6.38240       9.13832       10.0878       9.31576       7.52241       5.44977       3.55223
   6  18 2960.7692    3.9901  1.0188 10.7591  0.0000  0.0605   0.1174   0.0840    1.9366   0.0000   428.3071       22.8239       5.95103       10.0405      -5.74342      -1.83093       21.7914       23.6462       18.3867       13.6427       9.03690       5.64946
   6  19 3097.4668    4.3473  1.1267 11.6483  0.0000  0.0397   0.1256   0.0972    1.2144   0.0000   433.3992       40.8046       16.7637       7.13580       2.64592      -7.24544       11.9807       12.5188       11.4507       9.44244       6.94328       4.89102
   6  20 3234.2062    4.2424  1.3529 11.1259  0.0000  0.0424   0.1088   0.1078    1.3650   0.0000   422.4808       38.9674      -1.53967      0.514068      -9.53363       2.26282       11.7950       12.7784       12.1801       9.41194       7.41100       4.90133
   6  21 3371.2560    3.7975  2.0904 10.7622  0.0000  0.0545   0.0774   0.1433    0.8912   0.0000   446.0416       37.8457       18.4755       27.3241       1.29935     -0.422782       14.3969       16.4932       15.9272       12.3659       9.00859       6.07267
   6  22 3508.4090    3.1545  3.0185 10.8863  0.0011  0.0673   0.0547   0.1845    0.3701   0.0000   423.5204      0.889013      -16.9317      -8.00637      -13.1119      -2.27850       17.8904       20.9666       18.7850       15.5871       11.4185       7.46959
   6  23 3646.2475    2.6784  4.2547 10.9318  0.0000  0.0882   0.0389   0.2120    0.1976   0.0000   410.6360       6.37998       9.30784       10.2051      -31.7584       3.05688       24.8444       29.3218       26.5664       21.9755       15.1057       9.54984
   6  24 3784.2344    2.2091  5.6740 10.8192  0.0000  0.0986   0.0282   0.2680    0.1317   0.0000   416.4010       55.4500       13.7745      -22.8185       4.50839       12.8494       25.7144       30.9130       28.3099       22.7455       16.8063       10.9142
   6  25 3922.4129    1.8712  7.2790 10.8840  0.0000  0.1205   0.0226   0.3424    0.0974   0.0000   481.9071      -3.64697      -8.45395      -47.8838       14.7112       19.3750       31.0672       35.6841       34.6576       28.2438       20.4250       13.2698
   6  26 4060.6526    1.6098  8.9591 10.7611  0.0000  0.1495   0.0180   0.3843    0.0804   0.0000   441.3147       27.9146       30.5797      -89.0463      -19.7454     -0.830563       37.8104       45.7284       41.7551       34.6570       25.1679       16.2684
   7   9 1767.7513    0.3582  0.2574 11.3595  0.0000  0.0290   0.0205   0.0412    0.0558   0.0000   433.2927      -1.48415       5.85789       2.15467      0.136032       1.67532       4.72319       7.31749       5.90491       5.37942       3.85463       2.69358
   7  11 2045.8686    0.6814  0.5385 11.5787  0.0000  0.0284   0.0272   0.0616    0.0786   0.0000   427.5853      -10.7094       21.8308       8.35018      -4.03531     -0.676516       6.32371       6.98518       6.42578       5.80447       5.03319       3.33741
   7  13 2322.2570    1.2673  0.7888 11.9713  0.0000  0.0339   0.0424   0.0718    0.1332   0.0000   425.3772       2.75192       9.70239      0.818326      -2.13634      -1.79692       8.08066       9.54095       8.43642       7.72492       6.12003       3.95480
   7  14 2458.2223    1.6081  0.9780 12.0313  0.0000  0.0343   0.0485   0.0909    0.1617   0.0000   445.5485       8.62011       7.13999       1.81303      -9.54927      -3.10703       8.99906       10.7229       10.0201       9.06252       6.33094       4.08312
   7  15 2594.3056    2.0889  1.1500 12.0111  0.0000  0.0425   0.0573   0.0941    0.2301   0.0000   430.3807       29.8616       24.7413      -3.70589       6.41030      0.511895       12.2764       14.6796       13.9610       11.5679       8.25843       5.14825
   7  16 2731.2478    2.9763  0.9459 12.0870  0.0000  0.0318   0.0846   0.0774    0.3009   0.0000   443.0686       11.3456       14.1981      -2.65186       5.10582      0.709172       7.62890       8.76078       8.33093       7.33851       5.37031       3.86881
   7  17 2868.4662    3.4110  0.9703 12.5837  0.0000  0.0359   0.0980   0.0745    0.3093   0.0000   444.4075       13.9371       13.5030       14.3115      -2.17957      -4.29277       9.35386       10.2778       9.84641       8.22086       6.12629       4.34064
   7  18 3005.7521    4.2807  1.0017 12.6424  0.0000  0.0442   0.1215   0.0798    0.4237   0.0000   430.0310       29.3523       28.4642      -15.7002       5.72202       5.15785       12.8459       16.3145       14.5635       11.9176       7.84413       4.83313
   7  19 3142.8880    4.3611  1.3114 12.2565  0.0000  0.0407   0.1087   0.0954    0.5393   0.0000   432.9157       30.4998       17.7530      -7.53678      -4.59609      -2.65651       10.8293       11.8646       11.4624       10.3835       7.45700       4.83613
   7  20 3280.1644    4.0223  1.3466 12.5329  0.0000  0.0398   0.0977   0.0954    0.3589   0.0000   429.1738       29.2754       9.82514      0.197235      0.736117       1.26937       9.82259       11.3481       11.0021       8.90760       6.81100       5.08651
   7  21 3417.7924    3.5364  2.0635 11.9563  0.0000  0.0478   0.0693   0.1293    0.2786   0.0000   448.9984       37.9646       4.87048      -1.36933       12.0976      -8.40191       11.4485       13.2827       12.6023       11.0567       8.39790       5.61470
   7  22 3555.6422    2.9816  3.0838 11.4497  0.0006  0.0622   0.0461   0.1617    0.2075   0.0000   419.4529       29.9840       7.59121       17.8871       3.84604      -9.66097       14.6356       17.0842       15.9505       13.7071       10.7540       7.69018
   7  23 3693.6465    2.4751  4.7880 11.4463 -0.0012  0.0844   0.0315   0.2178    0.1194   0.0000   419.3897       50.8849       32.7770       36.8757       9.07094       7.69241       19.7339       22.5081       21.9018       19.3229       14.5746       10.4101
   7  24 3832.1533    2.0983  6.1371 11.2331  0.0000  0.0995   0.0244   0.2734    0.0999   0.0000   423.5363       21.1679      -11.0604      -7.79970       1.52272      -11.3654       22.6530       27.7773       25.8335       22.8232       17.0770       11.9188
   7  25 3970.7496    1.7922  7.9738 11.1412 -0.0003  0.1206   0.0184   0.3202    0.0757   0.0000   417.4822       53.9409       2.70951       33.5012       19.3680       24.5546       26.6455       31.8836       30.7382       27.6665       20.2733       14.8660
   7  26 4109.6424    1.4930  9.6054 11.1347  0.0000  0.1438   0.0150   0.3922    0.0652   0.0000   461.7484       77.5563      -22.4895      -55.4812       2.94042       10.2586       33.7334       39.5258       37.5859       32.8137       26.1812       17.5412
   8  10 1946.0772    0.5185  0.4263  9.9941  0.0000  0.0275   0.0226   0.0528    0.0783   0.0000   437.1467       6.31111       13.8338      -7.24981       6.02789      -2.94115       5.36730       6.61507       5.91005       4.91580       5.47913       3.86772
   8  11 2086.1503    0.6781  0.5983 10.2790  0.0000  0.0282   0.0263   0.0796    0.0991   0.0000   429.8522      -2.18861       15.0035       6.08895       1.85952       2.59264       5.94820       7.39883       6.70529       6.02002       5.05280       3.48368
   8  12 2225.0848    1.0092  0.7701 10.1507  0.0000  0.0287   0.0323   0.0727    0.1493   0.0000   431.6820      -2.58984      -1.28037      -2.61121      -6.81646      -2.32715       6.00235       7.32012       7.18457       6.12177       4.73077       3.54612
   8  13 2362.9291    1.4077  0.8340 10.5529  0.0000  0.0467   0.0424   0.0732    0.1844   0.0000   449.0337       11.7776       18.0790      -6.46000       4.57127       3.16142       12.6871       16.3875       16.6355       14.1957       10.2508       6.02835
   8  14 2499.4989    1.7757  0.9604 11.1577  0.0000  0.0344   0.0523   0.0779    0.1939   0.0000   437.6063       4.84607       14.0052       5.71436      -1.23093      -5.22663       6.77364       8.53534       7.52333       7.25725       5.41486       4.43757
   8  15 2636.2553    2.3524  0.9110 11.5492  0.0000  0.0296   0.0686   0.0788    0.2062   0.0000   444.2337       3.65256       12.8813       1.32875       2.13986      -4.28456       5.63213       7.02816       6.34333       6.27032       4.71274       3.77535
   8  16 2773.8464    2.9498  0.8228 12.0769  0.0000  0.0283   0.0895   0.0726    0.2086   0.0000   432.5911       28.4688       7.29673      -3.27265       2.82389      -5.55836       5.98618       7.13205       6.69114       6.06235       4.74940       3.66832
   8  17 2911.6781    3.5822  0.7732 12.7904  0.0000  0.0267   0.1132   0.0721    0.1617   0.0000   426.6770       12.8994       17.4574       7.44959      -4.03513      -4.62078       5.30859       6.42384       6.09628       5.47788       4.48671       3.29925
   8  18 3049.3033    4.1096  0.9508 12.8908  0.0000  0.0297   0.1219   0.0859    0.2063   0.0000   431.3650       27.0106       5.53545       5.84765      -2.33145      -3.38049       6.66254       7.58156       7.46914       6.41877       5.42974       3.82096
   8  19 3186.8417    3.8420  1.1655 13.2486  0.0012  0.0379   0.1138   0.1010    0.1917   0.0000   440.4790       9.49500      -12.4454      -5.22132     -0.715775       3.32298       7.67524       9.72601       8.88432       8.31716       6.19690       4.79675
   8  20 3324.5713    3.7447  1.5250 12.6819  0.0000  0.0418   0.0926   0.1105    0.1837   0.0000   413.4975       33.7788      -3.87249       35.0361       6.23298      0.514809       8.45009       10.2279       9.28852       8.74167       7.05433       5.34956
   8  21 3462.6786    3.2291  2.5400 11.7293  0.0000  0.0532   0.0627   0.1410    0.1713   0.0000   413.6353       41.1794       36.0835      -6.92907      -14.4941      -11.7000       10.6142       12.5818       12.0038       10.7330       8.93012       6.86544
   8  22 3601.1683    2.7083  3.4069 11.1395  0.0000  0.0622   0.0454   0.1672    0.1630   0.0000   449.3893       20.8694       5.16794       16.0028       21.3190      -3.75072       12.8793       15.1189       14.7872       13.0381       10.8056       7.82197
   8  24 3878.4458    1.9166  6.5530 10.3422  0.0000  0.0978   0.0248   0.2694    0.1191   0.0000   408.0071       26.1798      -15.7644       18.5969       2.44111      -7.37475       18.8599       23.5771       22.3067       20.4087       16.5469       12.1233
   8  25 4017.9571    1.6059  8.0058 10.0695  0.0000  0.1129   0.0194   0.3212    0.1019   0.0000   419.6261       58.7591      -16.9245      -13.5875      -4.80123      -9.33597       22.6967       26.9516       26.6572       23.5451       19.1061       14.8015
   8  26 4157.0708    1.3584 10.3622  9.8802  0.0000  0.1363   0.0156   0.4073    0.0853   0.0000   436.2363       5.60506       20.9429      -23.6454       23.9603      -9.27741       26.9489       31.9289       31.6303       29.1641       23.1266       17.1681
   8  27 4296.4866    1.1413 12.0564  9.8570  0.0000  0.1673   0.0138   0.4900    0.0764   0.0000   438.0130       35.3319       13.7075       4.39177      -16.7698       3.07194       31.8173       39.2091       38.4167       33.8885       28.2388       21.5024
   9   6 1408.4383    0.1084  0.0661 10.6518  0.0011  0.0249   0.0160   0.0270    0.0371   0.0000   437.7574      0.467538       8.99209       2.19758       4.79240       2.77302       3.91063       9.40097       8.45606       4.18008       9.93752       5.99368
   9   7 1557.6861    0.1845  0.1057 10.6724  0.0000  0.0135   0.0167   0.0309    0.0394   0.0000   434.7207      -1.84780       13.8251       4.82566      -2.51551      -4.27585       2.26632       2.94917       2.70704       2.65015       2.28515       1.79512
   9   8 1702.3868    0.2923  0.2697 10.6476  0.0000  0.0219   0.0165   0.0469    0.0473   0.0000   434.4433      -1.66413       6.57642       9.64088      -4.44581       2.65802       3.43239       3.92654       4.43836       3.57918       3.26535       2.89204
   9   9 1843.5970    0.4122  0.3542 10.6162  0.0000  0.0260   0.0188   0.0479    0.0552   0.0000   440.9902     -0.697795       14.3014       2.07951       7.25836     -0.647627       5.42819       9.02351       7.19954       7.79650       5.14971       4.00051
   9  10 1984.1873    0.5803  0.4745 10.9408 -0.0007  0.0229   0.0231   0.0588    0.0678   0.0000   435.3160      -3.39186       21.3353       7.84297       2.24893     -0.898122       4.27630       5.11672       5.31065       4.64625       3.61796       2.94261
   9  11 2125.0911    0.8022  0.6649 10.9078  0.0000  0.0278   0.0260   0.0661    0.0955   0.0000   435.5091       10.7088       12.7297      -2.30271      -3.33582      -3.25261       5.67243       7.02428       6.95516       6.23084       4.79461       3.61430
   9  12 2264.5939    1.1694  0.7696 11.1902  0.0000  0.0279   0.0350   0.0679    0.1233   0.0000   438.4307       7.30766       6.17810      -8.08379      -3.51379     -0.276783       5.71140       7.18539       7.27595       6.75434       5.22501       3.95310
   9  13 2402.3761    1.4579  0.8968 11.5730  0.0000  0.0298   0.0403   0.0732    0.1301   0.0000   442.3276       10.8302       19.9134       16.2662      -3.15221      -1.71705       5.45704       6.05295       6.52704       6.21140       4.94547       3.85325
   9  14 2539.6093    1.9002  1.0211 11.8081  0.0000  0.0334   0.0502   0.0803    0.1794   0.0000   437.9024       6.77605       7.63228       9.99214       1.09362       2.74618       6.39892       7.92125       7.42039       6.70657       5.76201       4.46263
   9  15 2677.1343    2.5713  0.9893 12.3212 -0.0012  0.0287   0.0702   0.0777    0.1803   0.0000   432.0348       14.2462       1.53043       6.24857      -6.56938     -0.477248       5.31421       6.11168       6.44698       6.05676       4.80119       3.85759
   9  16 2815.3623    3.1340  0.8510 12.7033  0.0000  0.0270   0.0890   0.0719    0.1737   0.0000   437.3061       24.4833       11.0010      -2.59988      -2.38231      -2.24306       5.37783       6.15519       5.96705       5.87176       4.78563       3.55615
   9  17 2953.7047    3.7785  0.9719 12.5700  0.0000  0.0287   0.0978   0.0735    0.2648   0.0000   436.8614       34.2000       17.7717       2.85694       4.67811      -1.81052       5.31633       6.27256       6.07089       5.56508       4.92690       3.81760
   9  18 3091.6454    4.1637  1.0933 12.9098  0.0000  0.0310   0.1055   0.0830    0.2798   0.0000   440.9450       20.2500       14.3669      -4.39292      -6.60299      -3.40775       6.13290       7.04236       7.07607       6.82625       5.42833       4.10367
   9  19 3229.7582    4.0695  1.3688 12.9145 -0.0016  0.0368   0.0969   0.0917    0.2398   0.0000   443.4902       25.7525       15.9009      -4.79635     -0.374775      -1.14489       7.23240       9.10529       8.95368       7.97275       6.51683       4.84606
   9  20 3367.8804    3.5653  2.0002 12.7936  0.0000  0.0474   0.0698   0.1199    0.1361   0.0000   446.4369       37.0749       24.3469      -11.9085       4.02803      -4.95861       9.84128       12.2880       12.5634       11.0906       8.57664       6.30153
   9  21 3506.5058    3.1453  2.4408 12.4402  0.0000  0.0498   0.0576   0.1316    0.1273   0.0000   448.7794       25.0136      -2.86388       17.9391       7.99773      -6.49820       8.98196       11.2163       10.7187       10.2697       8.40310       6.43340
   9  22 3645.4096    2.6297  3.8022 11.8411 -0.0005  0.0655   0.0387   0.1689    0.1043   0.0000   458.5217       51.4849       8.91285       16.5056       11.6784       11.7269       11.8160       14.8343       14.1348       13.1238       11.0759       8.52762
   9  23 3784.5506    2.1573  5.6017 11.1299  0.0000  0.0827   0.0255   0.2174    0.0978   0.0000   445.1167       52.1933       5.90066       3.01876       7.93999       8.94323       15.2194       18.2244       17.7002       16.6465       13.8802       11.1527
   9  25 4063.3054    1.5359  9.5752 10.7688  0.0000  0.1226   0.0151   0.3410    0.0626   0.0000   441.6671       91.6034       31.7507       16.0471      -2.18564      -14.0444       21.5777       26.4865       26.4256       24.3942       20.7776       16.0990
   9  27 4343.3199    1.1287 14.0005 10.5632  0.0000  0.1864   0.0105   0.5060    0.0508   0.0000   413.3736       78.6912       18.6927       2.91409       22.2258      -14.4760       32.1609       40.6917       39.4254       37.2459       31.2046       24.4687
   9  28 4483.4468    0.9844 17.0732 10.5111  0.0027  0.2354   0.0087   0.6413    0.0462   0.0000   480.4833      -33.7045       51.4987       46.0001       12.3894      -7.95933       41.3294       52.6413       51.8912       47.0482       40.6471       30.7750
  10   6 1443.4161    0.1172  0.1072 10.3562  0.0000  0.0221   0.0131   0.0427    0.0367   0.0000   436.0377     -0.729075       15.7787       8.48040       2.87910     -0.516679       5.11058       4.81210       4.39707       4.25758       3.72450       3.05456
  10   7 1592.9328    0.1997  0.1235 10.3790  0.0000  0.0189   0.0155   0.0276    0.0389   0.0000   436.6720      0.773477       12.0048     -0.134777      -1.22893       2.70425       2.58703       3.03732       3.77817       3.21053       2.37333       1.85233
  10   8 1737.8340    0.3141  0.2158 10.4051  0.0000  0.0145   0.0184   0.0412    0.0443   0.0000   437.4535      -3.52162       13.5006      0.525860      -3.58746       4.25187       2.22339       2.77603       2.56001       2.43273       2.12630       2.00424
  10   9 1879.9622    0.4539  0.4213 10.4620  0.0000  0.0200   0.0184   0.0550    0.0573   0.0000   442.5147       3.94785       10.4296      -5.74297      -4.47154       1.76081       3.15466       3.58219       3.74857       3.75903       2.91091       2.52032
  10  10 2021.4980    0.6360  0.4857 10.6796  0.0000  0.0225   0.0237   0.0555    0.0714   0.0000   446.5371     -0.918597       13.7625      -4.21503    -0.0237361       3.33383       3.53279       4.05874       3.96764       3.65097       3.52063       2.93291
  10  11 2162.9598    0.9023  0.6524 10.7560  0.0000  0.0245   0.0281   0.0629    0.1041   0.0000   435.4710       3.17220       15.2019      -1.30529     -0.533279       1.23871       3.64227       4.57734       4.32346       4.37835       3.67211       3.14135
  10  12 2302.8557    1.2091  0.7993 10.9935  0.0000  0.0263   0.0345   0.0690    0.1384   0.0000   429.4893       8.67906       2.30558       3.22639       3.72851      -5.16658       4.70573       5.79570       5.84569       5.39100       4.53246       3.56077
  10  13 2440.8803    1.6314  0.9703 11.3346  0.0000  0.0292   0.0430   0.0732    0.1728   0.0000   443.5968       4.03676       17.2187       1.26236      0.350027      -2.38069       4.94818       5.61145       5.99742       5.42117       4.90435       3.91223
  10  14 2578.7202    2.0919  0.9975 11.8343  0.0011  0.0303   0.0539   0.0740    0.1676   0.0000   442.3678      -6.17922       16.9260       2.42738      -2.53881      -6.83584       5.47788       6.79626       6.54338       6.04012       5.16215       4.39105
  10  15 2717.1492    2.7214  0.8227 12.4932  0.0000  0.0256   0.0770   0.0666    0.1475   0.0000   433.0735       20.8597       14.2583       8.31133      0.414418      -2.60802       4.49318       5.42696       5.66138       5.14679       4.19394       3.44366
  10  16 2855.7839    3.2673  0.9755 12.7866  0.0000  0.0277   0.0847   0.0760    0.1646   0.0000   443.3954       19.4547       12.4746       2.81513       3.25564      -4.45640       4.73833       5.44976       5.39858       5.35676       4.57558       3.61093
  10  17 2994.6399    3.8937  0.9512 13.1992  0.0000  0.0273   0.1036   0.0734    0.1608   0.0000   438.8929       10.2847       16.1961       4.09878      -1.21489       2.57717       4.85964       5.89852       6.12031       5.79473       4.71773       3.70881
  10  18 3133.1485    4.1161  1.1137 12.9956  0.0000  0.0299   0.0988   0.0811    0.2199   0.0000   441.1107       23.5022       8.07008       3.76415      -5.44729      0.810651       4.71366       5.79962       5.95211       5.35569       4.81758       3.89274
  10  19 3271.5376    3.8570  1.5774 12.6919  0.0000  0.0364   0.0814   0.0956    0.1756   0.0000   444.3367       22.7471       1.44844       11.3328      -2.02170      -2.83431       6.31988       7.63654       7.83983       7.35082       6.15285       4.76376
  10  20 3410.3354    3.4554  1.9582 12.6581 -0.0012  0.0424   0.0657   0.1085    0.1275   0.0000   429.0270       30.7823       15.1592       14.5629      -6.99336      -13.7100       6.73194       8.13476       8.25323       7.85885       6.66876       5.58517
  10  21 3549.3560    2.8658  3.2968 11.8657  0.0000  0.0561   0.0431   0.1475    0.1014   0.0000   437.9138       7.39641       6.12848       3.24854       4.67005       7.75093       9.50269       11.7400       11.6429       11.1476       9.00429       7.74084
  10  22 3688.5356    2.3609  4.1588 11.7240  0.0007  0.0657   0.0326   0.1832    0.0763   0.0000   449.3886       40.2367      -6.27074      -6.87482       10.0751      -10.6493       10.5969       13.2232       13.0157       12.7053       10.5983       8.64422
  10  23 3828.2317    2.0524  5.9988 11.1410  0.0000  0.0819   0.0240   0.2298    0.0762   0.0000   452.3877       38.6080       26.0038       2.45534      0.280310      -2.55736       13.3006       16.8713       16.5347       15.5605       13.2757       10.7083
  10  24 3967.8764    1.6826  7.3042 10.8506  0.0000  0.0960   0.0182   0.2620    0.0683   0.0000   434.7978       42.0793       33.5942      -18.9857      -11.5800      -18.1914       15.4252       19.0558       18.9244       18.0306       15.8706       12.7303
  11   8 1772.2192    0.3478  0.2834  9.7054  0.0000  0.0212   0.0163   0.0415    0.0495   0.0000   434.4264      -4.79966       9.62570       2.57345      -4.66998      -2.02516       3.55901       3.92043       4.16454       3.63379       3.20712       2.54779
  11   9 1915.4327    0.4959  0.3689  9.7823  0.0000  0.0202   0.0196   0.0426    0.0624   0.0000   439.9347      -1.31383       14.6717      -1.25358      -2.51099      -2.73254       2.66452       3.49239       3.62135       3.74727       3.31970       2.28274
  11  10 2058.0156    0.6597  0.6758  9.7111  0.0000  0.0249   0.0199   0.0611    0.0917   0.0000   438.1226      -2.13729       15.8722     -0.704616       2.64698       6.25295       3.50322       4.41177       4.82024       4.49705       3.75744       3.13655
  11  11 2199.8424    0.9587  0.7945  9.9216  0.0000  0.0245   0.0270   0.0695    0.1405   0.0000   439.2452      -4.47764       2.66533      -2.20726       8.42277      -1.73529       3.67947       4.42534       4.39044       4.25207       3.96953       3.21427
  11  12 2340.0349    1.3914  0.8328 10.3194  0.0000  0.0264   0.0365   0.0617    0.1808   0.0000   437.2120       1.03534      0.430314      -7.58592      -5.36202       3.46765       3.84588       4.96636       4.92653       4.68130       4.06835       3.31787
  11  13 2478.5246    1.6889  0.9748 11.0971  0.0000  0.0285   0.0437   0.0755    0.1632   0.0000   431.3698       6.15607      -1.07945       7.82986      0.116794     -0.272612       4.49319       5.55417       5.47091       5.00229       4.43828       3.63752
  11  14 2617.0378    2.2028  0.9193 11.7903  0.0000  0.0266   0.0575   0.0697    0.1351   0.0000   428.6785       3.98513       18.5374       6.27131       1.70102       2.85157       3.86102       4.84649       4.85088       4.69509       4.11891       3.40972
  11  15 2756.2512    2.8155  0.8695 11.9764  0.0000  0.0250   0.0733   0.0670    0.1513   0.0000   434.0535       3.74857       6.92151      -3.42092      -4.86103       9.38718       3.96788       4.69186       4.57671       4.50327       4.12018       3.17367
  11  16 2895.5183    3.4206  0.8972 12.1893  0.0000  0.0256   0.0839   0.0610    0.1605   0.0000   439.4764       18.1173       16.4003       4.46337       3.46344      -1.28405       3.90615       4.59967       4.89114       4.69600       4.04150       3.46461
  11  17 3034.6885    4.1893  0.9740 12.4833  0.0000  0.0260   0.1018   0.0683    0.1870   0.0000   437.8250       18.0616       10.3626       12.2932      -2.58212      -3.66708       4.10966       5.10815       5.30367       4.79558       4.14693       3.56193
  11  18 3173.6389    4.0355  1.2006 12.8349  0.0000  0.0314   0.0936   0.0834    0.1544   0.0000   439.9710       15.7420       10.2211      -4.80578       9.05364      -3.14049       4.64539       6.14364       5.84089       5.59703       4.85604       4.04205
  11  19 3312.5705    3.8155  1.4993 12.6075  0.0000  0.0349   0.0797   0.0913    0.1322   0.0000   430.8623       20.6969       16.3133       10.8593       1.12228     -0.452315       5.20314       6.37351       6.75389       6.23193       5.54730       4.60258
  11  20 3451.9309    3.1935  2.2797 11.8137  0.0001  0.0420   0.0540   0.1180    0.1102   0.0000   443.9988       34.3634       15.7031       7.73756      -3.61273      -7.33235       6.11413       7.30731       7.75648       7.40165       6.34729       5.51885
  11  21 3591.2942    2.6170  3.4143 11.3415  0.0000  0.0544   0.0370   0.1471    0.0837   0.0000   441.7384       43.0181       12.1716       11.0743       6.75030      -7.31388       8.26349       9.92861       10.2282       10.0053       8.66455       7.30895
  11  22 3731.0522    2.2361  4.5711 11.0321  0.0000  0.0661   0.0289   0.1794    0.0728   0.0000   454.5910       39.5603      -3.68351       14.3404       13.2246       19.0641       9.75625       11.7800       11.9907       11.5234       10.4691       8.63781
  11  23 3871.1294    1.9024  6.2632 10.5611  0.0000  0.0804   0.0217   0.2287    0.0703   0.0000   450.9345       44.2721       38.4934       1.92596       7.67483     -0.639027       11.6475       14.0584       14.6810       13.8999       12.3786       10.2665
  11  24 4011.2360    1.6238  7.8709 10.2858 -0.0010  0.0949   0.0172   0.2687    0.0629   0.0000   441.2912       27.6070       18.8837       10.6244      -16.6671      -2.74969       13.7710       17.2223       17.8530       16.8768       14.4766       12.5084
  11  25 4151.6009    1.3179  9.7299 10.1754  0.0002  0.1171   0.0140   0.3505    0.0536   0.0000   451.2310       25.6481      -15.2651      -17.9000       5.51350       3.74738       16.3878       20.6792       20.7513       20.6140       17.8314       14.8154
  11  29 4715.2280    0.6190 18.6222  9.8733  0.0002  0.3045   0.0075   0.8379    0.0331   0.0000   534.2623       100.348      -9.36847      -13.9269      -4.49818      -26.4353       42.1087       53.5589       55.4553       53.0457       46.9427       38.7849
  12   6 1509.6938    0.1540  0.0707 10.1503  0.0000  0.0115   0.0219   0.0327    0.0323   0.0000   437.4278      -1.57072       12.6694       1.52317      -2.76653      0.146241       1.93845       1.82186       1.85425       1.65234       1.67230       1.42329
  12   7 1660.2779    0.2363  0.1201 10.2059  0.0000  0.0129   0.0163   0.0239    0.0360   0.0000   435.1946      -1.63279       12.0303       2.84356      -4.32267       2.02740       1.55806       2.28148       2.09383       2.18735       2.21180       1.90060
  12   9 1949.9626    0.5156  0.5467 10.1985  0.0000  0.0214   0.0171   0.0589    0.0617   0.0000   437.9067      -2.61111       17.9108       6.46640      -4.60356      -3.31036       3.03011       3.71455       3.99101       3.74303       3.22772       2.91198
  12  10 2093.6902    0.6990  0.6223 10.4771  0.0000  0.0223   0.0214   0.0605    0.0764   0.0000   433.1447      0.834589       1.23729      -6.21628      -3.93058      -3.36881       3.03612       3.74511       3.76603       3.72679       3.30612       2.81165
  12  11 2235.9453    1.0227  0.8240 10.5901  0.0000  0.0290   0.0271   0.0636    0.1089   0.0000   439.2942       4.84979       25.5242       3.58616      -3.57096      0.597844       4.66718       6.18753       6.67482       6.42607       5.64518       4.04688
  12  12 2376.3299    1.4256  0.8832 11.0119  0.0000  0.0264   0.0352   0.0633    0.1359   0.0000   433.3579       7.39781       17.2073      -8.23880      -3.82770     -0.224146       3.58520       4.41026       4.39299       4.28947       4.05989       3.26396
  12  13 2515.5132    1.9151  0.9852 11.0153  0.0000  0.0253   0.0468   0.0719    0.2260   0.0000   431.4077       8.97180       9.01552      -1.89601       3.13633      -5.73652       3.63685       4.58792       4.72573       5.01249       4.19698       3.47282
  12  14 2654.7180    2.4377  1.0313 11.4986  0.0000  0.0286   0.0574   0.0721    0.2517   0.0000   435.4120       3.16870       1.00433       4.48919      -7.35419       1.46434       4.14488       5.37320       5.47944       5.31648       4.44779       3.76910
  12  15 2794.6119    3.1041  0.8803 12.5900  0.0000  0.0252   0.0787   0.0635    0.1468   0.0000   434.2419       3.60910       7.43033      -3.72059      -1.96350       8.34636       3.84101       4.75715       4.89088       4.54257       3.88977       3.52417
  12  16 2934.4663    3.7485  0.8849 12.4467  0.0000  0.0231   0.0893   0.0614    0.1801   0.0000   442.2027       10.9794       14.8092      -1.24884      -2.52495     -0.805147       3.09237       3.80633       3.92323       3.61644       3.47515       3.02330
  12  17 3074.0316    4.0261  1.0459 13.0445  0.0000  0.0266   0.0938   0.0727    0.1556   0.0000   434.3223       21.3966       2.37050      -1.96460       4.68087      -3.40489       3.63673       4.54892       4.42144       4.27150       3.88200       3.56812
  12  18 3213.3836    4.0802  1.1926 13.1603  0.0000  0.0296   0.0894   0.0806    0.1446   0.0000   434.2344       17.5959       3.16974       2.27784       4.14534      -6.95267       3.74367       4.79776       5.03468       4.75091       4.17081       3.64151
  12  19 3352.8924    3.6076  1.6134 12.7997  0.0000  0.0346   0.0703   0.0934    0.1139   0.0000   446.2904       11.2877       10.0208       9.30227      -2.50259       3.12924       4.90049       5.96638       6.35606       5.92912       5.22902       4.53405
  12  20 3492.6192    3.1011  2.6545 11.9796  0.0000  0.0459   0.0463   0.1149    0.0919   0.0000   427.7984       32.4819       17.0920       6.24913       2.58883       1.05183       6.03213       7.52350       7.78155       7.51049       6.71219       5.78862
  12  21 3632.7323    2.5864  3.7476 11.5865  0.0000  0.0561   0.0337   0.1467    0.0730   0.0000   433.0114       5.53530       17.3491       12.2517       1.64366      -10.8935       7.54686       9.40726       9.60127       9.32658       8.33123       7.19091
  12  22 3772.7869    2.1463  5.1078 11.2061  0.0000  0.0681   0.0246   0.1840    0.0613   0.0000   440.7696       12.0528       18.5430       1.33020      -8.19300       3.12151       9.11499       11.3870       11.6302       11.2149       10.1801       8.81529
  12  24 4053.9882    1.5163  8.3609 10.6918  0.0000  0.0984   0.0150   0.2823    0.0504   0.0000   431.3929      -13.7171      -27.2143       27.4310       13.4490      -22.2598       12.8440       16.3005       17.1736       16.4906       14.7864       12.5545
  12  25 4194.2494    1.2870 10.7850 10.4262  0.0007  0.1240   0.0121   0.3501    0.0463   0.0000   467.7719       24.4208       40.9378      -18.9132       59.2295       8.28010       16.3031       20.9125       21.2270       20.5775       19.0258       15.7168
  12  26 4335.6124    1.0822 13.1515 10.3668  0.0000  0.1619   0.0101   0.4319    0.0405   0.0000   390.0989      -15.6640       58.6652      -15.1261       20.4969       20.2144       20.4798       26.7944       26.9588       26.4586       23.9617       20.2396
  13   5 1382.3271    0.1032  0.0683  9.6847  0.0000  0.0164   0.0160   0.0450    0.0310   0.0000   434.6864     0.0302861       15.9253       1.95147     -0.723078       4.59242       1.73102       1.99191       2.04255       3.44266       3.63773       2.25519
  13   6 1541.1512    0.1649  0.1239  9.6347  0.0000  0.0236   0.0150   0.0544    0.0351   0.0000   434.0880     -0.937768       12.3006       2.67799      -2.17030      -1.92580       2.17918       2.02660       2.96287       2.73830       3.22580       2.60386
  13   7 1692.3952    0.3126  0.1952  9.7112  0.0021  0.0166   0.0167   0.0335    0.0398   0.0000   438.6281       1.10477       10.9176       2.79570     -0.680082      -2.11236       1.90963       3.10492       2.97171       3.18005       2.32864       2.56540
  13   8 1838.6352    0.4297  0.3896  9.7120  0.0000  0.0175   0.0156   0.0442    0.0548   0.0000   437.7288      -2.61020       13.2649      -2.82722       1.12233      -4.12592       2.23511       2.75762       3.13924       3.24424       3.01675       2.37731
  13   9 1983.8038    0.5668  0.5577  9.9852  0.0000  0.0212   0.0179   0.0561    0.0717   0.0000   436.6742      -3.18744       15.5877       2.87296      0.341165      -3.77006       2.60782       3.21585       3.21722       3.40358       3.08906       2.59656
  13  10 2128.5232    0.8037  0.6423 10.0296  0.0000  0.0214   0.0222   0.0531    0.0873   0.0000   437.4019       2.77021       9.87452      -2.60014       3.06140       3.12226       2.65901       3.32150       3.27114       3.34805       3.08012       2.64267
  13  11 2271.1689    1.1574  0.8421 10.2008  0.0000  0.0230   0.0282   0.0603    0.1255   0.0000   439.9652       1.61761       19.7722       4.56946      -2.17365     -0.257201       2.89935       3.67668       3.85500       3.79607       3.31223       2.80933
  13  12 2411.9242    1.4725  0.9168 10.7789  0.0000  0.0270   0.0344   0.0634    0.1316   0.0000   442.4543       1.87748       16.8034       16.1204      -3.05544      0.406305       3.89438       4.92387       5.15476       4.59286       4.01542       3.38529
  13  13 2551.8339    1.9928  0.9629 11.1129  0.0000  0.0239   0.0471   0.0694    0.1762   0.0000   438.3453       9.00940       6.73181      -5.56991       4.59761      0.216897       3.07471       3.89689       4.05034       3.98841       3.58745       3.04472
  13  14 2691.7589    2.5644  0.9494 11.5017  0.0000  0.0252   0.0587   0.0606    0.1990   0.0000   434.6007      -5.68524       9.98613       1.05789      -2.21148       3.53000       3.23608       3.88622       4.30845       4.10223       3.68992       3.16126
  13  15 2832.3168    3.2735  0.8368 12.0661  0.0000  0.0226   0.0789   0.0580    0.1810   0.0000   439.2670       6.78899       12.4751       9.30982       2.42920      -6.69581       3.17906       3.92153       3.99852       3.89551       3.40981       2.99502
  13  16 2972.7758    3.7152  0.8527 12.9590  0.0000  0.0234   0.0930   0.0642    0.1282   0.0000   435.7248       13.5718       14.1789       2.59781      -4.99367      -6.51565       3.09741       3.97412       4.16072       4.03758       3.42536       3.04898
  13  17 3112.6698    4.1778  0.9803 12.9563  0.0000  0.0244   0.0966   0.0656    0.1414   0.0000   435.1144       13.5299       10.2205       5.03225       9.09604      -3.84460       3.08625       3.72932       4.03419       4.09804       3.68370       3.09663
  13  18 3252.5683    3.6668  1.2916 13.0739 -0.0059  0.0311   0.0788   0.0815    0.1194   0.0000   440.1400       15.3486       16.2524       7.34486      -1.88769      0.274828       4.17635       5.25105       5.42907       5.06309       4.73709       4.02655
  13  19 3392.5597    3.4218  1.9049 12.2884 -0.0012  0.0373   0.0587   0.0944    0.1060   0.0000   443.7515       23.7824       14.5965       12.0311     -0.598365      -12.7525       4.81510       5.94567       5.96508       6.09928       5.41761       4.75774
  13  20 3532.8600    2.8849  3.0358 11.6040  0.0000  0.0479   0.0396   0.1238    0.0772   0.0000   440.6105       27.7583       18.9528       8.33544      -2.80229       1.17928       5.68041       7.38128       7.46154       7.48611       7.07116       5.91998
  13  21 3673.2705    2.4113  4.2641 11.0949  0.0000  0.0574   0.0286   0.1544    0.0689   0.0000   434.2198       27.9197      0.780951       2.21867      -8.50268      -1.05971       7.15401       8.89845       9.32495       9.06018       8.15717       7.28867
  13  22 3813.9982    2.0292  5.5452 10.7869  0.0000  0.0687   0.0220   0.1862    0.0608   0.0000   443.9487       24.8603       27.5846      -4.54491      -9.60982       8.07525       8.49979       10.4459       11.1234       10.9331       10.0966       8.60608
  13  23 3954.8296    1.6707  7.5522 10.4424  0.0000  0.0865   0.0167   0.2444    0.0566   0.0000   448.7778       9.75838     -0.100458      -12.3521       8.98504      -22.7031       10.2381       12.8899       13.7371       13.3200       12.1378       10.5227
  13  24 4095.7844    1.4071  9.2999 10.3905  0.0000  0.1045   0.0141   0.3020    0.0477   0.0000   439.1245       21.4378       14.4899      -18.5890       7.60571      -11.1908       12.8831       16.1617       16.7586       16.7580       15.3639       13.3202
  13  25 4236.9334    1.1952 11.1453 10.1748  0.0000  0.1247   0.0119   0.3653    0.0451   0.0000   430.8563       36.8392      -21.1463      -7.71758      -12.5648      -9.98946       14.9144       18.9669       19.8307       19.4723       17.7533       15.3330
  13  26 4378.1979    1.0078 14.6300 10.0302  0.0000  0.1743   0.0095   0.4788    0.0404   0.0000   470.2054       18.4483       65.1036      -1.82474       8.13572       18.2952       20.3408       26.5219       27.7923       26.9618       25.0122       21.4270
  14   4 1242.5356    0.0833  0.0582  9.7991  0.0000  0.0160   0.0120   0.0268    0.0293   0.0000   435.7107      -4.34350       18.3493      0.567421     -0.934852      0.813738       1.92274       2.56840       2.33082       2.37588       2.51326       2.12865
  14   7 1723.5139    0.2855  0.2748  9.8207  0.0000  0.0172   0.0128   0.0391    0.0397   0.0000   436.0959     -0.499086       5.55397      -2.53430      0.802578     -0.935581       1.91264       2.47580       2.43725       2.55402       2.07569       2.19085
  14   8 1870.7975    0.4502  0.4241  9.7397  0.0000  0.0179   0.0154   0.0435    0.0576   0.0000   437.9391      -5.23691       14.1454      -3.05150       3.15064      -4.75290       2.01861       2.43024       2.72715       2.65482       2.47209       2.03930
  14   9 2017.0417    0.6589  0.4842  9.8403  0.0000  0.0178   0.0198   0.0407    0.0747   0.0000   436.9855      0.446191       12.2252     0.0505456      -1.81551      -1.56739       2.17228       2.47086       2.65120       2.68162       2.36243       2.23594
  14  10 2162.5429    0.8791  0.6960 10.1608  0.0000  0.0222   0.0224   0.0511    0.0897   0.0000   437.5341     -0.125430       16.4867      -2.25669      0.859899     -0.695984       2.35947       2.83158       3.18795       3.03148       2.91442       2.42387
  14  11 2305.7539    1.2369  0.7788 10.5342  0.0000  0.0217   0.0305   0.0563    0.1146   0.0000   437.9469      -2.99244       16.1613       2.87727       1.06625      -3.03215       2.46931       3.32945       3.41388       3.48881       3.10172       2.62490
  14  12 2446.7660    1.5746  0.9801 10.7573  0.0000  0.0247   0.0348   0.0635    0.1483   0.0000   434.5579       5.80809       11.4327       3.78152       5.13497      -1.61245       2.99237       3.47995       3.79140       3.72259       3.32713       2.92932
  14  13 2587.4269    2.1134  0.9771 11.5940  0.0000  0.0242   0.0474   0.0648    0.1306   0.0000   437.0686      0.839676       12.1123       2.38726     -0.444708      -2.00857       2.83048       3.45020       3.69517       3.79106       3.43789       3.01573
  14  14 2728.2604    2.7520  0.8973 12.0689  0.0000  0.0236   0.0631   0.0592    0.1484   0.0000   439.8324       8.96302       13.8267      -1.85847      -2.15974    -0.0205545       2.79155       3.50575       3.59255       3.57979       3.27283       2.97381
  14  15 2869.3527    3.2931  0.9944 12.2008 -0.0008  0.0244   0.0730   0.0657    0.1857   0.0000   436.3047       11.0037       9.01233      -3.25985      -2.84386      -2.77915       2.76924       3.59149       3.89341       3.79700       3.49426       3.00875
  14  16 3010.3418    3.9388  0.9335 12.7833  0.0000  0.0234   0.0904   0.0630    0.1655   0.0000   439.6409       18.9908       12.7173       1.70116     -0.558108       5.93425       2.82613       3.67830       3.77132       4.00229       3.62091       3.16909
  14  17 3150.7179    4.2115  1.2579 12.5820  0.0000  0.0280   0.0843   0.0737    0.2016   0.0000   443.1942       13.4977       6.68689       3.69939       1.89342       6.73013       3.18258       4.15766       4.31663       4.11763       3.75335       3.32510
  14  18 3291.0711    3.8311  1.4820 12.6188  0.0000  0.0309   0.0709   0.0811    0.1290   0.0000   439.8563       19.7434      0.394563       3.66721     -0.458593      -3.15452       3.45910       4.46874       4.50352       4.78765       4.33196       3.76274
  14  19 3431.6471    3.2169  2.2320 12.1572  0.0000  0.0384   0.0501   0.1069    0.0909   0.0000   442.5226       24.7464       6.19933       11.5825       7.31870      -2.41480       4.37027       5.40907       5.62216       5.96851       5.48779       4.64397
  14  20 3572.3736    2.7466  3.3130 11.4477  0.0000  0.0473   0.0349   0.1274    0.0771   0.0000   435.5771       23.4318       1.27646       7.61098      -15.0612      -2.22986       5.48302       6.86853       7.17867       7.30034       6.71890       5.87555
  14  21 3713.5031    2.2839  4.5755 11.2028  0.0011  0.0610   0.0259   0.1597    0.0587   0.0000   425.1496       16.5991       14.7531       13.4897      -3.50429      -11.7542       6.76379       9.01079       9.20375       9.10385       8.35390       7.53377
  14  22 3854.5843    1.9083  6.2362 10.7703  0.0000  0.0733   0.0194   0.1979    0.0538   0.0000   442.1388       30.5370       25.8954    -0.0121248       16.0544      -2.63836       8.23174       10.5448       10.7906       10.9527       10.0910       9.00881
  14  23 3995.7147    1.6149  7.8003 10.5371  0.0000  0.0873   0.0157   0.2430    0.0500   0.0000   433.7017       15.2455       19.0341       23.2202     -0.286249      -21.0367       9.74815       12.8151       13.2894       13.4567       12.4050       10.8806
  14  24 4136.9437    1.3364  9.5912 10.4246  0.0000  0.1102   0.0134   0.3040    0.0455   0.0000   426.4890       33.6263       7.83359       6.79858      -4.72282       8.63228       11.9065       15.7849       16.1525       16.2298       14.8901       13.0609
  14  25 4278.6161    1.1509 12.3390 10.2073  0.0000  0.1347   0.0108   0.3857    0.0405   0.0000   411.5609       47.3571       38.4450       29.4007      -16.2401      -23.0429       14.5648       18.7382       19.8119       19.7763       18.4008       15.9811
  15   5 1440.0471    0.1169  0.0694  9.8038  0.0000  0.0157   0.0120   0.0256    0.0289   0.0000   435.7398      -3.67171       15.8813      -1.31767      -1.98624       1.97262       1.96686       2.68957       2.46781       1.92067       2.75119       2.34474
  15   6 1601.0160    0.2146  0.1770  9.8041 -0.0004  0.0133   0.0119   0.0323    0.0332   0.0000   437.7468       2.15957       15.5263      -1.65586      -1.52685      0.308921       1.52640       1.86034       1.97093       1.85977       1.48220       1.48191
  15   7 1753.8201    0.3226  0.2930  9.8738  0.0000  0.0152   0.0132   0.0385    0.0411   0.0000   437.7191      -1.56485       16.2437     -0.788796       1.38530      0.985712       1.78163       2.06091       2.06983       2.27797       2.22697       1.97599
  15   8 1902.2857    0.4935  0.4423  9.9650  0.0000  0.0221   0.0161   0.0396    0.0573   0.0000   437.8916     -0.375428       8.24855      -2.72189       1.59022      -6.23059       2.70130       3.59044       3.52807       3.36959       2.89324       2.62464
  15   9 2049.6306    0.6714  0.6182 10.0057  0.0000  0.0200   0.0180   0.0506    0.0745   0.0000   433.5261      0.589754       13.6718      -5.04987      -1.63331       1.09809       2.11214       2.68615       2.95818       2.91942       2.53404       2.59024
  15  10 2195.8352    0.9384  0.8275 10.2692  0.0000  0.0237   0.0222   0.0609    0.1037   0.0000   441.0470      -1.20175       20.4969     -0.318382     -0.342510      0.386291       2.70800       3.59306       3.57806       3.61059       3.39596       2.74404
  15  11 2339.5428    1.3268  0.8465 10.5803  0.0000  0.0230   0.0296   0.0549    0.1237   0.0000   435.7242       1.19701       14.8345      -3.25036      -4.43360      -4.27506       2.32555       3.17489       3.11058       3.25895       2.96426       2.70296
  15  12 2481.1152    1.7439  0.9094 11.1889  0.0000  0.0230   0.0382   0.0578    0.1219   0.0000   436.7273       2.00259       7.74102      -3.56569      -1.83936      -1.93710       2.49835       3.01179       3.12184       3.38842       3.02242       2.78366
  15  13 2622.4566    2.2460  1.0133 11.7995  0.0000  0.0256   0.0483   0.0638    0.1240   0.0000   437.6737      0.817813       10.7133       4.46154      -3.19759      -3.65670       2.57354       3.65323       3.57202       3.59477       3.26591       3.00728
  15  14 2764.2907    2.8531  0.8552 12.1690  0.0000  0.0212   0.0643   0.0565    0.1272   0.0000   437.2279       11.6135       15.8261       4.07460     -0.653175       2.48274       2.32189       2.70941       2.97543       2.97702       2.77590       2.51140
  15  15 2905.9269    3.3784  0.9225 12.4729  0.0000  0.0237   0.0754   0.0582    0.1608   0.0000   437.2353       10.8048       11.9903       3.04135     -0.165758      -1.00168       2.97190       3.61555       3.83763       3.54894       3.24658       2.91376
  15  16 3047.2175    4.0112  1.0455 12.7697  0.0000  0.0244   0.0860   0.0657    0.1798   0.0000   436.7979       11.9490       15.5984      -2.68864      -3.77355      -6.19915       2.71565       3.39550       3.42069       3.47833       3.42946       2.87574
  15  17 3188.2371    4.0326  1.2166 13.2950  0.0000  0.0270   0.0874   0.0826    0.1313   0.0000   438.2909       16.8376       10.4747       1.37585      -1.57569       1.10043       3.02188       3.80052       3.89864       4.02696       3.57406       3.38930
  15  18 3329.1141    3.5548  1.7785 12.5962  0.0000  0.0353   0.0617   0.0879    0.1168   0.0000   437.7077       14.8460       9.89634       2.78327       5.66840     -0.222314       3.73761       4.91198       5.07874       5.28568       4.86270       4.32302
  15  19 3470.2294    3.1320  2.3453 12.0740  0.0000  0.0400   0.0453   0.1002    0.0898   0.0000   437.8372       22.7884       9.40847       4.59455      -1.47519      0.329684       4.19693       5.43736       5.93325       5.97792       5.39166       4.78727
  15  20 3611.4833    2.6066  3.6241 11.5133  0.0000  0.0497   0.0314   0.1362    0.0692   0.0000   435.8303       15.8063       7.71235      0.472080       10.2308      -5.73831       5.31245       6.86424       7.19837       7.25961       6.57780       6.02349
  15  21 3752.7129    2.1734  5.0392 11.0647  0.0000  0.0611   0.0229   0.1673    0.0588   0.0000   440.3173      -1.25035       5.58630      0.222924       7.75624      -9.33338       6.48969       8.31192       8.76702       8.88528       8.16791       7.23983
  15  22 3894.2870    1.8225  6.8298 10.7450  0.0000  0.0768   0.0176   0.2095    0.0515   0.0000   425.1370       25.2240       5.67147       2.46551       11.9873      -2.09925       8.03898       10.2391       10.7830       10.9262       10.1431       9.24800
  15  23 4036.0127    1.5681  8.9291 10.4040  0.0000  0.0921   0.0137   0.2575    0.0480   0.0000   433.4585       5.23942       17.1575      -3.92184       7.54346       25.5235       9.47597       12.4400       12.7652       12.9119       12.1740       10.9718
  15  24 4177.5816    1.2866 10.6696 10.3654  0.0000  0.1142   0.0118   0.3185    0.0418   0.0000   452.9268       6.43591       10.1436       15.7493      -18.3834      -1.88881       11.7669       15.2019       15.9871       16.2766       15.1506       13.6077
  15  25 4320.0074    1.0666 13.0195 10.2537 -0.0008  0.1430   0.0096   0.4080    0.0368   0.0000   429.4202       7.58229      -23.2980       1.50364       3.58451       10.4313       14.5981       19.0719       19.9879       20.1113       19.1167       17.0918
  16   4 1293.7590    0.0773  0.0548  9.4809  0.0000  0.0143   0.0118   0.0253    0.0273   0.0000   436.3457      -2.17179       18.9892      0.480592     -0.335567      0.936023       1.19340       1.98995       2.07930       1.77422       1.92328       1.55722
  16   6 1629.5097    0.2463  0.1645  9.4796  0.0000  0.0118   0.0123   0.0244    0.0337   0.0000   439.1648     -0.454072       14.2375     -0.535093     -0.382532      0.530724       1.29756       1.87185       2.00140       2.07559       1.89117       1.48079
  16   8 1933.1662    0.5157  0.5061  9.5295  0.0000  0.0212   0.0146   0.0416    0.0632   0.0000   439.1288      0.876575       11.0203      -1.48030       2.70060      -2.63433       2.29721       3.44554       3.53447       3.71689       3.49744       2.92413
  16   9 2081.6062    0.7425  0.6181  9.7777  0.0000  0.0194   0.0191   0.0450    0.0828   0.0000   441.5066      -1.07698       10.1578      -1.05983     -0.710778       2.18935       2.03786       2.61486       2.78003       2.93738       2.56420       2.27205
  16  10 2228.4216    1.0017  0.8267  9.9785  0.0000  0.0215   0.0221   0.0538    0.1116   0.0000   435.9351      -1.82349       16.0122       1.64092       2.93231     -0.692821       2.14576       2.74753       2.89169       2.99398       2.73686       2.48287
  16  11 2372.6078    1.3740  1.0115 10.3024  0.0000  0.0242   0.0274   0.0584    0.1344   0.0000   438.0169       2.39880       10.3286     -0.847927      -3.19595       2.22112       2.58243       3.32458       3.52127       3.36872       3.28729       2.99409
  16  12 2514.9204    1.8184  0.9264 11.1666  0.0000  0.0225   0.0381   0.0597    0.1154   0.0000   437.3435       3.91302       11.7571      -1.61864      -4.02005      -5.04975       2.08365       2.74200       2.85763       3.04109       2.72741       2.48861
  16  13 2657.0251    2.4283  0.9189 11.4975  0.0000  0.0216   0.0499   0.0559    0.1237   0.0000   436.2331       7.70807       14.1090     -0.792110       5.78391      -3.61930       2.16982       2.81867       2.89256       3.04702       2.62374       2.57914
  16  14 2799.6391    2.9995  0.8456 12.3183  0.0000  0.0206   0.0664   0.0536    0.1054   0.0000   434.2664       5.87452       14.3503       4.24968      -1.62507      -1.46460       2.20199       2.57312       2.73884       2.93797       2.65363       2.41267
  16  15 2941.9711    3.6194  0.8617 12.6818  0.0000  0.0214   0.0792   0.0522    0.1127   0.0000   438.8743       3.26582       12.8611       3.03853     -0.999943      -3.05438       2.17457       2.80935       2.91411       2.91766       2.69837       2.55959
  16  16 3083.6809    4.0123  1.0428 12.9357  0.0000  0.0244   0.0827   0.0629    0.1372   0.0000   439.7499       18.1101       14.6924      0.467213     -0.604607      -2.68975       2.44471       3.08589       3.27745       3.23713       3.09058       2.82862
  16  17 3225.1828    4.1058  1.3882 12.5537  0.0000  0.0276   0.0762   0.0761    0.1617   0.0000   445.7900       10.8319       15.5242      -3.44590       1.45719       1.52027       2.91223       3.70539       3.88696       3.99290       3.51185       3.36030
  16  18 3366.6022    3.4441  1.8691 12.3751  0.0000  0.0351   0.0573   0.0907    0.1089   0.0000   438.2807       26.2342       9.68895       5.08358       5.92863      -4.00513       3.32049       4.49960       4.68184       4.74270       4.50055       4.20644
  16  19 3508.1503    2.9843  2.8906 11.6067  0.0000  0.0421   0.0392   0.1143    0.0896   0.0000   447.0798       23.3052       12.9583      -1.51842       1.78811       5.65583       4.29607       5.47399       5.84809       5.90209       5.41466       4.94133
  16  20 3649.9854    2.4969  4.1030 11.1987  0.0000  0.0523   0.0281   0.1427    0.0666   0.0000   432.4475       26.4189       6.31505      -4.40273      -1.57309      -10.9123       5.21646       6.74789       6.93429       7.19423       6.77161       6.17608
  16  21 3791.8982    2.0677  5.4570 10.7544  0.0000  0.0626   0.0203   0.1711    0.0563   0.0000   428.3313       18.1810       16.8559       20.2857       12.9943      -9.80447       6.34583       8.21731       8.59820       8.61706       8.20400       7.59633
  16  22 3933.7522    1.7730  7.3869 10.3811  0.0000  0.0778   0.0158   0.2093    0.0510   0.0000   432.7839       22.2663      -1.40735      -15.7325       9.25339       19.6883       7.55766       9.83238       10.3688       10.4635       9.95305       9.00168
  16  23 4075.9199    1.4702  9.5360 10.1963  0.0000  0.0951   0.0124   0.2703    0.0444   0.0000   443.2394       18.0555       29.2471      -5.55238       20.2386     0.0517779       9.16859       11.6258       12.6940       12.7052       12.0528       10.7478
  16  24 4217.8095    1.2098 11.2840 10.1114  0.0000  0.1173   0.0107   0.3322    0.0412   0.0000   449.8155       69.4780      -11.8813       1.92744       30.6292       4.69310       11.3531       14.8566       15.4253       15.9009       14.7855       13.4694
  16  25 4360.2628    1.0338 14.1776  9.9746  0.0001  0.1497   0.0085   0.4234    0.0362   0.0000   441.2852       23.9279       41.9060      -9.92305      -5.61249      -18.9853       14.3662       19.0231       19.9171       20.1650       19.2371       17.3559
  16  26 4502.8769    0.8562 16.5193  9.9548  0.0000  0.1911   0.0072   0.5168    0.0307   0.0000   457.3853      -12.7275      -5.67342       4.64469      -16.8770      -1.37051       18.0888       23.6737       25.3577       25.3658       23.7477       21.5409
  16  27 4645.0585    0.7226 19.7450  9.8216  0.0010  0.2476   0.0059   0.6353    0.0265   0.0000   401.6837      -18.6075       2.18966      -4.24133       26.5083       1.64260       23.0550       30.4462       32.4817       32.5036       30.1022       27.8649
  17   5 1493.4746    0.1493  0.0982  9.6872  0.0000  0.0125   0.0114   0.0258    0.0287   0.0000   436.1978      -2.19332       13.9891    -0.0111867     -0.453010      -1.27189       1.59131       1.76614       1.86734       1.92139       1.47084       1.36240
  17   6 1657.0545    0.2545  0.2199  9.7105  0.0000  0.0141   0.0112   0.0297    0.0338   0.0000   440.0120     -0.441609       14.6011      -4.37777     -0.798969     0.0613184       1.29186       1.61434       1.75878       1.72995       1.56357       1.48033
  17   7 1811.9803    0.3799  0.3671  9.7369  0.0000  0.0172   0.0130   0.0377    0.0437   0.0000   437.6020      -9.65203       13.2539      -8.23180      -2.74434      -1.23296       1.70472       2.09643       2.14779       2.28229       2.12559       1.87206
  17   8 1963.3191    0.5820  0.4409  9.8951  0.0000  0.0161   0.0171   0.0374    0.0547   0.0000   436.6460     -0.197594       12.7138      0.694861      -1.17134     -0.582999       1.54466       1.90655       1.83383       1.90402       1.99566       1.84781
  17   9 2112.9748    0.7814  0.7637  9.7690  0.0000  0.0207   0.0178   0.0519    0.0937   0.0000   439.9364      -2.47477       6.52812       4.98851       3.67155       1.35024       1.96609       2.47774       2.68883       2.65627       2.58345       2.22826
  17  10 2260.3099    1.0781  0.8848 10.2889  0.0000  0.0227   0.0230   0.0556    0.1053   0.0000   438.1285     0.0690796       16.2872      0.812397      -6.03000     -0.679753       2.25859       3.16390       3.19843       3.37103       3.17393       2.82798
  17  11 2405.0441    1.5121  0.8640 10.8398  0.0000  0.0211   0.0313   0.0532    0.1154   0.0000   438.8891       2.18515       15.7167       2.17636       3.07076       2.92732       1.95531       2.48109       2.65931       2.70439       2.52107       2.29176
  17  12 2548.1660    1.9818  0.9160 11.4338  0.0000  0.0212   0.0408   0.0592    0.1087   0.0000   443.1816       2.26476       16.7144       4.71407       3.24585      -1.10177       1.87509       2.57636       2.69743       2.93283       2.67929       2.43972
  17  13 2691.1143    2.5047  1.0584 11.5076  0.0000  0.0228   0.0485   0.0602    0.1494   0.0000   439.6647       2.31060       16.2986      -1.15197       5.51392      -1.28455       2.32106       2.87230       3.04203       3.11590       2.88099       2.68913
  17  14 2834.4606    3.0534  1.0889 12.3035  0.0000  0.0237   0.0594   0.0645    0.1249   0.0000   435.8573       10.5855       15.9583      -1.25521      -2.30412      -5.63745       2.37553       2.91794       3.09387       3.28201       3.03030       2.86392
  17  15 2977.3750    3.7882  0.8759 12.8864  0.0000  0.0203   0.0798   0.0547    0.1046   0.0000   438.6762       4.92619       9.47773       3.51260      -3.58055     0.0790259       1.94186       2.44294       2.57627       2.68271       2.44835       2.24733
  17  16 3119.5615    4.1579  0.9276 13.2046  0.0000  0.0231   0.0877   0.0571    0.1129   0.0000   436.8186       10.8078       3.27472       2.97256      -5.75034     0.0716368       2.54453       3.46452       3.62880       3.60420       3.23548       2.74474
  17  17 3261.6079    3.8047  1.5498 12.5210  0.0000  0.0299   0.0648   0.0772    0.1350   0.0000   437.4095       17.3535       9.47307       10.1499      0.297585      -8.07485       2.85596       3.76198       3.91512       3.99489       3.80133       3.59442
  17  18 3403.6202    3.3762  2.1532 12.3016  0.0000  0.0355   0.0512   0.0959    0.0989   0.0000   440.8024       21.6889       13.1595       2.41375     -0.234780       8.21599       3.41565       4.38142       4.62273       4.62334       4.45846       4.07528
  17  19 3545.7399    2.9017  3.0902 11.5699  0.0000  0.0424   0.0361   0.1158    0.0896   0.0000   431.0017       20.2635       22.7173       3.50712      -2.52393       3.30431       4.05766       4.98008       5.43265       5.44610       5.15435       4.74039
  17  20 3687.8883    2.3607  4.3244 11.1628  0.0000  0.0525   0.0255   0.1463    0.0650   0.0000   439.3217       33.3766      -1.77681      -7.27889       4.93104      -4.21687       4.88123       6.23031       6.54847       6.55368       6.48144       5.96916
  17  21 3830.3850    1.9929  6.0749 10.6354  0.0000  0.0656   0.0183   0.1765    0.0563   0.0000   437.1568       18.5439       19.0934      -26.0984       9.75651      -12.8274       6.13592       7.94435       8.19885       8.40901       8.14950       7.48842
  17  23 4115.3807    1.4170  9.6759 10.2955  0.0000  0.0960   0.0118   0.2657    0.0418   0.0000   458.2780       38.7413       2.64322      -28.3455       22.5845       12.8953       9.14937       11.9193       12.6344       12.7489       12.0678       11.0738
  17  24 4257.7250    1.1874 13.0479 10.1654  0.0000  0.1281   0.0094   0.3644    0.0366   0.0000   443.6125       6.53757       29.3809       16.7208       2.03274       7.56163       11.6015       15.1311       16.2576       16.5775       15.7487       14.3120
  17  25 4400.4775    1.0100 14.5733 10.1016  0.0000  0.1537   0.0081   0.4271    0.0330   0.0000   458.9629       34.0930      -9.96258      -11.6019       11.1813      -16.9260       13.5619       18.3302       19.3084       19.8762       18.7142       17.3396
  17  26 4543.2888    0.8060 17.1288 10.0517  0.0005  0.2001   0.0066   0.5331    0.0280   0.0000   421.2823       58.1156      -6.23702      -16.6973       7.17082       7.05487       17.7204       23.2524       25.1897       25.5187       23.9733       21.9960
  18   4 1341.5099    0.1101  0.0958  9.6289  0.0000  0.0140   0.0094   0.0334    0.0272   0.0000   439.4905     -0.427318       15.3418      0.657153      -1.84556      -1.93285       1.20779       1.18778       1.78561       1.88125       1.55940       1.27930
  18   5 1518.7440    0.1788  0.1272  9.5949  0.0000  0.0128   0.0100   0.0204    0.0288   0.0000   437.4783      -1.95350       12.5271       2.26381      -1.07527      0.861271       1.01537       1.59905       1.54120       1.62098       1.60719       1.46721
  18   6 1683.6519    0.2907  0.1910  9.6225  0.0000  0.0125   0.0126   0.0230    0.0336   0.0000   436.7660      -1.27455       15.0264      -1.81216      -3.80773      0.148030       1.03670       1.33793       1.22304       1.47332       1.31359       1.28307
  18   7 1839.9870    0.4410  0.3525  9.7403  0.0000  0.0138   0.0143   0.0347    0.0445   0.0000   440.8221       1.50819       9.68896    -0.0371936      -2.12941      0.251620       1.15643       1.41963       1.68307       1.65972       1.72086       1.46140
  18   8 1992.8699    0.6145  0.4768  9.9054  0.0000  0.0151   0.0170   0.0383    0.0582   0.0000   438.5854       1.77613       13.0884      0.860868      -3.86361     -0.721307       1.32171       1.65013       1.75034       1.88364       1.65314       1.60219
  18   9 2143.7059    0.8217  0.7136 10.0904  0.0000  0.0197   0.0186   0.0458    0.0772   0.0000   437.2889     -0.575185       14.3692       4.65044      0.659282     -0.873196       1.77858       2.31597       2.43927       2.48369       2.40924       2.15450
  18  10 2291.6900    1.1841  0.8353 10.4184  0.0000  0.0206   0.0250   0.0513    0.1056   0.0000   439.7143       2.34922       8.96130      -2.05355      0.552627      -2.39026       1.92834       2.40069       2.81207       2.80555       2.61697       2.36435
  18  11 2436.8595    1.6123  0.9944 11.0696  0.0000  0.0224   0.0318   0.0590    0.1085   0.0000   435.9397       1.71034       13.5483       2.01718       1.26758      0.272734       2.13948       2.59465       2.73677       2.82644       2.76404       2.53464
  18  12 2580.9306    2.1214  1.0706 11.1041  0.0000  0.0219   0.0390   0.0591    0.1410   0.0000   441.5016       6.01872       15.4379       4.41554      -1.06741       6.42611       1.98671       2.56596       2.74767       2.79793       2.65099       2.50955
  18  13 2724.8527    2.7175  0.9862 11.9648  0.0000  0.0222   0.0528   0.0572    0.1228   0.0000   436.4306       5.20254       11.5605       1.67425       3.40942      -2.80715       2.20713       2.76848       2.77058       2.92155       2.72289       2.53219
  18  14 2868.8085    3.3801  0.9135 12.1400  0.0000  0.0200   0.0648   0.0515    0.1263   0.0000   439.1243       2.93120       14.4715       2.74388       3.78909       2.33604       1.79357       2.37659       2.52512       2.52629       2.46037       2.31944
  18  15 3012.3180    3.9641  0.9569 12.9236  0.0000  0.0217   0.0795   0.0555    0.1115   0.0000   438.7283       17.2349       12.4312       1.09241       2.77153      -6.08280       2.20878       2.82496       3.03172       3.02723       2.69224       2.48297
  18  16 3155.0388    4.1282  1.0412 13.1206  0.0000  0.0222   0.0801   0.0612    0.1155   0.0000   437.9000       10.4496       15.7169       1.55418       3.75907       1.29310       2.13571       2.68693       2.85586       2.84008       2.69699       2.48516
  18  17 3297.5938    3.6896  1.3930 13.1508  0.0000  0.0281   0.0676   0.0739    0.0930   0.0000   437.9410       9.55429       13.6441     -0.199575     -0.622079      -1.96606       2.57387       3.31217       3.52744       3.79133       3.52191       3.17111
  18  18 3440.1762    3.2387  2.5144 11.6778  0.0000  0.0363   0.0426   0.0988    0.1146   0.0000   437.9486       19.2308       6.77087       3.69389      -6.93782       1.37876       3.34351       4.32182       4.55490       4.68691       4.47699       4.21389
  18  19 3582.9535    2.7184  3.4939 11.4467  0.0000  0.0450   0.0319   0.1226    0.0800   0.0000   443.9607       23.1852       16.5528      -6.58890      -2.47748       5.40036       4.11784       5.14487       5.43548       5.63630       5.35171       5.09743
  18  20 3725.6735    2.2850  4.7275 11.0610  0.0000  0.0548   0.0235   0.1506    0.0632   0.0000   432.1841       25.9056       15.4350       3.23390       6.71922      -6.81549       4.82064       6.34837       6.67465       6.81264       6.55502       5.97448
  18  21 3868.2697    1.9395  6.7000 10.5025  0.0000  0.0666   0.0165   0.1851    0.0532   0.0000   430.0827       38.3181       11.1629       13.7682      -3.98820    -0.0960153       6.08522       7.72709       8.32691       8.51248       8.16835       7.49442
  18  22 4011.3025    1.6191  8.6161 10.2615  0.0000  0.0826   0.0127   0.2275    0.0454   0.0000   424.3050       4.77540       11.8695     -0.840234       25.0367      -9.29325       7.10992       9.35644       9.89726       10.2028       9.77787       9.05921
  18  23 4154.3355    1.3538 10.8692 10.1928  0.0000  0.1019   0.0105   0.2939    0.0397   0.0000   419.1365      -4.06778       6.87991       7.25428       6.85930       5.95015       8.91999       11.3647       12.3938       12.5601       12.0714       11.1865
  18  24 4297.6305    1.1205 12.5191 10.2005  0.0000  0.1276   0.0091   0.3553    0.0347   0.0000   463.4402       23.6156     -0.952483      -6.81459       20.7043      -1.44507       10.7221       14.2058       15.4745       15.6008       14.9464       13.6379
  18  25 4440.1215    0.9151 15.8409 10.1168  0.0019  0.1700   0.0072   0.4667    0.0302   0.0000   425.1590       42.7703       43.5806       8.91917       24.2621       1.15857       14.4920       18.8921       20.5199       20.6741       20.2242       18.6589
  19   5 1543.0530    0.1894  0.1049  9.5127  0.0000  0.0107   0.0111   0.0173    0.0278   0.0000   438.1774     0.0943319       16.9673      0.311620      -1.22652      0.921797      0.996954       1.61263       1.49986       1.65697       1.55021       1.90525
  19   6 1709.3722    0.2999  0.2918  9.4759  0.0000  0.0135   0.0110   0.0347    0.0364   0.0000   438.4593      -2.62252       15.7242     -0.731160       1.89571       2.20078       1.15927       1.53124       1.71609       1.57890       1.75622       1.73098
  19   7 1867.2848    0.4303  0.5090  9.5397  0.0000  0.0174   0.0118   0.0437    0.0514   0.0000   436.5199      0.714299       15.4389       2.48100      -1.73809      -2.22516       1.59907       2.04436       2.29918       2.16816       2.08317       1.87744
  19   8 2021.7751    0.6270  0.5918  9.7201  0.0000  0.0175   0.0154   0.0420    0.0657   0.0000   438.4400       1.20257       12.4961       3.25584      -2.64567      -2.73415       1.45741       1.84957       2.04064       2.03682       1.94384       1.83737
  19   9 2173.7455    0.8843  0.7376 10.0311  0.0000  0.0191   0.0195   0.0483    0.0833   0.0000   438.2052       1.69265       15.5065       2.52679       3.86535      0.925570       1.59917       2.03783       2.30445       2.18564       2.16865       1.98542
  19  10 2322.3500    1.2535  0.8963 10.5440  0.0000  0.0205   0.0251   0.0525    0.0937   0.0000   442.1217       2.50953       13.8193      -3.23024      -4.41386       3.20461       1.76964       2.32093       2.44512       2.49309       2.44998       2.23142
  19  11 2468.1243    1.6389  1.0581 11.0350  0.0000  0.0230   0.0304   0.0592    0.1068   0.0000   439.8812       5.63827       7.82117      -2.26680      -2.61012      -4.97203       1.94483       2.45155       2.73487       2.71505       2.72351       2.48989
  19  12 2613.1335    2.2593  0.9194 11.3455  0.0000  0.0211   0.0433   0.0492    0.1283   0.0000   435.0731       5.01639       9.79072       1.27255      -2.62831       1.33305       1.93852       2.60146       2.85777       2.84281       2.73154       2.61716
  19  13 2757.9958    2.7726  1.0369 11.8660  0.0000  0.0216   0.0506   0.0552    0.1196   0.0000   436.9508       6.74569       9.57568      0.946846      -1.62745      -2.47969       1.80094       2.34543       2.47437       2.54493       2.48157       2.23438
  19  14 2902.6536    3.5183  0.8840 12.3573  0.0000  0.0187   0.0687   0.0518    0.1116   0.0000   439.9455       7.70631       9.45591     -0.498855      -1.96884      -2.92157       1.62990       1.94339       2.10459       2.32392       2.20841       1.98371
  19  15 3046.7386    3.8893  1.1201 12.8760  0.0000  0.0245   0.0713   0.0592    0.1161   0.0000   434.3371       4.32300       11.9668       8.63407      -1.55524      -2.08135       2.08686       2.69335       2.74220       2.85768       2.71051       2.63382
  19  16 3190.0597    4.0078  1.3284 12.7402  0.0000  0.0263   0.0679   0.0669    0.1118   0.0000   437.4922       12.2291       4.85218       3.16993      -1.22478      -3.91331       2.32655       2.98453       3.27250       3.39896       3.13915       2.94245
  19  17 3333.1376    3.5749  1.6659 12.7836  0.0000  0.0301   0.0567   0.0786    0.0780   0.0000   438.7047       13.8024       11.4653      -4.12577      -4.53340       2.55090       2.58279       3.32694       3.37838       3.63126       3.52629       3.17383
  19  18 3476.4499    3.0042  2.4775 12.1505  0.0000  0.0379   0.0401   0.1008    0.0704   0.0000   437.5601       12.6664       21.7568       4.95168       1.22771      -2.15741       3.07728       4.10624       4.38291       4.59132       4.36328       3.95654
  19  19 3619.6993    2.5409  3.8558 11.2546  0.0001  0.0471   0.0273   0.1287    0.0682   0.0000   432.1639       10.4245       16.2807      -2.46155      -3.78342      -2.82656       3.96729       5.14452       5.55955       5.66515       5.43717       5.14830
  19  20 3762.7980    2.1665  5.3216 10.8292  0.0000  0.0580   0.0200   0.1560    0.0547   0.0000   430.8884       20.1983       13.8475       9.46710      -9.60101      -8.67356       4.76854       6.20755       6.57779       6.92578       6.64017       6.17253
  19  21 3906.0696    1.8346  7.1474 10.3317  0.0000  0.0696   0.0147   0.1894    0.0493   0.0000   442.3457       28.5364      -5.32534      -2.80601       3.76874       3.58166       5.76602       7.65693       8.03726       8.32834       8.16680       7.52522
  19  22 4049.4437    1.5055  8.9945 10.2167  0.0000  0.0862   0.0116   0.2357    0.0407   0.0000   432.8906       16.2907       27.4878      -26.3337      -9.86787       1.28905       7.07308       9.21456       9.86173       10.3432       9.90786       9.13446
  19  23 4192.7349    1.2672 11.3089 10.1056  0.0000  0.1066   0.0095   0.3000    0.0363   0.0000   449.0440       11.6173       12.3396      -15.2418       7.09653     -0.538372       8.64433       11.3739       12.2152       12.7408       12.1194       11.2362
  19  24 4336.1373    1.0562 14.4896 10.0623 -0.0000  0.1473   0.0077   0.3930    0.0320   0.0000   443.9108      0.843427      -9.14515      -14.1902       3.37329      -12.3824       11.6973       15.7990       16.6035       17.1923       16.5954       15.4424
  20   3 1193.6294    0.0565  0.0172  9.6954  0.0000  0.0132   0.0096   0.0121    0.0237   0.0000   441.4567      -6.18754       23.7588      -5.82188       3.18959      -2.92705       1.33640       1.84085       1.76373       2.07348       2.15876       1.60003
  20   4 1386.4810    0.1228  0.0756  9.5744  0.0000  0.0116   0.0095   0.0181    0.0255   0.0000   438.0591       1.34280       17.5385     -0.424748      -1.04137      -1.76284       1.11051       1.15792       1.15116       1.66182       1.83726       1.39002
  20   5 1566.5514    0.2023  0.1279  9.6299  0.0000  0.0126   0.0119   0.0238    0.0281   0.0000   440.0655      -1.78713       19.4082      -1.96435      0.650641      0.913609       1.13109       1.15788       1.39589       1.47937       1.36211       1.09053
  20   6 1734.2126    0.3196  0.2911  9.6995  0.0000  0.0139   0.0112   0.0314    0.0354   0.0000   438.9885       3.26992       17.6095       1.14222      -3.04353       1.37576       1.01270       1.42534       1.38846       1.47091       1.50561       1.38881
  20   7 1893.9346    0.5024  0.3810  9.7657  0.0000  0.0143   0.0143   0.0302    0.0458   0.0000   439.4585     -0.144213       16.2737      0.579964      -2.00450     -0.811279       1.14741       1.47565       1.54768       1.57239       1.54981       1.52089
  20   8 2050.1037    0.7166  0.5813  9.8304  0.0000  0.0161   0.0168   0.0398    0.0673   0.0000   439.7737       2.20348       15.5280       1.55113      0.803406     -0.258515       1.29539       1.66095       1.86282       1.93576       1.82847       1.66064
  20   9 2203.1747    0.9555  0.7874 10.3127  0.0002  0.0195   0.0202   0.0487    0.0818   0.0000   438.9565       1.47318       11.6223      0.792960       3.02169      -1.09250       1.57998       2.11059       2.22012       2.38473       2.19776       2.09882
  20  10 2352.4797    1.3632  0.9716 10.5262  0.0000  0.0209   0.0254   0.0538    0.1088   0.0000   437.4129       1.20571       12.9635      -1.79517      -1.19719      -1.58774       1.72474       2.26207       2.38610       2.42774       2.33734       2.28011
  20  11 2499.0528    1.7375  0.9933 11.2399  0.0000  0.0212   0.0332   0.0582    0.1090   0.0000   436.3982       6.02060       16.1220      -2.86956       4.09773      -6.41581       1.80977       2.32383       2.45852       2.51256       2.50521       2.40758
  20  12 2644.9220    2.3564  1.0749 11.4685  0.0000  0.0212   0.0423   0.0594    0.1242   0.0000   436.7623       4.23909       12.8171       5.92698      -2.65024      -6.90900       1.73549       2.18405       2.24337       2.43053       2.30198       2.19748
  20  13 2790.8322    2.9891  0.9503 11.9376  0.0000  0.0189   0.0553   0.0519    0.1153   0.0000   437.3790       7.17833       15.2819       1.23487      -1.24964      -3.88192       1.57490       1.94966       2.17215       2.22680       2.11998       1.99480
  20  14 2936.0944    3.6104  0.8276 12.7915  0.0000  0.0184   0.0720   0.0484    0.0948   0.0000   438.2311       8.56822       15.7167     -0.426237      -2.10979     -0.865763       1.50166       1.93116       2.05497       2.12691       2.04221       1.86945
  20  15 3080.6608    4.0917  0.9496 12.9809  0.0000  0.0208   0.0770   0.0509    0.1074   0.0000   437.8577       9.24953       12.9181      0.498065      -1.83919      -3.84784       1.73567       2.21405       2.29609       2.49928       2.40973       2.28764
  20  16 3224.6515    3.9903  1.2671 12.7905  0.0000  0.0240   0.0667   0.0660    0.1099   0.0000   438.4845       7.00021       10.0722       1.96900      -1.92662       1.22075       1.84904       2.47971       2.65302       2.75677       2.53472       2.48555
  20  17 3368.3044    3.4652  1.9777 12.4024  0.0000  0.0315   0.0471   0.0825    0.0707   0.0000   436.8386       18.8670       12.6623       2.70944       1.02669     -0.669927       2.55922       3.32503       3.46820       3.59981       3.51365       3.37896
  20  18 3512.1060    2.9701  2.9517 11.6949  0.0000  0.0382   0.0337   0.1055    0.0671   0.0000   434.0444       21.4030       7.53075       12.5808     -0.512640      -4.08924       3.08663       3.92021       4.01263       4.49305       4.34763       4.05714
  20  19 3655.9056    2.5074  4.1701 11.2042  0.0002  0.0492   0.0253   0.1262    0.0627   0.0000   439.7430       13.4551       9.26369      -1.79572      -3.66922       1.02762       4.04054       5.28810       5.57214       5.85615       5.68886       5.27145
  20  20 3799.5133    2.1458  5.5766 10.7646  0.0000  0.0582   0.0191   0.1557    0.0540   0.0000   442.9610       13.7046       5.20111       2.73942       20.2982      -12.3357       4.74268       6.07856       6.52191       6.82098       6.56825       6.05594
  20  21 3943.3588    1.7326  7.4309 10.5215  0.0000  0.0725   0.0142   0.1994    0.0426   0.0000   433.0894       21.2726      -7.27254       22.2230      -1.02519       2.12892       5.76699       7.49753       8.14318       8.39845       8.15174       7.65522
  20  22 4087.0486    1.4572  9.8729 10.2461  0.0000  0.0909   0.0107   0.2516    0.0366   0.0000   433.1223       24.6869       17.1993      -10.4836       2.56567      -8.49301       7.08432       9.30864       9.95477       10.2193       9.98255       9.45169
  20  23 4230.9570    1.2171 12.3425 10.1269  0.0000  0.1150   0.0087   0.3202    0.0336   0.0000   434.6056       42.3074       28.7627       14.3676      0.682007      0.615646       8.84075       11.5986       12.5392       12.9920       12.5468       11.8872
  20  24 4374.7553    1.0051 14.6845 10.1316  0.0000  0.1475   0.0073   0.4039    0.0291   0.0000   423.1139       40.4537       41.4210     -0.505374       28.8304      -6.87834       11.2789       14.8477       15.8951       16.6939       15.9606       15.1423
  20  25 4518.3095    0.8592 17.5485 10.0020  0.0000  0.1844   0.0060   0.4921    0.0257   0.0000   401.2525       51.9827       28.9027       9.90051       31.5550       13.6984       13.8030       18.3279       20.1232       20.7391       19.9328       18.9170
  21   3 1213.5954    0.0607  0.0156  9.6149  0.0000  0.0160   0.0124   0.0088    0.0233   0.0000   439.3172      0.586543       17.2712      0.939760      -1.52476     -0.603979       1.06226       1.09786       1.31495       1.43380       1.25854       1.14186
  21   4 1408.0729    0.1233  0.0691  9.5069  0.0000  0.0106   0.0094   0.0172    0.0249   0.0000   441.0016     -0.626433       18.5568     -0.110139      -3.21581     -0.227068      0.879751       1.02116      0.848219       1.24732       1.16764       1.08690
  21   5 1589.2721    0.2117  0.2139  9.4729  0.0000  0.0141   0.0090   0.0290    0.0299   0.0000   438.6575      -3.10716       17.6761       2.75500      -2.40703     -0.637541       1.17678       1.53673       1.79833       1.72193       1.76758       1.44346
  21   6 1758.2185    0.3687  0.3004  9.5215  0.0000  0.0125   0.0119   0.0275    0.0378   0.0000   437.7331     -0.686812       17.1944      0.413681     -0.838635     -0.118809       1.06370       1.28664       1.46469       1.45930       1.39257       1.34220
  21   7 1919.8199    0.5316  0.4671  9.6397  0.0000  0.0160   0.0138   0.0344    0.0506   0.0000   439.2924      0.673409       14.0832      0.235641      -4.45716       1.55238       1.15151       1.59802       1.69697       1.83409       1.83329       1.64807
  21   8 2077.7321    0.7782  0.6388  9.7203  0.0000  0.0171   0.0170   0.0406    0.0764   0.0000   439.2669       2.62787       16.9128       2.46419    -0.0882084       2.85780       1.37338       1.84482       2.02190       2.13640       2.09336       2.02087
  21   9 2231.9157    0.9847  0.8861 10.1352  0.0000  0.0201   0.0195   0.0528    0.0946   0.0000   439.3286      0.922649       14.0712       2.05596     -0.630714       3.57539       1.55482       1.96830       2.10487       2.12763       2.11271       2.00237
  21  10 2381.9364    1.4277  0.9739 10.6762  0.0000  0.0213   0.0266   0.0528    0.1053   0.0000   439.4989       1.24208       15.7636      -2.26296      -1.05381      0.238210       1.80631       2.39697       2.48913       2.60118       2.49901       2.46168
  21  11 2529.3549    1.9345  0.9649 11.2517  0.0000  0.0198   0.0350   0.0513    0.0998   0.0000   439.6315       1.45189       14.4465      -2.96374      -3.47292       1.06738       1.53932       1.93595       2.08556       2.16560       2.15764       1.99829
  21  12 2676.2810    2.4634  0.9926 11.7983  0.0000  0.0199   0.0445   0.0545    0.1032   0.0000   442.8598       8.52658       12.2741      -1.58796      -2.88908      -2.41644       1.56434       1.97633       2.17362       2.31577       2.20745       2.12102
  21  13 2823.0859    3.1341  0.9123 12.3695  0.0000  0.0199   0.0583   0.0492    0.1021   0.0000   439.1494       5.80334       17.8444       2.26924      0.888533       2.39960       1.55534       1.94039       2.09678       2.21491       2.08976       1.94460
  21  14 2969.0436    3.8618  0.9816 12.4679  0.0000  0.0194   0.0681   0.0510    0.1130   0.0000   438.3951       3.20818       10.8500       3.91434      -4.60097      -1.66212       1.61369       2.05158       2.19270       2.27264       2.15724       2.06101
  21  15 3114.1387    4.0645  1.1753 12.8949  0.0000  0.0222   0.0699   0.0606    0.1128   0.0000   439.3466       8.10453       15.1304       4.58701       1.78433      -6.62539       1.72492       2.19875       2.33437       2.49030       2.47376       2.30210
  21  16 3258.7639    3.8645  1.4531 12.7653  0.0000  0.0250   0.0593   0.0688    0.0831   0.0000   441.3927       10.2494       12.5831       1.63002      -1.73646     -0.284795       1.95749       2.41672       2.62015       2.76590       2.69180       2.59386
  21  17 3403.1008    3.2503  2.2013 12.2014  0.0010  0.0323   0.0415   0.0875    0.0628   0.0000   443.3855       16.8239       14.0014       6.15183     -0.264916      -9.60405       2.46835       3.18054       3.42116       3.51730       3.43989       3.23844
  21  18 3547.4371    2.8161  3.2547 11.5773  0.0000  0.0405   0.0299   0.1060    0.0582   0.0000   438.5735       18.3912       16.3428       5.37772      0.389205      0.259792       3.08025       4.04911       4.22234       4.59628       4.41691       4.19049
  21  19 3691.7229    2.3527  4.7099 11.0569  0.0000  0.0504   0.0216   0.1372    0.0516   0.0000   437.3416       18.5101      0.325031       1.64736       9.73471      -1.78109       3.82121       4.96260       5.37738       5.51826       5.31576       5.06633
  21  20 3835.9473    1.9748  6.5876 10.5731 -0.0005  0.0616   0.0156   0.1758    0.0449   0.0000   444.1169       29.5179       14.5772      -1.51902       1.00824      -12.4208       4.70720       6.04421       6.64032       6.74225       6.75561       6.41796
  21  21 3980.1105    1.6712  8.3082 10.3115  0.0000  0.0755   0.0124   0.2076    0.0401   0.0000   434.2542       21.4498       25.2975       9.20835       5.45166       2.99450       5.76794       7.46942       8.06569       8.34488       8.23728       7.82535
  21  22 4124.6830    1.3859 10.9141 10.1601  0.0000  0.0967   0.0097   0.2719    0.0344   0.0000   432.7236       34.1893       8.02323      -11.2833       8.85164      -6.96511       7.18846       9.45137       10.2439       10.6202       10.4785       9.88334
  21  24 4412.8764    0.9722 15.2855 10.0750  0.0000  0.1510   0.0068   0.4129    0.0275   0.0000   440.5045       21.2242      0.869341       7.83445       12.6948      -24.2204       10.9236       14.5857       15.7860       16.2754       15.8101       15.1927
  21  25 4557.1564    0.7954 17.6147  9.9428 -0.0002  0.1875   0.0058   0.4944    0.0250   0.0000   437.1419       27.9018      -12.1250      -18.7998       33.5695      -12.9081       13.6892       17.7939       19.7868       20.2943       19.6902       18.8031
  22   3 1233.1097    0.0753  0.0525  9.5258  0.0000  0.0217   0.0106   0.0275    0.0234   0.0000   438.1485     -0.827769       20.2626      0.544205      -2.18174     -0.895514       1.15325       1.28169       1.65781       1.21390       1.41279       1.49659
  22   5 1611.3516    0.2405  0.2000  9.4895  0.0000  0.0103   0.0100   0.0266    0.0291   0.0000   439.7070     -0.659675       18.5401       1.85473      -2.19594     0.0904698      0.753451      0.838490      0.965026       1.07757       1.09008       1.05588
  22   6 1781.5308    0.3790  0.3525  9.4919  0.0000  0.0129   0.0114   0.0328    0.0387   0.0000   440.3060      -2.45400       14.9768      0.573218      -3.14608     -0.249461      0.911831       1.12559       1.32665       1.20420       1.27880       1.18466
  22   7 1945.0686    0.5776  0.5179  9.6635  0.0000  0.0153   0.0142   0.0389    0.0553   0.0000   439.9696       1.96307       12.9559       1.46322      -2.62404      -1.68074       1.10097       1.37766       1.54184       1.58683       1.59993       1.48637
  22   8 2104.8056    0.7870  0.6581  9.9989  0.0000  0.0173   0.0166   0.0393    0.0642   0.0000   439.8438       1.24578       15.6091       3.88801      -3.84566      0.892218       1.20621       1.58063       1.71098       1.82523       1.62490       1.70257
  22   9 2260.0065    1.1707  0.8627 10.0997  0.0000  0.0184   0.0215   0.0465    0.0956   0.0000   438.4397       1.78150       11.2896      -3.72036      -4.22456       2.13445       1.43458       1.83085       1.96762       2.09074       2.16381       2.03604
  22  10 2410.8572    1.6102  0.9138 10.6154  0.0000  0.0192   0.0288   0.0478    0.1135   0.0000   437.5935       3.16626       12.0451       2.20664      -2.77490     -0.432493       1.50889       2.06726       2.15015       2.26723       2.08738       2.09242
  22  11 2559.3013    2.0927  1.0081 11.2210  0.0000  0.0197   0.0366   0.0511    0.1161   0.0000   439.2005       2.05046       12.7869       2.97749      0.407722     -0.642148       1.48162       1.88501       1.95851       2.21662       2.20782       2.08368
  22  12 2707.2211    2.6120  0.9005 11.8661  0.0000  0.0188   0.0484   0.0486    0.1056   0.0000   438.3878       6.55673       15.9036      0.396341       2.96690      0.446322       1.56157       2.02221       2.20981       2.29278       2.19457       2.07342
  22  13 2854.8865    3.3826  0.9853 12.0814  0.0000  0.0187   0.0586   0.0517    0.1299   0.0000   440.0677       5.93920       14.6307      -4.50842     -0.157247       1.38501       1.43006       1.84459       1.98614       2.03282       1.99638       1.87075
  22  14 3001.5756    3.9004  0.9165 12.8123  0.0000  0.0198   0.0706   0.0473    0.0986   0.0000   438.8933       9.86438       14.2148       4.72977      -1.17850      0.722767       1.54701       2.15906       2.22657       2.35379       2.23843       2.10284
  22  15 3147.2057    4.0954  1.2596 12.7403  0.0000  0.0222   0.0660   0.0600    0.1050   0.0000   441.2389       9.45058       12.7324      -1.82155       2.17754      0.350442       1.70940       2.13908       2.30481       2.43590       2.35304       2.29720
  22  16 3292.4571    3.8590  1.5494 12.6979  0.0000  0.0249   0.0563   0.0702    0.0785   0.0000   440.4250       17.7154       14.3199       3.18426     -0.955630       2.26222       1.89738       2.39093       2.59134       2.70895       2.65760       2.52539
  22  17 3437.4726    3.2870  2.2686 11.9553 -0.0001  0.0316   0.0388   0.0812    0.0638   0.0000   438.9464       14.7544       10.1692       3.14494      -2.47046      -8.52983       2.38330       3.14909       3.33440       3.49192       3.38928       3.29034
  22  18 3582.3012    2.6655  3.4427 11.5861  0.0000  0.0417   0.0273   0.1084    0.0498   0.0000   436.3357       12.2120       16.9677      -5.14091       1.60745      -4.64782       3.00710       3.93973       4.09105       4.43243       4.24940       4.18382
  22  19 3727.2662    2.2917  4.8332 10.9641  0.0017  0.0499   0.0202   0.1374    0.0486   0.0000   446.3146       29.8550       23.4413       1.63200      -1.45232      -7.87850       3.58312       4.75735       5.07641       5.42470       5.24322       4.97548
  22  20 3872.0617    1.8957  6.7690 10.5007  0.0000  0.0633   0.0145   0.1703    0.0429   0.0000   431.4464       22.9100      -3.05513       4.83129      -18.2906       2.93074       4.62509       6.09918       6.49387       6.83635       6.69154       6.42979
  22  21 4016.7337    1.5965  8.6429 10.3055 -0.0001  0.0776   0.0115   0.2142    0.0371   0.0000   437.1086       8.25223       12.7115       4.93067     -0.781474       2.71597       5.58075       7.28192       7.89194       8.31543       8.11608       7.84576
  22  22 4161.4668    1.3135 10.7220 10.1789  0.0000  0.0976   0.0092   0.2702    0.0331   0.0000   434.4494       25.7166      -8.09157       16.1011      -5.04616      -8.33476       6.89755       9.19117       9.84139       10.2461       10.0858       9.63492
  22  23 4306.0397    1.1010 13.5813 10.0867  0.0000  0.1257   0.0074   0.3514    0.0297   0.0000   440.2211       22.9416       15.9859       33.0876       17.0634      -6.80857       8.91001       11.9516       12.8767       13.4115       13.2887       12.5566
  22  24 4450.6964    0.9072 16.0943 10.0429  0.0001  0.1599   0.0062   0.4350    0.0260   0.0000   451.7889       9.41181      -12.2493       19.4209       34.7256       15.3706       11.1783       14.9592       16.4640       16.9086       16.9845       15.9068
  23   3 1252.2325    0.0842  0.0807  9.6037  0.0000  0.0137   0.0083   0.0276    0.0234   0.0000   440.0485       1.92684       18.1730      -1.11464      -2.90128      0.277431      0.982795       1.30601       1.33123       1.28073       1.42315       1.45702
  23   4 1449.6690    0.1402  0.1201  9.5056  0.0000  0.0094   0.0083   0.0233    0.0250   0.0000   438.2444       1.58477       18.4138      -1.21062      -1.35955     -0.679456      0.651548      0.827877       1.03186       1.08078       1.16280      0.887385
  23   5 1632.8077    0.2323  0.2283  9.5816  0.0000  0.0130   0.0090   0.0280    0.0289   0.0000   438.0930      0.958399       16.8972       1.91010      -3.10498     -0.120255      0.836535       1.18470       1.26133       1.22303       1.27763       1.11137
  23   6 1804.2136    0.3939  0.3610  9.5892  0.0000  0.0138   0.0112   0.0306    0.0383   0.0000   441.0928      0.677529       17.5761       1.84592      -1.53148      0.986891      0.845525       1.30899       1.28742       1.47568       1.25591       1.28126
  23   7 1969.6105    0.5848  0.6336  9.7149  0.0000  0.0178   0.0131   0.0438    0.0589   0.0000   439.5016      -2.47701       18.2147       1.78807      -2.39755      0.749966       1.16422       1.62338       1.61960       1.73852       1.71338       1.71718
  23   8 2131.1344    0.8566  0.7002  9.9963  0.0000  0.0168   0.0172   0.0410    0.0682   0.0000   439.9490       2.46612       15.8083     -0.737636     -0.572712     -0.497801       1.12055       1.51320       1.56465       1.71965       1.70228       1.60868
  23   9 2287.5335    1.1913  0.8102 10.3855 -0.0002  0.0183   0.0224   0.0440    0.0899   0.0000   438.7180     -0.433277       17.1238      -1.05388      -1.53969       1.54941       1.23212       1.68038       1.75533       1.81070       1.91431       1.78803
  23  10 2439.2283    1.6411  1.0291 10.6553  0.0000  0.0207   0.0275   0.0495    0.1221   0.0000   439.6510       5.66728       15.4210      0.975166      -1.05710     -0.711613       1.39724       1.83028       1.91988       2.07346       2.04621       1.89225
  23  11 2588.7468    2.1709  1.0592 11.5134  0.0000  0.0197   0.0369   0.0558    0.1040   0.0000   439.4275       5.69500       14.2063     -0.239159      -4.26174       1.13418       1.46000       1.86673       2.09927       2.23158       2.24358       2.05743
  23  12 2737.7540    2.7407  0.9566 12.0213  0.0000  0.0187   0.0471   0.0483    0.0946   0.0000   436.9728       1.66839       18.4166      -1.56855      -5.71655       1.18441       1.37118       1.77332       1.91536       1.98448       1.96582       1.84360
  23  13 2886.2051    3.4277  1.0006 12.4130  0.0006  0.0190   0.0589   0.0518    0.1106   0.0000   437.5172       4.94831       11.3058       2.65396      0.922680      -1.03878       1.31698       1.67930       1.85364       1.89649       1.89092       1.78842
  23  14 3033.6122    3.9972  0.9759 12.9711  0.0000  0.0191   0.0710   0.0508    0.0992   0.0000   436.1189       8.38113       14.9448       2.59357      -5.38972       2.68349       1.37167       1.84378       1.93131       2.12108       2.06848       1.92908
  23  15 3179.9379    4.0846  1.1772 12.8592  0.0000  0.0215   0.0671   0.0582    0.1156   0.0000   438.2621       9.95367       7.59360       1.84157     -0.604208      -2.38086       1.60209       2.13217       2.27978       2.39546       2.38815       2.26340
  23  16 3325.7704    3.7423  1.7061 12.5027  0.0000  0.0265   0.0504   0.0691    0.0737   0.0000   436.7209       11.9798       10.1497       4.52579       2.76175      -5.10991       1.86076       2.48790       2.69285       2.78504       2.77073       2.67794
  23  17 3471.4923    3.0502  2.5674 12.0503  0.0000  0.0339   0.0340   0.0904    0.0541   0.0000   438.6330       14.4914       12.4977     -0.535183       2.75126      -1.86827       2.45772       3.20228       3.37441       3.50247       3.42325       3.32160
  23  18 3616.9506    2.5591  3.8850 11.3619  0.0000  0.0432   0.0234   0.1134    0.0459   0.0000   438.6263       10.4925       12.4339      -4.50955      -5.15052      -3.84651       2.92824       3.88413       4.11526       4.36571       4.20062       4.13561
  23  19 3762.3434    2.1821  5.3534 10.9262  0.0000  0.0521   0.0177   0.1429    0.0420   0.0000   440.7092       14.2092       17.4814       4.17171      -6.28025       5.79449       3.55030       4.66308       5.02663       5.32157       5.28247       5.02174
  23  20 3907.6520    1.8309  7.2934 10.4736  0.0000  0.0645   0.0132   0.1787    0.0398   0.0000   439.8738       21.5051       1.07819     -0.484543      -7.61991     -0.436421       4.52191       5.89750       6.45526       6.63158       6.70058       6.33552
  23  21 4052.7604    1.5006  9.5567 10.3199  0.0000  0.0841   0.0103   0.2283    0.0337   0.0000   441.1708       15.1482       17.7842      -8.71251      -7.92772      -5.19611       5.77001       7.68944       8.28045       8.56083       8.49683       8.12912
  23  22 4197.9270    1.2807 12.0816 10.1672  0.0003  0.1039   0.0082   0.2930    0.0308   0.0000   429.2218       19.4608       10.7190      -8.35999       6.51797       19.2524       7.06978       9.26611       10.0406       10.5563       10.4867       10.1381
  23  23 4343.1984    1.0687 14.6182 10.1257  0.0000  0.1337   0.0068   0.3604    0.0273   0.0000   437.8573       41.1197      -6.81024      -19.1996      -5.53866       21.8851       8.91221       12.0615       12.8413       13.5706       13.3703       12.7509
  23  24 4487.6969    0.8678 17.1783 10.0613  0.0011  0.1702   0.0057   0.4610    0.0242   0.0000   444.2657      -5.71422       2.80422      -6.95420       1.85190      -3.57131       11.1810       14.8949       16.2470       17.0093       16.7391       16.0195
  24   3 1271.0026    0.0981  0.0599  9.5078  0.0000  0.0100   0.0081   0.0163    0.0227   0.0000   439.0914     -0.278011       18.2484     -0.509972      -1.87721       1.03005      0.726644      0.845016       1.10505       1.06117      0.948109      0.888835
  24   4 1469.7881    0.1670  0.1082  9.4617  0.0000  0.0211   0.0097   0.0216    0.0249   0.0000   440.1096      0.780380       19.1903     -0.905522      -1.36098      -2.06650       1.75654       1.18764       1.11779       1.89611       1.55920       1.25564
  24   5 1653.7002    0.2741  0.2198  9.4538  0.0000  0.0122   0.0098   0.0219    0.0304   0.0000   439.5169     -0.794746       18.8778       1.57679      -3.65080      0.349579      0.738145       1.03095       1.12953       1.22011       1.08559       1.05311
  24   6 1826.3308    0.4483  0.3620  9.5428  0.0000  0.0124   0.0122   0.0280    0.0412   0.0000   439.4158       1.34248       18.1275      -1.34051      -1.71680      -1.53652      0.891697       1.11250       1.22029       1.33118       1.18375       1.16807
  24   7 1993.5755    0.6379  0.5654  9.5997  0.0000  0.0144   0.0141   0.0377    0.0581   0.0000   439.2212     -0.729145       15.5761      0.272380      0.928904     -0.478900      0.951595       1.17883       1.33795       1.39198       1.34060       1.27795
  24   8 2156.7719    0.9360  0.7225  9.9381  0.0000  0.0166   0.0177   0.0391    0.0770   0.0000   438.5620       2.58036       14.1323      0.397080      -1.13270       1.43600       1.08618       1.49278       1.60436       1.73871       1.69921       1.54287
  24   9 2314.3617    1.2585  0.9875 10.1485  0.0000  0.0187   0.0211   0.0507    0.1071   0.0000   438.9472       2.52881       14.6506       2.69781     -0.453424      0.432744       1.27040       1.64458       1.80182       1.92767       1.91594       1.81323
  24  10 2467.0922    1.7649  1.0192 10.9150  0.0000  0.0201   0.0291   0.0476    0.1093   0.0000   437.6320       5.06369       14.1106       2.60850     -0.756196     -0.127614       1.38535       1.83740       1.90706       1.95438       1.95771       1.84919
  24  11 2617.7792    2.1800  1.0969 11.5923  0.0000  0.0211   0.0362   0.0533    0.1003   0.0000   437.2476       4.38151       13.9520      0.809906      -1.01852      -1.64510       1.42704       1.88827       1.90983       2.07316       2.03590       2.05873
  24  12 2767.8195    2.9621  0.9436 12.1075  0.0000  0.0180   0.0501   0.0466    0.0938   0.0000   436.3839       5.19652       14.1342       1.68545      0.921617      -4.13674       1.25796       1.55617       1.77127       1.79953       1.85103       1.75404
  24  13 2917.1052    3.6008  0.9128 12.4869  0.0000  0.0175   0.0623   0.0454    0.1017   0.0000   439.0580       6.00792       14.8519       2.41928      0.529651      -1.13149       1.25827       1.62382       1.76889       1.94213       1.91136       1.76874
  24  14 3065.1687    3.9492  1.1556 12.8729  0.0000  0.0213   0.0639   0.0570    0.1024   0.0000   440.3208       8.46079       14.2109       4.24520       3.53762     -0.398860       1.39296       1.86419       1.96449       2.14331       2.10511       2.06466
  24  15 3212.1994    4.0567  1.3328 12.7804 -0.0019  0.0233   0.0605   0.0583    0.0948   0.0000   441.5982       7.66925       16.0675       5.86637      -1.36026      -2.76598       1.64141       2.17499       2.28923       2.48859       2.45523       2.38812
  24  16 3358.7032    3.6088  1.9514 12.3245 -0.0001  0.0276   0.0439   0.0737    0.0652   0.0000   439.3542       11.1758       12.7077    -0.0961645      -1.44513      -3.58229       1.83370       2.42213       2.57295       2.77315       2.76674       2.56508
  24  17 3505.0794    2.9788  2.8868 11.6193  0.0000  0.0343   0.0296   0.0897    0.0526   0.0000   437.9904       12.5209       15.2781       2.17421      -7.80126      -3.89885       2.35336       2.98865       3.26547       3.33830       3.39342       3.17566
  24  18 3651.2516    2.4595  3.9903 11.3312  0.0000  0.0428   0.0218   0.1147    0.0428   0.0000   441.0488       16.0845       16.6482       13.0388       1.58689       1.59467       2.93675       3.86848       4.21104       4.38134       4.44556       4.18106
  24  19 3797.0962    2.0788  5.8385 10.8805  0.0000  0.0551   0.0162   0.1487    0.0384   0.0000   430.7386       18.1605       15.1606      -5.41653      -5.61706      -7.52504       3.66300       4.77774       5.18335       5.38282       5.33972       5.12848
  24  20 3942.9328    1.7502  8.1386 10.3941  0.0000  0.0689   0.0118   0.1885    0.0360   0.0000   445.1629       20.0959       10.3705     -0.484744      -3.34202     -0.288356       4.53726       5.96407       6.44677       6.87892       6.71062       6.46648
  24  21 4088.7697    1.4539  9.8375 10.2641  0.0000  0.0855   0.0096   0.2280    0.0323   0.0000   435.0544       29.8305       15.0838       9.75024      -3.20742      -4.40429       5.60726       7.42255       7.95603       8.35577       8.37821       8.05074
  24  22 4234.3508    1.2376 12.4791 10.1727  0.0000  0.1088   0.0078   0.2977    0.0289   0.0000   435.2864       26.5127       5.76799       20.8886       12.0217      -15.1668       7.09986       9.39813       10.2307       10.7839       10.7213       10.1864
  24  23 4379.7556    0.9834 14.7503 10.0921  0.0000  0.1403   0.0062   0.3756    0.0256   0.0000   425.2760       27.1299       12.7092     -0.742837       8.99916       5.42128       8.97929       12.0276       13.1498       13.7692       13.5927       13.2873
  25   4 1489.4576    0.1822  0.1019  9.4964  0.0000  0.0093   0.0103   0.0187    0.0245   0.0000   440.3673    -0.0613422       18.7717      0.295490      -3.16719      0.276792      0.751177      0.950701      0.800078      0.686301      0.892384      0.898888
  25   5 1674.0976    0.2942  0.2209  9.5429  0.0000  0.0098   0.0103   0.0238    0.0297   0.0000   440.5433     -0.537875       19.0575      0.318896      -1.32043     -0.563836      0.718570       1.04729       1.51606       1.73672       1.78842       1.43890
  25   6 1847.8813    0.4786  0.4279  9.6103  0.0000  0.0136   0.0120   0.0320    0.0440   0.0000   440.1810       1.17376       18.4532     -0.390022      -1.76756     -0.291877      0.900916       1.17258       1.28718       1.29109       1.34764       1.24039
  25   7 2016.9541    0.6575  0.6133  9.8591  0.0000  0.0154   0.0139   0.0396    0.0551   0.0000   439.5727      -1.25184       18.8608      -1.08099      -3.95528    -0.0845295      0.973792       1.18281       1.40488       1.42372       1.45525       1.37915
  25   8 2181.7865    0.9716  0.7638 10.1766  0.0000  0.0164   0.0181   0.0423    0.0709   0.0000   438.3340      0.534528       12.0565     -0.284675      -4.15317       1.59375       1.02412       1.38296       1.43549       1.54687       1.53249       1.51858
  25   9 2340.5513    1.3134  1.0024 10.7179  0.0000  0.0197   0.0219   0.0497    0.0810   0.0000   441.9725       4.88221       13.1321       1.61796       1.05670       1.30766       1.28254       1.68752       1.89459       2.01629       1.95935       1.94999
  25  10 2494.4076    1.8196  1.1049 11.0603  0.0000  0.0195   0.0290   0.0535    0.1028   0.0000   440.1622       2.58852       12.0440       1.50452      -6.39173      -2.75246       1.32987       1.66393       1.78125       1.94293       1.97030       1.88549
  25  11 2646.3057    2.3835  1.0515 11.6720  0.0000  0.0196   0.0394   0.0514    0.1065   0.0000   439.2908       4.90851       13.3091     -0.435481      -2.06910       1.65761       1.34664       1.71388       1.73453       1.97188       1.94530       1.91562
  25  12 2797.4717    3.0227  0.9903 12.0616  0.0000  0.0180   0.0497   0.0484    0.1033   0.0000   438.0272       7.30425       12.0570       3.01507      0.506553     -0.698022       1.23756       1.54337       1.67725       1.79983       1.80076       1.74598
  25  13 2947.5268    3.8102  0.9226 12.4818  0.0000  0.0169   0.0636   0.0450    0.1068   0.0000   440.4120       9.54883       10.5797     -0.699274       2.44248      0.563922       1.10234       1.44194       1.54269       1.68244       1.71970       1.65564
  25  14 3096.3571    4.1199  1.1437 12.8201  0.0000  0.0203   0.0652   0.0542    0.1178   0.0000   436.8321       5.11193       14.3755      -4.04426      -1.87022      -4.31266       1.38811       1.75064       1.91606       2.08096       1.98857       1.94018
  25  15 3244.0939    3.9711  1.3487 12.9444  0.0000  0.0228   0.0592   0.0599    0.0850   0.0000   440.6971       9.37617       14.5953     0.0908689     -0.801592      -1.56206       1.54626       1.99018       2.06227       2.27720       2.24384       2.19202
  25  16 3391.3290    3.4302  2.0301 12.4238  0.0000  0.0287   0.0416   0.0754    0.0613   0.0000   439.4598       13.2851       16.7534       4.44898     -0.279248      -3.75447       1.79054       2.40894       2.47068       2.70578       2.62291       2.57694
  25  17 3538.3195    2.8516  3.0601 11.7668  0.0000  0.0351   0.0279   0.0960    0.0469   0.0000   435.6598       14.8239       11.1749     -0.512983     0.0134094       3.39944       2.25238       2.94245       3.15810       3.39050       3.32970       3.21796
  25  18 3685.1078    2.3603  4.6257 11.1572 -0.0003  0.0461   0.0190   0.1202    0.0388   0.0000   444.6184       15.5438       10.9298       1.39905       4.09372      -11.2585       2.91965       3.80786       4.20759       4.32030       4.27165       4.19810
  25  19 3831.5854    1.9400  6.3924 10.8215  0.0000  0.0581   0.0143   0.1582    0.0353   0.0000   435.8781       15.1853       15.1907       2.71875      -5.98880      -6.13802       3.68185       4.87437       5.33165       5.52633       5.64046       5.40516
  25  20 3977.7589    1.6224  8.3078 10.5343 -0.0001  0.0717   0.0112   0.1976    0.0324   0.0000   441.1959       24.6179       13.0327      -6.79986      -13.7580       2.03544       4.56147       6.02940       6.52769       6.90524       6.86321       6.63242
  25  21 4124.1919    1.3710 10.8966 10.3227  0.0000  0.0931   0.0088   0.2555    0.0299   0.0000   434.3266       14.6909       33.0247       8.45250       11.1148      -19.0182       5.87859       7.72589       8.63095       9.00425       9.02565       8.66951
  25  22 4270.1867    1.1458 13.2195 10.2397  0.0000  0.1165   0.0071   0.3214    0.0265   0.0000   431.6487       32.7887      0.224555      -14.7462       4.36889      -1.15165       7.28854       9.51257       10.4791       10.8747       11.0763       10.6163
  26   3 1307.4985    0.0948  0.0927  9.5148  0.0000  0.0155   0.0076   0.0257    0.0224   0.0000   438.7480      -1.76846       20.5328      -1.30697     -0.332604      -2.50278       1.06018      0.929123       1.48127       2.30343       1.97667       1.39756
  26   4 1508.7093    0.1720  0.1467  9.4844  0.0000  0.0095   0.0080   0.0219    0.0247   0.0000   439.4373       1.55461       18.8920     -0.451426      -3.99585      0.955746      0.681666      0.867454      0.976938      0.936677      0.988906       1.04259
  26   5 1694.0389    0.3212  0.2773  9.4501  0.0000  0.0107   0.0098   0.0256    0.0324   0.0000   439.5953     -0.708990       17.9323      0.231917      -4.09374       1.31386      0.701888      0.846600       1.04078       1.03085       1.07328      0.953970
  26   6 1869.0341    0.5012  0.4264  9.5532  0.0000  0.0132   0.0122   0.0303    0.0439   0.0000   440.7668      0.518725       18.8718      -1.93823      -2.76342      0.715411      0.745428       1.00833       1.15493       1.14943       1.10028       1.15695
  26   7 2039.7524    0.7178  0.6592  9.6743  0.0000  0.0163   0.0142   0.0381    0.0655   0.0000   440.9427     -0.703416       16.6290       1.70262      -2.59128       1.20041      0.952182       1.25380       1.36427       1.46439       1.44133       1.40592
  26   8 2206.0629    1.0501  0.7871 10.1036  0.0000  0.0164   0.0187   0.0414    0.0797   0.0000   442.2409      -1.19229       16.6786       1.32521      -2.03805       1.47276      0.979975       1.33496       1.40848       1.57903       1.54099       1.48384
  26   9 2366.1283    1.4486  0.9775 10.7858  0.0000  0.0179   0.0241   0.0506    0.0832   0.0000   438.6674       1.92760       16.0337      -1.10805      -1.03945       3.75320       1.12386       1.44878       1.55974       1.73595       1.72025       1.72000
  26  10 2521.2406    1.9158  1.0295 11.1007  0.0018  0.0184   0.0305   0.0486    0.0972   0.0000   439.0795      0.607819       17.8934       1.78357     -0.613744      -2.50200       1.14694       1.52065       1.57689       1.78115       1.73391       1.74643
  26  11 2674.4834    2.5855  1.0042 11.7733  0.0000  0.0182   0.0417   0.0481    0.1008   0.0000   440.5911       1.99726       14.9536       1.51205      -2.16736      0.131394       1.12436       1.44477       1.62434       1.65958       1.73139       1.69954
  26  12 2826.6747    3.2161  1.0100 12.2063  0.0000  0.0179   0.0512   0.0485    0.0990   0.0000   437.5532       5.39794       14.0824       2.66491       1.31623     -0.701349       1.15527       1.55437       1.64009       1.77415       1.75003       1.66650
  26  13 2977.5855    3.7668  1.0221 12.8323  0.0000  0.0189   0.0611   0.0487    0.0875   0.0000   438.3254       6.81616       15.9658       1.22083      -4.19505     0.0572000       1.18116       1.59378       1.70830       1.82801       1.76658       1.73911
  26  14 3127.1060    4.1500  1.2155 12.7378  0.0000  0.0207   0.0629   0.0552    0.1084   0.0000   441.4552       7.22694       14.9337     -0.113681      -2.06464       1.14555       1.37443       1.83539       1.91509       2.04715       1.97335       1.87824
  26  15 3275.5767    3.8990  1.5848 12.3735  0.0000  0.0239   0.0502   0.0611    0.0901   0.0000   439.0935       11.9783       13.9148      -1.94171     -0.885206      0.287630       1.49868       1.88563       2.10416       2.28530       2.21355       2.20430
  26  16 3423.5910    3.3060  2.1773 12.3034  0.0000  0.0293   0.0380   0.0755    0.0571   0.0000   441.4895       10.2626       16.7312       2.59139      -3.34098      -3.87602       1.87760       2.40054       2.61710       2.71030       2.69652       2.62113
  26  17 3571.2651    2.7478  3.3014 11.6568  0.0000  0.0356   0.0256   0.1010    0.0439   0.0000   435.0418       11.2405       12.7773       3.40749      -5.56159      -1.54874       2.19902       2.81550       3.10171       3.30159       3.19681       3.20798
  26  18 3718.6623    2.2761  4.9034 11.0924  0.0000  0.0466   0.0178   0.1267    0.0377   0.0000   438.1796       15.6363       14.8733       8.29680      -4.86263     -0.663152       2.91183       3.81126       4.13735       4.36475       4.35450       4.17532
  26  19 3865.7568    1.8954  6.7331 10.7239  0.0000  0.0589   0.0132   0.1598    0.0337   0.0000   439.2278       20.4203       10.1597       2.70602       4.98365      -6.21103       3.61394       4.81908       5.26056       5.56945       5.52366       5.42806
  26  20 4012.6093    1.5847  8.4796 10.5222  0.0004  0.0717   0.0106   0.1991    0.0304   0.0000   440.3750       15.7724       20.9542      -11.1902      -1.38492      -7.16209       4.37704       5.79033       6.32055       6.63393       6.66543       6.50747
  26  21 4159.1568    1.3336 11.8609 10.2437  0.0000  0.0989   0.0079   0.2737    0.0284   0.0000   440.6931       16.8063       3.67317      -17.0442       3.79404     -0.628198       5.95146       7.75385       8.55440       8.95526       9.14356       8.75430
  26  22 4305.7539    1.1162 13.7825 10.1668  0.0000  0.1223   0.0066   0.3236    0.0257   0.0000   450.9012       28.0500      -4.23141       1.86610       4.36318      -11.4037       7.19451       9.73206       10.5419       11.0912       11.2074       10.7748
  26  23 4451.7523    0.8937 16.2304 10.0684 -0.0025  0.1540   0.0054   0.4167    0.0233   0.0000   433.4945       27.1327       18.0190       9.59290       25.4114       19.3095       9.06514       12.1099       13.4059       14.0940       13.9505       13.8341
  27   4 1527.5547    0.1975  0.1436  9.4291  0.0000  0.0084   0.0086   0.0191    0.0245   0.0000   440.3702     -0.832591       20.7066      0.581307      -1.32146      0.392637      0.490513      0.628238      0.677620      0.683463      0.736657      0.683010
  27   5 1713.5817    0.3399  0.2929  9.4716  0.0000  0.0117   0.0098   0.0240    0.0319   0.0000   440.8240      -1.64767       18.6024      0.771588      -1.77780      0.366629      0.787702       1.00623       1.14698       1.22272       1.13903       1.09878
  27   6 1889.7363    0.5190  0.5438  9.4513  0.0000  0.0145   0.0112   0.0347    0.0499   0.0000   440.5668      0.594398       19.4626      -1.94509      -2.30645       1.79327      0.876027       1.08122       1.24440       1.30433       1.35337       1.28924
  27   7 2062.0725    0.7715  0.6560  9.6706  0.0000  0.0153   0.0145   0.0349    0.0639   0.0000   440.1559      0.292963       17.5827       1.71794      0.383105       1.78417      0.953430       1.22135       1.35635       1.43552       1.42492       1.38153
  27   8 2229.7478    1.0893  0.8354 10.2785  0.0000  0.0164   0.0191   0.0441    0.0738   0.0000   440.4678       2.47610       17.6920     -0.507973     -0.238050     0.0938120      0.962525       1.27000       1.32690       1.43654       1.38822       1.48241
  27   9 2391.0405    1.5004  1.0768 10.6136 -0.0004  0.0191   0.0235   0.0529    0.0958   0.0000   439.9787       2.43124       15.8600     -0.589733     -0.886772       1.40774       1.15018       1.50006       1.56273       1.69728       1.69395       1.62158
  27  10 2547.5961    2.0323  1.0831 11.1270  0.0000  0.0193   0.0309   0.0481    0.1061   0.0000   439.4707      0.786701       16.9618      0.632394      -2.61434      -1.15670       1.15203       1.49859       1.57801       1.81390       1.70842       1.68274
  27  11 2702.1517    2.6180  1.0781 11.5419  0.0000  0.0187   0.0391   0.0470    0.1113   0.0000   439.6896       2.98244       14.1658      0.794989      -1.02647      0.394267       1.14140       1.46492       1.59997       1.71911       1.75937       1.69673
  27  12 2855.4524    3.4399  0.9902 12.1614  0.0000  0.0173   0.0545   0.0465    0.1107   0.0000   437.3659       6.04109       16.0772       2.56352       1.24026     -0.557016       1.06780       1.41108       1.49625       1.62885       1.61003       1.56830
  27  13 3007.2415    4.0416  0.9134 12.7660  0.0000  0.0168   0.0656   0.0431    0.0900   0.0000   439.4866       5.46950       12.8055       1.55444      0.460926      -4.10592       1.07933       1.34091       1.48069       1.61187       1.62766       1.58817
  27  14 3157.4634    4.0930  1.1819 13.0020  0.0000  0.0196   0.0630   0.0562    0.0932   0.0000   438.2425       9.64752       13.0265       3.30892      -4.78415      -2.76016       1.20617       1.55374       1.71074       1.81623       1.77328       1.78138
  27  15 3306.7220    3.6342  1.7856 12.4764  0.0000  0.0265   0.0450   0.0654    0.0703   0.0000   438.5562       9.19471       12.6682       2.95231      -1.68539      -3.91185       1.58263       2.09120       2.18659       2.37254       2.37136       2.33203
  27  16 3455.5357    3.1604  2.2970 12.3069  0.0000  0.0300   0.0357   0.0794    0.0529   0.0000   438.6653       7.33489       14.0241       5.13266       1.50196      0.954059       1.80528       2.32494       2.55910       2.81283       2.70675       2.66271
  27  17 3603.7743    2.6365  3.8208 11.2623  0.0000  0.0385   0.0221   0.1023    0.0447   0.0000   439.3516       13.3493       13.8144       1.26708     0.0531589     0.0383901       2.28701       2.95174       3.26034       3.47164       3.54932       3.37017
  27  18 3751.8307    2.1747  5.2600 11.0360  0.0000  0.0483   0.0163   0.1315    0.0346   0.0000   436.7454       14.5235       13.9041       5.34389      -5.58726      -6.97001       2.84519       3.70115       4.06943       4.41423       4.41889       4.34664
  27  19 3899.5170    1.7935  7.1375 10.7166  0.0000  0.0615   0.0123   0.1689    0.0309   0.0000   440.1627       14.1299       16.8521       1.33550      -4.21008       3.95581       3.62092       4.77087       5.19489       5.40603       5.48048       5.35392
  27  21 4193.9687    1.2749 12.1869 10.2282  0.0000  0.1018   0.0074   0.2780    0.0265   0.0000   435.5491       22.3266       22.1873      -6.03809      0.712722      -14.3078       5.83807       7.77606       8.51881       9.01759       9.12074       8.86932
  27  22 4341.0247    1.0528 14.6980 10.1260  0.0000  0.1291   0.0060   0.3444    0.0241   0.0000   440.3423       27.7256       25.0064      -3.95510      0.597786      -3.23739       7.40032       9.78349       10.6656       11.4038       11.4975       11.1054
  28   3 1342.6619    0.1027  0.1055  9.4991  0.0000  0.0119   0.0069   0.0225    0.0219   0.0000   440.3694      -1.11243       19.9691     -0.755674      -4.59583     -0.294156      0.793973      0.934821       1.02967      0.909951       1.15436       1.12278
  28   4 1546.0288    0.1978  0.1419  9.4913  0.0000  0.0085   0.0086   0.0183    0.0240   0.0000   440.3406     -0.235334       19.4652      0.856450      -2.93395      0.250080      0.536069      0.650032      0.747785      0.736799      0.776506      0.717799
  28   5 1732.7629    0.3414  0.3174  9.5115  0.0000  0.0113   0.0095   0.0262    0.0329   0.0000   441.1234    -0.0840425       18.2702     -0.763873      -2.66051     -0.924896      0.649914      0.841620      0.944461       1.01890      0.974269      0.980454
  28   6 1910.1472    0.5489  0.5285  9.6470  0.0000  0.0136   0.0120   0.0363    0.0460   0.0000   440.2863      0.888984       18.5452      0.940472      -2.69180      -1.39861      0.802729       1.02112       1.10408       1.21882       1.23218       1.18592
  28   7 2083.9106    0.7615  0.7670  9.8260  0.0000  0.0169   0.0135   0.0395    0.0635   0.0000   440.4350     -0.600662       19.9450     0.0566325      -3.30975     -0.141875      0.944745       1.19129       1.31157       1.40826       1.36127       1.36464
  28   8 2252.8367    1.1471  0.8082 10.3717  0.0000  0.0163   0.0197   0.0394    0.0747   0.0000   441.1834      0.156683       17.4876      -1.08022      -1.90267      -1.49993      0.998829       1.24228       1.34210       1.44221       1.45031       1.42502
  28   9 2415.3693    1.5448  1.0553 11.0986  0.0000  0.0191   0.0245   0.0503    0.0775   0.0000   441.3497       2.65447       19.0291     -0.587289      -3.34708    0.00679992       1.09610       1.43725       1.50156       1.69149       1.63104       1.62059
  28  10 2573.4099    2.1688  1.0596 11.4827  0.0000  0.0186   0.0331   0.0473    0.0918   0.0000   439.0610       2.78202       15.4323       1.14270      0.326183      -2.67785       1.12245       1.46509       1.55778       1.66637       1.65963       1.66016
  28  11 2729.4444    2.7100  1.0809 11.9537  0.0000  0.0188   0.0408   0.0499    0.0932   0.0000   439.2944       7.35299       16.0343     -0.477149      -4.00586       1.16676       1.02085       1.41005       1.46335       1.63727       1.64537       1.61650
  28  12 2883.8684    3.4986  0.9464 12.5936  0.0000  0.0170   0.0558   0.0442    0.0880   0.0000   439.4536       5.30742       17.1947     -0.879018     -0.642637     -0.968191       1.01246       1.29736       1.44994       1.52430       1.49307       1.46887
  28  13 3036.3776    4.0271  1.1107 12.8764 -0.0014  0.0190   0.0602   0.0491    0.0918   0.0000   438.1562       11.0987       13.0110       2.54346      -2.47237       2.30853       1.13466       1.47185       1.63476       1.69646       1.68380       1.72161
  28  14 3187.3796    4.1835  1.2843 12.9265  0.0000  0.0207   0.0594   0.0541    0.0866   0.0000   439.5178       8.13991       12.7355       3.06214       1.26986      -1.86278       1.20543       1.61481       1.71758       1.85312       1.86103       1.79164
  28  15 3337.4955    3.5803  1.7942 12.6791  0.0000  0.0260   0.0446   0.0672    0.0642   0.0000   440.6373       7.89428       13.8307      -3.06550      -2.60791      -2.19904       1.49532       2.02428       2.15316       2.36745       2.33021       2.32035
  28  16 3486.9809    3.0443  2.6339 12.0460  0.0000  0.0314   0.0311   0.0840    0.0497   0.0000   436.1123       13.4733       17.5447       4.79278       2.36571      -6.10696       1.81372       2.36431       2.54197       2.67257       2.66220       2.63514
  28  17 3636.0020    2.5293  3.9079 11.4527  0.0008  0.0397   0.0215   0.1057    0.0405   0.0000   436.7983       9.24590       16.3083      -1.17488       2.77281      -4.37412       2.26236       3.00204       3.21730       3.50697       3.49342       3.38754
  28  18 3784.6564    2.0872  5.8402 10.9006  0.0000  0.0511   0.0146   0.1365    0.0333   0.0000   436.1568       7.52738       8.82331       5.69546      0.650651      0.320737       2.90722       3.77849       4.16976       4.42704       4.44192       4.32310
  28  19 3932.7938    1.7191  7.5995 10.6609 -0.0002  0.0632   0.0112   0.1746    0.0297   0.0000   441.5045       25.1776       15.4030      -2.72477      -5.85384       4.47509       3.57800       4.63876       5.14874       5.47965       5.53200       5.43246
  28  20 4080.8122    1.4488 10.2271 10.4121  0.0000  0.0823   0.0087   0.2286    0.0278   0.0000   440.3291       16.2682       13.7992       2.63792       13.2597      -6.87093       4.70425       6.10055       6.76257       7.20085       7.29795       7.19295
  28  21 4228.4742    1.2032 12.5755 10.2976 -0.0001  0.1058   0.0070   0.2917    0.0253   0.0000   433.4001       4.61349       30.9892      -2.33692      -14.6003      -18.5631       5.95785       7.86024       8.60216       9.19560       9.18315       9.09442
  28  22 4375.9946    0.9948 15.0792 10.1962  0.0000  0.1343   0.0057   0.3603    0.0225   0.0000   419.2281       20.3211       31.3177      -5.22903      -12.1188       3.05897       7.45152       9.91319       11.0375       11.5430       11.7946       11.5419
  29   3 1359.7728    0.1019  0.0931  9.3932  0.0000  0.0091   0.0066   0.0226    0.0213   0.0000   440.3077     -0.904885       20.4713     -0.927602      -3.09822       1.41448      0.502192      0.699342      0.671913      0.898797      0.721190      0.750856
  29   4 1564.1355    0.2120  0.2031  9.3890  0.0000  0.0101   0.0077   0.0225    0.0252   0.0000   440.6857     -0.410769       18.3749      0.292153      -1.13389      0.343768      0.557738      0.772415      0.832256      0.883852      0.859354      0.870749
  29   5 1751.5505    0.3692  0.3754  9.4851  0.0000  0.0122   0.0095   0.0302    0.0344   0.0000   440.2809     0.0141787       18.5486      0.512991      -1.40554     -0.358992      0.648414      0.874578      0.969575       1.01652       1.12157       1.04442
  29   6 1930.1789    0.5716  0.4951  9.6535  0.0000  0.0130   0.0122   0.0310    0.0456   0.0000   440.0199     -0.880700       19.3407    -0.0206295      -4.37370      -1.34305      0.747873      0.937515       1.09084       1.10338       1.12640       1.06849
  29   7 2105.3144    0.8199  0.7486  9.7852  0.0000  0.0157   0.0144   0.0385    0.0690   0.0000   441.1303      0.298294       17.4296       1.33529      -4.12171     -0.485487      0.899010       1.18739       1.27858       1.35842       1.31068       1.30776
  29   8 2275.4006    1.1547  0.8951 10.4048  0.0000  0.0169   0.0187   0.0430    0.0733   0.0000   440.8678       2.08763       19.1162      -1.39222      -3.03361      -3.72937      0.944874       1.18526       1.31777       1.45387       1.43210       1.42002
  29   9 2439.1127    1.7387  1.0154 10.9981  0.0000  0.0177   0.0264   0.0461    0.0858   0.0000   441.4995       2.10716       15.1492      0.333899      -3.01487      -1.12664       1.01574       1.30461       1.49985       1.57642       1.62688       1.55441
  29  10 2598.7378    2.2060  1.0636 11.6499  0.0000  0.0188   0.0333   0.0476    0.0811   0.0000   437.1392       3.02929       18.3479      -1.37334      -1.51687     -0.844205       1.06437       1.36254       1.47815       1.62391       1.62429       1.61701
  29  11 2756.2564    2.8938  1.0642 12.0445  0.0000  0.0176   0.0437   0.0483    0.0884   0.0000   438.1620       4.04117       16.3103       1.61680      -3.02453     -0.614594      0.976746       1.29085       1.36941       1.51908       1.55846       1.50801
  29  12 2911.7785    3.5961  0.9994 12.6573  0.0000  0.0172   0.0562   0.0462    0.0868   0.0000   436.7032       7.96239       12.9188       4.22620      -2.75922     -0.504651       1.00101       1.29467       1.39902       1.50578       1.51335       1.52183
  29  13 3065.1260    4.0682  1.0732 13.0062  0.0000  0.0188   0.0622   0.0488    0.0891   0.0000   437.9069       6.52602       13.9966      -1.13531     -0.670950      -2.25558       1.02508       1.37142       1.50751       1.60757       1.59897       1.60038
  29  14 3217.0078    4.0423  1.4250 12.5654  0.0000  0.0214   0.0519   0.0558    0.0826   0.0000   439.5452       9.18051       15.1104       2.63814     -0.756681     -0.551926       1.14397       1.53466       1.66338       1.77083       1.75505       1.76531
  29  15 3367.8596    3.5729  2.0699 12.2726  0.0000  0.0256   0.0387   0.0710    0.0545   0.0000   437.6595       8.04647       15.5266       2.04580      -3.10915      -2.32978       1.43360       1.87697       2.05834       2.20327       2.28063       2.16705
  29  16 3518.1711    2.9611  3.0224 11.7716  0.0000  0.0332   0.0273   0.0876    0.0459   0.0000   439.7993       11.0530       8.89252      -1.20718      0.118569      -2.00876       1.80427       2.38400       2.62620       2.77555       2.87792       2.75333
  29  17 3667.8207    2.4253  4.2980 11.2889  0.0000  0.0410   0.0195   0.1118    0.0380   0.0000   438.1794       14.7652       9.98171       10.2277      -4.04093      0.634660       2.23520       2.92677       3.27218       3.40407       3.45581       3.39070
  29  18 3817.1466    2.0546  6.1021 10.7322  0.0000  0.0510   0.0137   0.1399    0.0334   0.0000   441.2202       10.3922       12.0368       5.50481      -6.21402      -7.10704       2.77920       3.72201       3.99244       4.27844       4.30783       4.23765
  29  19 3966.0634    1.6956  8.2528 10.4843  0.0000  0.0650   0.0103   0.1801    0.0289   0.0000   443.4123       15.8840       17.4740      -8.58632      -6.47363       5.41899       3.58461       4.60731       5.19937       5.51287       5.60283       5.46353
  29  20 4114.3991    1.3995 10.3497 10.3241  0.0002  0.0841   0.0083   0.2308    0.0279   0.0000   433.3486       22.1561       16.6841      -2.53575       4.08593       3.31859       4.60656       6.19389       6.71290       7.13121       7.28487       7.16958
  29  21 4262.7005    1.1572 13.5374 10.1952 -0.0002  0.1129   0.0062   0.3029    0.0242   0.0000   434.5777       24.9242       22.7532      -5.59692       1.37890      -14.6819       5.95404       7.96388       8.72289       9.26958       9.20745       9.13654
  29  22 4410.6178    0.9597 15.8371 10.1026  0.0000  0.1376   0.0053   0.3746    0.0217   0.0000   453.0791      -6.82523       12.7861     -0.769617       1.05686       9.18392       7.33936       9.80232       10.8352       11.6284       11.5119       11.5089
  30   2 1150.2016    0.0691  0.0812  9.5522  0.0000  0.0160   0.0075   0.0311    0.0203   0.0000   440.3156      0.404307       22.7685       2.42447      -2.55935     -0.570001      0.827999      0.856544       1.23329       1.27190       1.30206       1.62804
  30   3 1376.6021    0.1199  0.0827  9.4782  0.0000  0.0129   0.0072   0.0180    0.0209   0.0000   440.5188     0.0685326       20.0999      -1.12653      -3.94098      0.435125      0.832364      0.941248      0.781929      0.726836      0.734410      0.846219
  30   4 1581.8955    0.2163  0.2074  9.4135  0.0000  0.0096   0.0076   0.0228    0.0252   0.0000   440.9862     -0.404074       20.3944     -0.360174      -2.13425       1.09801      0.545608      0.663972      0.800090      0.823522      0.856799      0.805070
  30   5 1770.0435    0.3955  0.3940  9.4188  0.0000  0.0119   0.0096   0.0289    0.0366   0.0000   440.2297     -0.713499       19.8183       1.49155      -2.46519      0.218343      0.658082      0.835089      0.930544      0.987888      0.991760      0.956493
  30   6 1949.9616    0.5840  0.6254  9.5732  0.0000  0.0149   0.0111   0.0354    0.0517   0.0000   440.3492      -1.51877       18.6899      0.675987      -2.07714      0.418198      0.830777       1.05034       1.18317       1.22504       1.28508       1.26042
  30   7 2126.3787    0.8635  0.8383  9.7855  0.0000  0.0166   0.0141   0.0402    0.0719   0.0000   441.2467      0.351626       21.3330      0.917462      -2.99733     -0.366863      0.877736       1.17642       1.22633       1.34232       1.30893       1.32064
  30   8 2297.3771    1.2149  1.0632 10.5362  0.0000  0.0187   0.0185   0.0485    0.0778   0.0000   440.7688       2.22659       16.8440     -0.984115      -3.39210     -0.469603       1.01805       1.32295       1.44499       1.57252       1.56279       1.54720
  30   9 2462.3360    1.7418  1.1917 10.8682  0.0000  0.0188   0.0244   0.0517    0.0887   0.0000   439.2517      0.472184       16.7133      0.454539      -1.27188     -0.236484      0.975136       1.28506       1.40879       1.51608       1.54768       1.47948
  30  10 2623.5889    2.3323  1.0561 11.5959  0.0000  0.0173   0.0349   0.0474    0.0892   0.0000   440.1191       3.54899       18.1459       1.98952      -1.44274      -4.31641      0.917345       1.21424       1.30159       1.44861       1.41408       1.37935
  30  11 2782.6161    3.0489  1.0146 12.1589  0.0000  0.0167   0.0451   0.0464    0.0872   0.0000   438.1631       4.68061       13.4939      0.598001      -3.07037     -0.383059      0.943405       1.21152       1.34668       1.42530       1.48435       1.44171
  30  12 2939.2267    3.7149  1.0332 12.7047 -0.0011  0.0179   0.0547   0.0446    0.0848   0.0000   437.6906       6.23223       11.7446    -0.0776541      -1.77669      -1.40752      0.954614       1.24512       1.39921       1.41713       1.42754       1.49802
  30  13 3093.5370    4.1810  1.1278 12.9118  0.0000  0.0189   0.0609   0.0487    0.1007   0.0000   440.4485       7.73097       14.5315       1.39101      -1.60357      -3.32641       1.05236       1.34296       1.38151       1.51942       1.52510       1.48084
  30  14 3246.1744    3.9184  1.4444 12.9250 -0.0037  0.0215   0.0508   0.0576    0.0690   0.0000   441.9365       8.56826       11.4866       1.84199      0.204800       1.31716       1.15103       1.52909       1.66177       1.81381       1.81138       1.81212
  30  15 3397.8831    3.4541  2.0226 12.3773  0.0000  0.0255   0.0376   0.0679    0.0532   0.0000   436.8070       9.27870       16.0085       1.00404      -1.49786      -1.92900       1.40910       1.82630       2.01846       2.17557       2.13757       2.10743
  30  16 3548.9974    2.8295  3.3165 11.6729  0.0000  0.0352   0.0244   0.0899    0.0430   0.0000   443.1947       7.90085       11.5308      -1.52975       5.03672      -5.40897       1.85089       2.52720       2.69641       2.89131       2.88247       2.84764
  30  17 3699.4810    2.3295  4.7813 11.1522  0.0001  0.0429   0.0173   0.1169    0.0359   0.0000   434.9202       12.5551       14.0606      0.232837      -5.35276       1.04777       2.31058       3.03264       3.37921       3.57594       3.62171       3.59203
  30  18 3849.3417    1.9454  6.8632 10.7045  0.0001  0.0547   0.0123   0.1521    0.0306   0.0000   439.0307       12.5028       12.8673       6.53672      -8.64454      -6.06117       2.94924       3.82763       4.26716       4.53364       4.60223       4.58876
  30  19 3998.6562    1.5927  9.3033 10.4921  0.0000  0.0732   0.0092   0.1997    0.0272   0.0000   439.4312       18.7204       8.27680       2.87542      -9.94157       4.10432       3.83321       5.13089       5.66995       5.96302       6.02723       5.97683
  30  20 4147.8404    1.3501 11.8164 10.3045  0.0000  0.0929   0.0072   0.2576    0.0260   0.0000   441.1711       18.2780       16.3279       6.73281       8.07427      -15.9613       4.88256       6.45436       7.18075       7.60415       7.81258       7.66399
  30  21 4296.4682    1.1304 14.3077 10.1781  0.0007  0.1176   0.0058   0.3118    0.0235   0.0000   439.3001       17.2698       11.6959      -18.3198       7.82894      -19.4771       6.07152       8.00035       9.00942       9.46820       9.55478       9.36127
  31   3 1393.1375    0.1328  0.1078  9.4342  0.0000  0.0087   0.0073   0.0205    0.0213   0.0000   441.0874     -0.406272       20.5828     0.0918899      -3.36675     -0.576374      0.563038      0.623931      0.661265      0.728409      0.686886      0.778258
  31   4 1599.3132    0.2255  0.1747  9.4706  0.0000  0.0089   0.0082   0.0182    0.0241   0.0000   441.0678     -0.180472       21.1650      0.233930      -2.47748     -0.951422      0.434301      0.628469      0.666153      0.716871      0.816117      0.798797
  31   5 1788.2517    0.4238  0.3863  9.5439  0.0000  0.0120   0.0101   0.0270    0.0358   0.0000   440.0337     -0.336994       21.2403       1.10332      -2.31526     -0.902067      0.631754      0.858284      0.936951       1.05908       1.02516      0.987024
  31   6 1969.4564    0.6337  0.5796  9.5882  0.0000  0.0132   0.0121   0.0338    0.0510   0.0000   440.4980     -0.359269       19.7543      0.472194      -3.48814     -0.701075      0.667325      0.881057       1.01093       1.06235       1.04386       1.07447
  31   7 2147.0291    0.9063  0.8740  9.9014  0.0000  0.0164   0.0144   0.0418    0.0721   0.0000   441.6286     -0.927409       20.2573       1.33817      0.141430      -1.13643      0.858860       1.15719       1.23044       1.33110       1.33346       1.34830
  31   8 2318.9408    1.3508  1.0016 10.5627  0.0000  0.0170   0.0200   0.0449    0.0786   0.0000   440.5749      0.338095       19.7884     -0.148801      -1.37594      0.318910      0.869408       1.17934       1.24393       1.43107       1.45013       1.40751
  31   9 2485.0735    1.8174  1.1818 11.0294  0.0000  0.0186   0.0254   0.0514    0.0914   0.0000   438.0034       2.85512       16.8498       1.01765      0.323756     -0.306403      0.947322       1.24168       1.39374       1.47896       1.55302       1.56622
  31  10 2647.9374    2.4313  1.0489 11.7343  0.0000  0.0174   0.0353   0.0449    0.0861   0.0000   441.2215       3.57474       17.1816       2.39447     -0.252386       1.38680      0.958423       1.22553       1.39279       1.50492       1.50657       1.46332
  31  11 2808.4355    3.1718  1.0279 12.3671  0.0000  0.0172   0.0470   0.0442    0.0851   0.0000   440.8963       5.67228       13.6557       2.23059      -2.52271      -1.88143      0.929356       1.20483       1.31413       1.43287       1.44060       1.49899
  31  12 2966.2952    3.9702  0.9324 12.6181  0.0000  0.0154   0.0596   0.0418    0.0878   0.0000   440.8462       6.41944       16.3758      0.984428     -0.200167      -3.17972      0.853224       1.05492       1.18982       1.21508       1.27731       1.24393
  31  13 3121.4868    4.1533  1.1829 13.0299  0.0000  0.0197   0.0606   0.0499    0.0983   0.0000   440.1100       8.95783       16.3493      0.187416      -1.87398      0.714042       1.01040       1.35445       1.44563       1.63956       1.59380       1.62831
  31  14 3275.0231    3.9251  1.5334 12.7536  0.0000  0.0213   0.0488   0.0593    0.0686   0.0000   441.9022       7.36495       16.5535       1.59436      -1.94512      0.250272       1.14594       1.47088       1.63005       1.71786       1.76061       1.78161
  31  15 3427.5917    3.2554  2.4584 12.0500 -0.0000  0.0282   0.0313   0.0750    0.0476   0.0000   436.1774       9.52705       13.4275       3.76078       1.35314      -1.99402       1.42279       1.90789       2.09706       2.23028       2.26755       2.25600
  31  16 3579.4637    2.7426  3.4787 11.5949  0.0000  0.0348   0.0225   0.0913    0.0395   0.0000   436.7690       10.3482       16.0605       5.96359      -3.26119     -0.673155       1.80524       2.37970       2.57119       2.77927       2.82074       2.80023
  31  17 3730.5498    2.2462  5.3559 11.0816  0.0000  0.0462   0.0157   0.1241    0.0331   0.0000   437.9449       14.1228       16.2008       2.78238      -1.32377      -1.05653       2.38074       3.15352       3.46764       3.73196       3.72209       3.72304
  31  18 3881.0427    1.8733  6.9496 10.6850 -0.0001  0.0560   0.0117   0.1520    0.0300   0.0000   443.1560       15.9310       14.0098      -1.49888      -5.21869      -10.4876       2.88907       3.91154       4.18923       4.57300       4.61163       4.62841
  31  19 4031.1351    1.5548  9.5006 10.4714  0.0003  0.0745   0.0088   0.2019    0.0268   0.0000   446.8991       18.1912       8.85385       13.7270      -4.42795     -0.407142       3.80466       4.98666       5.57672       5.88721       6.00353       5.93460
  31  20 4180.6185    1.2896 12.4446 10.3101  0.0000  0.0987   0.0067   0.2709    0.0247   0.0000   435.0114       35.3582       13.7379      -4.56319      -6.63672      -7.76095       5.00491       6.65229       7.31588       7.89707       8.00082       8.01546
  31  21 4329.7282    1.0691 14.9672 10.1409 -0.0003  0.1236   0.0053   0.3299    0.0227   0.0000   431.8956       22.0005      -2.74141      -2.34122      -13.1929      -14.3374       6.27768       8.31386       9.29244       9.79481       10.0367       9.98274
  32   3 1409.4257    0.1375  0.1209  9.4343  0.0000  0.0079   0.0067   0.0187    0.0212   0.0000   441.4198     -0.715296       19.7954     0.0618534      -2.87557     -0.316699      0.405317      0.515102      0.589411      0.605132      0.632064      0.612715
  32   4 1616.4427    0.2538  0.1931  9.4511  0.0000  0.0082   0.0085   0.0201    0.0249   0.0000   440.6374      0.629475       19.6244     -0.703753      -2.33062     -0.643739      0.448857      0.569080      0.608960      0.611524      0.629675      0.628975
  32   5 1806.1688    0.4328  0.4217  9.4925  0.0000  0.0122   0.0099   0.0282    0.0364   0.0000   441.4179     -0.796475       21.3105   -0.00600165      -1.58714     -0.124484      0.641011      0.849248      0.994372       1.08974       1.14881       1.03261
  32   6 1988.6717    0.6405  0.6095  9.6595  0.0000  0.0136   0.0119   0.0334    0.0515   0.0000   441.3048      0.710445       18.7805      -1.32677      -3.88501      -1.35611      0.697277      0.884933      0.941594       1.04638       1.06046       1.05801
  32   7 2167.3759    0.9666  0.7954 10.0039  0.0000  0.0150   0.0154   0.0376    0.0678   0.0000   439.4986       1.47222       18.6480      -1.83169      -1.96184       2.67734      0.745650      0.983190       1.09839       1.17465       1.19323       1.21343
  32   8 2340.0728    1.4056  1.1054 10.3693  0.0000  0.0179   0.0198   0.0470    0.1000   0.0000   439.6225       3.43955       17.5462      -2.29733      -1.28986      0.958312      0.900072       1.18570       1.24912       1.34591       1.39934       1.33301
  32   9 2507.3661    1.8922  1.1353 11.4082  0.0000  0.0190   0.0270   0.0485    0.0788   0.0000   439.1272       4.02000       17.2679       2.31393      0.452400      -2.61803      0.932292       1.20592       1.36879       1.49071       1.47375       1.46551
  32  10 2671.7232    2.5839  1.1514 11.6668  0.0000  0.0181   0.0357   0.0478    0.0990   0.0000   439.5509       1.56804       15.9531       1.30756     -0.704804       1.31047      0.935843       1.19805       1.34872       1.42835       1.42065       1.43533
  32  11 2833.8580    3.3705  1.0140 12.2685  0.0000  0.0163   0.0483   0.0428    0.0872   0.0000   439.1127       4.47693       17.7805       1.25927     -0.909997     -0.132163      0.877510       1.10677       1.20547       1.31459       1.35536       1.33502
  32  12 2992.8578    3.9259  1.0549 12.9003  0.0000  0.0168   0.0566   0.0466    0.0794   0.0000   440.8779       6.26551       16.0744      0.719373     -0.301311      -2.49154      0.897371       1.14452       1.23405       1.37542       1.36012       1.36757
  32  13 3149.0719    4.1096  1.2614 12.9602  0.0000  0.0194   0.0555   0.0511    0.0800   0.0000   440.5457       8.34757       14.1607      -1.15806      -2.47536      0.833745       1.00907       1.35476       1.45330       1.55843       1.54203       1.58110
  32  14 3303.5258    3.8144  1.7231 12.4407  0.0000  0.0232   0.0429   0.0591    0.0685   0.0000   439.6764       8.38588       13.4103     -0.923672      -3.03688      -1.82016       1.11687       1.53345       1.64126       1.77611       1.78325       1.82740
  32  15 3456.9300    3.2061  2.6330 11.8491  0.0000  0.0285   0.0288   0.0743    0.0467   0.0000   438.8213       12.3896       16.2388       3.45210       3.54598      -3.76341       1.41337       1.87323       2.03160       2.23461       2.24690       2.18633
  32  16 3609.6256    2.6331  3.8084 11.4578  0.0000  0.0362   0.0204   0.0963    0.0374   0.0000   438.4232       9.01258       14.3619     -0.676379      0.108862      -4.64377       1.79635       2.38437       2.66570       2.86071       2.90535       2.89705
  32  17 3761.4351    2.1541  5.4748 11.0043  0.0000  0.0460   0.0146   0.1259    0.0322   0.0000   436.4711       13.3919       14.8889       2.70799      -1.63491      -2.62202       2.28782       3.00438       3.33699       3.63171       3.65221       3.56595
  32  18 3912.5888    1.7930  7.8373 10.5653  0.0000  0.0590   0.0104   0.1662    0.0283   0.0000   436.3703       17.5996       14.0051      -5.31032      -7.41225       1.45752       2.96655       3.85614       4.29018       4.60809       4.76661       4.70057
  32  19 4063.2153    1.4929 10.0488 10.4439 -0.0001  0.0777   0.0082   0.2136    0.0260   0.0000   435.2938       10.2978       17.5484      -1.17417      -8.18682      -1.37399       3.83271       5.10076       5.66346       6.01428       6.04900       6.03581
  32  20 4213.5589    1.2536 13.1704 10.2985  0.0003  0.1026   0.0062   0.2813    0.0232   0.0000   435.7107       16.7627       5.83885      0.772779       11.7729       8.09987       4.98211       6.68042       7.40491       7.94517       7.99159       7.98233
  33   2 1193.8627    0.0732  0.0734  9.5446  0.0000  0.0147   0.0069   0.0248    0.0195   0.0000   440.8192       1.11571       18.0778    -0.0575748      -2.04450      -1.98397      0.523369      0.867709      0.904484      0.849457       1.03275      0.981731
  33   3 1425.4212    0.1385  0.1526  9.4166  0.0000  0.0102   0.0063   0.0231    0.0216   0.0000   441.4063     -0.265102       21.5486      0.172953      -3.48640      0.482182      0.544598      0.927554      0.844024       1.15186       1.16647       1.34819
  33   4 1633.2259    0.2625  0.2265  9.4379  0.0000  0.0087   0.0082   0.0223    0.0254   0.0000   440.8904     -0.889337       19.5369      -1.40422      -1.67413      -1.24085      0.425745      0.555128      0.669508      0.706324      0.693122      0.702238
  33   5 1823.8418    0.4486  0.4517  9.5144  0.0000  0.0129   0.0097   0.0288    0.0378   0.0000   441.1365     -0.211796       18.8424      0.224849      -3.23109       1.44180      0.637027      0.842210      0.829264      0.917619      0.949245      0.959695
  33   6 2007.6147    0.6779  0.6916  9.6585  0.0000  0.0145   0.0116   0.0356    0.0530   0.0000   440.9341     -0.813922       19.4457     -0.837289      -1.66945      -1.40982      0.654531      0.886155      0.946635       1.03360       1.07081       1.05918
  33   7 2187.3518    1.0114  0.8287 10.2748  0.0000  0.0154   0.0162   0.0398    0.0633   0.0000   440.0269       1.45730       18.7907       2.69430      -3.61381      0.712525      0.776309       1.00090       1.08514       1.16098       1.20764       1.16881
  33   8 2360.8358    1.4216  1.2057 10.7636  0.0000  0.0199   0.0194   0.0502    0.0758   0.0000   440.7935       3.55013       19.1873     -0.123986     -0.864638      -1.25628      0.906249       1.25371       1.26406       1.43892       1.42138       1.45561
  33   9 2529.2099    1.9833  1.1830 11.2130  0.0000  0.0185   0.0269   0.0486    0.0912   0.0000   440.1830       4.79788       18.4220       1.29320      -1.12533      0.234935      0.919981       1.27972       1.34077       1.48909       1.48945       1.52249
  33  10 2695.1381    2.7410  1.0822 11.9020  0.0000  0.0169   0.0378   0.0455    0.0898   0.0000   439.9374       3.51912       16.4630      -1.06642      -1.78016      0.968995      0.837269       1.07487       1.20144       1.28906       1.31089       1.29406
  33  11 2858.7257    3.4897  0.9816 12.4392  0.0000  0.0158   0.0503   0.0430    0.0855   0.0000   439.5408       6.00193       15.3160       2.75028      -1.45231    0.00990084      0.841948       1.10879       1.18996       1.33173       1.33528       1.32145
  33  12 3018.9836    4.0301  1.1161 12.7406  0.0000  0.0175   0.0556   0.0449    0.0931   0.0000   439.3990       7.86016       15.6266      0.245368      -2.04286      -1.72533      0.895536       1.16659       1.22743       1.39547       1.38169       1.32509
  33  13 3176.2622    4.1071  1.3235 12.8933  0.0010  0.0196   0.0530   0.0510    0.0798   0.0000   439.2980       6.90132       13.4850       3.58875       3.21814      -3.23002      0.994103       1.28302       1.42933       1.52512       1.57666       1.57955
  33  14 3331.6554    3.7277  1.8160 12.5343  0.0000  0.0234   0.0405   0.0601    0.0573   0.0000   440.4333       8.78975       15.3987       4.17280       1.30293       1.42265       1.09442       1.45343       1.62498       1.74887       1.72641       1.76341
  33  15 3486.0299    3.0801  2.8229 11.9044  0.0002  0.0297   0.0270   0.0797    0.0425   0.0000   440.3690       9.24359       12.0055       2.08971      -1.40402       3.13991       1.42320       1.90666       2.05797       2.29082       2.29747       2.27459
  33  16 3639.4637    2.5684  4.1638 11.3024 -0.0005  0.0375   0.0187   0.0989    0.0359   0.0000   436.6443       9.30071       17.4167       5.99098       1.91668      -3.81959       1.78927       2.38060       2.57047       2.82497       2.85817       2.80904
  33  17 3792.0647    2.1015  5.9841 10.9724  0.0000  0.0481   0.0134   0.1324    0.0294   0.0000   434.7803       8.32459       15.8025       2.19400     -0.625998      -6.00870       2.32840       3.08348       3.39990       3.69093       3.75799       3.72208
  33  18 3943.8079    1.7400  8.1983 10.5401  0.0000  0.0615   0.0097   0.1677    0.0276   0.0000   435.9415       22.5244       8.78156      -1.54977       1.25507      -5.11312       2.99534       3.89082       4.38479       4.62422       4.74669       4.67915
  33  19 4095.1471    1.4821 10.8463 10.3507  0.0006  0.0807   0.0076   0.2228    0.0263   0.0000   442.9529       13.4620       11.9463       2.10844      -7.84198      -8.78699       3.87823       5.22176       5.76602       6.22424       6.24613       6.26889
  33  20 4245.9349    1.2104 13.8179 10.2753 -0.0000  0.1070   0.0058   0.2933    0.0228   0.0000   425.3016       16.7033       21.0280     -0.953465      -12.3230      -9.04210       5.09869       6.66157       7.49380       8.08146       8.10327       8.15743
  34   2 1208.0006    0.0745  0.0841  9.4935  0.0000  0.0140   0.0068   0.0233    0.0194   0.0000   441.1058      -1.05152       19.6013      0.942207      -1.09670     -0.191430      0.595228      0.950309       1.00232       1.14440       1.27999       1.24467
  34   3 1441.1429    0.1554  0.1568  9.4362  0.0000  0.0109   0.0066   0.0195    0.0215   0.0000   441.5138    -0.0260869       19.6587    -0.0788525      -1.29423     -0.219440      0.610688      0.753772      0.931450      0.989369       1.03928      0.875682
  34   4 1649.7181    0.2873  0.2442  9.4967  0.0000  0.0095   0.0084   0.0210    0.0261   0.0000   441.9234      0.373461       20.6680     -0.344433      -3.62074    0.00170158      0.464662      0.584341      0.643935      0.682515      0.717959      0.677356
  34   5 1841.2634    0.4767  0.4640  9.4699  0.0000  0.0116   0.0098   0.0283    0.0390   0.0000   440.9122      0.127637       19.8075      0.182187      -1.80970     -0.299686      0.563777      0.760887      0.840877      0.916830      0.910841      0.912288
  34   6 2026.3702    0.7096  0.5842  9.8337  0.0000  0.0124   0.0130   0.0316    0.0485   0.0000   441.6881      0.990160       18.2903      0.148687      -3.99050     -0.968629      0.613304      0.748164      0.837107      0.897239      0.899492      0.948250
  34   7 2207.0453    1.0231  0.9051 10.3245  0.0000  0.0160   0.0157   0.0419    0.0623   0.0000   441.6752       2.06283       18.3202     -0.758789      -1.68141     -0.750614      0.749505      0.961742       1.02673       1.15201       1.19820       1.20878
  34   8 2381.2803    1.5053  1.1098 11.0858  0.0000  0.0179   0.0217   0.0487    0.0703   0.0000   441.9195       4.06911       18.9431     -0.558234      -4.25798     -0.135308      0.844771       1.11334       1.20842       1.32408       1.34733       1.34987
  34   9 2550.7290    2.0810  1.1376 11.5047  0.0000  0.0180   0.0288   0.0463    0.0816   0.0000   440.4229       2.65102       19.7146      0.647277      0.598566     -0.597565      0.895805       1.18971       1.33841       1.40120       1.43734       1.46261
  34  10 2718.0909    2.8182  1.1355 12.0963  0.0000  0.0174   0.0388   0.0470    0.0829   0.0000   441.5839       6.94824       17.9987     -0.492390      -1.18952     -0.979986      0.830565       1.11956       1.20742       1.36633       1.37293       1.35815
  34  11 2883.0686    3.5749  1.0640 12.4665  0.0000  0.0168   0.0494   0.0426    0.0898   0.0000   440.1670       4.73976       15.7737      0.593012      0.587695     -0.141848      0.815968       1.06931       1.13433       1.28126       1.24305       1.28840
  34  12 3044.6388    4.1006  1.1528 12.8513  0.0000  0.0177   0.0558   0.0470    0.0879   0.0000   439.0519       6.27712       16.4956       4.32085     -0.394348      -4.00070      0.925651       1.27643       1.43075       1.60195       1.61085       1.51428
  34  13 3203.0082    4.2169  1.3532 12.7757  0.0000  0.0188   0.0522   0.0501    0.0761   0.0000   440.4117       8.82258       17.0633       1.34087      -3.27282       1.05299      0.905435       1.18838       1.31139       1.43944       1.44694       1.44157
  34  14 3359.3943    3.6427  2.0264 12.3186  0.0000  0.0241   0.0372   0.0644    0.0555   0.0000   439.0241       10.3533       14.6890       2.42198      -1.15111      0.173640       1.14182       1.57849       1.63516       1.77955       1.78808       1.77656
  34  15 3514.6253    2.9854  3.1255 11.6598  0.0000  0.0307   0.0244   0.0819    0.0436   0.0000   439.4401       8.96863       12.6445       1.85800       3.69786     -0.708717       1.45679       1.90672       2.15936       2.34383       2.44371       2.36751
  34  16 3668.9128    2.4431  4.6200 11.2208  0.0000  0.0392   0.0168   0.1065    0.0327   0.0000   438.4476       10.3318       11.3905     -0.407511      -1.58176      -6.55420       1.82104       2.41421       2.70210       2.88272       2.92848       2.91310
  34  17 3822.3060    2.0077  6.5357 10.8364  0.0000  0.0510   0.0121   0.1389    0.0289   0.0000   441.9140       8.65710       13.4538       3.22302      -3.43111      -4.94017       2.39073       3.18894       3.52561       3.79591       3.85263       3.86773
  34  18 3974.9132    1.6884  8.9489 10.5134  0.0002  0.0660   0.0090   0.1825    0.0266   0.0000   438.5764       14.8534       16.8843       6.03941      0.964083      -8.43764       3.10833       4.10191       4.58125       4.94722       5.06847       5.02746
  34  19 4126.8594    1.4068 11.6348 10.3290  0.0000  0.0881   0.0068   0.2382    0.0247   0.0000   430.1405       21.2219       23.5684      -3.10933      -7.56018      -5.09398       4.09719       5.42701       6.09868       6.49693       6.70243       6.69168
  34  20 4278.1695    1.1538 14.1173 10.2209  0.0000  0.1099   0.0054   0.2973    0.0220   0.0000   448.6033       11.0625       23.6535       6.65342      -12.5252      -9.20705       5.12127       6.81980       7.58507       8.15646       8.32237       8.26975
  35   2 1221.9033    0.0799  0.0628  9.5391  0.0000  0.0110   0.0064   0.0171    0.0189   0.0000   441.0085      0.489610       20.0260     -0.296923      -2.50184      0.244210      0.489170      0.592321      0.864702      0.813130      0.838682      0.797656
  35   3 1456.6221    0.1571  0.1328  9.4367  0.0000  0.0077   0.0067   0.0176    0.0209   0.0000   441.0679     -0.750776       19.9318    -0.0780574      -3.58933     -0.460061      0.365684      0.486433      0.572931      0.575059      0.606682      0.655489
  35   4 1665.9459    0.2862  0.2676  9.4606  0.0000  0.0099   0.0079   0.0219    0.0264   0.0000   441.3029      -1.13921       20.8425     -0.457688      -2.35588       1.12471      0.506942      0.602948      0.707742      0.690152      0.738302      0.764707
  35   5 1858.4549    0.4780  0.5553  9.5242  0.0000  0.0133   0.0092   0.0318    0.0422   0.0000   440.9716     -0.857868       20.2836     -0.102056      -3.40054     0.0729731      0.625362      0.836871      0.942004       1.04715       1.13212       1.15260
  35   6 2044.8709    0.7460  0.6489  9.8024  0.0000  0.0128   0.0128   0.0330    0.0531   0.0000   441.0835      0.573463       20.5041      0.192668     -0.873197     -0.830001      0.614765      0.801033      0.883721      0.986945      0.993520       1.01863
  35   7 2226.4658    1.0887  0.9417 10.3173  0.0000  0.0162   0.0159   0.0409    0.0685   0.0000   440.2664       3.23497       19.3688       4.43828      -4.25517      0.910373      0.797036       1.07791       1.22768       1.35171       1.37944       1.33568
  35   8 2401.3832    1.5876  1.1672 10.8429  0.0000  0.0175   0.0211   0.0480    0.0834   0.0000   439.5368       3.16305       20.9106      0.884768      -2.75960      0.343326      0.802290       1.05538       1.19238       1.29387       1.30329       1.31795
  35   9 2571.9072    2.1944  1.2455 11.4101  0.0000  0.0177   0.0279   0.0491    0.0776   0.0000   440.3952       3.58971       19.8062       1.21972      -3.08869      -3.36959      0.831814       1.08986       1.24051       1.32780       1.34223       1.33452
  35  10 2740.6154    2.8839  1.1023 12.2548  0.0000  0.0170   0.0391   0.0449    0.0751   0.0000   440.1638       3.68676       17.4304     -0.749537      -1.94235      -2.67993      0.796404       1.07468       1.17498       1.22903       1.23894       1.28195
  35  11 2906.9990    3.7785  1.0259 12.6040  0.0000  0.0159   0.0517   0.0412    0.0862   0.0000   441.7090       5.40205       15.6781       1.67483      -1.91333      -2.63294      0.757014       1.01865       1.11003       1.18234       1.18671       1.24559
  35  12 3069.7971    4.2614  1.1850 12.8141  0.0038  0.0170   0.0570   0.0475    0.0991   0.0000   440.3574       8.40812       16.9232       3.42967      -2.33157      -2.32463      0.812189       1.01005       1.11188       1.24529       1.22012       1.24975
  35  13 3229.3746    4.0539  1.5199 12.7771  0.0000  0.0200   0.0469   0.0535    0.0646   0.0000   442.2967       6.90206       16.5879      0.993294      0.713516      -2.52400      0.948618       1.24219       1.35567       1.49017       1.47958       1.51916
  35  14 3386.8629    3.5115  2.0765 12.4555  0.0000  0.0240   0.0353   0.0650    0.0493   0.0000   439.5995       9.89324       14.7025      -1.45623      -2.16655      -1.82606       1.11955       1.46885       1.62107       1.73325       1.79456       1.83371
  35  15 3542.9780    2.8964  3.4172 11.6800  0.0000  0.0318   0.0224   0.0863    0.0384   0.0000   437.3914       10.2315       13.7590     -0.859511      -2.20221      -4.29821       1.46880       1.99055       2.17311       2.36970       2.47147       2.46242
  35  16 3698.0866    2.3830  5.0266 11.1156  0.0000  0.0410   0.0154   0.1080    0.0328   0.0000   441.6100       11.1917       12.3161       6.51468      -1.73488      -5.64777       1.90915       2.50618       2.76334       3.05265       3.10159       3.08236
  35  17 3852.1298    1.9612  6.9059 10.7554  0.0000  0.0526   0.0112   0.1411    0.0291   0.0000   435.2149       21.2675       16.4015       2.16044      0.566679      -2.86636       2.39913       3.24647       3.59563       3.84165       3.92147       3.90238
  35  18 4005.2935    1.6236  9.5363 10.5279 -0.0004  0.0702   0.0082   0.1927    0.0256   0.0000   431.1968       8.13074       8.84998      -4.30107      -1.20813      -7.63449       3.16194       4.23870       4.71992       5.07770       5.10284       5.12028
  35  19 4158.1082    1.3383 12.2738 10.4167 -0.0000  0.0918   0.0063   0.2522    0.0230   0.0000   441.5953       19.5777       20.6747       8.54984      -1.72900      -8.79159       4.15626       5.48244       6.12611       6.62857       6.82262       6.85081
  35  20 4309.9888    1.1087 14.6084 10.2710 -0.0007  0.1137   0.0051   0.3123    0.0213   0.0000   436.4955       6.44086       14.3856       17.1743      -15.5078       2.49571       5.06339       6.77453       7.66616       8.10415       8.36155       8.20855
  36   2 1235.6459    0.0839  0.0737  9.5321  0.0000  0.0157   0.0067   0.0152    0.0188   0.0000   441.3653      0.741707       20.4793      0.337265      -2.79536     -0.800496      0.633882      0.764616       1.36400      0.980461       1.24084       1.52748
  36   3 1471.8498    0.1646  0.1369  9.4602  0.0000  0.0076   0.0067   0.0172    0.0206   0.0000   441.1665     -0.920224       20.4198      -1.38863      -3.15213      0.147277      0.340165      0.468961      0.498023      0.553883      0.525385      0.537099
  36   4 1681.8857    0.2905  0.3739  9.4778  0.0000  0.0128   0.0072   0.0288    0.0281   0.0000   441.5911      0.381401       19.9457     -0.995007      -3.11701      0.760950      0.499967      0.695732      0.782641      0.833990      0.919637      0.845976
  36   5 1875.4425    0.5350  0.4978  9.5987  0.0000  0.0117   0.0103   0.0286    0.0404   0.0000   442.3098     -0.942444       20.0070       1.24462      -2.99197      0.143886      0.507380      0.666484      0.742772      0.816260      0.820810      0.819104
  36   6 2063.0912    0.7656  0.6773  9.9090  0.0000  0.0136   0.0128   0.0327    0.0545   0.0000   441.4772      -1.03156       20.5481     0.0478396      -2.52718      0.138543      0.640734      0.868207      0.966591       1.08723       1.11384       1.16446
  36   7 2245.5431    1.1391  0.9203 10.4653 -0.0010  0.0155   0.0166   0.0407    0.0643   0.0000   442.5573       1.65525       19.4428       1.32724      -3.26725      0.580086      0.689696      0.920370       1.01150       1.13932       1.13240       1.18563
  36   8 2421.2066    1.6597  1.1348 10.9003  0.0000  0.0172   0.0218   0.0455    0.0811   0.0000   440.5965       2.76122       18.3947      -1.63872      -2.43955      -3.13383      0.762308       1.04069       1.07861       1.22340       1.22730       1.28419
  36   9 2592.8128    2.2735  1.1877 11.6095  0.0000  0.0174   0.0295   0.0471    0.0771   0.0000   441.6587       4.22122       16.9279      0.272790      -3.17124     -0.344246      0.773184       1.06551       1.13339       1.25353       1.28099       1.29920
  36  10 2762.8168    2.9506  1.1525 12.1743  0.0000  0.0169   0.0390   0.0466    0.0815   0.0000   440.7142       5.13914       17.0233      0.665361      -2.18609      -1.23317      0.776283       1.04302       1.16185       1.29396       1.30496       1.26939
  36  11 2930.4071    3.8856  1.0857 12.6920  0.0000  0.0161   0.0523   0.0436    0.0838   0.0000   440.6839       5.07650       16.6567       2.49178      -2.48825      -3.22752      0.717540      0.960059       1.03148       1.16037       1.19652       1.17148
  36  12 3094.4633    4.1865  1.1641 13.0357  0.0000  0.0175   0.0556   0.0465    0.0841   0.0000   442.0705       5.43293       12.7440       1.57932      -2.38340      -2.16538      0.769649       1.04435       1.12300       1.23684       1.24918       1.23538
  36  13 3255.3231    4.0600  1.6064 12.6952  0.0000  0.0206   0.0448   0.0542    0.0619   0.0000   441.5072       5.43250       14.1868       2.29343      0.431013      -2.98522      0.913043       1.25600       1.36428       1.49375       1.51761       1.52867
  36  14 3413.9007    3.3827  2.3449 12.2257  0.0000  0.0254   0.0310   0.0671    0.0447   0.0000   440.8986       8.20776       12.5333     -0.553849      0.175691      -2.41679       1.14219       1.52751       1.68741       1.83815       1.89511       1.85484
  36  15 3571.0514    2.7876  3.6649 11.5606  0.0000  0.0326   0.0205   0.0884    0.0365   0.0000   440.0798       13.4491       9.09485       1.55597      -7.34575      0.791637       1.47174       1.97095       2.20153       2.36983       2.41144       2.41762
  36  16 3726.9102    2.2874  5.1573 11.1955 -0.0003  0.0426   0.0147   0.1109    0.0295   0.0000   439.8504       4.57450       14.3869       5.19769       1.92827      -6.12371       1.83877       2.47263       2.71375       2.93576       3.00712       2.99753
  36  17 3881.7693    1.9088  7.3021 10.7229  0.0000  0.0540   0.0105   0.1462    0.0275   0.0000   438.8498       11.5839       8.54331       2.35255      -3.71663      -1.72280       2.38845       3.17757       3.50030       3.74880       3.87822       3.94197
  36  18 4035.7220    1.5718 10.0527 10.5141  0.0003  0.0730   0.0077   0.2018    0.0247   0.0000   441.6199       9.41194       18.2679       3.11290      -4.04143      -13.7088       3.23752       4.27109       4.79351       5.17376       5.30288       5.28149
  36  19 4189.0081    1.2840 13.0487 10.3969 -0.0004  0.0986   0.0059   0.2662    0.0221   0.0000   440.5491       11.6951       5.17633       12.8194      0.676446      -22.8276       4.38195       5.85248       6.50500       6.92103       7.28581       7.18959
  37   2 1249.1897    0.0735  0.0685  9.5255  0.0000  0.0117   0.0063   0.0195    0.0184   0.0000   442.0997     -0.116456       20.4118      0.136229      -2.64855     -0.203559      0.490071      0.690524      0.631899      0.735791      0.717678      0.821154
  37   3 1486.8149    0.1810  0.1398  9.4481  0.0000  0.0071   0.0070   0.0169    0.0205   0.0000   440.8906      -1.33401       19.8922      0.279659      -2.39306      0.830369      0.276791      0.370886      0.433407      0.441170      0.450594      0.452421
  37   4 1697.6147    0.3213  0.3042  9.4713  0.0000  0.0098   0.0081   0.0229    0.0275   0.0000   440.7835     -0.410533       19.2839     -0.233472      -2.33389      0.167211      0.430102      0.551008      0.599654      0.698269      0.743267      0.728252
  37   5 1892.2281    0.5267  0.4949  9.6567  0.0000  0.0113   0.0101   0.0288    0.0383   0.0000   440.6946       1.42929       19.6779     -0.662594     -0.973540       1.70275      0.491766      0.614105      0.721438      0.747348      0.821365      0.821141
  37   6 2081.1535    0.7949  0.7776  9.8410  0.0000  0.0143   0.0122   0.0356    0.0566   0.0000   441.1225      0.414041       20.8789      0.361888      -3.24598       2.42955      0.622661      0.858513      0.947913       1.04394       1.02723       1.03534
  37   7 2264.3726    1.1954  1.0189 10.3657  0.0000  0.0163   0.0164   0.0414    0.0729   0.0000   441.4846       1.09604       20.4113      -2.04253      0.699162      -1.40334      0.702345      0.964756       1.02935       1.13358       1.11829       1.15305
  37   8 2440.7461    1.7543  1.1723 11.0376  0.0000  0.0176   0.0226   0.0467    0.0824   0.0000   441.8916       5.35098       18.7808     -0.182238      -1.88679       1.77292      0.740921       1.01911       1.07405       1.21922       1.24797       1.26460
  37   9 2613.4495    2.3345  1.2330 11.7556 -0.0004  0.0176   0.0300   0.0491    0.0742   0.0000   440.8754       4.52618       18.9159      0.833919      -1.68085      0.250640      0.787428       1.02505       1.13025       1.25550       1.30023       1.37094
  37  10 2784.6751    3.1255  1.0781 12.2690 -0.0001  0.0163   0.0417   0.0423    0.0854   0.0000   440.4329       4.47342       16.9955      0.871250     -0.830294     -0.914968      0.749148      0.958195       1.03005       1.15122       1.17744       1.20602
  37  11 2953.4658    4.0017  1.0841 12.5477  0.0000  0.0158   0.0519   0.0411    0.0934   0.0000   440.3785       7.00863       18.9942       1.72603      -2.57999      -2.57124      0.710183      0.940864       1.04679       1.14922       1.17924       1.17613
  37  12 3118.7219    4.2774  1.2511 13.0105  0.0000  0.0175   0.0534   0.0476    0.0735   0.0000   439.6478       6.09982       18.2287       1.89803     -0.554559       1.13205      0.774293      0.998789       1.13205       1.23039       1.21404       1.27351
  37  13 3280.8345    3.9595  1.7087 12.7093  0.0000  0.0215   0.0418   0.0549    0.0543   0.0000   440.6445       8.70672       14.7584       1.52688      -2.68432      -2.00031      0.914244       1.20944       1.35894       1.44954       1.48553       1.47633
  37  14 3440.6178    3.2773  2.4733 12.2156  0.0000  0.0262   0.0291   0.0691    0.0406   0.0000   440.8134       6.97124       13.5203       5.28259      -1.03939      -5.63036       1.18538       1.61509       1.75934       1.93568       1.95191       1.97486
  37  15 3598.7237    2.7283  3.9675 11.4906  0.0000  0.0336   0.0191   0.0927    0.0338   0.0000   440.4044       6.65632       15.6082       1.44925      -3.77002      -5.17020       1.45451       1.91855       2.13149       2.32272       2.40705       2.39613
  37  16 3755.4750    2.2458  5.6627 10.9627  0.0000  0.0434   0.0134   0.1172    0.0296   0.0000   438.9103       9.27958       19.5819      -1.85773      0.505567     -0.660223       1.87090       2.51591       2.73369       3.00098       3.08049       3.06139
  37  17 3911.0576    1.8171  8.0324 10.6721  0.0000  0.0578   0.0095   0.1596    0.0262   0.0000   432.9890       10.0089       14.3111       5.02494       2.04850      -7.72704       2.46843       3.25900       3.61052       3.89753       4.06566       3.99044
  37  18 4065.8629    1.5199 10.8864 10.4568  0.0000  0.0781   0.0070   0.2169    0.0241   0.0000   443.0388       14.2666       5.72247       9.55406       4.52435      -3.54899       3.30859       4.36804       4.88618       5.29837       5.41847       5.50995
  37  19 4219.9829    1.2468 13.7238 10.3493  0.0006  0.1030   0.0055   0.2772    0.0210   0.0000   429.0160       3.83638       13.4345       1.82709      0.936888       2.28667       4.26943       5.78186       6.49557       7.01544       7.23344       7.31282
  38   2 1262.5479    0.0888  0.0993  9.4493  0.0000  0.0115   0.0058   0.0215    0.0186   0.0000   441.5736     -0.427860       20.3341    -0.0194769      -1.66220      0.441267      0.384144      0.602696      0.603185      0.706497      0.719525      0.649462
  38   3 1501.5443    0.1938  0.1525  9.4377  0.0000  0.0067   0.0071   0.0192    0.0210   0.0000   441.1823     0.0549625       20.4912      0.903674      -3.26156     0.0102847      0.294223      0.380872      0.426600      0.490620      0.564609      0.522309
  38   4 1713.0280    0.3617  0.3335  9.4358  0.0000  0.0102   0.0084   0.0227    0.0291   0.0000   441.4562      0.421079       21.2836      0.615422      -2.96570     -0.129201      0.406633      0.564754      0.627779      0.620648      0.659848      0.638779
  38   5 1908.7843    0.5499  0.6203  9.5645  0.0000  0.0133   0.0096   0.0324    0.0434   0.0000   441.5717     -0.290679       21.2741      0.914547      -2.38972     -0.347330      0.573981      0.781866      0.843457      0.941338      0.994978      0.936131
  38   6 2098.9724    0.8610  0.8249  9.8032  0.0000  0.0142   0.0126   0.0366    0.0620   0.0000   440.5403       1.40320       18.4900     -0.877162      -1.86313       1.84503      0.593175      0.806505      0.858048      0.952150      0.990040      0.973587
  38   7 2282.9409    1.2778  1.0685 10.3144  0.0000  0.0163   0.0168   0.0432    0.0789   0.0000   440.2885     -0.599634       20.0523      -1.44747      -2.21230     -0.966714      0.692201      0.951053       1.04131       1.16410       1.18759       1.15273
  38   8 2460.0352    1.8096  1.2178 11.0091  0.0000  0.0174   0.0225   0.0470    0.0785   0.0000   440.3554      0.678846       19.0950       2.48390     -0.982590     -0.926199      0.743694       1.02926       1.12477       1.19724       1.21710       1.27067
  38   9 2633.8149    2.5087  1.1553 11.6773  0.0000  0.0166   0.0318   0.0451    0.0852   0.0000   441.3932       2.15719       19.8371       1.15605      -4.12075      -1.44273      0.707507      0.949483       1.01966       1.13946       1.13336       1.12395
  38  10 2806.1784    3.3201  1.1673 12.1874  0.0000  0.0164   0.0416   0.0448    0.0896   0.0000   440.3330       3.96772       18.2390      0.740887      -1.70745     -0.372851      0.711770      0.938936       1.02122       1.12213       1.16511       1.15256
  38  11 2976.1036    4.0521  1.0879 12.8346  0.0000  0.0156   0.0531   0.0435    0.0793   0.0000   440.2000       5.59745       18.0861       1.14259      -2.39308      -1.19514      0.691691      0.901488      0.983264       1.07989       1.11840       1.12093
  38  12 3142.5464    4.2980  1.2391 12.8794  0.0000  0.0167   0.0524   0.0466    0.0764   0.0000   440.8172       6.48452       18.5283       4.42767      -1.90577     -0.968187      0.738423      0.952441       1.07316       1.20544       1.23573       1.26499
  38  13 3305.9297    3.8284  1.8793 12.5701  0.0000  0.0218   0.0380   0.0577    0.0496   0.0000   440.8492       10.5684       15.3581     0.0220303      -4.87576      -1.38189      0.938368       1.25839       1.40480       1.51793       1.57563       1.57693
  38  14 3466.9779    3.1796  2.8357 11.9983  0.0000  0.0277   0.0256   0.0725    0.0373   0.0000   440.9939       8.01116       17.0735       2.46873      -3.10901     -0.708900       1.19474       1.56666       1.74203       1.93111       1.97953       1.96700
  38  15 3625.9921    2.5829  4.1205 11.4956  0.0000  0.0351   0.0177   0.0933    0.0310   0.0000   442.0353       9.82145       16.6011       1.10317       2.77687      -6.98315       1.48382       1.99030       2.20919       2.43928       2.41937       2.44399
  38  16 3783.5715    2.1222  6.2356 10.9435  0.0000  0.0466   0.0121   0.1269    0.0273   0.0000   441.4608       13.0757       18.1407       2.25476      -2.80807      -3.19003       1.94886       2.55645       2.90505       3.10596       3.21428       3.17305
  38  17 3939.9263    1.7674  8.4711 10.6807  0.0003  0.0600   0.0090   0.1678    0.0250   0.0000   440.9757       8.54697       10.5762       6.82844       3.13636       2.14195       2.52344       3.37539       3.70982       4.07264       4.25254       4.23766
  38  18 4095.4118    1.4517 11.4857 10.4389 -0.0002  0.0835   0.0064   0.2283    0.0230   0.0000   445.3505       15.5854       22.5495       5.54766       2.50982       1.23321       3.40108       4.65046       5.07999       5.51390       5.68436       5.67859
  38  19 4250.0494    1.1744 13.9434 10.3020 -0.0009  0.1079   0.0051   0.2847    0.0205   0.0000   430.0270       5.62139       14.3848       14.3502    -0.0433390       5.37892       4.35091       5.95644       6.58915       7.14793       7.35595       7.34974
  39   2 1275.7259    0.1005  0.0789  9.4651  0.0000  0.0090   0.0063   0.0194    0.0182   0.0000   441.7978      0.188361       20.2090     -0.658861      -2.47738      0.782221      0.405069      0.494539      0.471265      0.571360      0.574186      0.682995
  39   3 1516.0481    0.1888  0.1504  9.4505  0.0000  0.0068   0.0069   0.0169    0.0204   0.0000   442.0024     -0.677967       19.5083      0.163541      -2.45036     -0.339231      0.292698      0.379804      0.425753      0.443129      0.475757      0.482234
  39   4 1728.2556    0.3571  0.3438  9.4962  0.0000  0.0096   0.0082   0.0243    0.0283   0.0000   441.5731      0.412618       20.5580      0.270850      -1.34421     -0.158075      0.411885      0.534614      0.603952      0.620740      0.665985      0.689565
  39   5 1925.1922    0.5854  0.6079  9.4964  0.0000  0.0126   0.0098   0.0306    0.0456   0.0000   440.8069      0.436328       20.8246      -1.11774      -2.00227     0.0159871      0.510629      0.671510      0.723709      0.798975      0.817455      0.837211
  39   6 2116.5761    0.8861  0.8195  9.8233  0.0000  0.0140   0.0128   0.0359    0.0653   0.0000   441.7738       1.75192       18.8999      0.896252      -1.02312     -0.298416      0.579099      0.786638      0.859445      0.919224      0.991286      0.982219
  39   7 2301.2934    1.3081  1.0285 10.5129  0.0000  0.0157   0.0175   0.0420    0.0747   0.0000   440.4539       2.94778       19.8406      0.526577      -2.11013      -1.56206      0.666027      0.887148      0.959778       1.06739       1.08617       1.08971
  39   8 2479.1056    1.8656  1.2647 11.0852  0.0000  0.0174   0.0225   0.0462    0.0731   0.0000   441.3271       2.19677       20.4650       1.46355      -4.12229      0.174163      0.729747      0.956815       1.07505       1.13410       1.19336       1.20890
  39   9 2653.9874    2.5166  1.2089 11.9505  0.0000  0.0173   0.0316   0.0466    0.0704   0.0000   442.0580       4.37115       18.2249       1.10376      -4.82760     -0.613162      0.714861      0.978026       1.06217       1.15766       1.15046       1.18508
  39  10 2827.4471    3.3492  1.0843 12.6348  0.0006  0.0161   0.0440   0.0436    0.0707   0.0000   442.6933       2.52974       19.6339      0.543302      -2.81926       1.13915      0.680386      0.877154      0.945754       1.05960       1.10988       1.10842
  39  11 2998.2857    4.0379  1.2058 12.6003  0.0000  0.0170   0.0488   0.0429    0.0872   0.0000   441.0609       7.68729       16.4914       2.53990       1.23507     0.0781891      0.689248      0.923411       1.01814       1.10884       1.11937       1.12513
  39  12 3165.9244    4.3696  1.3829 12.8618  0.0000  0.0180   0.0498   0.0481    0.0689   0.0000   441.0163       5.16900       16.3392       1.03915      -1.28093      -1.12304      0.739579      0.997633       1.10428       1.23454       1.20465       1.25576
  39  13 3330.6234    3.8185  1.8822 12.5692  0.0000  0.0219   0.0376   0.0567    0.0511   0.0000   441.2920       6.10370       19.3738       1.30873     -0.301090      -2.18538      0.918594       1.24961       1.37540       1.50812       1.56852       1.58276
  39  14 3492.9573    3.0685  2.9298 12.1645 -0.0003  0.0287   0.0249   0.0772    0.0340   0.0000   443.6229       13.3010       14.3785    0.00693883      -1.89437     -0.204606       1.18559       1.56914       1.76465       1.92518       1.94227       1.97499
  39  15 3653.0879    2.5095  4.6440 11.4176  0.0000  0.0375   0.0162   0.1008    0.0287   0.0000   440.2002       10.6458       16.2612       4.77095      -1.24337       2.22663       1.53476       2.07224       2.28479       2.49025       2.56065       2.61171
  39  16 3811.5269    2.0646  6.4274 10.9958  0.0000  0.0482   0.0117   0.1293    0.0264   0.0000   437.7593       7.40821       19.6451      -1.01202      -6.58727      -6.10650       1.98397       2.66143       2.99101       3.25975       3.30184       3.34809
  39  17 3968.6635    1.6994  9.1839 10.6004 -0.0008  0.0657   0.0082   0.1793    0.0249   0.0000   441.5894       16.3955       4.71118       13.1389    -0.0719853      -16.1895       2.66697       3.56565       3.99283       4.31544       4.47297       4.46182
  39  18 4124.9520    1.4043 11.9335 10.4484 -0.0004  0.0856   0.0061   0.2332    0.0225   0.0000   444.0314       8.00645       23.5126       6.87888       5.19349     -0.665757       3.46522       4.63706       5.18610       5.61968       5.83446       5.83037
  40   2 1288.7377    0.0894  0.0650  9.4659  0.0000  0.0094   0.0061   0.0151    0.0178   0.0000   441.3978     -0.958879       20.3329      0.187266      -3.78780     -0.309119      0.437121      0.791954      0.752202      0.839725      0.760712      0.749451
  40   3 1530.3371    0.1846  0.2128  9.4017  0.0000  0.0121   0.0061   0.0232    0.0212   0.0000   441.7695    -0.0975163       21.1103      0.152497     -0.937890     -0.110912      0.703709      0.992322       1.07715       1.02574      0.883511      0.710790
  40   4 1743.2556    0.3793  0.3358  9.4734  0.0000  0.0093   0.0085   0.0222    0.0288   0.0000   441.4613     -0.224608       20.2095      0.181198      -1.79129     -0.510405      0.390471      0.511396      0.563848      0.634360      0.638197      0.661052
  40   5 1941.4080    0.5980  0.6542  9.5704  0.0000  0.0130   0.0098   0.0322    0.0467   0.0000   440.8579     -0.661977       19.2128      0.871814      -1.88763     -0.290299      0.521142      0.707688      0.781997      0.846031      0.887621      0.887024
  40   6 2133.9505    0.9270  0.8179  9.9361  0.0000  0.0136   0.0133   0.0344    0.0609   0.0000   441.3604      0.408157       19.5607     0.0272417      -2.98707      0.757395      0.590877      0.744900      0.850697      0.904158      0.938047      0.951615
  40   7 2319.4025    1.3732  1.1715 10.4599  0.0000  0.0169   0.0171   0.0446    0.0795   0.0000   440.0880      0.236280       19.8492       2.00990     -0.682976      -1.90510      0.671425      0.900382      0.958468       1.08406       1.07613       1.11363
  40   8 2497.9692    1.8765  1.2335 11.3689  0.0007  0.0179   0.0235   0.0466    0.0702   0.0000   441.6227       2.78013       18.7010     -0.267587      -3.02113      -1.25160      0.751198      0.964039       1.03344       1.14868       1.19703       1.21001
  40   9 2673.9165    2.6532  1.2290 11.8514  0.0000  0.0170   0.0326   0.0453    0.0806   0.0000   441.5105       4.49667       18.9818       2.99147      -1.96337      -1.20932      0.704030      0.930047       1.05465       1.13697       1.16752       1.15579
  40  10 2848.3964    3.4462  1.1535 12.2946  0.0000  0.0159   0.0427   0.0439    0.0868   0.0000   442.8124       5.04887       19.0530     -0.229331      -3.95471       1.14385      0.664230      0.874207      0.948581       1.04173       1.11083       1.09464
  40  11 3020.2350    4.2413  1.1895 12.8410  0.0000  0.0159   0.0516   0.0454    0.0760   0.0000   441.5537       6.18343       18.2682       1.24408      -2.09268      -2.27981      0.650489      0.860393      0.934174       1.04155       1.05071       1.08116
  40  12 3188.8982    4.2649  1.5082 12.6241  0.0000  0.0187   0.0454   0.0485    0.0670   0.0000   440.9932       9.29481       17.7091      0.190309     -0.825945      -1.01028      0.769811       1.02214       1.08978       1.22182       1.27051       1.27227
  40  13 3354.9392    3.7147  2.0091 12.3673  0.0000  0.0216   0.0345   0.0584    0.0477   0.0000   440.9689       7.24432       20.0195       1.47394      -4.01397      -5.56641      0.891713       1.15860       1.30327       1.41403       1.44285       1.43448
  40  14 3518.3939    3.0069  3.3706 11.9047  0.0000  0.0303   0.0221   0.0813    0.0321   0.0000   443.1152       11.3191       18.0254       3.82588      -2.15483      -4.48424       1.19849       1.63025       1.77532       1.89738       1.96035       1.99574
  40  15 3679.7939    2.4583  4.7949 11.2982  0.0000  0.0376   0.0152   0.1009    0.0282   0.0000   437.0739       8.52978       14.8085       1.78116      -2.20712      -1.24013       1.53444       2.01562       2.27562       2.43679       2.55125       2.56592
  40  16 3839.0934    2.0219  7.0179 10.8178  0.0000  0.0500   0.0106   0.1360    0.0261   0.0000   441.8349       6.74488       22.3088       2.97913      -6.67779      -2.54957       2.01202       2.71509       2.99603       3.21158       3.33343       3.39262
  40  17 3997.1788    1.6799 10.1979 10.4903  0.0016  0.0708   0.0073   0.1906    0.0241   0.0000   440.3028       16.2920       12.5261       6.89681      -5.68128      -3.34307       2.78423       3.73443       4.17774       4.51138       4.64607       4.72717
  40  18 4153.9846    1.3776 12.3524 10.4094  0.0007  0.0886   0.0058   0.2404    0.0217   0.0000   437.8460       10.1128       19.7885       3.23180       4.04616       8.10384       3.42542       4.68331       5.23921       5.64088       5.80723       5.87952
  41   2 1301.5754    0.0985  0.1110  9.4993  0.0000  0.0094   0.0056   0.0204    0.0181   0.0000   441.4045     -0.448183       21.6872      0.683243      -3.14825      0.534655      0.373334      0.459267      0.594199      0.595229      0.658343      0.560249
  41   3 1544.3560    0.1974  0.1885  9.4433  0.0000  0.0080   0.0063   0.0182    0.0209   0.0000   441.9588     -0.393949       20.9195     -0.253792      -2.28278     -0.516858      0.325893      0.435093      0.477561      0.512093      0.500180      0.522392
  41   4 1758.0457    0.3877  0.3723  9.5474  0.0000  0.0098   0.0083   0.0237    0.0296   0.0000   441.8734     -0.443818       20.7825     -0.734527      -3.45888     -0.395487      0.395882      0.508411      0.559402      0.612424      0.628701      0.691436
  41   5 1957.4527    0.6241  0.6498  9.7039  0.0000  0.0134   0.0101   0.0305    0.0465   0.0000   441.1524    -0.0656717       19.4323      -1.12309     -0.795095       1.19412      0.506076      0.677584      0.734670      0.841670      0.893213      0.894282
  41   6 2151.1710    0.9780  0.8412 10.0351  0.0000  0.0135   0.0136   0.0346    0.0610   0.0000   441.7531      0.736665       22.0802       1.90504      -2.94102      0.329594      0.530598      0.696992      0.781188      0.861056      0.915051      0.893951
  41   7 2337.2102    1.4231  1.1338 10.5412  0.0000  0.0158   0.0176   0.0438    0.0777   0.0000   439.4184       2.59598       22.5638     -0.455704      -2.84000      -1.80875      0.636806      0.871552      0.942500       1.05439       1.09667       1.12485
  41   8 2516.6437    2.0165  1.2378 11.3234  0.0000  0.0170   0.0241   0.0440    0.0709   0.0000   441.8340       1.99711       17.0911     -0.899578      -2.22514       1.93722      0.677952      0.910417      0.999011       1.12270       1.13537       1.15295
  41   9 2693.6514    2.7931  1.1790 11.9989  0.0000  0.0163   0.0340   0.0441    0.0827   0.0000   441.8376       3.97412       19.5393       2.80526      -3.81472       2.23754      0.678429      0.867765      0.965193       1.04614       1.08341       1.14115
  41  10 2869.1057    3.6222  1.1683 12.3659  0.0000  0.0158   0.0434   0.0428    0.0889   0.0000   442.2418       4.47648       20.1545       2.51430      -2.49964      -1.26775      0.647998      0.850234      0.943426       1.01343       1.05102       1.04434
  41  11 3041.8362    4.1524  1.2019 13.0024  0.0000  0.0165   0.0501   0.0442    0.0712   0.0000   441.1657       6.89823       19.0619      0.276520      -3.78407      -1.61099      0.649127      0.861607      0.958017       1.04216       1.04799       1.07590
  41  12 3211.5458    4.2118  1.5302 12.8324  0.0000  0.0184   0.0448   0.0505    0.0598   0.0000   441.4505       6.91660       19.7078       2.27104      -2.57333      -1.10715      0.754151      0.980998       1.09351       1.21089       1.22405       1.25389
  41  13 3378.8072    3.6005  2.3101 12.3487  0.0000  0.0237   0.0309   0.0636    0.0427   0.0000   441.6461       7.63962       16.0878       2.87703      -3.38862      -1.74257      0.906268       1.23634       1.35956       1.49996       1.50725       1.54602
  41  14 3543.5341    2.9274  3.5325 11.8153  0.0000  0.0305   0.0206   0.0823    0.0324   0.0000   440.8426       11.7968       17.2695      -1.69168      -6.30496     -0.701033       1.20585       1.60722       1.77044       1.95722       2.00928       2.03107
  41  15 3705.9568    2.3818  5.3291 11.2482  0.0000  0.0403   0.0138   0.1076    0.0266   0.0000   438.6472       9.02022       12.4812      -4.65505      -3.08721      -2.68736       1.54210       2.08850       2.30554       2.51781       2.58367       2.65347
  41  16 3866.3003    1.9409  7.7539 10.8311  0.0000  0.0538   0.0096   0.1480    0.0250   0.0000   439.3639       14.0574       19.7224       1.82061     -0.196411       2.75309       2.08255       2.77740       3.08426       3.36276       3.50898       3.54180
  41  17 4025.2736    1.5881 10.3003 10.6269 -0.0020  0.0731   0.0069   0.1994    0.0229   0.0000   438.8564       7.27082       16.3721       2.81661       2.78526      -9.58199       2.78721       3.75816       4.16481       4.54746       4.68682       4.70872
  41  18 4182.8940    1.3031 12.8523 10.4527 -0.0008  0.0936   0.0054   0.2509    0.0210   0.0000   433.1679       9.97852       13.9677       16.9752      -7.95396      -4.38970       3.61089       4.83462       5.45020       5.92045       6.07008       6.10717
  42   2 1314.2431    0.1063  0.0892  9.4520  0.0000  0.0086   0.0059   0.0162    0.0179   0.0000   441.7489      0.378188       20.8352     -0.609534      -1.94961     -0.556717      0.354713      0.351971      0.420309      0.508460      0.541415      0.533527
  42   3 1558.1866    0.2235  0.1974  9.4039  0.0000  0.0080   0.0067   0.0181    0.0212   0.0000   442.0595      -1.13033       20.8033     -0.425639      -2.13916     -0.575980      0.317077      0.412839      0.512490      0.519546      0.540994      0.518727
  42   4 1772.6110    0.3951  0.4524  9.4715  0.0000  0.0114   0.0077   0.0269    0.0318   0.0000   442.3195     -0.954468       20.3083      0.304257      -2.51503      0.338189      0.424314      0.600254      0.642145      0.722646      0.711432      0.724459
  42   5 1973.3487    0.6486  0.6270  9.7311  0.0000  0.0118   0.0106   0.0309    0.0450   0.0000   441.0763     0.0712580       20.8927      -1.45978     -0.485356     -0.185309      0.459053      0.606814      0.675506      0.747096      0.758346      0.774158
  42   6 2168.1290    0.9677  0.9259 10.0260  0.0000  0.0144   0.0130   0.0375    0.0639   0.0000   441.3947      0.544476       19.2805     -0.106186      -2.09333      -1.16383      0.569694      0.747213      0.808706      0.894582      0.906985      0.897123
  42   7 2354.8644    1.4788  1.0892 10.8360  0.0000  0.0160   0.0187   0.0414    0.0685   0.0000   441.1398       2.34916       20.7014      0.752029      -1.61150      0.956769      0.613056      0.831923      0.895916      0.998230       1.03752       1.05263
  42   8 2535.1027    2.0527  1.3191 11.2600  0.0000  0.0170   0.0232   0.0467    0.0670   0.0000   441.2930       3.50147       20.4423      0.571679      -1.49741     -0.343209      0.648696      0.834519      0.954022       1.05639       1.04949       1.05401
  42   9 2713.1478    2.8401  1.1529 12.0590  0.0000  0.0159   0.0348   0.0425    0.0806   0.0000   441.7621       3.67387       19.0248      0.792798      -3.98727      0.147283      0.641046      0.823541      0.930286       1.03552       1.04361       1.03502
  42  10 2889.5735    3.5769  1.1081 12.7749  0.0000  0.0158   0.0447   0.0425    0.0685   0.0000   441.7521       4.76916       20.8913       1.59460      -2.42068     -0.167155      0.592679      0.817601      0.860355      0.961715      0.975646       1.01111
  42  11 3063.1628    4.2674  1.2205 13.0861  0.0000  0.0168   0.0517   0.0439    0.0715   0.0000   440.2881       4.54777       17.2801       2.39843      -2.90630      -2.57050      0.652895      0.865739      0.949429       1.04576       1.05557       1.08295
  42  12 3233.8889    4.2572  1.6010 12.7665  0.0000  0.0188   0.0436   0.0503    0.0575   0.0000   440.3291       7.46226       19.9540       1.12657      -2.54658     -0.865952      0.757610      0.997585       1.09863       1.17646       1.20755       1.23041
  42  13 3402.2608    3.5133  2.3871 12.2688  0.0000  0.0238   0.0293   0.0642    0.0402   0.0000   442.9810       7.34774       19.0425       3.00821     -0.968076      -1.84603      0.906459       1.23820       1.33468       1.48398       1.53572       1.54309
  42  14 3568.3573    2.8304  3.8943 11.7043  0.0000  0.0322   0.0189   0.0869    0.0303   0.0000   442.0825       14.0134       17.6394       2.46895     -0.202780      -4.16333       1.25028       1.63808       1.80797       1.98789       2.09239       2.09778
  42  15 3731.9321    2.3210  5.7306 11.1618 -0.0000  0.0414   0.0128   0.1129    0.0255   0.0000   442.3815       11.3003       16.7947    -0.0236812      0.287172      -2.82537       1.60696       2.12306       2.35189       2.55828       2.63880       2.67890
  42  16 3893.3504    1.9003  8.0646 10.7643  0.0002  0.0556   0.0090   0.1500    0.0243   0.0000   436.9694       14.5110       24.2812       2.87755       9.76201      -2.73625       2.13994       2.81164       3.18152       3.46943       3.59432       3.59798
  42  17 4052.7657    1.5857 11.3539 10.5329  0.0006  0.0773   0.0064   0.2104    0.0222   0.0000   438.0240       13.5584       16.6092       8.83121      -3.60727       8.21813       2.93718       3.97500       4.45475       4.81832       4.99216       5.06604
  42  18 4211.2776    1.2628 13.2037 10.3987  0.0004  0.0962   0.0052   0.2547    0.0202   0.0000   433.1352       17.2860       28.5432       9.20947     -0.997461      0.642063       3.58279       4.82365       5.40623       5.81583       6.10516       6.17710
  43   2 1326.7285    0.1149  0.0883  9.4528  0.0000  0.0072   0.0061   0.0180    0.0177   0.0000   441.5776     -0.450374       21.2261      0.762610      -3.83286     -0.145783      0.302025      0.301800      0.442630      0.521722      0.525442      0.562644
  43   3 1571.8044    0.2278  0.2125  9.4159  0.0000  0.0077   0.0066   0.0189    0.0215   0.0000   442.0926    -0.0386343       20.6307    -0.0437529      -3.66192     -0.414272      0.304684      0.403038      0.459969      0.500172      0.511769      0.526754
  43   4 1787.0445    0.4198  0.4170  9.5348  0.0000  0.0102   0.0083   0.0251    0.0316   0.0000   441.8599      0.323183       19.8373      0.275226      -2.40656     -0.861312      0.390907      0.516844      0.613743      0.646552      0.657422      0.683218
  43   5 1989.0905    0.6928  0.6432  9.7078  0.0000  0.0120   0.0107   0.0295    0.0479   0.0000   441.5917     0.0879653       20.0307   -0.00699419      -3.02051     -0.950699      0.445020      0.589870      0.642164      0.705276      0.729938      0.758460
  43   6 2184.9018    1.0200  0.9465 10.2012  0.0000  0.0144   0.0135   0.0389    0.0613   0.0000   441.3639       1.83267       20.5744      0.461439     -0.683753     -0.602276      0.545968      0.736410      0.813302      0.887139      0.920310      0.937345
  43   7 2372.3016    1.5272  1.2030 10.7747  0.0000  0.0163   0.0181   0.0445    0.0700   0.0000   440.6980       1.97087       20.4822      0.230599      -1.31068       1.05946      0.629535      0.846487      0.928362       1.02922       1.04097       1.07270
  43   8 2553.3909    2.0557  1.2611 11.6454  0.0000  0.0172   0.0244   0.0457    0.0609   0.0000   441.6091       3.00572       19.9395       1.89586      -1.81494      0.982949      0.664701      0.873966      0.991171       1.07744       1.11904       1.15326
  43   9 2732.5143    2.9040  1.2034 12.0784  0.0000  0.0161   0.0343   0.0430    0.0752   0.0000   441.3336       3.08102       21.6306      0.604359      -1.28069      0.239465      0.618471      0.817296      0.890787      0.966005       1.01433       1.02615
  43  10 2909.8118    3.8294  1.1736 12.7177  0.0000  0.0157   0.0460   0.0431    0.0783   0.0000   441.0865       4.17283       20.8199       2.13677      -2.43540      -1.35835      0.614841      0.806158      0.907979       1.00458       1.04604       1.02540
  43  11 3084.1679    4.3502  1.3306 12.7617  0.0000  0.0167   0.0478   0.0446    0.0738   0.0000   441.8740       4.81647       18.3626       2.82037      -1.47246     -0.294404      0.625126      0.836699      0.944775       1.01860      0.995175       1.05764
  43  12 3255.8817    4.1601  1.7418 12.7794  0.0000  0.0198   0.0402   0.0521    0.0507   0.0000   442.1900       7.82488       18.0510       1.86621     -0.434928      -1.13625      0.760054       1.01719       1.11899       1.23284       1.28280       1.29813
  43  13 3425.4667    3.4548  2.6522 12.2110  0.0000  0.0249   0.0271   0.0671    0.0370   0.0000   441.6653       5.90130       16.4191     -0.804393      0.425345      -3.25590      0.924681       1.22878       1.35874       1.49283       1.51022       1.55964
  43  14 3592.7800    2.7701  3.9508 11.6883 -0.0001  0.0318   0.0182   0.0898    0.0296   0.0000   439.4309       8.85895       16.8714       4.02384       1.11815      -4.23023       1.19221       1.58459       1.77652       1.93262       1.98804       2.05996
  43  15 3757.4128    2.2443  6.2694 11.0862  0.0000  0.0439   0.0117   0.1221    0.0251   0.0000   439.9365       10.9542       13.1852       4.99070      -1.37394      -2.32437       1.64466       2.18914       2.45911       2.68974       2.75496       2.78998
  43  16 3919.9145    1.8324  8.7722 10.7913  0.0000  0.0604   0.0082   0.1651    0.0232   0.0000   439.0390       11.1514       20.0069       1.72692      -3.99967      -6.65239       2.21470       2.96527       3.31453       3.64088       3.78060       3.84641
  43  17 4080.2981    1.4765 11.3538 10.5964 -0.0028  0.0795   0.0060   0.2176    0.0212   0.0000   438.8842       5.83940       14.2264       4.39494     -0.140670      -15.4414       2.95622       3.92930       4.46720       4.74570       5.03290       5.07117
  44   2 1339.0842    0.1105  0.0921  9.4470  0.0000  0.0077   0.0058   0.0171    0.0174   0.0000   442.1995     -0.726180       21.2230      0.139960      -2.98869    -0.0114711      0.320991      0.375322      0.379019      0.401165      0.459678      0.432016
  44   3 1585.2156    0.2382  0.2502  9.4271  0.0000  0.0084   0.0064   0.0216    0.0219   0.0000   441.8034     -0.114872       20.7971     -0.588860      -2.88483      0.844219      0.316147      0.420899      0.483561      0.505749      0.522488      0.511296
  44   4 1801.2386    0.4440  0.4873  9.5025  0.0000  0.0111   0.0081   0.0267    0.0338   0.0000   441.4330      0.156650       21.1864      -1.07275      -2.33384     -0.328571      0.418331      0.549591      0.618676      0.694410      0.726084      0.737590
  44   5 2004.6520    0.7147  0.6819  9.7532  0.0000  0.0124   0.0108   0.0308    0.0475   0.0000   441.6741     -0.273898       21.5289    -0.0852979      -3.06466     -0.549524      0.433874      0.590536      0.649516      0.737533      0.753703      0.781841
  44   6 2201.4717    1.0770  0.9222 10.2019  0.0000  0.0140   0.0140   0.0363    0.0640   0.0000   442.0618       2.01508       20.0901      0.309505      -1.41486      0.365315      0.524039      0.690142      0.765354      0.841300      0.898253      0.915447
  44   7 2389.5005    1.5812  1.1936 10.9033  0.0000  0.0167   0.0186   0.0419    0.0668   0.0000   442.0960       1.67959       20.5245     -0.730920     -0.275693       2.09142      0.613800      0.822659      0.902839       1.01228       1.02504       1.02971
  44   8 2571.5520    2.2207  1.2980 11.4509  0.0000  0.0168   0.0248   0.0442    0.0665   0.0000   440.8487       3.28564       20.1081       1.03444      -2.45777     -0.450405      0.613366      0.825296      0.920957       1.00166       1.04099       1.06799
  44   9 2751.6843    2.9853  1.1182 12.3380  0.0000  0.0155   0.0364   0.0421    0.0691   0.0000   441.5199       3.83233       21.6380      -1.00284      -2.79518      0.131876      0.584109      0.795923      0.865461      0.919904      0.940062      0.969538
  44  10 2929.8281    3.9013  1.1651 12.6142  0.0000  0.0155   0.0455   0.0410    0.0812   0.0000   441.3650       4.55111       20.9679      0.999572      -1.37887      0.153906      0.589895      0.785199      0.863452      0.953997       1.02325       1.00525
  44  11 3105.0096    4.3269  1.2841 13.0510  0.0000  0.0169   0.0496   0.0443    0.0682   0.0000   442.0283       6.16706       19.2041      0.661201      -2.43581       2.88017      0.631574      0.835245      0.932250       1.03228       1.06022       1.08424
  44  12 3277.6182    4.0950  1.8082 12.7586 -0.0000  0.0200   0.0387   0.0532    0.0468   0.0000   441.6618       6.64327       19.6197      -1.31882      -2.66024     -0.637004      0.738164      0.975321       1.05222       1.18566       1.20260       1.22309
  44  13 3448.2499    3.3587  2.8882 12.0777  0.0000  0.0261   0.0247   0.0687    0.0345   0.0000   440.6058       7.55881       18.9672       1.43623      -3.51832      -1.27149      0.954391       1.27368       1.41897       1.54287       1.61291       1.66665
  44  14 3616.6376    2.6681  4.4109 11.4711  0.0000  0.0342   0.0161   0.0916    0.0286   0.0000   440.1104       11.1961       15.4416      0.381429       1.70577      -3.22866       1.24975       1.65640       1.85829       2.03376       2.05288       2.12453
  44  15 3782.5013    2.1821  6.4910 11.0360  0.0000  0.0459   0.0110   0.1233    0.0247   0.0000   438.9273       13.1949       15.9977      0.704291      -5.63305      -6.35503       1.64646       2.23064       2.47877       2.71816       2.77381       2.84447
  44  16 3946.1425    1.7836  9.0770 10.7924 -0.0001  0.0623   0.0078   0.1711    0.0225   0.0000   442.6347       13.0082       13.0912    -0.0413785     -0.558605      -5.86809       2.25018       3.02507       3.36035       3.65866       3.82810       3.86272
  44  17 4107.5541    1.4662 12.3759 10.5321  0.0023  0.0849   0.0057   0.2310    0.0205   0.0000   437.3938       12.9521       14.2037       5.21058     -0.623987       2.80576       3.05437       4.09190       4.57920       4.91571       5.24263       5.31694
  45   2 1351.2685    0.1090  0.1025  9.4477  0.0000  0.0083   0.0055   0.0165    0.0173   0.0000   442.0964     -0.403213       21.0821     -0.442817      -2.53213     -0.862625      0.278237      0.360801      0.492923      0.436351      0.463758      0.592043
  45   3 1598.4075    0.2516  0.2233  9.4079  0.0000  0.0080   0.0067   0.0177    0.0213   0.0000   442.7755     -0.330548       20.1747      0.892559      -2.50049    0.00167318      0.311212      0.427243      0.513241      0.551503      0.557886      0.576404
  45   4 1815.2832    0.4582  0.4793  9.5563  0.0000  0.0108   0.0083   0.0258    0.0337   0.0000   441.6919      0.682934       20.5240     -0.471748      -2.19351      0.352931      0.391540      0.529603      0.596197      0.639026      0.667089      0.676740
  45   5 2020.0258    0.7303  0.7638  9.6316  0.0000  0.0129   0.0102   0.0317    0.0523   0.0000   441.8622     -0.486009       20.9035      0.203823      -3.34968     -0.273756      0.446295      0.612212      0.655292      0.731400      0.752277      0.761455
  45   6 2217.8329    1.1153  0.9858 10.2626  0.0000  0.0144   0.0140   0.0378    0.0642   0.0000   442.5728    -0.0961454       19.9272      0.834777      -2.93983       1.01631      0.510686      0.681862      0.751909      0.829145      0.835528      0.871724
  45   7 2406.5371    1.6393  1.2667 10.9152  0.0000  0.0162   0.0186   0.0451    0.0649   0.0000   442.1661       1.91832       20.3016      0.886844      -2.65172     -0.505385      0.588208      0.781156      0.869723      0.942210      0.981313       1.01144
  45   8 2589.5431    2.3652  1.2385 11.5889  0.0000  0.0161   0.0267   0.0425    0.0688   0.0000   441.3619       2.66032       18.9717       1.09305      -1.23262     -0.805084      0.602162      0.777551      0.863769      0.949210      0.998268      0.994952
  45   9 2770.6663    3.1742  1.2427 12.1738  0.0000  0.0160   0.0356   0.0423    0.0704   0.0000   442.8945       3.67362       21.1611      0.133154      -2.28303      -1.13694      0.578493      0.773765      0.842258      0.905820      0.992892       1.02398
  45  10 2949.6336    4.0862  1.2012 12.6975  0.0000  0.0156   0.0465   0.0410    0.0765   0.0000   442.2472       4.88083       19.5203      0.413811      -2.32448     -0.922655      0.556868      0.737174      0.833343      0.899312      0.905058      0.944016
  45  11 3125.6251    4.3246  1.4016 13.0192  0.0013  0.0172   0.0467   0.0458    0.0616   0.0000   441.7875       7.30027       18.1459       1.23991      -3.27261     -0.376872      0.643128      0.858239      0.936189       1.03954       1.09217       1.12504
  45  12 3299.1189    4.0410  1.8118 12.5323  0.0000  0.0196   0.0370   0.0515    0.0513   0.0000   442.0480       4.07774       18.5261      0.778143      -1.87572      0.126985      0.713526      0.959998       1.05459       1.13467       1.17483       1.19675
  45  13 3470.7066    3.2864  3.0340 12.0149 -0.0005  0.0266   0.0234   0.0708    0.0336   0.0000   440.2071       9.69233       17.2632       3.44343      -4.58646      -4.45533      0.950089       1.26093       1.38636       1.52993       1.55607       1.60778
  45  14 3640.2924    2.6095  4.8525 11.4049  0.0000  0.0359   0.0149   0.0982    0.0270   0.0000   441.5235       11.6937       14.4613     -0.856459     -0.749715     -0.249767       1.27983       1.72317       1.91110       2.06467       2.15332       2.20209
  45  15 3807.4230    2.1323  7.3629 10.9497  0.0000  0.0500   0.0098   0.1356    0.0239   0.0000   443.0298       11.0381       19.1359       3.22867      -6.32552      -5.30864       1.76379       2.35737       2.64377       2.90122       3.02074       3.10614
  45  16 3971.9047    1.7381  9.6659 10.7703  0.0000  0.0653   0.0072   0.1827    0.0220   0.0000   437.2112       11.6592       14.7815       5.47064      -4.29509      0.948536       2.31662       3.10151       3.47445       3.82796       3.95901       4.03228
  45  17 4134.5661    1.4084 12.4272 10.5309 -0.0020  0.0864   0.0054   0.2327    0.0200   0.0000   438.9211       8.56413       16.7451      -11.0727       3.78553      -3.25436       3.03439       4.07832       4.61765       5.03394       5.14573       5.27688
  46   3 1611.4311    0.2599  0.2296  9.4666  0.0000  0.0078   0.0068   0.0182    0.0215   0.0000   442.0793      0.189239       20.7129      0.356156      -2.78426      0.715988      0.258886      0.347298      0.397303      0.396571      0.446572      0.411126
  46   4 1829.1999    0.4716  0.4721  9.5798  0.0000  0.0102   0.0084   0.0256    0.0334   0.0000   441.6920    -0.0712523       21.0982     -0.882004      -3.18983      0.760378      0.367593      0.469496      0.547096      0.596124      0.603664      0.642164
  46   5 2035.2841    0.7444  0.7527  9.8538  0.0000  0.0125   0.0105   0.0322    0.0475   0.0000   441.5647     0.0731416       19.5742     -0.407985      -1.76067      0.382686      0.435968      0.595627      0.662793      0.755183      0.784347      0.777121
  46   6 2233.9980    1.1624  0.9802 10.4751  0.0000  0.0144   0.0147   0.0375    0.0604   0.0000   441.6109       1.03229       19.9302      0.289793      -1.73514      0.585981      0.515124      0.687219      0.747229      0.813135      0.856316      0.884288
  46   7 2423.3923    1.7169  1.2325 11.0302  0.0000  0.0161   0.0196   0.0436    0.0690   0.0000   441.2885       1.48548       19.7794      0.262218      -2.85209     -0.528265      0.578487      0.759101      0.819332      0.901932      0.950381      0.978099
  46   8 2607.3452    2.4174  1.2799 11.6547  0.0000  0.0163   0.0264   0.0435    0.0664   0.0000   442.2817       2.46018       20.6605      0.345096     -0.985574     0.0305853      0.566414      0.747744      0.838698      0.907712      0.962399      0.987051
  46   9 2789.5063    3.2281  1.2068 12.2015  0.0000  0.0152   0.0363   0.0420    0.0730   0.0000   442.4808       2.83544       18.6098      0.336534      -1.11149      -1.04354      0.560142      0.719865      0.790559      0.882958      0.876326      0.896558
  46  10 2969.2172    4.0696  1.2409 12.6758  0.0002  0.0156   0.0451   0.0418    0.0762   0.0000   442.2619       4.99757       20.3995       1.28233      -2.76571      -2.87894      0.568921      0.761492      0.837862      0.911137      0.944410      0.972057
  46  11 3145.9101    4.3973  1.3767 12.8764  0.0000  0.0167   0.0464   0.0444    0.0657   0.0000   440.9402       7.63264       19.5353      0.323661      -1.85305      -1.96218      0.593626      0.794658      0.876414      0.978544      0.993381       1.03499
  46  12 3320.2981    3.9708  2.0523 12.4200  0.0000  0.0207   0.0338   0.0549    0.0469   0.0000   441.0200       8.37688       19.7027       3.86667      -2.39617      -1.89026      0.734329      0.992240       1.06721       1.17796       1.22054       1.23614
  46  13 3492.9605    3.2102  3.3220 11.9232 -0.0001  0.0281   0.0217   0.0746    0.0331   0.0000   441.5457       9.60570       17.2684       2.97561      -3.24393     -0.979869      0.973267       1.33157       1.45364       1.62333       1.67687       1.70635
  46  14 3663.5817    2.5740  5.0142 11.3842  0.0000  0.0365   0.0142   0.0999    0.0263   0.0000   440.4512       7.01480       17.0711      -1.75712      -1.88203       2.68636       1.26985       1.69348       1.89976       2.07879       2.16363       2.21377
  46  15 3831.8113    2.0839  7.6262 10.9057 -0.0005  0.0518   0.0093   0.1407    0.0245   0.0000   439.9730       6.47718       12.4635       2.23771      -5.08848      -2.29088       1.81472       2.42717       2.71411       2.99438       3.10275       3.13342
  46  16 3997.4051    1.6813 10.3815 10.7250  0.0000  0.0710   0.0066   0.1924    0.0217   0.0000   437.3275       9.51741       16.8326      0.562698      -2.19563      0.399434       2.47087       3.31809       3.71524       4.04998       4.18067       4.25976
  47   2 1375.1892    0.1297  0.0975  9.4522  0.0000  0.0074   0.0058   0.0129    0.0172   0.0000   441.9853     -0.228242       21.1020    -0.0209080      -3.00476     -0.543370      0.245912      0.304453      0.336942      0.386298      0.407756      0.411864
  47   3 1624.2423    0.2605  0.2605  9.4371  0.0000  0.0082   0.0065   0.0200    0.0220   0.0000   441.9694      0.310420       20.7251     -0.370360      -2.07801     0.0226620      0.289671      0.388235      0.423229      0.450642      0.473184      0.465764
  47   4 1842.9337    0.4853  0.5231  9.5516  0.0000  0.0113   0.0082   0.0268    0.0348   0.0000   442.0169      0.563355       20.2240     0.0398050      -2.44061     -0.465834      0.395772      0.573216      0.596001      0.680788      0.695747      0.726313
  47   5 2050.3240    0.7996  0.7568  9.7228  0.0000  0.0121   0.0109   0.0308    0.0527   0.0000   441.8822      0.514947       20.7915     -0.100554      -1.76447     -0.536118      0.405274      0.534883      0.594925      0.634594      0.695753      0.680121
  47   6 2249.9779    1.1929  1.0803 10.3244  0.0000  0.0150   0.0142   0.0387    0.0681   0.0000   441.8532      0.460197       19.4538    -0.0470800      -2.31488      0.599536      0.523141      0.699448      0.799823      0.862259      0.894292      0.908157
  47   7 2440.0524    1.7504  1.2629 11.0453  0.0000  0.0164   0.0196   0.0438    0.0670   0.0000   441.3339       2.22672       18.9499      0.192467      -3.01039     -0.937479      0.581785      0.806564      0.882707      0.986440       1.02615       1.02659
  47   8 2625.0226    2.4985  1.2628 11.6509  0.0000  0.0157   0.0272   0.0427    0.0692   0.0000   441.0682       2.12682       21.9978       1.30888      -2.64299      0.775965      0.553603      0.733506      0.816008      0.904522      0.933954      0.951779
  47   9 2808.1465    3.3310  1.2323 12.2024  0.0011  0.0153   0.0366   0.0421    0.0710   0.0000   441.7098       4.08429       20.9935      0.507717      -2.25308     -0.962485      0.543049      0.705644      0.796991      0.886929      0.900916      0.927687
  47  10 2988.6479    4.1754  1.2421 12.7137  0.0000  0.0156   0.0458   0.0408    0.0742   0.0000   442.0303       4.62631       20.3046      0.437625      -2.03023      -1.94542      0.547662      0.741509      0.808308      0.890164      0.918517      0.946435
  47  11 3166.0809    4.2764  1.5269 12.7614  0.0000  0.0171   0.0427   0.0478    0.0587   0.0000   441.8369       5.96152       17.7756       1.41845      -3.15559      -1.69820      0.614658      0.809776      0.890440      0.963523       1.02476       1.02239
  47  12 3341.3231    3.8549  2.1945 12.4491  0.0000  0.0212   0.0315   0.0582    0.0400   0.0000   441.6401       5.58232       19.5058       2.44500     -0.598999     -0.828682      0.724200      0.984558       1.08697       1.22031       1.24108       1.27539
  47  13 3514.9076    3.1572  3.5133 11.8004  0.0000  0.0284   0.0202   0.0756    0.0317   0.0000   442.0568       9.25348       19.5754       3.37932      -2.32292      -1.16230      0.971529       1.31558       1.42706       1.59184       1.69327       1.69382
  47  14 3686.4875    2.5050  5.4642 11.3723  0.0000  0.0391   0.0132   0.1057    0.0250   0.0000   441.9594       6.73916       21.6517       2.50489      -4.34396      0.424661       1.33223       1.78923       1.99403       2.23325       2.28124       2.34673
  47  15 3855.9161    2.0442  8.1230 10.8895  0.0006  0.0546   0.0087   0.1493    0.0241   0.0000   440.1595       9.23772       20.1266       1.22759      -3.60486       4.51987       1.88395       2.50576       2.82113       3.06028       3.18242       3.25223
  47  16 4022.7358    1.6195 11.2396 10.7417  0.0001  0.0775   0.0062   0.2058    0.0207   0.0000   440.8276       5.39295       24.7471       6.84214       1.16634      -8.64824       2.57921       3.47577       3.88182       4.23702       4.43601       4.51391
  48   1 1091.5915    0.0552  0.0377  9.5640  0.0000  0.0113   0.0067   0.0125    0.0158   0.0000   440.0884      -1.04380       18.5520      -1.14471      -4.04165      -1.58808      0.435474      0.682673      0.692020      0.884684      0.827823      0.642270
  48   2 1386.9222    0.1374  0.1415  9.4095  0.0000  0.0069   0.0053   0.0181    0.0176   0.0000   442.2830    -0.0823168       20.7337     -0.225475      -2.48792     -0.240670      0.236860      0.299138      0.321038      0.394991      0.343317      0.382855
  48   3 1636.8745    0.2890  0.3202  9.3806  0.0000  0.0095   0.0064   0.0208    0.0240   0.0000   442.1695      0.274723       20.1106      0.207820      -2.56909      0.303081      0.317408      0.418737      0.449026      0.516046      0.552863      0.554577
  48   4 1856.5323    0.5128  0.5358  9.5899  0.0000  0.0108   0.0085   0.0265    0.0359   0.0000   441.8875    -0.0810273       21.9751      0.713344      -3.01906      0.560811      0.366613      0.467864      0.536580      0.569848      0.609228      0.627769
  48   5 2065.2761    0.8258  0.8011  9.7825  0.0000  0.0124   0.0109   0.0322    0.0552   0.0000   441.4199       1.03180       19.4138     -0.352658     -0.704352     -0.409920      0.424765      0.557179      0.633123      0.687870      0.724124      0.729276
  48   6 2265.7932    1.2370  1.0866 10.4528  0.0000  0.0148   0.0148   0.0394    0.0672   0.0000   441.6216       1.72552       20.2029       1.25355      -2.32630      -2.30424      0.520628      0.688084      0.758637      0.825646      0.867127      0.866019
  48   7 2456.5397    1.8153  1.2541 11.2337  0.0000  0.0162   0.0203   0.0424    0.0619   0.0000   441.6963      0.987157       19.4636      0.460013      -1.49412     -0.633737      0.543760      0.730181      0.790565      0.918103      0.900985      0.975820
  48   8 2642.5638    2.5629  1.3228 11.5957  0.0000  0.0160   0.0270   0.0422    0.0704   0.0000   442.0739       2.09022       20.6191      -1.45635      -3.67940     -0.974734      0.535968      0.707008      0.776478      0.888952      0.904890      0.917514
  48   9 2826.6170    3.4851  1.2318 12.2100 -0.0034  0.0151   0.0374   0.0406    0.0734   0.0000   440.8846       3.87923       20.3391       1.47425      -1.61459     -0.341441      0.535222      0.696348      0.789375      0.849019      0.904226      0.899538
  48  10 3007.8908    4.3119  1.1852 12.8701  0.0029  0.0149   0.0489   0.0398    0.0781   0.0000   441.6532       4.42160       19.5282      0.975782      -2.15413      -3.45098      0.530807      0.690944      0.775063      0.839910      0.867367      0.882411
  48  11 3186.0864    4.2638  1.5569 12.8604 -0.0002  0.0177   0.0416   0.0468    0.0538   0.0000   441.6277       5.92955       18.4639       1.33525      -1.95304      -1.64353      0.597668      0.815529      0.918787       1.00712       1.05896       1.05153
  48  12 3362.0974    3.7461  2.2959 12.5106  0.0000  0.0219   0.0302   0.0596    0.0384   0.0000   441.4795       8.54921       18.0644       2.87849      -1.57008      -6.18663      0.745174      0.990312       1.12125       1.22091       1.24763       1.28513
  48  13 3536.6359    3.1037  3.7703 11.6596 -0.0000  0.0290   0.0188   0.0786    0.0314   0.0000   440.9685       11.2105       17.3208       2.85921     -0.183831       1.28480      0.984992       1.31471       1.47740       1.61515       1.71449       1.73592
  48  14 3709.1955    2.4374  5.9754 11.2157  0.0000  0.0413   0.0120   0.1119    0.0257   0.0000   439.3768       12.1604       18.2103      -5.23894      -6.25700     -0.442978       1.39291       1.83365       2.06288       2.26185       2.39244       2.41635
  48  15 3879.5661    1.9575  8.6364 10.9383  0.0002  0.0581   0.0081   0.1600    0.0232   0.0000   440.2138       7.13226       15.9281       1.91891     -0.198206     -0.471688       1.92743       2.58225       2.89687       3.16845       3.35245       3.45218
  48  16 4047.4790    1.5508 11.1793 10.8109 -0.0005  0.0788   0.0061   0.2093    0.0198   0.0000   440.1878       8.86507       15.6069       10.9069      -3.65929    -0.0365475       2.56073       3.46460       3.84472       4.23857       4.41193       4.54335
  49   1 1101.2243    0.0473  0.0215  9.5730  0.0000  0.0108   0.0063   0.0078    0.0154   0.0000   440.7045     -0.397341       20.3742     -0.594366      -2.70746      0.512500      0.362524      0.444009      0.510367      0.556711      0.700810      0.694173
  49   2 1398.5190    0.1441  0.1188  9.4620  0.0000  0.0065   0.0057   0.0147    0.0172   0.0000   442.1821    -0.0618469       20.5963     0.0242950      -2.59875      0.204617      0.226964      0.273305      0.323299      0.360359      0.436442      0.489165
  49   3 1649.3172    0.3135  0.3122  9.3808  0.0000  0.0089   0.0067   0.0196    0.0245   0.0000   441.8408      0.115986       20.1402     -0.156248      -2.86716     -0.604701      0.287462      0.367197      0.443613      0.456066      0.477636      0.494860
  49   4 1869.9853    0.5293  0.6039  9.5226  0.0000  0.0113   0.0082   0.0288    0.0392   0.0000   441.8349      -1.10287       20.4180       1.42575      -1.69301      0.471142      0.360353      0.488736      0.547048      0.585947      0.621512      0.636986
  49   5 2080.0703    0.8367  0.8595  9.8604  0.0000  0.0131   0.0107   0.0333    0.0535   0.0000   442.6068     0.0423394       21.4777       1.64744     -0.880341     -0.135301      0.429458      0.568823      0.622887      0.684231      0.741678      0.778206
  49   6 2281.3444    1.2827  1.1432 10.3633  0.0000  0.0153   0.0145   0.0391    0.0728   0.0000   441.7852       1.62854       19.3740       1.38770      -2.83070     -0.676051      0.487881      0.661779      0.722175      0.819668      0.856189      0.853910
  49   7 2472.8479    1.8877  1.3546 11.1324  0.0000  0.0167   0.0195   0.0426    0.0594   0.0000   441.4105       1.08364       19.5931      0.535649      -1.13591      0.552908      0.532824      0.729898      0.783974      0.901156      0.900400      0.957496
  49   8 2659.9045    2.6868  1.3117 11.7100  0.0000  0.0158   0.0279   0.0411    0.0684   0.0000   442.0097       2.74639       20.8241      0.135912      -2.01724      -2.32730      0.532602      0.696048      0.782666      0.863414      0.885436      0.900582
  49   9 2844.9501    3.5472  1.2180 12.4632  0.0000  0.0153   0.0390   0.0403    0.0737   0.0000   441.9828       2.23950       20.6025      0.106330      -5.15506      -1.19856      0.519874      0.690957      0.750163      0.841586      0.846822      0.871098
  49  10 3026.9677    4.2328  1.2741 12.9256  0.0000  0.0157   0.0452   0.0421    0.0647   0.0000   441.5820       5.26060       21.0434      0.902465      -3.44642     -0.920634      0.512664      0.674460      0.755706      0.844520      0.859681      0.885186
  49  11 3205.8904    4.3347  1.5751 12.9438  0.0000  0.0178   0.0417   0.0466    0.0525   0.0000   440.6640       6.01487       19.0069       1.54626     -0.794460      0.563526      0.595998      0.802478      0.872789      0.963798      0.993117       1.02339
  49  12 3382.7871    3.7323  2.5312 12.3722  0.0000  0.0229   0.0280   0.0616    0.0366   0.0000   441.1339       7.34235       18.2030      0.747282      0.155160      -2.73778      0.751185       1.00945       1.11740       1.23152       1.25909       1.28105
  49  13 3558.0773    2.9949  4.0028 11.6307  0.0001  0.0303   0.0176   0.0810    0.0305   0.0000   442.9687       7.98362       17.5036     -0.268576      -1.06039      -2.42643       1.01144       1.33621       1.48240       1.61968       1.70344       1.73726
  49  14 3731.6052    2.3708  6.6311 11.1297  0.0001  0.0444   0.0109   0.1225    0.0259   0.0000   440.9820       12.8190       19.4664       2.59161      -3.41683       2.38985       1.45737       1.93011       2.17148       2.38339       2.49653       2.53260
  49  15 3903.0108    1.9198  8.9852 10.9291 -0.0002  0.0617   0.0076   0.1637    0.0229   0.0000   443.3097       4.89561       19.6626     0.0479020      -6.42318      -5.30214       1.97188       2.70451       2.99883       3.28442       3.38286       3.48293
  49  16 4072.0524    1.5207 11.8713 10.8011  0.0008  0.0826   0.0058   0.2221    0.0193   0.0000   437.3357       10.4218       19.9932       1.01594    -0.0987200       10.4420       2.66482       3.57858       4.00419       4.40026       4.60571       4.67915
  50   1 1110.7788    0.0517  0.0518  9.5653  0.0000  0.0147   0.0063   0.0187    0.0156   0.0000   440.8811      0.544511       20.1211     -0.508686      -1.85794      0.452661      0.528588      0.627508      0.595783      0.711917       1.08711      0.984555
  50   2 1409.9788    0.1405  0.1276  9.4382  0.0000  0.0067   0.0055   0.0160    0.0172   0.0000   441.9570     0.0184353       20.5047     -0.158886      -2.91645     -0.563782      0.242686      0.311658      0.370672      0.366487      0.412819      0.445578
  50   3 1661.6039    0.3121  0.3365  9.4380  0.0000  0.0089   0.0066   0.0221    0.0243   0.0000   441.6864      0.392302       20.4267     0.0971499      -2.90655     -0.199145      0.279065      0.369607      0.425716      0.461216      0.474575      0.525452
  50   4 1883.2912    0.5527  0.5944  9.5633  0.0000  0.0112   0.0086   0.0278    0.0396   0.0000   441.7618      0.418808       20.2349     0.0349577      -2.48278     -0.635613      0.355239      0.467809      0.518604      0.588492      0.585506      0.616050
  50   5 2094.6789    0.8877  0.8530  9.8576  0.0000  0.0127   0.0112   0.0327    0.0570   0.0000   442.0502     0.0828185       20.4367     -0.163956      -2.86587     -0.278740      0.415683      0.547705      0.614207      0.678102      0.685625      0.719297
  50   6 2296.8147    1.3359  1.1985 10.3831  0.0000  0.0153   0.0146   0.0404    0.0690   0.0000   441.8893       1.75371       21.2229     0.0247364      -2.78517     -0.559993      0.488414      0.658732      0.718585      0.822843      0.850235      0.879678
  50   7 2489.1212    1.9768  1.2783 11.2903 -0.0027  0.0160   0.0209   0.0415    0.0606   0.0000   442.1735       2.12719       19.2972       1.89941      -2.10481      0.900652      0.523069      0.688944      0.757983      0.855157      0.860406      0.892932
  50   8 2677.1762    2.7707  1.2110 11.9293  0.0000  0.0152   0.0299   0.0396    0.0693   0.0000   441.4990       2.96942       20.2290     -0.208696      -2.05065      0.767053      0.499276      0.670775      0.755835      0.823406      0.827628      0.903295
  50   9 2863.1421    3.5862  1.1681 12.6497  0.0000  0.0147   0.0400   0.0402    0.0678   0.0000   442.0754       4.64248       20.4157       1.35511      -1.82163      -1.46513      0.492598      0.633187      0.712686      0.800205      0.825953      0.821815
  50  10 3045.8921    4.3389  1.3217 12.9018  0.0000  0.0158   0.0447   0.0409    0.0627   0.0000   441.0997       5.02772       20.4782      0.300665      -1.97242      -2.94300      0.540959      0.703076      0.789609      0.875649      0.912770      0.890545
  50  11 3225.5078    4.3491  1.5977 12.8799  0.0000  0.0174   0.0409   0.0466    0.0505   0.0000   441.9409       5.38576       19.6323      0.605957     -0.591785     0.0381489      0.580795      0.782823      0.857050      0.944169      0.994306       1.03510
  50  12 3403.1761    3.6218  2.6590 12.2882  0.0000  0.0233   0.0262   0.0633    0.0348   0.0000   441.5070       7.92429       19.0454       1.49748      -1.84057      -2.05090      0.740659      0.998103       1.08822       1.20468       1.25357       1.29415
  50  13 3579.3554    2.8576  4.2069 11.7694  0.0000  0.0318   0.0167   0.0871    0.0271   0.0000   441.8037       6.91828       19.4141       1.33166      -4.23205     -0.995133       1.00736       1.37445       1.50376       1.68561       1.75471       1.79886
  50  14 3753.7641    2.3019  6.5263 11.2435 -0.0003  0.0448   0.0108   0.1211    0.0244   0.0000   442.6580       10.9768       20.5729      0.493230      -1.74507      -4.34962       1.42809       1.91925       2.13972       2.35062       2.46256       2.52286
  50  15 3926.0600    1.8864  9.4615 10.9091  0.0000  0.0632   0.0072   0.1724    0.0224   0.0000   435.6241       2.98497       20.9827      -1.33539       1.98867       2.58224       2.01572       2.73093       3.04572       3.36973       3.49038       3.59605
  51   1 1120.2080    0.0696  0.0541  9.5411  0.0000  0.0101   0.0056   0.0136    0.0154   0.0000   440.8895    -0.0213428       20.2649     -0.598652      -3.50409      0.507953      0.263752      0.433624      0.428556      0.541924      0.552644      0.521671
  51   2 1421.2724    0.1592  0.1265  9.4083  0.0000  0.0072   0.0057   0.0132    0.0173   0.0000   442.1909    -0.0221780       21.2175     -0.630094      -2.95015      0.255586      0.264135      0.350004      0.398947      0.417445      0.413445      0.386994
  51   3 1673.7301    0.3201  0.3434  9.4048  0.0000  0.0093   0.0066   0.0205    0.0245   0.0000   441.6626     -0.389057       21.1476      0.367556      -2.41581      0.307350      0.298392      0.369066      0.433470      0.479541      0.478207      0.496663
  51   4 1896.4781    0.5716  0.5863  9.5913  0.0000  0.0110   0.0086   0.0257    0.0382   0.0000   441.8217     -0.206114       19.9528      0.530011      -3.48567     -0.612673      0.347137      0.446082      0.509528      0.541375      0.603781      0.603011
  51   5 2109.1748    0.8914  0.9016 10.0470  0.0000  0.0133   0.0111   0.0332    0.0522   0.0000   441.6689      0.945333       20.7679      0.305487      -3.15449     -0.827277      0.426077      0.559702      0.619222      0.668009      0.722912      0.762583
  51   6 2312.0496    1.3914  1.2429 10.4697  0.0000  0.0154   0.0147   0.0404    0.0631   0.0000   442.0002     -0.915035       19.9758       1.15562      -1.50832     -0.841058      0.488700      0.669837      0.741068      0.819366      0.857662      0.876942
  51   7 2505.1410    2.0320  1.3261 11.2591  0.0000  0.0160   0.0211   0.0418    0.0645   0.0000   440.6063       1.89612       21.4238    -0.0522349      -1.91452     -0.262370      0.527139      0.695511      0.768406      0.860721      0.886865      0.921030
  51   8 2694.2794    2.7824  1.2766 12.0289  0.0000  0.0155   0.0296   0.0414    0.0637   0.0000   441.2472       2.01933       20.8058       1.36266      -3.28489       1.11616      0.505607      0.658874      0.732728      0.832449      0.862596      0.884394
  51   9 2881.1334    3.7494  1.1712 12.5765  0.0000  0.0146   0.0415   0.0388    0.0781   0.0000   441.1957       4.43628       20.6799      0.347216      -2.66934     -0.914038      0.467119      0.621146      0.688203      0.764252      0.764991      0.825100
  51  10 3064.5601    4.4002  1.2871 12.9021  0.0000  0.0151   0.0456   0.0409    0.0643   0.0000   441.3868       5.74624       20.3427       1.78393      -3.24900    -0.0260862      0.486752      0.649070      0.723939      0.796668      0.834070      0.854013
  51  11 3244.9330    4.2464  1.7526 12.7493  0.0003  0.0185   0.0377   0.0471    0.0495   0.0000   442.1975       5.67732       20.1162       1.16470      -2.29708      -1.31546      0.586191      0.794854      0.860270      0.962959      0.995182       1.01564
  51  12 3423.4315    3.5336  2.8458 12.1828  0.0000  0.0237   0.0243   0.0656    0.0334   0.0000   439.4239       8.74047       20.1623       2.05276      -2.41849      -1.49809      0.754189       1.00786       1.11599       1.23329       1.30247       1.31638
  51  13 3600.3583    2.8522  4.5694 11.5660  0.0000  0.0325   0.0155   0.0883    0.0272   0.0000   440.4006       11.2809       21.5332       1.76251      -2.46766      -2.85106       1.03645       1.37562       1.53681       1.68429       1.75153       1.78999
  51  14 3775.6058    2.2535  6.9225 11.2356  0.0000  0.0474   0.0103   0.1282    0.0241   0.0000   439.7994       7.04635       25.1265       4.66306      0.812397      -2.83760       1.50239       1.99450       2.25130       2.48126       2.59193       2.65737
  51  15 3948.7877    1.8028 10.0471 10.9674 -0.0001  0.0682   0.0068   0.1850    0.0210   0.0000   440.2976       8.36116       23.9416       2.91588       4.89287      -8.41193       2.09942       2.84881       3.18031       3.48296       3.63208       3.71568
  52   1 1129.5440    0.0657  0.0406  9.5520  0.0000  0.0134   0.0058   0.0137    0.0151   0.0000   440.6186     -0.359043       20.2481     -0.606317      -2.98314     0.0244832      0.238307      0.538261      0.417970      0.537331      0.548774      0.529659
  52   2 1432.4416    0.1570  0.1636  9.4380  0.0000  0.0075   0.0053   0.0175    0.0174   0.0000   442.1199     -0.121971       21.3431     0.0630457      -2.96419     -0.218233      0.240296      0.319891      0.416627      0.420592      0.447333      0.446917
  52   3 1685.6830    0.3303  0.3917  9.4344  0.0000  0.0102   0.0064   0.0234    0.0256   0.0000   442.1980     -0.711195       20.6702    -0.0252069      -3.63230      0.522088      0.306792      0.434755      0.475333      0.517319      0.532950      0.548205
  52   4 1909.5710    0.6036  0.6081  9.6008  0.0000  0.0109   0.0089   0.0273    0.0394   0.0000   442.2098      0.158702       19.9813      0.332290      -2.72406     -0.711101      0.316034      0.433165      0.480952      0.535803      0.548572      0.569426
  52   5 2123.5236    0.9479  0.8971  9.9686  0.0000  0.0131   0.0115   0.0329    0.0589   0.0000   442.8176      0.668311       21.3027    -0.0584498      -3.35888     -0.304047      0.407015      0.558417      0.611220      0.672373      0.687338      0.724446
  52   6 2327.1205    1.4470  1.2381 10.5195  0.0000  0.0152   0.0152   0.0399    0.0651   0.0000   442.2978       1.48851       21.0153     -0.453225      -2.31730     -0.112259      0.472176      0.629860      0.709628      0.792747      0.830569      0.832880
  52   7 2521.0403    2.0605  1.3708 11.3702  0.0000  0.0163   0.0210   0.0430    0.0580   0.0000   441.8619       2.51953       19.7769    0.00651634      -1.58457     -0.591152      0.518320      0.691533      0.761192      0.850946      0.896698      0.904716
  52   8 2711.2263    2.8774  1.3078 12.0219  0.0000  0.0155   0.0296   0.0414    0.0629   0.0000   441.8392       2.63005       20.2046      0.149938     -0.380761     -0.214631      0.478945      0.652791      0.709781      0.800825      0.828393      0.850411
  52   9 2898.9798    3.7325  1.2282 12.6773 -0.0005  0.0148   0.0397   0.0407    0.0666   0.0000   441.7155       3.10338       19.1536     -0.490354     -0.710344      -2.14365      0.488877      0.635891      0.716331      0.782544      0.817926      0.855553
  52  10 3083.1306    4.4012  1.2866 13.2283  0.0000  0.0155   0.0469   0.0423    0.0560   0.0000   441.4854       4.67054       18.9743      0.256726      -2.60656      -1.39193      0.495502      0.676249      0.732631      0.838195      0.857468      0.896326
  52  11 3264.2935    4.1840  1.8512 12.7320  0.0000  0.0188   0.0359   0.0492    0.0462   0.0000   441.4700       4.98395       20.0243       2.26558     -0.526952    -0.0704045      0.593285      0.789159      0.876575      0.942451       1.02016       1.05524
  52  12 3443.5517    3.4351  2.8694 12.1818 -0.0000  0.0244   0.0235   0.0640    0.0334   0.0000   441.7138       5.80259       22.3920       1.26955      -2.14163      -1.44230      0.762335       1.04078       1.14273       1.26716       1.31106       1.34556
  52  13 3621.2127    2.7155  4.8151 11.5613 -0.0002  0.0342   0.0144   0.0934    0.0262   0.0000   439.5923       6.51286       17.8703      0.516517      -3.70715      0.774690       1.06174       1.43367       1.59387       1.74593       1.83686       1.87054
  52  14 3797.4005    2.1896  7.3556 11.1667 -0.0002  0.0494   0.0094   0.1338    0.0240   0.0000   438.6892       7.22576       20.3938       7.25009      0.687529      -6.42319       1.53042       2.03569       2.28513       2.51981       2.63399       2.71243
  52  15 3971.5302    1.7365 10.0661 10.9644 -0.0005  0.0697   0.0066   0.1846    0.0206   0.0000   437.0525      0.183605       18.1606      -2.38135      -5.09443       1.82540       2.12683       2.87992       3.22233       3.53509       3.66586       3.77054
  53   1 1138.7701    0.0688  0.0829  9.5523  0.0000  0.0111   0.0054   0.0211    0.0154   0.0000   440.7520     -0.260251       21.6932      0.661529      -3.78540      0.302300      0.309340      0.409663      0.476169      0.507724      0.529218      0.555683
  53   2 1443.4916    0.1570  0.1587  9.4579  0.0000  0.0069   0.0052   0.0169    0.0172   0.0000   442.0152    -0.0204269       20.7728     0.0856480      -1.93665     0.0313532      0.228285      0.296029      0.306319      0.349563      0.380251      0.391353
  53   3 1697.4714    0.3333  0.3789  9.4961  0.0000  0.0096   0.0064   0.0219    0.0248   0.0000   441.9639      0.164853       21.4484     -0.309697      -3.27322      0.607454      0.279499      0.375531      0.434458      0.489263      0.495428      0.508635
  53   4 1922.4866    0.6138  0.6890  9.5615  0.0000  0.0115   0.0085   0.0282    0.0424   0.0000   441.9616      0.371048       19.7709    -0.0956009      -2.30437      0.484652      0.345510      0.440471      0.507057      0.567404      0.567758      0.599395
  53   5 2137.7365    0.9544  0.9675 10.0845  0.0000  0.0135   0.0113   0.0347    0.0560   0.0000   442.0794      0.352236       20.8635     -0.637980      -2.87902      0.118855      0.400905      0.538644      0.610158      0.658493      0.684768      0.703321
  53   6 2342.0591    1.4721  1.2648 10.6887  0.0000  0.0153   0.0155   0.0417    0.0628   0.0000   442.0201       1.54195       20.1275     -0.271374      -1.69345      0.440617      0.459778      0.618773      0.681879      0.749853      0.792191      0.816974
  53   7 2536.8489    2.1486  1.3576 11.4525  0.0000  0.0160   0.0217   0.0420    0.0601   0.0000   443.1329       1.98249       21.2675     -0.584594      -3.74721      -1.39342      0.495992      0.684952      0.751840      0.861996      0.900398      0.892921
  53   8 2728.0502    2.9778  1.2679 12.2154  0.0000  0.0151   0.0311   0.0407    0.0622   0.0000   442.4294       3.18068       20.1203       1.67696      -2.54429      -1.32392      0.471891      0.630472      0.731252      0.827322      0.850348      0.882201
  53   9 2916.6752    3.9047  1.2567 12.5930  0.0000  0.0145   0.0403   0.0399    0.0688   0.0000   442.3479       3.29661       19.7392       2.27600      -3.24651      -2.31659      0.468250      0.630530      0.688319      0.759628      0.781142      0.806053
  53  10 3101.5283    4.3918  1.3740 12.9520  0.0000  0.0157   0.0433   0.0420    0.0585   0.0000   441.6656       4.53997       21.0843       1.13994      -2.76527      0.945055      0.483186      0.670236      0.731523      0.808803      0.824687      0.857608
  53  11 3283.4561    4.1323  1.9081 12.7856  0.0002  0.0189   0.0344   0.0496    0.0425   0.0000   441.0824       6.27965       20.2282      0.907332      -2.88387      -2.97786      0.575249      0.775906      0.861248      0.967165       1.02041       1.03348
  53  12 3463.5033    3.3655  3.3029 11.9946 -0.0000  0.0256   0.0209   0.0699    0.0314   0.0000   442.4095       8.50687       20.0293     -0.281642     -0.623899      -1.80620      0.787942       1.05560       1.17392       1.30130       1.34865       1.40824
  53  13 3642.0205    2.6673  5.1944 11.5916  0.0000  0.0358   0.0136   0.0990    0.0251   0.0000   441.1176       8.16029       19.0331       3.95288      -5.08870      0.879478       1.09273       1.47254       1.65393       1.80319       1.91673       1.97811
  53  14 3818.8315    2.1612  8.0243 11.1045  0.0006  0.0535   0.0085   0.1432    0.0240   0.0000   442.6541       13.3299       18.6612       4.02637       4.72288      0.304765       1.62121       2.17137       2.45045       2.69943       2.84628       2.90198
  54   1 1147.9005    0.0707  0.0857  9.5647  0.0000  0.0098   0.0054   0.0243    0.0153   0.0000   441.2260     0.0937570       20.4874     0.0197015      -1.54716       1.13032      0.289401      0.421458      0.442208      0.507683      0.575333      0.587262
  54   2 1454.3914    0.1693  0.1487  9.4477  0.0000  0.0059   0.0055   0.0167    0.0171   0.0000   442.4973     0.0478595       20.8490      0.201388      -3.08502    -0.0200230      0.171153      0.235260      0.265346      0.297147      0.353137      0.360295
  54   3 1709.1327    0.3637  0.3771  9.4608  0.0000  0.0091   0.0068   0.0212    0.0254   0.0000   441.9475    -0.0607362       20.9031      -1.45944      -2.15340     -0.201035      0.255902      0.351107      0.391280      0.434048      0.452536      0.442571
  54   4 1935.3482    0.6300  0.6932  9.6068  0.0000  0.0113   0.0086   0.0286    0.0419   0.0000   442.5298     -0.282845       20.4023      0.449892      -1.90663     -0.507899      0.330731      0.449411      0.479208      0.565388      0.571667      0.592141
  54   5 2151.7889    0.9980  0.9490 10.1280  0.0000  0.0134   0.0116   0.0332    0.0558   0.0000   442.3843      0.643857       20.4207      0.221588      -2.09374      -1.22491      0.381397      0.535506      0.583238      0.659045      0.677866      0.722070
  54   6 2356.8163    1.5009  1.2551 10.7689  0.0000  0.0150   0.0157   0.0411    0.0616   0.0000   441.3741       1.19146       19.1002      0.780378      -2.41332     -0.261959      0.454748      0.606785      0.666114      0.746832      0.770751      0.791474
  54   7 2552.4945    2.2150  1.3381 11.5929  0.0000  0.0154   0.0223   0.0420    0.0541   0.0000   441.4601       2.41965       20.1389     -0.574091      -3.26344     -0.662002      0.465719      0.624707      0.697237      0.774235      0.806283      0.838282
  54   8 2744.7871    3.0927  1.3087 12.0401  0.0000  0.0154   0.0305   0.0391    0.0651   0.0000   441.6266       3.28807       20.1595     -0.338318      -2.07476     -0.497766      0.471399      0.658027      0.713015      0.785113      0.832039      0.849490
  54   9 2934.2136    3.9725  1.2306 12.8579  0.0000  0.0148   0.0422   0.0389    0.0672   0.0000   441.6796       4.66552       20.1555      0.455163      -3.40803       1.29455      0.463460      0.612559      0.684105      0.770961      0.818198      0.822231
  54  10 3119.7856    4.4846  1.4826 12.7908  0.0000  0.0158   0.0417   0.0430    0.0592   0.0000   441.2867       4.70874       19.2218      0.579407      -3.91196      -1.07872      0.496457      0.638676      0.696875      0.776528      0.821582      0.847575
  54  11 3302.4507    4.0916  2.1063 12.4748  0.0000  0.0194   0.0317   0.0519    0.0438   0.0000   440.9580       5.11593       18.0752     -0.429316       1.20052      0.785075      0.592725      0.797993      0.883938      0.973442       1.03343       1.06195
  54  12 3483.2919    3.3040  3.3521 12.0399  0.0000  0.0265   0.0203   0.0694    0.0302   0.0000   441.6357       7.17305       18.8791       3.08298     0.0812962    -0.0382417      0.789461       1.07044       1.18526       1.31548       1.36268       1.40835
  54  13 3662.5826    2.6115  5.4137 11.5146 -0.0005  0.0373   0.0129   0.1003    0.0254   0.0000   440.3051       5.87164       22.3231       1.63222      -1.76079      -3.63458       1.11368       1.49235       1.65519       1.83694       1.91168       1.96350
  54  14 3840.2139    2.0626  8.0546 11.1734  0.0000  0.0542   0.0082   0.1479    0.0228   0.0000   439.3384       8.49955       18.0346      -3.96727      -2.66985      0.541079       1.59152       2.12852       2.39165       2.62246       2.76773       2.81915
  55   2 1465.1635    0.1825  0.1724  9.4295  0.0000  0.0068   0.0054   0.0158    0.0175   0.0000   442.3342     -0.379261       20.1569     -0.140907      -3.32490    -0.0534645      0.217676      0.311710      0.363091      0.430274      0.441945      0.445365
  55   3 1720.6363    0.3626  0.3835  9.5279  0.0000  0.0093   0.0068   0.0221    0.0253   0.0000   442.3471     -0.594951       20.4040     -0.302578      -2.37476     -0.198477      0.283069      0.373317      0.427050      0.448484      0.492933      0.507235
  55   4 1948.0594    0.6349  0.7367  9.7289  0.0000  0.0124   0.0085   0.0298    0.0418   0.0000   442.0609      0.297566       20.0186      0.262003      -2.18151     -0.289036      0.342688      0.462375      0.524636      0.582926      0.591408      0.635489
  55   5 2165.6911    1.0426  0.9609 10.2091  0.0000  0.0129   0.0120   0.0338    0.0551   0.0000   442.6743      0.275911       21.7035      -1.59393      -3.43202     -0.788232      0.379138      0.515170      0.565645      0.641699      0.673038      0.679982
  55   6 2371.3891    1.5636  1.2693 10.8309 -0.0004  0.0150   0.0161   0.0403    0.0613   0.0000   441.9866       1.07812       20.3453      0.630540      -2.28601      0.781980      0.461750      0.585532      0.669935      0.747165      0.765288      0.791343
  55   7 2567.9909    2.2729  1.3414 11.4861  0.0000  0.0154   0.0222   0.0403    0.0588   0.0000   443.3360       3.29250       20.4978     -0.115233      -2.91246       1.15685      0.455953      0.608957      0.693180      0.775906      0.770242      0.815717
  55   8 2761.3583    3.0782  1.2984 12.3157  0.0000  0.0153   0.0309   0.0396    0.0553   0.0000   441.7236       3.43163       20.2747     -0.368306      -2.02911       1.31712      0.456209      0.611075      0.685928      0.774547      0.795677      0.842030
  55   9 2951.6054    4.0989  1.3061 12.7007  0.0000  0.0147   0.0407   0.0401    0.0640   0.0000   441.9635       5.75685       21.2364     -0.210132      -2.17395     -0.334667      0.446074      0.595921      0.654047      0.742977      0.785556      0.811747
  55  10 3137.9296    4.4690  1.4866 12.8495  0.0000  0.0157   0.0414   0.0425    0.0566   0.0000   441.1962       4.67756       18.2037      0.949846      -2.70936      -1.87880      0.471888      0.618853      0.694098      0.773491      0.799025      0.815815
  55  11 3321.3325    4.0353  2.0973 12.6524  0.0000  0.0194   0.0314   0.0521    0.0390   0.0000   441.4757       7.30071       20.9188     -0.844429      -1.31480      -2.46173      0.573599      0.754363      0.860460      0.940952      0.978296       1.02944
  55  12 3502.9429    3.1900  3.4881 12.0379  0.0000  0.0268   0.0192   0.0730    0.0287   0.0000   440.3079       7.71474       21.8716     -0.492505      -3.27322      -1.03797      0.774706       1.05324       1.16523       1.29772       1.36194       1.40030
  55  13 3682.9723    2.5581  5.7983 11.4362  0.0000  0.0392   0.0120   0.1056    0.0252   0.0000   443.2740       9.31056       19.4302      0.725324      -3.18864      -2.05055       1.13854       1.52761       1.70843       1.88773       1.96617       2.03203
  55  14 3861.1394    2.0294  8.9059 11.1247 -0.0008  0.0588   0.0076   0.1611    0.0226   0.0000   440.2317       4.75069       19.0397     -0.369489     -0.291688      -3.88785       1.72190       2.34524       2.57840       2.86999       3.04664       3.08459
  56   1 1165.8851    0.0707  0.0849  9.4692  0.0000  0.0127   0.0051   0.0212    0.0151   0.0000   440.9342     0.0713316       20.3187      0.391440      -2.31097      0.594322      0.420022      0.420753      0.405317      0.670398      0.903281      0.716073
  56   2 1475.8000    0.1751  0.1731  9.3918  0.0000  0.0068   0.0053   0.0165    0.0174   0.0000   442.0710      0.241636       20.9031     -0.162081      -2.79042      0.622183      0.194023      0.264931      0.281511      0.324152      0.361101      0.344390
  56   3 1731.9746    0.3846  0.4255  9.4972  0.0000  0.0094   0.0068   0.0229    0.0268   0.0000   442.0093     -0.412931       21.1264    -0.0349425      -2.56930      0.511299      0.300339      0.391947      0.457249      0.501444      0.536983      0.546066
  56   4 1960.6686    0.6720  0.6966  9.6313  0.0000  0.0109   0.0089   0.0284    0.0426   0.0000   442.2843     -0.777935       20.3979      0.260670      -3.95734     -0.273758      0.314976      0.425000      0.474636      0.522948      0.558965      0.566217
  56   5 2179.4511    1.0660  0.9842 10.2744  0.0000  0.0132   0.0122   0.0343    0.0546   0.0000   441.8950      0.505027       19.7117      0.944080      -1.35741     -0.118821      0.383282      0.514207      0.571501      0.632873      0.664204      0.697899
  56   6 2385.8926    1.6360  1.3329 10.7894 -0.0006  0.0152   0.0160   0.0414    0.0565   0.0000   442.5899       1.36559       20.3145     -0.176019      -4.48088      -2.31599      0.441115      0.590980      0.662191      0.713734      0.749603      0.771369
  56   7 2583.3951    2.3178  1.3652 11.6478  0.0000  0.0159   0.0231   0.0413    0.0573   0.0000   443.1812       1.94811       21.9246      0.739766      -2.38282       1.10292      0.468957      0.629483      0.674658      0.771295      0.804733      0.838787
  56   8 2777.8169    3.2707  1.3001 12.1563  0.0000  0.0144   0.0321   0.0400    0.0616   0.0000   441.9769       2.51726       20.4673      0.328991      -3.35350      -1.87434      0.423070      0.564198      0.615520      0.709181      0.718876      0.755355
  56   9 2968.8592    4.1337  1.2565 12.6782  0.0000  0.0144   0.0411   0.0376    0.0669   0.0000   442.1220       4.73132       20.1531       1.10904      -2.97597      -1.13124      0.427278      0.576587      0.632429      0.713161      0.733714      0.749936
  56  10 3155.8749    4.4062  1.5751 12.8262  0.0000  0.0160   0.0392   0.0443    0.0500   0.0000   442.8834       5.64226       19.7299      0.476302      -1.86212      -1.86722      0.469801      0.621614      0.694076      0.771316      0.811143      0.822937
  56  11 3340.1185    3.9366  2.2634 12.3939  0.0000  0.0201   0.0288   0.0531    0.0394   0.0000   442.0427       7.89467       18.7393       1.26940     -0.417550      -1.24170      0.582633      0.794070      0.878445      0.980638       1.04295       1.06289
  56  12 3522.4292    3.1577  3.9543 11.7238  0.0000  0.0279   0.0174   0.0775    0.0292   0.0000   442.0485       7.45297       22.5518      0.941149      -1.12808      0.951434      0.821881       1.11479       1.23584       1.37180       1.42272       1.46668
  56  13 3703.1533    2.4837  6.1103 11.4212 -0.0001  0.0409   0.0113   0.1107    0.0245   0.0000   443.8321       8.93343       18.8461       7.85924      -6.28123      -1.80613       1.20047       1.58965       1.81783       1.95392       2.09791       2.16341
  56  14 3882.1060    1.9871  9.1989 11.0705  0.0016  0.0607   0.0073   0.1662    0.0222   0.0000   442.6528       8.96963       19.7417      0.247580      -4.52798      -5.31632       1.71948       2.32246       2.63938       2.87562       3.05171       3.15717
  57   1 1174.7623    0.0778  0.1048  9.4998  0.0000  0.0112   0.0051   0.0211    0.0151   0.0000   440.6595      0.425213       20.2595      0.106380      -2.94380      0.524132      0.291941      0.458722      0.487405      0.523135      0.562926      0.577740
  57   2 1486.3211    0.1967  0.1795  9.3790  0.0000  0.0063   0.0055   0.0156    0.0177   0.0000   441.7147      0.199220       20.8460      0.650530      -2.72135  -0.000574247      0.189949      0.253998      0.303967      0.342260      0.348487      0.355565
  57   3 1743.2082    0.4108  0.3878  9.5053  0.0000  0.0087   0.0072   0.0196    0.0268   0.0000   442.1447     -0.238236       21.2129     -0.165756      -3.56233      0.653278      0.256769      0.327853      0.383124      0.422813      0.460345      0.450531
  57   4 1973.2073    0.6830  0.7763  9.7136  0.0000  0.0120   0.0087   0.0293    0.0450   0.0000   442.3100      0.140358       20.0911     -0.157053      -2.56953     -0.176553      0.348816      0.466043      0.525723      0.579693      0.619540      0.642510
  57   5 2193.0898    1.0728  1.0842 10.2747  0.0000  0.0139   0.0119   0.0368    0.0586   0.0000   441.7331     -0.402193       20.1741    -0.0995778      -2.68501    -0.0666661      0.406523      0.536572      0.612447      0.680533      0.723185      0.749272
  57   6 2400.1869    1.6716  1.4201 10.8161  0.0000  0.0157   0.0157   0.0421    0.0548   0.0000   441.7798       1.62524       20.4647      0.681041      -2.06407     -0.389760      0.434196      0.593402      0.647188      0.711808      0.742755      0.770522
  57   7 2598.6777    2.4418  1.4438 11.3897  0.0000  0.0154   0.0222   0.0407    0.0575   0.0000   441.6828       2.05453       21.2605      0.917572      -2.38804      0.714697      0.444722      0.590012      0.659316      0.747160      0.758964      0.781763
  57   8 2794.0907    3.2342  1.2825 12.4360  0.0000  0.0146   0.0328   0.0403    0.0591   0.0000   441.8768       3.18007       20.7782       1.72011      -2.57949      0.287912      0.435767      0.582111      0.640407      0.727830      0.756018      0.784414
  57   9 2985.9872    4.2822  1.3344 12.7684  0.0000  0.0146   0.0410   0.0391    0.0614   0.0000   441.9565       5.07385       20.7243      0.985878      -1.97727     -0.977414      0.418272      0.556278      0.623196      0.693092      0.722118      0.758465
  57  10 3173.7429    4.4119  1.5354 13.0044  0.0000  0.0162   0.0403   0.0438    0.0504   0.0000   442.1694       4.25900       21.4531      0.407721      -2.01241      -2.82704      0.456288      0.620241      0.673910      0.756801      0.785694      0.816973
  57  11 3358.6799    3.8729  2.3965 12.4005  0.0000  0.0206   0.0273   0.0549    0.0368   0.0000   441.5561       6.72909       20.8506       3.67638      -1.69128     -0.819817      0.590369      0.783180      0.848449      0.952416       1.01133       1.03439
  57  12 3541.7907    3.0632  4.0200 11.8974  0.0000  0.0292   0.0169   0.0777    0.0268   0.0000   442.3110       9.00417       18.7058      0.645777     -0.706533     -0.930927      0.824475       1.10821       1.24165       1.36485       1.42811       1.46486
  57  13 3723.2576    2.4483  6.3113 11.3719 -0.0000  0.0425   0.0107   0.1127    0.0248   0.0000   441.4373       5.60037       19.4221       2.59497      0.954978     -0.906952       1.19148       1.60742       1.80319       1.97924       2.09401       2.14115
  57  14 3902.8619    1.9100  9.1546 11.1315 -0.0028  0.0616   0.0071   0.1665    0.0218   0.0000   441.5418       8.64068       20.0849      -1.27940      -5.04110      0.780101       1.71679       2.31652       2.60679       2.88028       3.01583       3.10928
  58   1 1183.5445    0.0780  0.0902  9.5051  0.0000  0.0094   0.0050   0.0197    0.0149   0.0000   440.9698     -0.146341       20.8863     0.0392885      -3.04496     -0.167731      0.256137      0.351302      0.404736      0.385860      0.488586      0.460804
  58   2 1496.6963    0.1980  0.1654  9.3718  0.0000  0.0060   0.0055   0.0137    0.0172   0.0000   441.9791     -0.416984       20.9955      0.226816      -2.80618      0.248990      0.171320      0.209318      0.258516      0.270918      0.311229      0.304250
  58   3 1754.3205    0.4117  0.4843  9.4560  0.0000  0.0100   0.0067   0.0238    0.0293   0.0000   442.7477     -0.490702       20.7934      0.765863      -3.39895     -0.203046      0.271083      0.355823      0.399013      0.455734      0.480873      0.504234
  58   4 1985.5683    0.6964  0.8165  9.7102  0.0000  0.0120   0.0086   0.0301    0.0444   0.0000   441.8068     0.0145307       21.2908      0.252767      -3.62697     -0.109411      0.333415      0.441546      0.491745      0.540744      0.563700      0.589227
  58   5 2206.5515    1.1277  1.0775 10.3134  0.0000  0.0135   0.0123   0.0365    0.0586   0.0000   442.5485    0.00737757       20.6987     0.0136955      -2.07346      -1.18064      0.369561      0.510153      0.564242      0.630167      0.655596      0.689299
  58   6 2414.3794    1.7080  1.3440 11.1132  0.0000  0.0156   0.0167   0.0410    0.0512   0.0000   442.2138      0.731393       20.2869      0.466413      -3.29549       1.40592      0.430412      0.602023      0.667044      0.744836      0.784920      0.809398
  58   7 2613.8770    2.5110  1.3816 11.5485  0.0000  0.0149   0.0234   0.0398    0.0608   0.0000   442.4078       1.37268       20.5639      0.825299      -2.69895      -1.04433      0.418560      0.556526      0.622325      0.697391      0.724673      0.766467
  58   8 2810.2766    3.3415  1.3082 12.4451  0.0000  0.0148   0.0326   0.0399    0.0555   0.0000   441.7720       3.41343       22.1090     0.0570951      -2.92188      0.671173      0.416908      0.577266      0.639869      0.715303      0.749020      0.770087
  58   9 3002.9301    4.2783  1.3423 12.7572  0.0000  0.0144   0.0401   0.0389    0.0574   0.0000   441.8223       3.46297       20.9005       1.15781      -2.61157     -0.768126      0.411089      0.551199      0.610524      0.683645      0.718075      0.730987
  58  10 3191.4484    4.3991  1.5946 12.9905  0.0000  0.0162   0.0389   0.0442    0.0472   0.0000   441.4274       5.15475       21.0668       1.54967      -1.36077      -2.42945      0.455783      0.613637      0.680596      0.773855      0.784983      0.843245
  58  11 3377.1674    3.7740  2.4660 12.4769  0.0001  0.0213   0.0264   0.0555    0.0345   0.0000   440.8792       6.49120       20.7813       1.88322     -0.829978      -2.41008      0.590153      0.796961      0.873714      0.977049       1.00720       1.05484
  58  12 3561.0487    3.0164  4.3949 11.7417  0.0000  0.0298   0.0156   0.0837    0.0266   0.0000   442.5323       8.21778       22.0835      0.525484      -4.33980      -1.54082      0.837242       1.11795       1.24619       1.38096       1.47044       1.51372
  58  13 3743.2777    2.3725  6.8613 11.3909  0.0001  0.0452   0.0099   0.1235    0.0236   0.0000   440.5025       6.85323       18.1071       5.18018      -6.06731      -2.18987       1.24642       1.69086       1.87773       2.09403       2.23209       2.26765
  58  14 3923.4395    1.8999 10.0041 11.0786  0.0021  0.0656   0.0067   0.1780    0.0209   0.0000   437.9797       6.01139       24.6976       1.60603      -5.95935      -1.66066       1.80414       2.40031       2.72920       3.02712       3.13598       3.22423
  59   1 1192.2425    0.0783  0.0895  9.4790  0.0000  0.0087   0.0049   0.0185    0.0148   0.0000   441.0669     -0.302953       21.3665      0.296183      -3.13077      0.464110      0.267765      0.355541      0.450995      0.485079      0.471918      0.454498
  59   2 1506.9483    0.1975  0.2008  9.4207  0.0000  0.0070   0.0052   0.0166    0.0174   0.0000   442.0020      0.183713       20.8400     0.0254981      -2.57641      0.674789      0.195573      0.247116      0.287078      0.341469      0.361513      0.353913
  59   3 1765.2775    0.4320  0.4770  9.5227  0.0000  0.0096   0.0070   0.0231    0.0286   0.0000   442.2843     0.0289888       21.1190      0.425707      -2.30164     -0.232555      0.265572      0.346436      0.394023      0.423284      0.454029      0.475319
  59   4 1997.8332    0.7348  0.7846  9.7396  0.0000  0.0116   0.0090   0.0295    0.0458   0.0000   442.2227      0.282999       20.6354     -0.453513      -2.89349     -0.610528      0.314665      0.436239      0.456999      0.545222      0.579900      0.598515
  59   5 2219.8888    1.1565  1.1241 10.3960  0.0000  0.0139   0.0124   0.0377    0.0580   0.0000   442.5677      0.976108       21.1939     -0.987140      -3.32846     -0.974520      0.374867      0.510016      0.555576      0.624878      0.657175      0.679793
  59   6 2428.4424    1.7490  1.3580 11.0464  0.0000  0.0154   0.0169   0.0400    0.0552   0.0000   442.1771       2.57737       20.3041     -0.224777      -2.05934     -0.822709      0.422826      0.572132      0.632022      0.723985      0.756732      0.770620
  59   7 2628.9419    2.4903  1.3954 11.7374  0.0000  0.0153   0.0232   0.0408    0.0518   0.0000   441.7067       2.88492       20.5377    -0.0676908      -2.88217      0.357887      0.421501      0.561589      0.601170      0.683366      0.722703      0.738157
  59   8 2826.3788    3.4415  1.2774 12.6175  0.0000  0.0147   0.0346   0.0388    0.0574   0.0000   441.7161       4.13030       20.8915      0.601637      -3.46649      -1.73358      0.421830      0.558064      0.624818      0.701404      0.713691      0.740184
  59   9 3019.8000    4.3539  1.2588 12.9580  0.0000  0.0144   0.0432   0.0374    0.0634   0.0000   442.5566       3.84675       21.2432      0.661159      -1.61989    -0.0959253      0.420852      0.563191      0.619888      0.677654      0.716288      0.745017
  59  10 3209.0029    4.3899  1.6460 13.0100  0.0000  0.0168   0.0383   0.0448    0.0464   0.0000   442.0627       4.55795       20.2806       1.74775      -2.10981      -1.36285      0.471312      0.648014      0.709750      0.790257      0.801995      0.854815
  59  11 3395.5213    3.6995  2.6476 12.2758 -0.0000  0.0214   0.0244   0.0579    0.0335   0.0000   441.9617       6.40220       20.7126       2.40069      -1.57959      0.377034      0.593739      0.807486      0.900929      0.999752       1.04821       1.06990
  59  12 3580.1326    2.9371  4.5707 11.5838 -0.0000  0.0310   0.0145   0.0838    0.0273   0.0000   442.4678       6.46756       18.6402       3.96026      -1.15066     -0.361865      0.840673       1.13859       1.25917       1.40216       1.45458       1.50887
  59  13 3762.9203    2.3007  7.0892 11.3902  0.0000  0.0471   0.0095   0.1288    0.0234   0.0000   442.1897       7.76732       19.4729       6.54166      -2.43254      -6.73183       1.26205       1.71266       1.91753       2.10117       2.23712       2.30367
  60   2 1517.1063    0.2190  0.2060  9.4144  0.0000  0.0071   0.0054   0.0147    0.0177   0.0000   442.1551     -0.167959       21.1617      0.876026      -2.88707      0.110099      0.197077      0.265640      0.276570      0.314509      0.333654      0.349458
  60   3 1776.1209    0.4485  0.5422  9.4218  0.0000  0.0103   0.0066   0.0242    0.0308   0.0000   442.1989      0.733465       21.2267     -0.464952      -2.49819      0.459323      0.273541      0.380061      0.419791      0.470485      0.479611      0.505936
  60   4 2010.0699    0.7511  0.8422  9.7648  0.0000  0.0119   0.0090   0.0309    0.0471   0.0000   441.5885      0.422102       21.2741     -0.216072      -2.77152      0.405134      0.321601      0.428646      0.478273      0.526603      0.559875      0.578939
  60   5 2233.1028    1.1931  1.1966 10.3849  0.0000  0.0142   0.0122   0.0383    0.0575   0.0000   442.8216      0.383799       19.5402      -1.00475      -2.52841    -0.0231909      0.388726      0.517885      0.568365      0.639836      0.676791      0.699759
  60   6 2442.3637    1.8169  1.3843 11.2505  0.0000  0.0153   0.0174   0.0415    0.0503   0.0000   442.8228       1.93523       18.8859    -0.0910245      -1.91175     -0.338243      0.412334      0.556283      0.625234      0.707093      0.717385      0.749500
  60   7 2643.9254    2.5934  1.4251 11.8852  0.0000  0.0153   0.0240   0.0414    0.0514   0.0000   442.1523       2.14040       20.1863       1.18888      -2.64455      -1.42165      0.426215      0.563592      0.637897      0.708982      0.725581      0.757877
  60   8 2842.3333    3.6123  1.2797 12.5596  0.0000  0.0143   0.0349   0.0379    0.0597   0.0000   441.2538       3.77185       19.8453    -0.0464105      -2.15186      -1.09107      0.393551      0.534030      0.593842      0.658065      0.684796      0.727203
  60   9 3036.5005    4.3677  1.3691 12.9257  0.0000  0.0148   0.0411   0.0392    0.0579   0.0000   442.1110       3.11244       20.9467      0.691717      -3.05371      -1.60216      0.400207      0.542724      0.584381      0.669452      0.687563      0.704526
  60  10 3226.4185    4.2697  1.8339 12.8505 -0.0000  0.0172   0.0344   0.0474    0.0410   0.0000   441.4342       5.16690       20.8024       1.38242      -1.58029      -1.73844      0.476931      0.640601      0.724999      0.798618      0.836437      0.861171
  60  11 3413.7605    3.6461  2.8546 12.2782  0.0000  0.0222   0.0230   0.0604    0.0312   0.0000   441.8181       7.84463       21.6514      -1.61064      -4.68192     -0.385187      0.606908      0.810000      0.890670       1.00938       1.08285       1.08669
  60  12 3599.1042    2.9111  4.8804 11.5945  0.0000  0.0327   0.0139   0.0868    0.0268   0.0000   441.1134       5.42657       20.5038       4.37811      -2.60822      -3.45929      0.882056       1.19761       1.34868       1.47816       1.54602       1.60867
  60  13 3782.4774    2.2491  7.8024 11.3650  0.0000  0.0520   0.0086   0.1374    0.0228   0.0000   443.8978       7.81705       22.0282       1.87209     -0.475997      -1.36496       1.36032       1.85876       2.07401       2.30169       2.40941       2.51778
  61   1 1209.3953    0.0875  0.0780  9.4835  0.0000  0.0095   0.0048   0.0136    0.0145   0.0000   440.1821    -0.0302911       20.9312      0.320092      -3.81314     0.0411835      0.243185      0.277863      0.398012      0.377916      0.444340      0.601238
  61   2 1527.1255    0.2179  0.2228  9.4393  0.0000  0.0070   0.0053   0.0168    0.0178   0.0000   442.0893     -0.406031       20.6852     0.0271522      -2.55475      0.136647      0.187506      0.252798      0.294666      0.334114      0.336736      0.331643
  61   3 1786.8680    0.4615  0.4992  9.5418  0.0000  0.0096   0.0070   0.0229    0.0297   0.0000   442.3007      0.180141       21.4764     -0.164577      -2.66054      0.132013      0.258802      0.339577      0.383377      0.429144      0.452946      0.463698
  61   4 2022.1726    0.7678  0.8512  9.8072  0.0000  0.0117   0.0091   0.0310    0.0472   0.0000   442.3729      0.180924       20.1078      0.632615      -2.36247     -0.256458      0.310057      0.414051      0.460191      0.517821      0.537983      0.555634
  61   5 2246.1849    1.2387  1.1512 10.4502  0.0000  0.0138   0.0128   0.0372    0.0621   0.0000   442.9351       1.25760       21.0978    -0.0600280      -2.76309     -0.263253      0.371258      0.488389      0.552280      0.625271      0.647776      0.679874
  61   6 2456.1752    1.8818  1.4621 11.0372  0.0000  0.0154   0.0168   0.0408    0.0524   0.0000   442.3478       1.76392       20.7874       1.94037      -2.20792       1.88909      0.416822      0.560107      0.625621      0.702484      0.734396      0.763672
  61   7 2658.7770    2.6845  1.4227 11.8521  0.0000  0.0152   0.0242   0.0400    0.0527   0.0000   441.5483       2.62117       20.4573      0.219928      -3.64417      -1.31674      0.399941      0.541188      0.592603      0.678023      0.697851      0.722023
  61   8 2858.1450    3.6496  1.3588 12.4926  0.0000  0.0144   0.0338   0.0388    0.0563   0.0000   441.5123       3.69510       20.6919      0.372320      -2.71838      -1.82846      0.394980      0.514851      0.574238      0.647091      0.682619      0.708117
  61   9 3053.0774    4.3841  1.3444 12.9973  0.0000  0.0145   0.0409   0.0385    0.0546   0.0000   441.6304       3.24325       20.9093      0.543022      -2.61188     -0.303985      0.388775      0.518486      0.578310      0.647523      0.672096      0.695400
  61  10 3243.7272    4.2521  1.8991 12.8371 -0.0000  0.0176   0.0333   0.0479    0.0403   0.0000   442.0740       5.59507       21.4345      0.108387      -2.69416     -0.413973      0.462336      0.634027      0.700402      0.768741      0.831358      0.842401
  61  11 3431.8865    3.4941  3.0261 12.2841  0.0000  0.0234   0.0214   0.0633    0.0296   0.0000   442.0544       6.20660       18.0489       1.03306      -3.51815      -2.54709      0.615912      0.835737      0.928144       1.04310       1.08909       1.12425
  61  12 3618.0410    2.8135  5.0984 11.5813  0.0002  0.0334   0.0131   0.0921    0.0264   0.0000   441.9337       8.21992       18.2190       1.66540      -4.16974      -1.52180      0.895729       1.19246       1.34428       1.45950       1.53980       1.59084
  61  13 3802.1604    2.2015  7.8701 11.3572  0.0005  0.0513   0.0084   0.1405    0.0227   0.0000   439.5996       6.78770       17.3481       8.44098      -1.44450      -2.55763       1.34290       1.81370       2.06116       2.29797       2.40005       2.47625
  62   1 1217.8444    0.0833  0.0891  9.4863  0.0000  0.0082   0.0048   0.0184    0.0145   0.0000   440.8663      0.470980       20.5591      -1.09456      -1.94924      0.572539      0.214026      0.278946      0.331026      0.339417      0.306023      0.409886
  62   2 1537.0114    0.2326  0.2492  9.4174  0.0000  0.0073   0.0053   0.0175    0.0184   0.0000   442.0794     -0.433058       20.5018      0.281556      -2.93842     0.0334712      0.191196      0.250007      0.287762      0.310316      0.319687      0.340880
  62   3 1797.5118    0.4783  0.5085  9.5523  0.0000  0.0091   0.0072   0.0239    0.0300   0.0000   442.0286      0.193718       20.6284     -0.462489      -3.06635      -1.03425      0.232694      0.308858      0.348316      0.382399      0.403743      0.424291
  62   4 2034.1711    0.7863  0.8460  9.8538  0.0000  0.0118   0.0092   0.0302    0.0470   0.0000   442.2638      0.351902       20.4962     -0.113612      -2.55310      0.552390      0.308776      0.424133      0.480755      0.522811      0.558471      0.579689
  62   5 2259.1000    1.2676  1.2161 10.5707  0.0000  0.0143   0.0129   0.0380    0.0560   0.0000   442.0300      0.993808       21.5332      0.313189      -2.37343      0.299871      0.373806      0.495716      0.564555      0.619036      0.646179      0.684210
  62   6 2469.8727    1.9458  1.4148 11.2124  0.0000  0.0152   0.0177   0.0395    0.0515   0.0000   442.3335       1.81288       20.9520       1.06568      -2.05559     -0.707538      0.406457      0.538874      0.594092      0.664454      0.703818      0.735936
  62   7 2673.5141    2.7482  1.4175 11.9545  0.0000  0.0150   0.0250   0.0398    0.0520   0.0000   442.5179       2.31803       20.8173     -0.410766      -4.21036      0.409026      0.402702      0.538398      0.589776      0.674155      0.691693      0.728080
  62   8 2873.8451    3.7417  1.3283 12.5646  0.0000  0.0142   0.0350   0.0382    0.0589   0.0000   442.0754       2.99196       20.7822       1.28854      -2.24689      -1.05477      0.380255      0.512701      0.567082      0.629690      0.648490      0.679456
  62   9 3069.4974    4.3655  1.4148 13.0864  0.0000  0.0151   0.0400   0.0401    0.0503   0.0000   442.6679       5.31139       20.6404      0.165504      -1.92381    -0.0149726      0.405661      0.550750      0.595097      0.684518      0.721206      0.740633
  62  10 3261.0084    4.2256  2.0404 12.7060  0.0000  0.0179   0.0313   0.0490    0.0388   0.0000   441.8218       4.98284       21.1023      0.974545      -3.21497      0.671311      0.478724      0.635419      0.717435      0.799196      0.840530      0.846480
  62  11 3449.8433    3.4391  3.2803 12.1670 -0.0000  0.0242   0.0201   0.0666    0.0289   0.0000   441.9252       8.21252       19.9363       1.07174      -3.16447     -0.295943      0.618641      0.837388      0.927105       1.03637       1.08002       1.12623
  62  12 3636.7059    2.7061  5.4172 11.5711 -0.0007  0.0353   0.0120   0.0972    0.0252   0.0000   442.7310       9.08666       18.9531       1.49153      -2.91883      0.168507      0.911958       1.24873       1.40090       1.52376       1.62014       1.69698
  62  13 3821.4844    2.1469  8.4177 11.3553  0.0000  0.0553   0.0078   0.1498    0.0218   0.0000   441.4026       9.89908       20.8530       3.84508      -1.37210      -1.15581       1.43649       1.93925       2.19758       2.40380       2.54961       2.63571
  63   1 1226.2328    0.0941  0.0889  9.4929  0.0000  0.0075   0.0047   0.0153    0.0144   0.0000   441.1760     -0.223402       20.8511    -0.0215397      -2.91089   -0.00529252      0.189662      0.255666      0.292760      0.324581      0.402213      0.400228
  63   2 1546.8049    0.2186  0.2507  9.4118  0.0000  0.0076   0.0050   0.0177    0.0181   0.0000   442.3938    -0.0677290       21.0350      0.175849      -2.66277    -0.0187140      0.185649      0.252107      0.283194      0.319903      0.350385      0.352641
  63   3 1808.0228    0.4823  0.5742  9.5316  0.0000  0.0101   0.0069   0.0246    0.0319   0.0000   441.6694      0.656076       20.8482     -0.166665      -2.81454     -0.920007      0.259520      0.338595      0.393447      0.437022      0.467257      0.481260
  63   4 2046.0789    0.8097  0.8533  9.9327  0.0000  0.0119   0.0093   0.0299    0.0461   0.0000   441.9185      0.880324       21.0034     -0.309338      -3.99599      0.198833      0.299409      0.399799      0.466879      0.502289      0.541632      0.553198
  63   5 2271.9147    1.3018  1.2616 10.5611  0.0002  0.0145   0.0127   0.0386    0.0553   0.0000   442.3965       1.27139       20.4997      0.674362      -2.36601     0.0547369      0.379933      0.506930      0.554174      0.626084      0.676359      0.692428
  63   6 2483.4089    1.9936  1.3891 11.3586 -0.0015  0.0152   0.0182   0.0395    0.0518   0.0000   442.7974       1.45567       21.5556    -0.0508828      -2.98661     -0.955738      0.387915      0.537404      0.578428      0.654652      0.685258      0.725969
  63   7 2688.1653    2.7844  1.4327 12.1052  0.0000  0.0148   0.0252   0.0411    0.0474   0.0000   442.0932       3.83370       20.3391      0.147275      -2.69241      -1.30046      0.386939      0.512556      0.576404      0.631056      0.668281      0.702913
  63   8 2889.4442    3.7442  1.4026 12.5556  0.0000  0.0147   0.0335   0.0390    0.0531   0.0000   442.2022       4.75183       21.0310      0.838278      -2.69445      -1.24856      0.372553      0.520871      0.567455      0.642350      0.662497      0.695102
  63   9 3085.8446    4.4549  1.4573 13.0501 -0.0001  0.0150   0.0393   0.0399    0.0472   0.0000   442.1139       3.76529       21.4761     -0.117166      -2.86374      -1.34056      0.392188      0.537837      0.582635      0.658469      0.671805      0.719101
  63  10 3278.0660    4.2638  2.0054 12.6383 -0.0010  0.0177   0.0311   0.0465    0.0395   0.0000   442.0039       6.14342       20.4726       2.10392      -2.09616    -0.0168828      0.464542      0.618817      0.692167      0.769792      0.818790      0.845311
  63  11 3467.7779    3.3975  3.3737 12.1132 -0.0000  0.0249   0.0192   0.0653    0.0289   0.0000   441.6130       7.20810       20.3543       2.32718      -1.79758      -3.66858      0.635647      0.856414      0.969059       1.07310       1.13806       1.19223
  63  12 3655.2169    2.7188  5.8799 11.5457  0.0009  0.0376   0.0116   0.1034    0.0253   0.0000   439.7877       5.29732       19.2526      0.452284      -3.03866      -3.07667      0.972343       1.29767       1.47293       1.61552       1.72543       1.78699
  63  13 3840.5984    2.0988  8.7203 11.3270  0.0004  0.0574   0.0074   0.1528    0.0213   0.0000   439.7949       6.26444       24.4067       2.00811     -0.338980      -3.66514       1.43701       1.95181       2.18970       2.45811       2.53067       2.64350
  64   1 1234.5336    0.0907  0.1148  9.4700  0.0000  0.0074   0.0046   0.0211    0.0146   0.0000   440.8059      0.251814       21.2589      0.274062      -3.21463    -0.0799193      0.203503      0.276665      0.316994      0.327656      0.345172      0.350415
  64   2 1556.4810    0.2307  0.2684  9.3790  0.0000  0.0082   0.0051   0.0178    0.0187   0.0000   442.2183     -0.666451       21.3386      0.376077      -3.02025     0.0842362      0.229943      0.278046      0.308159      0.353772      0.404190      0.407717
  64   3 1818.4481    0.4888  0.6131  9.4791  0.0000  0.0105   0.0068   0.0256    0.0332   0.0000   442.2432     -0.238268       20.5806    -0.0780292      -3.22125      0.136682      0.262299      0.363780      0.402217      0.463432      0.463751      0.489200
  64   4 2057.8711    0.8288  0.9274  9.9328  0.0000  0.0124   0.0093   0.0321    0.0483   0.0000   442.1346      0.490400       20.3694     -0.157730      -3.05949      0.222331      0.308619      0.415852      0.459545      0.513574      0.534846      0.566342
  64   5 2284.6375    1.3381  1.2712 10.6472  0.0000  0.0143   0.0130   0.0393    0.0529   0.0000   442.9220       1.39100       21.0851      0.484279      -2.66926     -0.130605      0.359930      0.482006      0.526520      0.596005      0.620466      0.656643
  64   6 2496.8872    2.0299  1.4831 11.2663  0.0000  0.0155   0.0177   0.0403    0.0495   0.0000   442.0482       3.12031       20.3301      0.580131      -2.89180       1.41301      0.394073      0.531682      0.586485      0.652962      0.676868      0.719437
  64   7 2702.7268    2.8887  1.3820 12.1942  0.0000  0.0149   0.0263   0.0396    0.0490   0.0000   442.3789       3.35633       20.5938      0.857366      -2.00730     -0.229610      0.370662      0.505711      0.542777      0.622019      0.646192      0.679367
  64   8 2904.9187    3.9242  1.3142 12.4652  0.0000  0.0139   0.0356   0.0363    0.0644   0.0000   442.2110       3.36802       20.6000       1.17087      -3.16880     -0.434104      0.354995      0.488558      0.533263      0.600324      0.627741      0.649646
  64   9 3102.0198    4.4403  1.5096 12.8850  0.0000  0.0150   0.0379   0.0403    0.0497   0.0000   442.4655       5.51309       20.5500     -0.419394      -1.95802      -2.07894      0.382023      0.512803      0.585618      0.650788      0.680973      0.704010
  64  10 3295.0625    4.1766  2.1273 12.5816  0.0000  0.0179   0.0296   0.0489    0.0384   0.0000   442.2753       7.23900       20.8415       2.87418      -1.50562     -0.825481      0.464353      0.615673      0.684177      0.766196      0.816507      0.835592
  64  11 3485.4957    3.3211  3.6748 11.9908  0.0000  0.0257   0.0178   0.0701    0.0278   0.0000   441.7982       7.46509       19.6587       2.67032      -2.23987     -0.825208      0.649273      0.887971      0.987266       1.10706       1.15769       1.20514
  64  12 3673.7562    2.5646  5.8980 11.6550 -0.0010  0.0386   0.0111   0.1061    0.0235   0.0000   440.4036       5.34063       22.5918       1.36205      -6.28685      -3.23097      0.971460       1.31220       1.47320       1.63215       1.71047       1.77342
  64  13 3859.8734    2.0557  9.0686 11.2584  0.0002  0.0592   0.0071   0.1574    0.0207   0.0000   440.8641       5.99519       21.3331      0.712980      -1.04129     -0.549864       1.46619       1.97817       2.22482       2.46176       2.61676       2.69697
  65   1 1242.7715    0.1069  0.0964  9.4418  0.0000  0.0067   0.0046   0.0134    0.0143   0.0000   440.6704     -0.264781       20.7880      0.201524      -2.68736     -0.261722      0.149420      0.218750      0.230791      0.252728      0.291377      0.274491
  65   2 1566.0221    0.2520  0.2751  9.4225  0.0000  0.0074   0.0053   0.0184    0.0189   0.0000   442.3411     -0.332106       20.8639    -0.0366210      -3.24083     -0.288669      0.186582      0.252652      0.281939      0.309648      0.335633      0.347063
  65   3 1828.7897    0.5016  0.5775  9.5496  0.0000  0.0100   0.0070   0.0242    0.0326   0.0000   441.9040     0.0149307       21.0470      0.566124      -4.20457     -0.529459      0.251028      0.330513      0.371862      0.416663      0.420863      0.452001
  65   4 2069.6038    0.8592  0.8747 10.0746  0.0000  0.0118   0.0097   0.0298    0.0452   0.0000   442.5912     -0.402909       20.3956     -0.125743      -2.99387    -0.0927969      0.289272      0.392131      0.436779      0.494003      0.519423      0.528827
  65   5 2297.1706    1.3942  1.3480 10.6052  0.0000  0.0145   0.0129   0.0390    0.0513   0.0000   442.7485       1.04788       20.6718     -0.718972      -2.26974     -0.283320      0.361464      0.479198      0.545207      0.605878      0.640790      0.650720
  65   6 2510.2592    2.0574  1.5674 11.2256 -0.0001  0.0154   0.0172   0.0417    0.0475   0.0000   442.1842       2.35314       21.3042      0.133372      -3.17098     -0.632288      0.391177      0.513217      0.589718      0.643570      0.684761      0.720882
  65   7 2717.1625    2.9681  1.4443 12.0160  0.0000  0.0148   0.0255   0.0390    0.0494   0.0000   442.9293       2.39364       22.3752       1.03562      -2.25081     -0.237584      0.360701      0.504319      0.546971      0.617731      0.648112      0.678107
  65   8 2920.2333    4.0162  1.3803 12.6557  0.0000  0.0142   0.0355   0.0376    0.0560   0.0000   441.6356       2.85158       20.2235       1.25836      -3.00550     -0.970613      0.362192      0.478865      0.542376      0.610036      0.628108      0.657160
  65   9 3118.1607    4.5191  1.5483 13.0260  0.0000  0.0152   0.0378   0.0409    0.0444   0.0000   441.7832       5.30306       21.1195       1.50145      -2.27314     -0.468237      0.376170      0.517005      0.566009      0.631566      0.664671      0.690613
  65  10 3311.9428    4.0315  2.1680 12.7451  0.0000  0.0187   0.0286   0.0501    0.0340   0.0000   442.7428       4.59281       20.4627       1.48000      0.210606      -2.37102      0.461994      0.629777      0.693051      0.783543      0.809602      0.845674
  65  11 3503.1556    3.2477  3.8180 11.9183 -0.0000  0.0264   0.0169   0.0710    0.0281   0.0000   441.8080       5.88112       19.5045       2.71584      -2.27950      -1.62718      0.655209      0.879778      0.975137       1.08758       1.15082       1.18189
  65  12 3692.1690    2.5607  6.3843 11.5730  0.0014  0.0415   0.0105   0.1121    0.0242   0.0000   442.2228       7.09014       22.8185       2.12837      -2.29548     -0.824577       1.02640       1.37456       1.56248       1.72949       1.84271       1.91726
  66   1 1250.9341    0.1119  0.1267  9.4208  0.0000  0.0066   0.0045   0.0166    0.0146   0.0000   440.9601     -0.296197       21.3007      0.239389      -3.10577      0.460534      0.162488      0.226490      0.262141      0.294366      0.299789      0.312480
  66   2 1575.4603    0.2596  0.3057  9.3880  0.0000  0.0077   0.0052   0.0195    0.0194   0.0000   442.1918     -0.136691       20.7518    -0.0943004      -2.77195      0.347552      0.188530      0.259883      0.289879      0.323216      0.342479      0.369277
  66   3 1839.0152    0.5292  0.6134  9.5591  0.0000  0.0100   0.0070   0.0252    0.0325   0.0000   442.0547      0.182089       21.7541       1.32517      -2.99832      0.327014      0.237615      0.319450      0.363255      0.398346      0.409656      0.441576
  66   4 2081.1997    0.8786  0.9727  9.8757  0.0000  0.0123   0.0093   0.0312    0.0515   0.0000   442.5605      0.451331       20.7637      0.357117      -2.76489     -0.408033      0.306999      0.404719      0.443745      0.518592      0.523028      0.549683
  66   5 2309.5934    1.4004  1.4161 10.5689  0.0000  0.0151   0.0124   0.0394    0.0494   0.0000   441.6793       1.06299       19.4094      0.811151      -3.19087    -0.0520055      0.368915      0.508337      0.551306      0.643031      0.671612      0.691588
  66   6 2523.4799    2.1634  1.5385 11.1913  0.0000  0.0149   0.0180   0.0408    0.0527   0.0000   442.1941       1.63906       20.9323      0.780006      -2.87284     -0.346593      0.373496      0.493343      0.566855      0.629920      0.665060      0.692819
  66   7 2731.5440    3.0331  1.4015 12.1179  0.0000  0.0145   0.0265   0.0378    0.0512   0.0000   442.4262       2.73207       21.8038      0.828869      -4.06691     -0.602113      0.362406      0.488598      0.531801      0.600892      0.629889      0.662657
  66   8 2935.4973    4.0496  1.3626 12.6532  0.0000  0.0137   0.0359   0.0377    0.0556   0.0000   442.2509       3.68820       20.0729      0.885331      -1.84665      -1.02455      0.347323      0.458360      0.511508      0.566521      0.591328      0.609765
  66   9 3134.1185    4.5891  1.5285 12.8550  0.0000  0.0148   0.0381   0.0395    0.0521   0.0000   442.0389       3.77362       22.2499       1.15869      -1.48792      0.395224      0.374611      0.506200      0.573205      0.636064      0.661520      0.692336
  66  10 3328.6838    4.0366  2.4102 12.4520  0.0000  0.0192   0.0264   0.0517    0.0360   0.0000   441.9487       6.25390       22.7855      0.665070     -0.346304      -1.25619      0.478150      0.640993      0.721494      0.798714      0.850059      0.872248
  66  11 3520.7084    3.2357  3.8740 11.9249  0.0000  0.0263   0.0166   0.0720    0.0275   0.0000   441.5128       6.71697       17.9299       1.53248      -2.36887     -0.982809      0.642238      0.864831      0.957339       1.06095       1.12548       1.18007
  66  12 3710.3714    2.4960  6.5596 11.5598 -0.0014  0.0425   0.0099   0.1152    0.0239   0.0000   442.1002       9.09033       19.4458       2.49551      -1.25822      -1.65406       1.02718       1.38246       1.56652       1.73889       1.79435       1.87944
  67   1 1259.0273    0.1083  0.1233  9.4876  0.0000  0.0073   0.0045   0.0163    0.0144   0.0000   440.7305    -0.0292641       20.9253     -0.214323      -3.10629    -0.0929107      0.171225      0.241314      0.294824      0.348601      0.386287      0.335393
  67   2 1584.8041    0.2631  0.2818  9.4396  0.0000  0.0075   0.0053   0.0179    0.0190   0.0000   442.2098      0.271956       20.6370    0.00611391      -2.66130      0.399428      0.165928      0.245182      0.253870      0.290764      0.306310      0.335334
  67   3 1849.1609    0.5481  0.6071  9.5680  0.0000  0.0098   0.0072   0.0242    0.0343   0.0000   441.9352      0.212029       20.8498      0.258425      -2.32240      0.122965      0.237648      0.308573      0.363838      0.390733      0.402162      0.434604
  67   4 2092.7168    0.9095  1.0400  9.9225  0.0000  0.0126   0.0094   0.0334    0.0558   0.0000   442.7554      0.473744       20.6861      0.414921      -2.72850     -0.197377      0.315186      0.431529      0.485393      0.549997      0.582488      0.609944
  67   5 2321.9252    1.4550  1.3674 10.7007  0.0000  0.0144   0.0131   0.0393    0.0509   0.0000   443.3344       1.84297       20.8252       1.25407      -2.78984     -0.560878      0.352053      0.476693      0.528478      0.582956      0.607232      0.654140
  67   6 2536.6813    2.1871  1.4949 11.4572  0.0000  0.0153   0.0184   0.0389    0.0476   0.0000   441.8062       1.76905       21.0722      0.768453      -2.46715      0.466681      0.371943      0.499201      0.549641      0.624843      0.662496      0.694772
  67   7 2745.7775    3.0858  1.4426 12.1354  0.0000  0.0143   0.0262   0.0388    0.0497   0.0000   442.5318       1.46247       20.0377     -0.228490      -1.68591     -0.508498      0.356483      0.468280      0.526244      0.577071      0.613120      0.645220
  67   8 2950.6200    4.1630  1.3478 12.8920  0.0000  0.0137   0.0369   0.0376    0.0506   0.0000   442.8106       3.68191       20.7804       1.36231      -3.16226      -1.08123      0.329541      0.452053      0.487469      0.567041      0.576300      0.609690
  67   9 3149.9709    4.5351  1.6448 12.9760  0.0000  0.0155   0.0365   0.0415    0.0460   0.0000   442.5457       4.43462       21.1563      0.373872      -2.68200     -0.705965      0.385519      0.517835      0.574542      0.647533      0.672559      0.701475
  67  10 3345.3117    3.8836  2.4615 12.5444  0.0000  0.0197   0.0249   0.0526    0.0326   0.0000   442.1173       5.86857       20.5545       1.74147      -1.63554     -0.268471      0.476627      0.651062      0.730364      0.801716      0.857773      0.872850
  67  11 3538.1143    3.0969  4.1964 11.9753  0.0000  0.0283   0.0153   0.0771    0.0259   0.0000   444.0487       7.45360       19.1095     -0.692224      -1.41148      -2.65736      0.680367      0.914873       1.04086       1.14505       1.21533       1.25959
  67  12 3728.4620    2.4714  7.0845 11.5691  0.0010  0.0446   0.0092   0.1220    0.0232   0.0000   438.2795       9.32930       19.4849       3.48009     -0.436879      -4.60303       1.07261       1.43617       1.62712       1.80716       1.90066       1.96504
  68   1 1267.0612    0.1080  0.1168  9.4464  0.0000  0.0080   0.0045   0.0147    0.0143   0.0000   440.9846     -0.419005       20.3281     -0.145760      -3.05936     -0.479119      0.169826      0.268266      0.262970      0.320793      0.296861      0.310402
  68   2 1594.0326    0.2696  0.2837  9.4288  0.0006  0.0072   0.0054   0.0172    0.0191   0.0000   442.0313    -0.0510690       20.8236      0.375884      -2.99445    -0.0729779      0.180550      0.234133      0.274152      0.307922      0.333889      0.349436
  68   3 1859.2202    0.5574  0.6953  9.5178  0.0000  0.0104   0.0069   0.0266    0.0362   0.0000   442.5057      0.153693       20.9643     -0.247461      -3.11690      0.233463      0.251256      0.318262      0.367708      0.421173      0.445776      0.463249
  68   4 2104.1626    0.9245  1.0112 10.1235  0.0000  0.0127   0.0097   0.0324    0.0498   0.0000   442.3057      0.698136       21.6513      0.561161      -2.64762      -1.15217      0.300583      0.396413      0.432297      0.502097      0.542106      0.548561
  68   5 2334.1448    1.5162  1.4073 10.6063  0.0000  0.0145   0.0132   0.0384    0.0531   0.0000   442.2131      0.599654       20.9722      0.606174      -2.29946      0.243544      0.347252      0.472460      0.529665      0.593208      0.621789      0.655068
  68   6 2549.7378    2.2914  1.6175 11.3357  0.0000  0.0153   0.0182   0.0409    0.0477   0.0000   442.4891       2.18327       20.5889      0.217078      -2.36607     -0.900299      0.368449      0.498622      0.544403      0.609990      0.626847      0.652467
  68   7 2759.9703    3.1633  1.4595 12.2274  0.0000  0.0146   0.0267   0.0384    0.0480   0.0000   442.2503       2.79426       20.9255      0.349685      -2.96550     -0.241620      0.358285      0.486645      0.538597      0.595618      0.628463      0.660277
  68   8 2965.6402    4.1904  1.4078 12.7641  0.0000  0.0141   0.0358   0.0367    0.0519   0.0000   441.6978       3.73759       21.5781       1.06632      -2.64145      -2.18755      0.336068      0.438371      0.492781      0.557425      0.572585      0.602604
  68   9 3165.7295    4.5315  1.6782 12.9551 -0.0000  0.0156   0.0357   0.0413    0.0432   0.0000   442.8898       4.65184       21.6284     0.0787076      -2.24206      -1.72419      0.377945      0.498833      0.548736      0.617981      0.645876      0.667711
  68  10 3361.8573    3.9034  2.6917 12.3186  0.0000  0.0202   0.0234   0.0539    0.0327   0.0000   442.6874       5.22689       20.8447      -1.28776      -1.10656     -0.602866      0.481676      0.648511      0.734020      0.816102      0.856114      0.880236
  68  11 3555.4158    3.0599  4.5630 11.8529  0.0000  0.0299   0.0143   0.0806    0.0260   0.0000   441.9035       6.80238       21.2337      -1.07388      -5.62444      -2.06557      0.706688      0.958849       1.06757       1.18376       1.27059       1.31874
  68  12 3746.6013    2.3931  7.0965 11.5356  0.0011  0.0459   0.0090   0.1240    0.0232   0.0000   439.8357       5.91318       22.6998     -0.990030      -7.50821      -1.75490       1.06863       1.46060       1.64853       1.84659       1.92185       1.98512
  69   2 1603.1457    0.2766  0.3401  9.4231  0.0000  0.0078   0.0052   0.0204    0.0197   0.0000   441.9018     -0.412296       21.5417     -0.194444      -3.26709      0.510203      0.186686      0.251383      0.277433      0.319221      0.326223      0.335776
  69   3 1869.2092    0.5673  0.6434  9.6132  0.0000  0.0097   0.0072   0.0263    0.0345   0.0000   442.6232    -0.0825528       21.4039     -0.191866      -3.28942      0.488034      0.225585      0.299531      0.334811      0.376127      0.387846      0.407651
  69   4 2115.4584    0.9687  1.0414  9.9143  0.0000  0.0123   0.0097   0.0323    0.0562   0.0000   442.8967      0.456692       21.2078     -0.144366      -2.55490      0.611369      0.283207      0.386212      0.433486      0.477530      0.499315      0.526434
  69   5 2346.2406    1.5184  1.3746 10.8169 -0.0000  0.0143   0.0135   0.0389    0.0494   0.0000   442.6025       1.47565       21.1426     -0.619284      -2.61534     -0.301272      0.336797      0.463107      0.519513      0.585836      0.617732      0.650680
  69   6 2562.7371    2.3125  1.4860 11.5786  0.0000  0.0150   0.0195   0.0393    0.0489   0.0000   442.9280       2.05348       20.5051      0.227571      -2.71004    -0.0518268      0.347323      0.469502      0.526953      0.588022      0.617553      0.641192
  69   7 2774.0275    3.2637  1.4627 12.1298  0.0000  0.0142   0.0270   0.0383    0.0507   0.0000   442.9383       3.08092       21.2547       1.64906      -1.69985     -0.807802      0.332995      0.461165      0.506939      0.569752      0.596594      0.626893
  69   8 2980.5569    4.1795  1.3874 12.8737 -0.0002  0.0141   0.0360   0.0372    0.0490   0.0000   442.6191       4.21659       21.5625    -0.0981706      -1.90647      -1.82340      0.333500      0.451689      0.502762      0.565228      0.608463      0.608061
  69   9 3181.3512    4.4616  1.8044 12.7960  0.0000  0.0159   0.0331   0.0429    0.0408   0.0000   442.5386       3.39133       20.4960      0.731173      -3.41399      -1.21275      0.378006      0.510990      0.558876      0.619276      0.644723      0.686096
  69  10 3378.3091    3.8009  2.7962 12.3667 -0.0000  0.0208   0.0226   0.0566    0.0311   0.0000   442.5509       5.58821       20.8641      0.652217      -2.51184      -2.80366      0.494106      0.672384      0.751526      0.837681      0.883364      0.920032
  69  11 3572.6511    2.9784  4.8993 11.7960 -0.0000  0.0318   0.0133   0.0848    0.0255   0.0000   441.2029       7.81099       22.0020       2.19221      -2.13790     -0.570651      0.736818       1.00115       1.12045       1.24437       1.32533       1.37786
  69  12 3764.4239    2.3269  7.5497 11.4609 -0.0000  0.0483   0.0083   0.1306    0.0229   0.0000   441.9904       6.90377       21.6840      0.275507      -7.99712      -2.53839       1.11831       1.51688       1.71331       1.89976       2.02017       2.10870
  70   1 1282.9073    0.1095  0.1164  9.4160  0.0000  0.0064   0.0044   0.0157    0.0141   0.0000   440.7936     -0.263754       21.2954     0.0378350      -3.34830     -0.226932      0.169517      0.228514      0.269672      0.277645      0.279164      0.276125
  70   2 1612.1523    0.2875  0.3207  9.3981  0.0000  0.0073   0.0053   0.0188    0.0196   0.0000   441.9998     0.0728728       21.1905     -0.230958      -2.57983      0.181998      0.169565      0.222121      0.247925      0.291635      0.313984      0.333667
  70   3 1879.0882    0.5817  0.7260  9.5545  0.0000  0.0107   0.0070   0.0270    0.0373   0.0000   442.6811      0.266911       20.4507      0.315194      -2.60508   -0.00757463      0.249954      0.328133      0.362288      0.419674      0.442808      0.464690
  70   4 2126.7042    0.9734  1.1406 10.0308  0.0000  0.0130   0.0096   0.0350    0.0545   0.0000   441.9342      0.383052       21.2231     -0.431792      -2.28598      0.931120      0.299875      0.413091      0.455431      0.518939      0.551164      0.553605
  70   5 2358.2045    1.5602  1.3721 10.9662  0.0000  0.0145   0.0139   0.0390    0.0464   0.0000   441.8717       1.47857       21.4825      0.584134      -2.17332     -0.801522      0.340041      0.472340      0.527723      0.591012      0.619678      0.647084
  70   6 2575.6617    2.3597  1.5321 11.5998  0.0000  0.0150   0.0194   0.0399    0.0461   0.0000   441.8799       1.72334       20.1321      0.718784      -2.57247     -0.281703      0.353832      0.476468      0.527728      0.581778      0.626730      0.642695
  70   7 2788.0171    3.2878  1.4359 12.3730  0.0000  0.0144   0.0280   0.0379    0.0488   0.0000   442.0516       3.45136       21.2948     -0.710846      -3.28873      -1.46323      0.345619      0.460891      0.522168      0.573985      0.610166      0.634418
  70   8 2995.3294    4.2624  1.4721 12.8186  0.0000  0.0142   0.0353   0.0379    0.0481   0.0000   442.3886       3.84223       20.2991     -0.422300      -2.96383      -1.65474      0.343063      0.450992      0.506046      0.558707      0.581358      0.594195
  70   9 3196.9534    4.4808  1.8322 12.8630  0.0000  0.0162   0.0331   0.0434    0.0400   0.0000   441.8616       4.88596       21.1891     -0.149102      -2.83387      -1.37390      0.371727      0.508972      0.560659      0.627859      0.667721      0.690442
  70  10 3394.6827    3.7416  2.9779 12.2207  0.0000  0.0215   0.0213   0.0581    0.0319   0.0000   440.9289       5.89567       21.3625       1.27807      -3.00350     -0.595956      0.504830      0.662113      0.731194      0.825055      0.879409      0.924114
  70  11 3589.7420    2.9520  5.1071 11.7445  0.0000  0.0324   0.0126   0.0881    0.0252   0.0000   442.2053       7.19499       19.5996       2.38464      -3.53040      0.732258      0.748108       1.00810       1.13358       1.26433       1.33278       1.39484
  70  12 3782.2273    2.2969  8.0339 11.4631  0.0005  0.0508   0.0079   0.1384    0.0218   0.0000   440.8802       7.80361       21.3766       1.20222      -4.63230      -2.33410       1.15235       1.56334       1.75930       1.96409       2.05888       2.14461
  71   2 1621.0820    0.2962  0.3235  9.4204  0.0000  0.0074   0.0054   0.0189    0.0200   0.0000   441.9602     -0.260849       20.8545     0.0963741      -3.41072     -0.149631      0.175361      0.232287      0.253444      0.285123      0.296915      0.325152
  71   3 1888.8828    0.5907  0.7154  9.5469  0.0000  0.0103   0.0070   0.0266    0.0362   0.0000   442.0277      0.111026       21.2513    -0.0326665      -2.23741     0.0247342      0.229801      0.311650      0.344512      0.377925      0.408861      0.430732
  71   4 2137.8691    0.9965  1.1155 10.1765  0.0000  0.0129   0.0099   0.0351    0.0510   0.0000   442.6359      0.550798       20.8142     -0.525095      -2.74407      0.266302      0.291878      0.383370      0.432299      0.494342      0.525509      0.547627
  71   5 2370.0503    1.6276  1.4946 10.7605  0.0000  0.0148   0.0134   0.0389    0.0471   0.0000   443.1717       1.26934       20.2290      0.638764      -2.22824      0.102337      0.338616      0.459978      0.501288      0.581686      0.593965      0.637201
  71   6 2588.4474    2.4248  1.5432 11.5070  0.0000  0.0147   0.0192   0.0390    0.0460   0.0000   442.5568       2.47862       22.1805      0.948355      -2.92546     -0.251769      0.340869      0.463287      0.515237      0.580560      0.616180      0.636653
  71   7 2801.8811    3.4066  1.4149 12.2922  0.0000  0.0138   0.0285   0.0371    0.0515   0.0000   442.5211       3.11075       21.0877       1.45388      -2.34217      -1.13625      0.322852      0.431354      0.482409      0.541168      0.573904      0.587043
  71   8 3010.0238    4.3254  1.4331 12.7957  0.0000  0.0139   0.0361   0.0373    0.0528   0.0000   442.8146       4.34855       20.7485       2.42706      -2.12010      -1.77078      0.327699      0.443531      0.489893      0.539683      0.575954      0.595939
  71   9 3212.3749    4.3782  1.8501 12.8664 -0.0000  0.0162   0.0322   0.0439    0.0394   0.0000   441.6706       5.00071       20.3922       1.42490      -2.17791      -1.38013      0.378204      0.508778      0.559270      0.634285      0.649160      0.687893
  71  10 3410.9283    3.6770  3.0416 12.2801  0.0000  0.0218   0.0205   0.0593    0.0288   0.0000   442.0564       6.59481       23.2305    -0.0540353      -4.85917      -1.67031      0.486887      0.661908      0.741622      0.820809      0.881670      0.908753
  71  11 3606.7454    2.8979  5.3275 11.7195  0.0002  0.0337   0.0122   0.0930    0.0255   0.0000   440.0008       8.26181       21.0456       2.28086      0.774178      -4.77564      0.766151       1.03533       1.15440       1.29470       1.39220       1.42546
  71  12 3799.9744    2.2285  8.1125 11.5219  0.0000  0.0523   0.0079   0.1413    0.0209   0.0000   442.0049       3.12957       20.4926       3.64818      0.645135     -0.878775       1.16174       1.56931       1.77836       1.97839       2.09343       2.18736
  72   1 1298.4952    0.1136  0.1318  9.4207  0.0000  0.0061   0.0042   0.0171    0.0140   0.0000   440.7908     -0.245898       20.7241     -0.374606      -3.72415     -0.378904      0.136388      0.196098      0.214643      0.249479      0.266156      0.277139
  72   2 1629.8894    0.3064  0.3322  9.4555  0.0000  0.0077   0.0054   0.0173    0.0201   0.0000   441.8635      0.156508       20.9304      0.426038      -2.62283     -0.274512      0.175927      0.229073      0.262985      0.276300      0.312512      0.331451
  72   3 1898.6457    0.6223  0.7174  9.6346  0.0000  0.0102   0.0073   0.0259    0.0368   0.0000   442.4800      0.355340       20.4059      0.340295      -2.83017     -0.993197      0.227552      0.314876      0.343486      0.392354      0.407922      0.423791
  72   4 2148.9185    1.0215  1.1344 10.2032  0.0000  0.0129   0.0099   0.0342    0.0523   0.0000   442.4040      0.551709       21.1494      0.405016      -2.55021    -0.0603270      0.296843      0.393533      0.426494      0.492851      0.506889      0.547351
  72   5 2381.8479    1.6762  1.4573 10.9232  0.0000  0.0143   0.0139   0.0387    0.0454   0.0000   442.0355       2.19102       20.1951      0.609351      -3.72289     -0.879333      0.326233      0.432529      0.484428      0.540709      0.574298      0.610875
  72   6 2601.1769    2.4908  1.5658 11.6920  0.0000  0.0148   0.0199   0.0403    0.0445   0.0000   441.9428       2.02241       20.0278       1.44725      -3.44932      -1.39963      0.341086      0.468128      0.519414      0.600010      0.634068      0.668621
  72   7 2815.6647    3.4747  1.4237 12.4200  0.0000  0.0139   0.0288   0.0371    0.0490   0.0000   443.0102       3.03603       20.6879      0.748374      -2.72657      -1.53672      0.317385      0.426745      0.475400      0.527491      0.569163      0.596890
  72   8 3024.5944    4.3941  1.4884 12.8958  0.0001  0.0141   0.0357   0.0386    0.0479   0.0000   442.6602       3.50497       21.0339       1.38608      -1.86194     -0.511764      0.318560      0.440289      0.474192      0.544669      0.575339      0.593841
  72   9 3227.7063    4.3891  1.9155 12.8890  0.0000  0.0165   0.0315   0.0438    0.0377   0.0000   442.6694       5.24064       20.8796     -0.145875      -2.27071      -1.18687      0.373169      0.505258      0.557001      0.620606      0.658776      0.700323
  72  10 3427.0850    3.5967  3.2172 12.2942  0.0000  0.0228   0.0195   0.0609    0.0280   0.0000   442.1947       5.54554       21.1920      0.262886      -2.56676      -1.73939      0.504670      0.694901      0.760919      0.858665      0.893237      0.940711
  72  11 3623.6619    2.8234  5.4765 11.7426 -0.0005  0.0346   0.0116   0.0955    0.0256   0.0000   442.9597       4.98307       22.9260       4.33798      -2.85581     -0.979823      0.775909       1.05597       1.19167       1.31822       1.38796       1.47007
  72  12 3817.5101    2.1359  8.2876 11.5726 -0.0006  0.0546   0.0075   0.1457    0.0203   0.0000   440.9129       6.91825       22.7202       2.45192      -4.72389      -1.83580       1.20415       1.62487       1.83253       2.05288       2.17916       2.27006
  73   1 1306.2090    0.1160  0.1254  9.4166  0.0000  0.0066   0.0043   0.0153    0.0140   0.0000   440.6953     0.0394140       21.0548      0.366035      -3.22640     -0.416628      0.153329      0.205471      0.248881      0.285835      0.275976      0.291281
  73   2 1638.6064    0.3166  0.3565  9.3903  0.0000  0.0077   0.0054   0.0187    0.0208   0.0000   441.8871     -0.167761       20.7896    -0.0961823      -3.50612      0.482327      0.176117      0.237149      0.276313      0.304767      0.307867      0.308997
  73   3 1908.3260    0.6213  0.7265  9.6698  0.0000  0.0103   0.0073   0.0259    0.0370   0.0000   442.1650      0.184025       21.0968     -0.220481      -2.73496     0.0694735      0.231334      0.307014      0.342475      0.380951      0.393009      0.414542
  73   4 2159.8674    1.0494  1.1609 10.1925  0.0000  0.0130   0.0101   0.0351    0.0539   0.0000   442.8289     -0.219372       21.0582      0.399567      -2.29011      -1.13463      0.287663      0.394721      0.438695      0.498112      0.520513      0.534881
  73   5 2393.5077    1.6904  1.4977 10.9948 -0.0005  0.0147   0.0139   0.0395    0.0433   0.0000   442.8603       1.89311       20.9006     0.0691071      -3.20070     -0.150954      0.327643      0.437900      0.503834      0.557874      0.585655      0.613025
  73   6 2613.8371    2.5041  1.5795 11.7946  0.0000  0.0148   0.0199   0.0408    0.0416   0.0000   442.5197       2.48599       21.1434      0.969994      -2.96475      0.227379      0.337347      0.455469      0.518198      0.566000      0.609156      0.638725
  73   7 2829.3575    3.6210  1.4722 12.1922  0.0000  0.0137   0.0287   0.0363    0.0537   0.0000   443.2104       3.07375       20.3920       1.33427      -1.91814     -0.823994      0.312208      0.417333      0.466796      0.520238      0.550159      0.574457
  73   8 3039.1019    4.3695  1.5768 12.8943  0.0000  0.0144   0.0343   0.0398    0.0430   0.0000   442.8385       4.30908       21.3384     -0.187474      -1.84826      -1.50456      0.320705      0.433646      0.479508      0.538004      0.554832      0.582266
  73   9 3242.9803    4.3583  2.0195 12.7873 -0.0000  0.0167   0.0297   0.0445    0.0359   0.0000   442.8591       4.95398       21.4051       1.18682      -2.51696     -0.493598      0.376397      0.506693      0.566307      0.637125      0.664093      0.698428
  73  10 3443.1227    3.5739  3.4110 12.1256  0.0000  0.0232   0.0184   0.0621    0.0285   0.0000   442.4273       4.91803       19.4842      0.401113      -1.64740     -0.842211      0.518373      0.689502      0.775585      0.861676      0.912847      0.954434
  73  11 3640.3810    2.8146  5.9463 11.6631  0.0005  0.0371   0.0109   0.1002    0.0257   0.0000   443.0202       7.66874       18.6701       2.36098      -1.48289      -1.65796      0.831464       1.11226       1.24765       1.39766       1.47779       1.53949
  74   1 1313.8508    0.1265  0.1278  9.4165  0.0000  0.0058   0.0043   0.0140    0.0140   0.0000   440.7917     0.0887715       20.7650      0.107098      -2.92046     -0.172396      0.131632      0.180876      0.206520      0.236467      0.284366      0.271702
  74   2 1647.2356    0.3119  0.3812  9.4495  0.0000  0.0083   0.0053   0.0200    0.0212   0.0000   441.6550     -0.311016       20.6913     -0.229630      -3.08594      0.196097      0.183344      0.243738      0.277645      0.310385      0.328619      0.326494
  74   3 1917.9224    0.6456  0.7313  9.7465  0.0000  0.0104   0.0075   0.0260    0.0368   0.0000   442.5179     -0.151863       21.2271      0.237868      -3.28613     -0.701729      0.227571      0.318936      0.355181      0.391719      0.417627      0.435759
  74   4 2170.7339    1.0647  1.1633 10.3963  0.0000  0.0131   0.0103   0.0361    0.0496   0.0000   442.0317      0.373151       21.5164     -0.139516      -3.51531     -0.443641      0.281558      0.387191      0.423055      0.489924      0.503868      0.510915
  74   5 2405.0757    1.7593  1.5339 10.9372  0.0000  0.0148   0.0140   0.0386    0.0458   0.0000   442.3547       1.15584       20.4880       1.18503      -1.80871      -1.10712      0.323121      0.440527      0.492903      0.553058      0.599261      0.622498
  74   6 2626.4302    2.5821  1.6040 11.7684 -0.0000  0.0149   0.0199   0.0394    0.0419   0.0000   443.1590       2.68009       20.5787       1.03469     -0.884100     -0.483876      0.335415      0.442580      0.503013      0.552897      0.595432      0.617637
  74   7 2842.9580    3.6663  1.4241 12.5531  0.0000  0.0137   0.0301   0.0366    0.0476   0.0000   442.3053       3.09756       20.1593      0.831505      -1.57455     -0.404696      0.304884      0.410368      0.461594      0.508054      0.537887      0.562731
  74   8 3053.4738    4.4543  1.6054 12.7050  0.0000  0.0142   0.0337   0.0385    0.0465   0.0000   442.2167       4.84185       20.4083      0.902583      -3.66137      -1.60538      0.320623      0.424107      0.476278      0.540238      0.558395      0.589107
  74   9 3258.1082    4.3066  2.0938 12.7898  0.0000  0.0169   0.0290   0.0462    0.0350   0.0000   441.9408       4.67228       21.2616       1.30394      -1.54130      -2.70645      0.377879      0.504462      0.559054      0.635880      0.674870      0.697800
  74  10 3459.1376    3.4932  3.6209 12.0832  0.0002  0.0240   0.0174   0.0655    0.0280   0.0000   442.1838       4.32568       21.0204       1.05488      -3.55255      -2.37830      0.527779      0.705909      0.794002      0.878709      0.943816      0.979321
  74  11 3657.1692    2.6857  6.0594 11.7075 -0.0004  0.0380   0.0104   0.1049    0.0245   0.0000   441.0228       5.09694       21.8986      0.640216      -3.34564      -1.93606      0.828890       1.11071       1.25989       1.39331       1.48653       1.56356
  75   1 1321.4306    0.1218  0.1202  9.4179  0.0000  0.0059   0.0043   0.0135    0.0139   0.0000   440.7880    -0.0387534       20.7649      0.335403      -2.84631    -0.0843449      0.131708      0.172710      0.203055      0.223159      0.229049      0.230303
  75   2 1655.7568    0.3324  0.3899  9.4193  0.0000  0.0080   0.0054   0.0197    0.0215   0.0000   441.9592    -0.0779975       21.2626     -0.246365      -3.41129     -0.495041      0.170747      0.228820      0.240513      0.284447      0.310040      0.311833
  75   3 1927.4359    0.6502  0.7978  9.7219  0.0000  0.0107   0.0072   0.0275    0.0380   0.0000   442.3150      0.397716       20.9029    0.00337661      -3.24876     -0.703495      0.228621      0.311421      0.342318      0.385332      0.415999      0.434406
  75   4 2181.4816    1.1044  1.1979 10.3273  0.0000  0.0129   0.0103   0.0355    0.0504   0.0000   442.4752       1.50955       21.1741      0.596468      -2.53216      0.443779      0.283973      0.377259      0.415260      0.472066      0.506154      0.537305
  75   5 2416.5551    1.8124  1.5012 11.0521  0.0000  0.0144   0.0146   0.0382    0.0450   0.0000   442.5762      0.979776       20.3605      0.233842      -2.72278      -1.47678      0.317062      0.433207      0.479231      0.551207      0.559402      0.585310
  75   6 2638.9124    2.6741  1.5669 11.7550  0.0000  0.0144   0.0207   0.0389    0.0455   0.0000   442.5241       2.28008       20.9522     -0.526688      -2.72546      0.541307      0.314833      0.428189      0.480336      0.534582      0.562075      0.595686
  75   7 2856.4832    3.6636  1.4337 12.5576  0.0000  0.0137   0.0300   0.0364    0.0488   0.0000   442.4059       3.33727       21.3804       1.53696      -2.64015      -2.19861      0.309473      0.409130      0.463096      0.513623      0.556191      0.573840
  75   8 3067.7237    4.5093  1.5483 12.9773  0.0010  0.0141   0.0351   0.0380    0.0450   0.0000   442.7790       3.93277       20.2827       1.63344      -2.99715      -1.39115      0.309137      0.412271      0.464460      0.524602      0.541255      0.569399
  75   9 3273.2118    4.2793  2.1929 12.7462  0.0000  0.0173   0.0277   0.0467    0.0342   0.0000   442.7656       5.52745       20.8990       1.36057      -3.10434      -1.35200      0.379545      0.502403      0.559985      0.629311      0.672081      0.702697
  75  10 3474.9641    3.4450  3.6900 12.1435 -0.0001  0.0245   0.0170   0.0659    0.0272   0.0000   441.8693       5.65795       18.8176       1.96139      -2.73908     -0.989243      0.532621      0.715908      0.816020      0.907506      0.962861       1.00113
  75  11 3673.7880    2.6546  6.4831 11.7347  0.0009  0.0406   0.0098   0.1106    0.0236   0.0000   441.8891       4.08399       21.3037       2.09129      -2.30159      0.599521      0.871767       1.16829       1.31843       1.48798       1.55010       1.62831
  76   1 1328.9505    0.1163  0.1255  9.3965  0.0000  0.0054   0.0041   0.0159    0.0136   0.0000   440.9369     -0.412982       21.1274      0.511755      -3.00794     -0.408449      0.115691      0.155520      0.186709      0.224911      0.250972      0.258187
  76   2 1664.1774    0.3520  0.3938  9.3934  0.0000  0.0080   0.0055   0.0182    0.0222   0.0000   441.8979      0.166280       21.4631      0.174864      -3.49399     -0.128779      0.181514      0.233227      0.265109      0.288423      0.310503      0.326486
  76   3 1936.9278    0.6734  0.8432  9.6666  0.0000  0.0110   0.0072   0.0277    0.0398   0.0000   442.1629     -0.333061       20.5961      0.311921      -2.74421     -0.215744      0.232382      0.309900      0.358288      0.404026      0.438309      0.452020
  76   4 2192.1567    1.1334  1.2504 10.2902  0.0000  0.0131   0.0102   0.0360    0.0499   0.0000   442.4154      0.652241       21.2987      0.236139      -2.55481    -0.0693544      0.279219      0.385481      0.426990      0.489898      0.526499      0.553890
  76   5 2427.9358    1.8008  1.5891 11.1067  0.0000  0.0150   0.0142   0.0403    0.0429   0.0000   442.4423       2.13954       20.2416     -0.534824      -1.36019       1.65157      0.323692      0.433466      0.480316      0.539185      0.578123      0.599561
  76   6 2651.3865    2.7249  1.6187 11.7449  0.0001  0.0145   0.0206   0.0396    0.0446   0.0000   443.1571       2.05461       20.6621     0.0232432      -3.48708     -0.346323      0.320223      0.426821      0.483136      0.538442      0.575559      0.603415
  76   7 2869.9031    3.8217  1.4806 12.4757  0.0000  0.0136   0.0303   0.0370    0.0501   0.0000   442.3352       3.00098       21.9322      0.737640      -1.76481      -1.19240      0.293263      0.393691      0.433405      0.492775      0.510283      0.533643
  76   8 3081.9443    4.5826  1.5826 12.9592  0.0000  0.0143   0.0353   0.0385    0.0450   0.0000   443.0092       4.43330       20.0573      0.651453      -2.39645      -1.01032      0.313872      0.419622      0.467948      0.515032      0.546240      0.573349
  76   9 3288.1487    4.2783  2.2452 12.6522  0.0000  0.0174   0.0271   0.0469    0.0349   0.0000   442.7857       5.12902       21.8935       1.63630      -1.60760      -2.36828      0.377795      0.514480      0.571748      0.640651      0.664531      0.699650
  76  10 3490.7525    3.3695  3.9094 12.0851  0.0001  0.0256   0.0161   0.0693    0.0266   0.0000   443.3050       5.49276       20.9158     -0.883848      -3.91073      -3.23560      0.542048      0.743023      0.828243      0.917244      0.971554       1.01230
  76  11 3690.3470    2.5519  6.5414 11.7694 -0.0013  0.0417   0.0095   0.1134    0.0232   0.0000   442.8618       5.68442       20.1589       1.18112      -1.76069      -3.64978      0.886560       1.20149       1.36146       1.51383       1.59239       1.66554
  77   1 1336.4204    0.1300  0.1341  9.4172  0.0000  0.0060   0.0042   0.0140    0.0138   0.0000   440.8258     -0.184466       21.2640    -0.0172782      -3.42921      0.362045      0.144949      0.175189      0.190028      0.208339      0.220356      0.231566
  77   2 1672.5334    0.3424  0.4382  9.4667  0.0000  0.0084   0.0053   0.0214    0.0223   0.0000   442.0191    -0.0503175       21.3202     -0.149427      -2.44377      0.203016      0.176882      0.234550      0.268534      0.290608      0.309021      0.323341
  77   3 1946.3249    0.6960  0.8260  9.6518  0.0000  0.0105   0.0074   0.0272    0.0415   0.0000   442.3515      0.185798       21.4102      0.439394      -2.89848     -0.130689      0.220084      0.298350      0.336867      0.387653      0.412037      0.422654
  77   4 2202.7512    1.1473  1.3327 10.2997  0.0000  0.0139   0.0100   0.0367    0.0488   0.0000   442.2495       1.02986       20.8084     -0.114930      -2.88614      0.583863      0.290012      0.399755      0.438346      0.492574      0.523318      0.546535
  77   5 2439.2064    1.8872  1.6784 10.9416  0.0000  0.0150   0.0139   0.0403    0.0439   0.0000   442.3451       2.29113       20.5349     -0.675784      -2.71782     0.0119490      0.313764      0.424893      0.479787      0.524106      0.565780      0.585550
  77   6 2663.7297    2.7899  1.6702 11.7058  0.0000  0.0146   0.0203   0.0398    0.0441   0.0000   442.2463       1.93299       21.2499      0.714855      -2.29838      -1.10326      0.308299      0.422664      0.473655      0.527989      0.572874      0.589323
  77   7 2883.2600    3.8029  1.4237 12.7217  0.0000  0.0136   0.0309   0.0364    0.0457   0.0000   443.3190       2.87035       21.4791      0.427718      -2.62988     -0.747308      0.288599      0.385007      0.432582      0.471710      0.499837      0.535615
  77   8 3096.0444    4.5453  1.5870 13.0340  0.0000  0.0144   0.0349   0.0390    0.0427   0.0000   443.0415       3.62335       20.0608      0.595471      -2.12520     -0.871397      0.299541      0.416744      0.461021      0.516269      0.540071      0.561301
  77   9 3303.0757    4.1757  2.4146 12.6598 -0.0013  0.0182   0.0254   0.0498    0.0312   0.0000   442.7476       5.13268       20.0424      0.363112      -2.02354      0.248481      0.385028      0.522369      0.586924      0.661331      0.699592      0.725485
  77  10 3506.4185    3.2778  4.0714 12.1047 -0.0002  0.0266   0.0152   0.0716    0.0254   0.0000   442.0798       6.90760       20.0136       1.45931      -2.31200      -1.74540      0.549229      0.751129      0.836705      0.927872      0.982835       1.02714
  77  11 3706.5979    2.5513  7.1258 11.7006  0.0008  0.0443   0.0089   0.1203    0.0227   0.0000   441.8204       8.39838       18.8003       1.34196      -1.50832      -5.12733      0.935266       1.26624       1.43202       1.58403       1.68682       1.77118
  78   1 1343.8208    0.1338  0.1516  9.3844  0.0000  0.0064   0.0041   0.0144    0.0140   0.0000   440.7722     -0.197992       20.9843     -0.123056      -3.22310      0.150440      0.124064      0.176895      0.193734      0.199591      0.218387      0.214978
  78   2 1680.7928    0.3513  0.4053  9.5095  0.0000  0.0080   0.0054   0.0193    0.0216   0.0000   441.9262     -0.136024       21.0699      0.118741      -3.06011      0.128765      0.172278      0.232161      0.262150      0.287986      0.299524      0.305048
  78   3 1955.6656    0.7040  0.8361  9.7090  0.0000  0.0108   0.0075   0.0273    0.0418   0.0000   442.1668      0.427788       20.7688      0.336279      -3.53034     -0.582929      0.223885      0.303480      0.350861      0.387987      0.418226      0.430367
  78   4 2213.2616    1.1762  1.3514 10.2269  0.0000  0.0137   0.0099   0.0359    0.0498   0.0000   442.0124      0.899846       20.8873     -0.252918      -3.21847     -0.319335      0.282451      0.388443      0.429392      0.493390      0.517406      0.531197
  78   5 2450.4284    1.9249  1.6091 11.1311  0.0000  0.0148   0.0145   0.0397    0.0424   0.0000   442.4575       1.79404       20.9904      0.649393      -1.99669     -0.492657      0.299336      0.413065      0.456105      0.506226      0.534891      0.565806
  78   6 2676.0078    2.8300  1.5695 11.8961  0.0000  0.0143   0.0214   0.0379    0.0454   0.0000   442.5713       3.00063       20.9806    -0.0490886      -2.75247     -0.479286      0.305546      0.410853      0.459177      0.514926      0.553913      0.558334
  78   7 2896.5009    3.9050  1.4802 12.7278  0.0000  0.0136   0.0310   0.0370    0.0451   0.0000   442.6699       3.33465       20.0466      0.573320      -2.82127      -1.31659      0.291473      0.392334      0.431067      0.483715      0.509143      0.532001
  78   8 3110.0034    4.5723  1.6179 12.9849  0.0000  0.0141   0.0343   0.0387    0.0421   0.0000   443.0776       4.07497       20.6976      0.376343      -2.14768      -1.49414      0.296920      0.390346      0.445967      0.492749      0.528703      0.549825
  78   9 3317.8497    4.1299  2.5447 12.5613 -0.0001  0.0187   0.0240   0.0499    0.0317   0.0000   442.4944       5.70554       21.5629      0.536430      -2.64107     -0.949773      0.389175      0.519339      0.592735      0.660114      0.703027      0.723125
  78  10 3522.0044    3.2646  4.4019 11.9779  0.0004  0.0278   0.0144   0.0749    0.0268   0.0000   443.5652       5.54985       19.5399      0.879097     -0.555674      0.314527      0.573848      0.783484      0.873899      0.979510       1.03826       1.09382
  78  11 3723.0465    2.5075  7.1844 11.6412 -0.0001  0.0449   0.0085   0.1219    0.0228   0.0000   443.5336       6.94255       23.0499       2.10467      -4.93196      0.643390      0.921448       1.25053       1.43360       1.56964       1.68187       1.73666
  79   1 1351.1817    0.1310  0.1615  9.4110  0.0000  0.0066   0.0040   0.0167    0.0140   0.0000   440.8564     -0.303857       21.1319      0.408564      -3.18982      0.319400      0.151300      0.201857      0.239283      0.264935      0.291119      0.293032
  79   2 1688.9568    0.3643  0.4470  9.4956  0.0000  0.0081   0.0054   0.0209    0.0230   0.0000   441.5056    -0.0374484       20.6950     -0.643326      -2.64655     0.0995274      0.168270      0.223073      0.251351      0.282979      0.296259      0.293996
  79   3 1964.9480    0.7084  0.8904  9.7817  0.0000  0.0110   0.0074   0.0290    0.0415   0.0000   442.3052    -0.0820116       21.1154     -0.124129      -3.93561     -0.166571      0.229989      0.303159      0.347014      0.391342      0.428043      0.438381
  79   4 2223.6669    1.2168  1.3181 10.4685  0.0000  0.0132   0.0104   0.0367    0.0464   0.0000   442.7165      0.692224       21.4844      0.171631      -3.28475     -0.168883      0.271387      0.364139      0.410839      0.464516      0.486490      0.516174
  79   5 2461.5812    1.9648  1.7364 11.0693  0.0000  0.0153   0.0141   0.0406    0.0429   0.0000   442.3992       1.43278       20.2977       1.71905      -1.78331     -0.716775      0.312007      0.423881      0.477547      0.537004      0.583942      0.610943
  79   6 2688.1997    2.8773  1.6187 11.9505  0.0000  0.0145   0.0213   0.0382    0.0430   0.0000   442.6298       2.35210       21.7959     -0.220942      -1.50128      -1.20613      0.302281      0.404759      0.450811      0.501719      0.538590      0.566325
  79   7 2909.6494    3.8833  1.4748 12.9785  0.0001  0.0140   0.0313   0.0373    0.0404   0.0000   442.6355       3.46550       21.5573      0.544086      -2.53658    -0.0694007      0.288216      0.383683      0.431205      0.477086      0.504363      0.538153
  79   8 3123.9573    4.5481  1.7058 12.9664  0.0000  0.0147   0.0325   0.0389    0.0394   0.0000   442.9553       3.86180       21.1597       1.36174      -2.79806    -0.0549801      0.304303      0.406864      0.457896      0.511731      0.543107      0.561722
  79   9 3332.5597    4.0226  2.7023 12.5707  0.0000  0.0192   0.0226   0.0524    0.0294   0.0000   441.5964       6.15179       21.2908       1.11669      -2.50699      -1.76370      0.403283      0.543622      0.608045      0.675828      0.709841      0.733268
  79  10 3537.6323    3.1624  4.5606 12.0856 -0.0006  0.0288   0.0139   0.0796    0.0253   0.0000   440.7691       5.35973       20.9491       2.94381      -1.23758      -1.85689      0.585696      0.789651      0.894311      0.993330       1.05288       1.10234
  79  11 3739.2030    2.4482  7.5539 11.7005 -0.0001  0.0473   0.0082   0.1280    0.0216   0.0000   442.0318       6.47878       22.8354       1.82794      -4.20569      -3.79572      0.952560       1.29398       1.46864       1.62396       1.72750       1.81825
  80   1 1358.4792    0.1446  0.1384  9.3904  0.0000  0.0052   0.0042   0.0129    0.0137   0.0000   440.6232     -0.157775       20.9405      0.130462      -3.10716      0.298453      0.105648      0.133092      0.156081      0.180262      0.225153      0.219164
  80   2 1697.0511    0.3773  0.4790  9.4123  0.0000  0.0086   0.0053   0.0209    0.0236   0.0000   441.6150     -0.518504       20.7978      0.246486      -3.30280     -0.499424      0.171809      0.233372      0.267628      0.314915      0.326377      0.355600
  80   3 1974.1484    0.7299  0.9097  9.8257  0.0000  0.0110   0.0075   0.0297    0.0407   0.0000   442.3745      0.906217       21.9084     -0.647848      -3.01925     -0.490786      0.224077      0.299228      0.348309      0.383487      0.419308      0.442888
  80   4 2234.0193    1.2418  1.3985 10.4198  0.0000  0.0137   0.0102   0.0367    0.0432   0.0000   442.3267      0.351995       21.6225      0.663247      -2.73446     -0.705998      0.277868      0.382090      0.426105      0.475937      0.497485      0.531815
  80   5 2472.6311    1.9713  1.6840 11.2019  0.0000  0.0153   0.0144   0.0398    0.0414   0.0000   442.5292       1.68057       20.6513       1.30651      -2.50419     -0.452481      0.309765      0.421388      0.477918      0.531466      0.553701      0.585287
  80   6 2700.3761    2.9577  1.5466 12.0677  0.0000  0.0139   0.0224   0.0374    0.0418   0.0000   442.9999       1.81084       20.7761      0.471546      -2.79944     -0.462074      0.284729      0.382232      0.422342      0.471970      0.505673      0.524032
  80   7 2922.6928    3.9944  1.4923 12.8023  0.0000  0.0135   0.0308   0.0370    0.0405   0.0000   443.3851       3.63670       22.2681      0.876044      -3.21932     -0.175174      0.278268      0.376039      0.417454      0.471262      0.504802      0.534288
  80   8 3137.7631    4.5641  1.7793 12.8506  0.0000  0.0149   0.0319   0.0394    0.0405   0.0000   442.8843       4.33477       21.1455       1.32543      -3.35895      -1.32957      0.317871      0.428467      0.476480      0.536079      0.572344      0.602072
  80   9 3347.2212    3.9632  2.7368 12.5357  0.0000  0.0192   0.0220   0.0532    0.0286   0.0000   442.9638       5.82060       20.0286      0.987301      -1.22786     -0.457739      0.389666      0.525483      0.593598      0.656818      0.703373      0.730228
  80  10 3553.0374    3.1123  4.8037 12.0533  0.0010  0.0304   0.0133   0.0825    0.0252   0.0000   441.6046       5.84353       23.0049       2.41443      -1.79849      -2.13511      0.611365      0.823743      0.929003       1.04744       1.09726       1.16299
  80  11 3755.3982    2.3911  7.7936 11.6749  0.0000  0.0495   0.0080   0.1315    0.0210   0.0000   443.5789       5.73669       22.3983     -0.384924     -0.636855      -2.14445      0.988328       1.35067       1.52127       1.67345       1.79113       1.86912
  81   1 1365.7130    0.1435  0.1618  9.3765  0.0000  0.0057   0.0041   0.0157    0.0139   0.0000   440.6852     -0.305944       21.1046     0.0935210      -2.86399     -0.270419      0.122352      0.150495      0.178452      0.200523      0.215939      0.233504
  81   2 1705.0461    0.3797  0.4922  9.4253  0.0000  0.0088   0.0054   0.0214    0.0245   0.0000   441.7426     0.0316817       20.8762     -0.137940      -2.77010     -0.471907      0.174589      0.238025      0.266002      0.293575      0.310896      0.333527
  81   3 1983.3440    0.7440  0.9367  9.8661  0.0000  0.0112   0.0076   0.0300    0.0405   0.0000   442.2041      0.245449       21.0305      0.358041      -3.46289     0.0896382      0.222190      0.297143      0.334809      0.373211      0.397601      0.420368
  81   4 2244.2403    1.2765  1.3464 10.3912  0.0000  0.0132   0.0105   0.0353    0.0470   0.0000   442.9189       1.09203       20.9276      0.509988      -3.21878     -0.665133      0.268823      0.356511      0.404106      0.447427      0.476730      0.509343
  81   5 2483.5815    2.0334  1.6915 11.1636  0.0000  0.0148   0.0146   0.0401    0.0423   0.0000   442.3586       1.32013       21.5869      0.843629      -2.21062     -0.758536      0.309867      0.414362      0.464006      0.516237      0.559249      0.586677
  81   6 2712.3722    3.0475  1.5932 11.9589 -0.0014  0.0141   0.0224   0.0376    0.0442   0.0000   442.7548       2.73403       21.7560      0.564039      -3.27190      -1.01567      0.287106      0.383114      0.421588      0.481614      0.518719      0.538959
  81   7 2935.6636    4.0697  1.5348 12.6788  0.0000  0.0136   0.0305   0.0364    0.0444   0.0000   443.0759       4.13178       20.8843       1.24053      -2.05217      -1.15696      0.280468      0.372078      0.419817      0.475041      0.500926      0.512859
  81   8 3151.4940    4.5883  1.8085 12.8083  0.0000  0.0148   0.0314   0.0402    0.0394   0.0000   442.4520       3.64369       21.2265       1.09048      -3.72874      -2.04009      0.297777      0.402531      0.443357      0.486575      0.525400      0.540099
  81   9 3361.7382    3.8662  2.8749 12.5031  0.0000  0.0200   0.0210   0.0547    0.0282   0.0000   442.4943       5.10450       20.6221       1.58427      -2.35997      -2.14132      0.409543      0.545989      0.615811      0.691357      0.734164      0.763335
  81  10 3568.4135    3.0499  4.8809 12.0475  0.0000  0.0313   0.0130   0.0836    0.0251   0.0000   442.9183       5.21217       20.9776      0.892290      -2.64770      -2.39653      0.622994      0.850610      0.952111       1.05325       1.11497       1.16520
  82   1 1372.8860    0.1469  0.1708  9.4056  0.0000  0.0069   0.0040   0.0141    0.0139   0.0000   440.6987     0.0718222       20.8749     -0.262061      -3.14273     -0.106097      0.121287      0.180883      0.188588      0.225732      0.218074      0.248337
  82   2 1712.9686    0.3892  0.5323  9.4532  0.0000  0.0090   0.0053   0.0227    0.0249   0.0000   441.8816     -0.173702       21.0139      0.374335      -3.26950      0.379905      0.175720      0.241212      0.276882      0.302062      0.334981      0.348672
  82   3 1992.4256    0.7596  0.9549  9.8376  0.0000  0.0111   0.0075   0.0297    0.0421   0.0000   442.0072      0.934996       20.6935     -0.288446      -2.42948      0.428114      0.218993      0.289527      0.327136      0.363254      0.404247      0.420388
  82   4 2254.3601    1.3030  1.3903 10.5698  0.0000  0.0137   0.0107   0.0359    0.0443   0.0000   442.1586       1.08723       20.8647     0.0872994      -1.75835     -0.948000      0.268730      0.364606      0.407599      0.462635      0.486321      0.500005
  82   5 2494.4573    2.1098  1.7308 11.2935  0.0000  0.0149   0.0149   0.0407    0.0404   0.0000   442.1896       1.28566       21.0386      0.435600      -3.36390     -0.617499      0.301539      0.404114      0.452400      0.508099      0.530558      0.549696
  82   6 2724.4137    3.0694  1.6877 12.0367  0.0000  0.0142   0.0218   0.0398    0.0406   0.0000   442.6019       2.12233       20.4979       1.03690      -2.61469     -0.582954      0.288049      0.385438      0.437689      0.481945      0.513278      0.539666
  82   7 2948.5920    4.0742  1.5085 12.8911  0.0000  0.0135   0.0313   0.0376    0.0415   0.0000   443.2179       3.22818       19.9467     -0.180810      -2.47814     -0.620090      0.270454      0.369375      0.412437      0.466768      0.494511      0.522564
  82   8 3165.1684    4.5606  1.8653 12.8693  0.0001  0.0150   0.0306   0.0407    0.0382   0.0000   442.7701       3.70433       21.8686      0.671099      -2.44048      -1.10888      0.305634      0.407259      0.457482      0.505716      0.539630      0.561581
  82   9 3376.2343    3.9046  2.9232 12.5708  0.0002  0.0202   0.0211   0.0555    0.0283   0.0000   443.2527       5.19994       19.3684       2.13108      -2.32845      -1.99620      0.400433      0.541387      0.608566      0.688671      0.729895      0.766630
  82  10 3583.6031    3.0093  5.3147 11.9982  0.0005  0.0335   0.0117   0.0898    0.0247   0.0000   441.5317       5.46056       19.9257       2.14016      -2.13138      -1.05576      0.654740      0.885156       1.00296       1.10511       1.18657       1.24042
  83   1 1380.0330    0.1438  0.1678  9.3663  0.0000  0.0062   0.0040   0.0145    0.0139   0.0000   440.6023     -0.234258       21.2892      0.326580      -3.80175     -0.429484      0.124899      0.161182      0.188241      0.211048      0.219675      0.219040
  83   2 1720.8061    0.4015  0.5156  9.4789  0.0000  0.0084   0.0054   0.0223    0.0246   0.0000   441.3777     -0.144514       20.9408     -0.150763      -2.93686      0.501084      0.163108      0.217717      0.243630      0.277154      0.291018      0.304593
  83   3 2001.4558    0.7670  0.9695  9.8882  0.0000  0.0114   0.0076   0.0298    0.0419   0.0000   442.8685      0.890677       20.9419    -0.0295936      -3.16110     0.0761301      0.222861      0.298260      0.339382      0.377517      0.401106      0.422198
  83   4 2264.4020    1.3114  1.4619 10.5130  0.0000  0.0141   0.0104   0.0372    0.0434   0.0000   442.0111       1.12127       21.2372      0.781260      -2.86250      -1.16193      0.271672      0.365868      0.411697      0.458471      0.484895      0.509215
  83   5 2505.3095    2.1238  1.7773 11.2540  0.0000  0.0155   0.0148   0.0403    0.0408   0.0000   442.1063       2.47565       21.0329      0.758606      -3.20952     -0.543560      0.299980      0.411865      0.463670      0.520188      0.544559      0.572906
  83   6 2736.3366    3.1359  1.6187 12.1387  0.0000  0.0142   0.0228   0.0380    0.0418   0.0000   443.0106       3.36552       21.0433      0.797216      -3.08946      0.196274      0.275832      0.380784      0.422076      0.473857      0.498045      0.527478
  83   7 2961.3504    4.2681  1.5753 12.6235  0.0000  0.0135   0.0309   0.0360    0.0458   0.0000   442.6307       4.24187       20.7591      0.256912      -3.09293     -0.915382      0.274589      0.364166      0.404880      0.452672      0.475931      0.510690
  83   8 3178.7224    4.6069  1.8751 12.8419  0.0000  0.0150   0.0308   0.0408    0.0389   0.0000   442.8668       4.49361       21.2914       1.02966      -2.45481      0.225233      0.292149      0.393468      0.437668      0.493808      0.534465      0.560881
  83   9 3390.6169    3.8017  3.1130 12.4436  0.0000  0.0211   0.0197   0.0568    0.0278   0.0000   443.0011       5.25105       20.2968       1.05738      -1.37314      -1.57558      0.417362      0.560240      0.631299      0.707685      0.754139      0.790215
  83  10 3598.7599    2.9743  5.5019 11.9136  0.0005  0.0338   0.0112   0.0928    0.0248   0.0000   443.2522       5.24150       21.0979       2.94978     -0.941845      0.323014      0.658016      0.885640       1.00574       1.11117       1.19127       1.24898
  84   1 1387.1127    0.1508  0.1885  9.3735  0.0000  0.0067   0.0039   0.0153    0.0139   0.0000   440.5364     -0.237597       21.3561      0.393580      -3.70177      0.149483      0.123064      0.175605      0.200204      0.236117      0.230493      0.241593
  84   2 1728.5758    0.4079  0.5369  9.4281  0.0000  0.0088   0.0054   0.0221    0.0252   0.0000   441.3851     -0.127720       21.1041    -0.0263929      -3.22833     -0.175090      0.170453      0.229958      0.249080      0.284926      0.308882      0.325935
  84   3 2010.4553    0.7952  0.9851  9.8386  0.0000  0.0112   0.0076   0.0295    0.0436   0.0000   442.1955      0.545877       21.6472     -0.229171      -3.80888      0.171273      0.224657      0.298156      0.340389      0.386374      0.414123      0.432613
  84   4 2274.4020    1.3426  1.5205 10.5611  0.0000  0.0143   0.0103   0.0377    0.0403   0.0000   442.9539       1.22739       21.1837     -0.101709      -2.99421      -1.34552      0.270408      0.372221      0.411013      0.476116      0.503127      0.529187
  84   5 2516.0567    2.1527  1.7612 11.3362  0.0000  0.0149   0.0149   0.0403    0.0390   0.0000   442.6200       2.00640       21.5168       1.28426      -2.80185     -0.131995      0.290796      0.383103      0.437477      0.489557      0.517473      0.536195
  84   6 2748.1944    3.1537  1.6435 12.2577 -0.0017  0.0145   0.0230   0.0381    0.0386   0.0000   441.9912       2.98258       20.8601      0.112791      -2.01315     -0.215335      0.288339      0.390016      0.436620      0.496106      0.524374      0.547106
  84   7 2974.1502    4.2352  1.5114 12.9747  0.0000  0.0135   0.0322   0.0361    0.0406   0.0000   442.9175       3.30167       21.5387      0.280691      -2.08105      -1.09839      0.266570      0.355722      0.401387      0.446318      0.478080      0.495065
  84   8 3192.2147    4.5196  1.9640 12.9010  0.0000  0.0153   0.0293   0.0423    0.0340   0.0000   442.7787       3.65606       21.6216      0.319869      -2.65153     -0.924524      0.297273      0.398407      0.452291      0.498592      0.529949      0.554202
  84   9 3404.9222    3.7455  3.3118 12.3366  0.0001  0.0219   0.0186   0.0586    0.0282   0.0000   443.0699       5.32939       19.8138       1.50982      -2.31920      -2.07016      0.430562      0.576248      0.652533      0.720144      0.782298      0.802060
  84  10 3613.8699    2.9077  5.8294 11.8759  0.0000  0.0359   0.0105   0.0985    0.0246   0.0000   442.4154       6.93427       21.4083       3.23337      -3.20936      -3.88150      0.676586      0.922474       1.03490       1.16436       1.24132       1.28602
  85   1 1394.1374    0.1507  0.2022  9.3879  0.0000  0.0065   0.0039   0.0175    0.0141   0.0000   440.5372     0.0363565       21.0803    -0.0370608      -3.23785     -0.220615      0.126301      0.168630      0.194197      0.210424      0.225317      0.234530
  85   2 1736.2721    0.4295  0.5360  9.4905  0.0000  0.0088   0.0056   0.0211    0.0254   0.0000   441.5453      0.269769       21.1850      0.235409      -2.96234     -0.140450      0.169125      0.233091      0.261502      0.291030      0.303461      0.318637
  85   3 2019.4004    0.8011  0.9938  9.9589  0.0000  0.0114   0.0078   0.0308    0.0427   0.0000   441.8356      0.370872       21.4766      0.299552      -2.72964     -0.608981      0.213882      0.289489      0.331434      0.370544      0.393811      0.417305
  85   4 2284.3148    1.3808  1.4890 10.6627  0.0000  0.0141   0.0109   0.0379    0.0430   0.0000   442.4741       1.03941       21.2697       1.55437      -3.23916     0.0477185      0.269476      0.360773      0.409619      0.460478      0.493368      0.510507
  85   5 2526.7113    2.2116  1.7710 11.3907  0.0000  0.0151   0.0152   0.0401    0.0389   0.0000   442.5935       2.34324       21.1570    -0.0324907      -2.55567      -1.41624      0.286054      0.382440      0.434055      0.493781      0.520795      0.542551
  85   6 2760.0203    3.2363  1.6055 12.2382  0.0000  0.0140   0.0234   0.0374    0.0405   0.0000   443.4855       2.58687       21.3756      0.984751      -2.75804     -0.309918      0.276698      0.377373      0.416366      0.462222      0.492816      0.510707
  85   7 2986.7687    4.3147  1.5999 12.8490 -0.0000  0.0137   0.0310   0.0366    0.0399   0.0000   442.7985       3.69885       21.1182      0.912121      -2.84597     -0.565866      0.271211      0.364362      0.408443      0.459675      0.481182      0.505649
  85   8 3205.6078    4.4982  2.0211 12.7968  0.0000  0.0155   0.0286   0.0423    0.0363   0.0000   443.0411       4.13667       20.9324      0.322945      -3.27551     -0.838678      0.304999      0.406576      0.457273      0.507839      0.545734      0.564822
  85   9 3419.1975    3.6841  3.5171 12.3650 -0.0000  0.0227   0.0177   0.0628    0.0267   0.0000   442.0768       5.68493       20.1279      0.235949      -3.41367      -1.97264      0.440706      0.587243      0.662652      0.745686      0.795747      0.832294
  85  10 3628.9482    2.8741  6.0411 11.8557  0.0002  0.0366   0.0101   0.1008    0.0244   0.0000   442.0091       5.52660       22.1023       1.94533      -3.46844     -0.881766      0.705234      0.938627       1.08283       1.19389       1.27510       1.32697
  86   1 1401.0992    0.1571  0.1909  9.3662  0.0000  0.0063   0.0039   0.0149    0.0141   0.0000   440.3812     -0.166423       21.0192     -0.135699      -3.15249    -0.0815938      0.116663      0.157748      0.184891      0.197379      0.219872      0.232741
  86   2 1743.9019    0.4327  0.5507  9.5211  0.0000  0.0088   0.0055   0.0218    0.0256   0.0000   441.6706     -0.271238       21.3708      0.395046      -2.85874    0.00159996      0.159254      0.226260      0.247921      0.279705      0.294934      0.318535
  86   3 2028.2474    0.8118  1.0402  9.9671  0.0000  0.0117   0.0077   0.0313    0.0444   0.0000   441.9634       1.10231       21.7143     -0.177999      -3.77293     0.0498190      0.221981      0.299712      0.335629      0.376853      0.407482      0.430278
  86   4 2294.1350    1.4292  1.5013 10.5632  0.0006  0.0137   0.0107   0.0365    0.0434   0.0000   442.1846      0.480673       20.4795       1.62660      -2.87759      -1.07375      0.256048      0.345927      0.389251      0.432767      0.472430      0.487447
  86   5 2537.3356    2.2418  1.8007 11.4241  0.0000  0.0152   0.0151   0.0403    0.0381   0.0000   442.6775       2.13241       21.4559    -0.0896113      -3.50805     -0.144355      0.283735      0.383681      0.421849      0.484373      0.498921      0.530974
  86   6 2771.7147    3.2694  1.6645 12.3176  0.0000  0.0144   0.0231   0.0378    0.0385   0.0000   442.8303       2.56210       21.0096      0.325087      -2.91438     -0.441098      0.276722      0.375262      0.407429      0.463552      0.497252      0.525526
  86   7 2999.3346    4.4359  1.6011 12.8099  0.0000  0.0135   0.0313   0.0361    0.0421   0.0000   443.0179       3.53414       20.7403       1.14644      -2.59573     -0.893264      0.262905      0.349858      0.382896      0.434887      0.450696      0.484500
  86   8 3219.0032    4.5270  2.1641 12.6880 -0.0000  0.0160   0.0270   0.0434    0.0351   0.0000   442.6154       4.09608       20.6566       1.35566      -3.47862      -1.57908      0.305352      0.418363      0.451706      0.523091      0.555232      0.584711
  86   9 3433.3674    3.6831  3.6439 12.2414  0.0000  0.0232   0.0170   0.0625    0.0282   0.0000   442.4287       6.61067       20.7907      0.407312      -3.53640      -1.83436      0.441951      0.596761      0.671144      0.744537      0.791243      0.834025
  86  10 3643.8638    2.7536  6.1322 11.9308  0.0000  0.0386   0.0098   0.1044    0.0236   0.0000   441.5070       4.18103       21.4636       1.50008      -1.56190      -5.13945      0.727295      0.986923       1.11089       1.24014       1.34373       1.39713
  87   1 1408.0406    0.1650  0.2167  9.3588  0.0000  0.0065   0.0039   0.0168    0.0141   0.0000   440.5780    -0.0915139       20.8676      0.285569      -3.31308      0.210131      0.126932      0.167211      0.202148      0.219134      0.245885      0.254075
  87   2 1751.4515    0.4422  0.5891  9.5022  0.0000  0.0093   0.0055   0.0224    0.0271   0.0000   441.5725     -0.131790       21.2290      0.330129      -3.05108     -0.472291      0.174510      0.234581      0.272874      0.305587      0.309228      0.332980
  87   3 2037.0842    0.8519  1.1098  9.9150  0.0000  0.0120   0.0078   0.0325    0.0473   0.0000   442.1479      0.356470       21.3865      0.252370      -2.03443     -0.485543      0.222402      0.302154      0.335025      0.375373      0.400090      0.415825
  87   4 2303.8528    1.4399  1.5615 10.6561  0.0000  0.0144   0.0107   0.0373    0.0413   0.0000   442.9594      0.442731       20.2467      0.112741      -2.29087     -0.477789      0.267979      0.368618      0.406013      0.462900      0.481853      0.510552
  87   5 2547.8882    2.2957  1.7998 11.4886  0.0000  0.0151   0.0156   0.0407    0.0393   0.0000   443.1235       1.90899       21.0625       1.25049      -2.27204      0.992738      0.287614      0.389066      0.438588      0.486856      0.526012      0.544908
  87   6 2783.3995    3.3676  1.6097 12.3557  0.0000  0.0138   0.0241   0.0368    0.0398   0.0000   443.9422       2.53051       22.0226      0.464087      -3.16932     -0.517092      0.260239      0.349819      0.392490      0.442993      0.460019      0.488267
  87   7 3011.8357    4.4383  1.5917 12.8184 -0.0024  0.0135   0.0313   0.0364    0.0422   0.0000   443.0057       3.63082       20.7533       1.30737      -3.45766     -0.535135      0.256839      0.346435      0.386090      0.430794      0.452087      0.473332
  87   8 3232.2705    4.4243  2.1380 12.8808 -0.0000  0.0162   0.0270   0.0434    0.0324   0.0000   442.7121       4.41107       21.3478       2.23018      -3.96356     -0.603325      0.305959      0.416096      0.464143      0.511527      0.543832      0.573211
  87   9 3447.4857    3.5698  3.7397 12.2586 -0.0003  0.0239   0.0163   0.0646    0.0275   0.0000   442.9781       5.01686       20.7870       1.12336      -2.58930   -0.00755255      0.444716      0.598949      0.674355      0.764144      0.803703      0.854155
  87  10 3658.6838    2.7215  6.5716 11.9408  0.0003  0.0407   0.0094   0.1103    0.0225   0.0000   442.0848       5.73014       20.2249      0.556863      -2.27796      -2.19528      0.755705       1.02503       1.15836       1.28636       1.38304       1.44297
  88   1 1414.9047    0.1648  0.2372  9.3798  0.0000  0.0072   0.0038   0.0179    0.0142   0.0000   440.5697     -0.278247       20.8456    -0.0161921      -3.26762     -0.106496      0.124983      0.173911      0.196267      0.220968      0.217739      0.236888
  88   2 1758.9322    0.4531  0.5982  9.4907  0.0000  0.0091   0.0055   0.0228    0.0272   0.0000   441.3504     -0.139747       21.0170      0.557361      -2.72007      0.230470      0.162147      0.224242      0.241401      0.275447      0.288921      0.314913
  88   3 2045.8541    0.8490  1.1184  9.9697  0.0000  0.0122   0.0079   0.0324    0.0469   0.0000   442.3447      0.477875       21.1864     -0.105171      -3.11592      0.395144      0.225448      0.309163      0.343776      0.391480      0.404736      0.438141
  88   4 2313.4672    1.4757  1.5820 10.6583  0.0000  0.0140   0.0108   0.0387    0.0415   0.0000   442.5076      0.957709       20.8918      0.973767      -2.89141     -0.113541      0.255029      0.345879      0.400661      0.439870      0.477235      0.505081
  88   5 2558.4151    2.3630  1.7684 11.5959  0.0000  0.0148   0.0161   0.0401    0.0372   0.0000   442.7789       1.75097       20.4135       1.85850      -2.89764     -0.307860      0.273948      0.371679      0.413674      0.472084      0.495651      0.524640
  88   6 2794.9673    3.4010  1.5843 12.4906  0.0000  0.0137   0.0247   0.0370    0.0389   0.0000   442.6643       2.56495       21.6287     -0.366143      -2.85287     -0.358528      0.263785      0.355820      0.407704      0.449049      0.479996      0.500209
  88   7 3024.2661    4.4444  1.6632 12.8823 -0.0001  0.0137   0.0307   0.0373    0.0384   0.0000   443.1114       4.22956       20.9985      0.725824      -2.16189     -0.863478      0.256810      0.350220      0.390250      0.429547      0.462523      0.481083
  88   8 3245.4098    4.3597  2.2745 12.8267  0.0000  0.0165   0.0257   0.0457    0.0308   0.0000   442.1670       4.93845       20.7604     -0.307760      -2.42002      -1.27401      0.312113      0.419736      0.480142      0.534624      0.565717      0.586708
  88   9 3461.4369    3.5337  4.0870 12.2853  0.0006  0.0257   0.0155   0.0700    0.0262   0.0000   443.3284       6.51335       22.9082      0.978988      -3.76144      -1.30757      0.465075      0.641267      0.719248      0.803984      0.855103      0.892681
  88  10 3673.4605    2.7064  6.9340 11.8760  0.0002  0.0432   0.0089   0.1148    0.0223   0.0000   442.3509       6.22293       20.4287      0.759523      -4.09676      -1.67610      0.777039       1.05837       1.19429       1.32075       1.42142       1.48489
  89   0  959.5759    0.0322  0.0083  9.6862 -0.0002  0.0093   0.0061   0.0051    0.0114   0.0000   437.1395     -0.282333       20.9599      0.484125      -3.65679     -0.561422      0.196919      0.245509      0.389324      0.375114      0.513696      0.413586
  89   1 1421.7468    0.1608  0.2158  9.3895  0.0000  0.0066   0.0038   0.0169    0.0140   0.0000   440.1463     -0.104818       21.3550      0.148956      -3.15372     -0.448953      0.116326      0.146879      0.181443      0.193223      0.202080      0.210674
  89   2 1766.3466    0.4696  0.5896  9.4787  0.0000  0.0088   0.0056   0.0216    0.0280   0.0000   441.6121     -0.172559       21.2560    -0.0974131      -3.08751      0.594717      0.157340      0.213012      0.238829      0.273030      0.279046      0.301536
  89   3 2054.5739    0.8599  1.1165 10.0627  0.0000  0.0119   0.0079   0.0326    0.0450   0.0000   442.2441      0.140539       20.7909      0.887469      -3.69470      0.135090      0.219670      0.296732      0.339875      0.384206      0.399142      0.418231
  89   4 2323.0374    1.5063  1.6444 10.7114  0.0000  0.0145   0.0107   0.0384    0.0403   0.0000   442.4495       1.18818       21.0618      0.375733      -2.31309     -0.151290      0.262775      0.353429      0.399885      0.449301      0.475713      0.497290
  89   5 2568.8244    2.4151  1.7836 11.6904  0.0000  0.0150   0.0164   0.0400    0.0367   0.0000   442.6825       2.00550       20.8449      0.510927      -3.13340      0.228670      0.277584      0.374115      0.417575      0.467745      0.490774      0.509449
  89   6 2806.5167    3.4858  1.6226 12.4205  0.0000  0.0138   0.0245   0.0370    0.0402   0.0000   442.7113       2.55251       21.4269      0.696366      -3.52654     -0.880111      0.249481      0.340386      0.373786      0.421504      0.450393      0.465096
  89   7 3036.6195    4.4632  1.6600 12.9331  0.0000  0.0138   0.0307   0.0368    0.0388   0.0000   442.8050       3.23779       20.4715      0.891977      -2.99144     -0.223178      0.253746      0.342189      0.377911      0.430808      0.457155      0.477899
  89   8 3258.5142    4.4013  2.3574 12.7474 -0.0000  0.0166   0.0251   0.0458    0.0318   0.0000   443.0813       4.72649       21.0721      0.905772      -3.58089     -0.861816      0.306853      0.413880      0.462248      0.513641      0.559438      0.588010
  89   9 3475.4012    3.4627  3.9419 12.3643 -0.0011  0.0250   0.0155   0.0694    0.0257   0.0000   443.0249       4.80545       21.0865       2.16612      -1.83690      -1.27896      0.450285      0.609005      0.683582      0.759799      0.809087      0.842511
  89  10 3688.1056    2.6536  6.9794 11.8779 -0.0001  0.0435   0.0087   0.1166    0.0221   0.0000   442.6581       4.35843       22.3001     0.0325493      -2.16257       3.66995      0.776337       1.05596       1.18567       1.32528       1.41972       1.46877
  90   1 1428.5055    0.1663  0.2145  9.4302  0.0000  0.0066   0.0039   0.0155    0.0140   0.0000   440.7170      0.206837       20.7490      0.200979      -3.01777     -0.251453      0.118628      0.150536      0.181629      0.198568      0.207759      0.223777
  90   2 1773.6884    0.4631  0.6469  9.5357  0.0000  0.0095   0.0054   0.0236    0.0285   0.0000   441.2567     0.0379293       21.4634      0.106182      -3.66553     -0.116804      0.167211      0.226718      0.252720      0.289693      0.310974      0.329865
  90   3 2063.2399    0.8936  1.1082 10.0064  0.0000  0.0117   0.0080   0.0315    0.0479   0.0000   442.2965      0.760768       21.5632     0.0734691      -3.34558     -0.382114      0.208369      0.286688      0.318730      0.362412      0.380368      0.401568
  90   4 2332.5657    1.5214  1.6064 10.9583  0.0000  0.0144   0.0111   0.0388    0.0370   0.0000   442.4410       1.30073       21.7233     0.0873367      -2.23012    -0.0298842      0.257749      0.346596      0.382552      0.436989      0.461091      0.490250
  90   5 2579.2359    2.4060  1.7908 11.6837  0.0000  0.0149   0.0160   0.0401    0.0372   0.0000   442.5390       1.32138       21.4554      0.815155      -2.69751     -0.406947      0.270595      0.361301      0.409512      0.465259      0.489392      0.513509
  90   6 2817.9838    3.5371  1.6865 12.4051  0.0000  0.0139   0.0240   0.0374    0.0397   0.0000   442.7525       2.54711       21.1108    -0.0102853      -3.12075      -1.26824      0.255056      0.346296      0.385465      0.435779      0.464249      0.487083
  90   7 3048.8359    4.4852  1.7406 12.9843  0.0000  0.0140   0.0302   0.0384    0.0372   0.0000   442.1112       3.28671       21.2995       1.13310      -3.01590      -1.46324      0.255588      0.346219      0.386608      0.434072      0.455535      0.487966
  90   8 3271.5795    4.2351  2.4290 12.8179  0.0000  0.0172   0.0240   0.0477    0.0301   0.0000   443.3061       4.91488       20.8559      0.345553      -1.49603     -0.413280      0.316469      0.426009      0.474569      0.533670      0.570933      0.606615
  90   9 3489.2718    3.4765  4.3497 12.2397  0.0020  0.0266   0.0144   0.0726    0.0265   0.0000   443.5272       6.92280       21.6892       1.30938      -2.26532      -2.86729      0.488094      0.663364      0.751916      0.840716      0.897079      0.934652
  91   1 1435.2434    0.1763  0.2596  9.4078  0.0000  0.0071   0.0038   0.0185    0.0146   0.0000   440.4141     -0.110826       21.4400      0.129025      -3.68814      0.257232      0.127645      0.173439      0.196433      0.211205      0.227114      0.241717
  91   2 1780.9800    0.4815  0.6759  9.5259  0.0000  0.0095   0.0054   0.0235    0.0292   0.0000   441.3137     0.0147728       21.4348     0.0818952      -3.17940     -0.129283      0.166949      0.230628      0.261098      0.297639      0.317950      0.330906
  91   3 2071.8515    0.9119  1.1204 10.1554  0.0000  0.0120   0.0082   0.0313    0.0460   0.0000   442.0505     0.0891891       20.9899      0.615035      -2.73550    0.00684910      0.210737      0.285028      0.315451      0.353537      0.383927      0.399953
  91   4 2341.9777    1.5629  1.6777 10.9027  0.0000  0.0146   0.0109   0.0391    0.0383   0.0000   442.2997       1.14871       20.9326      0.730912      -3.31227     -0.832772      0.262801      0.351593      0.396167      0.452614      0.480855      0.500814
  91   5 2589.5080    2.5188  1.8035 11.6291 -0.0000  0.0147   0.0163   0.0390    0.0387   0.0000   442.6117       1.42619       20.9501      0.580591      -2.71378     0.0612270      0.260621      0.361293      0.403735      0.450254      0.477939      0.499670
  91   6 2829.3997    3.5900  1.6888 12.4446  0.0000  0.0139   0.0243   0.0371    0.0401   0.0000   443.1649       2.70831       22.0391      0.289615      -3.26828     -0.511301      0.248695      0.337118      0.375754      0.420739      0.450781      0.478412
  91   7 3061.0703    4.5289  1.6503 13.0688  0.0000  0.0136   0.0310   0.0364    0.0378   0.0000   442.9257       4.18973       21.1701   0.000330661      -1.74628     -0.271448      0.248878      0.332323      0.378350      0.423959      0.448282      0.470783
  91   8 3284.5983    4.3040  2.5328 12.7429  0.0000  0.0176   0.0233   0.0475    0.0307   0.0000   442.7681       5.09977       21.3573       1.35601      -3.15933      -2.11602      0.315484      0.433413      0.487358      0.543519      0.576589      0.604417
  91   9 3503.1124    3.3482  4.3995 12.3275 -0.0039  0.0277   0.0138   0.0760    0.0254   0.0000   442.9783       6.58241       22.7133      0.566564      -1.53259     -0.273539      0.488014      0.668355      0.747763      0.838183      0.898316      0.933849
  92   0  975.1330    0.0303  0.0111  9.7000  0.0000  0.0082   0.0056   0.0061    0.0112   0.0000   436.9734      0.892173       21.1249     -0.322981      -2.99544    -0.0606681      0.170898      0.161983      0.221126      0.289972      0.255851      0.302120
  92   1 1441.9357    0.1845  0.2046  9.3982  0.0000  0.0057   0.0040   0.0142    0.0141   0.0000   440.4532    -0.0924554       21.0732     0.0703539      -3.31157      0.118752      0.100844      0.131313      0.151060      0.174578      0.178527      0.196239
  92   2 1788.2133    0.4835  0.6832  9.5613  0.0000  0.0096   0.0055   0.0241    0.0294   0.0000   441.5127      0.112539       21.0331      0.273464      -3.54253      0.378340      0.163948      0.218783      0.247163      0.278773      0.302994      0.318054
  92   3 2080.3701    0.9243  1.1940 10.0658  0.0000  0.0121   0.0079   0.0326    0.0454   0.0000   441.9009      0.645537       20.9451   -0.00512905      -3.87008     -0.201153      0.214792      0.284519      0.322091      0.370725      0.388985      0.411447
  92   4 2351.3070    1.5871  1.7168 10.8729 -0.0000  0.0149   0.0108   0.0392    0.0377   0.0000   442.7138       1.77367       21.2184      0.292879      -2.98364      0.472355      0.259883      0.349206      0.390834      0.444534      0.475931      0.498144
  92   5 2599.7969    2.5532  1.8833 11.5411  0.0000  0.0149   0.0161   0.0401    0.0402   0.0000   442.7025       2.42663       21.5764    -0.0411029      -3.31591     -0.356015      0.270516      0.370894      0.416767      0.467273      0.503288      0.529991
  92   6 2840.6819    3.6421  1.6704 12.6004  0.0000  0.0138   0.0248   0.0375    0.0371   0.0000   443.1625       2.84668       20.6910      0.486965      -1.92464      -2.13065      0.242703      0.330621      0.367022      0.415990      0.441324      0.457593
  92   7 3073.1554    4.6099  1.7454 12.8918 -0.0014  0.0140   0.0304   0.0371    0.0395   0.0000   442.7955       3.39361       21.1269       1.65074      -3.20591      -1.29743      0.253523      0.341836      0.379623      0.431095      0.453326      0.480177
  92   8 3297.5071    4.2653  2.5667 12.7894  0.0000  0.0177   0.0232   0.0484    0.0297   0.0000   443.4282       5.40748       21.2869       1.22331      -3.74966     -0.566305      0.311304      0.420651      0.472178      0.535663      0.575206      0.595856
  92   9 3516.8558    3.3793  4.8041 12.2092  0.0042  0.0290   0.0129   0.0792    0.0257   0.0000   443.2971       4.75973       19.8441       1.98404      -2.18907      -1.30637      0.510570      0.684823      0.778931      0.869265      0.933389      0.983983
  93   1 1448.5810    0.1839  0.2158  9.4530  0.0000  0.0060   0.0040   0.0152    0.0140   0.0000   440.4418     0.0668792       21.1419     0.0236907      -3.08292      0.253774      0.107919      0.144445      0.171733      0.184432      0.200831      0.209143
  93   2 1795.3716    0.5108  0.6955  9.5575  0.0000  0.0093   0.0056   0.0241    0.0306   0.0000   441.2867     -0.228981       21.2263      0.269803      -3.43266      0.394631      0.162201      0.219116      0.243410      0.277491      0.309702      0.315821
  93   3 2088.8832    0.9474  1.1512 10.2125  0.0000  0.0121   0.0084   0.0318    0.0471   0.0000   441.9242      0.721726       21.5133     0.0306727      -2.71958      0.354891      0.206219      0.279641      0.311819      0.357737      0.384987      0.395879
  93   4 2360.5517    1.6134  1.7667 10.9914  0.0002  0.0150   0.0109   0.0405    0.0359   0.0000   442.3759       1.38112       21.6459     -0.619720      -3.47529     -0.808388      0.261294      0.353063      0.393493      0.440819      0.462256      0.482405
  93   5 2610.0122    2.5748  1.8487 11.7916  0.0000  0.0151   0.0167   0.0397    0.0378   0.0000   442.7497       1.79341       20.7796      0.679631      -2.11216     -0.115286      0.264703      0.363771      0.406032      0.458133      0.492146      0.512504
  93   6 2851.9857    3.7555  1.6712 12.5297  0.0000  0.0135   0.0252   0.0363    0.0398   0.0000   443.0629       2.80891       21.2031      0.803919      -3.15059     -0.356857      0.239519      0.316980      0.368916      0.411521      0.440796      0.465668
  93   7 3085.1843    4.5743  1.8247 13.0239 -0.0002  0.0142   0.0294   0.0386    0.0349   0.0000   442.7719       3.99167       21.5927     -0.198561      -2.92933      -1.54428      0.249557      0.335369      0.378623      0.422512      0.448845      0.467937
  93   8 3310.3702    4.1505  2.7340 12.8095 -0.0001  0.0188   0.0218   0.0504    0.0279   0.0000   443.6486       4.76917       21.3564      0.476601      -2.06845      -1.13694      0.324411      0.443778      0.500034      0.554949      0.591149      0.623333
  93   9 3530.5447    3.1887  4.8875 12.2911 -0.0037  0.0309   0.0123   0.0840    0.0250   0.0000   442.9876       4.67397       20.3898      0.949505      -2.60162      -1.18037      0.532990      0.716658      0.818408      0.909385      0.969688       1.02437
  94   0  985.4159    0.0305  0.0046  9.6771  0.0000  0.0149   0.0057   0.0032    0.0110   0.0000   438.1523       1.07012       21.6297       2.79950     -0.686297       1.14614      0.338407      0.533875      0.475065      0.636307      0.460815      0.753827
  94   1 1455.1622    0.1846  0.2411  9.4122  0.0000  0.0066   0.0039   0.0160    0.0142   0.0000   440.1819   -0.00660730       21.3016      0.516881      -3.27996      0.279743      0.112434      0.155770      0.184205      0.200961      0.208137      0.217766
  94   2 1802.4626    0.5102  0.6591  9.5708  0.0000  0.0091   0.0056   0.0222    0.0295   0.0000   441.1842      0.189807       20.8825     0.0416880      -3.36586     -0.502392      0.159119      0.215221      0.244600      0.271397      0.286560      0.303059
  94   3 2097.3296    0.9472  1.3431 10.0160  0.0000  0.0131   0.0075   0.0341    0.0430   0.0000   441.8945      0.324491       21.1889     -0.354773      -2.71543     -0.112738      0.221148      0.302409      0.341042      0.384045      0.410610      0.428152
  94   4 2369.7901    1.6621  1.8155 10.9420  0.0000  0.0153   0.0109   0.0407    0.0372   0.0000   442.5197      0.515710       21.4784      0.562544      -3.36464      -1.01894      0.258500      0.359137      0.401685      0.448431      0.479391      0.500488
  94   5 2620.1377    2.5971  1.8464 11.9114  0.0000  0.0150   0.0169   0.0401    0.0351   0.0000   442.9639       2.73215       21.0746      0.693307      -2.82589     -0.951592      0.262992      0.357659      0.395304      0.447075      0.476070      0.503441
  94   6 2863.1709    3.7686  1.5929 12.8285  0.0000  0.0135   0.0268   0.0367    0.0374   0.0000   443.1407       3.07916       21.8194    -0.0194720      -2.45805      -1.05950      0.235877      0.318450      0.355070      0.401688      0.427717      0.449566
  94   7 3097.1521    4.5759  1.8856 13.0251 -0.0000  0.0145   0.0290   0.0394    0.0349   0.0000   443.3761       3.63828       22.5503       1.23293      -2.54313      -1.55969      0.256686      0.342452      0.384630      0.436897      0.462972      0.483572
  94   8 3323.1367    4.1325  2.7752 12.7718  0.0000  0.0186   0.0213   0.0515    0.0277   0.0000   443.1832       5.56439       21.0817       1.64019      -2.94824     -0.867024      0.319410      0.426973      0.481986      0.540765      0.572145      0.599502
  94   9 3544.0712    3.2600  5.2693 12.2358  0.0026  0.0317   0.0119   0.0872    0.0251   0.0000   442.2511       5.98825       21.7175      0.889228      -1.27527      -1.35666      0.547072      0.738806      0.824826      0.934362       1.00182       1.05354
  95   0  990.5501    0.0287  0.0072  9.6207 -0.0003  0.0077   0.0047   0.0038    0.0110   0.0000   436.8375      0.197639       20.5566      0.499945      -3.96210      0.913819      0.127636      0.171916      0.197352      0.206971      0.326206      0.264486
  95   1 1461.6944    0.1881  0.2451  9.3682  0.0000  0.0066   0.0039   0.0156    0.0143   0.0000   440.5776     -0.178640       21.2416      0.267645      -3.43925     -0.350229      0.114563      0.152354      0.178055      0.194640      0.198602      0.206857
  95   2 1809.5378    0.5113  0.7097  9.5624  0.0000  0.0094   0.0056   0.0242    0.0300   0.0000   440.8258      0.245367       21.4856      0.409137      -2.54345      -1.01256      0.159772      0.216829      0.239200      0.279682      0.291424      0.312891
  95   3 2105.7390    0.9756  1.2384 10.1512  0.0000  0.0123   0.0081   0.0328    0.0432   0.0000   442.0969      0.174376       21.3954      0.248241      -3.76429     -0.246353      0.208340      0.282277      0.316142      0.364456      0.383938      0.411962
  95   4 2378.8924    1.6778  1.8238 10.9290  0.0000  0.0153   0.0109   0.0405    0.0369   0.0000   442.2011      0.847276       21.8239     -0.338243      -2.32846     -0.632658      0.258757      0.351788      0.391964      0.439183      0.467829      0.488051
  95   5 2630.2721    2.6518  1.9038 11.7882  0.0000  0.0150   0.0165   0.0404    0.0351   0.0000   442.6100       1.71543       21.3156      0.815229      -3.00444     -0.492611      0.258294      0.343319      0.386445      0.438901      0.474744      0.495597
  95   6 2874.3007    3.7871  1.6494 12.6866  0.0000  0.0135   0.0257   0.0369    0.0361   0.0000   442.8694       2.98071       21.1894     0.0468565      -3.56858     -0.721904      0.237965      0.320685      0.361186      0.412513      0.438769      0.452002
  95   7 3109.0668    4.6492  1.8424 12.9565  0.0000  0.0143   0.0296   0.0384    0.0368   0.0000   443.1195       4.22399       21.3852      0.467967      -2.78276     -0.960843      0.245279      0.335951      0.369471      0.419253      0.444052      0.464188
  95   8 3335.8699    4.1227  3.0111 12.5931  0.0000  0.0194   0.0202   0.0536    0.0285   0.0000   442.8113       4.84977       20.5623       1.41190      -3.07402     -0.434882      0.337102      0.455950      0.511539      0.580016      0.609933      0.652381
  95   9 3557.6036    3.1231  5.3029 12.2488  0.0000  0.0335   0.0116   0.0894    0.0244   0.0000   443.8595       6.48331       20.2693       2.08699      -3.30218     -0.596524      0.565269      0.768484      0.864105      0.976688       1.02918       1.09158
  96   0  995.5768    0.0411  0.0308  9.6081  0.0000  0.0106   0.0048   0.0112    0.0111   0.0000   437.2543      0.384839       20.4383     -0.464694      -3.10982   -0.00600157      0.151826      0.256972      0.225933      0.320180      0.311286      0.304238
  96   1 1468.1999    0.1905  0.2690  9.3869  0.0000  0.0069   0.0039   0.0173    0.0146   0.0000   440.3407   -0.00934233       21.0591     -0.163792      -3.34831      0.195331      0.122626      0.149063      0.176508      0.193094      0.198405      0.217860
  96   2 1816.5268    0.5160  0.7520  9.5506  0.0000  0.0098   0.0055   0.0249    0.0312   0.0000   441.3534     -0.361264       21.2691      0.437112      -3.34749      0.442990      0.162979      0.218621      0.245708      0.272617      0.290229      0.302253
  96   3 2114.0433    0.9684  1.3398 10.2422  0.0000  0.0132   0.0078   0.0351    0.0381   0.0000   442.4873      0.350196       20.5667      0.309034      -2.67988     -0.544955      0.218822      0.304008      0.339655      0.376096      0.403525      0.427371
  96   4 2387.9841    1.7373  1.8422 11.0001  0.0000  0.0150   0.0112   0.0406    0.0366   0.0000   442.2364      0.790248       21.0532    -0.0988125      -2.76178      -1.39712      0.256983      0.345018      0.391705      0.442842      0.476157      0.497770
  96   5 2640.2826    2.7141  1.8970 11.7965  0.0000  0.0148   0.0169   0.0401    0.0373   0.0000   442.6195       2.32840       22.0562      0.147954      -2.59410     -0.268632      0.252312      0.341617      0.381652      0.434339      0.465347      0.481686
  96   6 2885.3835    3.9003  1.7154 12.5646  0.0000  0.0137   0.0254   0.0360    0.0384   0.0000   442.9312       3.08860       21.5366      0.377022      -2.99524     -0.264537      0.234304      0.316654      0.349388      0.401446      0.425429      0.440841
  96   7 3120.9206    4.6415  1.8865 13.0044  0.0000  0.0144   0.0289   0.0390    0.0346   0.0000   443.1347       3.70764       21.0752       1.03862      -3.28531      -1.01421      0.246093      0.333326      0.374326      0.412456      0.441856      0.467452
  96   8 3348.5170    4.0299  3.0629 12.6214  0.0000  0.0199   0.0196   0.0548    0.0283   0.0000   443.6312       4.01274       20.1422       1.26261      -2.82221      -2.29397      0.339843      0.460009      0.519315      0.583014      0.637457      0.660163
  96   9 3571.0607    3.0760  5.5633 12.2924  0.0000  0.0344   0.0111   0.0948    0.0233   0.0000   442.9053       3.75714       20.1651       3.34128      -1.68295     -0.708881      0.576399      0.782305      0.892342      0.987356       1.06542       1.11976
  97   0 1000.6286    0.0423  0.0410  9.6363  0.0000  0.0126   0.0048   0.0162    0.0111   0.0000   436.9814     -0.806872       20.2113     -0.356803      -3.98694     -0.896234      0.204554      0.299272      0.328799      0.324485      0.345130      0.312678
  97   1 1474.6465    0.1996  0.2580  9.3868  0.0000  0.0062   0.0039   0.0166    0.0144   0.0000   440.3143      0.126802       21.1679      0.172791      -3.49577     -0.108215      0.111524      0.149073      0.168050      0.179246      0.189008      0.202654
  97   2 1823.4714    0.5367  0.7947  9.5355  0.0000  0.0101   0.0055   0.0254    0.0327   0.0000   441.2228      0.117142       21.2643    0.00732836      -3.16415      0.236981      0.165841      0.221339      0.245397      0.277654      0.296876      0.309363
  97   3 2122.3584    0.9993  1.3176 10.2669  0.0000  0.0127   0.0080   0.0346    0.0403   0.0000   442.1572      0.371499       21.8552      0.371325      -3.69886      0.284676      0.208381      0.285772      0.316313      0.357754      0.378378      0.415045
  97   4 2396.9969    1.7466  1.8042 11.1234 -0.0001  0.0151   0.0114   0.0402    0.0358   0.0000   442.4069      0.854403       20.9971      0.613209      -3.30208     -0.485142      0.250871      0.344172      0.376114      0.433585      0.461173      0.488046
  97   5 2650.3223    2.7293  1.8989 11.9474  0.0000  0.0151   0.0172   0.0404    0.0354   0.0000   441.9480       1.55874       21.3195      0.214724      -3.03218     -0.943266      0.251846      0.341895      0.389642      0.437221      0.459808      0.489926
  97   6 2896.3520    3.9529  1.7050 12.6881  0.0000  0.0136   0.0258   0.0364    0.0370   0.0000   442.9336       2.98158       21.0672      0.499402      -2.78859     -0.350090      0.235472      0.316554      0.347496      0.396162      0.422723      0.440849
  97   7 3132.6768    4.5762  1.9316 13.0124  0.0000  0.0146   0.0281   0.0394    0.0337   0.0000   443.4918       3.81049       21.4295      0.792164      -1.94165      -1.01494      0.246788      0.335774      0.374397      0.428936      0.449403      0.474966
  97   8 3361.0731    4.0267  3.2008 12.6692  0.0001  0.0204   0.0191   0.0566    0.0270   0.0000   443.2978       5.24697       21.1760       1.61079      -2.95842      0.216654      0.342801      0.465125      0.522151      0.589636      0.633037      0.655270
  97   9 3584.4738    3.0147  5.6800 12.3031 -0.0008  0.0356   0.0109   0.0965    0.0233   0.0000   443.5088       4.38918       21.2121      0.226282      -1.88713      -2.97058      0.582608      0.798700      0.900632       1.00448       1.06756       1.14397
  98   0 1005.6493    0.0371  0.0164  9.6245  0.0000  0.0091   0.0048   0.0075    0.0109   0.0000   437.3533     -0.535777       21.1113     -0.193414      -3.42732      0.516993      0.168134      0.192416      0.282378      0.309989      0.344116      0.294684
  98   1 1481.0499    0.2033  0.2817  9.3967  0.0000  0.0068   0.0038   0.0169    0.0147   0.0000   440.1828     0.0533046       20.9340     -0.181346      -3.32088    -0.0121079      0.114016      0.146350      0.169783      0.185623      0.199185      0.214078
  98   2 1830.3656    0.5416  0.8024  9.5565  0.0000  0.0099   0.0055   0.0258    0.0330   0.0000   441.1123    -0.0301323       21.1091     -0.236180      -3.19196    -0.0417782      0.161646      0.216718      0.242425      0.277849      0.295594      0.310977
  98   3 2130.5720    1.0271  1.3392 10.1332  0.0000  0.0125   0.0079   0.0341    0.0435   0.0000   442.0289      0.453482       21.4857     0.0242680      -3.09321     -0.666395      0.205665      0.279488      0.316009      0.354088      0.378661      0.396248
  98   4 2405.8963    1.8019  1.8464 11.1527  0.0000  0.0151   0.0116   0.0407    0.0362   0.0000   442.1347       1.64913       21.2470     -0.163628      -2.41952     -0.490440      0.244527      0.328392      0.370466      0.416378      0.445076      0.466452
  98   5 2660.2803    2.7598  1.9909 11.8986  0.0000  0.0155   0.0167   0.0408    0.0350   0.0000   442.5079       1.59935       21.7649       1.54596      -2.47353     -0.779019      0.251606      0.346378      0.385118      0.440559      0.462009      0.493667
  98   6 2907.3265    4.0480  1.7378 12.5297  0.0000  0.0136   0.0254   0.0358    0.0408   0.0000   443.2384       2.57834       21.3259      0.353097      -2.45322     -0.931449      0.227519      0.308048      0.342686      0.384171      0.403084      0.433439
  98   7 3144.3976    4.6017  2.0358 12.9779  0.0000  0.0150   0.0273   0.0403    0.0335   0.0000   443.1688       3.37752       20.8538      0.936974      -1.83490      -1.20894      0.249331      0.337936      0.374423      0.419777      0.449973      0.474439
  98   8 3373.6150    3.9505  3.2944 12.6477  0.0000  0.0212   0.0183   0.0569    0.0270   0.0000   443.1276       5.74261       19.8887       2.45999      -2.72901      -1.61022      0.353286      0.484363      0.542148      0.606680      0.644012      0.681384
  98   9 3597.7605    3.0097  5.8659 12.2445  0.0013  0.0362   0.0105   0.0980    0.0234   0.0000   442.3582       4.39021       20.9178     -0.562281      -2.77339     -0.904105      0.596297      0.802193      0.916245       1.01535       1.10286       1.15899
  99   0 1010.6147    0.0473  0.0511  9.6177  0.0000  0.0104   0.0047   0.0147    0.0111   0.0000   437.2876    0.00659351       20.7193     -0.664490      -3.10816      0.250582      0.160078      0.207722      0.265156      0.294258      0.274262      0.349055
  99   1 1487.4090    0.2009  0.2892  9.3722  0.0000  0.0070   0.0038   0.0170    0.0147   0.0000   440.2018     0.0515960       21.1170    -0.0741294      -3.39762     -0.129847      0.113970      0.146999      0.168165      0.191656      0.218047      0.223178
  99   2 1837.2107    0.5545  0.7654  9.6511  0.0000  0.0096   0.0057   0.0250    0.0318   0.0000   440.8826     -0.265548       21.4016     0.0313252      -3.26964     -0.146037      0.149781      0.201994      0.234805      0.262773      0.286680      0.298571
  99   3 2138.7886    1.0486  1.4121 10.1973  0.0000  0.0130   0.0079   0.0348    0.0416   0.0000   441.7979      0.604447       21.1468     -0.105074      -3.70502     -0.412118      0.210430      0.287297      0.320426      0.361435      0.386453      0.407774
  99   4 2414.7914    1.7999  1.9367 11.1755  0.0000  0.0157   0.0113   0.0420    0.0345   0.0000   442.3531       1.38372       20.8474      0.449647      -2.97815     -0.330964      0.254527      0.348555      0.387766      0.435798      0.466722      0.492637
  99   5 2670.1893    2.8485  1.8279 12.0810  0.0000  0.0145   0.0180   0.0391    0.0350   0.0000   442.6446       1.90021       20.8796      0.476316      -2.72691     -0.199830      0.238139      0.321752      0.365498      0.406322      0.434693      0.456350
  99   6 2918.1812    4.0947  1.7963 12.6226  0.0000  0.0138   0.0255   0.0365    0.0385   0.0000   443.1090       2.96780       21.3391      0.890402      -2.71521     -0.982689      0.229985      0.310494      0.347865      0.388637      0.417445      0.433440
  99   7 3156.0317    4.5931  2.1058 12.9709  0.0000  0.0152   0.0267   0.0413    0.0326   0.0000   442.9867       3.71240       21.1307      0.417724      -2.42826     -0.698198      0.254171      0.340646      0.386960      0.431611      0.474012      0.493073
  99   8 3386.1511    3.9352  3.6049 12.5355  0.0001  0.0227   0.0171   0.0606    0.0275   0.0000   443.7850       4.37602       20.2079       1.37788      -2.62237     -0.628053      0.373510      0.507680      0.574619      0.637957      0.685760      0.712928
  99   9 3611.1052    2.9276  6.2476 12.2477 -0.0007  0.0387   0.0099   0.1041    0.0219   0.0000   442.1806       6.20339       21.6029      0.984727      0.132159      -1.92790      0.630330      0.848453      0.973834       1.08284       1.14271       1.21618
 100   0 1015.5379    0.0519  0.0857  9.5792  0.0000  0.0144   0.0050   0.0243    0.0113   0.0000   437.2095     -0.408266       20.7370     -0.364088      -3.07239     -0.566076      0.217974      0.345064      0.344402      0.384771      0.389339      0.377065
 100   1 1493.7400    0.2112  0.2729  9.3919  0.0000  0.0065   0.0039   0.0159    0.0147   0.0000   440.3457      0.214512       20.9959      0.150314      -3.06164    -0.0744391      0.103771      0.140680      0.164487      0.169014      0.184512      0.197531
 100   2 1843.9812    0.5589  0.8354  9.6549  0.0000  0.0100   0.0056   0.0267    0.0318   0.0000   440.9233      0.533863       20.8753     -0.205300      -3.44904     -0.261828      0.162253      0.217413      0.242446      0.279433      0.294399      0.307837
 100   3 2146.8973    1.0682  1.4035 10.2556  0.0000  0.0130   0.0080   0.0341    0.0402   0.0000   441.9755       1.03082       21.1508      0.307017      -3.48201     -0.408594      0.208972      0.281680      0.322704      0.369346      0.394958      0.412514
 100   4 2423.6148    1.8164  1.9209 11.2419  0.0000  0.0156   0.0114   0.0423    0.0341   0.0000   441.8293       1.61027       21.6789      0.335586      -3.29853     -0.125338      0.253282      0.348150      0.395208      0.436053      0.468477      0.489127
 100   5 2680.0554    2.8805  1.8476 12.1416  0.0000  0.0147   0.0181   0.0391    0.0339   0.0000   442.6738       2.07292       21.2398       1.12269      -3.43475     -0.925178      0.238519      0.316426      0.366956      0.407138      0.430667      0.461617
 100   6 2929.0349    4.0589  1.7298 12.8120  0.0000  0.0136   0.0260   0.0371    0.0353   0.0000   443.2306       2.86909       21.0513      0.587892      -3.21155     -0.941928      0.222330      0.303200      0.338243      0.386517      0.414004      0.434551
 100   7 3167.6288    4.5306  2.1237 12.9746  0.0000  0.0153   0.0260   0.0420    0.0318   0.0000   442.7606       3.53629       21.3881       1.27429      -3.22918      -1.50864      0.254871      0.338058      0.381799      0.429914      0.457878      0.481300
 100   8 3398.5635    3.8387  3.6670 12.6000  0.0000  0.0229   0.0168   0.0629    0.0265   0.0000   442.9300       4.10587       18.9930      0.814386      -2.52731      -1.55581      0.375386      0.500115      0.570990      0.644500      0.694855      0.726393
 100   9 3624.2324    2.8802  6.3417 12.1916  0.0000  0.0396   0.0096   0.1064    0.0221   0.0000   444.0641       4.48254       21.4352      0.782368      -2.98632      0.271682      0.625788      0.860990      0.972590       1.08894       1.16398       1.21995
 101   0 1020.5147    0.0488  0.0632  9.6115  0.0000  0.0103   0.0046   0.0200    0.0111   0.0000   437.2012     -0.624290       20.9355      0.646886      -2.71100    -0.0861648      0.157402      0.251772      0.265726      0.314323      0.324422      0.392943
 101   1 1500.0433    0.2135  0.3195  9.4215  0.0000  0.0076   0.0038   0.0176    0.0152   0.0000   440.1575     -0.246281       21.1528      0.413255      -3.08217     0.0510140      0.114271      0.157299      0.173348      0.210988      0.216590      0.226584
 101   2 1850.7474    0.5731  0.8529  9.6287  0.0000  0.0100   0.0056   0.0266    0.0340   0.0000   441.1719    -0.0947406       21.4786     0.0630902      -3.06027     -0.206445      0.162430      0.213245      0.254766      0.278307      0.294853      0.312680
 101   3 2155.0046    1.0975  1.4828 10.2050  0.0000  0.0131   0.0079   0.0354    0.0418   0.0000   441.9359      0.816160       21.6471     -0.135739      -3.67720     -0.458690      0.209886      0.283449      0.317479      0.359254      0.387164      0.403930
 101   4 2432.3514    1.8980  1.9855 11.1368  0.0000  0.0155   0.0114   0.0420    0.0373   0.0000   442.2709      0.818167       21.5083     -0.379953      -3.93698   0.000254626      0.246682      0.334207      0.373856      0.422608      0.448748      0.473815
 101   5 2689.8624    2.8922  1.9047 12.2079 -0.0001  0.0150   0.0179   0.0400    0.0326   0.0000   443.1449       2.28074       21.6006      0.381874      -3.57874     -0.675995      0.239004      0.327657      0.366943      0.413920      0.441790      0.459021
 101   6 2939.7809    4.1446  1.8055 12.7581  0.0000  0.0137   0.0254   0.0370    0.0353   0.0000   443.0838       3.68122       21.1018      0.796638      -2.77177      -1.60151      0.224658      0.303213      0.339904      0.385552      0.408294      0.431848
 101   7 3179.1338    4.6449  2.1767 12.9208  0.0000  0.0152   0.0256   0.0410    0.0322   0.0000   443.0646       3.66801       21.0649      0.695003      -2.72965      -1.17793      0.247629      0.334318      0.379190      0.422301      0.457745      0.479146
 101   8 3410.8752    3.7538  3.6373 12.6377 -0.0002  0.0229   0.0166   0.0633    0.0265   0.0000   443.6527       5.26865       21.3132       1.88791      -2.12067      -1.83545      0.370426      0.498173      0.570332      0.627389      0.685890      0.711460
 102   0 1025.3809    0.0368  0.0384  9.5568 -0.0594  0.0150   0.0049   0.0148    0.0110   0.0000   437.3029     -0.633472       20.9308      0.425089      -2.69368     -0.377714      0.209570      0.348051      0.355598      0.449559      0.345179      0.456257
 102   1 1506.2596    0.2210  0.3196  9.3821  0.0000  0.0072   0.0038   0.0175    0.0152   0.0000   440.4539     0.0513761       20.9921      0.105997      -3.51872      0.226330      0.114257      0.153891      0.177394      0.194630      0.211129      0.216601
 102   2 1857.4422    0.5736  0.8655  9.5920  0.0000  0.0101   0.0056   0.0270    0.0343   0.0000   440.6550     -0.170589       21.1723      0.163710      -2.93156      0.317723      0.160199      0.212597      0.241835      0.265369      0.288733      0.306057
 102   3 2163.0382    1.0867  1.4664 10.3338  0.0000  0.0134   0.0079   0.0361    0.0378   0.0000   442.0494      0.834376       22.0240     0.0172439      -3.48098     0.0507884      0.209380      0.288446      0.315557      0.356946      0.382806      0.405256
 102   4 2441.0774    1.9311  2.0149 11.2331  0.0000  0.0158   0.0115   0.0422    0.0346   0.0000   441.7791       1.78803       21.5465       1.10571      -2.06088     -0.544235      0.250014      0.339351      0.383010      0.430270      0.463638      0.497193
 102   5 2699.6432    2.9971  1.9350 12.0722  0.0000  0.0148   0.0181   0.0396    0.0355   0.0000   442.5497       2.61822       21.1367      0.203603      -2.43025     -0.594346      0.239774      0.327658      0.362103      0.412331      0.438179      0.458926
 102   6 2950.4399    4.1803  1.8298 12.7015  0.0000  0.0139   0.0254   0.0368    0.0362   0.0000   443.1802       3.32567       21.3719      0.280077      -2.54419      -1.14708      0.228484      0.308953      0.349286      0.392275      0.410755      0.429038
 102   7 3190.5803    4.5955  2.3161 12.9006 -0.0000  0.0160   0.0248   0.0429    0.0307   0.0000   442.7416       4.36467       21.3240      0.715078      -2.86594      -1.40126      0.255225      0.345918      0.383498      0.439179      0.463591      0.484656
 102   8 3423.1381    3.7344  3.8537 12.6160  0.0001  0.0238   0.0159   0.0672    0.0255   0.0000   442.9411       4.91584       20.8467       1.28189      -1.80686      -1.51591      0.382121      0.512907      0.579382      0.649882      0.698576      0.735444
 103   0 1030.2825    0.0468  0.0458  9.6014  0.0000  0.0119   0.0042   0.0135    0.0108   0.0000   437.1406     -0.251195       20.9156      0.591669      -3.45669     -0.435426      0.132641      0.256919      0.209040      0.304840      0.270977      0.304868
 103   1 1512.4599    0.2242  0.3176  9.3890  0.0000  0.0070   0.0038   0.0169    0.0153   0.0000   440.0483     0.0657230       20.9061    -0.0481419      -2.92159    -0.0966107      0.105692      0.142120      0.168348      0.181076      0.203614      0.209843
 103   2 1864.0763    0.5969  0.8820  9.6883  0.0000  0.0103   0.0057   0.0265    0.0351   0.0000   441.1239     -0.211779       21.0286      0.240177      -3.21618      0.316586      0.156872      0.218773      0.244683      0.281862      0.296374      0.310109
 103   3 2170.9866    1.1084  1.5181 10.4244  0.0000  0.0135   0.0080   0.0363    0.0373   0.0000   441.9781      0.718348       21.6528      0.405966      -2.96542      0.107453      0.213484      0.282676      0.325220      0.365861      0.387594      0.415380
 103   4 2449.6809    1.9158  2.0390 11.4076  0.0000  0.0161   0.0116   0.0437    0.0334   0.0000   442.2187       1.49549       20.8811    -0.0141809      -2.67347    -0.0295795      0.255289      0.341677      0.385822      0.435382      0.458862      0.493426
 103   5 2709.3445    3.0708  1.9122 12.0442  0.0000  0.0145   0.0181   0.0383    0.0367   0.0000   442.8244       2.14608       21.2549      0.415920      -3.15685     -0.718412      0.230672      0.313201      0.348027      0.397636      0.422787      0.440711
 103   6 2961.1138    4.2592  1.8272 12.8072 -0.0000  0.0136   0.0259   0.0376    0.0356   0.0000   443.0622       2.56970       21.5215      0.549204      -2.66998      -1.72433      0.216382      0.297820      0.329150      0.373454      0.394541      0.416244
 103   7 3202.0200    4.5163  2.3278 12.9881 -0.0002  0.0163   0.0244   0.0434    0.0302   0.0000   443.0448       4.54424       21.8462      0.896376      -3.17973      -1.45886      0.256311      0.351319      0.390231      0.436888      0.466661      0.489436
 103   8 3435.4255    3.7021  4.0968 12.6124  0.0000  0.0252   0.0150   0.0698    0.0256   0.0000   443.2515       4.04915       20.5823       1.09404      -1.55227      -2.52561      0.398816      0.538673      0.612921      0.685817      0.738498      0.771445
 104   0 1035.1626    0.0357  0.0130  9.5944 -0.1088  0.0092   0.0046   0.0051    0.0107   0.0000   437.6350     -0.766673       20.9158    -0.0636811      -3.02335      0.323704      0.156977      0.188131      0.235629      0.274378      0.235293      0.269415
 104   1 1518.6196    0.2225  0.3495  9.4209  0.0000  0.0075   0.0038   0.0190    0.0155   0.0000   440.4086   -0.00359906       21.0814     0.0291806      -3.42409     -0.475510      0.116808      0.154912      0.171420      0.193394      0.203343      0.218551
 104   2 1870.6989    0.6054  0.9220  9.7012  0.0000  0.0104   0.0057   0.0280    0.0354   0.0000   440.7048    -0.0366777       21.0796      0.114680      -3.54544      0.427676      0.159582      0.215167      0.244412      0.272174      0.295870      0.308558
 104   3 2178.9422    1.1439  1.4816 10.3996  0.0000  0.0134   0.0083   0.0354    0.0407   0.0000   441.8092      0.339579       20.8179      0.186286      -3.55988      0.708440      0.205014      0.280117      0.320281      0.354518      0.377785      0.399161
 104   4 2458.2815    1.9602  1.9975 11.4553  0.0002  0.0159   0.0120   0.0429    0.0334   0.0000   441.8317       1.30625       21.4432     -0.405966      -3.02715     -0.987053      0.245135      0.331676      0.376037      0.422499      0.446523      0.474394
 104   5 2718.9882    3.0411  1.9192 12.2563 -0.0001  0.0147   0.0183   0.0399    0.0330   0.0000   442.8963       2.35712       21.5677    -0.0641386      -2.58733     -0.506570      0.230528      0.311683      0.350679      0.387687      0.412552      0.435524
 104   6 2971.6545    4.3041  1.7859 12.8598  0.0000  0.0135   0.0266   0.0371    0.0367   0.0000   443.3992       2.87866       21.0221     -0.127904      -3.10219     -0.560418      0.215605      0.290106      0.325216      0.367337      0.388421      0.411637
 104   7 3213.3295    4.5092  2.4873 12.8933  0.0002  0.0167   0.0231   0.0452    0.0298   0.0000   443.0616       3.95433       21.2278      0.464072      -2.80138      -1.10157      0.261525      0.353691      0.397394      0.445161      0.476788      0.509003
 104   8 3447.6578    3.6333  4.1768 12.5594 -0.0006  0.0259   0.0145   0.0715    0.0265   0.0000   442.9514       4.24062       20.9268       1.37588      -2.86425      0.291389      0.399731      0.544044      0.617935      0.695591      0.752351      0.794579
 105   0 1040.0038    0.0626  0.1001  9.5705  0.0000  0.0091   0.0043   0.0252    0.0111   0.0000   437.5434      0.216255       20.6231      0.232061      -3.06645     -0.873685      0.141953      0.185266      0.221510      0.245996      0.252546      0.298544
 105   1 1524.7210    0.2313  0.3262  9.3905  0.0000  0.0068   0.0038   0.0176    0.0155   0.0000   440.1869    -0.0239390       21.3820      0.167129      -3.80815      0.139109      0.104807      0.146386      0.161992      0.189330      0.195276      0.205969
 105   2 1877.2750    0.6176  0.8645  9.6923  0.0000  0.0099   0.0058   0.0267    0.0358   0.0000   441.0295      0.434810       20.5199     -0.132122      -2.89075      0.139493      0.149574      0.209781      0.230841      0.256303      0.269344      0.290311
 105   3 2186.8035    1.1403  1.6225 10.3322  0.0000  0.0142   0.0078   0.0373    0.0386   0.0000   442.2101      0.720017       21.5467     0.0838269      -3.31703      0.222678      0.209844      0.289202      0.328274      0.366289      0.392276      0.413188
 105   4 2466.7996    1.9954  2.0253 11.4022  0.0000  0.0161   0.0119   0.0424    0.0348   0.0000   442.9081      0.738001       21.3404      0.637415      -3.02667    -0.0837438      0.247947      0.335086      0.379260      0.421843      0.459284      0.477081
 105   5 2728.6447    3.1206  1.9280 12.2793  0.0000  0.0146   0.0185   0.0393    0.0325   0.0000   442.9859       2.78065       20.9644      0.844834      -3.79968      0.597822      0.226989      0.305537      0.347426      0.390214      0.418337      0.439353
 105   6 2982.2181    4.3417  1.7993 12.9331  0.0000  0.0135   0.0267   0.0375    0.0349   0.0000   442.9278       3.79054       21.2339      0.361799      -2.82539     -0.269995      0.214052      0.291925      0.331825      0.374598      0.395572      0.414324
 105   7 3224.6428    4.4970  2.3963 13.0151  0.0000  0.0163   0.0238   0.0448    0.0288   0.0000   443.0694       4.31271       21.0446      0.927864      -2.97112      -1.30314      0.252712      0.332158      0.379834      0.425334      0.455631      0.479584
 105   8 3459.7509    3.6622  4.6125 12.5067  0.0008  0.0280   0.0136   0.0763    0.0264   0.0000   442.8068       6.53962       19.3306      0.601291      -1.18595      -1.87760      0.431558      0.588379      0.661580      0.741584      0.800753      0.849029
 106   0 1044.8343    0.0511  0.0677  9.5822  0.0000  0.0113   0.0044   0.0186    0.0108   0.0000   437.1474     -0.558818       20.5696      0.159721      -2.94078     -0.660815      0.144463      0.250673      0.241646      0.282511      0.304836      0.331646
 106   1 1530.7853    0.2282  0.3784  9.3698  0.0000  0.0080   0.0037   0.0195    0.0163   0.0000   440.1568    -0.0759014       21.0310     -0.152187      -3.10733      0.352897      0.121236      0.166075      0.185658      0.209260      0.225132      0.237971
 106   2 1883.7953    0.6271  0.8877  9.7269  0.0000  0.0100   0.0058   0.0264    0.0356   0.0000   440.7227    -0.0723493       20.9973     -0.288246      -3.09394     -0.292175      0.153482      0.210076      0.238914      0.272215      0.292642      0.307605
 106   3 2194.6185    1.1852  1.6195 10.4167  0.0000  0.0137   0.0080   0.0374    0.0375   0.0000   441.6584      0.328010       20.7994      0.748315      -2.71061     -0.219097      0.210232      0.284069      0.324727      0.370228      0.395049      0.414373
 106   4 2475.2799    2.0781  2.1053 11.3669  0.0005  0.0160   0.0120   0.0432    0.0360   0.0000   442.0707       1.02551       21.4502      0.537249      -2.66981     -0.480200      0.244045      0.333458      0.375647      0.420698      0.447120      0.473618
 106   5 2738.2217    3.1641  1.9747 12.2152  0.0000  0.0146   0.0184   0.0395    0.0339   0.0000   442.5388       2.54478       21.1635     0.0308090      -3.47200     -0.592260      0.228891      0.305886      0.346362      0.389673      0.413778      0.431581
 106   6 2992.6617    4.3669  1.8464 13.0061  0.0000  0.0138   0.0267   0.0382    0.0338   0.0000   443.0632       2.41099       21.1601      0.776522      -3.28045      -1.15710      0.217969      0.297356      0.331991      0.369823      0.389947      0.413185
[truncated: 149,385 more chars]
