# Supplementary material for: Global-Mode Analysis of Full-Disk Data from the Michelson Doppler Imager and the Helioseismic and Magnetic Imager
Source: Sol Phys. 2018 Jan 31;293(2):29. doi: 10.1007/s11207-017-1201-5 (PMC6566312; doi:10.1007/s11207-017-1201-5)
Supplement: Supplementary file 3 — (TAR 230.0 MB) [file 11207_2017_1201_MOESM3_ESM.tar › MDI/mdifdasym.1834.18]

   0  20 2899.0166    3.3973  0.9216 13.3321  0.0000     -0.983364  0.2019   0.5199   0.4036    0.8011   0.0000       7.65978     0.0000       0.00000       0.00000       0.00000       0.00000       0.00000       0.00000       0.00000       0.00000       0.00000       0.00000       0.00000       0.00000       0.00000       0.00000       0.00000       0.00000       0.00000       0.00000       0.00000       0.00000       0.00000       0.00000       0.00000       0.00000       0.00000       0.00000       0.00000       0.00000       0.00000       0.00000       0.00000       0.00000       0.00000       0.00000       0.00000
   0  21 3033.6766    3.7043  0.8747 13.3149  0.0000      -6.64188  0.1669   0.5393   0.4211    0.8621   0.0000       7.55857     0.0000       0.00000       0.00000       0.00000       0.00000       0.00000       0.00000       0.00000       0.00000       0.00000       0.00000       0.00000       0.00000       0.00000       0.00000       0.00000       0.00000       0.00000       0.00000       0.00000       0.00000       0.00000       0.00000       0.00000       0.00000       0.00000       0.00000       0.00000       0.00000       0.00000       0.00000       0.00000       0.00000       0.00000       0.00000       0.00000
   0  22 3168.8269    4.6204  1.5362 12.0101  0.0000       1.95327  0.2060   0.4792   0.5971    2.8977   0.0000       2.78789     0.0000       0.00000       0.00000       0.00000       0.00000       0.00000       0.00000       0.00000       0.00000       0.00000       0.00000       0.00000       0.00000       0.00000       0.00000       0.00000       0.00000       0.00000       0.00000       0.00000       0.00000       0.00000       0.00000       0.00000       0.00000       0.00000       0.00000       0.00000       0.00000       0.00000       0.00000       0.00000       0.00000       0.00000       0.00000       0.00000
   0  24 3439.3721    3.7195  1.5572 13.7082  0.0000       3.23642  0.4016   0.5665   0.7202    0.6949   0.0000       5.42797     0.0000       0.00000       0.00000       0.00000       0.00000       0.00000       0.00000       0.00000       0.00000       0.00000       0.00000       0.00000       0.00000       0.00000       0.00000       0.00000       0.00000       0.00000       0.00000       0.00000       0.00000       0.00000       0.00000       0.00000       0.00000       0.00000       0.00000       0.00000       0.00000       0.00000       0.00000       0.00000       0.00000       0.00000       0.00000       0.00000
   1  14 2156.9854    0.9471  0.9438 12.6702  0.0000       13.3154  0.1803   0.1045   0.3050    0.1728   0.0000       7.66531   391.2175      -65.7659       0.00000       0.00000       0.00000       0.00000       0.00000       0.00000       0.00000       0.00000       0.00000       0.00000       0.00000       0.00000       0.00000       0.00000       0.00000       0.00000       192.890       82.1238       0.00000       0.00000       0.00000       0.00000       0.00000       0.00000       0.00000       0.00000       0.00000       0.00000       0.00000       0.00000       0.00000       0.00000       0.00000       0.00000
   1  15 2292.1628    0.9262  0.7595 12.3386  0.0000       14.7390  0.1299   0.0976   0.2198    0.1881   0.0000       7.14986   312.4987      -102.187       0.00000       0.00000       0.00000       0.00000       0.00000       0.00000       0.00000       0.00000       0.00000       0.00000       0.00000       0.00000       0.00000       0.00000       0.00000       0.00000       145.234       61.4815       0.00000       0.00000       0.00000       0.00000       0.00000       0.00000       0.00000       0.00000       0.00000       0.00000       0.00000       0.00000       0.00000       0.00000       0.00000       0.00000
   1  19 2828.3168    2.9929  1.1964 11.9002 -0.0256       2.30927  0.1359   0.1816   0.2508    1.3048   0.0000       2.48965   494.4346       50.8127       0.00000       0.00000       0.00000       0.00000       0.00000       0.00000       0.00000       0.00000       0.00000       0.00000       0.00000       0.00000       0.00000       0.00000       0.00000       0.00000       101.319       67.1936       0.00000       0.00000       0.00000       0.00000       0.00000       0.00000       0.00000       0.00000       0.00000       0.00000       0.00000       0.00000       0.00000       0.00000       0.00000       0.00000
   1  20 2963.3959    4.0967  0.7417 12.8256  0.0000       3.10150  0.0849   0.2803   0.1625    0.5929   0.0000       1.90705   484.3042      -55.3518       0.00000       0.00000       0.00000       0.00000       0.00000       0.00000       0.00000       0.00000       0.00000       0.00000       0.00000       0.00000       0.00000       0.00000       0.00000       0.00000       89.7093       46.7477       0.00000       0.00000       0.00000       0.00000       0.00000       0.00000       0.00000       0.00000       0.00000       0.00000       0.00000       0.00000       0.00000       0.00000       0.00000       0.00000
   1  21 3098.1881    4.1670  1.0532 11.3911  0.0000       1.97436  0.1131   0.2433   0.2237    2.8434   0.0000       2.13941   394.0916       113.902       0.00000       0.00000       0.00000       0.00000       0.00000       0.00000       0.00000       0.00000       0.00000       0.00000       0.00000       0.00000       0.00000       0.00000       0.00000       0.00000       95.3328       58.0477       0.00000       0.00000       0.00000       0.00000       0.00000       0.00000       0.00000       0.00000       0.00000       0.00000       0.00000       0.00000       0.00000       0.00000       0.00000       0.00000
   1  22 3233.2969    4.1034  1.5254  8.9363  0.0000       1.63942  0.1315   0.2011   0.2706   21.9747   0.0000       1.40195   169.7373      -139.172       0.00000       0.00000       0.00000       0.00000       0.00000       0.00000       0.00000       0.00000       0.00000       0.00000       0.00000       0.00000       0.00000       0.00000       0.00000       0.00000       101.083       72.5510       0.00000       0.00000       0.00000       0.00000       0.00000       0.00000       0.00000       0.00000       0.00000       0.00000       0.00000       0.00000       0.00000       0.00000       0.00000       0.00000
   1  24 3504.1777    3.1862  3.6256 11.2805  0.0038      0.538234  0.2425   0.1049   0.4401    0.6391   0.0000      0.602030   842.1865      -150.078       0.00000       0.00000       0.00000       0.00000       0.00000       0.00000       0.00000       0.00000       0.00000       0.00000       0.00000       0.00000       0.00000       0.00000       0.00000       0.00000       207.469       108.412       0.00000       0.00000       0.00000       0.00000       0.00000       0.00000       0.00000       0.00000       0.00000       0.00000       0.00000       0.00000       0.00000       0.00000       0.00000       0.00000
   1  25 3640.5421    2.8569  4.9298 12.0262  0.0053    -0.0811884  0.3012   0.0834   0.6061    0.2355   0.0000      0.430615   312.0546       82.2349       0.00000       0.00000       0.00000       0.00000       0.00000       0.00000       0.00000       0.00000       0.00000       0.00000       0.00000       0.00000       0.00000       0.00000       0.00000       0.00000       277.663       134.865       0.00000       0.00000       0.00000       0.00000       0.00000       0.00000       0.00000       0.00000       0.00000       0.00000       0.00000       0.00000       0.00000       0.00000       0.00000       0.00000
   1  26 3776.9707    2.1445  5.7075 12.3022 -0.0066      0.865580  0.4583   0.0629   0.7287    0.1268   0.0000      0.533386   624.0575       139.310       0.00000       0.00000       0.00000       0.00000       0.00000       0.00000       0.00000       0.00000       0.00000       0.00000       0.00000       0.00000       0.00000       0.00000       0.00000       0.00000       430.657       186.335       0.00000       0.00000       0.00000       0.00000       0.00000       0.00000       0.00000       0.00000       0.00000       0.00000       0.00000       0.00000       0.00000       0.00000       0.00000       0.00000
   2  11 1810.2960    0.3872  0.1300 11.5804  0.0000       48.0900  0.0364   0.0723   0.0672    0.1094   0.0000       25.9760   387.8792       14.7499      -4.73051      -3.26563       0.00000       0.00000       0.00000       0.00000       0.00000       0.00000       0.00000       0.00000       0.00000       0.00000       0.00000       0.00000       0.00000       0.00000       17.5741       17.8219       11.9720       5.70951       0.00000       0.00000       0.00000       0.00000       0.00000       0.00000       0.00000       0.00000       0.00000       0.00000       0.00000       0.00000       0.00000       0.00000
   2  12 1945.8194    0.5957  0.3421 10.9353  0.0000       7.00533  0.0536   0.0683   0.1556    0.1505   0.0000       4.13308   406.4718      -16.5694      -16.5325       15.3573       0.00000       0.00000       0.00000       0.00000       0.00000       0.00000       0.00000       0.00000       0.00000       0.00000       0.00000       0.00000       0.00000       0.00000       35.4283       28.9219       15.5223       9.36922       0.00000       0.00000       0.00000       0.00000       0.00000       0.00000       0.00000       0.00000       0.00000       0.00000       0.00000       0.00000       0.00000       0.00000
   2  13 2082.1068    0.7455  0.8480 11.1015  0.0000       6.96617  0.1070   0.0484   0.1961    0.2361   0.0000       3.71163   417.3487      -50.8240       29.2281      -2.27738       0.00000       0.00000       0.00000       0.00000       0.00000       0.00000       0.00000       0.00000       0.00000       0.00000       0.00000       0.00000       0.00000       0.00000       44.0975       57.8469       19.6074       13.0180       0.00000       0.00000       0.00000       0.00000       0.00000       0.00000       0.00000       0.00000       0.00000       0.00000       0.00000       0.00000       0.00000       0.00000
   2  14 2217.6721    1.0393  0.8574 10.7310  0.0000       3.67048  0.0895   0.0556   0.1460    0.3234   0.0000       2.08177   462.2874       5.56560       21.3792      0.710373       0.00000       0.00000       0.00000       0.00000       0.00000       0.00000       0.00000       0.00000       0.00000       0.00000       0.00000       0.00000       0.00000       0.00000       53.7354       41.4223       22.2448       7.42256       0.00000       0.00000       0.00000       0.00000       0.00000       0.00000       0.00000       0.00000       0.00000       0.00000       0.00000       0.00000       0.00000       0.00000
   2  15 2352.3640    1.3382  1.1254 11.0835  0.0000       4.85072  0.0967   0.0658   0.1912    0.3639   0.0000       2.18802   449.1609      -28.9878      -21.4021      -17.0825       0.00000       0.00000       0.00000       0.00000       0.00000       0.00000       0.00000       0.00000       0.00000       0.00000       0.00000       0.00000       0.00000       0.00000       44.3234       41.1538       21.0603       9.70330       0.00000       0.00000       0.00000       0.00000       0.00000       0.00000       0.00000       0.00000       0.00000       0.00000       0.00000       0.00000       0.00000       0.00000
   2  17 2619.5410    2.4594  0.8650 10.0230  0.0000      0.359832  0.0680   0.1204   0.1260    1.8881   0.0000       1.31861   414.3074       56.1792       32.1759      0.713405       0.00000       0.00000       0.00000       0.00000       0.00000       0.00000       0.00000       0.00000       0.00000       0.00000       0.00000       0.00000       0.00000       0.00000       42.4247       34.2796       17.4879       6.36767       0.00000       0.00000       0.00000       0.00000       0.00000       0.00000       0.00000       0.00000       0.00000       0.00000       0.00000       0.00000       0.00000       0.00000
   2  19 2889.7336    3.5404  1.1528  0.6994  0.0000       2.45321  0.0903   0.1554   0.1477 1000.0000   0.0000       1.54928   497.1928      -7.36597      -30.4721      -12.8738       0.00000       0.00000       0.00000       0.00000       0.00000       0.00000       0.00000       0.00000       0.00000       0.00000       0.00000       0.00000       0.00000       0.00000       47.0377       38.1998       22.2802       7.65085       0.00000       0.00000       0.00000       0.00000       0.00000       0.00000       0.00000       0.00000       0.00000       0.00000       0.00000       0.00000       0.00000       0.00000
   2  20 3024.6977    4.2150  1.1911 11.7476  0.0000      0.139116  0.0977   0.1859   0.1636    1.4461   0.0000       1.66007   409.9675       25.2781       26.7732      -12.4068       0.00000       0.00000       0.00000       0.00000       0.00000       0.00000       0.00000       0.00000       0.00000       0.00000       0.00000       0.00000       0.00000       0.00000       53.3042       41.0147       24.0141       7.44382       0.00000       0.00000       0.00000       0.00000       0.00000       0.00000       0.00000       0.00000       0.00000       0.00000       0.00000       0.00000       0.00000       0.00000
   2  21 3160.0331    4.5527  0.9827  3.7587  0.0000      0.621288  0.0749   0.2164   0.1426 1000.0000   0.0000       1.21333   451.8261       45.4277       7.38901      -6.25476       0.00000       0.00000       0.00000       0.00000       0.00000       0.00000       0.00000       0.00000       0.00000       0.00000       0.00000       0.00000       0.00000       0.00000       43.6011       33.2311       18.6228       6.15188       0.00000       0.00000       0.00000       0.00000       0.00000       0.00000       0.00000       0.00000       0.00000       0.00000       0.00000       0.00000       0.00000       0.00000
   2  23 3430.8646    3.4681  2.3875 11.1643  0.0000      0.822669  0.1254   0.1122   0.2316    0.9995   0.0000      0.570905   395.6684      -38.8724      -31.3728     -0.932061       0.00000       0.00000       0.00000       0.00000       0.00000       0.00000       0.00000       0.00000       0.00000       0.00000       0.00000       0.00000       0.00000       0.00000       63.5258       53.3254       30.4726       11.0639       0.00000       0.00000       0.00000       0.00000       0.00000       0.00000       0.00000       0.00000       0.00000       0.00000       0.00000       0.00000       0.00000       0.00000
   3  12 2001.1782    0.6523  0.2683  9.9800  0.0023       10.2209  0.0456   0.0757   0.0875    0.1956   0.0000       3.91277   424.5268       5.83691       5.56571      0.381913       1.20834     -0.473150       0.00000       0.00000       0.00000       0.00000       0.00000       0.00000       0.00000       0.00000       0.00000       0.00000       0.00000       0.00000       16.8457       18.2582       15.2073       9.39209       5.49756       1.42263       0.00000       0.00000       0.00000       0.00000       0.00000       0.00000       0.00000       0.00000       0.00000       0.00000       0.00000       0.00000
   3  13 2137.7854    0.9093  0.7937  8.7616  0.0000       4.44067  0.0617   0.0465   0.1377    1.2186   0.0000       1.52072   412.0473       24.0733       12.2306       10.9696     -0.633745      0.177955       0.00000       0.00000       0.00000       0.00000       0.00000       0.00000       0.00000       0.00000       0.00000       0.00000       0.00000       0.00000       25.6719       25.1167       16.6016       11.1270       3.90259       1.46300       0.00000       0.00000       0.00000       0.00000       0.00000       0.00000       0.00000       0.00000       0.00000       0.00000       0.00000       0.00000
   3  14 2273.5021    1.0599  0.9638  9.3429  0.0000       3.94384  0.0784   0.0473   0.1277    0.8840   0.0000       1.51886   452.0809      -56.0593       3.03196       11.3929      0.599713     -0.279164       0.00000       0.00000       0.00000       0.00000       0.00000       0.00000       0.00000       0.00000       0.00000       0.00000       0.00000       0.00000       27.2206       24.9898       20.4086       12.1560       5.51666       1.50886       0.00000       0.00000       0.00000       0.00000       0.00000       0.00000       0.00000       0.00000       0.00000       0.00000       0.00000       0.00000
   3  16 2541.7123    1.8362  0.8702 11.8046  0.0000       3.60442  0.0658   0.0966   0.1422    0.3213   0.0000       1.76464   456.9368      -7.17380      -9.77248     -0.727549       3.39936      0.660209       0.00000       0.00000       0.00000       0.00000       0.00000       0.00000       0.00000       0.00000       0.00000       0.00000       0.00000       0.00000       30.1032       27.9395       18.4952       9.75516       4.49306       1.44432       0.00000       0.00000       0.00000       0.00000       0.00000       0.00000       0.00000       0.00000       0.00000       0.00000       0.00000       0.00000
   3  17 2676.2602    2.5855  0.9198 11.3246  0.0000       5.03419  0.0701   0.1213   0.1378    0.7715   0.0000       1.79493   426.4771      -17.1835       8.10686      -5.46100       2.80700     -0.240576       0.00000       0.00000       0.00000       0.00000       0.00000       0.00000       0.00000       0.00000       0.00000       0.00000       0.00000       0.00000       27.4089       20.7125       20.0352       13.1862       5.37857       1.24473       0.00000       0.00000       0.00000       0.00000       0.00000       0.00000       0.00000       0.00000       0.00000       0.00000       0.00000       0.00000
   3  18 2811.3324    3.3601  0.9815  1.3304  0.0000     -0.113397  0.0615   0.1476   0.1305 1000.0000   0.0000       1.08549   409.1930       12.3255       30.5221       11.9258      -7.11106      -1.93667       0.00000       0.00000       0.00000       0.00000       0.00000       0.00000       0.00000       0.00000       0.00000       0.00000       0.00000       0.00000       22.2078       21.4433       15.6003       10.4931       4.14931       1.41431       0.00000       0.00000       0.00000       0.00000       0.00000       0.00000       0.00000       0.00000       0.00000       0.00000       0.00000       0.00000
   3  19 2947.0894    3.7188  0.9633 12.3690  0.0000       1.80223  0.1073   0.1706   0.1238    0.6787   0.0000       1.29035   398.6061      -16.9298       20.4012      -10.3207       1.29308      0.217214       0.00000       0.00000       0.00000       0.00000       0.00000       0.00000       0.00000       0.00000       0.00000       0.00000       0.00000       0.00000       39.4822       24.6054       28.6169       22.1129       7.74805       1.46251       0.00000       0.00000       0.00000       0.00000       0.00000       0.00000       0.00000       0.00000       0.00000       0.00000       0.00000       0.00000
   3  20 3082.2865    4.3931  0.9730 11.9580  0.0000      0.600573  0.0663   0.1856   0.1288    1.0935   0.0000       1.26094   420.9931       20.4239       29.7728      0.998942      -2.01145      -2.55405       0.00000       0.00000       0.00000       0.00000       0.00000       0.00000       0.00000       0.00000       0.00000       0.00000       0.00000       0.00000       26.0502       22.9558       17.8485       10.8958       4.52736       1.15268       0.00000       0.00000       0.00000       0.00000       0.00000       0.00000       0.00000       0.00000       0.00000       0.00000       0.00000       0.00000
   3  21 3217.7754    4.2697  1.2103 12.1220  0.0000       1.66227  0.0767   0.1749   0.1563    1.0662   0.0000       1.15685   431.9095       19.4718       11.4792       18.7715       7.46551      -1.29487       0.00000       0.00000       0.00000       0.00000       0.00000       0.00000       0.00000       0.00000       0.00000       0.00000       0.00000       0.00000       31.7631       29.3530       20.0975       10.8390       4.61596       1.32889       0.00000       0.00000       0.00000       0.00000       0.00000       0.00000       0.00000       0.00000       0.00000       0.00000       0.00000       0.00000
   3  22 3353.5099    3.7196  1.9000 11.8530  0.0000      0.721923  0.0959   0.1298   0.2248    0.7149   0.0000      0.815770   474.4093      -26.4798      -20.8035       1.92655      0.729759      -1.93726       0.00000       0.00000       0.00000       0.00000       0.00000       0.00000       0.00000       0.00000       0.00000       0.00000       0.00000       0.00000       37.1272       33.8023       25.2806       14.0821       6.20552       1.68772       0.00000       0.00000       0.00000       0.00000       0.00000       0.00000       0.00000       0.00000       0.00000       0.00000       0.00000       0.00000
   3  23 3489.4234    3.3102  2.8376  5.4772  0.0000     -0.154127  0.1223   0.0874   0.2296  144.8927   0.0000      0.352846   436.4666       45.8065       55.7601       6.61032       14.8502      -3.05627       0.00000       0.00000       0.00000       0.00000       0.00000       0.00000       0.00000       0.00000       0.00000       0.00000       0.00000       0.00000       44.3974       41.3165       30.1537       16.0749       7.51235       2.06131       0.00000       0.00000       0.00000       0.00000       0.00000       0.00000       0.00000       0.00000       0.00000       0.00000       0.00000       0.00000
   3  24 3626.0616    2.6752  3.9991 10.9312  0.0000      0.327325  0.1467   0.0628   0.2938    0.3224   0.0000      0.230679   442.2459      -81.3643       29.9200       7.15389      -18.1582      0.125822       0.00000       0.00000       0.00000       0.00000       0.00000       0.00000       0.00000       0.00000       0.00000       0.00000       0.00000       0.00000       51.7581       49.2414       36.6178       20.1399       9.66891       2.74797       0.00000       0.00000       0.00000       0.00000       0.00000       0.00000       0.00000       0.00000       0.00000       0.00000       0.00000       0.00000
   3  25 3762.9674    2.2925  5.7389 10.8256  0.0004      0.328939  0.1993   0.0502   0.3774    0.2389   0.0000      0.169697   646.5635       29.6964      -26.1551      -5.80552      -4.29403      -2.89046       0.00000       0.00000       0.00000       0.00000       0.00000       0.00000       0.00000       0.00000       0.00000       0.00000       0.00000       0.00000       76.9004       72.9165       49.5700       27.1703       11.5874       3.56249       0.00000       0.00000       0.00000       0.00000       0.00000       0.00000       0.00000       0.00000       0.00000       0.00000       0.00000       0.00000
   4  12 2051.7477    0.6326  0.5619 10.1255 -0.0010       5.54167  0.0410   0.0338   0.1006    0.1758   0.0000       2.27882   414.1321      -24.5001       40.7070      -5.78919      0.523785       3.48057     -0.104545    -0.0849740       0.00000       0.00000       0.00000       0.00000       0.00000       0.00000       0.00000       0.00000       0.00000       0.00000       12.7927       15.2131       11.8981       7.60684       4.63491       2.33462      0.953791      0.241598       0.00000       0.00000       0.00000       0.00000       0.00000       0.00000       0.00000       0.00000       0.00000       0.00000
   4  14 2324.2241    1.2998  0.9533  9.7472 -0.0010       3.59872  0.0671   0.0488   0.1212    0.7361   0.0000       1.30289   444.5992      -11.5525       14.5815      -4.70980       1.50138      -2.59716     -0.279657      0.119540       0.00000       0.00000       0.00000       0.00000       0.00000       0.00000       0.00000       0.00000       0.00000       0.00000       17.3553       19.0052       14.6696       12.1560       6.64392       3.56105       1.15017      0.371564       0.00000       0.00000       0.00000       0.00000       0.00000       0.00000       0.00000       0.00000       0.00000       0.00000
   4  16 2593.0356    2.2034  1.0851  2.9146  0.0000       2.34864  0.0685   0.0774   0.1311 1000.0000   0.0000       1.16736   413.3874      -1.96282       18.0629       9.81848      -8.48868     -0.802514       0.00000       0.00000       0.00000       0.00000       0.00000       0.00000       0.00000       0.00000       0.00000       0.00000       0.00000       0.00000       17.6702       19.6804       15.7337       11.5273       6.03385       3.41390       1.20651      0.362444       0.00000       0.00000       0.00000       0.00000       0.00000       0.00000       0.00000       0.00000       0.00000       0.00000
   4  17 2728.4912    3.0450  0.7503  4.6105  0.0000       3.91731  0.0494   0.1183   0.0891  586.5312   0.0000       1.26836   444.7883       2.98487       20.3177      -8.99033      -5.41118      -4.76788       0.00000       0.00000       0.00000       0.00000       0.00000       0.00000       0.00000       0.00000       0.00000       0.00000       0.00000       0.00000       13.7305       12.8781       12.8595       8.82736       5.41399       2.69959       1.07661      0.238908       0.00000       0.00000       0.00000       0.00000       0.00000       0.00000       0.00000       0.00000       0.00000       0.00000
   4  18 2864.1878    3.6844  0.8667 10.6205 -0.0049      0.697913  0.0587   0.1397   0.0935    3.2527   0.0000       1.15318   457.4622      -9.54655       10.0231       3.04953       2.08113      0.444946       1.44476    -0.0532635       0.00000       0.00000       0.00000       0.00000       0.00000       0.00000       0.00000       0.00000       0.00000       0.00000       18.9156       18.9231       15.0992       9.90026       5.65566       2.54304      0.988864      0.242120       0.00000       0.00000       0.00000       0.00000       0.00000       0.00000       0.00000       0.00000       0.00000       0.00000
   4  19 3000.1868    4.4682  0.8299  3.6491  0.0000       1.07849  0.0463   0.1862   0.1109 1000.0000   0.0000      0.894410   416.2791      -32.6344       2.61775       7.16921      -2.83024      -4.21855       0.00000       0.00000       0.00000       0.00000       0.00000       0.00000       0.00000       0.00000       0.00000       0.00000       0.00000       0.00000       14.6486       14.0380       11.6566       9.07139       5.39466       2.46908      0.843978      0.218749       0.00000       0.00000       0.00000       0.00000       0.00000       0.00000       0.00000       0.00000       0.00000       0.00000
   4  20 3136.1039    4.2608  1.0719 12.7299 -0.0040       2.87909  0.0679   0.1611   0.1311    0.6036   0.0000       1.36963   434.9423      -9.72750       5.77389      -2.40029       4.09628      -1.79202      -1.22939     -0.623855       0.00000       0.00000       0.00000       0.00000       0.00000       0.00000       0.00000       0.00000       0.00000       0.00000       17.4368       18.8480       15.6375       10.3988       6.79319       2.88098       1.25926      0.330930       0.00000       0.00000       0.00000       0.00000       0.00000       0.00000       0.00000       0.00000       0.00000       0.00000
   4  21 3271.7006    4.2404  1.3175  3.8067  0.0000      0.301539  0.0678   0.1450   0.1469 1000.0000   0.0000      0.960218   438.0467       10.3202      -1.28608      -18.6532       6.52674      -6.01749       0.00000       0.00000       0.00000       0.00000       0.00000       0.00000       0.00000       0.00000       0.00000       0.00000       0.00000       0.00000       20.0255       20.7601       15.7014       11.9859       6.44979       3.29645       1.06810      0.329254       0.00000       0.00000       0.00000       0.00000       0.00000       0.00000       0.00000       0.00000       0.00000       0.00000
   4  22 3407.9841    3.6719  2.0792 11.7013 -0.0002      0.714035  0.0937   0.0985   0.1754    0.5666   0.0000      0.476037   446.0653       20.3374       32.0798      -17.7397      -10.4479       2.04379      0.131318     -0.325233       0.00000       0.00000       0.00000       0.00000       0.00000       0.00000       0.00000       0.00000       0.00000       0.00000       25.6227       27.2908       21.9054       14.5722       8.77299       3.98018       1.63375      0.434072       0.00000       0.00000       0.00000       0.00000       0.00000       0.00000       0.00000       0.00000       0.00000       0.00000
   4  23 3544.8629    3.1601  3.0406 10.7169 -0.0013      0.614892  0.1142   0.0697   0.2042    0.6464   0.0000      0.283428   441.0826       69.6360       30.5382      -17.6583      -6.44742       4.79251      -3.60423     -0.396197       0.00000       0.00000       0.00000       0.00000       0.00000       0.00000       0.00000       0.00000       0.00000       0.00000       31.6373       33.3959       26.8703       17.7576       10.2896       4.92005       1.94808      0.494379       0.00000       0.00000       0.00000       0.00000       0.00000       0.00000       0.00000       0.00000       0.00000       0.00000
   4  24 3681.7117    2.6323  4.5344 10.3810 -0.0008      0.525226  0.1472   0.0461   0.2531    0.3591   0.0000      0.182765   391.1702       35.9785      -10.1281      -37.2012      -23.3782      -11.1035       1.10053      -1.74371       0.00000       0.00000       0.00000       0.00000       0.00000       0.00000       0.00000       0.00000       0.00000       0.00000       37.8786       38.2992       32.8384       22.9550       13.0951       6.74640       2.47333      0.627502       0.00000       0.00000       0.00000       0.00000       0.00000       0.00000       0.00000       0.00000       0.00000       0.00000
   4  25 3818.9657    2.2081  6.8884  9.5478  0.0001      0.408869  0.1865   0.0308   0.3319    0.4007   0.0000      0.116709   423.2723       36.1884       43.8181      -12.0002      -10.9163       13.3253       1.94848      -1.52272       0.00000       0.00000       0.00000       0.00000       0.00000       0.00000       0.00000       0.00000       0.00000       0.00000       48.2233       51.2131       41.6577       28.4074       16.5751       8.06231       3.13688      0.838231       0.00000       0.00000       0.00000       0.00000       0.00000       0.00000       0.00000       0.00000       0.00000       0.00000
   5  10 1823.4522    0.3908  0.2680  9.8269 -0.0006       19.4735  0.0305   0.0272   0.0554    0.0814   0.0000       5.24424   437.1723      -6.38327       13.8242       1.00803      -3.58184      0.839028     -0.344068    -0.0288079    -0.0792534    -0.0254454       0.00000       0.00000       0.00000       0.00000       0.00000       0.00000       0.00000       0.00000       7.42652       9.07085       8.25384       6.16303       4.42548       2.02361       1.57916      0.461912      0.223504     0.0479442       0.00000       0.00000       0.00000       0.00000       0.00000       0.00000       0.00000       0.00000
   5  11 1960.6388    0.5461  0.4248  9.7197 -0.0055       8.31823  0.0437   0.0294   0.0683    0.1324   0.0000       2.46352   440.3772      -4.60803       21.0376      -7.50821      -4.55146      0.644050     0.0188004      0.104834     0.0812617     0.0191889       0.00000       0.00000       0.00000       0.00000       0.00000       0.00000       0.00000       0.00000       10.6756       12.6466       9.98418       8.34679       6.68538       3.32876       1.92407      0.574497      0.281995     0.0674927       0.00000       0.00000       0.00000       0.00000       0.00000       0.00000       0.00000       0.00000
   5  12 2098.5370    0.7382  0.5096  9.9874 -0.0031       8.37814  0.0429   0.0354   0.0757    0.1420   0.0000       1.98275   429.1730      -4.83767       15.7449       14.6578      -2.08479      -4.85986      -1.84510      0.173090     0.0530815    0.00745526       0.00000       0.00000       0.00000       0.00000       0.00000       0.00000       0.00000       0.00000       11.0251       15.3585       10.1217       10.0187       4.80061       3.87695       1.29119      0.867822      0.177638     0.0857426       0.00000       0.00000       0.00000       0.00000       0.00000       0.00000       0.00000       0.00000
   5  13 2235.5318    1.0106  0.6133 10.5245 -0.0025       7.29009  0.0507   0.0473   0.0785    0.1730   0.0000       1.99832   436.3103      0.966345       19.6560      -11.5241      -4.35156      0.239691      -1.35782     -0.460213     0.0942637    -0.0194687       0.00000       0.00000       0.00000       0.00000       0.00000       0.00000       0.00000       0.00000       13.1811       13.7051       13.0983       9.65593       5.18406       3.16818       2.11557      0.806428      0.230306     0.0461991       0.00000       0.00000       0.00000       0.00000       0.00000       0.00000       0.00000       0.00000
   5  14 2371.1451    1.3312  0.7761 10.5475 -0.0029       4.24453  0.0535   0.0510   0.0897    0.2755   0.0000       1.50998   434.6949       9.20863       10.0485       8.93672       6.08636       3.00471       1.50478      0.174259     0.0295794    -0.0421958       0.00000       0.00000       0.00000       0.00000       0.00000       0.00000       0.00000       0.00000       11.6465       11.7224       11.2197       8.93025       6.00819       3.53004       1.91801      0.784963      0.253473     0.0539748       0.00000       0.00000       0.00000       0.00000       0.00000       0.00000       0.00000       0.00000
   5  15 2506.0895    1.8930  0.8446 11.1357 -0.0032       1.39844  0.0479   0.0715   0.0978    0.3339   0.0000       1.11356   462.6156       7.29430       10.8536       16.2533       1.36599      -2.29977      -1.37252      0.918456     -0.149052    -0.0511139       0.00000       0.00000       0.00000       0.00000       0.00000       0.00000       0.00000       0.00000       13.2509       12.7336       10.9289       9.14586       7.04065       3.94362       1.76133      0.688594      0.229784     0.0465478       0.00000       0.00000       0.00000       0.00000       0.00000       0.00000       0.00000       0.00000
   5  16 2641.2324    2.2915  0.8945 11.6063 -0.0035       2.51088  0.0556   0.0846   0.1026    0.3425   0.0000       1.30043   409.8728       22.0878       20.9211      0.643419      -9.28377      -4.78124    -0.0697653     -0.195744      0.313843     0.0128440       0.00000       0.00000       0.00000       0.00000       0.00000       0.00000       0.00000       0.00000       12.7044       13.9372       11.9158       9.44103       6.92204       3.91338       2.00521      0.751647      0.286818     0.0646426       0.00000       0.00000       0.00000       0.00000       0.00000       0.00000       0.00000       0.00000
   5  17 2777.2585    3.0587  0.9941 11.1402 -0.0005      0.541925  0.0563   0.1067   0.1160    1.0932   0.0000       1.22705   431.2295      -4.67206      -1.19085       9.75979       12.8086      -5.27025      0.201033      0.413928      0.420321     0.0194021       0.00000       0.00000       0.00000       0.00000       0.00000       0.00000       0.00000       0.00000       12.1636       13.9904       11.7427       9.52154       6.45309       3.54854       1.99771      0.746395      0.277676     0.0695717       0.00000       0.00000       0.00000       0.00000       0.00000       0.00000       0.00000       0.00000
   5  19 3050.0119    4.6522  0.8321 10.3691  0.0068       2.16523  0.0461   0.1757   0.0921    3.2503   0.0000      0.898070   442.8584       15.9143       11.0034      -2.71218       2.34714     -0.821952     -0.426388      0.708185    -0.0545278     -0.122300       0.00000       0.00000       0.00000       0.00000       0.00000       0.00000       0.00000       0.00000       10.8009       12.2022       10.8001       8.18664       5.92729       3.18431       1.87237      0.679854      0.266947     0.0601785       0.00000       0.00000       0.00000       0.00000       0.00000       0.00000       0.00000       0.00000
   5  20 3186.3237    4.1919  1.0856 12.6218 -0.0095       2.35360  0.0725   0.1666   0.1196    0.9555   0.0000       1.24713   451.2880       10.6778      -3.17640      -1.67061       2.03023      -7.27947    -0.0839205      0.736904      0.347524    -0.0798175       0.00000       0.00000       0.00000       0.00000       0.00000       0.00000       0.00000       0.00000       19.2199       22.1648       18.3325       12.8714       7.86070       4.03307       2.23127      0.839277      0.312591     0.0730061       0.00000       0.00000       0.00000       0.00000       0.00000       0.00000       0.00000       0.00000
   5  21 3322.5721    3.6019  1.6215 12.3758 -0.0088       1.06217  0.0843   0.1147   0.1580    0.5324   0.0000      0.839629   462.4945       1.20202      -7.66871      -33.5894      0.374907      -12.5500     -0.539723      0.374675      0.725052    -0.0830558       0.00000       0.00000       0.00000       0.00000       0.00000       0.00000       0.00000       0.00000       17.8445       19.6449       17.8111       13.8866       8.46819       4.99327       2.96110       1.18338      0.405035     0.0930207       0.00000       0.00000       0.00000       0.00000       0.00000       0.00000       0.00000       0.00000
   5  22 3459.4019    3.3322  2.1721 11.1768  0.0025      0.547985  0.0915   0.0862   0.1631    0.7299   0.0000      0.473314   425.0107      0.800870       8.81921       5.14953       7.30586     -0.597186      -1.41356      -1.29612     -0.290881     0.0986957       0.00000       0.00000       0.00000       0.00000       0.00000       0.00000       0.00000       0.00000       19.4093       21.7270       19.3354       14.3531       9.87453       6.01594       2.79582       1.33167      0.427636     0.0940456       0.00000       0.00000       0.00000       0.00000       0.00000       0.00000       0.00000       0.00000
   5  23 3596.7028    2.8033  3.3085 11.4036 -0.0018      0.664649  0.1165   0.0624   0.2161    0.3030   0.0000      0.259255   441.2304       27.7748       10.1187       34.7047      -5.87497       5.36458       1.84339      -2.03341     -0.536857      0.114973       0.00000       0.00000       0.00000       0.00000       0.00000       0.00000       0.00000       0.00000       24.4992       29.2172       24.3127       19.3137       12.7095       7.46766       3.88289       1.61940      0.567146      0.143528       0.00000       0.00000       0.00000       0.00000       0.00000       0.00000       0.00000       0.00000
   5  24 3734.5190    2.3459  4.8805 10.7813  0.0025      0.717751  0.1451   0.0427   0.2613    0.2018   0.0000      0.162257   429.1223       30.7859      -14.0300       24.5637       3.73040      -9.94059      -5.10386      -2.87219      0.121726      0.124988       0.00000       0.00000       0.00000       0.00000       0.00000       0.00000       0.00000       0.00000       30.7006       33.9878       30.7344       23.2026       15.7202       9.20626       4.78159       2.03606      0.705884      0.153498       0.00000       0.00000       0.00000       0.00000       0.00000       0.00000       0.00000       0.00000
   5  25 3872.2714    1.9580  6.7736 10.5100  0.0013      0.579747  0.1764   0.0306   0.3376    0.1349   0.0000      0.125589   427.2934       56.9510       64.1959      -29.8603       8.87835      -3.84768       1.58100     -0.756650     -0.456483    -0.0941685       0.00000       0.00000       0.00000       0.00000       0.00000       0.00000       0.00000       0.00000       35.8353       40.6254       35.7449       27.6310       19.4264       10.9426       5.82869       2.36833      0.870331      0.194227       0.00000       0.00000       0.00000       0.00000       0.00000       0.00000       0.00000       0.00000
   6  11 2004.0549    0.6153  0.3880  9.8119 -0.0018       6.80922  0.0377   0.0324   0.0656    0.1039   0.0000       2.28114   438.2800      -1.92755       19.8814      -8.65007       11.3908      -1.92311      -1.49132     -0.582352      0.481804     -0.118195    -0.0534486    0.00698028       0.00000       0.00000       0.00000       0.00000       0.00000       0.00000       6.90345       9.41833       7.54662       6.20981       5.89954       3.28329       2.16877       1.01850      0.489953      0.172513     0.0722154     0.0153285       0.00000       0.00000       0.00000       0.00000       0.00000       0.00000
   6  12 2142.5538    0.8085  0.6002  9.8868 -0.0077       4.72957  0.0360   0.0330   0.0744    0.1603   0.0000       1.50090   448.2688      -11.5239      -7.14661      -2.53370       5.67888      0.300246      -1.18126       1.29952     0.0152633      0.222685    -0.0832151   0.000698972       0.00000       0.00000       0.00000       0.00000       0.00000       0.00000       7.45151       9.20953       8.04050       6.87610       4.82261       3.16095       1.90747      0.931315      0.465749      0.167233     0.0534371     0.0126369       0.00000       0.00000       0.00000       0.00000       0.00000       0.00000
   6  13 2279.8844    1.0883  0.7586 10.2793  0.0035       5.23082  0.0492   0.0403   0.0783    0.2036   0.0000       1.37230   432.3460       5.52293     -0.522760      -1.31118      -10.9521      -4.66239      -1.11760      0.862802      0.826394      0.284722     0.0847369    -0.0182481       0.00000       0.00000       0.00000       0.00000       0.00000       0.00000       11.0556       12.5680       11.5592       8.94103       6.15580       4.36072       2.29727       1.12747      0.543305      0.224228     0.0586917     0.0125988       0.00000       0.00000       0.00000       0.00000       0.00000       0.00000
   6  14 2415.6083    1.6054  0.8956 10.5162  0.0024       4.09292  0.0545   0.0562   0.0952    0.3152   0.0000       1.19189   424.3386      -6.81721       12.6119      -6.73403      -3.39292      -1.15965      -1.86740      0.219359     -0.243816      0.310090     0.0863809     0.0200570       0.00000       0.00000       0.00000       0.00000       0.00000       0.00000       11.0583       11.9406       12.9477       8.87548       6.31751       4.56961       2.43472       1.20413      0.647169      0.280617     0.0792799     0.0126911       0.00000       0.00000       0.00000       0.00000       0.00000       0.00000
   6  15 2551.1290    2.0416  0.8395 11.2659  0.0001       2.02341  0.0481   0.0699   0.0875    0.2736   0.0000       1.05483   433.2558       5.95253       8.52188       7.14314      -3.65972       4.31014       1.76521      -1.42385     -0.487194      0.109128    -0.0238029    0.00550380       0.00000       0.00000       0.00000       0.00000       0.00000       0.00000       8.09569       10.3453       9.21634       8.45307       5.32868       4.41489       2.32224       1.25481      0.614126      0.257911     0.0667171     0.0175579       0.00000       0.00000       0.00000       0.00000       0.00000       0.00000
   6  16 2687.1796    2.6301  0.9056 11.9584 -0.0068       2.71855  0.0454   0.0941   0.1016    0.2372   0.0000       1.11631   448.4131      -3.76605       18.4846      -1.32673      -5.42699       4.34162      0.256678     -0.598866     -0.630152      0.207462     0.0294160     0.0121421       0.00000       0.00000       0.00000       0.00000       0.00000       0.00000       9.19474       10.5996       9.81114       8.04726       5.59787       3.77258       2.23208       1.06410      0.556797      0.198051     0.0606351     0.0134899       0.00000       0.00000       0.00000       0.00000       0.00000       0.00000
   6  17 2823.7586    3.2283  0.8530 12.1325  0.0037       1.47130  0.0460   0.1128   0.0865    0.2792   0.0000       1.17315   429.1682      -11.6404       3.97293       5.74865      -1.00595      -4.16466      -2.15443      -1.87788      0.139527     -0.306485     0.0755246     0.0213398       0.00000       0.00000       0.00000       0.00000       0.00000       0.00000       8.58438       10.1440       9.07058       7.63239       5.68624       3.65113       2.27560       1.06055      0.553030      0.188499     0.0629365     0.0140173       0.00000       0.00000       0.00000       0.00000       0.00000       0.00000
   6  18 2960.7887    3.8479  0.8842 12.2733  0.0003       1.01134  0.0434   0.1283   0.0919    0.3300   0.0000       1.08295   428.7490       7.57025       7.33325      -14.9546     -0.779964       1.21998     -0.151499     -0.797368      0.465411    -0.0420448     0.0596177     0.0232281       0.00000       0.00000       0.00000       0.00000       0.00000       0.00000       8.14720       8.90494       8.75802       7.12007       5.40660       3.57967       2.12978       1.14461      0.498202      0.193228     0.0590895     0.0122314       0.00000       0.00000       0.00000       0.00000       0.00000       0.00000
   6  19 3097.3397    4.4652  0.8356 13.0016 -0.0053      0.825284  0.0436   0.1621   0.0899    0.2862   0.0000       1.06655   433.1466       7.50462      -21.4254      -11.0289       5.71943      -1.54709      -1.80207     0.0843622       1.31519     -0.208106   -0.00106237     0.0121819       0.00000       0.00000       0.00000       0.00000       0.00000       0.00000       8.80429       9.76453       9.28537       7.62223       5.47303       3.50792       2.12907       1.07222      0.521841      0.187609     0.0553902     0.0119435       0.00000       0.00000       0.00000       0.00000       0.00000       0.00000
   6  20 3234.0429    4.1176  1.1642 12.7197 -0.0059       1.37169  0.0601   0.1359   0.1117    0.4544   0.0000       1.17200   434.6500      -16.7097       32.1310      -21.9492      -9.26148      -3.17345     -0.759139       2.02376       1.57404     -0.144727    -0.0162534   -0.00599008       0.00000       0.00000       0.00000       0.00000       0.00000       0.00000       10.7693       11.7172       11.5962       9.23822       6.93599       4.45888       2.72625       1.47415      0.675037      0.250187     0.0779173     0.0146755       0.00000       0.00000       0.00000       0.00000       0.00000       0.00000
   6  21 3371.0675    3.7267  1.6287 12.2856  0.0023    -0.0824040  0.0841   0.1097   0.1316    0.4046   0.0000      0.744383   427.0081       12.2926      -6.63433      -29.8272      0.646679       1.41292     -0.910332      -4.04157     -0.737206     -0.339236     -0.110819     0.0180786       0.00000       0.00000       0.00000       0.00000       0.00000       0.00000       14.2683       15.9340       15.1573       12.3150       9.16302       5.88996       3.56384       1.90141      0.841465      0.315056     0.0968043     0.0193207       0.00000       0.00000       0.00000       0.00000       0.00000       0.00000
   6  22 3508.4329    3.1571  2.5485 11.6342 -0.0059      0.857675  0.0932   0.0689   0.1745    0.2878   0.0000      0.332218   402.0905       1.22383       2.53762       13.4774       1.24168      -5.92853       3.38828      0.871650      0.220985      0.108633      0.168834    -0.0532362       0.00000       0.00000       0.00000       0.00000       0.00000       0.00000       15.9273       19.1152       17.8073       14.3722       10.8394       7.12458       4.18969       2.19887       1.00519      0.405053      0.128263     0.0265088       0.00000       0.00000       0.00000       0.00000       0.00000       0.00000
   6  23 3646.2247    2.5488  3.5654 11.2971  0.0007      0.400778  0.1200   0.0500   0.2082    0.1956   0.0000      0.250485   433.8324      -14.6941       27.1603       5.13110       3.13859      -5.80004      -5.64940       2.38814      0.997093     -0.893015     -0.252397     0.0622454       0.00000       0.00000       0.00000       0.00000       0.00000       0.00000       19.4899       24.1488       21.7295       18.4554       13.6451       9.16048       5.51189       2.70172       1.34896      0.508294      0.163535     0.0359650       0.00000       0.00000       0.00000       0.00000       0.00000       0.00000
   6  24 3784.0603    2.1677  5.6604 10.4642 -0.0001      0.352156  0.1487   0.0325   0.2598    0.1602   0.0000      0.124619   460.2218       58.9519      -47.9400      -10.1674      0.808001      -5.11088      -4.87752       1.87848      0.159357     -0.624418     0.0285223    0.00952832       0.00000       0.00000       0.00000       0.00000       0.00000       0.00000       25.9826       30.2341       28.3055       23.2876       16.9397       11.0569       6.65686       3.59209       1.60100      0.626375      0.190248     0.0388137       0.00000       0.00000       0.00000       0.00000       0.00000       0.00000
   6  25 3922.4266    1.8860  7.3090 10.3858 -0.0009      0.301189  0.1768   0.0266   0.3306    0.1130   0.0000     0.0976474   464.8119      -1.64912       11.2932      -17.1649      -1.43569      -12.7659      -7.34442      -4.50504     0.0819085     -0.207496      0.120748     0.0570229       0.00000       0.00000       0.00000       0.00000       0.00000       0.00000       29.8948       34.9489       32.5823       26.9539       20.0045       13.1885       7.79072       4.24120       1.89023      0.748687      0.229720     0.0471243       0.00000       0.00000       0.00000       0.00000       0.00000       0.00000
   6  26 4061.2200    1.5955  9.2789 10.2343  0.0003      0.395862  0.2159   0.0210   0.3973    0.0853   0.0000     0.0928620   429.3721       10.6292       32.1042       13.4368       17.6567      -10.7839       20.3412       3.26434      -2.02599     -0.779351      0.570828   -0.00719577       0.00000       0.00000       0.00000       0.00000       0.00000       0.00000       35.2297       41.3479       38.3650       32.0443       24.0521       16.1407       9.52247       4.99021       2.27144      0.898205      0.278431     0.0575836       0.00000       0.00000       0.00000       0.00000       0.00000       0.00000
   6  27 4198.5328    1.3699 12.9743 10.0597  0.0001     -0.139987  0.3006   0.0168   0.5350    0.0726   0.0000     0.0849153   499.3100      -7.11215       12.0998      -73.3348       24.5566      -22.1206      -9.34959    -0.0251778      0.715672      0.660851      0.395651   -0.00523066       0.00000       0.00000       0.00000       0.00000       0.00000       0.00000       44.3356       52.5754       50.4500       39.7307       30.7464       19.2173       11.6693       6.29338       2.78939       1.12037      0.373048     0.0710879       0.00000       0.00000       0.00000       0.00000       0.00000       0.00000
   6  28 4338.3072    1.1469 14.7730 10.1002 -0.0065     0.0982268  0.3739   0.0147   0.6616    0.0638   0.0000     0.0921745   494.9239      -56.8082       149.105      -58.7930       42.1330      -5.22408      -43.0564      -2.20251       2.30484       2.53264      0.118978     -0.150929       0.00000       0.00000       0.00000       0.00000       0.00000       0.00000       53.0246       62.1133       59.4411       47.5760       36.5909       22.7925       14.3187       7.32218       3.46123       1.30899      0.437897     0.0823660       0.00000       0.00000       0.00000       0.00000       0.00000       0.00000
   7  11 2045.9175    0.6806  0.5173  9.9457 -0.0074       5.45057  0.0343   0.0281   0.0677    0.1207   0.0000       1.61797   430.9050      -9.34286       13.2095       3.40260       4.42266       4.97735      -2.28586     -0.573938       1.44274     -0.276717    -0.0386972    -0.0152016     0.0102177  -0.000133435       0.00000       0.00000       0.00000       0.00000       7.07186       7.75456       7.14253       6.16596       5.13111       3.67495       2.58130       1.31108      0.644183      0.349511      0.133266     0.0415348     0.0122203    0.00225898       0.00000       0.00000       0.00000       0.00000
   7  14 2458.2512    1.7232  0.8769 10.5585  0.0002       2.72734  0.0424   0.0538   0.0886    0.3386   0.0000      0.936494   434.0295     -0.485144       2.20009      -5.06816       3.21684      -7.74338     -0.434226     -0.999000   -0.00100639     0.0371825      0.131812     -0.105983    0.00495746   -0.00206452       0.00000       0.00000       0.00000       0.00000       7.29861       7.76920       8.19302       7.25112       5.43850       3.79624       2.66790       1.54224      0.815972      0.438950      0.170469     0.0575040     0.0159621    0.00286155       0.00000       0.00000       0.00000       0.00000
   7  15 2594.3332    2.0148  0.9958 11.6389 -0.0033       2.98090  0.0522   0.0619   0.0910    0.2129   0.0000       1.16909   443.9431       11.0731       4.37797      -10.9158       8.76080       8.94439     -0.377507      0.735859     0.0238307      0.225041     0.0190059     0.0453176    -0.0163367   -0.00228976       0.00000       0.00000       0.00000       0.00000       8.76041       10.0007       9.88289       8.09338       6.54793       4.40621       2.95063       1.73020      0.872741      0.455734      0.169740     0.0617761     0.0179202    0.00312211       0.00000       0.00000       0.00000       0.00000
   7  16 2731.1466    2.9654  0.8322 11.8362  0.0016       1.10706  0.0419   0.0940   0.0776    0.2556   0.0000       1.21602   430.5514      -2.52795       1.13641      -4.21978      -3.96144      -5.39473      -1.03649      0.747692     -0.299564    -0.0660666     0.0920757    -0.0409298   -0.00492600    0.00256628       0.00000       0.00000       0.00000       0.00000       6.41407       7.70197       7.71343       6.13104       5.40909       3.47452       2.45187       1.38434      0.738336      0.365674      0.148952     0.0536064     0.0168381    0.00287849       0.00000       0.00000       0.00000       0.00000
   7  17 2868.3648    3.3306  0.8821 12.5564 -0.0083      0.106484  0.0510   0.1091   0.0807    0.2169   0.0000       1.01870   434.8007       2.89353       6.14405       1.29815       1.72916       2.57125      -2.13835      0.800847      0.984177     -0.430461     -0.193586     0.0956363     0.0271018   -0.00399026       0.00000       0.00000       0.00000       0.00000       9.21670       8.62350       8.98713       8.22261       6.73486       4.78835       3.29812       1.89846      0.983782      0.498651      0.186838     0.0605973     0.0162015    0.00264066       0.00000       0.00000       0.00000       0.00000
   7  18 3005.7501    4.0817  0.8487 12.8082 -0.0018       1.85434  0.0405   0.1309   0.0818    0.2211   0.0000       1.04226   424.9756       10.9898       8.72315       14.1995       3.87701      -10.3745       2.53158       1.14335      0.363404     -0.272714    -0.0798224    -0.0390796    0.00175329    0.00217405       0.00000       0.00000       0.00000       0.00000       7.27911       8.12125       7.88193       6.99391       5.06491       3.65457       2.27866       1.42192      0.738992      0.356201      0.141212     0.0503487     0.0121310    0.00255221       0.00000       0.00000       0.00000       0.00000
   7  19 3142.7860    4.0128  1.0220 13.2141  0.0003     0.0555534  0.0544   0.1289   0.0934    0.2074   0.0000       1.14704   427.2295      -15.1695       9.15785      -3.03851      -5.02709       7.20538      -2.71280      -1.16971      -2.15849     0.0732528      0.233857     0.0681868     0.0181671   -0.00428958       0.00000       0.00000       0.00000       0.00000       9.07226       9.40838       9.45415       8.33724       6.62717       4.61673       3.02908       1.85084       1.00927      0.444017      0.181164     0.0612503     0.0166851    0.00291292       0.00000       0.00000       0.00000       0.00000
   7  20 3279.9751    3.9905  1.3041 12.7633 -0.0085       1.35458  0.0594   0.1135   0.1069    0.2621   0.0000      0.695325   426.4210      -3.94559       32.1841      -28.5857       4.16332      -5.84174      -2.92793      -2.45152      -1.12508     0.0968392    -0.0711160     0.0733418    0.00208659    0.00259107       0.00000       0.00000       0.00000       0.00000       9.24332       11.3487       9.92374       9.18012       6.92200       5.28604       3.25075       1.94171      0.999996      0.467215      0.190759     0.0695493     0.0189373    0.00441904       0.00000       0.00000       0.00000       0.00000
   7  21 3417.6400    3.4607  1.7893 12.4272  0.0002       2.18249  0.0687   0.0846   0.1346    0.1892   0.0000      0.611472   446.8902       17.1646       12.6895       16.3090      -1.47609      -6.52930      -1.92295      -4.60442     -0.503943     -0.136767     -0.307256     -0.191902    0.00784488    0.00590567       0.00000       0.00000       0.00000       0.00000       10.1697       12.0851       11.2416       10.3863       7.86112       5.54458       3.67941       2.22846       1.14444      0.580156      0.222703     0.0791121     0.0222090    0.00471986       0.00000       0.00000       0.00000       0.00000
   7  22 3555.5466    2.9033  2.9152 11.9255 -0.0033      0.960483  0.0975   0.0581   0.1673    0.1534   0.0000      0.329192   428.4198      -7.35566       24.8308      -6.56903      0.660262      -11.1062      -2.59232     -0.433561     -0.446571      -1.61515     0.0904139    -0.0303199     0.0288767    0.00633995       0.00000       0.00000       0.00000       0.00000       14.3809       17.8082       16.9964       14.5419       10.9965       7.72528       4.90441       2.93384       1.60017      0.743211      0.316977      0.113098     0.0323109    0.00646500       0.00000       0.00000       0.00000       0.00000
   7  23 3693.9748    2.4660  4.4744 11.0473 -0.0024      0.765888  0.1170   0.0370   0.2183    0.1282   0.0000      0.171217   426.7703       27.9720      -3.88299      -4.34730       5.30250       7.24740      -4.23921       4.34714      -1.19541     0.0742109      0.753053     -0.175909    -0.0452649   -0.00732738       0.00000       0.00000       0.00000       0.00000       17.7141       20.8493       19.4808       17.7137       13.6527       9.63871       6.16500       3.81549       2.01950      0.939786      0.382073      0.137322     0.0380988    0.00768570       0.00000       0.00000       0.00000       0.00000
   7  24 3832.3006    2.0640  6.2137 10.7766 -0.0010      0.397213  0.1471   0.0272   0.2609    0.0884   0.0000      0.116571   432.5086      -6.74613       18.9433      -6.58171       17.1134      -22.5733      -7.83280       4.16384       1.01429      0.493269      0.500057     -0.142554     0.0123615     0.0129789       0.00000       0.00000       0.00000       0.00000       22.4232       26.0977       25.2429       21.9231       16.8105       11.9203       7.91404       4.53779       2.44226       1.16984      0.490235      0.167525     0.0482647    0.00909051       0.00000       0.00000       0.00000       0.00000
   7  25 3971.2636    1.7290  8.0133 10.3399 -0.0001      0.463626  0.1753   0.0211   0.3243    0.0847   0.0000     0.0906717   367.1881      -45.2901       24.9254       65.7622       1.06592      -15.3765       10.2733       8.10417     -0.184350     -0.570336     -0.940898      0.100579    -0.0175883   -0.00674546       0.00000       0.00000       0.00000       0.00000       24.6288       30.4288       29.0471       24.8262       20.3797       13.9804       9.27591       5.50736       2.90088       1.39475      0.571581      0.208805     0.0633558     0.0118562       0.00000       0.00000       0.00000       0.00000
   7  26 4109.5579    1.5517 11.3000 10.0120 -0.0014      0.144036  0.2229   0.0168   0.4292    0.0732   0.0000     0.0713748   414.5884      -40.7703       53.5590      -21.2394       17.9448      -21.5130      -17.8670      -5.93262      -1.85581       4.60504     -0.672935     0.0421297    -0.0284662    -0.0143914       0.00000       0.00000       0.00000       0.00000       31.0094       37.1051       36.9437       30.9255       24.8291       17.4420       11.4650       6.61117       3.63228       1.67353      0.737447      0.260077     0.0781615     0.0140639       0.00000       0.00000       0.00000       0.00000
   7  27 4247.9477    1.2955 13.4863 10.1346 -0.0005     -0.173129  0.3012   0.0145   0.5178    0.0592   0.0000     0.0799328   461.8944      -26.1865       111.758      0.321714       21.5483       21.2864      -11.1253       15.8540       7.98751      0.848021     -0.482664     -0.309510      0.109676    0.00970182       0.00000       0.00000       0.00000       0.00000       38.4264       44.9663       43.9173       37.8573       30.7585       21.3172       14.2528       8.41480       4.59449       2.11718      0.893096      0.311634     0.0928999     0.0165016       0.00000       0.00000       0.00000       0.00000
   8   9 1806.2946    0.3329  0.3065  9.3855 -0.0122       19.3957  0.0269   0.0186   0.0534    0.0737   0.0000       3.94190   429.4805      -7.83276       8.99823      -3.48960      0.871665      -2.68907       1.27030     -0.284814      0.680062      0.412213     0.0642022    -0.0645920    -0.0487313   -0.00574023    0.00320100   0.000114396       0.00000       0.00000       4.91521       5.32179       5.75047       4.89697       3.77488       3.07995       2.45482       1.38150      0.802431      0.445696      0.217845      0.108057     0.0390040     0.0113535    0.00290800   0.000477052       0.00000       0.00000
   8  10 1946.1131    0.5373  0.4926  9.4164  0.0044       7.97052  0.0378   0.0216   0.0605    0.1013   0.0000       1.98966   439.6895       6.46354       22.3180      -4.16130      -4.64178     -0.603820      -1.77251      -1.21743      0.771222     -0.473372      0.268578    -0.0582060   -0.00571016   -0.00794732  -4.03618e-05   0.000444924       0.00000       0.00000       6.69120       5.74022       7.01908       7.13393       4.72282       3.45041       3.28912       1.95726      0.794553      0.573184      0.345751      0.158870     0.0470305     0.0126488    0.00307009   0.000518284       0.00000       0.00000
   8  12 2225.3274    1.0375  0.6109  9.9159 -0.0106       6.55222  0.0312   0.0363   0.0630    0.1535   0.0000       1.17695   436.6589       5.34878       4.93187       5.28251      -4.90947       1.45696      -1.21340     -0.280847       1.71002      0.669907     -0.535643     0.0674218     0.0248932    0.00555945  -0.000824675  -0.000532737       0.00000       0.00000       4.97053       5.74373       5.47175       5.13170       4.10503       3.25418       2.19173       1.47604      0.828806      0.472708      0.217028     0.0984685     0.0340725     0.0120844    0.00281209   0.000563235       0.00000       0.00000
   8  13 2362.9236    1.3845  0.8402 10.0871  0.0022       4.51953  0.0400   0.0418   0.0763    0.2102   0.0000      0.975015   433.1848      -2.22043     -0.308886      -4.27647      -1.94641      -2.67187      -3.09723     -0.223752      0.811236    -0.0806070    0.00541017     -0.116142   -0.00319570    0.00834089   -0.00237068  -6.06808e-05       0.00000       0.00000       5.84188       7.45509       7.41812       6.43800       4.94699       3.81001       2.64964       1.56338       1.04164      0.484316      0.277824      0.104238     0.0505032     0.0141427    0.00387327   0.000749336       0.00000       0.00000
   8  14 2499.6559    1.7657  0.8692 11.0974 -0.0088       6.51118  0.0431   0.0556   0.0780    0.1680   0.0000       1.11046   447.2347       1.31393      0.953412       1.95129       1.82444      0.147477       6.65901      -1.03949     -0.718782      0.751291      0.233521     -0.172791     0.0467762     0.0166210    0.00238000  -0.000195180       0.00000       0.00000       6.00520       7.28725       7.28289       6.44945       5.11781       3.88877       2.83146       1.65110       1.07108      0.563194      0.263928      0.124582     0.0493257     0.0146641    0.00396967   0.000718245       0.00000       0.00000
   8  15 2636.2551    2.4054  0.8162 11.5379 -0.0052       2.90378  0.0408   0.0742   0.0726    0.1723   0.0000       1.04125   435.3107      -7.71879       8.56882      -8.19477       7.16203     -0.480020      -1.54720     -0.621785     -0.310437      0.464796      0.142107    -0.0249026     0.0227441     0.0152740    0.00398447   -0.00100212       0.00000       0.00000       5.92550       7.02122       6.01264       6.39841       5.11251       3.92562       2.53516       1.75820       1.07197      0.573295      0.260049      0.108191     0.0396123     0.0134658    0.00326722   0.000765663       0.00000       0.00000
   8  16 2773.9196    2.8976  0.7892 11.9954 -0.0068       2.96456  0.0370   0.0906   0.0722    0.1693   0.0000       1.07331   422.3707       4.37588       10.8333      0.499194       3.98816      -6.57046       3.34228     -0.200149       1.17215     -0.578104    -0.0255911    -0.0906310     0.0796077    0.00918808   0.000755523    0.00160069       0.00000       0.00000       5.61030       6.42902       6.74005       5.57253       4.73299       3.64060       2.39652       1.69985      0.848178      0.492615      0.253298      0.104437     0.0387174     0.0148155    0.00345812   0.000585286       0.00000       0.00000
   8  17 2911.5574    3.8221  0.7536 12.3237  0.0003       1.09982  0.0355   0.1277   0.0729    0.2003   0.0000      0.933742   437.6857      -3.27623       17.7338      -2.23296      -6.75641      -7.97670       3.69139      0.923265      0.176702     -0.313468     0.0273623    -0.0509919     0.0147211  -0.000148342   -0.00331916   0.000656284       0.00000       0.00000       5.82661       6.45482       5.74635       5.27800       4.78855       3.82571       2.74804       1.71362      0.973844      0.478098      0.241073     0.0919973     0.0371894     0.0116437    0.00322109   0.000557524       0.00000       0.00000
   8  18 3049.2352    4.1600  0.9205 12.6806 -0.0001       1.40267  0.0452   0.1194   0.0763    0.1930   0.0000       1.02483   435.4651      -6.46074       16.5259       2.75625      -5.83981      -2.38797     -0.496673      -1.84748      0.635001      0.216345     0.0324911      0.243231    -0.0173821   -0.00134382    0.00403760    0.00124138       0.00000       0.00000       6.24168       7.15868       6.81902       6.49775       5.33826       4.02453       2.89921       1.90031       1.03044      0.593778      0.277143      0.127164     0.0424292     0.0147584    0.00386099   0.000718860       0.00000       0.00000
   8  19 3186.8008    4.1864  1.1442 12.7753 -0.0043      0.960344  0.0529   0.1143   0.0978    0.2136   0.0000       1.03915   432.6442      -8.89904       8.44437       1.80898     -0.605220      -10.8295      -3.46575     -0.595549      0.488877     -0.377239     -0.104098     -0.108075     0.0861021     0.0365371   -0.00456798   0.000409232       0.00000       0.00000       7.15802       8.72645       8.74948       7.40497       6.24022       4.39461       3.09061       1.86346       1.15836      0.621496      0.292687      0.133365     0.0524151     0.0171689    0.00484857   0.000805659       0.00000       0.00000
   8  20 3324.6204    3.7506  1.6210 12.3065 -0.0025      0.967960  0.0616   0.0867   0.1137    0.1803   0.0000      0.562998   439.4306      -5.11030       6.96815       3.76940       10.4129      -6.96562      -2.51272      0.333417     -0.103222     0.0914998     -0.328489      0.172350    0.00877339     0.0161980    0.00148715    0.00226029       0.00000       0.00000       8.31228       10.4381       10.0484       8.99090       7.24031       5.23067       3.65453       2.33977       1.39653      0.729516      0.383485      0.154340     0.0621325     0.0198780    0.00551640    0.00104818       0.00000       0.00000
   8  21 3462.5690    3.2037  2.1312 12.2973 -0.0032       1.04077  0.0786   0.0695   0.1344    0.1218   0.0000      0.460137   449.7147       16.6892     -0.337113       1.72024       3.84493      0.111396       2.81739      -4.43849      0.748951      -1.17058      0.273672      0.205560     0.0910066    0.00609329   -0.00214216    0.00127396       0.00000       0.00000       10.2648       13.0238       12.1551       11.2290       8.79516       6.61392       4.53595       2.93836       1.69482      0.902959      0.457055      0.191021     0.0750357     0.0245833    0.00656097    0.00130262       0.00000       0.00000
   8  22 3601.1445    2.8315  3.2658 11.0356 -0.0021      0.829302  0.0881   0.0470   0.1552    0.1467   0.0000      0.228726   423.6726       9.45000       12.5277      -13.2240      -2.44955      -31.5639       4.91698      -2.02232      0.142076     -0.619065      0.465114      0.392846    -0.0793013    -0.0413652   -0.00778024    0.00187160       0.00000       0.00000       12.1722       13.9239       13.7986       12.4419       10.0266       7.45139       5.36437       3.32949       1.99912       1.05056      0.534791      0.224499     0.0864597     0.0261656    0.00701766    0.00122863       0.00000       0.00000
   8  23 3739.5537    2.2344  4.5269 10.8211 -0.0006      0.424798  0.1121   0.0326   0.1968    0.1079   0.0000      0.165530   443.2396       20.5085      -35.6698      -8.32819       14.5928      -18.0192       7.73922      -8.82166     -0.786887       1.76603     -0.197069     -0.370346    -0.0496525   -0.00164957    0.00499502    0.00169600       0.00000       0.00000       14.4897       17.1656       17.4055       15.5258       12.6902       9.41011       6.93287       4.25198       2.56597       1.40714      0.677160      0.314030      0.118019     0.0371835     0.0101630    0.00174310       0.00000       0.00000
   8  24 3878.3411    1.9495  6.7518 10.2154  0.0006      0.136967  0.1392   0.0235   0.2567    0.0895   0.0000     0.0867719   426.7255      -43.6110       19.0670       20.7707      -16.6415      -22.0970       3.95130      -1.20932      0.142729       2.61132      -1.24350     -0.343888      0.175173    -0.0455953   0.000746105   4.99138e-05       0.00000       0.00000       17.8920       21.8163       21.1715       19.4744       15.8425       11.8326       8.52560       5.40898       3.17680       1.72789      0.863866      0.376187      0.141989     0.0458593     0.0125764    0.00229433       0.00000       0.00000
   8  26 4156.7715    1.4363 12.1885  9.8546 -0.0000    -0.0402900  0.2412   0.0145   0.4080    0.0549   0.0000     0.0708781   492.5674       16.9184       55.8317       32.1894      -27.0136       11.3409       19.0252      -9.55459      -5.78660       2.24066       1.25776     -0.369083      0.166523      0.114221    -0.0177351    0.00617038       0.00000       0.00000       26.9297       33.6803       32.3701       29.6109       25.0052       18.4794       13.2906       8.58437       5.21327       2.83240       1.39268      0.609389      0.234241     0.0760740     0.0207129    0.00363069       0.00000       0.00000
   9  10 1984.2537    0.5718  0.5009  9.5329 -0.0004       8.70432  0.0287   0.0222   0.0591    0.0951   0.0000       1.85446   434.1723      -1.84757       8.05658      -11.6050       5.17119      -3.54333      -1.81113       3.93062     -0.836022     -0.287726     -0.308713    -0.0159045     0.0601381   -0.00126744    -0.0130464    0.00524967   0.000526375  -0.000308688       4.06253       4.91350       4.36227       4.21222       3.81785       3.22362       2.32775       1.68508       1.01384      0.604340      0.314255      0.152945     0.0669894     0.0270213    0.00963328    0.00318147   0.000768864   0.000147185
   9  12 2264.6810    1.0171  0.7610 10.4754 -0.0096       6.74591  0.0421   0.0327   0.0711    0.1315   0.0000       1.34979   446.9896      -2.93511       12.8745       13.5142       3.39205      -6.97103       2.25961     -0.253932     -0.395768     -0.284597     -0.157074      0.107586     0.0892346  -2.89277e-06    -0.0119720   -0.00318191   0.000169175   0.000277898       5.05950       6.57605       7.12603       5.24633       5.77395       4.07334       2.95351       2.36629       1.20229      0.861206      0.445498      0.198568      0.112154     0.0390641     0.0139618    0.00578646    0.00134668   0.000187395
   9  13 2402.3896    1.5587  0.8013 10.7087 -0.0012       3.71657  0.0391   0.0466   0.0727    0.1642   0.0000      0.981134   440.0737       5.37275       11.1032      -2.01981       1.66194      -1.03205      -3.34121      -1.68228    -0.0307741      0.218181     0.0908393    -0.0900028     0.0384815   -0.00953938    0.00441668    0.00281887  -9.29054e-06   3.22833e-05       4.70341       6.56511       6.26740       5.78135       5.23691       3.42460       3.14763       1.68571       1.31393      0.682278      0.376568      0.216904     0.0781521     0.0393911     0.0137728    0.00365524    0.00129760   0.000198579
   9  14 2539.5866    1.9075  0.8834 11.2484 -0.0044       3.20107  0.0417   0.0542   0.0774    0.1699   0.0000       1.02027   450.5859       5.92495       8.07780      -12.0503       4.06993       3.06518      -1.70284       1.16492     0.0297190     -0.387999     -0.763963      0.284118     0.0687645    -0.0231694    0.00891780    0.00410769  -0.000320416   3.07135e-05       5.20969       6.73803       6.41437       5.81567       4.83248       4.08508       2.85192       1.99127       1.20687      0.714640      0.380852      0.185437     0.0840018     0.0349833     0.0128971    0.00418698   0.000998614   0.000183031
   9  15 2677.0601    2.4684  0.9330 11.6410 -0.0025       2.58546  0.0459   0.0677   0.0709    0.1794   0.0000       1.00491   426.1716      0.787004       13.6025       2.01609       5.09404      -9.65864      -3.44711     -0.438594      0.465109     -0.582089      0.801122     -0.299078    -0.0356671     0.0259603   -0.00410630   0.000880146   -0.00112522  -0.000212090       5.46732       7.18909       6.75120       6.49924       5.08263       4.34164       3.01737       2.11081       1.37472      0.695122      0.463279      0.199356      0.106154     0.0349584     0.0157853    0.00434233    0.00105520   0.000210432
   9  16 2815.2382    3.1029  0.8341 12.0711  0.0012       1.39363  0.0371   0.0917   0.0711    0.1804   0.0000      0.910454   446.1714      -4.42392       9.06484      -2.75282      0.796091       1.82102      -1.43219      -2.81815      0.764774     -0.234992     -0.109715     0.0918267   -0.00412363    -0.0578581    0.00565104    0.00230214  -0.000515893   0.000221357       4.79687       6.32477       5.61213       5.41713       4.48470       3.82744       2.72116       1.86157       1.15677      0.692204      0.340808      0.184206     0.0719956     0.0338363     0.0114826    0.00372189   0.000919392   0.000180095
   9  17 2953.7029    3.6616  0.8950 12.7615 -0.0006       2.75153  0.0407   0.1062   0.0766    0.1512   0.0000      0.754521   432.9886      -15.3381       14.3093      -7.07290       9.07736      -4.33955     -0.738492    -0.0895586     -0.230870     -0.428385     0.0711754     -0.225396    -0.0393337     0.0293455    -0.0232541    0.00243809    0.00179246   0.000320674       5.37762       6.79650       6.46169       6.24067       5.08008       3.84440       2.90091       1.93365       1.24028      0.721496      0.383363      0.217480     0.0835775     0.0379048     0.0126163    0.00377887    0.00100650   0.000178906
   9  18 3091.5059    4.2234  0.8260 13.0323 -0.0102     -0.740496  0.0361   0.1346   0.0790    0.1631   0.0000      0.673104   431.2172      -9.56758       10.6396      -4.76713      -7.99898     -0.146627      -7.68746       1.50675     -0.748111     -0.459216     -0.288847     -0.214021      0.101594    -0.0192067     0.0345684   -0.00192468  -0.000365161   0.000161188       5.12817       6.15751       6.16218       5.86267       4.76081       3.56307       2.48623       1.81155       1.06190      0.683324      0.367143      0.174075     0.0847607     0.0307560     0.0112217    0.00360944   0.000794399   0.000147101
   9  19 3229.5490    3.9726  1.1658 12.9754 -0.0063      0.270140  0.0504   0.1043   0.0912    0.1778   0.0000      0.747714   422.4738       14.6315       11.8544      -2.12816      -4.53146      -5.04383       2.92899     -0.971685      0.726814     -0.840356     -0.198481     0.0875621     0.0423982     0.0162237   -0.00501518   -0.00299725   0.000395224   0.000128749       6.24614       7.55085       7.73519       6.87863       5.89638       4.32265       3.28768       2.14115       1.39075      0.832745      0.438983      0.227891     0.0991197     0.0418498     0.0143099    0.00437097    0.00114384   0.000177007
   9  20 3368.0339    3.5570  1.6810 12.3878 -0.0018       2.55623  0.0610   0.0766   0.1113    0.1451   0.0000      0.572890   446.7067       9.60920       9.48467       1.14477       5.50442      -6.93907     0.0309018      0.817586      -1.86105     -0.943027    -0.0633912      0.347840    -0.0219915    0.00891444   0.000218598    0.00263393  -0.000380235  -5.88307e-05       7.42064       9.03934       8.90909       8.28403       6.76187       5.17280       4.03925       2.67184       1.65145      0.932556      0.527431      0.269601      0.124332     0.0487222     0.0171211    0.00495126    0.00129660   0.000222096
   9  21 3506.3728    3.0941  2.5196 11.9717  0.0005      0.538211  0.0788   0.0560   0.1340    0.1075   0.0000      0.367860   448.0657      -3.18112      -5.12998       8.97354       6.12508      -19.1897      -10.5809      0.121408       2.98992      -1.13340      0.754366     -0.207172    -0.0487466    -0.0225570     0.0112046    0.00168914    0.00302805   0.000361835       8.82712       10.6701       11.0010       10.2299       8.68366       6.77226       4.84093       3.37913       2.24083       1.24030      0.726475      0.365588      0.158971     0.0635588     0.0246243    0.00736057    0.00182046   0.000304566
   9  22 3645.2982    2.5390  3.4964 11.3868 -0.0005      0.367575  0.0943   0.0406   0.1617    0.0955   0.0000      0.203873   428.9024      -12.1980       10.1433       10.0257      -6.06701      -13.4475      -6.32561     -0.122967       1.88965     -0.249963     -0.508488    -0.0331014   -0.00914987     0.0328005     0.0300498   -0.00143541    0.00189409  -0.000129911       10.7986       13.4293       13.3632       12.3844       10.3438       8.01451       5.89940       3.97129       2.57574       1.46767      0.840191      0.396635      0.193522     0.0738509     0.0282290    0.00827586    0.00212865   0.000366319
   9  23 3784.9842    2.1427  5.6638 10.6669 -0.0041      0.704205  0.1193   0.0263   0.2129    0.0788   0.0000      0.117697   446.1712      -12.5006       20.1618      -1.72621       2.95585      -1.20186      -14.0519      -5.71994       4.20579      -2.16851     0.0832873     -0.799340     -0.130349      0.119344     0.0266454    0.00255412   -0.00174287  -0.000405514       13.9882       16.5024       16.4720       15.0657       13.5336       9.98275       7.43612       4.98810       3.32808       1.97121       1.05451      0.537587      0.223902     0.0948400     0.0329990     0.0101210    0.00264938   0.000407373
   9  24 3923.6569    1.8364  7.7843 10.4031 -0.0020      0.152378  0.1501   0.0200   0.2728    0.0630   0.0000     0.0863809   416.7937      -18.5769      -13.6492     -0.520782      -3.19127       18.2455      -12.9577       1.53044       6.72234       4.31864      0.135795      -1.29392     0.0870633     0.0788321    -0.0933185   -0.00209778    0.00530379   0.000718652       16.8300       20.1623       20.5263       18.6388       16.4625       12.4781       9.28774       6.30563       4.13598       2.43401       1.35001      0.654543      0.303017      0.120042     0.0440661     0.0133419    0.00339196   0.000527336
   9  25 4063.5090    1.5680 10.0909 10.1519 -0.0009      0.190405  0.1869   0.0163   0.3353    0.0555   0.0000     0.0690590   496.1155      -13.1225       46.4737       7.43546       1.56298      -34.8885       9.73726     -0.657792       5.97325      -6.84258     -0.222285     -0.473829     0.0451159    -0.0822694     0.0341067    -0.0303269    0.00341627   0.000894155       20.4847       24.8529       25.0730       22.8134       20.1832       15.5217       11.6564       7.98830       5.12811       3.01766       1.65132      0.833922      0.371935      0.153322     0.0550267     0.0170662    0.00429530   0.000672441
   9  26 4202.0464    1.3370 12.7023 10.0063 -0.0032     -0.296362  0.2414   0.0132   0.4276    0.0481   0.0000     0.0699020   401.7065      -24.7866       62.6946      -43.9709       6.09138       8.70026       31.4597      -16.3769       1.51272       6.12108       2.46943     -0.289788     -0.403267     -0.206871   -0.00754485    -0.0134882    0.00173772   0.000777647       24.1833       30.2002       30.6180       27.8431       24.3522       18.4055       14.0431       9.27112       6.16080       3.57674       1.99293      0.974710      0.452982      0.184052     0.0679149     0.0203771    0.00535814   0.000827380
   9  27 4342.6228    1.1257 15.0584 10.0050  0.0017    -0.0823130  0.3251   0.0116   0.5399    0.0447   0.0000     0.0766422   497.6635      -123.987       52.7605      -4.15270       32.7529       3.45511      -7.63827      -18.8558      -8.10079       3.47670      0.652017      -2.11572       1.31046      0.188624    -0.0265688   -0.00952401    0.00406338    0.00121740       29.6996       37.3686       37.9742       33.6615       31.0339       23.0542       18.0386       11.9613       7.80187       4.64100       2.50128       1.26678      0.570752      0.239473     0.0854239     0.0267483    0.00711335    0.00105378
  10   9 1880.0171    0.4569  0.3794  9.4231 -0.0109       10.1206  0.0251   0.0211   0.0495    0.0766   0.0000       2.09228   434.8344      -6.07054       14.1755      -1.07512      -1.49652      -2.91101       3.07530      -2.38359       1.37436      0.737082      0.416011     -0.187247     -0.208241     0.0119401   -0.00180634    0.00432415  -0.000614377   5.73034e-05       3.62931       3.87684       4.05454       4.17071       3.44949       2.86554       2.23705       1.59664       1.03862      0.710440      0.412692      0.221615      0.116466     0.0510840     0.0225669    0.00829447    0.00266103   0.000739877
  10  10 2021.5886    0.6099  0.4553  9.6608 -0.0113       9.26230  0.0437   0.0241   0.0507    0.0922   0.0000       2.01652   439.0643      -3.06825       14.0155      -1.97776      -2.16118      -3.90767      -1.02442     0.0727441      -3.02534       1.70866     -0.172202     0.0546191     0.0725565   -0.00256835   0.000202274     0.0129759    0.00276486   0.000633979       7.56436       10.1388       8.80298       7.63502       7.22746       5.44471       4.43531       2.78560       1.90540       1.09235      0.533433      0.271896      0.121965     0.0438933     0.0196357    0.00828404    0.00260817   0.000721368
  10  11 2163.0386    0.8662  0.6107  9.9538 -0.0011       6.74432  0.0306   0.0276   0.0568    0.1143   0.0000       1.35507   438.1541      -8.36351      0.492096     -0.519026       1.00432      -2.73375      -6.11570      -1.28771     -0.655484       1.32551     -0.316638     -0.406136    -0.0420252     0.0843077   -0.00888342   0.000513682   -0.00222077   0.000144088       3.71970       4.45966       4.51144       4.11183       3.67684       3.14455       2.38316       1.67286       1.17620      0.703473      0.430484      0.228696      0.111934     0.0551344     0.0215279    0.00869067    0.00318487   0.000853191
  10  12 2302.9117    1.2302  0.7213 10.1996  0.0022       5.96639  0.0351   0.0354   0.0596    0.1472   0.0000       1.15832   435.4022     -0.566137       3.94403       10.8999      -3.08521       2.45811      -4.20892      -2.72038       2.22148     -0.135806     -0.514539      0.352318    -0.0520199    -0.0641486     0.0103117  -0.000981507  -0.000820623  -0.000528560       4.38232       5.13739       5.06360       4.58336       4.07673       3.49729       2.79695       2.08035       1.32028      0.807357      0.466479      0.244865      0.133631     0.0557239     0.0268818    0.00900142    0.00321556   0.000924722
  10  13 2440.8410    1.6687  0.8881 10.6261 -0.0007       2.56727  0.0405   0.0440   0.0666    0.1717   0.0000      0.930867   438.4170       6.14424       16.3155       1.57037      -5.07090      -2.95233      -5.90159      0.152892      0.675614      -1.48145     -0.165181      0.451034     -0.108078     0.0731287    -0.0116817     0.0163114   -0.00372869   0.000161534       4.69291       5.66894       5.47570       4.83589       4.74344       3.87516       3.06497       2.16783       1.46573      0.920780      0.525191      0.288099      0.135463     0.0658712     0.0259664     0.0106448    0.00351948    0.00104306
  10  14 2578.7496    2.1100  0.9211 11.3233  0.0065       3.14160  0.0438   0.0567   0.0722    0.1496   0.0000       1.03592   437.5991       5.01989      0.593681       4.27490       3.87990       2.97036      -6.81813      -2.91119      0.280641       3.32992      -1.06873      0.305451      0.113281    -0.0133258    -0.0132022   -0.00178703    0.00276157    0.00123211       5.30977       6.32018       6.32307       6.14449       5.13539       3.80437       3.14779       2.24599       1.43345      0.843529      0.500004      0.279033      0.152273     0.0689104     0.0286837    0.00975668    0.00317416   0.000927032
  10  15 2717.0549    2.7878  0.7780 11.6593 -0.0043       2.10488  0.0343   0.0787   0.0625    0.1712   0.0000      0.848003   439.9058     -0.157608       13.4794      -10.6543       6.61885       3.06205      -1.61088      -1.33820     -0.292557      0.177548    -0.0466112      0.266758     0.0393906     0.0711773    -0.0195791    0.00802712   -0.00676790  -0.000197736       4.55972       5.19839       5.00981       4.74773       4.25370       3.42010       2.88335       2.06518       1.36444      0.784559      0.455763      0.248815      0.126151     0.0603483     0.0238976    0.00846824    0.00280152   0.000792320
  10  16 2855.7417    3.3939  0.8238 11.9621  0.0024       1.85299  0.0353   0.0916   0.0622    0.1688   0.0000      0.940158   445.9238      -3.36663       11.4124      -5.71805      0.161029      -3.05955      0.303018     -0.104075     -0.596156      0.104148     -0.350061    -0.0538050      0.170261     0.0300020     0.0459450    -0.0112794   -0.00239682    0.00218809       4.45796       5.57935       5.49591       4.85346       4.20979       3.60387       2.73094       2.02367       1.26019      0.768746      0.431206      0.225686      0.118944     0.0528352     0.0242259    0.00878535    0.00313530   0.000951425
  10  17 2994.5121    3.9594  0.8858 12.4904 -0.0035       1.04856  0.0381   0.1039   0.0655    0.1666   0.0000      0.890867   435.1132       2.04923       15.8854      -7.42030       2.52082      -2.77653       3.24405      -3.09934      -2.86077      0.194724     -0.162488     -0.105823      0.284649    -0.0779586    0.00728400    0.00812775   -0.00303830  -0.000774258       4.26716       5.35080       5.12131       4.96791       4.36290       3.52748       2.68855       1.99826       1.33008      0.810607      0.495066      0.258209      0.145183     0.0599379     0.0281749    0.00937231    0.00354090   0.000987210
  10  18 3132.9512    4.3221  0.7842 12.9830 -0.0043       1.37265  0.0472   0.1567   0.0750    0.1476   0.0000      0.907415   429.7081       2.57897       20.1496      -6.37621       1.51547       3.41738       3.45222      -1.19964      -2.90188     -0.621561     -0.862698     -0.249465    -0.0209360     0.0867363     0.0459094    0.00422436   -0.00422797  -0.000273356       7.39478       6.67948       5.04198       6.92050       7.82460       5.78260       3.05671       1.82221       2.06772       1.62700      0.971557      0.491399      0.211751     0.0743584     0.0257453    0.00832215    0.00279036   0.000840514
  10  19 3271.4108    4.0255  1.2622 12.6421  0.0005       1.03950  0.0493   0.0940   0.0868    0.1683   0.0000      0.761968   438.9814       17.5747       23.2781      0.155123     -0.600574      -8.54267      -3.95838      -2.75003       3.65547     -0.743161     -0.261039      0.217704     -0.278937    -0.0247775     0.0396271    0.00861847  -0.000118547  -0.000211398       5.65608       6.79973       7.14864       6.43716       5.60653       4.49418       3.38619       2.26972       1.57591       1.01427      0.590486      0.312379      0.159038     0.0713191     0.0325458     0.0123155    0.00408768    0.00114958
  10  20 3410.1352    3.4151  1.9725 12.0605 -0.0019       1.07468  0.0645   0.0633   0.1103    0.1145   0.0000      0.441486   443.1060      0.909160       11.6902      -4.74868       4.00213      -9.08729      -5.65688      -2.60985       5.52728      0.693249     -0.680087     -0.523289     -0.291469      0.137905   -0.00723671   -0.00262563     0.0104248    0.00130393       6.65628       8.00540       7.92397       7.61173       6.83712       5.68080       3.95832       2.98075       2.01639       1.31710      0.773884      0.428015      0.204483     0.0965748     0.0385274     0.0152791    0.00529422    0.00157876
  10  21 3549.2546    2.8768  2.9218 11.6476 -0.0043      0.781160  0.0777   0.0458   0.1384    0.0873   0.0000      0.257226   432.6615       1.06222       19.7366      -12.4254      -3.13623      -13.8972     -0.153019      -2.45871      -5.50461      -1.52405       1.31591      0.824326    -0.0297489    -0.0296709    0.00911704    0.00142476     0.0118268    0.00376070       8.46545       10.6881       10.5484       9.78792       8.67008       6.82933       5.43496       3.75777       2.59619       1.53830      0.939263      0.493561      0.255120      0.117351     0.0500148     0.0186500    0.00647601    0.00183351
  10  22 3688.6057    2.3924  4.0304 11.1705 -0.0019      0.531099  0.0953   0.0333   0.1701    0.0744   0.0000      0.174110   442.1981       3.59246       24.4395      -8.96424      -1.41650       6.61817      -4.70003      -9.46967       2.88491       4.99750     -0.774743     -0.512711      0.468524    -0.0113233   -0.00637595    0.00725121   0.000868310   -0.00164409       10.0051       12.6527       12.6672       12.1487       10.3895       8.18341       6.34855       4.31533       3.11659       1.82531       1.13552      0.608672      0.315435      0.145023     0.0608734     0.0235661    0.00809720    0.00221406
  10  23 3828.1321    2.0134  5.5209 10.7799 -0.0007      0.525355  0.1144   0.0253   0.2063    0.0659   0.0000      0.119681   423.3501       19.7480       22.6201      -9.99118       22.1173      -10.0353      -12.7449     -0.743681       1.53947      -5.00635      0.642432      0.439674     0.0677485      0.254538     0.0373818    -0.0238383   -0.00878511    0.00164556       11.8938       14.7033       14.6136       14.0437       12.2244       9.83913       7.67401       5.39181       3.72561       2.27840       1.40973      0.734399      0.392783      0.175555     0.0778672     0.0280100    0.00980850    0.00271143
  10  24 3967.8568    1.7409  7.9023 10.3028 -0.0007      0.235113  0.1464   0.0188   0.2653    0.0588   0.0000     0.0854784   413.8483       12.7881       5.58623       23.9928       13.0870      -13.2493      -1.74580      -11.1388     -0.755206    -0.0383563      -1.79018      0.271589      0.468869      0.255469      0.133896     0.0584786   -0.00183347    0.00122868       14.7179       17.8608       17.9173       17.3703       15.1189       12.1362       9.40395       6.70857       4.65179       2.85074       1.72738      0.947243      0.490363      0.224421     0.0949145     0.0358271     0.0120213    0.00338639
  10  25 4107.7009    1.4973  9.9613 10.1059 -0.0006   -0.00274796  0.1788   0.0148   0.3176    0.0491   0.0000     0.0702165   417.5112       30.7194       10.9141      -17.9131      -23.7691      -2.47527      -19.1316      -4.75766      0.515470     -0.839210       1.29342      0.196399     -0.492297     0.0761218    -0.0820612     0.0225262   0.000957676   -0.00362883       17.1566       21.5289       21.8854       20.6267       18.3554       14.6348       11.7534       8.30136       5.78153       3.43720       2.08753       1.14372      0.599769      0.275374      0.117922     0.0451821     0.0153109    0.00440971
  10  26 4247.3525    1.2632 13.4301 10.0200 -0.0036     -0.154439  0.2579   0.0124   0.4419    0.0437   0.0000     0.0694242   425.7128       15.1824       15.8550       18.2016      -4.10029      -30.6316      0.314899       4.76118       4.57340       11.6400      -3.51309      0.671449      0.516261      0.472829     -0.270923    -0.0635153    0.00323758    0.00669251       22.7160       28.4275       29.3087       26.9713       24.2940       19.1317       15.3245       10.8534       7.35098       4.61501       2.76139       1.50374      0.772754      0.369453      0.157115     0.0597150     0.0198548    0.00586409
  10  27 4387.9636    1.0797 15.8066  9.9519  0.0010    -0.0769767  0.3386   0.0108   0.5366    0.0401   0.0000     0.0769033   436.9661      -14.1045       39.9515       18.5280       24.3066      -9.46187       6.92519      -6.47126       6.21691      -4.78147       8.24768       2.27442      -1.34570     -0.630909      0.211529     0.0778745    -0.0462503    0.00492535       27.8536       35.2308       36.1397       33.9602       29.9544       24.0109       18.4336       13.2166       9.00697       5.73434       3.46757       1.86420      0.974980      0.449202      0.197353     0.0735670     0.0250941    0.00727534
  10  28 4527.5190    0.8940 17.7149  9.8749 -0.0003     -0.367377  0.4271   0.0089   0.6428    0.0362   0.0000     0.0915253   407.3890     -0.401222       91.8108      -76.2843       17.5367      -21.3930      -45.5287       1.68576      -14.0185       5.97972     -0.386514      0.507363       2.01014     -0.237386     -0.308831    -0.0489483     0.0255433    0.00815612       32.9251       40.9101       42.8545       39.7873       35.3925       28.4987       22.6711       15.9902       11.2212       6.88075       4.19761       2.30988       1.20272      0.564200      0.242896     0.0928823     0.0311528    0.00887970
  11   9 1915.4797    0.4928  0.3968  9.3682 -0.0058       11.9010  0.0369   0.0210   0.0462    0.0791   0.0000       2.22348   439.0982       2.59301       5.94990      -4.69302      -3.77624       3.77449     -0.439863     -0.860001       1.26861    -0.0319645      0.444755     0.0576611     -0.119514    -0.0351448    -0.0270953    0.00561651    -0.0140024    0.00263686       5.32720       4.48413       4.30293       6.26611       5.65274       3.24609       2.30857       2.67516       2.05294       1.01113      0.463335      0.396002      0.303064      0.171753     0.0732674     0.0248495    0.00805149    0.00250626
  11  10 2058.0439    0.6628  0.5359  9.3042 -0.0036       9.26029  0.0303   0.0211   0.0514    0.1043   0.0000       1.44740   433.8835      -3.87224       3.89149       3.06374     -0.758601      -5.41997       2.71683    -0.0278301       2.25146    -0.0131216      0.842805      0.194740      0.112367     -0.108449    -0.0148743    0.00513744   -0.00415062   -0.00236718       3.49735       4.62367       4.38034       4.03383       3.62756       3.22551       2.32035       1.94700       1.22793      0.834968      0.529037      0.297100      0.149101     0.0862457     0.0361849     0.0175940    0.00612458    0.00236125
  11  11 2199.8757    0.9699  0.7015  9.8876  0.0000       4.39205  0.0351   0.0273   0.0561    0.1185   0.0000       1.07689   433.4887       1.31113       10.6201      -1.56530     -0.777876      -4.10371      -5.25652      0.868100      -1.14480     -0.436258   -0.00216685     -0.138751    -0.0508000    -0.0760238     0.0300475    0.00570496    0.00997966    0.00123430       3.47650       4.55592       4.52890       4.63134       3.93233       3.15055       2.82912       1.91588       1.44944      0.864782      0.612303      0.350986      0.179009      0.100678     0.0499878     0.0227823    0.00847713    0.00322179
  11  12 2340.1630    1.2689  0.8901 10.1176  0.0019       5.17941  0.0392   0.0329   0.0693    0.1623   0.0000       1.00675   427.1158       1.90013       11.5038       17.9183       2.11024      -1.31466      -1.07461      0.592387       1.97038      0.495940     -0.301763   0.000205037    -0.0819887    0.00697013      0.111304   -0.00688483   0.000157704   0.000670510       4.55882       5.42211       5.02687       4.72349       4.25158       3.86363       3.07783       2.30003       1.62316       1.02948      0.651013      0.355673      0.192443     0.0947551     0.0456324     0.0195355    0.00780277    0.00280099
  11  13 2478.5298    1.7069  0.9351 10.7632 -0.0040       1.94035  0.0395   0.0447   0.0699    0.1652   0.0000      0.887601   442.7420       2.36933       13.7850      -1.31330      -5.15782      -2.79846      -5.52856      -3.43074       2.10365     -0.937152      -1.25890      0.204296     -0.118559     -0.133889    -0.0697011    -0.0102493    0.00580462    0.00410487       4.34928       5.52290       5.81925       5.34544       4.63377       3.63109       3.16822       2.16992       1.47843       1.00847      0.618467      0.355477      0.188382      0.103283     0.0474166     0.0237879    0.00894556    0.00317426
  11  14 2617.0976    2.1964  0.8525 11.4612 -0.0019       3.72094  0.0393   0.0577   0.0658    0.1431   0.0000      0.858434   438.2084     -0.987976       14.8121      -8.68078       2.80793      -4.98456     -0.475919       2.61688      0.100348     -0.530413     -0.453830     -0.181385      0.103793    -0.0294051    -0.0163287    -0.0152241    0.00650509    0.00341408       4.00220       4.78279       5.09491       5.10011       4.13029       3.83856       3.04611       1.95792       1.52180       1.05795      0.636216      0.400171      0.214791      0.103980     0.0502179     0.0237423    0.00969539    0.00376036
  11  15 2756.2166    2.8317  0.8587 11.7429 -0.0076       2.81258  0.0351   0.0731   0.0624    0.1492   0.0000      0.842562   440.0774      -6.42177       12.4521     -0.734808      -7.53525      0.522546       3.15042       3.64877      -2.21895      0.966918      0.648808    -0.0109957     0.0511050      0.131117     0.0557137     0.0151877    0.00576383   -0.00118473       3.51311       4.59062       4.58792       4.46092       3.99726       3.28087       2.67812       2.04279       1.48270      0.922150      0.573057      0.314013      0.198028      0.101192     0.0449538     0.0213570    0.00821210    0.00291746
  11  16 2895.4568    3.7433  0.7672 11.9168 -0.0033       1.42637  0.0293   0.1005   0.0584    0.1774   0.0000      0.782515   441.0253     -0.579644       9.86177      -5.59895      0.476488      -3.09655     -0.618526      -4.41720      -1.51096     -0.327637     -0.316452     -0.236942    -0.0564458     0.0233442    0.00277156     0.0148590     0.0129825   0.000707924       3.54272       4.18653       4.07613       3.94310       3.54243       3.05895       2.39300       1.97789       1.34778      0.855387      0.501383      0.291950      0.175044     0.0825205     0.0435294     0.0154543    0.00716929    0.00227529
  11  17 3034.5505    3.9803  1.0627 12.4653  0.0001      0.914929  0.0406   0.0954   0.0803    0.1507   0.0000      0.865555   443.1834      0.623611       9.94262      -2.48916      -1.06433      -1.81626     -0.327541      0.405692      -1.70282      0.648020     -0.397390     -0.163005    -0.0394152     0.0553044   -0.00692255     0.0226052    0.00343565    0.00631345       4.23098       5.02940       5.26851       5.21168       4.53633       3.62416       2.86317       2.06684       1.48623      0.975507      0.620889      0.353212      0.211806      0.100425     0.0514807     0.0204554    0.00922442    0.00302328
  11  18 3173.5331    4.2556  1.0219 12.6561 -0.0006       1.51859  0.0417   0.1033   0.0711    0.1520   0.0000      0.790234   441.2432      -4.03150       15.4284       3.87622      0.502713      -3.46548       1.52482      -2.17912       1.36044     0.0343708     -0.468906      0.280985     0.0286935    -0.0802148    -0.0650453   -0.00326299    -0.0169500    0.00335758       4.33076       5.03501       4.90875       4.93326       4.61711       3.81700       2.99976       2.09634       1.50366       1.07600      0.696657      0.408731      0.218210      0.109129     0.0500390     0.0222821    0.00905914    0.00307090
  11  19 3312.4487    3.8821  1.4215 12.2004 -0.0039      0.953353  0.0493   0.0788   0.0861    0.1462   0.0000      0.603312   435.4997       4.25276       5.53633      -3.73512      -11.0054      -7.79247      -1.56983      -5.40473       2.16686      0.300792      0.380486      0.151852      0.123073    -0.0957267     0.0390441    -0.0409592    0.00770248    0.00116515       4.99609       5.93891       5.69365       5.97534       5.29448       4.53783       3.31620       2.56958       1.77458       1.24811      0.766708      0.466488      0.255806      0.129339     0.0593913     0.0255176     0.0101646    0.00353584
  11  20 3451.7638    3.2794  2.1356 11.9166 -0.0010      0.849866  0.0626   0.0555   0.1108    0.0924   0.0000      0.360107   440.7431      -1.94014       3.76286      -8.51807       22.5105      -1.79841      -5.74462       1.05580       1.98181      0.504298      0.497087      0.222388     0.0944019      0.103549    -0.0378721     0.0485211    -0.0113535   -0.00601230       6.12307       7.40256       7.40957       7.27270       6.59237       5.59560       4.35227       3.19781       2.27460       1.49741       1.01444      0.580868      0.302850      0.153684     0.0771076     0.0327491     0.0128154    0.00469759
  11  21 3591.4786    2.6643  3.1082 11.4796 -0.0048      0.883898  0.0742   0.0400   0.1432    0.0700   0.0000      0.220464   443.1766       14.1298      -1.59291      -3.08925      -2.65556       2.78081      -7.06659      -1.48345       1.42360     -0.864756      0.714737    -0.0844563      0.290849      0.187271    -0.0422847    -0.0145359    -0.0196239    0.00767123       7.10567       8.97298       8.83052       8.60653       7.82029       6.41650       5.25502       3.80597       2.79161       1.77593       1.14471      0.652041      0.370198      0.192865     0.0853028     0.0405834     0.0149265    0.00563448
  11  22 3731.3013    2.3080  4.5970 10.8838 -0.0006      0.854947  0.0970   0.0293   0.1717    0.0633   0.0000      0.141890   445.8469       7.76748       7.52081      -26.1906       8.92178       4.31734      -3.96556       4.16500       6.72525       2.30957      -2.05527      0.523643     -0.206292     -0.161017     0.0430571   -0.00502658     0.0183745   -0.00288412       9.47179       11.3613       11.7888       11.0235       9.71739       8.34248       6.90305       5.03388       3.66514       2.31119       1.43874      0.834306      0.458717      0.234507      0.115625     0.0495670     0.0202559    0.00744857
  11  23 3871.1173    1.9704  6.4411 10.2841 -0.0010      0.395605  0.1162   0.0207   0.2067    0.0617   0.0000     0.0934570   441.7220      0.561911      -18.3767       9.70698      -1.48154      -17.1900     0.0776076       5.86625     -0.560952      -1.79686     -0.328556       1.54439    -0.0712034     0.0523262      0.196678   -0.00206607     0.0165416   -0.00372058       10.9416       13.6544       14.0629       13.5702       12.1257       9.92880       7.80681       5.86845       4.20606       2.68817       1.72202       1.00149      0.568901      0.293194      0.138453     0.0612032     0.0239188    0.00871294
  11  24 4010.9160    1.7030  8.9366  9.9811 -0.0027      0.138843  0.1479   0.0160   0.2671    0.0533   0.0000     0.0666385   418.2133      -6.03455      -17.9494      -36.5650      -3.83357       8.33746      -2.99422      -17.2985      -4.65464      -3.28493       4.65415      -2.19994      0.980530      0.565246      0.284937     0.0186771    -0.0112742   -0.00942984       13.1131       16.6704       16.9725       16.3858       14.9214       12.0485       9.79285       7.07634       5.19488       3.36326       2.15966       1.27184      0.708778      0.371184      0.172107     0.0781030     0.0298251     0.0110673
  11  25 4151.3314    1.4055 11.0130 10.0033 -0.0028     0.0392473  0.1952   0.0134   0.3385    0.0432   0.0000     0.0660077   424.8703       1.92768       11.9786       25.0695      -18.7587      -21.9828       6.72133      -15.0251       1.69492       8.46717     -0.976680      -1.84181      0.204732       1.12884     -0.518117     0.0936883    -0.0148715   -0.00929587       16.6415       21.3848       21.6175       21.0986       19.0749       15.4465       12.5337       9.26089       6.77659       4.36916       2.73829       1.64473      0.912994      0.485230      0.224431     0.0997246     0.0381262     0.0142954
  11  26 4291.7347    1.2073 14.3257  9.8020 -0.0007    -0.0766985  0.2639   0.0107   0.4481    0.0409   0.0000     0.0682937   438.8640      -3.50084      -32.0688      -37.1146       45.4848      -9.70782      -7.11149       12.3463       2.76428      -7.24196       2.67281       4.77688      0.294925     -0.893171      0.453738   -0.00652092   -0.00941869    -0.0214037       20.2832       25.6700       26.3909       25.0083       23.0105       19.0385       15.5450       11.6008       8.21014       5.51765       3.48621       2.06265       1.13266      0.592084      0.279669      0.126419     0.0486511     0.0179014
  12   9 1950.0574    0.5397  0.4226  9.2734 -0.0076       11.6426  0.0229   0.0185   0.0413    0.0812   0.0000       1.81995   437.6682      -6.99363       10.6121     -0.898537      -1.19314      -6.69691      0.807093     -0.866651     -0.211187      0.423785     -0.393341     -0.124703    -0.0531881    -0.0454944      0.159176     0.0112326   -0.00353258    0.00853596       2.56941       3.11712       3.31883       3.28436       2.91000       2.41978       1.78912       1.56931       1.11023      0.765808      0.458962      0.284683      0.174454      0.107400     0.0594761     0.0253414     0.0118213    0.00467469
  12  10 2093.7538    0.7141  0.6649  9.5180 -0.0016       8.79580  0.0313   0.0197   0.0552    0.1037   0.0000       1.26232   439.3425       2.45148       11.1167      -6.36366       1.79902      -2.03679      -1.80261     -0.170788     -0.731753      0.252724      0.541327      0.152603    -0.0302392     -0.132499     0.0152549     0.0165707   -0.00193397  -3.37426e-05       3.31181       4.42392       4.16472       3.93288       3.55654       3.09470       2.69970       2.11586       1.55285       1.03057      0.632103      0.377936      0.218551      0.121948     0.0610526     0.0308925     0.0122544    0.00571361
  12  11 2235.9679    0.9694  0.6948 10.1896 -0.0007       5.28431  0.0303   0.0262   0.0559    0.0973   0.0000       1.16167   434.8944      -2.63275       12.1947       4.22489      -2.84739      0.534628      0.397515       2.22018      0.895648      0.320052    -0.0241190     -0.465534      0.115874    -0.0595462    0.00259024    -0.0307442   -0.00109841   -0.00365796       3.21116       4.19091       4.16235       4.20316       3.58676       3.03778       2.43824       1.79490       1.28976      0.894268      0.597921      0.357970      0.214350      0.120014     0.0606757     0.0291054     0.0135793    0.00579447
  12  12 2376.3839    1.4196  0.8361 10.4560 -0.0018       3.08562  0.0331   0.0362   0.0653    0.1459   0.0000      0.894748   435.7292       1.47925       17.8069       9.24741      -4.51967       2.16134      -3.43641      -2.16934      0.840502       1.01236      0.128784     -0.246368     -0.241518      0.111811    -0.0353277     0.0556580  -0.000575165   -0.00361843       3.53489       4.16998       3.96556       4.30664       4.00262       3.23900       2.49399       1.95667       1.43246      0.971877      0.672649      0.427590      0.248411      0.141092     0.0683835     0.0340018     0.0158397    0.00575481
  12  13 2515.5346    1.8306  0.9126 11.2038 -0.0056       3.52968  0.0356   0.0469   0.0733    0.1446   0.0000      0.935304   435.5202      -4.08688       10.2852     -0.757123      -1.82024       4.79621     -0.678610      -4.78546       1.46909    -0.0178653     -0.820292      0.541639      0.233078     0.0181301     0.0909526   -0.00706501    -0.0243211    -0.0237045       3.37374       4.42791       4.41529       4.27316       3.89057       3.32741       2.65194       2.05966       1.52366      0.985486      0.682167      0.429206      0.238029      0.128728     0.0687097     0.0336647     0.0149157    0.00631393
  12  14 2654.6390    2.4296  0.8807 11.9194 -0.0088       1.47519  0.0353   0.0641   0.0698    0.1330   0.0000      0.988637   436.1262      -4.23673       9.29351       3.49886       4.24168      -9.47761      -5.67346     -0.801608     -0.226518     -0.499122     -0.708020     -0.846629     -0.254395      0.232236      0.138348     0.0440139     0.0331521    0.00463798       3.52856       4.15247       4.28629       4.19302       3.95573       3.48695       2.68336       2.02980       1.47308       1.00326      0.763978      0.463698      0.270328      0.140566     0.0747929     0.0337857     0.0171573    0.00641138
  12  15 2794.5181    3.0103  0.8171 12.0892 -0.0005      0.886830  0.0319   0.0741   0.0598    0.1394   0.0000      0.929490   442.0908       2.72559       14.8434      -4.81414     -0.510734       1.13985     -0.752088      -1.53170      0.593768      0.251463     -0.616090      0.325055     -0.193693      0.133668     0.0487319     0.0257152    0.00318594  -0.000591804       3.26415       3.90794       3.96180       3.96973       3.69672       3.05629       2.40188       1.77829       1.40455      0.946721      0.607196      0.378189      0.231298      0.134361     0.0673449     0.0318770     0.0137098    0.00559675
  12  16 2934.3744    3.6608  0.8243 12.6555 -0.0057      0.479990  0.0311   0.0948   0.0626    0.1239   0.0000      0.785029   440.4154       3.09686       5.73042      -7.01190      -2.03256       2.70053       2.82438      0.988358      0.979174     -0.901252      -1.01395     -0.124675    0.00537367      0.202444      0.128750   -0.00794423    0.00710281  -0.000780950       3.02667       4.03444       3.90306       3.84275       3.49856       2.92801       2.47661       1.78354       1.38050      0.902992      0.607329      0.381259      0.214522      0.122518     0.0606142     0.0314449     0.0128551    0.00561541
  12  17 3073.8911    4.3626  0.8746 13.0160  0.0049       2.24428  0.0323   0.1093   0.0658    0.1200   0.0000      0.903193   434.9234     -0.299730       18.2716      -5.64806      0.545020       1.39536      -4.21885     -0.505980      0.379178      0.241261    -0.0531430      0.336793      0.257056     -0.143382    -0.0215489     0.0442108   0.000829833    0.00444327       3.27430       3.69531       3.87515       3.89954       3.71210       2.93227       2.43721       1.85946       1.41836      0.954316      0.614461      0.397736      0.238079      0.134549     0.0713301     0.0347818     0.0151280    0.00600396
  12  18 3213.2102    4.0854  1.1089 12.8794 -0.0047     -0.156786  0.0420   0.0953   0.0768    0.1468   0.0000      0.918376   444.5048       11.6090       5.21312      -3.64392      -5.48774      -4.20651       1.20203      0.647892      -2.28564     -0.799797      0.814338     -0.487020      0.242681      0.236204      0.134441     0.0803396    -0.0189818   -0.00204892       3.76377       4.70952       4.80430       4.86076       4.21822       3.54060       2.98603       2.20162       1.63354       1.13643      0.709911      0.464687      0.256708      0.151698     0.0745686     0.0395783     0.0165125    0.00733776
  12  19 3352.7687    3.6578  1.6351 12.3754 -0.0036      0.700881  0.0535   0.0695   0.0938    0.1118   0.0000      0.484395   428.2479      -1.05829       12.2313      -8.76417       9.40052      -4.59876      -2.89876      -3.25944      -1.37913     -0.125889      0.493636     -0.259444      0.504674     0.0710025     -0.184268     0.0721275     0.0173063    0.00196127       4.86827       5.52231       5.93004       5.92470       5.28882       4.59404       3.67472       2.69167       1.92911       1.49415      0.948762      0.587101      0.351216      0.206842     0.0981918     0.0454084     0.0216749    0.00962908
  12  20 3492.4080    3.0476  2.4390 11.7997 -0.0015      0.364586  0.0637   0.0477   0.1129    0.0833   0.0000      0.291693   436.5133       3.56997       4.76771       5.05040      -16.6157      -15.0127       1.68112      -5.18879      0.941598      -1.92162      0.160481    -0.0601826     -0.816013     -0.154216      0.109074    -0.0441243    -0.0278368    -0.0242630       5.82275       7.12053       7.64656       7.45137       6.67502       5.48313       4.46758       3.31839       2.46015       1.64464       1.11444      0.701426      0.408761      0.223976      0.118789     0.0588371     0.0266449     0.0108771
  12  21 3632.4822    2.6119  3.5266 11.3011 -0.0009      0.261554  0.0834   0.0349   0.1339    0.0675   0.0000      0.169673   444.8221       7.85538       18.7280      -2.17756       5.83042      -17.3349      -3.02243       4.01541      0.776711       3.20754      -2.05183       1.66011       1.27977     -0.197033      0.116509     -0.131617     0.0424456    -0.0349329       7.32099       9.22689       8.82380       8.98554       8.09881       7.19647       5.83265       4.37975       3.21836       2.24514       1.49229      0.932700      0.535146      0.288502      0.145832     0.0715716     0.0310317     0.0132187
  12  22 3772.8587    2.1826  5.2238 10.8623 -0.0015      0.508951  0.1009   0.0250   0.1791    0.0564   0.0000      0.110892   437.9023       1.88811      -2.84733      -18.7406      -4.20713       4.06559       8.96684      -4.06201      0.246326      -2.19798       1.68635      0.991185      0.499002      0.198501     -0.260894     0.0180225    0.00411665    0.00313209       8.58007       10.6785       11.1066       11.0197       9.64686       8.53901       6.71873       5.32006       3.83745       2.65913       1.72138       1.09512      0.626047      0.352812      0.183398     0.0901271     0.0401083     0.0167262
  12  23 3913.3979    1.8435  7.3949 10.5160 -0.0012      0.435686  0.1277   0.0185   0.2302    0.0487   0.0000     0.0856267   434.4057      -12.9898      -5.59213       1.61649      -7.41038      -6.17854      -6.44709       4.42956       4.94737      -4.39342    -0.0680227     -0.779532      -1.05149      0.118436    -0.0664000      0.208506     0.0151101     0.0267686       10.8080       13.5656       13.7456       13.7566       12.4308       10.6445       8.66871       6.57983       4.96786       3.35263       2.25009       1.35357      0.826971      0.451478      0.234861      0.113632     0.0498205     0.0211609
  12  25 4194.1802    1.3293 12.4444 10.0881  0.0001     0.0218064  0.2157   0.0121   0.3688    0.0399   0.0000     0.0635847   451.5521      -31.9439      -4.47817       33.7430      -11.4285      -4.62095      -16.5846    -0.0706709       4.15825       8.24845       1.50788      -2.76745      0.341888       1.50188     -0.440732    -0.0347606     0.0816941     0.0491141       16.4174       20.9194       22.0251       20.6994       19.3596       16.3787       13.4817       10.2704       7.70138       5.23026       3.50007       2.16746       1.27425      0.719711      0.370673      0.179549     0.0804810     0.0332201
  12  26 4335.4699    1.1528 15.4492  9.9654 -0.0006     0.0206326  0.2860   0.0096   0.4744    0.0356   0.0000     0.0703028   489.6125       1.76137      -18.4830      -29.2864       64.5657       32.2397      -56.0712      -8.22613       2.27118       11.2292       3.60055      -1.56764      -2.97317       1.00544     -0.399915   0.000662960     0.0125320   -0.00538075       19.6800       24.7869       26.5956       24.9861       23.1932       19.6141       16.2315       12.5775       9.23149       6.41095       4.24712       2.56651       1.59361      0.869063      0.460703      0.226158     0.0980057     0.0426849
  12  27 4475.4576    0.9384 17.8530  9.8939 -0.0018     -0.260742  0.3831   0.0080   0.5677    0.0325   0.0000     0.0817150   460.4052      -40.6325      -40.2170      -17.0410       35.3709      -17.7984      -4.82798       8.25363      -9.18092      -8.03679     -0.123421       2.86760      -1.32544      -2.21485     -0.779019     0.0333390     0.0278801   -0.00989726       24.1603       31.9246       33.7921       32.0938       29.7732       24.4581       20.4740       15.5955       11.4708       7.87055       5.31323       3.31964       1.95779       1.10146      0.575190      0.285204      0.125812     0.0520961
  13   6 1541.1498    0.1778  0.1243  9.2464 -0.0064       15.2143  0.0188   0.0149   0.0310    0.0427   0.0000       13.2834   438.6117     -0.420579       14.4539      -1.98702     -0.996964       3.82786      -2.85267     -0.331500      0.835349      0.639170      0.415003     0.0562291      0.153440     0.0110355    0.00881817   -0.00351410    -0.0132640    0.00567030       2.67561       2.25760       1.96981       2.85300       3.44997       2.46625       1.62771       1.36995       1.45325      0.886113      0.560760      0.296436      0.213592      0.171473     0.0957564     0.0546404     0.0247047    0.00880537
  13   8 1838.6652    0.4184  0.2447  9.3954  0.0041       12.9820  0.0197   0.0281   0.0376    0.0654   0.0000       2.88804   431.6631      -1.82711       15.8996      -1.89748     -0.430260     0.0981531     -0.737488      -1.11351    -0.0179764    -0.0327783      0.752931     -0.207950     -0.193289     -0.199493    -0.0222641    -0.0352003     0.0319796    0.00639447       2.45020       3.16742       3.24584       3.34061       3.17748       2.67499       1.83510       1.68758       1.31927      0.752496      0.455476      0.488792      0.343977      0.125124     0.0618676     0.0608529     0.0360880     0.0103497
  13   9 1983.9096    0.5714  0.4568  9.2828 -0.0020       11.8478  0.0219   0.0176   0.0441    0.0781   0.0000       1.64053   437.3661      -1.88466       11.5022     -0.750110      -5.09575       1.15036     -0.650299     -0.114303      -2.18197     -0.624670    -0.0562469     -0.159053      0.217222    -0.0657100     0.0585954     0.0201155    0.00839546   -0.00170646       2.46645       2.94568       3.14965       2.95442       2.73408       2.38856       2.01863       1.51234       1.07750      0.800805      0.553821      0.382329      0.220891      0.129570     0.0690964     0.0334983     0.0165353    0.00826644
  13  10 2128.5526    0.8240  0.5843  9.5807 -0.0031       5.96279  0.0334   0.0221   0.0444    0.1003   0.0000       1.20120   442.8182       4.64517       9.60097      -4.45878     0.0512136       2.07891      -1.44236       1.04111     -0.624289      0.474541      0.117717      0.702943      0.191100   -0.00637141    0.00482253    -0.0224895   -0.00501978   0.000400060       3.47121       4.63962       4.86173       4.90523       4.10042       3.56448       2.65347       1.95538       1.49045      0.944165      0.641630      0.444079      0.266136      0.137945     0.0868396     0.0444304     0.0214471    0.00979517
  13  11 2271.1831    1.1252  0.7938  9.8132 -0.0011       3.38344  0.0285   0.0278   0.0596    0.1364   0.0000      0.817447   445.2458      -5.00328       11.0838      -1.92642      -2.79584       1.01478      -2.73033       1.38997       2.99633      0.999058     -0.345506     -0.506564     -0.101072      0.223810     0.0429654     0.0147688    -0.0182295   -0.00538227       2.68762       3.44568       3.43902       3.51384       3.17981       2.83261       2.24920       1.83219       1.34959      0.972569      0.678341      0.417314      0.272777      0.152644     0.0870234     0.0454350     0.0213453     0.0108389
  13  12 2411.9753    1.5004  0.8512 10.5203 -0.0006       4.45462  0.0329   0.0362   0.0611    0.1272   0.0000      0.834600   436.2217       3.48800       15.2152      0.301757       1.54103      -4.83773      -1.77923       2.49655       1.97731     -0.252026      0.852542      0.515192      0.427725    -0.0272895     0.0120456    -0.0137264    -0.0302613   0.000525134       3.31328       3.94051       4.15992       3.72429       3.38153       3.17054       2.70348       2.17307       1.74254       1.17283      0.805667      0.467735      0.296641      0.168028     0.0915849     0.0484616     0.0230568     0.0105553
  13  13 2551.7987    2.0536  0.8394 10.8367  0.0055       2.71777  0.0314   0.0489   0.0596    0.1505   0.0000      0.802776   441.2710      0.284589       21.3025      -3.89131     -0.498147      -7.24864      -2.76073     0.0959410       1.68018      -1.04848      -1.38296      0.763278      0.360134      0.236146     0.0960817    -0.0196979    0.00254186   -0.00653897       2.83558       3.45311       3.67507       3.72442       3.27169       2.74536       2.37525       1.99538       1.44244       1.01864      0.729527      0.431699      0.281930      0.152874     0.0932135     0.0493193     0.0232689     0.0113919
  13  14 2691.7605    2.6815  0.8861 11.3260 -0.0023       2.94719  0.0311   0.0630   0.0607    0.1892   0.0000      0.736946   437.7438       3.69522       10.5368       8.17946       3.04001      -4.35197       2.75642      -1.65337      0.761339      -1.60680      0.293796     -0.991845     -0.331826    -0.0154190    0.00359462   -0.00256694    0.00470933    0.00564955       2.96946       3.66132       3.86807       3.91548       3.45876       2.98330       2.45086       1.86642       1.44299       1.07291      0.677341      0.433475      0.257351      0.173085     0.0967544     0.0491730     0.0226588     0.0110118
  13  15 2832.2050    3.4533  0.7963 12.0259  0.0000       2.06078  0.0299   0.0852   0.0553    0.1564   0.0000      0.782598   440.4036      0.944930       15.0156      -3.38176     -0.341467       1.58032     -0.611767      -1.34398     -0.262970      0.204894     -0.271293     -0.530080      0.271124     0.0713142     0.0208672     0.0868123   -0.00979811   -0.00522021       2.94194       3.49145       3.49468       3.75811       3.55026       2.97131       2.26340       1.78041       1.37791      0.993671      0.670993      0.430071      0.275970      0.173587     0.0956016     0.0504910     0.0238709     0.0104265
  13  16 2972.6386    4.0089  0.8737 12.4753 -0.0010      0.964135  0.0322   0.0943   0.0579    0.1448   0.0000      0.866032   441.1856       4.37973       9.59354      -2.01473      0.194783      -4.09570      0.952592      -3.18190       1.25454       1.47463     -0.722589     -0.158206      0.468993     0.0191156     -0.189970    -0.0202557   -0.00419098   -0.00729962       2.86925       3.60971       3.82011       3.56534       3.32313       2.89926       2.53876       2.03429       1.53036       1.04659      0.734475      0.466299      0.278509      0.162062     0.0879758     0.0469233     0.0229035     0.0113180
  13  17 3112.4673    4.1536  0.9261 12.8402 -0.0033      0.368609  0.0355   0.0974   0.0646    0.1221   0.0000      0.889652   439.1748       4.28108       3.63044     -0.153528      -5.18792      -6.89645     0.0674794       2.35664     0.0439952     -0.854171     0.0631420      0.968097    -0.0306161     0.0278665      0.128111    -0.0801740    0.00217266    0.00567506       3.16367       3.66768       3.77686       3.80120       3.56019       3.03609       2.66554       2.03752       1.44078       1.04630      0.789843      0.525968      0.321227      0.184597     0.0906510     0.0532171     0.0259980     0.0114588
  13  18 3252.2904    4.0249  1.1790 12.6587 -0.0004      0.290069  0.0426   0.0857   0.0755    0.1484   0.0000      0.772338   432.4753       9.33063       13.1878      -10.4974       4.63311      -1.37339      -3.47345     -0.113339      0.409399     -0.218891      0.361148     -0.376810     -0.505115      0.160384      0.186361     0.0429739    -0.0498032     0.0114860       3.56099       4.35359       4.46080       4.46865       3.97840       3.52445       3.05130       2.46171       1.79125       1.27984      0.873508      0.574279      0.351717      0.190961      0.108882     0.0562424     0.0304710     0.0129680
  13  19 3392.4543    3.4275  1.8942 12.2807  0.0007      0.607869  0.0549   0.0586   0.0976    0.0855   0.0000      0.386259   429.8481      0.394522       11.1695       4.68589      0.456280      -3.47893      -3.44899     -0.504204       2.84719      -1.88359      -3.26199      0.300067     -0.534458      0.181595     0.0314798     0.0139226    -0.0194130    0.00398233       4.46760       5.63649       5.94466       5.83674       5.42305       4.61414       3.97710       3.01494       2.30602       1.61482       1.17441      0.701830      0.470963      0.256244      0.151051     0.0749846     0.0369113     0.0175541
  13  20 3532.7264    2.8935  2.5145 11.8213  0.0026      0.960252  0.0647   0.0436   0.1173    0.0731   0.0000      0.285768   438.4790       4.23432       9.83514      -8.54640      -9.77714      -2.50941      -8.61409      -8.99114     -0.142891       1.23698      -2.04559      -1.16068    -0.0686492      0.658485     -0.390681     -0.173640    0.00616883    0.00541287       5.47143       7.08157       6.88485       6.88772       6.18264       5.59590       4.59073       3.79134       2.81914       1.97922       1.35838      0.847330      0.525297      0.300086      0.169660     0.0863029     0.0426888     0.0197905
  13  21 3673.2619    2.4095  4.1425 11.1036 -0.0009      0.333554  0.0828   0.0289   0.1507    0.0563   0.0000      0.144974   451.8288       4.01593      -19.4089      -3.35157       4.59929      -1.81720      -7.80907      -4.45008       6.69476      -3.91634      0.426429       1.26372      0.734573      0.463067     -0.241117     -0.155054     -0.129844     0.0911932       6.82551       8.80335       9.10711       8.83137       8.16940       7.04082       5.98239       4.57911       3.55024       2.43959       1.71628       1.08101      0.679336      0.389044      0.214072      0.112695     0.0554558     0.0252242
  13  22 3814.0769    2.0734  5.8739 10.7165  0.0001      0.429021  0.1041   0.0212   0.1907    0.0473   0.0000     0.0969870   446.9990       3.19193      -13.7924      -9.36004       3.40307      -7.04107     -0.929678      -2.54127      0.191634      -3.64815      -3.45872       1.00856      0.377593     -0.175319     -0.120715    -0.0286593   -0.00853646    -0.0199626       8.17097       10.4655       10.7758       10.6752       9.60813       8.39317       7.09763       5.63006       4.22648       2.99300       2.05806       1.34482      0.806788      0.484455      0.264232      0.140615     0.0690829     0.0320527
  13  23 3954.7800    1.7202  7.6654 10.4258 -0.0015      0.443760  0.1336   0.0168   0.2285    0.0451   0.0000     0.0808235   448.9286      -3.11568       17.5591      -10.4530      -7.99738       3.69523      -3.58540      -12.5244      0.299451       8.43729       4.49191     -0.161691       1.01092      0.419832     -0.432413      0.184236      0.179708     0.0262190       10.0178       13.2668       13.5351       13.6313       11.9638       10.8659       8.96679       6.95356       5.36905       3.80666       2.60577       1.68796       1.06106      0.613817      0.341860      0.181649     0.0865604     0.0402583
  13  24 4095.6848    1.4586  9.8200 10.1253 -0.0004      0.249590  0.1629   0.0133   0.2897    0.0429   0.0000     0.0716943   455.7036       12.2174       19.2057       2.90833      -6.65645      -9.82556       1.17850      -14.0279      -4.39075     -0.429562       3.22784      0.118435      -2.11082     -0.221534      0.177804      0.207542      0.194151     0.0495343       11.8899       15.2483       16.2818       15.9517       14.7861       12.5820       10.8192       8.26257       6.28478       4.49084       3.17247       2.00610       1.28540      0.740343      0.418535      0.217137      0.105666     0.0494564
  13  25 4236.7359    1.2690 12.6359  9.9988 -0.0005     0.0824614  0.2171   0.0109   0.3720    0.0374   0.0000     0.0698274   381.6825       1.50314       45.9221       8.98735      -1.91636      -5.20952      -2.09413      -18.3742       1.92307       15.0933      -2.68142      -2.78602    -0.0335223      0.145066      0.295776     -0.475404    -0.0332153      0.198908       14.8074       19.4421       19.9884       19.5958       18.0988       15.7737       13.4618       10.4882       8.09700       5.69105       3.99747       2.55520       1.58715      0.934704      0.523332      0.270823      0.129504     0.0616976
  14   7 1723.5601    0.3017  0.2283  9.2419 -0.0055       25.4336  0.0211   0.0143   0.0332    0.0517   0.0000       4.68098   437.5750      0.689670       12.5605       3.44785       1.03224      -1.32112      0.358837       2.07861      0.660911     -0.764295     -0.143966     -0.297697     -0.220544    -0.0317227    -0.0123461     0.0254200   -0.00525477     0.0145885       1.79470       2.78547       2.94009       2.47718       2.83703       1.91381       1.97750       1.52880       1.12087      0.896989      0.494863      0.393189      0.232167      0.137638     0.0827245     0.0423540     0.0254857     0.0128025
  14   8 1870.8855    0.4783  0.3757  9.2687 -0.0069       12.9532  0.0259   0.0180   0.0422    0.0638   0.0000       1.97769   439.0382     -0.697491       10.4222       3.29731      0.354229     -0.768662      0.672789      -2.54295      -1.00225     -0.372794     -0.286400      0.378818      0.530267     0.0393748    -0.0987265    -0.0553768    0.00323560     0.0100846       2.27296       2.77472       3.20490       2.97252       2.57334       2.56628       1.93384       1.59165       1.25132       1.23363      0.743753      0.472397      0.391543      0.163452      0.148573     0.0710766     0.0298266     0.0186247
  14   9 2017.1228    0.6608  0.5072  9.2898 -0.0008       9.44768  0.0226   0.0194   0.0439    0.0863   0.0000       1.29603   439.5310     -0.193880       14.5911      0.326498      -1.59307       3.35737       1.48586      -1.14496      0.438171     -0.199871     -0.246105      0.188005      0.143067   -0.00405087      0.222402    -0.0113871     0.0226865    0.00869331       2.06231       2.73611       2.50568       2.90446       2.54746       2.38505       1.76353       1.48926       1.19996      0.882595      0.617450      0.379962      0.247783      0.161011      0.103375     0.0583179     0.0307114     0.0138824
  14  10 2162.6339    0.8368  0.6564  9.8069 -0.0049       7.71474  0.0282   0.0218   0.0517    0.0949   0.0000       1.06180   436.3090      0.811496       14.2491      -1.90113     -0.696092      -1.83231       2.54324     0.0936775      -1.94514      -1.89882      0.485837      0.433195     -0.208958     0.0821689    0.00997620     0.0463550   -0.00532688    -0.0234118       2.56657       3.19380       3.07298       3.47806       3.23363       2.81880       2.09704       1.83515       1.50423       1.01566      0.740723      0.477298      0.327773      0.194215      0.124069     0.0647006     0.0365001     0.0172388
  14  11 2305.8506    1.2218  0.7457 10.1230 -0.0023       5.52274  0.0338   0.0297   0.0552    0.1092   0.0000      0.945441   439.2750       4.09750       10.2798      -3.54948     -0.386421      -4.01340     -0.899359     -0.526861      -1.90472      0.137022     -0.527830      0.726821    -0.0310476    -0.0139365    -0.0442000    -0.0894603    -0.0267995     0.0205505       3.81196       5.52395       5.89474       5.86550       5.17611       4.16900       3.16186       2.29966       1.56011       1.07896      0.719310      0.460570      0.304215      0.172333      0.109552     0.0564052     0.0318370     0.0153630
  14  12 2446.8467    1.6430  0.8734 10.9069 -0.0030       4.49980  0.0329   0.0378   0.0594    0.1126   0.0000      0.879707   435.2458       1.88304       12.7972       4.97568      -1.91315       4.86751      -1.44546       1.45286      -1.62351      0.239463      0.310508      0.506855    -0.0749663      0.388943    -0.0831852    -0.0556008    0.00352585     0.0161150       2.87271       3.44080       3.69797       3.50563       3.47584       3.05309       2.44476       2.07833       1.59266       1.24313      0.852328      0.519311      0.351584      0.215851      0.133008     0.0731158     0.0385605     0.0189571
  14  13 2587.4182    2.0960  0.9008 11.3667  0.0025       2.56305  0.0304   0.0480   0.0622    0.1132   0.0000      0.807487   439.0226      -1.08461       11.7650      -2.42540      -4.03325      -2.70084      -5.20774       1.04497       2.53978      -1.73589     -0.526557      0.880204      0.160820     -0.166350    -0.0517074     0.0660744     0.0367613    0.00240240       2.71687       3.27578       3.47601       3.38747       3.14953       2.73185       2.43112       1.96615       1.56058       1.10420      0.766055      0.530353      0.336815      0.193435      0.119844     0.0648533     0.0341451     0.0173540
  14  15 2869.2603    3.4729  0.9313 11.9293 -0.0000       1.28169  0.0379   0.0773   0.0599    0.1818   0.0000      0.939305   438.0764      -2.44881       8.08967      -2.81576       3.47979      0.832145      -4.92504     -0.472510      -1.71559      -1.27741     -0.979196     0.0851174      0.105834      0.168139      0.162058    -0.0332672    0.00699270    0.00862100       3.72627       4.04230       3.54548       4.10127       4.36575       3.85246       2.64901       2.14211       1.85726       1.48279      0.991727      0.602469      0.382585      0.263153      0.176980     0.0976922     0.0529596     0.0240536
  14  16 3010.1333    4.0454  0.8938 12.7271 -0.0044     -0.259700  0.0325   0.0967   0.0612    0.1326   0.0000       1.03405   434.4223       6.32456       7.51456      -5.92682       1.37185      -3.46400      -4.13519      -1.61783       2.96208      -1.32928      0.522500     -0.161443    -0.0450646      0.289242     0.0430802   -0.00528132    0.00302138     0.0399748       2.87469       3.68893       3.58503       3.65130       3.41583       3.18252       2.60404       1.99199       1.43214       1.07637      0.807375      0.554522      0.369402      0.228289      0.125132     0.0659566     0.0362188     0.0167239
  14  17 3150.5251    4.1767  1.0600 12.8629 -0.0035     -0.377755  0.0389   0.0903   0.0675    0.1344   0.0000      0.702193   435.5917      -1.02016       10.3828      -1.16737      -5.85646      -2.61877     -0.877239      -2.13036     -0.233738       1.41923      -1.69180     -0.695557      0.359732      0.274474      0.204637    -0.0211621     0.0419800   -0.00712668       3.06093       4.06822       3.89903       4.24864       3.73636       3.26332       2.82601       2.23079       1.73262       1.27408      0.892355      0.597300      0.394669      0.237487      0.130670     0.0756549     0.0416309     0.0207386
  14  18 3290.8666    3.7442  1.4099 12.7591 -0.0048      0.838073  0.0487   0.0737   0.0808    0.1033   0.0000      0.509733   435.1557      -1.22591       12.1221      -2.55368       2.46890      -8.65623       1.86532      -6.51940      -2.43288      -1.03350     0.0237277     -0.873954      -1.04671     -0.388705     0.0238771   -0.00354857    -0.0404499   -0.00809020       3.71601       4.48893       4.59698       4.89273       4.59840       4.03293       3.06728       2.61524       2.01411       1.55992       1.05723      0.670934      0.443761      0.289506      0.175476      0.102067     0.0523493     0.0257819
  14  19 3431.6097    3.3159  2.0771 12.0401 -0.0013       1.39651  0.0543   0.0517   0.0980    0.0872   0.0000      0.331499   441.5103    -0.0304608       3.03015      -10.5228       2.37076      -3.78169      0.284578      -6.25253      0.954420     -0.137256      -1.89330       1.23533    -0.0765481      0.442026      0.272623      0.141776    -0.0449155    -0.0322901       4.40938       5.51512       5.77485       5.74172       5.24468       4.72031       3.91266       3.14871       2.48666       1.84115       1.23999      0.833840      0.547604      0.322596      0.197368      0.107964     0.0578852     0.0287485
  14  20 3572.3624    2.7791  3.1233 11.3899 -0.0003      0.795404  0.0694   0.0362   0.1175    0.0705   0.0000      0.203991   435.8313       8.06212       2.21217      -8.95037       5.77413      -10.4648       1.72475      -1.42469      0.645759       1.57636     -0.810302       1.50238      0.130087     -0.208037     -0.177595      0.124171    0.00144818     0.0443720       5.15628       6.79726       6.93084       7.05579       6.41125       5.66424       4.90717       3.92296       3.09888       2.22338       1.61600       1.03134      0.676572      0.411861      0.240808      0.136881     0.0688453     0.0353384
  14  21 3713.2856    2.3259  4.7878 10.9484 -0.0015      0.483408  0.0871   0.0250   0.1580    0.0519   0.0000      0.119115   440.3222      -2.38070       20.1786      -14.6990       3.56864      -14.2074       10.3266      -2.89720      -2.24329      -2.06853      -1.08780      0.718494       1.01622     -0.347301     -0.136103      0.325347     -0.163828    -0.0531988       6.45781       8.39503       8.70125       8.60504       7.92378       7.08247       6.08751       4.94437       3.81182       2.83064       1.97287       1.32344      0.838472      0.510580      0.308930      0.168100     0.0863996     0.0431158
  14  22 3854.5514    1.9684  6.5377 10.5436 -0.0001      0.461453  0.1079   0.0189   0.1936    0.0467   0.0000     0.0825445   443.8325       18.5217       27.2835      -7.67897       6.57552      -5.73795       7.13629      -7.00544     -0.596182     -0.344785     -0.505920     -0.952196       1.78008     -0.292193     -0.213180      0.497698     0.0489531    -0.0591587       7.92741       10.2262       10.3872       10.7167       9.84379       8.76635       7.39805       5.94950       4.69122       3.37224       2.44976       1.61314       1.06757      0.642599      0.379786      0.212407      0.110619     0.0559199
  14  23 3995.8201    1.6663  8.8990 10.2660  0.0002      0.439123  0.1380   0.0147   0.2501    0.0422   0.0000     0.0662945   426.2172      -13.6383      -4.55622       4.58284      -13.2489       6.81754      -10.2249      -13.4743       6.39326       4.83062     -0.844541     -0.209772     -0.783844     -0.758811      0.644496      0.263106      0.209051    -0.0849149       9.65829       12.8050       13.2403       13.4467       12.2570       10.9438       9.26860       7.49145       5.76313       4.30284       3.01979       2.03511       1.32374      0.808562      0.479491      0.265199      0.137534     0.0688597
  14  24 4137.3994    1.3880 10.6454 10.1505 -0.0005      0.351550  0.1729   0.0123   0.3049    0.0384   0.0000     0.0688263   420.5042      -11.9657       7.78323      -1.53670       23.3188      -11.3325      -12.9917      -12.5390       6.13627      -2.60559      -2.83278      -1.00731       1.59284     -0.506325     -0.126177      0.381193     -0.189360    -0.0751914       11.6280       15.1257       15.6741       15.5304       14.7539       12.8238       11.1831       8.88440       7.00958       5.07598       3.70123       2.44167       1.61381      0.979473      0.575391      0.324213      0.163238     0.0836030
  14  25 4278.7199    1.2233 14.8628  9.9294 -0.0001      0.176587  0.2560   0.0094   0.4238    0.0357   0.0000     0.0692241   444.8513      -29.1476       1.74808       4.28037       19.6146      -25.2070      -12.3676      -10.6832      -6.72280      -8.04769       6.38877       3.52239      -3.85398       1.27458     -0.883435      0.251348     0.0639037     0.0659254       15.4439       20.3311       21.4283       20.7379       19.9373       17.3802       14.8865       11.7915       9.39228       6.72378       4.96115       3.27600       2.16215       1.31007      0.789810      0.436473      0.217411      0.111034
  15   8 1902.3799    0.4750  0.3505  9.4236 -0.0049       10.1530  0.0235   0.0162   0.0363    0.0623   0.0000       1.95776   438.5317      -1.09108       13.0560      -1.04206      -2.16266     -0.767581     -0.296563      -1.87409    -0.0271050     -0.395006    -0.0516161     -0.412582      0.205684      0.130850      0.115236     0.0144460     0.0320043   0.000859727       3.08953       4.31904       4.81063       4.82100       4.25235       3.51679       2.63548       1.98279       1.38209      0.910600      0.597315      0.401201      0.263038      0.158725     0.0985480     0.0573899     0.0313818     0.0182936
  15   9 2049.6746    0.6580  0.5565  9.4671 -0.0020       7.27877  0.0242   0.0171   0.0424    0.0836   0.0000       1.24204   437.7988       1.61399       17.3744       1.63079     -0.784191     -0.803742      0.275312     -0.482523       2.03047      0.333939      -1.06701     -0.466150     0.0900717      0.115152      0.190687     0.0798541    -0.0100960   0.000950408       2.11101       2.70253       2.68035       2.65831       2.44176       2.22147       2.08657       1.64597       1.37209      0.940480      0.730116      0.509462      0.334991      0.211359      0.126460     0.0747438     0.0370802     0.0211435
  15  10 2195.8668    0.9441  0.6572 10.0399 -0.0047       5.91377  0.0368   0.0237   0.0486    0.0930   0.0000       1.14971   435.6729      0.183156       11.0877      -4.33028     -0.118710       4.64668     -0.483751       4.16209      -2.15779     -0.314156     -0.420236      0.259700     -0.487000     -0.173002     -0.259728    -0.0158665   -0.00494016    -0.0196978       3.41644       4.11231       3.08048       3.24087       3.71822       3.95082       3.20540       2.22723       1.50875       1.07498      0.991342      0.822056      0.596541      0.383550      0.223583      0.115591     0.0569809     0.0272718
  15  11 2339.6515    1.3036  0.8288 10.3916 -0.0034       5.83850  0.0292   0.0287   0.0556    0.1080   0.0000      0.841947   438.8620      -1.46152       11.7511       1.91814      -3.68040       2.87826      -2.08217      -3.31415      -1.32695      0.518491      0.767364     -0.286469     -0.182375     -0.109785     0.0916496    -0.0473192     0.0296381    -0.0225267       2.43999       3.07865       3.11680       3.18293       3.07606       2.76740       2.39369       1.83415       1.40835       1.03408      0.783971      0.564754      0.398216      0.245758      0.152010     0.0858004     0.0462682     0.0244568
  15  12 2481.2020    1.7308  0.9614 10.7513 -0.0007       4.61711  0.0344   0.0355   0.0594    0.1229   0.0000      0.787095   438.6881      -6.09265       12.5408       2.96567      0.421637     0.0985868     -0.848518       1.18194       1.35710      0.451641     -0.551719     -0.686809     -0.329550     -0.236800    -0.0210890    -0.0121838    -0.0636264    -0.0396996       2.50277       3.03995       3.28010       3.33511       3.00015       2.86825       2.52110       1.87995       1.62877       1.23408      0.823885      0.623680      0.425386      0.254823      0.162295     0.0946036     0.0513051     0.0271792
  15  13 2622.4879    2.2490  0.9152 11.5070 -0.0057       3.51863  0.0326   0.0497   0.0593    0.1200   0.0000      0.794667   437.7291       4.06066       10.0299       2.40664      -6.61233      -1.51324      0.100344      -2.81262      -3.67313     -0.946791      -1.73068      0.709478      0.233998    -0.0801604      0.199413      0.141447    -0.0362611     0.0300941       2.74698       3.33677       3.66573       3.64163       3.37297       2.95481       2.58055       1.99103       1.58314       1.23653      0.877829      0.565029      0.377227      0.244093      0.152588     0.0898450     0.0508606     0.0265620
  15  14 2764.2536    2.9818  0.8603 11.9600 -0.0009       3.49695  0.0315   0.0657   0.0545    0.1176   0.0000      0.754486   434.5884       1.74055       18.9157       1.97566    0.00442081      0.348611      -4.37852      -2.73705    -0.0151946     -0.379601     -0.195965     -0.487483      0.302092     -0.152462    -0.0232254    -0.0721510     0.0554019    -0.0142584       2.69201       3.25404       3.17029       3.09343       3.08296       3.07812       2.65741       1.99818       1.49559       1.04120      0.845140      0.660302      0.472122      0.302883      0.171800     0.0895427     0.0489092     0.0271620
  15  15 2905.7851    3.6418  0.8170 12.4644 -0.0014       1.29305  0.0284   0.0832   0.0535    0.1357   0.0000      0.746281   433.7976       4.96796       20.1232      0.177877      -2.81882      -3.62928      -5.54177       1.25025       3.45500      0.595167      -1.22384     0.0230871     -0.128270     -0.151636     -0.131675     0.0757890    -0.0117143  -0.000861552       2.31580       2.87310       2.98337       3.19484       2.92918       2.57303       2.25307       1.78146       1.45953       1.08737      0.800751      0.538501      0.343581      0.230096      0.144244     0.0843064     0.0474260     0.0254616
  15  16 3047.1284    4.2793  0.7815 12.8839 -0.0013       1.54789  0.0298   0.1004   0.0528    0.1225   0.0000      0.840308   436.0578     -0.754937       11.0262      -5.31807      -3.94122      -3.37612       2.68578      -3.33010      0.250284      0.441736      0.364577     -0.606895     -0.772871     0.0375394      0.152962     -0.245987    0.00143468    0.00793180       2.87517       3.49982       3.39546       3.13757       2.79762       2.76966       2.57690       2.21807       1.76260       1.37090      0.951922      0.631883      0.401495      0.249826      0.144606     0.0837104     0.0445903     0.0230562
  15  17 3188.0999    4.1889  1.2039 12.6463 -0.0030      0.571337  0.0413   0.0824   0.0692    0.1685   0.0000      0.664452   435.7605       5.01480       7.70242      -10.0180     -0.953028      -2.95995      0.372151     -0.527725      -2.55579      -1.13261     -0.828585      0.338633      0.407218      0.216033    -0.0155857     0.0418327     0.0637674    0.00137108       3.14931       3.99220       4.24240       4.38662       4.06809       3.61136       2.97522       2.33884       1.92647       1.39518       1.01376      0.687324      0.485758      0.302226      0.181894      0.110798     0.0628275     0.0328431
  15  18 3328.9017    3.7035  1.4785 12.8118 -0.0029      0.884954  0.0468   0.0689   0.0828    0.1056   0.0000      0.562069   438.3229      0.180694       13.8517       1.47789      0.749613     -0.675871       1.85313      -4.63752       2.82169      0.715021      0.101910      0.489493      0.240267      0.228553      0.166134      0.233316     -0.111797    -0.0296625       3.48200       4.52733       4.50181       4.82064       4.34443       3.91209       3.34824       2.78903       2.15892       1.60526       1.14459      0.816385      0.547601      0.345424      0.204120      0.123574     0.0674411     0.0347342
  15  19 3470.1255    3.0918  2.6014 11.9764  0.0007      0.637444  0.0604   0.0432   0.1115    0.0742   0.0000      0.272932   444.2033      -1.88308       9.85769      -1.49615       3.59623       3.73122       1.17114     -0.655354       5.99056     -0.939306      0.934958      0.135129     -0.259491      0.327527      0.113246     0.0137070   -0.00929429    -0.0454355       4.37691       5.64676       5.93861       6.08371       5.49545       5.03472       4.21086       3.44629       2.77448       2.02108       1.47679       1.02704      0.684921      0.436212      0.261533      0.159439     0.0852066     0.0460739
  15  20 3611.3117    2.6391  3.7412 11.3318 -0.0002      0.368043  0.0752   0.0311   0.1338    0.0638   0.0000      0.158374   437.0841      -13.2287       4.48753       5.98912       3.77276      0.961934      -11.3821      -4.76449      0.721565      -1.69867       1.12582       1.39623     0.0243307      0.642357     -0.368955     0.0490723    -0.0195293    -0.0438578       5.53145       6.89257       7.28874       7.59048       6.97564       6.18409       5.18998       4.20158       3.42948       2.54177       1.83667       1.25188      0.838561      0.523849      0.331954      0.197583      0.111591     0.0587355
  15  21 3752.7816    2.2559  5.0225 10.8966 -0.0014      0.386407  0.0883   0.0230   0.1567    0.0533   0.0000      0.104427   441.0818      -2.97365       9.37880       3.55461      -4.99251      -12.6710       10.6667       3.44890      0.990371       2.44075     -0.608939      -1.52055      -1.52621     -0.430433      0.229804     -0.444840     -0.115303     0.0575924       6.26121       8.11137       8.50609       8.50113       8.14167       7.29532       6.15012       4.96077       3.90101       2.97973       2.14017       1.51446      0.978879      0.645423      0.396511      0.226417      0.130264     0.0672085
  15  22 3894.4737    1.8479  7.0949 10.4886 -0.0003      0.413388  0.1138   0.0170   0.2025    0.0460   0.0000     0.0767405   446.0805      -12.4192       30.6294       7.02259       11.3943      -14.1268       9.18597       8.32408      0.946272      -5.00638      0.622330     -0.511307     -0.899020      0.992428     -0.357186      0.352596     0.0890724   0.000873060       7.78546       10.5094       10.6724       10.9191       10.0061       9.12390       7.80987       6.42205       5.12166       3.84933       2.81470       1.91574       1.27928      0.807922      0.494890      0.290117      0.157707     0.0827377
  15  23 4035.9131    1.6032  9.5782 10.3002  0.0004      0.297172  0.1457   0.0137   0.2544    0.0396   0.0000     0.0616115   441.7732       10.8622       8.74104       3.68378       2.01149      -13.2315       10.2363     0.0798079       2.44102      -3.33375      -6.74121      0.568790       1.06639       1.07264      -1.35770      0.370186      0.449189     0.0663776       9.56443       12.2478       12.8260       12.6887       12.2844       10.6216       9.71276       7.79129       6.31327       4.78784       3.47264       2.42701       1.59861       1.02183      0.632112      0.369589      0.204368      0.105575
  15  24 4177.9823    1.3761 12.7414 10.1167 -0.0005      0.304915  0.1965   0.0110   0.3401    0.0369   0.0000     0.0592282   443.4877       30.3185       23.3856      -34.4287       17.4954       2.56732      -12.4948       11.4323      -10.8512       2.73665    -0.0315237      -4.06387       2.24723      0.887192      0.145141     -0.675469      0.227229      0.187618       11.8633       15.4992       16.4836       16.3537       15.5996       13.7440       12.0864       9.81261       7.87019       5.86265       4.40331       2.95712       2.04255       1.28512      0.801966      0.463232      0.255234      0.135417
  15  25 4319.7229    1.1532 15.4405 10.0330 -0.0003      0.199739  0.2679   0.0085   0.4302    0.0314   0.0000     0.0693073   428.4874       9.78642       43.3599       36.2788       38.7472      -19.4631      -6.10425       5.43402       5.09982      -5.98821       2.48478      -1.00887    -0.0640072      -1.67380      -1.43254     -0.117171      0.194027     0.0180309       14.6085       19.3283       20.7604       20.1767       19.5833       17.3563       15.0168       12.1956       9.69609       7.18185       5.44754       3.72307       2.57085       1.61985       1.00532      0.589187      0.313235      0.166115
  15  26 4461.1611    0.9521 16.8755  9.9332 -0.0005    -0.0276487  0.3269   0.0072   0.4968    0.0297   0.0000     0.0838794   434.4013       8.37346       15.1613      -31.6822       14.1283       17.6020       5.05950      -1.43379      -17.1322      -15.5152       6.66689       4.05465     -0.414729      -2.64704      0.961140      0.885993      0.419532    -0.0140956       16.9942       22.1078       23.9075       23.4073       22.5615       19.8076       17.4835       14.1705       11.3177       8.63298       6.36933       4.31504       3.01479       1.90146       1.16542      0.704133      0.369746      0.199929
  16   8 1933.2012    0.5259  0.4766  9.2685 -0.0027       10.7129  0.0229   0.0151   0.0406    0.0662   0.0000       1.46658   437.8160       3.46350       11.8301      -1.66055     -0.752421      -1.56317       3.73417      -1.08197      0.802361     -0.773940      0.426591    -0.0928989      0.335241      0.280285     -0.200307    -0.0537677     0.0580877    0.00761485       2.04302       2.37198       2.41565       2.34262       2.39374       2.41008       1.91526       1.60748       1.23879      0.986484      0.722337      0.555374      0.350694      0.252176      0.156129     0.0950301     0.0591205     0.0339571
  16   9 2081.7011    0.7376  0.5619  9.5052 -0.0005       7.44977  0.0228   0.0189   0.0427    0.0831   0.0000       1.07976   436.0339      -3.45455       17.3109       3.14466      -4.57923     -0.245637       1.34498     -0.193262      0.465423      0.512200     -0.469365     0.0318471    -0.0741203     0.0145651    -0.0793429     -0.111026    -0.0231727    -0.0406033       2.07062       2.56956       2.59476       2.64672       2.57943       2.44383       2.10248       1.67810       1.19158      0.870868      0.704439      0.556188      0.394220      0.255373      0.168022     0.0974045     0.0549586     0.0297554
  16  10 2228.4964    1.0195  0.7982  9.8125  0.0001       4.37500  0.0295   0.0225   0.0544    0.1095   0.0000      0.846852   434.1787      -1.54839       13.0436       6.10785      0.707009      -4.27370       1.30909       1.13245      -1.15184     -0.353037      -1.43262     -0.187442      0.960222     -0.154541     -0.255933     -0.163277     0.0509504     0.0289963       2.38472       2.90965       2.68336       3.01464       3.11873       2.85580       2.31789       1.79451       1.42375       1.21473      0.924550      0.627943      0.427881      0.285411      0.185701      0.118253     0.0706431     0.0401764
  16  11 2372.7165    1.4064  0.8812 10.4447 -0.0019       4.37362  0.0318   0.0298   0.0605    0.1039   0.0000      0.886033   438.5253     -0.718019       6.18567      -3.31177      -2.72494     -0.401067      -1.16181       2.04292     -0.543751     -0.599357     -0.656616     -0.902535     -0.630258    -0.0909030      0.107990    -0.0291900     0.0523314     0.0413898       2.70411       3.37222       3.29106       2.98690       2.74144       2.57337       2.45565       2.31569       1.93881       1.56085       1.14134      0.787680      0.481050      0.299990      0.179687      0.112713     0.0661465     0.0348892
  16  12 2514.8697    1.8694  0.8802 11.0912 -0.0027       1.78428  0.0296   0.0400   0.0578    0.1022   0.0000      0.798767   430.9312      -5.98037       13.0091       1.71039      0.670612      -2.06120       3.13186       2.55781      -1.20017     -0.830721      -1.04340     -0.580721      0.223366      0.665563    -0.0933951      0.154898     -0.105353   -0.00295943       2.31343       2.85474       2.89893       3.03227       2.78516       2.54049       2.24381       1.87454       1.52742       1.14367      0.843757      0.601540      0.429506      0.271136      0.177759      0.102862     0.0605052     0.0336988
  16  13 2657.0432    2.3858  0.9352 11.4016 -0.0011       4.09414  0.0302   0.0481   0.0584    0.1146   0.0000      0.805629   436.6823      0.904429       12.4049      -3.38314      -1.38953     0.0492766     -0.181351       1.20867      -1.21389    -0.0237333     0.0761841     -0.966377      0.394978      0.348752     0.0489092    -0.0224895    -0.0229825    0.00426759       2.16458       2.90384       3.03949       3.12870       2.83628       2.66227       2.18702       1.87995       1.48349       1.12845      0.827237      0.591945      0.406723      0.272737      0.171012     0.0997799     0.0600681     0.0333240
  16  14 2799.5442    3.2126  0.8816 11.8105  0.0006      0.561290  0.0285   0.0658   0.0531    0.1207   0.0000      0.693615   435.0291      -2.37256       13.4530      -2.66230      -4.51793      -5.24459     -0.198235       2.72031     -0.258998     0.0455513     -0.843110      0.182729      0.195752     -0.295908     -0.217874     0.0481984   -0.00788874    -0.0373677       2.03715       2.57726       2.67493       2.93347       2.65590       2.34930       2.11143       1.77696       1.43047       1.03542      0.775863      0.578326      0.407265      0.253306      0.167534      0.100123     0.0579344     0.0324649
  16  15 2941.8647    3.7767  0.7921 12.4463  0.0002       3.63494  0.0252   0.0851   0.0521    0.1076   0.0000      0.824940   436.6575       2.35818       7.76156     -0.751744      -2.05808      -3.12321      -3.96596      -3.31269       1.59012     0.0318824     -0.260279      0.390788     -0.364961     0.0582345    -0.0438698     0.0364545     0.0169230    -0.0185062       1.96149       2.51037       2.60669       2.74732       2.40901       2.18473       1.99880       1.66856       1.40751       1.01580      0.769668      0.533485      0.377975      0.240149      0.146960     0.0884140     0.0537448     0.0284439
  16  16 3083.4922    4.1647  0.9944 12.5253  0.0011     -0.299729  0.0315   0.0846   0.0621    0.1393   0.0000      0.919280   440.4097       1.79711       11.1365      0.760232     -0.445434      -4.07011      -3.37768      -3.60761       1.61604     -0.726705     -0.565004     -0.718220     -0.320069      0.222957      0.128116    -0.0498999    -0.0998446     0.0559984       2.29073       2.91987       3.07678       3.16795       2.97603       2.57302       2.39924       1.96418       1.47528       1.17981      0.876343      0.646149      0.414928      0.287863      0.183598      0.111211     0.0649579     0.0346266
  16  17 3224.9521    4.1228  1.2592 12.7592  0.0020     -0.105814  0.0403   0.0790   0.0730    0.1304   0.0000      0.637704   438.8681      -10.3927       18.2825      -4.20265      -3.07552     -0.945563     -0.670791     -0.780412      0.283926       1.18066      0.502820     -0.916854    -0.0618977      0.183586      0.237139     0.0811806    -0.0710475     0.0302499       2.72248       3.59209       3.59263       3.80392       3.48236       3.20566       2.88371       2.28331       1.87080       1.47438       1.09189      0.794933      0.499924      0.348162      0.211674      0.140590     0.0806877     0.0438426
  16  18 3366.3543    3.5727  1.7423 12.4608 -0.0028      0.144848  0.0493   0.0611   0.0889    0.0988   0.0000      0.372174   444.5519      0.452035       12.1843      -7.52748      -5.26716      -4.21812       5.65713      -6.10279      -5.59702       1.62536      -1.50264      -2.55745     -0.187889    -0.0134172      0.200552     0.0531118     -0.123667     0.0108798       3.46145       4.44407       4.55036       4.50194       4.21916       3.87466       3.63342       2.91839       2.47011       1.84615       1.43326      0.972683      0.677500      0.441640      0.274402      0.166937     0.0941246     0.0546020
  16  19 3508.1510    3.0464  2.6246 11.5736  0.0001      0.722711  0.0597   0.0410   0.1050    0.0867   0.0000      0.216451   434.5073      -2.81509       10.1673      -10.9227       5.84427       1.12542      -3.51679      -1.13181       5.53606     -0.464014      -1.27183     -0.102896       1.34304     -0.349136      0.302509      0.330282      0.128799      0.172318       4.01531       5.29186       5.63367       5.73191       5.26400       4.77749       4.17569       3.40095       2.85487       2.10055       1.58893       1.09856      0.773495      0.508451      0.315777      0.192820      0.109540     0.0631162
  16  20 3650.1163    2.5475  3.9094 11.1079 -0.0004      0.849835  0.0727   0.0285   0.1343    0.0640   0.0000      0.140033   447.2451       2.96424       15.3085      -9.87581       6.81470      -6.70105      0.197675     -0.177948      -1.53129      -4.79172       1.15972     -0.107265     -0.493812      0.286933      0.148277      0.231538      0.233000    -0.0139789       4.93594       6.32208       6.60983       6.63592       6.41841       5.82393       5.17824       4.14591       3.39667       2.62018       1.95896       1.39999      0.978341      0.641141      0.404802      0.248142      0.147381     0.0786969
  16  21 3791.9389    2.1277  5.4376 10.6410 -0.0008      0.655635  0.0886   0.0204   0.1640    0.0499   0.0000     0.0980262   430.1269      -3.41809     -0.175672      -2.18125       18.5547      -20.3529      -7.42481      -5.81865       7.53874     -0.501838      0.930872      -1.79190      -2.23748     -0.705425    -0.0902159     -0.218683     -0.144184    -0.0619781       5.84780       7.56371       7.77863       8.14752       7.54014       6.98095       6.11905       5.09874       4.07635       3.15567       2.36915       1.68457       1.17038      0.770876      0.494526      0.295150      0.171883     0.0963467
  16  22 3933.7971    1.7941  8.0282 10.2506  0.0010      0.438253  0.1183   0.0150   0.2168    0.0431   0.0000     0.0713280   433.7160      -4.14020       14.5943      -2.44110      -11.9848      -10.7288      -5.39116       9.63962       6.37977      -3.09230      -3.41942      0.884602       1.27837     -0.273228     -0.741189      0.538392     0.0992603     0.0245833       7.72467       9.75616       10.3677       10.2351       10.2455       9.12769       7.95325       6.55595       5.28682       4.05256       3.10806       2.16093       1.54092      0.990715      0.646169      0.388204      0.227956      0.127025
  16  24 4218.1609    1.2980 13.0868 10.0682 -0.0008      0.219304  0.2035   0.0100   0.3419    0.0326   0.0000     0.0591391   405.3750       26.3898       43.4077      -24.2126       24.5543      -11.4819      -20.7335      -21.1215       13.3334      -4.19316      -3.29392      -3.70449       1.31891       1.17992      0.640764      0.970174     -0.161659    -0.0870233       11.2512       14.6132       15.3893       15.4972       14.9454       13.7479       12.1250       9.96368       8.01246       6.25944       4.68258       3.37326       2.37652       1.59066      0.994158      0.612432      0.347891      0.193912
  16  25 4360.4296    1.0699 16.0157  9.9561 -0.0008      0.180460  0.2840   0.0077   0.4353    0.0286   0.0000     0.0727125   429.6559      -3.84742       61.5416       20.2171      -26.6687       6.57424      -24.7755       1.40488       18.9970       1.90859      -3.55820      -1.13534       3.38394      0.690912      0.677358     -0.374422     -0.530068      0.132965       13.7723       18.3105       19.1571       19.2403       18.8863       16.9602       15.0594       12.4098       10.2037       7.81227       5.98592       4.22233       3.01163       1.95300       1.27197      0.766187      0.438252      0.247355
  17   8 1963.3737    0.5514  0.4439  9.3905  0.0026       9.53835  0.0266   0.0164   0.0387    0.0644   0.0000       1.54182   436.2500      -1.15464       14.8129      0.918236      0.211474     -0.307466      -1.07478     -0.360491       2.47824      0.402420     -0.332943      0.406801     0.0272000     -0.199004      0.183142      0.168492    -0.0360336    -0.0332178       2.88045       2.91232       2.29067       2.84651       3.70398       3.11587       2.16189       1.41036       1.29644       1.39018       1.19210      0.693022      0.390902      0.255715      0.209977      0.162855      0.101751     0.0599278
  17   9 2113.0555    0.8312  0.5826  9.6721 -0.0013       6.43347  0.0217   0.0206   0.0422    0.0854   0.0000      0.931447   438.7383      -1.42324       10.7980       1.12403       1.29070      0.824009       2.59481      -1.83283      0.150456       1.17223      -1.00062    -0.0330957    -0.0697488     -0.243958     0.0583364      0.146715    -0.0592021    -0.0146093       1.76706       2.26811       2.14383       2.34573       2.27016       2.07493       1.80931       1.48872       1.32669       1.04484      0.783753      0.538102      0.384114      0.271164      0.175664      0.110485     0.0644477     0.0383462
  17  10 2260.3810    1.0450  0.7815 10.0166 -0.0014       4.46591  0.0266   0.0223   0.0499    0.0971   0.0000      0.824062   440.0047       1.68168       13.1982       3.43574      -4.59826       2.15305     -0.352088      -1.66514    -0.0149439     -0.896261      -1.29098     -0.473440      0.317630      0.306826     -0.131938     0.0325455     0.0411602     0.0195120       1.97747       2.40919       2.45469       2.65654       2.47785       2.37808       1.99852       1.78794       1.42845       1.10425      0.820726      0.653171      0.455099      0.309732      0.192381      0.131819     0.0814217     0.0454403
  17  11 2405.1035    1.5518  0.8693 10.6669 -0.0043       4.03643  0.0302   0.0331   0.0538    0.1104   0.0000      0.778331   437.8827      0.855764       14.7334       1.89859       1.74448     -0.357868      -1.87769      -3.72062      -1.94620       1.61124       1.41728     -0.182090      0.617552      0.318055      0.146377     -0.224889      0.132384     0.0147465       2.22584       2.80773       2.65398       2.98625       2.71730       2.59242       2.12019       1.98485       1.61427       1.27124      0.968692      0.679466      0.500282      0.321803      0.217145      0.133975     0.0816640     0.0448533
  17  12 2548.1867    1.9659  0.9245 11.1891 -0.0037       2.07150  0.0297   0.0394   0.0552    0.1126   0.0000      0.730977   437.7594      -3.91992       13.7210      -2.10331      -1.94224    -0.0787164       1.34162      -1.40144     -0.461014      -1.02887      0.675055     0.0666404     -0.296872     0.0994391     -0.381106     0.0240587      0.107781   -0.00873082       2.16949       2.77734       2.82056       2.93949       2.69146       2.57407       2.31380       1.93770       1.52232       1.22536      0.899792      0.671291      0.481222      0.338987      0.214288      0.135668     0.0794743     0.0441825
  17  13 2691.0764    2.5960  0.9818 11.6227 -0.0022       2.40724  0.0314   0.0502   0.0564    0.1185   0.0000      0.717969   434.9127      -1.32642       10.7715     -0.351228      -6.76664      0.379954       1.44993       2.00909      -1.55463     -0.599306     0.0417773     -0.132041      -1.32940     -0.132694     0.0876438   -0.00448871     0.0734186  -0.000638709       2.21022       2.82871       2.85221       2.92435       2.85775       2.70033       2.37185       1.93040       1.63183       1.29051      0.998203      0.729789      0.502987      0.341268      0.215503      0.145283     0.0914395     0.0508481
  17  14 2834.3862    3.2342  0.8928 12.1506  0.0013      0.722537  0.0290   0.0654   0.0524    0.1115   0.0000      0.831268   439.4403      -1.69945       15.1050      -1.48299      -4.50940      -3.80417      -6.57101      -1.26206       1.15607     -0.959160      0.160468     -0.696097     -0.220956      0.321618      0.193093     0.0333588    -0.0632951     0.0349071       2.03259       2.46228       2.62391       2.68016       2.68280       2.35479       2.14463       1.78798       1.45631       1.18054      0.874942      0.651791      0.453289      0.306181      0.203904      0.128242     0.0786562     0.0473682
  17  15 2977.2578    3.7183  0.8632 12.7112 -0.0031      0.297017  0.0295   0.0775   0.0532    0.1015   0.0000      0.717983   440.3476       1.44730       12.8147      -3.22354      -3.84519      -4.42451     -0.957141     -0.846771      0.723995      0.499453       1.41789     -0.203229     -0.105234      0.415478      0.210043     -0.158667     0.0124747     0.0550660       2.25962       2.90590       2.93931       2.92349       2.51131       2.38853       2.23743       2.06406       1.75579       1.42001       1.09124      0.749157      0.499905      0.332766      0.201699      0.135809     0.0736509     0.0454620
  17  16 3119.4398    4.0406  1.0296 12.8891 -0.0022      0.797056  0.0326   0.0793   0.0612    0.1109   0.0000      0.625507   438.1024       3.32728       10.8281      -3.02185      -1.65046      -7.10770       5.51255      -3.56728     -0.520448     -0.228308      -1.81314     -0.427458      0.147570     -0.251315    -0.0382967      0.210122     0.0203056   0.000784911       2.17123       2.83043       2.88376       3.09204       2.82862       2.62523       2.36615       1.98094       1.59483       1.26241      0.933131      0.709987      0.484706      0.329618      0.214873      0.134503     0.0855233     0.0483669
  17  17 3261.4866    4.0846  1.3047 12.5261 -0.0003       1.45792  0.0395   0.0749   0.0678    0.1405   0.0000      0.575760   437.2679       2.73820       14.6460      -6.48451     0.0470097       2.64859      -2.64278      0.241518       3.04523      -1.96600      -1.13784     -0.855105     -0.669804      0.803068     -0.131211      0.251605     0.0146613    -0.0143765       2.46963       3.30626       3.50733       3.59740       3.32355       3.14832       2.68262       2.26025       1.90526       1.42032       1.08594      0.806761      0.573157      0.373493      0.251172      0.159074     0.0922654     0.0553469
  17  18 3403.5225    3.4868  2.1151 12.1510 -0.0056      0.767365  0.0522   0.0521   0.0909    0.1026   0.0000      0.321980   441.1087    0.00329889       9.25653       3.05750      0.658707      -1.84965      -3.81777      -3.31014       2.28282      0.806814     -0.785934     -0.650077      0.501041     0.0110783    -0.0134454    -0.0419788      0.201153     0.0960563       3.24119       4.31994       4.38506       4.72828       4.28661       4.08696       3.46868       2.99598       2.46953       1.91079       1.48377       1.04826      0.754471      0.508502      0.328101      0.212979      0.125362     0.0740836
  17  19 3545.6629    2.8679  2.9836 11.7243  0.0004      0.875868  0.0635   0.0372   0.1130    0.0738   0.0000      0.196357   432.6603       6.01549       3.56659      -5.42597       6.67527      -1.20706      -6.88984      -1.22931       2.32476      -2.76368       1.85637      0.997269     -0.313954     -0.847822     -0.293356      0.556630     -0.183875     -0.182846       4.03928       5.15723       5.57835       5.72441       5.47795       4.92556       4.35254       3.68841       2.96756       2.31289       1.77326       1.27727      0.920090      0.616978      0.406271      0.256902      0.157088     0.0907699
  17  20 3688.1558    2.4888  4.4037 10.8653 -0.0002      0.709879  0.0758   0.0256   0.1331    0.0674   0.0000      0.114933   434.7012       1.93658       18.8292      -3.36964       3.78211      -11.5596      -1.73900     -0.560579      -2.21187       1.81135      0.360057     -0.288121     -0.291153     -0.150124     -0.275555     0.0865678     -0.277370     0.0220440       4.82616       6.18717       6.60558       6.68000       6.48885       5.88635       5.14408       4.34440       3.62271       2.78649       2.15285       1.54974       1.11252      0.721941      0.492908      0.305179      0.187289      0.108201
  17  21 3830.4438    2.0498  6.1182 10.6312 -0.0008      0.482834  0.0935   0.0187   0.1741    0.0468   0.0000     0.0809354   432.2235       22.8278       19.0098      -10.2606      -6.44507      -5.04042      -3.81891      -12.4427      -5.64774      -1.35688       1.22071      -3.09738      -1.28720     -0.364495      0.316741     -0.233849     -0.222778   -0.00816953       5.78308       7.54777       7.98330       8.37055       7.90701       7.22863       6.26631       5.39837       4.40449       3.41171       2.59957       1.88879       1.36061      0.902901      0.603191      0.379470      0.224649      0.132849
  17  22 3973.0913    1.7676  8.4314 10.2020 -0.0013      0.518261  0.1193   0.0141   0.2115    0.0427   0.0000     0.0611534   432.1425      -16.4853       6.06990       2.13857       8.16245      -7.35609       3.85281       4.36997       9.71919      -1.76343      -5.42571    -0.0512133       2.33876       1.60529     -0.966933     -0.414420     -0.234182      0.285936       7.16301       9.18394       9.63967       9.84389       9.75206       8.82661       7.77963       6.48447       5.40860       4.26142       3.26311       2.42143       1.66411       1.13057      0.742827      0.482687      0.292653      0.171433
  17  23 4115.0708    1.4451 10.9155 10.1752 -0.0004      0.257953  0.1617   0.0111   0.2773    0.0347   0.0000     0.0657676   437.2280       33.5985       11.3883      -4.09956       16.4840       1.57062       7.17297      -3.38185      -2.39392      -4.34190      0.324165      -3.98212     -0.971699      0.992808      -1.08306     -0.626097      0.753070      0.107573       8.82114       11.9435       12.4597       12.8362       12.4980       11.2770       10.0461       8.34844       6.88510       5.45556       4.19772       3.03875       2.15296       1.43062      0.966344      0.601745      0.364088      0.212012
  18   8 1992.9051    0.5984  0.5140  9.3712 -0.0023       7.25869  0.0230   0.0154   0.0389    0.0706   0.0000       1.13813   437.3113       2.27829       12.7529      -1.73993     -0.138593      -2.01508       3.23055      0.590822     -0.850022     -0.133578      0.579246     -0.514549     -0.383812      0.324994      0.244174    -0.0454155    -0.0955827    -0.0260223       1.81168       2.19507       2.06381       2.32260       2.10994       2.21106       2.06138       1.75350       1.37042      0.931613      0.731574      0.584647      0.501604      0.364798      0.233675      0.151280      0.100345     0.0562597
  18   9 2143.8284    0.8160  0.6324  9.7554 -0.0003       6.73659  0.0220   0.0189   0.0442    0.0779   0.0000       1.01664   439.3349      -1.06439       13.3167     -0.413507      -3.91497       2.23757      -1.51602     -0.362628      0.962835       1.17350      0.253395     -0.541518      0.368021      0.540279   -0.00675182     -0.247480     0.0664569    -0.0299690       1.52506       2.03999       2.01620       2.27291       2.00919       1.87823       1.69583       1.51844       1.22615       1.00812      0.770666      0.573821      0.411440      0.281771      0.184906      0.123725     0.0764478     0.0471486
  18  10 2291.6876    1.1666  0.8959  9.9482  0.0007       3.03908  0.0291   0.0231   0.0519    0.1179   0.0000      0.794907   439.3711     -0.665183       12.1414       1.89327       2.40782       1.12000      -2.16859     -0.187778      0.740859     -0.854906      0.216596     -0.358386      0.406390     -0.246048      0.241701     -0.260777     0.0880764     0.0638124       2.02115       2.50736       2.68053       2.66936       2.75094       2.40778       2.13432       1.90972       1.51317       1.20231      0.888781      0.700038      0.502593      0.358029      0.241385      0.155287     0.0997266     0.0582758
  18  11 2436.8934    1.5839  1.0266 10.5889  0.0020       2.34022  0.0336   0.0296   0.0599    0.1199   0.0000      0.740659   435.4337      -1.10762       11.6335     -0.613651       2.59016      0.717415       1.39610     -0.746044       1.43481     -0.633803      0.311379       1.74452      0.301834     -0.390682    -0.0649657      0.346219     -0.111457    -0.0440232       2.31278       2.86216       3.42580       3.42129       3.20113       2.94461       2.46056       2.16645       1.73009       1.27364       1.03534      0.769862      0.500947      0.371734      0.251821      0.158500     0.0949561     0.0596654
  18  12 2580.9249    2.0744  0.9834 11.2318  0.0024       2.64114  0.0312   0.0396   0.0568    0.1043   0.0000      0.777826   435.1175      0.730454       14.4025       2.02419      -1.16691      0.436160     -0.172018      -1.18588       1.92473      -2.91080      -1.25370      0.333589     0.0385511      0.115447    -0.0142951   -0.00931249     -0.241005    -0.0461609       2.11968       2.68749       2.91541       2.96899       2.82854       2.58217       2.25278       1.91304       1.62624       1.29277      0.970041      0.722036      0.522780      0.350743      0.234982      0.155887     0.0953314     0.0597373
  18  13 2724.7411    2.7894  0.9165 11.8131 -0.0025      0.823004  0.0281   0.0553   0.0535    0.1079   0.0000      0.680972   436.3231     -0.733217       16.8276      -2.43986      -3.58711     0.0701158      -5.63833      -4.39210     -0.845432     -0.130733     -0.535362      -1.11572     0.0990459      0.568431      0.210053      0.259821    -0.0618176    0.00780957       1.83171       2.49013       2.50552       2.69575       2.50472       2.37647       2.06214       1.83817       1.46125       1.15533      0.897261      0.696301      0.475158      0.339741      0.223490      0.145500     0.0906731     0.0582695
  18  14 2868.6787    3.4813  0.8256 12.3462 -0.0016       2.43425  0.0265   0.0707   0.0482    0.1022   0.0000      0.691179   440.2653      -1.51365       17.4983      -6.26066      -3.02855      -3.19331    -0.0742312      -2.36325     -0.559783      -1.17755      0.975066      -1.29816     -0.474036      0.431661    -0.0869543      0.242868     0.0596860    -0.0167360       1.78861       2.39074       2.43563       2.72053       2.39862       2.32937       1.98724       1.75340       1.41996       1.09473      0.889225      0.654143      0.458515      0.310431      0.217754      0.136777     0.0899442     0.0534390
  18  16 3154.9175    4.1383  1.1172 12.7452 -0.0044       1.08585  0.0338   0.0768   0.0624    0.1185   0.0000      0.723264   439.5193       5.16881       6.46391      -2.76866     -0.945570      -8.73561       3.23731      -3.68478     -0.164241      -1.21226      -1.16002     -0.297618     -0.365660    -0.0252010     -0.263598    -0.0210242    -0.0437673      0.101055       2.06328       2.81175       2.72355       3.05153       2.77028       2.77707       2.41077       2.02534       1.61759       1.21258       1.01228      0.730133      0.557038      0.379573      0.259599      0.167364      0.109358     0.0659084
  18  17 3297.3867    3.8136  1.4418 12.7427  0.0018      0.175693  0.0407   0.0651   0.0744    0.1013   0.0000      0.529014   435.6120      -1.53174       8.14140     -0.334708      0.619426      -5.37199      -1.01373      -2.60500      0.202031      0.582364      -3.00900      0.357676      0.428595      0.111752    -0.0975516      0.162578      0.115398    -0.0963586       2.45109       3.23990       3.22042       3.48556       3.35764       3.08995       2.81296       2.26821       2.02292       1.53637       1.24314      0.886446      0.660778      0.451738      0.309182      0.197197      0.126966     0.0783210
  18  18 3440.1314    3.3601  2.1879 11.8022 -0.0012      0.942236  0.0502   0.0465   0.0912    0.1026   0.0000      0.259669   433.2485       3.64302       16.9870       4.80790      -1.47568      -7.46735      -2.04366      -2.74684       1.63507      -4.82794      0.173171      0.350715     -0.436909      0.593184     -0.105094      0.174055      0.204701    -0.0884297       2.96485       3.82976       3.98970       4.15308       4.05319       3.69960       3.34690       2.78520       2.41700       1.87729       1.47994       1.08433      0.786275      0.557782      0.370782      0.245282      0.148948     0.0910128
  18  19 3582.9038    2.7991  3.2239 11.5597 -0.0021       1.06641  0.0643   0.0337   0.1153    0.0690   0.0000      0.181263   442.8043       11.5004       9.57771      -4.10864      -3.77934       3.63685      0.616611      -8.96868      -2.33857       7.13286       1.37013       1.50707      -1.54987      -1.28573      0.438413      0.372363    -0.0182880      0.101673       3.71662       4.95143       5.09740       5.35634       5.19559       4.74084       4.33383       3.65229       3.04349       2.42094       1.86433       1.36505       1.03618      0.708474      0.492258      0.311825      0.191163      0.114853
  18  20 3725.7305    2.3464  4.8962 10.9166  0.0003      0.668285  0.0808   0.0230   0.1426    0.0552   0.0000      0.106303   443.2365       2.90051      0.349098      -8.45686       9.29616      -4.51469      -9.49536      -12.6356       7.94085      -2.02063      -1.57114      -3.04296       1.25683      0.639667     -0.500161     -0.103424      0.206207    -0.0327900       4.81350       6.07273       6.46193       6.73149       6.46778       5.97660       5.34022       4.55131       3.89432       3.02948       2.37503       1.78216       1.26674      0.889182      0.610779      0.394106      0.243522      0.147362
  18  21 3868.4188    1.9664  6.5863 10.5508 -0.0019      0.338731  0.0988   0.0167   0.1752    0.0435   0.0000     0.0769978   442.0931       10.4978       5.34056      -14.1916       7.43154      -9.12673      -6.47138       4.42650       7.73065       4.36769       3.47383      0.503061     -0.717451       1.88019      0.487287     -0.526046     -0.306836      0.174141       5.77929       7.34513       7.99149       8.17123       7.85538       7.37080       6.46964       5.58600       4.63190       3.63851       2.86852       2.13313       1.55978       1.06988      0.727531      0.473788      0.301146      0.180011
  18  22 4011.2325    1.6549  9.6313 10.1703 -0.0003      0.287309  0.1331   0.0122   0.2291    0.0367   0.0000     0.0584397   436.1621       4.34608       26.3776      -13.7927       2.57130      -4.89021      -11.8819      -6.68834     -0.165235      0.219343      -3.71102      -3.85027      -1.39813       1.72199       2.54248      0.102005     0.0638428      0.108753       7.22887       9.41350       10.0271       10.4315       10.0524       9.52643       8.14424       7.04807       5.82565       4.62939       3.63869       2.70698       1.96873       1.36096      0.917650      0.605630      0.383381      0.230098
  18  24 4296.8934    1.1475 14.1503 10.0836 -0.0004     0.0455628  0.2330   0.0079   0.3811    0.0284   0.0000     0.0679962   446.5231       20.2445       25.5540      -16.6717      -9.97700       13.5890      -35.3117      -6.49653       7.36110       3.56127       2.29507      0.882425       2.14022     0.0797195       1.50123      0.513031     0.0806928     -0.243590       10.7553       14.3735       15.1819       15.3878       15.2363       14.0938       12.6650       10.8094       9.01604       7.07591       5.66674       4.21647       3.09172       2.13802       1.47277      0.944178      0.592269      0.352833
  19   6 1709.3883    0.2885  0.2454  9.3377 -0.0089       18.8750  0.0176   0.0117   0.0286    0.0409   0.0000       4.03068   437.6864      0.569139       15.0116      -1.94692      -4.41000      0.727633      -1.66089      -1.32949      -1.03790      0.287231     -0.443947     -0.311076     0.0782483      0.175993      0.164484   -0.00767664   4.79318e-05     0.0389325       1.31392       1.68820       1.97655       1.97902       1.83827       1.79802       1.44672       1.26346       1.10337      0.866461      0.671330      0.478540      0.395141      0.246587      0.169571      0.105078     0.0784273     0.0475885
  19   7 1867.3365    0.4629  0.4023  9.3775 -0.0041       9.51705  0.0192   0.0132   0.0328    0.0540   0.0000       1.64814   440.1310       1.23110       14.1639      0.240389      -1.06748       1.28127     -0.223772     -0.142134      0.308404      0.329843      0.307663      0.577571     -0.279495     -0.327023     -0.175069      0.116664    0.00836821     0.0688518       1.31060       1.76114       1.84938       1.99202       1.91093       1.72268       1.62569       1.29009       1.18492      0.915735      0.713522      0.502347      0.413988      0.294100      0.205998      0.138702     0.0796994     0.0535126
  19   8 2021.8122    0.6592  0.5814  9.3105 -0.0040       6.66526  0.0232   0.0152   0.0402    0.0808   0.0000      0.981429   439.1760      -1.06794       15.7646      0.603930      -1.58761     -0.293162       1.48306      0.122118      0.295700       1.16563     -0.397711     -0.207298     -0.353136      0.115837     -0.344152    -0.0291678   -0.00226525     0.0324410       1.65649       2.27187       2.35992       2.58763       2.49140       2.27405       1.95789       1.60182       1.37139       1.08494      0.843144      0.567436      0.441138      0.332438      0.220438      0.140430     0.0933209     0.0577883
  19   9 2173.8677    0.9294  0.6564  9.7459 -0.0011       6.90097  0.0217   0.0203   0.0431    0.0832   0.0000      0.861409   437.3912       3.67112       8.90981      -3.74054      -4.86925     -0.831742      -1.24262      -1.10540      0.971196      0.241074     -0.549328      0.240859      0.628770      0.196854     -0.152194     -0.326434     0.0150472    -0.0148556       1.50368       1.93645       2.10524       2.20460       2.03846       1.92033       1.73616       1.41331       1.27589       1.00628      0.793273      0.575208      0.449598      0.297245      0.213599      0.136378     0.0880931     0.0558735
  19  10 2322.4499    1.2757  0.8124 10.1316 -0.0017       5.48878  0.0267   0.0260   0.0481    0.0999   0.0000      0.717288   439.5418       3.13791       17.4496       1.32626       1.46006     -0.966395      0.324296      -2.29936       1.87893       1.05897     -0.300391      0.858380      0.130655    -0.0684178     0.0342354      0.396186      0.248405     0.0417265       1.70610       2.23901       2.28461       2.57441       2.44319       2.16962       2.10409       1.60470       1.46767       1.06806      0.918458      0.653409      0.503602      0.332209      0.235749      0.164766      0.106609     0.0671980
  19  11 2468.2686    1.7139  0.9578 10.9968 -0.0005       4.06086  0.0303   0.0325   0.0548    0.0946   0.0000      0.761276   436.9706     -0.871814       11.8215      -1.77949      -2.92303     -0.651202      -5.97049      -1.50096     -0.452876      0.377866       1.63653      0.584737      0.280957    -0.0616065     -0.226408     0.0571288    -0.0944780     -0.165075       1.73762       2.45431       2.37967       2.61197       2.50924       2.34367       2.10273       1.82213       1.60160       1.25763       1.03933      0.714099      0.583147      0.386191      0.274790      0.183327      0.111407     0.0748228
  19  12 2613.1570    2.2966  0.9351 11.3332  0.0012       3.33592  0.0279   0.0442   0.0527    0.1136   0.0000      0.734310   438.6700      -1.80732       10.8888      -3.13072     -0.757655     -0.543744     -0.176151      -2.69321       2.76427     -0.116046     -0.734721      -1.16829      0.284836    -0.0839082      0.209665      0.104950     0.0256077    0.00724600       1.78649       2.23726       2.38056       2.53238       2.39879       2.28223       2.02792       1.74048       1.42681       1.14746      0.949453      0.705933      0.525884      0.341329      0.253051      0.166822      0.110029     0.0694809
  19  13 2757.9632    2.8946  0.9345 11.7945 -0.0004       1.50737  0.0279   0.0547   0.0527    0.1082   0.0000      0.727185   437.7604       1.20569       12.3493      0.288085      0.350932      -1.95603      -1.49887     -0.484600       3.40924     -0.115187      -1.53131      0.665018    -0.0474395    -0.0297775     0.0457992     -0.102074     0.0317249   0.000615341       1.69623       2.21773       2.40852       2.40424       2.44759       2.24794       1.99842       1.68942       1.40885       1.14580      0.881865      0.685598      0.500648      0.352471      0.235033      0.161306      0.104851     0.0686208
  19  14 2902.5186    3.6267  0.8222 12.3453  0.0008      0.949893  0.0257   0.0712   0.0468    0.1059   0.0000      0.676575   441.5538      0.712873       11.7663      -3.24708      -2.57205      -3.21874     -0.925517      -1.28449       1.68172      0.845904      0.433867      0.853515      0.386343     -0.434265     -0.148430      0.108462    -0.0291614     -0.102787       1.73008       2.28948       2.42724       2.61322       2.31560       2.20826       2.01600       1.75797       1.44535       1.17270      0.893639      0.702892      0.482880      0.358305      0.247462      0.162267     0.0990495     0.0659599
  19  15 3046.5859    4.1251  0.9402 12.6685 -0.0031      0.873053  0.0275   0.0773   0.0531    0.1077   0.0000      0.661283   437.8817      -3.16748       9.54172      -2.09992       2.79462      -3.73096     -0.949362      -1.52203     -0.270264     -0.682833     0.0202981      -1.24859      0.580070      0.843086      0.171612    0.00928471    -0.0282082      0.127651       1.83376       2.30945       2.41951       2.39912       2.38788       2.32496       1.96795       1.77378       1.50031       1.23903      0.990963      0.781043      0.549578      0.381274      0.246832      0.170391      0.114609     0.0729747
  19  16 3189.9041    4.0705  1.2733 12.7218 -0.0044      0.796046  0.0382   0.0688   0.0650    0.1033   0.0000      0.595232   437.7218       8.64446       11.4293      -3.51285     -0.709524      -8.68289       2.57912      -3.31970      0.527821       2.64624       1.67824       1.84632      -1.20537      0.301897     0.0226609      0.116118    -0.0902772    -0.0628162       2.18656       2.72529       2.83468       3.04923       2.98987       2.73060       2.49616       2.19160       1.77638       1.43651       1.14608      0.836746      0.668860      0.454638      0.328842      0.212395      0.138683     0.0884295
  19  17 3333.0148    3.5977  1.7411 12.5240 -0.0017       1.12849  0.0441   0.0536   0.0814    0.0745   0.0000      0.398896   438.9986       3.32109       15.8263      -6.78212     -0.366868      -2.50275      -2.65493      -2.36849      0.843193      -1.91265       2.20743       2.13914       1.05828     -0.232423     -0.494410     0.0685907     -0.156270    -0.0712819       2.45065       3.31871       3.32376       3.59134       3.36631       3.23576       2.92930       2.47259       2.11793       1.70593       1.39051       1.03391      0.767516      0.524123      0.375764      0.246426      0.158099      0.101163
  19  18 3476.3899    3.1658  2.5134 11.7637 -0.0008       1.21572  0.0531   0.0394   0.0941    0.0764   0.0000      0.241206   444.1954      0.662206       12.5783     -0.453701      -2.97538     -0.916262       4.41885      -1.25527      0.160874      -1.14141     -0.796544      0.391285       1.18972     0.0967921     -0.119850      0.372951     0.0698561    -0.0438641       2.98457       3.91627       4.09497       4.25597       4.13187       3.76830       3.50454       3.01782       2.55663       2.06463       1.62813       1.26641      0.908374      0.655729      0.433161      0.295853      0.191878      0.120222
  19  19 3619.5539    2.6347  3.6957 11.2699 -0.0009      0.630766  0.0685   0.0279   0.1177    0.0617   0.0000      0.154622   436.6870       1.61168       6.04847      -6.89359      -3.77709      -3.40593       2.81553      -2.86599       1.64241       2.83343      -1.17033      -2.39083      -2.37011     -0.489487      0.129031    -0.0698268    -0.0995330     0.0558225       3.63808       4.83139       5.06243       5.32234       5.08119       4.89940       4.37894       3.73053       3.14766       2.58658       2.04506       1.56231       1.15370      0.802998      0.560744      0.374501      0.243072      0.153827
  19  20 3762.7761    2.2329  5.4111 10.6425 -0.0000      0.467700  0.0824   0.0198   0.1469    0.0525   0.0000     0.0853262   446.4416      0.290151       15.8334      0.766338   -0.00810281      -10.1807       2.78438       8.10708       1.05131      0.415076      -3.02556      0.599804     -0.143226     -0.899997     -0.798431      0.600863     -0.264058    -0.0571820       4.67418       6.04075       6.30045       6.51087       6.56050       5.97712       5.45863       4.63571       3.98295       3.18397       2.56412       1.93031       1.42112       1.00166      0.707539      0.466751      0.302220      0.190233
  19  21 3906.2358    1.8978  7.7924 10.2916 -0.0010      0.410074  0.1063   0.0143   0.1898    0.0395   0.0000     0.0622301   431.6036       14.2559       8.52345       14.1573      -4.25013      -19.2700      -3.51925      -6.13329     -0.413479      -2.86163      -3.86277      -4.33782      -1.00321       2.24403     -0.229305      0.349533     -0.552002    -0.0341116       5.68895       7.69884       8.05632       8.37317       8.12249       7.67819       6.85267       5.90590       4.98044       3.99137       3.17190       2.41391       1.80903       1.24957      0.868790      0.574390      0.379062      0.235331
  19  23 4192.3143    1.3338 12.7908 10.0962 -0.0010      0.105238  0.1871   0.0089   0.3214    0.0303   0.0000     0.0585440   426.8922       11.9360       26.0939      -4.54619       10.8408       13.3134      -7.10260      -20.0621       12.5332       8.18870       4.59198      -6.50429       2.19831       3.34529      0.122475      -1.28058     -0.706824      0.433090       8.67286       11.7452       12.2731       12.9904       12.5479       11.7360       10.3201       9.25720       7.70584       6.34012       4.92944       3.77061       2.83618       1.95379       1.37028      0.899097      0.583296      0.364903
  19  24 4336.5672    1.1075 16.1575 10.0337 -0.0006      0.235398  0.2694   0.0069   0.4119    0.0260   0.0000     0.0673344   431.1229      -47.4568       17.7100       6.31432       8.82982       14.4174       11.0552       1.89700      -5.98286      -16.7569      -1.17398      -2.50857      -3.93947       7.34808     0.0521925      -1.56209     -0.296611     -0.266745       11.1400       15.4027       16.4029       16.8775       16.6686       15.1453       13.9790       11.9649       10.0972       8.15675       6.39175       4.93799       3.66900       2.61724       1.80625       1.20342      0.767974      0.468650
  20   6 1734.2239    0.3393  0.3138  9.2149 -0.0032       14.4008  0.0184   0.0114   0.0334    0.0450   0.0000       2.69010   438.5490     -0.154960       16.4999      0.127361      -2.10970      0.515605     -0.625995     -0.720873     -0.487664      0.548638     -0.806220     -0.255530     -0.244137    -0.0386696     0.0966515    -0.0385642   -0.00166159     0.0250691       1.20083       1.63747       1.72582       1.80270       1.83284       1.49419       1.54006       1.24298       1.18100      0.945945      0.788549      0.608861      0.433551      0.332995      0.191239      0.137781     0.0985315     0.0691926
  20   7 1893.9574    0.4988  0.4294  9.3162 -0.0077       11.5615  0.0179   0.0147   0.0346    0.0578   0.0000       1.47568   437.3410      -2.86282       11.9369       2.34295     -0.862467       2.27826      0.236083       3.56479       1.67301      0.699161    -0.0482346       1.16610     -0.157374    -0.0224848     -0.219666    -0.0123801     0.0129262    -0.0238593       1.36957       1.80598       1.83417       1.71758       1.55065       1.54328       1.62884       1.58228       1.29870       1.02435      0.805014      0.628839      0.475054      0.353544      0.259309      0.174653      0.117676     0.0719140
  20   8 2050.1157    0.6899  0.5465  9.6563 -0.0014       8.32168  0.0204   0.0165   0.0397    0.0650   0.0000       1.10810   438.2324      -1.82847       16.3945       2.93045      -2.19899      -2.81641      -2.67622     -0.265190      0.863508     -0.601350     -0.176793     -0.533164  -0.000383294      0.194704     -0.101054     -0.216310     0.0190978    -0.0802011       1.30103       1.78879       1.87811       2.10772       1.89911       1.91499       1.60265       1.58395       1.16305      0.934291      0.734308      0.700489      0.479739      0.331437      0.199921      0.156618      0.112208     0.0763505
  20   9 2203.1948    0.9414  0.7756  9.9364  0.0010       5.77663  0.0255   0.0190   0.0450    0.0874   0.0000      0.875672   437.4438      -1.35364       18.3024      0.636472      -1.28954      0.399541     -0.903218       2.07529    -0.0257227    -0.0702566      -1.01971      -1.00848      0.106866     0.0519022      0.197223     -0.137039     0.0452368     0.0354404       1.53954       2.00225       2.10606       2.17496       2.14661       2.08105       1.87219       1.61815       1.38959       1.05984      0.883645      0.694370      0.513860      0.386124      0.270408      0.177029      0.125470     0.0812290
  20  10 2352.5033    1.3598  0.8471 10.3702  0.0018       2.86008  0.0262   0.0257   0.0468    0.0994   0.0000      0.685193   434.6274      -2.56556       16.6037      0.626463     -0.266952      -1.30566      0.758844     -0.358495      0.141602     -0.832321     -0.934395      0.524437      0.498141     -0.532539     -0.382772      0.350032      0.266278    -0.0279843       1.57549       1.98780       2.13399       2.29200       2.30979       2.01250       1.94449       1.60425       1.40193       1.15063      0.883613      0.680168      0.535382      0.389144      0.269373      0.196336      0.126086     0.0764238
  20  11 2499.0707    1.8114  0.9002 10.9778 -0.0005       2.72127  0.0259   0.0348   0.0530    0.0999   0.0000      0.697675   436.8195       2.42287       13.6268     -0.130102     -0.846048      0.842151      -3.74887      -1.68857       1.11131       1.51813       1.27164      0.205041      0.717891    -0.0937340     0.0255262   -0.00248281      0.219778     0.0568140       1.59351       2.04895       2.17838       2.11795       2.19683       2.02444       1.93515       1.66359       1.44966       1.18472      0.870783      0.671672      0.536854      0.403169      0.297659      0.203457      0.131030     0.0809416
  20  12 2644.9011    2.3943  0.9382 11.5686 -0.0009       2.82345  0.0281   0.0440   0.0512    0.1072   0.0000      0.674865   439.7489       1.28140       17.0803     -0.420463     -0.658029      -1.11826       1.33439      0.350242     -0.348694      -1.51612     -0.540861      0.240411     -0.896133     -0.340540     0.0381239     0.0369457     -0.196059    -0.0273087       1.66342       2.25407       2.18256       2.35784       2.30963       2.23965       2.06577       1.76608       1.47017       1.21893      0.930174      0.749398      0.558686      0.434775      0.292055      0.196392      0.134024     0.0885557
  20  13 2790.7410    3.0342  0.9412 12.2150 -0.0027       1.91447  0.0274   0.0570   0.0535    0.0893   0.0000      0.730217   439.8446     -0.817672       10.6185       3.83225      -2.65420      -3.15952     -0.456230      -3.83323      -2.71369       2.53660       1.99494      0.423663     -0.154156      0.358453     -0.312984      0.226094    -0.0610505    -0.0769689       1.66357       2.11509       2.29691       2.33525       2.21047       2.04579       1.86515       1.68159       1.48926       1.25411      0.999975      0.755554      0.564790      0.404260      0.274353      0.180679      0.123144     0.0764819
  20  14 2935.9987    3.7655  0.7937 12.7127 -0.0047       1.57484  0.0245   0.0750   0.0457    0.0879   0.0000      0.715893   440.3968       1.47061       10.8180      -1.89717      -1.62807      -3.82368    0.00313321      -1.23669     -0.663755      0.665405       1.29398      0.179827      -1.28030     0.0127072      0.465514     -0.183718    -0.0329055    -0.0208005       1.44221       1.98142       1.98636       2.19251       2.12570       1.88742       1.85227       1.54517       1.44166       1.04628      0.873129      0.665429      0.471119      0.403533      0.266504      0.193401      0.118363     0.0777313
  20  15 3080.4735    4.1740  0.9237 12.8397 -0.0014      0.718915  0.0265   0.0771   0.0516    0.0977   0.0000      0.654042   436.0661       1.63712       11.6964      -1.77482      -1.25426     -0.987668       4.41531      -2.08823      0.339577      -1.61021     -0.305238      -1.26224      0.637876     -0.233331     -0.274852      0.125329    -0.0133423     0.0579132       1.55151       2.04423       2.11979       2.27593       2.14203       2.12657       1.87295       1.65634       1.37551       1.12806      0.899158      0.711348      0.506786      0.382768      0.273485      0.184187      0.121911     0.0802660
  20  16 3224.4743    4.0733  1.1967 12.9822  0.0004       1.47086  0.0363   0.0695   0.0610    0.0967   0.0000      0.664681   434.6228       3.76356       19.0312      -5.51918      -2.56486      -2.96746     -0.327056      -2.73519     -0.770608       1.05566    -0.0384032     -0.283526      0.604893    -0.0538301    -0.0759285     -0.282497     -0.154970     -0.102041       1.96397       2.56547       2.71184       2.94333       2.75141       2.58133       2.41885       1.98003       1.80788       1.40228       1.18578      0.897138      0.659377      0.481756      0.331561      0.232162      0.152019     0.0989537
  20  17 3368.1375    3.5355  1.8674 12.2343 -0.0000      0.713619  0.0454   0.0471   0.0760    0.0703   0.0000      0.358165   443.7365      0.316465       8.89589      -4.70264       3.22662      -7.27799      -8.11878      -1.51897       3.33694    -0.0288325       2.08760      -1.78389      0.216653       1.29744     0.0739494      0.111148     -0.224689     0.0720938       2.40583       3.19587       3.41192       3.61590       3.52106       3.24680       2.93393       2.49567       2.22559       1.74459       1.40076       1.07329      0.829211      0.582413      0.404016      0.281117      0.184943      0.120069
  20  18 3511.9962    2.9478  2.7355 11.8724 -0.0015      0.933192  0.0574   0.0351   0.0962    0.0605   0.0000      0.218564   441.1414      0.884506       14.6199      -3.21019       2.50476      -2.78110       3.32983       7.20137      -1.07454      0.274446      -4.67251       2.14001      -1.69892      0.825424      0.258104     0.0422818     -0.222590     -0.166365       3.03265       4.02843       4.26091       4.46986       4.40810       4.04103       3.77309       3.15608       2.80322       2.21546       1.79578       1.35101       1.03203      0.752220      0.538699      0.358015      0.242336      0.153477
  20  19 3655.7796    2.4939  4.0993 11.2103 -0.0015      0.623436  0.0715   0.0248   0.1221    0.0537   0.0000      0.130713   440.9144       6.57265       12.6461      -4.90245       3.21633      -7.65775      -6.16531      0.195557      0.224556     -0.698429      0.760949       2.22431      -3.11074      0.512024      0.565896     -0.220432      0.380359      0.180635       3.79490       5.08379       5.42159       5.49536       5.60300       4.96894       4.66977       4.06325       3.43621       2.86849       2.23658       1.75181       1.30217      0.968379      0.660385      0.450727      0.303867      0.190894
  20  20 3799.6092    2.1398  5.7551 10.6318 -0.0008      0.439470  0.0835   0.0182   0.1514    0.0476   0.0000     0.0818704   426.9543      -4.26070       18.2329       3.19398       8.32939      -15.6783      -9.63097       2.24442      -3.80789      -2.48855      0.703191     -0.161381      -2.95388     0.0625508     -0.248874     -0.192864     -0.115783    -0.0904570       4.53455       5.93336       6.19644       6.49342       6.34028       5.93857       5.53200       4.75701       4.07612       3.32943       2.70754       2.09815       1.56823       1.12937      0.791581      0.540883      0.364420      0.234233
  20  21 3943.0767    1.8046  8.2331 10.3521 -0.0003      0.174990  0.1113   0.0133   0.1963    0.0360   0.0000     0.0604920   437.2217       9.64892       3.29260      0.981387      -8.61954      -1.90554      -11.2018       12.4821       9.21132       4.65581       7.60752       2.16894     -0.998475       1.17206      0.530299      0.723570     -0.404172      0.300156       5.70014       7.61983       8.01387       8.39122       8.29744       7.76757       7.05218       6.11901       5.16427       4.25283       3.46644       2.68331       1.96731       1.42422       1.01004      0.688893      0.457496      0.294206
  20  22 4087.1142    1.5245 10.9633 10.1229 -0.0005      0.140793  0.1466   0.0100   0.2569    0.0317   0.0000     0.0530258   423.4221       24.8534       7.03801      -2.65673       6.67681      -16.3165      -5.96396      -4.96278      -1.08811       7.28673     0.0490089      -5.49711       2.54991      0.431187      0.114887      -1.19295     -0.593432      0.556011       6.95591       9.35548       9.99211       10.4557       10.0790       9.52793       8.68094       7.62601       6.51892       5.28585       4.33435       3.30508       2.49763       1.80183       1.27790      0.876167      0.563970      0.362686
  20  23 4230.7736    1.2667 14.4024 10.0991  0.0000      0.191492  0.2176   0.0077   0.3490    0.0275   0.0000     0.0588731   427.8473     -0.321394       14.7385       10.1693     -0.260080      -16.6040       5.43208       4.71673      -10.0973       10.4052      -5.51666      0.247333     -0.214916      -6.32402      -1.67533       1.57597      -1.26883     0.0590994       9.18784       12.2385       13.2865       13.6037       13.4651       12.4687       11.5509       9.91930       8.43137       7.05501       5.67042       4.35421       3.31648       2.35631       1.68685       1.13171      0.752229      0.489036
  20  24 4374.9403    1.0809 16.1902 10.0200 -0.0007      0.219373  0.2586   0.0066   0.3942    0.0253   0.0000     0.0670441   440.8005      -10.2830       17.8880      -19.5630       5.81846       13.3689       17.6216      -28.8891      -2.36956      -14.5349      -5.91096      -3.75787      -4.38478      -2.04127     -0.620070      0.944945      0.653881     -0.138676       10.1029       13.8817       14.7849       15.2973       15.0967       13.9770       12.9609       11.2739       9.59523       7.87180       6.34357       4.93906       3.71302       2.70185       1.90351       1.29568      0.845652      0.544086
  21   5 1589.2527    0.2177  0.2415  9.2670 -0.0023       12.3316  0.0195   0.0092   0.0305    0.0352   0.0000       5.76110   439.4377    -0.0266278       19.6028       1.58585      -4.29698      -1.17982      0.258800      0.338482      -1.64068       1.18830      0.549571      0.620754      0.389555      0.223153     -0.108768      0.129943    -0.0523556    -0.0657100       1.39434       1.93240       2.18737       2.36591       2.23202       2.03012       1.89643       1.43667       1.41504      0.974284      0.734764      0.546051      0.417663      0.295815      0.230578      0.182531     0.0989378     0.0692056
  21   7 1919.8686    0.5348  0.4610  9.3385 -0.0048       9.24316  0.0185   0.0138   0.0371    0.0586   0.0000       1.29139   438.3083      0.113702       15.6860      -2.67129      -1.39753       2.52478       1.64872     -0.307513     -0.395111     -0.342060      0.255996      0.266437      0.191922      0.688176   -0.00954963      0.213504    -0.0443523     0.0144529       1.21911       1.65286       1.81718       2.00060       1.93553       1.69709       1.55642       1.38067       1.20871      0.848345      0.761609      0.581330      0.458889      0.290393      0.227744      0.151272      0.108816     0.0667254
  21   8 2077.7933    0.7314  0.6074  9.5937  0.0004       6.74782  0.0206   0.0159   0.0404    0.0701   0.0000      0.977402   437.2335      0.333032       15.4785       4.73391      -1.29297      -4.53693      -2.86056      0.254918       1.52992     -0.752928      -1.00572      0.115580     -0.362203     0.0970435    -0.0232441    -0.0942290     0.0288217    0.00277527       1.33694       1.66428       1.98983       2.02717       1.91916       1.83835       1.63818       1.43935       1.24329      0.979306      0.828085      0.605552      0.466934      0.352619      0.241142      0.169510      0.113719     0.0771398
  21   9 2231.9517    1.0439  0.8621  9.8570 -0.0011       5.20702  0.0264   0.0199   0.0478    0.0967   0.0000      0.757993   438.7159      0.949211       14.1298       6.43180      -2.60153     -0.522542      0.214556      -1.82592      -1.53941     -0.197808       2.14920     -0.145736     -0.856284     -0.361270      0.133422     0.0704671     0.0282882    -0.0911540       1.55151       2.06321       2.06346       2.20396       2.16406       2.12461       1.89252       1.59128       1.44067       1.17280      0.963984      0.739393      0.561094      0.412725      0.303016      0.211461      0.144122     0.0929153
  21  10 2381.9906    1.4740  0.8996 10.4961 -0.0022       3.61611  0.0256   0.0269   0.0494    0.0914   0.0000      0.686114   438.8028     -0.422698       14.1721       1.72423      0.538773     -0.409131       2.59776      -1.72933     -0.187663    0.00435703      0.254107     0.0253368      0.371346    -0.0421496     -0.159490      0.308359      0.126237    -0.0208446       1.47818       1.85044       1.94084       2.12557       2.09772       2.05483       1.79156       1.48539       1.36526       1.11070      0.880385      0.705078      0.539605      0.396486      0.276797      0.197700      0.137586     0.0912180
  21  11 2529.3992    1.9532  0.9183 11.1930  0.0031       3.52422  0.0259   0.0361   0.0501    0.0925   0.0000      0.771108   436.9696    -0.0623626       12.7468     -0.300060     0.0234563      -2.54522       1.64365      -2.06724      0.123691     -0.699903      -1.68271     -0.662087      0.384780      0.614063     -0.193015    -0.0864230     -0.254742     0.0646304       1.45782       1.90767       2.02592       2.16457       2.10945       2.01980       1.79136       1.62489       1.37203       1.10693      0.916505      0.732232      0.524128      0.411763      0.290709      0.202447      0.138993     0.0925636
  21  12 2676.1830    2.5088  0.8825 11.7924 -0.0001      0.605985  0.0259   0.0477   0.0506    0.0903   0.0000      0.859833   440.1686      -1.91930       13.2756      -4.67756      -1.64605     0.0332172     -0.147289      -4.22237       2.19023       3.20253      -2.91067      0.718168     -0.380098     -0.415230    -0.0657663   -0.00365106    -0.0848002     0.0921922       1.54910       2.03872       2.12492       2.24045       2.06212       1.96429       1.79486       1.60150       1.49305       1.24462       1.02207      0.818749      0.591593      0.428417      0.295540      0.209544      0.139690     0.0874672
  21  13 2822.9309    3.3098  0.8333 12.1227  0.0009      0.118761  0.0247   0.0629   0.0468    0.1024   0.0000      0.620492   440.8884      -1.15386       13.4869     -0.447200      -1.47481      0.185579      -2.39429      0.420628      0.788981      -1.20880      -1.30448      0.351517      0.374654      0.453613      0.634568      0.158275    -0.0519571    0.00952956       1.71839       2.23607       2.29203       2.18375       1.96635       1.88963       1.90314       1.76241       1.59019       1.29806       1.08624      0.833313      0.641175      0.471686      0.320925      0.221199      0.148208     0.0947212
  21  14 2968.9153    3.9551  0.8413 12.7527 -0.0012      0.693858  0.0238   0.0753   0.0465    0.0866   0.0000      0.590071   437.8419       5.80166       14.5391       1.65182      -2.72755      -3.60953      0.800593      -2.45136      0.900099      0.601172      -2.00936      0.790124      0.242636      0.186427      0.112561      0.255442     -0.286954      0.173050       1.43141       1.76869       1.97753       2.08512       2.01535       1.92331       1.71695       1.49076       1.29980       1.07569      0.886789      0.686177      0.500649      0.389278      0.270604      0.190192      0.128179     0.0839691
  21  15 3113.9827    4.2324  0.9913 12.7922 -0.0020      0.502949  0.0282   0.0742   0.0515    0.0978   0.0000      0.593707   439.5550     -0.156894       15.7322     -0.632785      0.453059      -4.90601      0.520291      -2.70042      0.684989      0.574946      0.934392     -0.312791     -0.559675     -0.334544     -0.152717     -0.205348     -0.128557     0.0621980       1.58297       2.09845       2.14051       2.24459       2.13769       2.08526       1.99204       1.72566       1.45062       1.19370      0.968811      0.761853      0.580574      0.437565      0.312103      0.215979      0.153832     0.0961465
  21  16 3258.6330    3.8465  1.3671 12.6032  0.0019       1.21519  0.0372   0.0589   0.0632    0.0890   0.0000      0.513620   439.3859       1.52560       11.0615      -1.29712     -0.690221      -10.2994      0.942265      0.516333       2.57789       1.66329     -0.719044     -0.498269     0.0588164     -0.403976     0.0290499    0.00597107    -0.0357091     0.0823944       1.92676       2.59831       2.73448       2.87593       2.76387       2.58663       2.43279       2.09549       1.84839       1.56826       1.28919       1.00998      0.749270      0.553546      0.399147      0.259799      0.182320      0.119342
  21  17 3402.9048    3.4173  1.9667 12.2914  0.0004      0.605881  0.0448   0.0448   0.0807    0.0619   0.0000      0.339665   438.4297       5.05265       12.2941      -5.65792     -0.508247      -3.30878      0.384744       1.83366       1.79198       3.25599      0.157285      -1.39564      -2.16152     -0.118561      0.554084     -0.418232    0.00687050     -0.378036       2.30361       3.09139       3.24788       3.41331       3.33266       3.09736       2.97603       2.54153       2.19776       1.76161       1.51043       1.14402      0.862489      0.646976      0.468856      0.332013      0.217814      0.145520
  21  18 3547.3134    2.8580  3.0337 11.6648 -0.0004      0.784895  0.0568   0.0311   0.1004    0.0525   0.0000      0.176688   443.1299      0.499456       20.5462       1.10996      -4.40890      -6.86039      -1.98652      -4.96891       4.03374      -1.42594      -1.46733      0.657678      0.152060      0.272897      0.426844      0.515409      0.513056      0.141100       2.94736       3.81690       4.05226       4.38704       4.29193       3.96220       3.59942       3.18393       2.79213       2.29970       1.82977       1.46707       1.10773      0.802312      0.588133      0.405975      0.275385      0.180769
  21  19 3691.8498    2.3980  4.7663 10.9574  0.0001      0.749216  0.0741   0.0213   0.1283    0.0464   0.0000     0.0999488   439.0241       1.97162       15.1847       4.89405       1.19700      -5.98556      -2.79384      -2.46518       5.50436      -1.27802       1.72291      0.200317      -2.57646    -0.0787505       1.13901     -0.147809     -0.128715     -0.471575       3.75864       4.95567       5.34002       5.72273       5.59972       5.14993       4.67022       4.24002       3.51464       3.04354       2.34004       1.87750       1.41513       1.06153      0.761919      0.519671      0.351643      0.231693
  21  20 3836.0371    2.0403  6.5701 10.4255 -0.0005      0.468746  0.0895   0.0155   0.1572    0.0412   0.0000     0.0701914   436.3081      -14.3496       20.6368      -7.29524      -3.82594      -15.9413      -4.14962       11.7810      -1.60396      -7.80288    -0.0678327      -2.55849      -1.08615    0.00384314      0.852722      0.501430      0.175803     -0.166756       4.47545       5.89927       6.32922       6.65874       6.58191       6.19341       5.61712       4.94492       4.29319       3.57801       2.91090       2.23419       1.72920       1.26719      0.926883      0.635410      0.425035      0.282348
  21  21 3980.1158    1.7315  9.0949 10.2175 -0.0003      0.265943  0.1178   0.0117   0.2087    0.0333   0.0000     0.0567513   430.2865       1.46272       10.8174       4.73753       2.71355       5.80838     -0.743980      -5.54069       4.66477       3.49032      -2.02039      -8.39235       1.24006     0.0763994      -2.31392      -1.66697    -0.0749030     -0.101544       5.64857       7.56997       8.04174       8.34212       8.26346       7.69796       7.09608       6.43803       5.42631       4.53079       3.68654       2.91001       2.20942       1.62465       1.18306      0.815856      0.553842      0.357112
  21  23 4268.9105    1.2118 14.3676 10.0576  0.0006      0.269085  0.2133   0.0074   0.3400    0.0262   0.0000     0.0624145   443.8036      -11.0419       20.3153       3.10478       12.7432      -15.6559      -5.20551      -1.41623       3.89462       11.3255      -4.25034      -3.10145       1.91062       3.60218      0.499072     0.0416149     -0.275351      0.564665       8.62833       11.2178       12.2307       12.7957       12.5931       12.0509       10.9982       9.53293       8.33857       6.96747       5.62990       4.41320       3.44633       2.50434       1.81187       1.28898      0.853906      0.565532
  22   5 1611.3493    0.2260  0.2108  9.3090 -0.0091       27.2330  0.0192   0.0109   0.0377    0.0348   0.0000       6.86762   438.9490     -0.528627       20.4112     -0.930844      -1.86615    -0.0294869      0.133773      -2.17963      0.265394       1.45787    0.00717021     -0.251514    -0.0658135    -0.0428637    0.00689514     -0.209242     0.0455570     0.0683195       1.16726       1.39104       1.47024       1.73408       1.83557       1.94447       1.62770       1.26687      0.936495      0.974407       1.19185      0.884006      0.630622      0.342769      0.232241      0.168919      0.123166      0.105585
  22   7 1945.0909    0.5651  0.4658  9.3941 -0.0005       9.51637  0.0189   0.0141   0.0327    0.0568   0.0000       1.27935   440.5650    0.00684379       17.6460    -0.0177701     0.0338519      -1.02361     -0.777930      0.561885     -0.837403      -1.19067     -0.654187      0.377695     -0.279866      0.105743    -0.0435951      0.117640     -0.235982    -0.0134916       1.28750       1.63535       1.76863       1.78165       1.68882       1.54880       1.39514       1.33386       1.29226       1.09716      0.876166      0.675477      0.545463      0.395600      0.279085      0.193115      0.137866     0.0830930
  22   8 2104.8392    0.7492  0.6978  9.7118 -0.0017       7.53337  0.0237   0.0153   0.0424    0.0709   0.0000      0.999624   439.3521       4.06953       16.7107       2.69612      -4.10566    -0.0250827      0.753705     -0.414187      0.157024      -1.01538      -2.34990     -0.954939     -0.421958    -0.0903186      0.174815      0.132160     0.0942227     0.0855615       1.33922       1.75857       1.85410       1.92599       2.04595       1.77409       1.71649       1.46452       1.28896       1.08727      0.904332      0.712266      0.528513      0.407693      0.296389      0.209219      0.145271     0.0993664
  22   9 2260.0808    1.0855  0.8682  9.9537 -0.0022       3.90367  0.0253   0.0196   0.0474    0.0903   0.0000      0.705912   442.0544       1.28748       13.4947      0.468540      0.393139      -1.97934      0.851983       3.23729      0.608451     -0.894898       1.74562      -1.17562     -0.456935     -0.165124      0.535902    -0.0535734     -0.168720    -0.0305979       1.39071       1.85988       2.00298       2.04656       2.09980       2.02403       1.85426       1.62863       1.34391       1.11287      0.944765      0.723412      0.576496      0.427615      0.307147      0.225392      0.153984      0.109762
  22  10 2410.9129    1.4990  0.9071 10.8307 -0.0023       4.49342  0.0271   0.0275   0.0508    0.0877   0.0000      0.757537   439.2084     -0.650505       13.1038     -0.880188       3.51245     0.0544027       2.15405      -3.15039      0.422586      -1.01787       2.80151     -0.483014     -0.664134      0.553871      0.191120     -0.245193     -0.194389    -0.0191549       1.47896       1.97035       2.18755       2.31866       2.29430       2.07249       1.92859       1.71210       1.42935       1.17179      0.957443      0.751726      0.575978      0.430834      0.324838      0.214008      0.153292      0.103512
  22  11 2559.2323    2.1043  0.9573 11.1889 -0.0007       2.24289  0.0268   0.0365   0.0496    0.0963   0.0000      0.660418   438.9607     0.0486437       12.2242      -1.42892      -1.33182     -0.503366      0.275196     -0.608174     -0.515180      -2.41886      0.886792     -0.396054       1.67713      0.588252     0.0242104     -0.156143     -0.116061      0.137307       1.47204       1.92527       2.01205       2.08753       2.08755       1.97491       1.75420       1.57876       1.40358       1.21100       1.00117      0.766966      0.599330      0.450846      0.325230      0.221616      0.160467      0.105147
  22  12 2707.1725    2.6094  0.9006 11.9421  0.0002       2.88380  0.0259   0.0472   0.0489    0.0865   0.0000      0.742326   437.4439      -1.83967       12.4291      0.569504       1.78157      -5.52325      -1.11459      -2.25526      0.914511      -1.01422      -2.06498      0.235799      0.238490      0.599707      0.103954     0.0565490     0.0340035     0.0345832       1.41633       1.88643       1.97207       2.09873       1.89480       1.96992       1.73452       1.58359       1.40582       1.19500      0.951760      0.746522      0.573833      0.447433      0.321461      0.229365      0.155353      0.106157
  22  13 2854.7251    3.4209  0.8043 12.3310 -0.0003      0.925023  0.0231   0.0630   0.0426    0.0936   0.0000      0.676761   440.1895       3.65973       11.0164       3.78124      -2.00738     -0.518077     -0.571671      -1.11700    -0.0737421     -0.355008     -0.392775      0.333412     -0.615054      0.752430     0.0150642      0.137494     -0.105095      0.107859       1.34472       1.69518       1.81465       1.91905       1.89844       1.86561       1.69714       1.44199       1.26576       1.04164      0.846645      0.718386      0.545010      0.387240      0.287868      0.208654      0.141930     0.0973536
  22  14 3001.4373    4.0278  0.8558 12.6661  0.0011       1.09020  0.0253   0.0716   0.0437    0.0958   0.0000      0.748804   435.6938     -0.372143       14.5172     -0.873221      -1.29104      -7.22468      -1.86555      -1.06335     -0.624962     -0.710249      0.388555      0.209366      0.368552      0.123830      0.311440     -0.132749     -0.139587     0.0522849       1.38922       1.78912       1.81555       2.03144       1.87234       1.79867       1.70306       1.48265       1.34746       1.14746      0.952302      0.752248      0.560206      0.436908      0.313336      0.227212      0.148501      0.101608
  22  15 3147.0071    4.1828  1.0870 12.7495  0.0011     -0.233814  0.0298   0.0705   0.0556    0.1082   0.0000      0.602723   438.4690       1.60748       10.5690       1.03936      -1.74424      -6.05749     0.0506448      0.920585       1.61195      -2.48518       1.00074       1.02051      0.512034      0.403392      0.260428      0.558042     0.0104422      0.101477       1.56723       2.09940       2.07999       2.24954       2.13201       2.12636       1.98068       1.77853       1.56782       1.27723       1.09873      0.807212      0.653386      0.482613      0.376099      0.272108      0.186311      0.125372
  22  16 3292.2872    3.8892  1.4710 12.5300 -0.0007       1.08792  0.0378   0.0556   0.0626    0.0803   0.0000      0.403340   437.8699      0.939418       14.5711      -4.55347      0.716992      -2.49518      -3.81819      -1.17266       2.10083     -0.218555     -0.604416     -0.957851      0.201490       1.15157      0.495918      0.447330     -0.152721      0.197199       1.80559       2.40452       2.48140       2.73894       2.68131       2.53128       2.33272       1.99019       1.81599       1.49121       1.25729      0.979733      0.749042      0.577997      0.406876      0.295040      0.197492      0.136033
  22  17 3437.3215    3.2687  2.0914 12.1540 -0.0018      0.703567  0.0460   0.0405   0.0789    0.0596   0.0000      0.296085   439.0699       1.52687       15.7064      -1.90187      -3.10544      -4.37164       4.16405     -0.396300       1.99523     -0.426724    -0.0857217     -0.301010     -0.485707      0.268401     -0.747531      0.310088      0.162098      0.329824       2.23386       2.98009       3.12908       3.27104       3.23877       2.92694       2.84185       2.49658       2.33514       1.88886       1.55218       1.22659      0.968868      0.722727      0.529986      0.373084      0.262883      0.173532
  22  18 3582.3324    2.7716  3.3109 11.4642 -0.0008      0.714556  0.0592   0.0277   0.0993    0.0490   0.0000      0.155427   434.1819       3.46871       10.4683      -6.25866       1.02665       1.91594      -7.78658      -6.16598       3.09959     -0.753794      -3.81346     -0.237817      0.382060       1.42344      0.561827     -0.355127     -0.156101     0.0476672       2.90711       3.90954       4.09399       4.52990       4.20601       4.15981       3.73693       3.31554       2.83602       2.46824       1.98883       1.58570       1.19534      0.916584      0.650166      0.469475      0.316582      0.214603
  22  19 3727.0112    2.3003  4.9104 10.9172  0.0000      0.316763  0.0736   0.0198   0.1295    0.0442   0.0000     0.0966352   435.3941      -6.18817       9.98497     -0.144832       4.95492      -9.83276      0.871818     -0.102896       1.27596      -2.08702     0.0502311    -0.0827039     -0.826141     -0.191823     -0.302396      0.449259     0.0175922     -0.150571       3.57295       4.71244       5.10286       5.32392       5.23763       4.99722       4.67604       4.08375       3.57174       2.92060       2.45373       1.89622       1.51975       1.12932      0.818736      0.584101      0.400102      0.277919
  22  20 3872.0883    1.9217  6.8371 10.5423 -0.0001      0.454920  0.0936   0.0144   0.1624    0.0360   0.0000     0.0666267   442.0598       2.64989       5.23047       6.97978      -4.37615      -6.00032      -1.85822       2.88806      -4.85999       5.78896      0.666769      -1.24594       2.89628     -0.943611       1.18273      0.903508     -0.243404     -0.218476       4.38360       5.84191       6.32488       6.64965       6.45642       6.18408       5.68025       5.09931       4.48054       3.75419       3.09004       2.43981       1.88296       1.43189       1.04531      0.745807      0.512561      0.336767
  22  21 4016.6193    1.6506  9.9903 10.2355  0.0000      0.233075  0.1278   0.0107   0.2227    0.0304   0.0000     0.0559766   434.9651       9.11803       14.9010       5.17492      -14.5400      -4.61601      -11.7201      -12.0962      -3.77873       5.26186      -4.96905      -2.02407       1.32845      -2.45041      0.240273      0.531292      0.434070   -0.00678020       5.73124       7.50510       8.03362       8.63136       8.44078       8.06428       7.38924       6.58211       5.76018       4.80493       3.93506       3.15009       2.44287       1.83927       1.34063      0.956191      0.652559      0.443224
  22  22 4161.1518    1.3818 12.4149 10.1484 -0.0001     0.0318703  0.1703   0.0083   0.2891    0.0271   0.0000     0.0566433   430.6362      -5.39039       13.6846     -0.385257      -3.96638      -13.9350      -8.30352      -2.52056       10.7508      -4.39395      -10.7846       8.88307      -1.25228      -1.66585      -3.53991       1.99780      0.823827     -0.427660       6.99876       9.31367       10.1401       10.5014       10.4931       9.93264       9.14084       8.12970       7.10153       6.02310       4.90793       3.97861       2.99582       2.30022       1.67311       1.19292      0.806607      0.545232
  22  23 4306.0422    1.1475 15.0631 10.0768 -0.0013      0.212187  0.2326   0.0067   0.3602    0.0244   0.0000     0.0638729   439.3770       7.39361       6.23888      -13.5248       4.08975      -13.8480       6.10033      -4.26282      -1.58546      -3.17282      -4.00429       1.55275       5.28094     -0.443793       1.39269      -1.97711     -0.107524     -0.496593       8.56085       11.6309       12.4090       12.9973       12.7963       12.2077       11.3777       10.1922       8.92895       7.45543       6.22465       4.93983       3.87074       2.88111       2.13264       1.50939       1.01405      0.688720
  23   5 1632.8295    0.2447  0.2346  9.2536 -0.0118       29.4217  0.0155   0.0094   0.0249    0.0346   0.0000       5.16120   438.1844      0.951602       17.3949      0.319538      -2.63171     -0.730692       1.96315     -0.206699      0.573340      0.607392       1.40566     -0.692660      0.911370     -0.249334     0.0750182     0.0953310     -0.122687    -0.0409788       1.04438       1.30570       1.47722       1.57243       1.49807       1.35815       1.32767       1.15444      0.985108      0.863266      0.705622      0.574845      0.439164      0.332821      0.232790      0.170242      0.114821     0.0794816
  23   7 1969.7143    0.5886  0.5361  9.4462 -0.0027       9.20343  0.0188   0.0135   0.0353    0.0582   0.0000       1.18599   438.8076     -0.186246       15.6287      0.814740     0.0870268       1.67290       1.45875     -0.267091     -0.725080     -0.575438      0.498878       1.41899     -0.387306      0.537492     0.0721522      0.107817    -0.0454426     0.0673678       1.15231       1.51729       1.54515       1.67921       1.66581       1.60614       1.48526       1.24327       1.09067      0.974971      0.829950      0.683978      0.481076      0.382616      0.272263      0.202463      0.139387     0.0956945
  23   8 2131.1841    0.8313  0.6977  9.7628 -0.0020       6.53715  0.0224   0.0161   0.0405    0.0667   0.0000      0.951315   438.6021      -2.61332       15.7797       1.71114      -2.45645     -0.394091     -0.108158       1.96747      0.118351      0.128144      0.793977     0.0322526     -0.385828     0.0608316     -0.489047      0.327532     0.0321493      0.156920       1.18795       1.69894       1.71781       1.85453       1.68211       1.64538       1.43720       1.36765       1.22718       1.14152      0.917720      0.769766      0.575079      0.455180      0.315809      0.216984      0.154169     0.0988711
  23   9 2287.5245    1.2208  0.8237 10.1890  0.0003       3.39646  0.0243   0.0219   0.0431    0.0860   0.0000      0.714069   440.9048     -0.259600       9.94293      -2.22728     -0.741262      -1.35524    -0.0993660      -1.72489       3.06297      0.950833     -0.960378      -1.65558     0.0271964     -0.637442     -0.512042      0.266559      0.139642     0.0242522       1.30342       1.78426       1.77062       1.97877       1.86918       1.84958       1.77404       1.54755       1.33886       1.05568      0.911405      0.733343      0.582620      0.429692      0.326178      0.236487      0.164178      0.111967
  23  10 2439.2537    1.6088  0.9619 10.7115 -0.0023       3.15294  0.0267   0.0272   0.0490    0.0966   0.0000      0.679127   439.1584      -3.17054       14.3265      0.669667       1.05600    -0.0788276       2.13583      -2.65047      0.831893     -0.604611     -0.431398      0.865203     -0.437266      0.329192      0.317872    -0.0937002     0.0177483      0.156222       1.40475       1.77885       1.91973       2.01521       1.99043       1.93164       1.78981       1.56187       1.42618       1.18458      0.987910      0.785627      0.587119      0.474033      0.357428      0.256447      0.179618      0.124834
  23  11 2588.6789    2.1240  0.9805 11.4192 -0.0010       2.34446  0.0273   0.0367   0.0507    0.0940   0.0000      0.628053   437.6171       2.23948       15.4079      -4.45228      -1.28617      0.810967      -2.03961      -1.65413      -1.11353       1.57710      -2.11113      0.730881     -0.245176     0.0141993     0.0201293     -0.224707     0.0785550     -0.119611       1.44398       1.95139       1.90057       2.10315       1.94676       1.98805       1.86939       1.79021       1.52416       1.29826       1.01535      0.754195      0.599647      0.513765      0.387016      0.305156      0.219394      0.144981
  23  12 2737.6746    2.7929  0.9650 11.7187  0.0031       3.04205  0.0259   0.0466   0.0477    0.0947   0.0000      0.635454   438.7070     -0.492269       16.1421      -4.84666     -0.551067      -2.19369      -4.44573      -1.00999      0.708970       1.04831      0.568701     -0.589995     -0.276255    -0.0786653      0.152687      0.180568    -0.0491704     0.0396053       1.34587       1.72377       1.92632       2.07095       1.97945       1.92532       1.81166       1.57610       1.33592       1.10835      0.953488      0.740461      0.570618      0.427558      0.333789      0.242646      0.172976      0.116047
  23  13 2886.1403    3.7007  0.8177 12.4033 -0.0019       1.47978  0.0228   0.0677   0.0437    0.0948   0.0000      0.664667   439.4306       1.22380       13.0879      -1.71824      -1.83759      0.387968     -0.524163      -2.48727      -1.77370      -1.22912    -0.0776835      0.450320     -0.255891      0.595013      0.507314     -0.128137    -0.0805593      0.226176       1.25275       1.54425       1.65498       1.76717       1.71040       1.71542       1.58945       1.34630       1.21781       1.03476      0.825412      0.691595      0.537909      0.393727      0.296958      0.223896      0.163702      0.109849
  23  14 3033.4444    4.0579  0.9062 12.7865 -0.0010       1.47326  0.0256   0.0714   0.0456    0.0909   0.0000      0.762607   438.5326       3.51038       11.5890     -0.370180      -1.09932      -3.98111     -0.507513       3.31845     -0.253650     -0.101869     -0.517247       1.26309     0.0893519     -0.386778      0.665283      0.131014      0.152799    -0.0287798       1.30913       1.64225       1.89008       1.90230       1.91656       1.92220       1.71729       1.47523       1.35851       1.07404      0.893338      0.744711      0.559152      0.439929      0.324609      0.230659      0.177003      0.117248
  23  15 3179.7259    4.1272  1.1468 12.7919 -0.0018      0.103318  0.0324   0.0658   0.0558    0.0999   0.0000      0.662954   437.8782       2.01372       12.6634     -0.581804     -0.426420      -5.12030      -2.19762      -1.15974       1.04188       2.50967       1.24248      0.616299      0.934075       1.10220     -0.385688      0.201445      0.284108     0.0475814       1.52610       2.09325       2.22791       2.28227       2.28986       2.11765       2.01599       1.80346       1.64309       1.34820       1.14227      0.868791      0.709781      0.539841      0.384926      0.295026      0.209460      0.138705
  23  16 3325.5603    3.6936  1.5136 12.6339 -0.0024      0.495463  0.0370   0.0526   0.0652    0.0720   0.0000      0.407638   439.5671       1.39928       16.6211       1.60036       1.33608      -4.03155      -4.58294      -3.08478     -0.390570      -3.68602     -0.427569      0.326839     -0.250978       1.59676     0.0828195      0.575224      0.233834    -0.0686939       1.69551       2.32861       2.37030       2.59043       2.55113       2.41044       2.21500       2.05480       1.77517       1.56959       1.28513       1.02052      0.792790      0.630714      0.461839      0.325639      0.232594      0.158201
  23  17 3471.3416    3.1147  2.5197 11.8115 -0.0010      0.410654  0.0482   0.0340   0.0848    0.0518   0.0000      0.202467   438.5998      -3.72072       16.6703       1.28611      -4.42631     -0.588144      0.102671      -4.02916      -5.64626       1.82013      -2.45745       3.23625     -0.875332      0.119715     0.0180991      0.761587      0.190486      0.213740       2.26742       2.98095       3.16933       3.42099       3.32395       3.25022       2.98474       2.70962       2.28856       1.99374       1.61022       1.26362       1.03966      0.763486      0.588806      0.425985      0.296635      0.205431
  23  18 3617.1295    2.5797  3.7599 11.3835 -0.0002      0.945004  0.0616   0.0241   0.1076    0.0422   0.0000      0.127127   431.5924      -2.99707       20.8869      -5.39494     -0.589573      -3.01719     -0.588824      -5.82190      -1.70329     0.0884370     0.0663336      0.248744      -1.01322     -0.633910     -0.533533      0.451864     -0.651562      0.290046       2.89851       3.74575       4.01140       4.30991       4.25699       4.00330       3.82338       3.38654       2.96743       2.47532       2.13577       1.70014       1.31956       1.00950      0.757151      0.534570      0.386370      0.262221
  23  19 3762.4151    2.2013  5.3273 10.8723  0.0002      0.582356  0.0754   0.0175   0.1365    0.0372   0.0000     0.0899301   431.5455       5.83476       5.12480      -10.1721       2.13657      -12.4584      -5.47163      -3.66991       3.67597       1.33226     -0.951436       2.83625      -1.15969       1.13139       2.41307     -0.664409     -0.538543   -0.00714908       3.38656       4.57012       4.86941       5.08512       5.13553       4.87566       4.50969       4.03522       3.63951       3.03164       2.58274       2.01968       1.62322       1.21331      0.922441      0.656307      0.457646      0.319868
  23  20 3907.7734    1.8468  7.5054 10.5389 -0.0000      0.459918  0.0972   0.0131   0.1751    0.0314   0.0000     0.0659319   442.0492      -2.94441       7.72748       2.78311       8.99526      -1.40713       1.02152      -2.25750      -1.87940       3.05621      -2.41981      -3.67880       4.39903       2.59669      -1.67173      -2.14107      0.441464      0.228110       4.36434       5.83200       6.29661       6.57670       6.59263       6.23845       5.88304       5.19197       4.60077       3.85743       3.16195       2.58729       2.02298       1.54032       1.13856      0.832445      0.590616      0.401120
  23  21 4052.8261    1.5294 10.0006 10.2934 -0.0004      0.226012  0.1323   0.0099   0.2296    0.0284   0.0000     0.0593284   440.7552       3.78898       9.37551       1.28172      -1.65397      -13.9226       5.40596      -6.81151     -0.993006     -0.523265       4.94681      -5.45175       1.14485      0.776856      0.235527      0.866930      -1.23212      0.281105       5.66823       7.59384       8.14767       8.52353       8.48081       8.13268       7.54710       6.75806       5.86870       5.03392       4.25350       3.42904       2.67273       2.04438       1.49008       1.07488      0.756324      0.517838
  23  22 4198.2141    1.3211 13.3102 10.1631 -0.0006      0.253417  0.1868   0.0076   0.3085    0.0254   0.0000     0.0572521   434.0772       3.20669       14.0583       2.58089       20.7362      -10.2584       8.61136       6.26559      -2.37066      -16.1304      -1.56723      -7.16761       7.57051     -0.155626      -3.69756      0.251278       2.87208      0.251165       7.02556       9.48541       10.0468       10.6208       10.7308       10.2312       9.55467       8.41965       7.49569       6.39848       5.24665       4.29767       3.33216       2.56117       1.89393       1.38922      0.961777      0.661842
  23  23 4343.4113    1.1087 15.5127 10.0521 -0.0008      0.298532  0.2323   0.0064   0.3549    0.0233   0.0000     0.0681414   440.6663       23.1742       14.0278       15.9271      -11.2009       7.15687     -0.404347      -8.70542      -8.95350      -8.42230       9.17846       6.67926      -2.02281      -1.12485      -2.70555      -1.68832      -3.11799       1.08170       8.10750       10.8431       11.5282       12.4145       12.3997       11.7181       11.0674       9.90119       8.56642       7.28796       6.03360       4.92713       3.83990       2.94129       2.20522       1.59376       1.11061      0.775924
  24   5 1653.7153    0.2631  0.1890  9.2906 -0.0065       20.0488  0.0129   0.0105   0.0218    0.0345   0.0000       5.05877   441.5192      -2.58503       20.7062       3.78032      -3.72109     -0.703844       1.72556      0.435970      -1.06987     -0.715653      0.782122     -0.314926     -0.399555    -0.0130664     -0.109992    -0.0400285     -0.149041     0.0116991      0.764075       1.01072      0.970757       1.04212       1.19506       1.11182      0.999140      0.810449      0.763457      0.729610      0.591015      0.438988      0.363240      0.285197      0.212479      0.156629     0.0982341     0.0846686
  24   7 1993.6303    0.6340  0.5324  9.3594  0.0003       6.44538  0.0180   0.0135   0.0336    0.0634   0.0000       1.01911   440.6578       1.36368       14.4885      0.496091      -5.58158     -0.774858       1.01928     -0.811172      0.523278      0.829370      0.258257     -0.199805     -0.309485      0.159777     0.0384644     -0.324126    -0.0272922     0.0803003       1.00507       1.28468       1.35064       1.49728       1.41192       1.40570       1.22381       1.20708       1.06107      0.922319      0.766026      0.638991      0.488264      0.409493      0.296643      0.218635      0.141414      0.111086
  24   8 2156.8558    0.8965  0.7180  9.7147 -0.0012       6.85468  0.0207   0.0169   0.0400    0.0773   0.0000      0.822176   440.0655     -0.317450       16.2467     -0.105820      -1.75900     -0.120139       2.19791      0.679745      -1.13320      0.437907      0.467384      0.718340      0.158558     -0.278465      0.305486    -0.0965234     0.0219277     0.0191661       1.17401       1.53448       1.62843       1.68064       1.71737       1.67671       1.58313       1.38357       1.17782       1.00283      0.862349      0.711903      0.536589      0.403151      0.315813      0.236559      0.166411      0.119215
  24   9 2314.3533    1.2950  0.9570 10.2661  0.0005       2.71076  0.0252   0.0217   0.0493    0.0901   0.0000      0.684821   437.2778      -3.22091       14.0991      -2.46884      -1.77759      -3.62590      0.416336       1.44612     -0.247360      -1.15260      -1.87203     -0.270391      0.349818      0.356851     -0.817039    -0.0809059    -0.0147095     0.0891560       1.26066       1.62986       1.80224       1.82785       1.85132       1.69708       1.60736       1.49757       1.35953       1.11624      0.976114      0.809342      0.626515      0.485919      0.369520      0.266111      0.182766      0.132026
  24  10 2467.1674    1.7108  1.0693 11.0503 -0.0031       3.65650  0.0286   0.0287   0.0561    0.0934   0.0000      0.664247   439.1370      -4.30351       12.8992      -5.34664       1.14360     -0.253489     -0.348723      -4.37973     0.0548540       1.38865       1.17118      -1.46665      0.334065      0.785230      0.404257      0.182612      0.453524    -0.0618763       1.36609       1.91796       1.93530       2.10030       2.05802       1.98804       1.92925       1.66541       1.50370       1.22151       1.07118      0.861868      0.699968      0.518890      0.385616      0.283103      0.218529      0.145497
  24  11 2617.7703    2.3118  0.9787 11.4876 -0.0017       3.26719  0.0248   0.0391   0.0512    0.0931   0.0000      0.643564   438.4873       1.06457       17.7072      -1.16855      -5.70087       4.32700       2.11154     -0.169209    -0.0987905      0.505334      0.270877     -0.101961     -0.624583      0.738428     -0.271307     0.0272514    -0.0805955    -0.0112613       1.24412       1.57927       1.68709       1.86864       1.80074       1.81248       1.66178       1.42752       1.28224       1.11200      0.913616      0.768731      0.575040      0.445767      0.354033      0.258292      0.175192      0.126750
  24  12 2767.7241    2.9698  0.9249 11.8886 -0.0006       2.01445  0.0256   0.0505   0.0450    0.0991   0.0000      0.614893   439.5494     -0.211515       15.2925      -3.61988      -4.16237      -2.19631      -3.00060      -2.53311     -0.997012       2.07869     0.0186471       1.06940      -1.33118     -0.649684     -0.113998      0.207948     0.0377935      0.135857       1.26068       1.68186       1.74974       1.99274       1.98658       1.81691       1.75555       1.53960       1.39857       1.13598      0.930518      0.735950      0.591630      0.470398      0.351234      0.266675      0.179136      0.133361
  24  13 2917.0140    3.6484  0.9342 12.5470  0.0006       1.64692  0.0246   0.0628   0.0478    0.0870   0.0000      0.689124   439.9433      0.153267       11.9771      -1.78539      -1.34326      -1.81858      -1.29435     -0.572720       2.55151     -0.278431       1.36024     -0.243354     -0.149739     -0.333190     -0.295385     -0.238793    -0.0306389      0.244225       1.23259       1.65419       1.70770       1.92999       1.84239       1.80142       1.61704       1.48922       1.29927       1.13541      0.926111      0.731562      0.599073      0.466971      0.354361      0.243429      0.177685      0.127777
  24  15 3211.9926    4.1061  1.1934 13.0287 -0.0019      0.973396  0.0337   0.0640   0.0553    0.0851   0.0000      0.609477   436.4133       3.22111       14.3235      -4.64347     -0.682138      -7.14902      -2.06155      -3.57412       2.91798     -0.913738     0.0634821      0.247421       1.02107       1.46158     -0.538760     -0.229065    -0.0679426     0.0289890       1.50501       2.04304       2.10229       2.14451       2.28046       2.21378       2.05976       1.87572       1.56618       1.38958       1.12653      0.943214      0.752030      0.573575      0.441589      0.309767      0.228584      0.162527
  24  16 3358.5185    3.5893  1.7542 12.4690 -0.0018      0.664180  0.0406   0.0463   0.0679    0.0626   0.0000      0.377322   439.0532      -1.14994       10.9334      -4.05305    -0.0716329      -4.32921      -3.18718      -5.45786      -2.55623     -0.111030      -1.03489     -0.419649     -0.656729     0.0693841     -0.849557       1.41314    -0.0209867     -0.551051       1.82318       2.39814       2.58285       2.76443       2.75762       2.69879       2.44364       2.21917       1.96258       1.65678       1.37717       1.09421      0.833165      0.682732      0.533442      0.379231      0.273865      0.196350
  24  17 3505.0002    2.9975  2.7144 11.9486 -0.0014      0.631619  0.0508   0.0316   0.0874    0.0460   0.0000      0.196425   438.6753      0.800957       18.1858      -4.98195       7.01175      -3.30757      -4.28392      -5.27452      0.136680      -1.05781      -1.67319       2.37988     -0.650201       1.48215     -0.663091      0.220016     -0.295275     -0.134349       2.25515       3.01790       3.16863       3.45992       3.31597       3.31088       3.02616       2.70488       2.44952       2.11002       1.74743       1.41268       1.12125      0.881513      0.652894      0.480755      0.350603      0.239982
  24  18 3651.1961    2.5168  4.2230 11.2167  0.0004      0.667730  0.0632   0.0213   0.1126    0.0383   0.0000      0.108224   442.3790       10.5908       11.6262      -7.98250      -3.59467     0.0940321      0.566535      -2.42834       2.04575      -2.22874       3.06808     0.0411448      -1.05049       1.53292     -0.259340      0.408385    -0.0654324     -0.176470       2.81665       3.75314       3.93478       4.19585       4.28350       4.12997       3.89889       3.41589       3.09186       2.54538       2.19777       1.75467       1.37600       1.09172      0.817016      0.614079      0.435847      0.303967
  24  19 3797.1587    2.0839  6.0391 10.7990  0.0000      0.480301  0.0818   0.0156   0.1443    0.0340   0.0000     0.0762594   441.3062       3.24248       6.21008      0.419012      -6.89472      -10.1922      -2.57794     -0.377354       1.89884     -0.942382      -3.73563      -1.11599       1.21523       1.25399      0.461262     -0.100099     -0.271780     -0.740089       3.69647       5.05198       5.49533       5.67438       5.63471       5.34211       5.14341       4.51376       4.06413       3.42054       2.84190       2.36337       1.84432       1.44632       1.05228      0.787124      0.555742      0.383168
  24  20 3942.9549    1.7868  8.4884 10.4388 -0.0005      0.374513  0.1056   0.0118   0.1894    0.0301   0.0000     0.0564956   434.5653      -2.68853       11.3751      -1.65719       1.23472      -7.48378       4.70204      0.595975      -8.31331      -1.98004       4.98317      -3.10976   -0.00327621       1.45823       1.51722      0.761947      0.998358      0.107950       4.43263       6.06998       6.31924       6.86082       6.84061       6.63594       6.23714       5.48126       4.88223       4.15684       3.57396       2.82943       2.27003       1.73789       1.31912      0.964394      0.694385      0.487354
  24  21 4088.8225    1.5133 11.2447 10.2109 -0.0005      0.367206  0.1425   0.0089   0.2468    0.0267   0.0000     0.0537322   438.7685      -6.61170       16.7503     -0.310568      -14.9579      -1.40168      -1.89559      0.810201      -13.2317       6.83800     0.0186919      -3.20114       2.24175       4.01512       3.06598      -2.54115     -0.314197      0.496444       5.52799       7.56219       7.88134       8.61054       8.60512       8.20677       7.67859       6.88278       6.27777       5.19006       4.43828       3.60706       2.83220       2.22705       1.66351       1.21972      0.876640      0.610313
  24  22 4234.1925    1.2666 13.8951 10.1615 -0.0002      0.201694  0.1960   0.0070   0.3112    0.0236   0.0000     0.0635186   428.7354       5.19666       16.3110       12.0181       18.8102      -11.3565      -28.1207      -1.15014       4.80674       1.10400      -2.08501       2.38835      0.851752      -2.69023      0.682833      -1.53861       1.23802     -0.773538       6.82233       9.26581       10.2058       10.6247       10.7715       10.1882       9.65845       8.62881       7.64544       6.52391       5.46649       4.50466       3.57452       2.74182       2.09699       1.52071       1.06565      0.746731
  25   5 1674.1009    0.2865  0.2581  9.2429  0.0000       18.9419  0.0146   0.0095   0.0278    0.0358   0.0000       3.78881   440.0965      -1.06603       19.1317      0.794541      -1.82759     0.0578814       1.40609      0.105640     -0.640432      0.816109      0.199908     -0.261367    -0.0653086    -0.0613536      0.239044     -0.178344    -0.0452792      0.124482       1.00532       1.19847       1.28278       1.14958       1.08831       1.31518       1.39150       1.19489       1.03977      0.812666      0.580619      0.457431      0.453917      0.361580      0.290999      0.221578      0.144037      0.112868
  25   6 1847.9213    0.4424  0.5022  9.1962 -0.0011       9.32732  0.0197   0.0100   0.0329    0.0500   0.0000       1.42704   440.4954      0.756732       15.9948     -0.632719      -2.46806       1.73370     -0.309594      0.494904     -0.763058     -0.736574      0.179112      0.159362    -0.0477350     -0.266664    -0.0419146      0.173068    -0.0686141    -0.0182006       1.00462       1.43062       1.38998       1.50839       1.56930       1.46107       1.45092       1.18936       1.11467      0.974800      0.857366      0.683555      0.560418      0.425586      0.324849      0.245272      0.176463      0.123480
  25   7 2016.9716    0.6743  0.5008  9.4653 -0.0038       7.94453  0.0181   0.0146   0.0311    0.0611   0.0000       1.04461   438.8640     -0.262295       17.0052     -0.595563      -2.25083       3.46456      0.106554      0.418181      0.818052      0.750203     -0.842072     -0.211900     -0.594898      0.776559    -0.0840301      0.354002    -0.0152145     0.0858148       1.09807       1.56165       1.70076       1.86093       1.79287       1.70722       1.53506       1.39114       1.15894       1.04874      0.851792      0.724763      0.555543      0.432113      0.305748      0.235464      0.159454      0.107001
  25   8 2181.8544    0.9739  0.7730  9.9630  0.0005       6.14512  0.0221   0.0176   0.0425    0.0711   0.0000      0.808323   440.9762     -0.380378       18.0385       2.91796      -1.46167     -0.689306       1.99879      -2.97984      -1.80031      0.502453     -0.810227      0.616049      0.408074     -0.900347     -0.106783      0.209156    -0.0291253    -0.0375308       1.12621       1.49163       1.64020       1.82001       1.72113       1.69017       1.65833       1.35327       1.23320       1.01653      0.908789      0.685534      0.563566      0.431152      0.325272      0.250194      0.181708      0.132045
  25   9 2340.5513    1.3407  0.9735 10.3481  0.0027       2.92789  0.0255   0.0221   0.0497    0.0894   0.0000      0.709681   439.7324     -0.834297       15.1314      -4.04866      -1.28467      -4.15328      -3.10005     -0.872502       1.08821      -1.08666    -0.0721622     -0.762730       1.20289     -0.375158       1.13750     -0.206884    -0.0278857      0.115526       1.24316       1.62853       1.72257       1.82326       1.84908       1.76374       1.71290       1.46914       1.30697       1.14747      0.967603      0.813647      0.634721      0.500358      0.378539      0.281187      0.198138      0.143079
  25  10 2494.4231    1.8050  0.9403 10.8951  0.0008       2.56256  0.0251   0.0295   0.0453    0.0888   0.0000      0.648988   441.2653       2.05611       14.4261       1.06525     -0.776070       1.43484    -0.0849417     -0.877830  -0.000714255       2.72805      -1.44840       1.22039      0.481525     -0.916524   -0.00441254      0.223023     -0.193196      0.162906       1.13900       1.52906       1.70450       1.82709       1.76663       1.73272       1.64511       1.48091       1.23919       1.14098      0.946413      0.751489      0.631054      0.472820      0.367267      0.269005      0.199427      0.138027
  25  11 2646.2796    2.4528  0.9824 11.2913 -0.0017       1.30216  0.0250   0.0390   0.0471    0.1091   0.0000      0.595456   438.2610      0.111648       12.2761      0.644899      0.183454      0.247518      0.934585     -0.913810       1.64259       1.50531     -0.625052     -0.397168     -0.374019   -0.00722327      0.288722      0.204057     0.0882624      0.192654       1.16896       1.53841       1.64648       1.73168       1.76902       1.72296       1.59478       1.44798       1.31346       1.10630      0.939240      0.758170      0.602616      0.467324      0.365110      0.279342      0.208479      0.147663
  25  12 2797.4064    3.1963  0.9385 11.9546 -0.0003       1.92738  0.0234   0.0524   0.0455    0.0981   0.0000      0.562806   439.4563      0.520951       16.2889      -1.14433      -3.61051      -1.88889       1.74815      -1.30580      -1.24735      0.199459      0.339992      0.249161      0.143866      0.125359      0.295161      0.309995     -0.261590     -0.145875       1.16091       1.44864       1.53685       1.73288       1.69167       1.60866       1.55664       1.40516       1.25339       1.04451      0.893733      0.726865      0.572012      0.462147      0.336149      0.283019      0.199766      0.139735
  25  13 2947.4492    3.7762  0.8489 12.6216 -0.0008       2.24102  0.0224   0.0644   0.0423    0.0818   0.0000      0.634163   438.3991      0.470147       15.3792      -1.98954       3.17147      -4.08978      0.861475     -0.345898       2.05618     -0.200178      -1.02708     -0.320700      -1.15733    -0.0639642     0.0780208     0.0429697      0.163844      0.105176       1.13881       1.53938       1.66690       1.81139       1.74362       1.67966       1.60534       1.39608       1.29030       1.05915      0.904542      0.713884      0.566031      0.451611      0.339882      0.249573      0.190911      0.136800
  25  14 3096.1958    4.2215  1.0335 12.6946 -0.0035       1.26612  0.0278   0.0675   0.0489    0.1013   0.0000      0.713274   438.1692     -0.684600       16.1093      -2.66559     -0.250735      -3.41178      0.546815      0.772690      -2.71522     -0.309365      0.135789     -0.626154     -0.626260      0.801983      0.156233      0.260891     -0.294096      0.460422       1.24677       1.72795       1.70926       1.92796       1.82679       1.80385       1.68748       1.62376       1.41359       1.18358       1.00663      0.804787      0.655885      0.514027      0.393852      0.299749      0.225898      0.157504
  25  15 3243.8830    4.0717  1.3016 12.8196 -0.0027      0.200886  0.0329   0.0590   0.0579    0.0838   0.0000      0.525397   439.2530      -1.50795       13.6608      -1.73048     -0.857216     -0.249832       1.79325     -0.189242     -0.863920     0.0939800      -1.30543    -0.0797016      0.201463      0.893537      0.161441      0.111702    -0.0890908     0.0633279       1.45364       1.91642       2.07511       2.23292       2.16048       2.11402       1.94735       1.83071       1.61307       1.36014       1.16138      0.968838      0.770808      0.591521      0.461815      0.333566      0.252651      0.173960
  25  16 3391.2252    3.5311  1.8404 12.4877 -0.0008       1.17828  0.0405   0.0441   0.0708    0.0600   0.0000      0.334025   438.7557       1.79486       11.8342      -3.63577      -1.18264      -5.68242       2.95404      -1.23306      -2.49227      0.159475     -0.234752      0.135380      -1.64675      0.442958      0.933456     0.0393385     -0.403972      0.184324       1.65448       2.24087       2.33821       2.55014       2.49566       2.47662       2.33980       2.12833       1.90216       1.60721       1.35437       1.10633      0.903939      0.686093      0.550041      0.411539      0.297625      0.211529
  25  17 3538.2038    2.9493  2.8966 11.7439 -0.0010      0.624612  0.0503   0.0293   0.0899    0.0457   0.0000      0.189916   444.4230     -0.180861       17.0799      -6.11783       1.23579      -5.63384      -1.52528     -0.472310     -0.653656      -3.24337       2.55597       3.10863       1.54028     -0.612141     -0.278884       1.28246     -0.129418     -0.491105       2.11698       2.84059       2.94308       3.24972       3.23384       3.13072       2.89364       2.67532       2.38448       2.10639       1.71102       1.43776       1.12235      0.891770      0.684079      0.521666      0.376704      0.272879
  25  18 3685.0711    2.4245  4.5709 11.0808 -0.0003      0.428734  0.0658   0.0192   0.1136    0.0363   0.0000     0.0969004   438.1035       2.14457       10.9449       5.35759      -7.20373      -4.42567      -5.96584       7.40448       4.14812      -5.90407      0.554648     -0.815721     -0.100831     -0.374387     -0.146612      0.730202     0.0526984      0.183033       2.83710       3.79180       4.14142       4.29087       4.34853       4.20739       3.98079       3.55530       3.15952       2.78145       2.30841       1.90812       1.51233       1.22904      0.909245      0.693229      0.481529      0.344391
  25  19 3831.5205    2.0163  6.5811 10.6685 -0.0003      0.395116  0.0843   0.0140   0.1526    0.0319   0.0000     0.0691682   437.1397       4.38156       6.88184      -3.28293       3.56542       6.31445      -2.02334      -7.53756       1.70938       3.99333      -4.73641      0.598177       3.23286      0.950310      -1.19079      0.695590     -0.544347     0.0933255       3.45174       4.69885       5.05377       5.44344       5.33518       5.25340       4.94582       4.40619       3.96218       3.38861       2.88498       2.38470       1.88164       1.49260       1.12056      0.851619      0.614736      0.437272
  25  20 3977.8061    1.6883  9.2707 10.4078 -0.0004      0.313615  0.1143   0.0106   0.2046    0.0277   0.0000     0.0578019   431.4778      -3.22880       12.7333       7.62998      -4.22387      -11.6231      -2.79958      -5.37513      0.185290       2.82745      -1.13601      -2.03554     -0.304198      0.437276      -3.20989     -0.232508      0.454867     -0.508922       4.48101       6.11461       6.50257       6.90732       6.99038       6.73331       6.38829       5.75290       5.08567       4.40162       3.73281       3.07178       2.47764       1.94759       1.47215       1.09966      0.779486      0.566472
  25  21 4123.9686    1.4631 11.7818 10.2174 -0.0002      0.175712  0.1494   0.0083   0.2537    0.0252   0.0000     0.0550108   445.4272       9.03270      -2.22965      -2.56589      -2.81987      -10.4627       1.68735     -0.182755     -0.182907      -2.85233      -8.22969       2.54053       1.56547       1.91332     -0.895302      0.562038     -0.760793     -0.565509       5.45318       7.34094       7.93067       8.47442       8.50707       8.23821       7.68839       6.98156       6.16335       5.40168       4.54668       3.73671       3.02777       2.33892       1.79817       1.34221      0.955325      0.681891
  25  22 4269.9562    1.1969 14.4088 10.1529 -0.0009      0.134224  0.2119   0.0064   0.3291    0.0221   0.0000     0.0650122   429.2165      -11.7410       21.7118      -5.76518      -2.93521       9.22237       5.13070      -15.2971      -11.1155       15.4338       10.2849     -0.662166       3.24762       1.03018       1.30934       3.46763     -0.512727       1.53917       7.05416       9.58515       10.3642       11.0150       10.9247       10.6495       9.93473       9.13674       8.06308       7.07827       5.92132       4.93660       3.91831       3.11110       2.33763       1.76106       1.27818      0.899624
  26   4 1508.7129    0.1696  0.1310  9.3082 -0.0111       22.3605  0.0111   0.0100   0.0232    0.0281   0.0000       12.3497   439.7693      0.138297       19.9807     -0.660310      -3.25408     -0.462997     -0.768666     -0.403634     -0.312949     -0.225175     -0.254711      0.246235     -0.414534     -0.266411     -0.214560     -0.216317      0.219560    -0.0708328      0.607756      0.818955      0.939467       1.09019      0.904148       1.02902       1.07248      0.808238      0.808104      0.691232      0.508716      0.389226      0.364672      0.310810      0.211298      0.173912      0.142022     0.0853066
  26   5 1694.0866    0.3234  0.2668  9.2730 -0.0022       20.2068  0.0167   0.0101   0.0241    0.0352   0.0000       3.20308   440.3305     -0.258685       19.3378      -1.05537      -3.46767      0.954964       1.03016      0.346211     -0.342220     0.0568313      0.782779      0.146118     -0.244747     -0.156114      0.152437      0.166225     0.0368444    -0.0835743      0.822042       1.25973       1.20378       1.38873       1.30406       1.35201       1.30102       1.09989       1.03120      0.813181      0.722281      0.503537      0.474235      0.324559      0.319751      0.188828      0.190685      0.118626
  26   6 1869.0717    0.4802  0.4286  9.2589 -0.0083       9.86451  0.0167   0.0118   0.0284    0.0515   0.0000       1.38559   440.2197     -0.160143       18.8412     -0.658502      -2.02124     -0.336145      -1.16072      0.762524     -0.361297      0.410812      0.139958     -0.365263     -0.819441      0.210553      0.898809     -0.414941      0.352030    -0.0394358      0.948991       1.28272       1.53055       1.51569       1.35390       1.33093       1.17546       1.12462       1.07476      0.975485      0.895301      0.779683      0.606392      0.483364      0.364242      0.271394      0.197214      0.137600
  26   7 2039.8457    0.7123  0.6295  9.3810 -0.0030       8.57463  0.0185   0.0138   0.0368    0.0698   0.0000      0.948031   439.7827      0.235437       18.2723      0.789459      -3.13061      -2.06316     -0.436880     -0.676684      -2.13512       1.01636      0.164684     -0.574891     -0.329942     -0.203639     -0.176872     0.0303510     0.0387701    0.00504520      0.940828       1.20225       1.30656       1.40729       1.43406       1.43117       1.31894       1.18274       1.04829      0.910042      0.772109      0.641150      0.531429      0.417086      0.295970      0.243029      0.171407      0.127149
  26   8 2206.1423    1.0252  0.7757 10.0002 -0.0022       4.30756  0.0213   0.0181   0.0412    0.0752   0.0000      0.738769   441.1651      0.765267       16.3624      -2.68972      -3.86263      -4.89588      -1.19971      0.358803     -0.227874      0.238616     -0.105013     -0.422060      -1.35885     0.0557705     -0.159945      0.341374      0.274771    -0.0303038       1.02203       1.42702       1.46108       1.61653       1.56770       1.51249       1.47290       1.32082       1.19680       1.01849      0.854207      0.704670      0.566055      0.463834      0.346314      0.270229      0.191437      0.140444
  26   9 2366.1626    1.4332  0.9088 10.6155 -0.0012       4.54206  0.0245   0.0238   0.0442    0.0788   0.0000      0.711736   438.6895     -0.477296       17.9405       2.13386      -3.52009     -0.161335       2.95906      -3.41070      0.514294     -0.512084      -2.52264     -0.193731     -0.351941     -0.218609      0.609050      0.216147      0.246844    -0.0264612       1.14447       1.43255       1.59231       1.71281       1.75676       1.71852       1.61348       1.40209       1.28786       1.11734      0.920593      0.726176      0.602490      0.473571      0.376658      0.287523      0.209128      0.152295
  26  10 2521.2756    1.9136  0.9764 11.2221  0.0001       2.36543  0.0253   0.0313   0.0477    0.0811   0.0000      0.681579   439.0080    -0.0307783       13.3580      -2.58760      0.722507      -3.06249       1.78654      -1.79301       1.17285       2.22191     -0.804083     -0.993477    -0.0461637    -0.0738217      0.953691      0.203402   -0.00358550     0.0311846       1.15802       1.47114       1.60233       1.71796       1.69970       1.74632       1.58556       1.47499       1.25211       1.09406      0.933819      0.778401      0.613783      0.504659      0.380394      0.295260      0.207179      0.159725
  26  11 2674.4074    2.6353  1.0055 11.5125  0.0012       2.80797  0.0244   0.0416   0.0488    0.1014   0.0000      0.593081   440.1262     -0.949688       13.9387      -1.08096     -0.340060      -2.78360      -1.85989      -2.08296       1.38182       1.57700     -0.169735      0.538699     -0.690941       1.05349      0.139173      0.356475      0.134982      0.187559       1.13223       1.50869       1.59494       1.75747       1.78509       1.72155       1.59833       1.42538       1.31899       1.09945      0.933557      0.765125      0.611990      0.472723      0.376634      0.283282      0.216925      0.155085
  26  12 2826.5834    3.2904  0.9148 12.3785 -0.0011       1.88468  0.0236   0.0538   0.0445    0.0787   0.0000      0.647885   439.3481      0.822841       16.7070      -1.07253      -2.77320      -2.32906       1.90986      -2.50102    -0.0424059      0.270453      0.875596     -0.411297     -0.322641    0.00383375      0.443451    -0.0251984     -0.334430     -0.181972       1.11426       1.38443       1.49331       1.61487       1.56345       1.55511       1.50195       1.41111       1.21414       1.04012      0.904571      0.724650      0.598050      0.476794      0.374534      0.285901      0.212561      0.156882
  26  13 2977.5030    4.0279  0.8344 12.7133 -0.0006       1.73292  0.0214   0.0681   0.0401    0.0798   0.0000      0.556000   439.0877       2.75248       16.2028      0.752416     -0.752432      -1.08316       1.85483      -1.48116     -0.445153      0.308620      0.209940      0.331477       1.09528       1.34996     -0.372558      0.130041     0.0451287    -0.0896389       1.00874       1.31433       1.45147       1.55761       1.52949       1.49128       1.38784       1.29516       1.12765      0.993943      0.875137      0.690637      0.586619      0.450919      0.343577      0.261152      0.199903      0.143663
  26  14 3126.9651    4.2630  1.0374 12.8091 -0.0015       2.59886  0.0267   0.0673   0.0482    0.0946   0.0000      0.709772   437.1983       1.53121       14.2518      -5.69836     -0.384479      -3.73383      -2.34205      -1.47420      -2.19572      0.401515      0.575685      0.275020      0.218914     0.0310309      -1.02234     0.0502488     -0.129004     -0.296401       1.18310       1.57287       1.67042       1.76985       1.69121       1.71619       1.67691       1.52517       1.32696       1.14269      0.999873      0.817649      0.641368      0.537258      0.403933      0.310638      0.226145      0.168718
  26  15 3275.3927    3.9908  1.3971 12.6670 -0.0010      0.122547  0.0326   0.0545   0.0604    0.0834   0.0000      0.528902   436.9482       5.43382       15.0300      -2.73213      -2.12321      -7.41239    -0.0596582      -2.37209      0.229394     -0.764605     -0.369123      0.511798      0.474059     -0.301532      0.391362      0.339809      0.452623     0.0344601       1.36335       1.83412       1.95741       2.03710       2.11204       1.98359       1.95182       1.75543       1.62522       1.35163       1.16530      0.937416      0.801966      0.620846      0.491863      0.369587      0.264756      0.195722
  26  16 3423.4089    3.2711  2.1760 12.2097  0.0004      0.491238  0.0423   0.0369   0.0772    0.0539   0.0000      0.246509   441.2910      0.701125       7.70962      -3.97771       2.02430      -10.1381      -3.85611     -0.624123       2.69460      0.655498      0.305927      -1.32491      0.401990      0.184089     -0.490219    -0.0145475      0.464480    0.00232860       1.72000       2.29300       2.44563       2.68017       2.65828       2.57786       2.43785       2.22972       2.00002       1.72652       1.46829       1.24496       1.00588      0.801779      0.612769      0.458654      0.334397      0.247617
  26  17 3571.1292    2.7558  3.3375 11.6303 -0.0004      0.589385  0.0551   0.0252   0.0939    0.0411   0.0000      0.145596   443.8498     -0.759794       8.20454      -7.95644      -3.44196      -1.12751       3.44922      -2.85120      -3.59951     -0.193953       3.17546     -0.265085      0.747317       1.10082       1.16851     -0.770877     -0.634926     -0.147269       2.23845       3.06295       3.25401       3.43810       3.57712       3.37003       3.27076       2.83207       2.63713       2.27540       1.97748       1.59389       1.31334       1.01864      0.801104      0.598241      0.443199      0.316186
  26  18 3718.6071    2.2995  4.9391 11.0868 -0.0012      0.509223  0.0687   0.0177   0.1214    0.0333   0.0000     0.0913911   440.1366      0.707181       7.87283       1.63061       1.95800      -3.75208       2.35806      -4.86922     -0.129900      -1.92649       1.01009       5.07983       2.84083     -0.711142      -1.52772      0.866169      0.680417      0.398730       2.76819       3.64014       4.01837       4.22084       4.26323       4.12799       3.92503       3.60757       3.23340       2.78736       2.38535       1.99281       1.59337       1.26284      0.979084      0.763605      0.556576      0.398426
  26  19 3865.8217    1.9352  6.9721 10.6169  0.0002      0.512916  0.0864   0.0128   0.1566    0.0299   0.0000     0.0661228   437.2504       4.24716       9.53319      -7.33906       6.45202      -8.04924       1.88091      -3.74365      0.499812       6.30259       2.47613      -2.48773     -0.569556      0.907666     -0.848983     -0.621119     -0.880420    -0.0787818       3.43036       4.70912       4.96180       5.33625       5.32071       5.22914       4.95063       4.49749       4.06205       3.47891       3.00511       2.48895       2.02486       1.59297       1.22891      0.936027      0.682519      0.495360
  26  20 4012.6195    1.6098  9.4380 10.3764 -0.0010      0.342401  0.1181   0.0098   0.2062    0.0268   0.0000     0.0608350   441.0478       14.9272       11.1204     -0.407575     -0.962713      -2.92718      -5.57972      -4.12044       1.04883       4.36792     -0.889121      -4.23243       1.45857      0.232716      -3.67848       2.74132     -0.580677       1.02773       4.40349       6.06483       6.50782       6.99918       7.03095       6.73939       6.46969       5.79303       5.27562       4.56182       3.88152       3.17270       2.60832       2.06646       1.60436       1.19530      0.872445      0.629197
  26  21 4158.8664    1.3674 12.4045 10.2593 -0.0008     0.0634670  0.1667   0.0075   0.2739    0.0235   0.0000     0.0570711   434.8538      -11.2360       17.7983      -4.41233       5.67820      -11.0774      -5.09934       11.5738       1.81656       1.16381       5.69754      -2.66526       2.81337       4.08149    -0.0376055     -0.533174    -0.0499866      0.571182       5.64488       7.55405       8.21413       8.68865       8.76172       8.59640       8.15302       7.39611       6.61505       5.76705       4.90488       4.12140       3.36014       2.66917       2.04208       1.54902       1.12273      0.821926
  26  22 4306.9151    1.1208 15.0550 10.1614  0.0000      0.539172  0.2196   0.0063   0.3371    0.0212   0.0000     0.0680942   432.5141       5.55698       14.8779      -13.2371      -12.3905      0.214924     -0.807355      0.243887      -11.4047      0.870081     -0.995454      0.670206       7.52391       5.03043      -1.08382     -0.723523       1.71795      -2.00230       6.76930       9.26739       10.0145       10.7768       10.5930       10.5154       9.89413       8.96442       8.17346       7.13206       6.03876       5.00488       4.05571       3.31546       2.47825       1.91644       1.38106      0.996551
  27   4 1527.5560    0.1971  0.1656  9.3036 -0.0060       12.7270  0.0149   0.0089   0.0235    0.0291   0.0000       8.38253   439.5554      0.482324       19.0794     -0.576113      -3.70283     -0.387654       1.08068     -0.820127     -0.949904     -0.144610     -0.444627     -0.136569     -0.329263     0.0831909     -0.404429      0.332280     0.0218198     -0.165197      0.797343      0.991389       1.12858       1.06573       1.20911       1.23798       1.22268      0.925948      0.927117      0.688111      0.616792      0.565047      0.400216      0.353077      0.263841      0.209147      0.151362     0.0919984
  27   5 1713.6281    0.3399  0.3021  9.2464 -0.0088       16.6820  0.0145   0.0101   0.0254    0.0383   0.0000       2.49390   440.6030      0.654039       18.3711      0.523205      -2.50415     -0.142032    -0.0611815    -0.0521152      -1.05047      0.407216      0.423668    -0.0971919     -0.178913      0.730068     -0.683314     -0.309249      0.102268     0.0503501      0.684019       1.08984       1.03454       1.23792       1.08832       1.19128      0.974203       1.03853      0.863667      0.798898      0.648196      0.539638      0.466566      0.359982      0.283647      0.201086      0.158419      0.110049
  27   6 1889.8234    0.5172  0.4679  9.3077 -0.0023       11.5870  0.0167   0.0114   0.0301    0.0506   0.0000       1.36234   440.1399      0.776061       19.1008      0.399155      -3.44583      -1.16265     0.0452638       1.10405      -1.34212      0.596620    -0.0500543      0.380235     -0.925114     0.0327640      0.146903     0.0318043     -0.178292   -0.00356897      0.888429       1.22603       1.33128       1.33861       1.26179       1.16205       1.16619       1.06766       1.05503      0.921966      0.812879      0.702011      0.577625      0.464719      0.327357      0.263436      0.193985      0.137555
  27   7 2062.1276    0.7427  0.6304  9.5107 -0.0010       8.08541  0.0187   0.0138   0.0363    0.0654   0.0000      0.973531   439.2201      -1.11041       19.2414      0.679817      -1.27607     -0.670544       1.77151      0.416678     -0.806600     -0.184844      0.160510    -0.0839281     -0.240873    -0.0733033      0.685920     -0.164001     -0.182504     0.0883189      0.951478       1.23827       1.37550       1.46856       1.48615       1.43449       1.39366       1.18787       1.03187      0.992120      0.818487      0.713566      0.533320      0.446060      0.345434      0.256652      0.192411      0.138536
  27   8 2229.7359    1.0774  0.8648  9.9049 -0.0007       2.05932  0.0224   0.0175   0.0435    0.0846   0.0000      0.689448   440.0733      0.938734       18.0197      -1.28490      -5.49563     -0.309994       1.10775      0.278342      -1.15736     -0.681142      0.586802      0.720561    0.00292649     -0.491652      0.466776      0.661780    -0.0290539      0.110576       1.03300       1.35831       1.48813       1.58539       1.57964       1.46064       1.48840       1.31162       1.17572       1.07444      0.893548      0.764830      0.636143      0.496359      0.378672      0.293900      0.223234      0.159465
  27   9 2391.0620    1.5193  0.9276 10.6649 -0.0013       3.91399  0.0239   0.0240   0.0444    0.0796   0.0000      0.650573   437.9130     -0.597526       13.7421      0.626632      -2.50270      -3.31779     -0.734964       1.63154       1.58702      -2.32346     -0.945839     -0.455154     -0.109916     0.0927262      0.690165      0.237942      0.197504     0.0275741       1.03647       1.36116       1.47255       1.58268       1.58095       1.54855       1.46803       1.31549       1.19726       1.04622      0.927641      0.773260      0.641315      0.490360      0.407469      0.300318      0.218357      0.158380
  27  10 2547.6089    2.0783  1.0002 11.3930 -0.0018       2.61329  0.0259   0.0327   0.0462    0.0815   0.0000      0.651627   438.8937      0.271026       16.9143      -1.95710      -2.26471     -0.425945     -0.908329      -1.24497      0.714729      0.526420      0.684858      -1.60056      0.252277       1.70587      0.415940     -0.406533     -0.409389      0.319646       1.10665       1.46707       1.59531       1.72325       1.72434       1.71457       1.60769       1.45084       1.32212       1.09501      0.978389      0.819343      0.638741      0.524841      0.402151      0.313639      0.229385      0.172617
  27  11 2702.1595    2.6509  1.0495 11.9355  0.0000       2.61529  0.0267   0.0413   0.0488    0.0818   0.0000      0.656484   438.1026      0.431054       14.6241      0.341607      -4.65361      -3.82497       3.93017      -1.61697      0.557658     -0.767419      -1.76145     -0.243697      0.780027     -0.319613     -0.323483     -0.240070     0.0335880     -0.144360       1.13211       1.44142       1.55901       1.69562       1.71584       1.66105       1.60736       1.42563       1.27762       1.16985      0.978374      0.824785      0.644435      0.537290      0.408560      0.319076      0.247229      0.179072
  27  12 2855.4252    3.3586  0.9559 12.2171 -0.0019       1.64502  0.0243   0.0525   0.0431    0.0938   0.0000      0.604706   438.7406      -1.76502       16.9896     -0.787490     -0.134983      -5.32475       1.64074      -2.91686      -1.07821      0.726531      -1.00295     -0.223916      0.243737     -0.547267      0.283275     0.0609063     0.0603501      0.152875       1.05236       1.41136       1.49322       1.64456       1.61601       1.58874       1.54714       1.38590       1.26871       1.04294      0.924993      0.768111      0.634346      0.484699      0.399678      0.308862      0.219470      0.165725
  27  13 3007.0766    4.1376  0.8677 12.8650 -0.0003       1.57754  0.0220   0.0683   0.0424    0.0762   0.0000      0.612353   438.8998       1.02221       14.8255     0.0884728      -4.00738      -2.20729      0.688888     -0.810556     -0.696228     -0.636978     -0.289319     -0.612342     -0.192176      0.306461      0.240972     -0.270767     -0.241870    0.00688160      0.993328       1.32035       1.35187       1.49812       1.42900       1.43274       1.39500       1.28669       1.16572      0.988841      0.848344      0.705385      0.584576      0.477524      0.368746      0.282746      0.205377      0.150935
  27  14 3157.2934    4.1828  1.0716 12.8546  0.0008       1.95559  0.0270   0.0630   0.0483    0.0871   0.0000      0.606420   439.2564       3.62854       14.4968     -0.561252      -2.46471      -6.92920     -0.407129      -3.29762       2.46710     -0.941646      -1.27635      0.468020    -0.0255368      0.358063     0.0510310      0.154561    -0.0614167     0.0261273       1.10765       1.51025       1.56448       1.75759       1.71091       1.73199       1.56223       1.49092       1.29353       1.15430      0.994422      0.834795      0.676452      0.550833      0.404727      0.317650      0.239787      0.180443
  27  15 3306.5729    3.8421  1.6214 12.7367  0.0058      0.921978  0.0367   0.0495   0.0637    0.0654   0.0000      0.443788   436.8794       4.25632       15.4453      -4.63644      -2.97511      -2.10522      0.512278      -2.11849       3.04150    -0.0127902      -1.58913      0.340414      0.421951      0.610720      0.364926     -0.219965      0.379064    -0.0112193       1.46214       1.95261       2.04317       2.22949       2.21454       2.18209       2.10236       1.93541       1.74015       1.47550       1.25128       1.04720      0.879454      0.703675      0.538231      0.426112      0.306429      0.229650
  27  16 3455.3678    3.1202  2.3472 12.2176 -0.0014      0.842841  0.0450   0.0344   0.0798    0.0504   0.0000      0.251044   435.9396     -0.269563       10.3982      -2.43365      0.993432       2.52047      -4.34466       2.02815      -1.72054       1.35579      -1.61976     -0.868151      -1.64712      0.830762      0.286858     -0.366133      0.153254     -0.376978       1.79758       2.38676       2.54579       2.79751       2.78971       2.75915       2.62855       2.39154       2.07692       1.83536       1.60337       1.30648       1.06966      0.878130      0.664076      0.519984      0.377854      0.279723
  27  17 3603.6559    2.6832  3.5374 11.4580 -0.0004      0.557473  0.0542   0.0235   0.0975    0.0409   0.0000      0.139784   440.9994      -2.10403       14.4553      -4.99613     0.0954429      -6.15161      -8.14512     -0.286500     0.0505653     -0.993734      0.206132       1.75459      -1.71920     -0.916400       1.12615    -0.0258391     0.0407439     -0.739490       2.13470       2.79702       3.05790       3.26672       3.31540       3.21522       3.03067       2.78963       2.56736       2.22687       1.91428       1.57045       1.32016       1.04991      0.817392      0.629923      0.471882      0.341187
  27  18 3751.6773    2.2102  5.6058 10.9042 -0.0000      0.334870  0.0726   0.0155   0.1292    0.0315   0.0000     0.0794975   438.0249       3.96674       14.9833      -7.91255      -3.57657       7.21676      -2.78480     -0.327170      -2.57624     -0.938800      0.553874      -1.47846      -1.09733      0.542562     -0.262549      0.717375      0.396660      0.352500       2.86929       3.81927       4.15701       4.42557       4.50524       4.33656       4.17147       3.76330       3.43572       2.97964       2.55088       2.12134       1.73483       1.37517       1.08389      0.838259      0.629605      0.451625
  27  19 3899.4788    1.8607  7.4704 10.6983  0.0000      0.403231  0.0923   0.0121   0.1631    0.0270   0.0000     0.0635376   434.8850       4.26016       18.0984      -2.32533      -9.61110      -11.2298      -3.04006     -0.458340       5.60509       1.61023      -2.32986      -3.41386      -2.17302       3.82568       1.49337      -1.09297     -0.152804     -0.249344       3.49529       4.71609       5.06653       5.44328       5.35331       5.38209       5.06314       4.67704       4.19288       3.65796       3.19143       2.67692       2.15624       1.74073       1.36516       1.04647      0.770754      0.570613
  27  20 4046.9172    1.5604 10.4565 10.4234 -0.0012      0.286809  0.1299   0.0090   0.2245    0.0245   0.0000     0.0570977   447.9862      -20.3544       21.7778     -0.153591      -3.13319      -13.0749       7.70462       12.6934      -1.95188      -1.41517       4.59020      0.723644       3.07711      -3.39570      -2.11748      -2.56640      0.529103      0.212779       4.54766       6.16365       6.74500       7.09861       7.33524       7.00085       6.75406       6.16333       5.49926       4.88411       4.13991       3.48466       2.82474       2.29230       1.78038       1.35542       1.01642      0.743028
  27  21 4194.1195    1.3171 13.0327 10.2661 -0.0005      0.253743  0.1739   0.0069   0.2863    0.0222   0.0000     0.0628133   436.4196      -1.71071       23.0260       8.78087      -19.4016       8.22415      -1.13499       8.79044       5.45847      -11.3877      0.285136      0.862264      -1.86069      0.795171      -4.15968       2.65396      0.509224      0.817745       5.61333       7.71489       8.29071       8.86440       9.04367       8.80402       8.39606       7.67703       6.88490       6.02852       5.19929       4.36885       3.59952       2.84869       2.24684       1.71290       1.26012      0.908363
  28   6 1910.2192    0.5230  0.4596  9.4022 -0.0038       12.0028  0.0162   0.0115   0.0304    0.0484   0.0000       1.40504   441.0237       1.17244       20.0732       1.11233      -1.61385      -1.47913       1.37515       1.24847     -0.984241      0.127803     -0.336130    -0.0373760      0.289516     -0.295354    -0.0143150    -0.0755626      0.192554      0.127760      0.848742       1.10105       1.16557       1.21459       1.10560       1.11295       1.07003       1.02281      0.940758      0.885470      0.747888      0.606097      0.532677      0.444549      0.356281      0.266808      0.194528      0.147780
  28   7 2084.0016    0.7886  0.6540  9.6796 -0.0014       9.11352  0.0176   0.0142   0.0364    0.0600   0.0000      0.976097   439.8859       1.10869       19.8717      -2.54514      -3.37419      0.980108     -0.501992      -1.07560      0.433240     -0.187986       1.14137      0.817362     -0.177909      0.202787     -0.102000     -0.199680    -0.0849508     0.0716715      0.816019       1.10037       1.19829       1.34518       1.30741       1.29535       1.22413       1.12014      0.974971      0.879267      0.725624      0.638535      0.515407      0.403697      0.310846      0.256829      0.187669      0.133826
  28   8 2252.9222    1.1387  0.8599 10.1629 -0.0019       5.26951  0.0225   0.0186   0.0432    0.0748   0.0000      0.760987   438.9465      0.670471       17.8903      0.630261      -4.71779     -0.615156     -0.546922      0.956110       1.00488       1.66494     -0.614912     -0.655651      0.226689      0.346176      0.953786    -0.0766964      0.233302    -0.0400292       1.05158       1.40627       1.45298       1.53509       1.47836       1.46469       1.43382       1.30893       1.24038       1.05729      0.963758      0.817842      0.695724      0.546644      0.420905      0.321631      0.238036      0.179546
  28   9 2415.3675    1.5894  0.9951 10.8795 -0.0018       3.67361  0.0251   0.0246   0.0461    0.0775   0.0000      0.683457   441.1974       2.61738       15.7455      0.151864      -4.29988     -0.432137      -2.19829     -0.919477      0.229156      -1.97163      0.349438      0.512870      -1.70397      0.644125     -0.199597      0.138185     -0.105340     -0.116304       1.01709       1.39225       1.46624       1.58259       1.59615       1.55956       1.46504       1.35905       1.22411       1.12066      0.939889      0.799463      0.671259      0.550189      0.412494      0.328620      0.244539      0.179103
  28  10 2573.4388    2.1463  1.0242 11.2646 -0.0032       3.08460  0.0262   0.0319   0.0447    0.0925   0.0000      0.622769   439.5596       1.37359       11.8687      0.127375     -0.568439      0.164679     -0.130114      -1.33583      -1.54688      -1.75678     -0.769459    -0.0999164     -0.812749     -0.129737      0.557779      0.296000      0.364549     -0.162695       1.12349       1.47038       1.57075       1.75224       1.78943       1.67888       1.64990       1.47047       1.32059       1.12171       1.00245      0.875931      0.693629      0.547658      0.422315      0.339216      0.261626      0.186185
  28  11 2729.4064    2.8585  0.9087 11.8255  0.0008       1.86840  0.0225   0.0451   0.0414    0.0864   0.0000      0.611239   439.2233     -0.725678       14.8882     -0.201045       1.04352      0.136890      -1.06599      0.801602      0.465795       1.03481      0.132934      0.116199       1.33700     -0.208839      0.522378     0.0695878     -0.210096     -0.330981       1.01546       1.30436       1.41138       1.47639       1.50570       1.43132       1.34418       1.28741       1.18805       1.03625      0.909435      0.781473      0.639685      0.514451      0.410835      0.318056      0.243312      0.170326
  28  12 2883.7806    3.6532  0.8884 12.4275 -0.0011       1.91242  0.0217   0.0581   0.0418    0.0839   0.0000      0.608656   438.5591       1.41182       15.7530     -0.222638      -5.30084      -3.83841      0.287461      -2.57423      -1.21607      0.680964      0.862491     -0.243006       1.14614     -0.104992      -1.06197      0.292285     -0.382517   -0.00968742      0.945384       1.24704       1.31373       1.41094       1.41816       1.39777       1.34367       1.24981       1.12743      0.951450      0.851154      0.720116      0.597210      0.485817      0.393172      0.282038      0.216366      0.168775
  28  13 3036.2640    4.1720  0.8635 13.0021 -0.0023       1.89867  0.0219   0.0679   0.0413    0.0738   0.0000      0.591094   437.7741       1.96463       16.9518      0.186830     -0.543042     -0.867979     -0.910458     -0.444399      0.285523     -0.529478      -1.78963      0.540112      0.941825      0.767659     -0.176606     -0.108717      0.390810     -0.107656      0.955409       1.29733       1.31129       1.45956       1.42805       1.42533       1.42495       1.21787       1.17699      0.988650      0.877960      0.738197      0.600311      0.475140      0.372391      0.301268      0.234358      0.172563
  28  14 3187.3213    4.0656  1.2368 13.0098  0.0003       1.93172  0.0302   0.0592   0.0560    0.0783   0.0000      0.605413   436.4744       1.90220       15.7325      0.121311      -1.35755      -6.09404      -1.60433      -1.06709      -1.05133      -2.14605      -1.63001       1.40807     0.0120900      0.455619   -0.00203029     0.0370722     -0.225288     -0.243886       1.17786       1.59466       1.69332       1.85078       1.87871       1.73061       1.69231       1.55155       1.43552       1.25069       1.10360      0.937565      0.801192      0.632440      0.491749      0.375024      0.278381      0.212258
  28  15 3337.3287    3.6966  1.6532 12.6236  0.0005       1.04763  0.0358   0.0458   0.0641    0.0647   0.0000      0.418877   437.1291      0.789392       15.2122      -4.39653      -2.87753      -3.71335      0.970367     -0.999303       2.81360      0.346618     -0.382952       1.10545     -0.286486       1.01767      0.627124      0.569436     -0.145785    -0.0848050       1.37198       1.80740       1.90977       2.09889       2.08423       2.01184       2.03780       1.75156       1.64130       1.44526       1.28915       1.08531      0.886722      0.709229      0.551774      0.436555      0.339905      0.252969
  28  16 3486.8465    3.1109  2.5958 11.9649 -0.0006      0.697084  0.0456   0.0311   0.0803    0.0489   0.0000      0.203721   439.3061      -1.51254       16.5680      -5.21498      0.868466      -4.23930       2.32401       1.78604       2.16102       2.51855       2.29243     -0.895032      0.644541       1.51428      0.760773     -0.274588    -0.0180644      0.270377       1.71718       2.31553       2.39947       2.68730       2.68712       2.64578       2.51154       2.32535       2.12634       1.86946       1.60114       1.33407       1.11159      0.904984      0.733037      0.548084      0.414772      0.310089
  28  17 3636.0057    2.5646  3.9423 11.3377 -0.0005      0.691004  0.0582   0.0210   0.0990    0.0377   0.0000      0.116630   439.6222      -2.28569       22.9600      -4.05239      0.814946      -8.32751       1.44801     -0.434185      -1.12454     -0.602135       1.61399       1.34740      -1.24899      -1.39621      0.310433    -0.0968646     -0.908941     -0.656688       2.18544       2.91715       3.20427       3.42794       3.46121       3.35603       3.23678       2.94517       2.69616       2.38178       2.06356       1.69676       1.42708       1.15610      0.914261      0.712157      0.522344      0.387388
  28  18 3784.6571    2.1291  5.9933 10.7939 -0.0003      0.487545  0.0738   0.0143   0.1349    0.0304   0.0000     0.0754636   439.9547      -3.11115       7.86872      -2.62612      -11.1533      -17.0588       2.91742       6.85076      -6.56162      0.174809       5.02035       4.11535      -1.20926      0.742747       1.44839     -0.515454      -1.42665      0.146344       2.78379       3.70133       4.04583       4.31536       4.39418       4.29946       4.10303       3.77906       3.41607       2.99847       2.56752       2.17304       1.83669       1.46711       1.15737      0.909399      0.652422      0.497288
  28  19 3932.8007    1.7739  8.2093 10.6425 -0.0000      0.280475  0.0997   0.0110   0.1764    0.0257   0.0000     0.0614625   435.0887      -4.97022       16.7689      -8.71937       3.04530      -8.70707      -4.50824      -9.39565      -5.75635       4.25630     -0.870045       3.17933       2.34084     -0.670727      0.726292       1.04939     -0.401138    -0.0924183       3.59993       4.90617       5.20051       5.72459       5.75560       5.65326       5.32871       4.95635       4.49249       3.97727       3.36515       2.90272       2.32422       1.90913       1.49992       1.17519      0.878298      0.647673
  28  20 4080.7460    1.4987 11.2983 10.4064 -0.0004      0.260128  0.1426   0.0082   0.2389    0.0237   0.0000     0.0575351   428.2297       1.27648       18.7888      -1.37686      -2.29598      -7.48425       6.93637       2.06817      -8.95174      -8.19241       5.55761       6.88819      -5.02982     -0.288880      -2.71712      0.342099     -0.875832     0.0988255       4.65915       6.30504       6.79403       7.19941       7.33602       7.06210       6.84842       6.39356       5.81091       5.18459       4.38465       3.73093       3.06437       2.52436       1.97612       1.54420       1.15741      0.862929
  28  21 4228.5119    1.2398 13.7785 10.2506 -0.0010      0.274457  0.1938   0.0063   0.3016    0.0213   0.0000     0.0675375   435.0254      0.221859       24.5296       2.44009      -2.83701      -14.6104      -5.78792      -13.3000      -8.52372       5.67835      -5.90031      0.683420     -0.739566       1.24237      -1.54755     -0.836107       1.36987      0.563710       5.80699       7.95727       8.66764       9.15038       9.32179       9.05741       8.62055       8.14819       7.31143       6.47815       5.53719       4.75212       3.90005       3.19202       2.48172       1.94361       1.44637       1.07212
  29   4 1564.1496    0.1986  0.1940  9.2631 -0.0043       30.6660  0.0153   0.0083   0.0220    0.0305   0.0000       7.23717   439.5865      -1.29945       19.3006     -0.952069      -2.40641       1.41142     -0.503193      0.625977      -1.11365      -1.40303      0.144697      0.260908     0.0793557     -0.233848     -0.502997    -0.0633905    0.00615611     0.0624234      0.721246      0.831924       1.02420       1.08022       1.02910       1.21911      0.989681      0.910967      0.928528      0.818755      0.635501      0.522624      0.508442      0.434059      0.316155      0.238864      0.165155      0.141381
  29   5 1751.6062    0.3630  0.3274  9.3027 -0.0046       16.6742  0.0157   0.0097   0.0267    0.0372   0.0000       2.46073   440.4012      -2.29439       21.3142      0.566588      -3.10248      -2.07318       2.45844      0.570977      -1.09493     -0.547620     -0.435828      0.627665      0.181795     -0.256681      0.267474    0.00566483     -0.154529     0.0471781      0.945766       1.33266       1.53479       1.72586       1.68943       1.63859       1.46716       1.32339       1.14122       1.00458      0.822231      0.690326      0.524041      0.417266      0.306720      0.241345      0.182538      0.135758
  29   6 1930.2663    0.5594  0.5206  9.3687 -0.0017       10.4761  0.0162   0.0115   0.0319    0.0514   0.0000       1.19929   440.5792       1.57693       20.8583       2.04236     -0.598911     -0.597375       1.73116       1.81116      0.238911      -1.04949      0.267550      0.898035      0.428016     -0.680570     -0.269477     -0.487496     -0.217746     -0.124673      0.767787       1.01371       1.15072       1.12790       1.22180       1.09898       1.06251      0.988404      0.872556      0.844472      0.750280      0.613049      0.546581      0.449574      0.346216      0.276246      0.205753      0.146879
  29   7 2105.4188    0.8310  0.6916  9.7426 -0.0009       8.11335  0.0188   0.0148   0.0380    0.0626   0.0000      0.857900   441.6742      0.638982       22.4937       2.58925      -6.04870    -0.0649373      0.914903     -0.648738      0.245899       1.40822     -0.507695     -0.251316     -0.139687     -0.378081     -0.182360      0.132543     0.0696119     -0.207164      0.928578       1.14995       1.33558       1.49500       1.51765       1.49403       1.33911       1.27007       1.15033      0.965834      0.782716      0.671499      0.570607      0.452794      0.348438      0.267232      0.206809      0.151616
  29   8 2275.4637    1.1807  0.9210 10.1390  0.0004       5.70136  0.0225   0.0183   0.0438    0.0799   0.0000      0.726513   440.8590     -0.803394       18.9486      0.511467      -4.07618      -1.16754     -0.695384     -0.661829      0.225844      0.424044     -0.881032     -0.667809      0.422409     0.0503151      0.699411     0.0718073     0.0146699      0.146019      0.954181       1.19447       1.33588       1.44576       1.46281       1.41531       1.34500       1.23501       1.17229       1.01542      0.886143      0.753342      0.652863      0.522704      0.421059      0.318782      0.243660      0.180289
  29   9 2439.0929    1.6842  1.0394 10.9191 -0.0022       2.16034  0.0261   0.0250   0.0469    0.0804   0.0000      0.668249   440.1193     -0.845109       16.7428     -0.763095      0.436797      -2.24057      -1.07458     -0.373610     -0.995176     -0.314316     -0.764795      0.481704      0.599891      0.195197    -0.0508277     -0.286424     -0.442535     -0.638215       1.01208       1.29328       1.42525       1.50961       1.49573       1.52702       1.51214       1.31784       1.24074       1.08713      0.924977      0.799043      0.677680      0.550900      0.433881      0.345144      0.263166      0.192921
  29  10 2598.7817    2.2668  1.0238 11.6387 -0.0028       3.61744  0.0256   0.0338   0.0464    0.0764   0.0000      0.701734   438.6251      0.140413       16.6519      -2.78726      -3.28483     -0.348641     0.0892258      -2.76966      -1.10556      -1.06949       2.23640       1.67599     -0.169719     0.0561827      0.568562     -0.124415     -0.482765     -0.285669       1.01389       1.32770       1.39179       1.53638       1.58042       1.51622       1.46899       1.37013       1.25772       1.09579      0.971100      0.793242      0.659753      0.540239      0.423341      0.343783      0.261316      0.204510
  29  11 2756.1497    2.9982  0.8992 12.1112 -0.0018      0.822358  0.0218   0.0466   0.0417    0.0774   0.0000      0.613768   439.2858     -0.331211       14.9540      -2.65791     -0.362186      -2.87408     -0.159273      0.443531      -1.79091     -0.877462      0.723979       1.11379     -0.642327    -0.0205469    -0.0959232      0.164402      0.243818      0.203988      0.947376       1.20830       1.30365       1.39222       1.38146       1.31980       1.27156       1.17340       1.12790       1.00311      0.892923      0.770200      0.641855      0.513259      0.413659      0.328302      0.241667      0.181212
  29  12 2911.6933    3.7623  0.9962 12.4179  0.0017       2.97420  0.0229   0.0572   0.0462    0.0903   0.0000      0.644671   439.2655      -1.26351       14.7329     -0.596650      -3.49697      -2.66242     -0.457378      -2.04124     0.0483178     -0.543433      -1.68828      0.454403     -0.949380      0.397586     -0.130519      0.484008     -0.221605    -0.0542646      0.937755       1.23886       1.28388       1.45533       1.42000       1.41564       1.34153       1.26362       1.13855       1.01779      0.877092      0.762644      0.620557      0.498551      0.415608      0.329284      0.239994      0.177911
  29  13 3064.9803    4.2405  1.0148 12.8032 -0.0015    -0.0212422  0.0241   0.0634   0.0470    0.0882   0.0000      0.658235   438.6203       2.05550       15.2555      0.570832      -4.39485    -0.0894117      -2.34142      -3.46012      0.234616      -1.37122     -0.930271      0.760569     -0.198247      0.351869    -0.0712423     -0.262145     -0.395985      0.135809      0.980687       1.33294       1.40579       1.53748       1.51638       1.51085       1.44923       1.37894       1.26096       1.07900      0.917310      0.776646      0.643335      0.509668      0.404634      0.340803      0.265262      0.195268
  29  14 3216.7406    4.2115  1.2136 13.0010 -0.0001      0.356116  0.0292   0.0602   0.0518    0.0828   0.0000      0.480204   438.7607      0.295921       16.8195      -1.68139      -1.56219      -2.70979      -2.95638      -3.57198     -0.215230      -1.18856      0.496079      -1.03877     -0.202946      0.986283     0.0906415      0.520083     -0.314294      0.108324       1.07765       1.43887       1.54564       1.73789       1.65895       1.68886       1.62319       1.46881       1.37152       1.17984       1.05576      0.874282      0.772082      0.616617      0.497585      0.379709      0.285343      0.210702
  29  15 3367.7523    3.5969  1.8279 12.4297 -0.0013       1.16772  0.0378   0.0416   0.0638    0.0579   0.0000      0.290175   437.4942       3.77669       14.4183      -7.91709      -2.85830      -2.57888       3.60979      -5.69076      -3.64613     -0.645941      -3.50931     -0.154864     -0.595738     -0.480213      0.307861      0.597084     -0.141149      0.251069       1.38446       1.88181       2.03112       2.13492       2.28794       2.12195       2.05605       1.94050       1.68936       1.55052       1.32047       1.14961      0.930393      0.789793      0.613878      0.470966      0.362547      0.266393
  29  16 3518.0871    2.9715  2.8520 11.8868 -0.0011      0.941917  0.0479   0.0281   0.0829    0.0442   0.0000      0.185823   439.1114       2.46135       18.0454      -6.24350      -2.08529      -4.09621       1.72723     -0.473770      -3.33701       2.04306      0.619540     -0.356637      0.118973       1.17686     -0.743462      0.749190      0.394519    -0.0148265       1.75375       2.34823       2.51683       2.72205       2.68287       2.75711       2.54233       2.40212       2.16568       1.95774       1.68396       1.43675       1.20872      0.969770      0.786082      0.611391      0.460160      0.355599
  29  17 3667.8046    2.4632  4.2000 11.2720 -0.0010      0.555987  0.0596   0.0195   0.1017    0.0366   0.0000      0.108751   439.6350       7.18518       17.5736      -10.0559      -2.98996      -2.30304     -0.922180      -6.77593      -4.25481      -3.10622       2.35034       3.85010     -0.957402      0.509289      -1.04515       1.28189     -0.310507      0.615096       2.19208       2.90015       3.18490       3.43197       3.45834       3.39631       3.22154       3.02187       2.73952       2.44235       2.14896       1.80921       1.50444       1.21332      0.980145      0.777618      0.577728      0.439466
  29  18 3817.1030    2.0515  6.1080 10.8673 -0.0001      0.455398  0.0761   0.0139   0.1373    0.0292   0.0000     0.0742632   437.0724      -1.19134       16.6257     -0.461895       8.42594      -13.7563       3.65226      0.233847       3.15248       5.09688      0.658670      -3.11756       1.95031      0.283883       2.00268      0.537828     0.0661938      0.200424       2.72744       3.56863       4.02358       4.27212       4.30664       4.21591       4.08939       3.81393       3.45531       3.02585       2.64616       2.25847       1.85922       1.54383       1.23288      0.949234      0.727902      0.539603
  29  19 3966.1605    1.6866  8.8782 10.5462 -0.0008      0.385287  0.1061   0.0099   0.1890    0.0251   0.0000     0.0600303   437.7334     -0.819961       20.3814       2.98371       3.43387      -2.91208       7.27569       6.14177      -3.48200       2.45590       4.54848      -7.02973      -4.26974      0.202613      -2.04476      -2.01474     -0.428584     -0.764308       3.68280       4.93891       5.36405       5.76782       5.86289       5.71179       5.57085       5.14291       4.72010       4.06544       3.61686       3.01534       2.51982       2.10565       1.63901       1.29907      0.972743      0.740610
  29  20 4114.7068    1.4379 12.0079 10.3572 -0.0015      0.328001  0.1534   0.0074   0.2507    0.0227   0.0000     0.0573793   445.8000      -2.43288       29.1506      -8.22009       2.88413      -8.37804      -8.95197      -9.26319      -1.11532       3.09995     -0.454670      -1.70000       1.08380      -1.22393     -0.223532       1.23236      -1.36100      0.948557       4.69310       6.48445       6.87758       7.59169       7.58745       7.47278       7.17597       6.67495       6.05612       5.42957       4.64803       3.99327       3.30489       2.71076       2.15426       1.69177       1.26838      0.958339
  29  21 4262.9835    1.2200 14.7156 10.2111  0.0003      0.410622  0.1976   0.0060   0.3049    0.0203   0.0000     0.0631704   436.6914       3.73121       13.4914      0.256343      -8.93916      -1.63568       1.53432       3.99857      -5.65601      -1.20845       10.4897      -3.97713       6.21202       1.33471      -2.48695       1.23473       1.00262      0.534423       5.60073       7.59440       8.21363       8.91596       9.04367       8.95442       8.53659       7.90670       7.16318       6.37264       5.57339       4.79403       3.90281       3.21977       2.55977       2.01845       1.51111       1.13914
  30   4 1581.9181    0.2266  0.1738  9.2916 -0.0101       31.7482  0.0100   0.0092   0.0203    0.0299   0.0000       6.60425   440.7066      -1.35367       19.5676      0.938327      -2.64141      0.321559      0.516849      0.502151     -0.964770     -0.285976     -0.117073     -0.144589     -0.243192      0.101959     -0.230977      0.248175      0.259126     0.0349437      0.466802      0.616934      0.706922      0.709614      0.810484      0.686361      0.696083      0.662796      0.600073      0.534879      0.447302      0.398948      0.336878      0.280879      0.226870      0.188031      0.144811     0.0977028
  30   5 1770.0890    0.3782  0.3736  9.2332 -0.0040       15.5625  0.0144   0.0093   0.0281    0.0409   0.0000       2.02205   440.5856     -0.835834       21.3569      0.859932      -3.33870      0.508494       1.10547      0.338093      -1.05997      0.329992     -0.461711     -0.372676     -0.664263     -0.132689      0.289264     -0.288946      0.234490      0.162685      0.641178      0.863470      0.938837       1.06599      0.992226       1.06088       1.00380      0.945489      0.833602      0.751819      0.615317      0.574004      0.511486      0.402648      0.319578      0.264976      0.196678      0.140066
  30   6 1950.0299    0.5959  0.5323  9.4255  0.0000       9.09955  0.0154   0.0117   0.0309    0.0520   0.0000       1.09238   439.8034     -0.168257       18.9230     -0.771981      -2.75092      0.214618      0.463450     0.0829074      -1.17939      0.647084     -0.468348     -0.616398      0.365136      0.206683  -0.000349915     -0.576654      0.311855      0.151998      0.714673      0.953303       1.05509       1.11787       1.15098       1.12050       1.07446      0.990112      0.905072      0.784310      0.689449      0.597201      0.505652      0.418496      0.330020      0.263858      0.205274      0.146370
  30   7 2126.4210    0.8777  0.8194  9.5875  0.0001       5.19746  0.0209   0.0138   0.0395    0.0734   0.0000      0.729283   440.8766     -0.113839       18.9542      0.141070      0.412038     -0.563951      -1.11430     -0.241184       1.50590      -1.23930   0.000298881     0.0158901     -0.272530     -0.857159      0.488547      0.137293     -0.180155     0.0471335      0.841408       1.15118       1.27533       1.34065       1.41883       1.35740       1.31994       1.15987       1.10588      0.954639      0.850603      0.738325      0.600068      0.504507      0.393393      0.315715      0.243678      0.175065
  30   8 2297.4864    1.2332  0.9247 10.3790 -0.0009       5.39206  0.0238   0.0190   0.0428    0.0761   0.0000      0.711297   441.2662      -3.20627       17.4587       1.35267      -4.17301      -1.95670     -0.872096      -2.33973      0.624383      -1.06237     -0.835043      0.769387      0.181599      0.522205     0.0106243     0.0483640     -0.637605     -0.112019      0.930562       1.31473       1.41194       1.55249       1.56270       1.47760       1.49527       1.36488       1.24795       1.10495      0.904718      0.815406      0.635067      0.532162      0.429385      0.332783      0.268314      0.191554
  30   9 2462.3742    1.7628  1.0618 10.9476 -0.0031       3.69638  0.0257   0.0254   0.0459    0.0837   0.0000      0.623633   438.7734      0.681864       19.0903     -0.360894      0.192875      0.181297       1.24150      -2.53635      -1.38098     -0.886640    -0.0402613      0.477018      -1.30072     -0.113951    0.00448048    -0.0541206      0.118063     -0.257631      0.982446       1.32990       1.44016       1.55828       1.61159       1.60085       1.53132       1.37701       1.28008       1.10696      0.976590      0.816953      0.713435      0.574492      0.442127      0.359323      0.265664      0.212150
  30  10 2623.5531    2.3196  1.1076 11.6800  0.0015       3.01812  0.0271   0.0339   0.0486    0.0788   0.0000      0.658560   440.9759       1.78146       16.3739       1.39137     -0.832231      0.209964      -2.42461     -0.988632       3.15126       1.37063      0.403082       1.14115      -1.12358      0.710550      0.312181      0.591450     -0.756027     0.0570604       1.02935       1.40343       1.47557       1.61975       1.63084       1.66141       1.54164       1.42630       1.30650       1.15692       1.04392      0.890242      0.700726      0.578116      0.456955      0.376826      0.286152      0.221132
  30  11 2782.5222    3.1491  1.0377 12.0261 -0.0027       2.37237  0.0242   0.0450   0.0444    0.0865   0.0000      0.613930   438.8208       1.79607       14.8654      -2.47308      -1.62516      -1.04593      0.739527      -2.09978     -0.923155      -1.98126     -0.382523     -0.252283     -0.465825     -0.366117     -0.765545     -0.468671     0.0108111     -0.171947      0.912309       1.26377       1.36713       1.42883       1.50236       1.42585       1.39875       1.30950       1.14610       1.07117      0.929807      0.787279      0.666320      0.551328      0.446050      0.340364      0.265726      0.201615
  30  12 2939.1093    3.8017  0.9720 12.5339 -0.0007      0.638447  0.0230   0.0558   0.0419    0.0835   0.0000      0.592373   437.9594      0.156904       13.7645      -3.09795      0.757943      -3.08778     -0.814558      0.401643      0.980760     -0.687683       1.09303      -1.07403      0.292356      0.338518     -0.394841    -0.0146546     -0.136381     -0.203757      0.893805       1.19824       1.28728       1.36763       1.43652       1.35901       1.37845       1.26030       1.12693      0.999216      0.880653      0.755898      0.627112      0.522438      0.405095      0.322147      0.253163      0.195179
  30  13 3093.3944    4.3394  1.0390 12.9660  0.0014       1.36762  0.0249   0.0631   0.0457    0.0835   0.0000      0.652052   438.9008     -0.248026       17.5155      -3.32229      -3.07698     0.0663647     -0.138402      -3.54642      0.822303      0.359657     -0.714116      -1.51415     -0.648260    -0.0449915     -0.399939      0.344492    -0.0564891     -0.292534      0.959836       1.29612       1.38889       1.55689       1.56380       1.54482       1.45806       1.34200       1.24892       1.10613      0.955754      0.808090      0.682544      0.537328      0.433794      0.344860      0.273573      0.209850
  30  14 3245.9833    3.9892  1.3637 12.9839 -0.0021    -0.0509790  0.0310   0.0534   0.0580    0.0668   0.0000      0.516287   441.5831      -1.37226       14.9196      0.664745      -2.65896      -3.28656       3.11394     0.0171631      -1.38129     -0.170534     -0.692201    -0.0890059     -0.490387     -0.561615      -1.03722      0.247778     -0.779805     0.0555696       1.10455       1.47090       1.53651       1.70702       1.73243       1.70554       1.70748       1.53333       1.41815       1.24591       1.08772      0.927417      0.755773      0.630060      0.508858      0.396969      0.318141      0.239449
  30  15 3397.7452    3.4867  1.9647 12.4509 -0.0001      0.961075  0.0375   0.0382   0.0680    0.0492   0.0000      0.276720   438.5555       2.91733       16.4933      -2.97827      -1.23642       1.69474      -2.93535      -4.00801      0.769241     0.0643290      -1.34259       2.19310      0.946262   -0.00198187      0.596619      0.367038     -0.839583      0.136433       1.36844       1.81648       1.98195       2.14340       2.14281       2.13797       2.09561       1.94460       1.73696       1.49438       1.35154       1.14557      0.944322      0.796015      0.620483      0.500712      0.377553      0.288094
  30  16 3548.8186    2.8696  3.0810 11.7620 -0.0004      0.534904  0.0484   0.0256   0.0873    0.0403   0.0000      0.165322   442.0431       3.46195       15.4176      -3.54134      -1.34981      -2.95630       1.18257      -2.46576      -3.01803      0.727180      -2.18203      0.768064       2.34684      -1.66022       1.03869    -0.0365509    -0.0880795     -0.210280       1.65537       2.25987       2.44593       2.65050       2.64791       2.63406       2.53809       2.36302       2.16297       1.97492       1.66082       1.47653       1.21049      0.998454      0.806435      0.626850      0.497990      0.374926
  30  17 3699.3276    2.3861  4.7452 11.0363 -0.0007      0.610456  0.0627   0.0173   0.1073    0.0344   0.0000     0.0882078   436.1368      -3.28988       9.59492      -10.9529     -0.174651       1.78819      0.791326      -7.29943      -1.04363     -0.944671      -3.21906      0.484992     -0.734080     -0.288112      -2.10243      0.884367       1.26544     -0.592933       2.19348       3.00291       3.15938       3.45688       3.52847       3.48275       3.36445       3.08342       2.82666       2.53871       2.22435       1.91365       1.59795       1.31294       1.04186      0.841462      0.634385      0.485773
  30  18 3849.2235    2.0068  7.1126 10.6758 -0.0001      0.409981  0.0836   0.0121   0.1468    0.0273   0.0000     0.0626760   437.9691     -0.651666       15.6230      -4.34734      -10.5596      -7.41043      0.298097      -11.0839      0.599939      0.188548      -1.75962       2.05157      -3.13681      0.395512      0.582739     -0.291803      0.560540      0.349359       2.88000       3.94176       4.27456       4.70588       4.70579       4.70150       4.45803       4.17896       3.81540       3.32535       2.91935       2.49775       2.08851       1.70557       1.35358       1.08784      0.820748      0.633252
  30  19 3998.8980    1.6620  9.7316 10.4555 -0.0004      0.400085  0.1147   0.0090   0.1980    0.0244   0.0000     0.0562606   442.3054      -9.47962       11.7273       4.47564       4.91633      -9.17470      -5.41275      -5.84201      -4.52281       3.02963     0.0825015      -4.93620       1.11904       1.71673    -0.0828393      0.430440      0.400203     -0.178492       3.70094       4.98940       5.49001       5.97313       6.10310       5.93616       5.73638       5.29673       4.86765       4.32180       3.79506       3.24096       2.70229       2.22204       1.77445       1.43348       1.07026      0.814186
  30  20 4147.9725    1.3914 12.0080 10.3371 -0.0015      0.299364  0.1545   0.0071   0.2486    0.0224   0.0000     0.0640182   446.0322       9.34589       15.2496      -12.5057       3.26353      -11.6674       9.20347       7.91363       1.87557      -1.92506      -2.94836       4.68774     -0.302311       2.03868      0.359801      0.757027       1.13287     -0.715100       4.64033       6.23887       6.93391       7.38365       7.64086       7.40194       7.26654       6.59829       6.08087       5.41031       4.76121       4.03542       3.36642       2.78817       2.24415       1.76144       1.35727       1.01984
  31   4 1599.3502    0.2300  0.2080  9.2677 -0.0028       35.0034  0.0114   0.0079   0.0216    0.0293   0.0000       6.16969   440.3150     -0.515634       20.3367      -1.27110      -2.60553     -0.621218      0.246219     -0.965437     0.0891380      0.599197      0.585888     0.0535791      0.314687     -0.245599    -0.0488569     0.0441570     -0.125099    -0.0263993      0.530927      0.752927      0.810962      0.902558      0.894610      0.902778      0.872259      0.821516      0.706602      0.602749      0.543800      0.452897      0.395270      0.319961      0.255708      0.199898      0.144236      0.117602
  31   5 1788.2889    0.4080  0.3980  9.2938 -0.0014       15.2256  0.0152   0.0094   0.0263    0.0391   0.0000       1.91143   440.9404      -1.06477       20.5893      0.354291      -3.22513       1.25450      0.372929      -1.31374     0.0684569      0.269458     -0.380639    -0.0655612     0.0435643      0.318735     -0.651725     -0.586922      0.127659      0.122479      0.636053      0.917162      0.877191       1.07185       1.02809       1.04986      0.968384      0.927268      0.825182      0.782192      0.688671      0.588180      0.487272      0.416177      0.310534      0.279772      0.204210      0.154112
  31   6 1969.5002    0.6236  0.5873  9.3137 -0.0022       8.12459  0.0171   0.0113   0.0316    0.0563   0.0000      0.990883   440.0808      0.357280       18.4713      0.663964      -4.28801     -0.624221      0.971733      -1.26927     -0.958348       1.05644   -0.00843457       1.09110      0.250088      0.122606     -0.269714     -0.327033     0.0323521     0.0363592      0.749709       1.02203       1.14336       1.24013       1.24295       1.18974       1.11846       1.04590      0.991591      0.877609      0.773545      0.689876      0.543569      0.466093      0.370769      0.298981      0.227086      0.167767
  31   7 2147.0766    0.9159  0.7277  9.8330 -0.0004       5.46168  0.0189   0.0152   0.0365    0.0663   0.0000      0.787528   440.9179     -0.333488       20.2358      -2.37365      -2.75406      -1.01073      -1.09147      -2.10321      0.618710      0.509422    -0.0863145    -0.0124949     0.0172625     -0.800558      0.800925     -0.190440     0.0953118    -0.0310613      0.774267       1.02237       1.09873       1.24899       1.23644       1.21189       1.18372       1.05068       1.04652      0.891800      0.806278      0.647740      0.564534      0.458815      0.373023      0.308205      0.239305      0.182021
  31   8 2319.0209    1.3397  0.9501 10.4694 -0.0002       3.89351  0.0235   0.0196   0.0425    0.0721   0.0000      0.719162   440.8933      -2.42978       18.6004      0.707937      -2.64539       1.92654      0.945205      0.493284       1.43931     -0.102304     -0.247875      0.667136     -0.169524       1.04716     -0.221006      0.131871     -0.363839     -0.100674      0.885967       1.18397       1.27423       1.37323       1.34458       1.40043       1.29200       1.19358       1.11742       1.01484      0.905246      0.779967      0.678755      0.564011      0.460401      0.356947      0.276048      0.213086
  31   9 2485.0478    1.9018  1.0437 11.0707 -0.0008       2.57172  0.0252   0.0273   0.0446    0.0846   0.0000      0.615706   440.9590      0.350698       19.5771      -1.17059    -0.0769839      0.204217     -0.256456      -1.87558       2.05033      -1.20980      0.494804      0.185847     -0.168249      0.182652    0.00346945      0.355312     0.0244269     0.0966044      0.921398       1.30838       1.30612       1.52590       1.46677       1.46517       1.37057       1.32940       1.21647       1.09439      0.961111      0.859231      0.702212      0.580827      0.456261      0.369778      0.290416      0.222202
  31  10 2647.8493    2.5195  1.0158 11.7761  0.0020       2.37638  0.0241   0.0367   0.0443    0.0770   0.0000      0.637606   439.8326     -0.520131       17.6991      -2.08039      -1.75676      0.666393    -0.0111300     -0.142422     -0.176373      -1.00154     0.0880831      0.193992      -1.69377      0.491130      0.264744      -1.00089      0.297035      0.192612      0.908655       1.15408       1.24628       1.40572       1.37899       1.36872       1.33982       1.26331       1.14622       1.00801      0.887610      0.780269      0.667142      0.557749      0.459280      0.354051      0.276166      0.204033
  31  11 2808.3956    3.3059  0.9241 12.2446 -0.0007       1.96955  0.0219   0.0491   0.0400    0.0788   0.0000      0.588917   440.2922     -0.926283       15.6047      -2.51676      -1.68646     -0.632989     -0.488512     -0.763275      0.220170       1.58206      -1.39295      0.910962     -0.736801      0.644113     -0.130037    -0.0542578     0.0721155     0.0330021      0.837825       1.13889       1.15420       1.31093       1.34176       1.29825       1.29138       1.17810       1.09173      0.975197      0.859839      0.734909      0.609705      0.505631      0.405569      0.332506      0.251713      0.196464
  31  12 2966.1852    3.9663  0.9827 12.5061 -0.0013       2.36152  0.0218   0.0574   0.0435    0.0857   0.0000      0.548333   440.7421       1.18642       13.0271      0.531898     -0.635552      -2.92457       1.32522     -0.371130       1.12298       1.93245       1.19995     -0.989631      0.590910      0.574608      0.180326    -0.0247935    -0.0338590     -0.389620      0.827041       1.09592       1.18166       1.35595       1.29893       1.30718       1.26367       1.18461       1.07801      0.958469      0.851865      0.730334      0.605451      0.510147      0.387197      0.331992      0.248108      0.196589
  31  13 3121.4177    4.2661  1.0204 13.2218  0.0005       1.59354  0.0253   0.0633   0.0441    0.0738   0.0000      0.600554   440.4456     -0.141460       16.8691      -2.43063      -4.53358      -2.70089      0.960233      -2.44004      0.417284       1.17328      0.511329      -1.06900    -0.0403039      0.303259      0.219932     -0.172964     0.0888645    0.00867743      0.917561       1.30254       1.33416       1.48866       1.53121       1.49865       1.48344       1.32833       1.24611       1.10327      0.967525      0.834732      0.669986      0.575212      0.456312      0.363982      0.286229      0.219535
  31  14 3274.9230    4.0015  1.4623 12.6095  0.0018       1.79192  0.0315   0.0493   0.0547    0.0703   0.0000      0.429853   440.1054      0.429561       14.6786      -4.39767      0.509658      -3.49959      -3.65533      -2.19418     -0.913703     -0.799115     -0.350110      0.622688      0.320640     -0.113294      0.980567     -0.294005     -0.353252    -0.0270269       1.09549       1.48698       1.58065       1.72219       1.72836       1.76662       1.69789       1.59172       1.41795       1.26039       1.12461      0.965957      0.819610      0.661291      0.537674      0.427201      0.332431      0.258952
  31  15 3427.5426    3.3696  2.2569 12.2212 -0.0012       1.06690  0.0401   0.0337   0.0699    0.0463   0.0000      0.250513   440.0078       1.43235       15.2241      -2.30546      -1.01145      -2.60753      -2.81459      -1.24799      -1.66071     -0.220298      -2.08435      0.136912     -0.223150      -2.11564     -0.260598      0.253284      0.694041      0.147917       1.40675       1.84716       1.99286       2.17847       2.22554       2.24194       2.11385       1.94769       1.82418       1.59798       1.45136       1.24660       1.00702      0.850876      0.695017      0.564212      0.425698      0.321688
  31  16 3579.4245    2.8323  3.2915 11.6386 -0.0004      0.859994  0.0495   0.0238   0.0860    0.0382   0.0000      0.149490   436.0135       5.17268       12.6674      -1.72430      -3.36636     -0.397020      -1.28018      -1.06953       3.56192      -2.33405      0.352395       2.79470      -1.89660       1.50066     -0.785317    -0.0670185      0.190833      0.236596       1.70772       2.29934       2.51961       2.75431       2.81665       2.76836       2.68664       2.45275       2.30364       2.01104       1.74987       1.53174       1.27035       1.02958      0.846326      0.689065      0.514584      0.407365
  31  17 3730.5819    2.3162  5.0551 11.1118 -0.0002      0.566284  0.0630   0.0164   0.1168    0.0309   0.0000     0.0882472   437.9279      0.996997       16.9663      -2.50141      -3.49804      -4.19588      -4.88468       1.83515      0.346558      -1.93893       1.68377      -1.26067      -1.90343       1.07059      -1.28589      0.105171      0.466060      -1.09292       2.15288       2.86404       3.12986       3.38365       3.44852       3.43824       3.34931       3.07535       2.85741       2.53698       2.23886       1.93084       1.61480       1.34716       1.08365      0.873467      0.671384      0.518830
  31  18 3881.0963    1.9041  7.8616 10.5894  0.0001      0.396697  0.0887   0.0109   0.1618    0.0257   0.0000     0.0593112   438.1070       6.78656       15.0817      -7.53007      -3.60902      -10.3484      -3.81366       2.67643      -7.43929      -9.92200      0.907365      0.517263       3.03217      0.634872      0.446535     -0.156788     -0.460567      0.505159       2.93685       3.93649       4.26935       4.58904       4.70438       4.63426       4.51813       4.20790       3.90422       3.47072       3.02864       2.61535       2.20845       1.83771       1.49522       1.19071      0.906018      0.712553
  31  19 4031.2960    1.6106 10.4089 10.4384 -0.0003      0.407278  0.1231   0.0084   0.2084    0.0232   0.0000     0.0558854   445.5595      0.667634       24.7874      -7.24970      0.661227      -7.48995      -3.53643       4.69862      -2.66184      -2.78866      -7.56412      -2.86511      -1.22171       3.36722      0.891314       1.01197    -0.0617905      0.729377       3.78511       5.10499       5.64605       6.04779       6.15621       6.12590       5.89366       5.51949       5.04683       4.54946       3.94967       3.42259       2.84585       2.37824       1.95652       1.52207       1.19475      0.913112
  31  20 4180.9974    1.3019 12.7787 10.3349 -0.0008      0.392718  0.1716   0.0065   0.2700    0.0212   0.0000     0.0697959   443.1544       11.5889       13.0667      -1.14789       1.78128      -10.0355      -2.31886       2.46115       8.61127      -15.4704      -3.40122      -1.16441       1.92318      -2.63543       1.06534       2.10046       1.42568      -3.15632       4.68198       6.50754       7.06913       7.71095       7.80909       7.78599       7.54574       7.01830       6.46669       5.77092       5.02963       4.35267       3.60217       3.05253       2.42207       1.95994       1.48876       1.16171
  32   4 1616.4484    0.2400  0.2163  9.2593 -0.0071       28.9845  0.0119   0.0079   0.0211    0.0301   0.0000       5.34177   440.0196       1.16647       18.6435     -0.440481      -3.98430      0.308071     -0.184169      0.805693      -1.28776     -0.232175     -0.617144    -0.0305363     -0.451770    -0.0654292      0.198231     0.0547638     -0.145027      0.192183      0.553017      0.798291      0.916188      0.994358      0.991440      0.909638      0.882486      0.861534      0.806230      0.683429      0.616022      0.531324      0.471234      0.351491      0.272692      0.234120      0.198647      0.136904
  32   5 1806.2407    0.4073  0.4362  9.3170 -0.0050       14.4922  0.0158   0.0091   0.0298    0.0404   0.0000       1.77374   439.6724      -1.01010       19.7444      0.268468      -2.47742      0.558235      -1.45117     0.0907509      0.631864     -0.287164      0.696821     -0.361703     -0.224502     -0.613249     0.0675375     -0.435255    -0.0409434      0.255571      0.793325       1.10340       1.26562       1.38412       1.40609       1.38976       1.33119       1.17957       1.02855      0.902033      0.814075      0.669282      0.562001      0.473877      0.383504      0.305378      0.236831      0.171011
  32   6 1988.7183    0.6526  0.5713  9.5466 -0.0003       8.26856  0.0168   0.0118   0.0312    0.0535   0.0000       1.01354   440.1692     -0.455263       19.7588     -0.457333      -2.06710     0.0580682     -0.416927     -0.214648       1.45994      0.742250      0.862362     -0.695551      0.413694     0.0912968      0.294940      0.369219     -0.133509    -0.0679641      0.749155      0.991461      0.949657       1.08252       1.12191       1.22618       1.11199      0.991732      0.874561      0.800676      0.748735      0.644958      0.564315      0.464403      0.378247      0.308198      0.223549      0.175403
  32   7 2167.4313    0.9645  0.8069  9.7312 -0.0019       5.19574  0.0196   0.0148   0.0381    0.0752   0.0000      0.730512   439.9877     -0.281043       19.2177      -2.10734      -2.66007       1.40331    -0.0446848      -1.40880      -1.05269     -0.931288     -0.324578     -0.218200     -0.810161      0.271657     -0.144558     -0.336552     -0.210074      0.168533      0.804864       1.03057       1.16575       1.25524       1.17730       1.18142       1.16266       1.09658       1.00524      0.946991      0.844066      0.742321      0.604087      0.509257      0.405100      0.324299      0.256745      0.196977
  32   8 2340.1452    1.3609  1.0527 10.5285  0.0010       3.90487  0.0251   0.0192   0.0457    0.0747   0.0000      0.686027   440.4489     -0.589360       21.2952     0.0758841      -2.01012       2.31216      -2.25844     -0.638008       1.97279       1.93050       1.00592      0.546930      0.574077     -0.932418    -0.0420923      0.501460     -0.275272     -0.129852      0.895103       1.19390       1.28872       1.43944       1.41741       1.38588       1.33768       1.27595       1.17700       1.04755      0.973433      0.824685      0.730183      0.587780      0.479803      0.384717      0.306600      0.237620
  32   9 2507.3576    1.9664  1.0223 11.2860 -0.0002       3.35014  0.0235   0.0281   0.0456    0.0765   0.0000      0.636208   440.2058     -0.831657       18.6083       1.26985      -1.41667      -1.42080       1.09878      0.540210       1.39516      -1.39599      -1.66748     -0.221396     -0.208146      0.496136     -0.461548      0.401835     0.0763788     0.0352423      0.833774       1.13847       1.20210       1.34467       1.32455       1.34419       1.31796       1.20987       1.13692      0.986901      0.912790      0.781928      0.649546      0.564183      0.436914      0.364457      0.283998      0.220767
  32  10 2671.7158    2.6402  0.9959 11.8710  0.0007       2.79995  0.0239   0.0374   0.0421    0.0764   0.0000      0.640910   440.1608      0.743497       19.3259       2.20429      -2.78406      -1.83153     -0.489817      -1.27072      0.437912     -0.786240      0.455936      0.421112     -0.850588      0.200661      0.148825      0.266774     -0.359160      0.155117      0.917067       1.19634       1.35163       1.48516       1.51485       1.46589       1.46724       1.32312       1.19223       1.08028      0.935496      0.808543      0.671839      0.568990      0.436588      0.359716      0.289623      0.217503
  32  11 2833.7196    3.3554  0.9864 12.4465 -0.0003       1.35102  0.0231   0.0484   0.0426    0.0725   0.0000      0.620297   438.7414       1.45148       19.6885     -0.594438      -2.50261      -2.19551      -2.41993      -2.55935       1.36833      0.959293     0.0317765      -1.31823      0.367420      0.560879      0.255356     0.0268606     -0.292844      0.284895      0.812113       1.11663       1.18998       1.32252       1.31603       1.27471       1.27351       1.22490       1.10486      0.988351      0.868148      0.782606      0.621151      0.546808      0.424126      0.348038      0.269964      0.215230
  32  12 2992.7611    4.1046  0.9663 12.9001 -0.0011       1.75955  0.0219   0.0603   0.0425    0.0725   0.0000      0.667916   439.3983      0.781901       15.3398     -0.322469      -2.53644      -1.02024     -0.453729     -0.463538      0.165344      0.721921     0.0692473      0.526359      0.689482      0.901152     -0.897499       1.29276     -0.102487     0.0490256      0.805767       1.06498       1.14094       1.26078       1.27901       1.27187       1.21079       1.14135       1.05753      0.950240      0.841760      0.750227      0.616606      0.518799      0.419663      0.337646      0.264383      0.211433
  32  13 3148.8618    4.2726  1.0438 13.2967  0.0007      0.116352  0.0246   0.0622   0.0457    0.0662   0.0000      0.654251   439.0908       1.96843       16.4965    0.00475963    -0.0529997      -1.15863      -3.14096      -3.53581     -0.245243     -0.123024     -0.869737     -0.536453     -0.379757      0.915308      0.257576      0.256574     0.0945377    -0.0577385      0.892439       1.16653       1.29561       1.39693       1.39855       1.44442       1.36167       1.27485       1.16445       1.05283      0.912138      0.795048      0.677294      0.561189      0.453940      0.376409      0.289067      0.214552
  32  14 3303.3677    3.8931  1.6194 12.6717  0.0008      0.939691  0.0326   0.0457   0.0584    0.0631   0.0000      0.335730   439.1698       2.45057       14.6978      -1.43576      -1.00584      -3.15315     -0.677452      -5.78388       2.23796      0.191595     -0.654083       1.93557      0.463043     -0.334530      0.105459      0.534834    -0.0286848     0.0966891       1.08255       1.45694       1.58612       1.74072       1.74419       1.74932       1.68926       1.59677       1.46155       1.34278       1.15417       1.01307      0.853661      0.717846      0.580680      0.470104      0.363998      0.289864
  32  15 3456.7718    3.2663  2.4703 11.9516 -0.0007      0.790331  0.0404   0.0302   0.0712    0.0463   0.0000      0.196512   439.6036       2.01617       16.8877      -3.71704      0.606664      -4.10264       3.74602     0.0149342      0.579178      -1.09129     -0.239678      -1.20300      -1.40306     0.0928251      0.971997      0.206415      0.507618     -0.174364       1.35744       1.87310       1.97525       2.16919       2.23369       2.13811       2.13128       1.98982       1.85437       1.66688       1.47985       1.25269       1.07338      0.897323      0.717395      0.591313      0.458807      0.365654
  32  16 3609.5054    2.6384  3.7086 11.5084  0.0000      0.630561  0.0524   0.0205   0.0922    0.0345   0.0000      0.127811   439.5233     -0.388595       15.4656      -6.60375       1.31713      -2.65451      -2.16429      -1.11919      -3.35432     -0.321279       1.42215      -1.97989      -2.23860       1.34479       1.10472      0.442836     -0.861551       1.24499       1.74618       2.34357       2.55181       2.74919       2.74889       2.72572       2.67202       2.46659       2.36482       2.10570       1.87232       1.62040       1.38699       1.16924      0.937052      0.764615      0.591342      0.468795
  32  17 3761.3761    2.1986  5.6019 10.9852 -0.0003      0.422880  0.0676   0.0144   0.1203    0.0289   0.0000     0.0766807   433.6519       7.39809       16.4372      -3.45193      -2.05340      -4.50224       6.19636       4.68674      -2.60655       4.14641     -0.219249      0.872681      -2.06839      -1.86269      -1.47500       1.09567     -0.789344     -0.452164       2.23479       2.98606       3.29102       3.53694       3.55019       3.57533       3.40635       3.26232       3.05047       2.68715       2.40980       2.09640       1.77181       1.49773       1.19934      0.981133      0.766424      0.591024
  32  18 3912.6780    1.8605  8.2595 10.5495 -0.0004      0.375471  0.0925   0.0102   0.1626    0.0252   0.0000     0.0567724   439.7837       8.29258       7.89009      -4.46625      -6.65038       3.29131       3.45421     -0.582426      -10.9131       4.89146       3.34893      -2.65880      -4.97716     -0.144447     -0.363687      0.688932     -0.635985     -0.184845       2.93307       3.93317       4.27361       4.67770       4.73362       4.70971       4.56290       4.24707       3.93945       3.55370       3.18313       2.74294       2.35336       1.93913       1.59950       1.27217       1.01381      0.778047
  32  19 4063.3991    1.5586 11.3976 10.4452 -0.0004      0.292980  0.1343   0.0075   0.2232    0.0219   0.0000     0.0546135   442.3560      -4.34440       2.71213       2.87301     -0.644151      -7.75312     -0.618113      -4.66430       8.71024       6.23114      0.164583      -1.61547      -2.73577      -1.35794     -0.129000      -2.46779      0.820071     0.0994153       3.79132       5.18188       5.61248       6.09206       6.16980       6.18659       6.00087       5.61560       5.17883       4.69989       4.13476       3.56955       3.04607       2.55312       2.07104       1.68507       1.30247       1.01549
  32  20 4213.9023    1.2717 13.5318 10.3328 -0.0006      0.397855  0.1792   0.0060   0.2846    0.0202   0.0000     0.0655987   434.3620     -0.400635       11.7764       14.6216      -5.36062       1.16072      -4.67645      -1.48394      -7.27412       9.05309     -0.972201       5.96080       3.98794      0.803299       4.22775       1.00019      -2.57918       1.41825       4.80047       6.55532       7.17787       7.79428       7.96412       7.97837       7.65086       7.18439       6.61614       5.94933       5.31956       4.49817       3.84377       3.23666       2.63821       2.11023       1.64939       1.27050
  33   4 1633.2467    0.2647  0.2178  9.2838 -0.0074       29.7618  0.0116   0.0087   0.0215    0.0291   0.0000       4.62463   440.9429     -0.570694       21.5561    -0.0586058      -4.78305      0.925147     -0.753567     -0.171930     -0.332925      0.208404      0.606625     -0.210081      0.353380      0.335831    -0.0523203      0.123281    -0.0854691     -0.233772      0.566386      0.644993      0.818768      0.979824      0.982258      0.829485      0.876435      0.843867      0.704134      0.640001      0.625121      0.494511      0.422546      0.356952      0.306682      0.249019      0.188483      0.160031
  33   5 1823.8647    0.4488  0.4033  9.4023 -0.0012       10.7720  0.0138   0.0099   0.0262    0.0392   0.0000       1.60667   441.0116      0.804715       20.1278     -0.714717      -2.22287     -0.492826      -1.33128      0.101563      0.523163     -0.190893     -0.248416     -0.474254    -0.0862997     0.0697898      0.286076     -0.109994     -0.124170    -0.0715366      0.586347      0.771448      0.898941      0.941482      0.970861       1.03497      0.962967      0.866433      0.829520      0.722532      0.615621      0.562831      0.434768      0.380194      0.320159      0.255634      0.197955      0.148055
  33   6 2007.6909    0.6899  0.6239  9.5173 -0.0002       8.74255  0.0171   0.0117   0.0311    0.0540   0.0000      0.963368   440.2979     -0.256754       18.9805      -3.79484      -1.74465     -0.177652     -0.691480      -1.13373      0.595426     0.0125097      0.682662     -0.807550     0.0976013      0.659894      0.311545      0.293392      0.204723     -0.191560      0.694912      0.927310      0.964455       1.10687       1.08289       1.08962      0.967365      0.951669      0.868031      0.824282      0.715581      0.675647      0.591909      0.491638      0.409144      0.338250      0.270337      0.202436
  33   7 2187.4316    0.9953  0.8490  9.8452 -0.0009       6.90224  0.0203   0.0148   0.0389    0.0712   0.0000      0.756209   441.7541      -1.56357       20.7803     -0.178772      -1.01379      -1.38617       3.51637      0.999045     -0.832598     -0.878826      0.425799      0.621185      0.137810      0.467310    -0.0641645     -0.251945    -0.0642890     0.0531441      0.743583      0.996927       1.07554       1.14651       1.18590       1.22476       1.17902       1.10530       1.01357      0.901735      0.780917      0.721386      0.595762      0.518476      0.400678      0.340136      0.261764      0.204831
  33   8 2360.8836    1.4666  1.0417 10.5890 -0.0020       3.51119  0.0239   0.0205   0.0448    0.0761   0.0000      0.661742   441.4093      0.827535       20.6593     -0.702103      -1.36664      -4.36531     0.0888024     -0.319990      0.787135      0.202213      0.678380     -0.793449      0.125746     -0.228026     0.0158859       1.39896   -0.00628507    -0.0554454      0.831480       1.16958       1.22786       1.36747       1.41608       1.41243       1.35762       1.25892       1.17423       1.03673      0.919510      0.793070      0.658091      0.568376      0.461679      0.378249      0.295144      0.222543
  33   9 2529.2511    2.0645  1.0976 11.1990  0.0006       3.46931  0.0263   0.0281   0.0446    0.0855   0.0000      0.591628   440.9629       1.45814       18.4196      -1.21266      -3.07094      0.713084     -0.781702      -1.44262       1.53339     -0.711024      0.321736    -0.0705388     -0.683710      0.748727      0.625695     -0.176933     -0.454368      0.367845      0.858286       1.18317       1.24905       1.48228       1.35971       1.44335       1.40111       1.29298       1.20057       1.06877      0.957986      0.804948      0.697280      0.582804      0.499577      0.396334      0.312091      0.230403
  33  10 2695.0775    2.7023  1.0337 12.1129 -0.0003       3.03564  0.0247   0.0381   0.0436    0.0692   0.0000      0.659508   438.6768     -0.497377       18.8364       1.75707      -1.17537      -1.04601      -2.32668     -0.712197      0.585769     -0.308010     -0.437361      0.537558      0.451310      0.131616     -0.490644     -0.342437     -0.130357     -0.411963      0.881014       1.16350       1.22257       1.38752       1.41686       1.39374       1.35105       1.26759       1.17529       1.06910      0.933533      0.822306      0.689310      0.569335      0.470873      0.377877      0.306105      0.246959
  33  11 2858.6350    3.4833  1.0162 12.4247  0.0009       2.03369  0.0232   0.0488   0.0420    0.0753   0.0000      0.624910   440.0454      0.223032       17.3969    -0.0530123      -3.51616      -1.70999      0.673138      0.639801     -0.731228    -0.0299613     -0.744938      0.666861     0.0629457     -0.644789     0.0978200     0.0175266     -0.120386      0.367950      0.822627       1.07102       1.13517       1.29780       1.26096       1.27257       1.26956       1.19568       1.11223      0.997722      0.867648      0.750533      0.641278      0.550776      0.435715      0.357479      0.285655      0.229688
  33  12 3018.8140    4.1766  0.9789 12.9452 -0.0009      0.925221  0.0231   0.0597   0.0412    0.0720   0.0000      0.679265   441.8268     -0.340487       13.9507      -1.37233      -2.03194      -1.54707       2.98960      -1.31076      0.734811    -0.0107202     -0.470840     -0.129586     -0.424456      0.237448     0.0449582      0.547105      0.388386      0.252351      0.803179       1.10201       1.12633       1.30855       1.24724       1.29378       1.19552       1.20065       1.06749      0.981134      0.847590      0.777915      0.664329      0.567818      0.460999      0.374191      0.299617      0.226921
  33  13 3176.0548    4.2914  1.1854 12.9491 -0.0023      0.436394  0.0269   0.0573   0.0489    0.0820   0.0000      0.587053   440.3254      0.560490       16.8936      -1.90997      0.887947      -4.15438     -0.289619      -3.19793      -1.43557     0.0609075      0.461459     -0.235849      0.755730       1.45008     -0.161625     0.0330401      0.403235     0.0904471      0.908060       1.22423       1.30021       1.47141       1.46073       1.45099       1.38875       1.32289       1.23717       1.13214      0.990608      0.841490      0.754828      0.610940      0.511120      0.401503      0.328784      0.255350
  33  14 3331.3995    3.7534  1.8757 12.5337 -0.0006      0.520167  0.0352   0.0400   0.0638    0.0516   0.0000      0.288408   439.9270       2.73349       15.5858      0.313759       1.41447      0.450113     -0.568314      0.807504      0.786372      0.651225      0.979693       1.94886     -0.563378      0.476420     -0.318090      0.654270      0.143841      0.405616       1.16397       1.64519       1.76146       1.92731       1.96497       1.93832       1.87470       1.75774       1.64143       1.47646       1.30600       1.11646      0.948921      0.800327      0.641287      0.522706      0.410109      0.326075
  33  15 3485.8487    3.1354  2.6512 11.9473  0.0001      0.905032  0.0423   0.0282   0.0745    0.0429   0.0000      0.177293   438.1299      0.339439       17.3568      -2.70108      -2.42218      -5.04642       3.11412       2.01143      0.547017      -2.43156     -0.936585     -0.967949       1.97890       1.38379     -0.621765     -0.254000      0.295825      0.308987       1.37932       1.82950       2.01006       2.18312       2.24328       2.21642       2.14278       2.01395       1.85361       1.69308       1.51747       1.31043       1.14069      0.958457      0.793237      0.644776      0.496505      0.381665
  33  16 3639.4877    2.5671  4.2062 11.3051 -0.0002      0.824145  0.0545   0.0185   0.0972    0.0320   0.0000      0.104856   437.2479      0.115333       13.4142      -5.16445      -7.75815      -4.19530     -0.344599     -0.582269     -0.522133     -0.186630    -0.0545859       1.96116       3.83716      0.827761     -0.317134     -0.493519     -0.434459      0.432820       1.77515       2.41276       2.61169       2.87697       2.94454       2.96850       2.80368       2.63176       2.44611       2.23943       1.97618       1.70969       1.43548       1.21248       1.00291      0.820332      0.639628      0.504371
  33  17 3792.0491    2.1238  5.9514 10.9280 -0.0005      0.481872  0.0693   0.0133   0.1273    0.0272   0.0000     0.0757513   441.1411      -1.59642       15.4397      -9.89340       2.66771      -4.64673     -0.827736      0.751999       3.27969      -1.49278     -0.242782      -3.14725       3.17872      -1.38697       1.69254      0.707093     -0.816374     -0.354601       2.22258       2.98263       3.23000       3.45868       3.54028       3.58487       3.45690       3.26187       3.04579       2.72850       2.46381       2.15676       1.82623       1.55494       1.27059       1.02646      0.814259      0.643157
  33  18 3944.1256    1.7923  8.7490 10.4989 -0.0003      0.398368  0.0958   0.0095   0.1717    0.0243   0.0000     0.0592155   430.9332      -2.02780       8.01743      -2.25170      0.325599      -2.89255       4.36624      -9.23665      -2.39133       1.66956      -4.34824      0.784530      -1.40854      0.796051       2.08962     0.0626189     -0.302004      0.452797       2.91441       3.90583       4.25447       4.65740       4.76355       4.75533       4.57642       4.38140       3.98560       3.68488       3.22757       2.85117       2.38087       2.02191       1.67287       1.35012       1.06247      0.829541
  33  20 4246.5941    1.2590 15.1352 10.2486 -0.0006      0.477674  0.1977   0.0056   0.2978    0.0190   0.0000     0.0608337   440.8604      -2.60730      0.840181      -1.11164       7.35007       6.56311       6.48863      -12.5058       10.1606      0.507508       1.00595      -3.18062      -5.74966       2.10285      -6.69258      -5.76213      0.150317       2.65955       4.74193       6.49639       7.08388       7.81606       7.83414       7.92487       7.65700       7.28481       6.71929       6.07014       5.37700       4.72384       3.96170       3.35894       2.76065       2.25630       1.74594       1.37615
  34   5 1841.2936    0.4646  0.4550  9.3084 -0.0038       10.6987  0.0158   0.0096   0.0268    0.0433   0.0000       1.39420   440.1762     -0.499452       19.6830     -0.378292      -3.17721     -0.270367     0.0690112       1.21141     -0.872919     -0.812124      0.709546      0.894636      0.485172      0.224343    -0.0676257     -0.123769    -0.0408634      0.322970      0.569250      0.828249      0.900117      0.948170       1.02718      0.988495      0.932649      0.979190      0.798348      0.841528      0.642351      0.633190      0.494597      0.422308      0.373354      0.283065      0.227587      0.181837
  34   6 2026.4275    0.7107  0.6494  9.5932 -0.0007       8.91818  0.0170   0.0119   0.0323    0.0533   0.0000      0.923632   441.8949      -1.27046       19.6972      0.634661      -1.83104      -1.35276      0.444190       1.08848       1.58078      -1.02625     -0.359075       1.26818      -1.00766     -0.336727     -0.242935      0.303472     -0.215269      0.103827      0.629683      0.857009      0.917679      0.986687       1.00187      0.992895      0.997155      0.919686      0.881812      0.794607      0.707351      0.613477      0.535177      0.449838      0.373514      0.308841      0.245629      0.193975
  34   7 2207.1612    1.0364  0.7867 10.1092 -0.0002       8.12016  0.0187   0.0160   0.0375    0.0644   0.0000      0.816349   442.0159       1.40287       19.1880     -0.545323      -2.93813      -2.17918     -0.303956     -0.562932    -0.0357812    -0.0179136     -0.505631     -0.649037      0.474086     -0.310872     0.0144964     -0.322302     -0.304024     0.0280289      0.671112      0.916775      0.964173       1.10772       1.09919       1.09332       1.06407       1.00027      0.912121      0.874202      0.760017      0.673656      0.548949      0.486752      0.399174      0.313850      0.256423      0.202391
  34   8 2381.3028    1.5548  1.0469 10.6299 -0.0009       3.29455  0.0241   0.0213   0.0428    0.0799   0.0000      0.640578   440.0972     -0.325975       19.8220      -2.16102      -3.02956     -0.500649    -0.0166234      -1.62064     -0.769667       1.08606      0.915222      0.272351       1.42695     -0.390302     -0.382102     -0.413127     -0.123964      0.117732      0.797762       1.04182       1.14976       1.28554       1.24864       1.26578       1.24458       1.20849       1.10246      0.997331      0.891026      0.768282      0.647389      0.561807      0.456474      0.386890      0.295711      0.241967
  34   9 2550.7391    2.1527  1.0527 11.3271 -0.0011       2.91608  0.0233   0.0289   0.0426    0.0792   0.0000      0.593601   440.7860       1.78619       20.0005      -1.82955      -2.75633      -1.75774       1.29225     0.0674251     -0.717879     -0.719265      0.595385     -0.408940     -0.531934      0.694718      0.134123      0.266855     0.0513990     0.0288882      0.788575       1.04083       1.13744       1.21321       1.27279       1.24377       1.24772       1.16144       1.08970      0.978216      0.879170      0.771168      0.667119      0.546700      0.466084      0.365470      0.304634      0.241442
  34  10 2718.0349    2.8702  1.0798 11.9227 -0.0000       1.92699  0.0241   0.0382   0.0435    0.0780   0.0000      0.611567   439.9050     -0.308701       17.4559     -0.504640      -2.30831      -2.71679     -0.741961      -1.03905      0.959955     -0.713783      0.412788     -0.858423    -0.0901681      0.501041      0.398069    -0.0756177      0.291855      0.165070      0.799271       1.11515       1.16761       1.26156       1.28790       1.32788       1.28818       1.23911       1.14510      0.993202      0.905429      0.787403      0.689864      0.575865      0.476412      0.385760      0.305378      0.251490
  34  11 2882.9417    3.5730  1.0213 12.4647 -0.0025       1.12074  0.0228   0.0487   0.0406    0.0765   0.0000      0.560129   439.8094       2.22861       17.8547      -2.14127      -1.69032      -5.35532      0.582729      -3.79891      0.247969      -1.14566       1.02352       1.04652     -0.445398      0.297574     -0.197862      0.439930     -0.338237   -0.00440773      0.768616       1.01352       1.10491       1.21261       1.18830       1.24147       1.18952       1.13687       1.05137      0.948368      0.862258      0.762921      0.665241      0.547470      0.443987      0.366960      0.299166      0.236184
  34  12 3044.4796    4.3542  0.9608 12.9800 -0.0016       1.49951  0.0219   0.0626   0.0400    0.0741   0.0000      0.592751   440.9390      0.213351       18.1217      -3.02284      -2.75484      -3.97552      -4.48727      -1.17497     -0.893528     -0.721006      -1.60658       1.20088    -0.0883600      0.914270    -0.0626034     -0.318281      0.190800     -0.317604      0.789903       1.09826       1.18173       1.33333       1.33383       1.31572       1.30636       1.21812       1.10347      0.980390      0.873142      0.779686      0.658467      0.582789      0.467064      0.386293      0.298154      0.233870
  34  13 3202.8479    4.2011  1.2163 13.1760  0.0011      0.648564  0.0272   0.0564   0.0500    0.0697   0.0000      0.565949   440.1191      0.779444       12.6607      0.487765       1.34430      -4.75419      -3.46802      -2.15703     -0.154962     -0.553067     -0.434792    -0.0740480     -0.122907     -0.321441      0.540524      0.521556     -0.133339      0.309253      0.874977       1.19101       1.30018       1.43705       1.42671       1.43271       1.39172       1.28644       1.24645       1.12477       1.00329      0.863861      0.732711      0.625927      0.504369      0.421461      0.344939      0.261818
  34  14 3359.3896    3.6780  1.8804 12.4861 -0.0009       1.53213  0.0342   0.0384   0.0613    0.0526   0.0000      0.283925   439.6197       1.08285       12.0482       1.15525      -2.42829      -2.38178       4.00051     -0.807161    -0.0917301     -0.441490       2.78729     0.0472301      -1.24002    -0.0199504     -0.426764     0.0511145   -0.00629658     -0.154684       1.08767       1.50883       1.61863       1.74488       1.78002       1.77656       1.74842       1.64139       1.54082       1.37787       1.22505       1.08767      0.935343      0.803273      0.655957      0.532750      0.421716      0.334919
  34  15 3514.5400    2.9974  2.9368 11.9114 -0.0005      0.909017  0.0445   0.0255   0.0786    0.0385   0.0000      0.174571   437.9515     -0.938056       15.9961     -0.777828      -1.54466     -0.912685     -0.378047      -3.35030      -2.88132       4.98318       3.03207       1.45478      -2.07539       1.54511    -0.0915409    0.00331171     -0.581008     -0.216040       1.43074       1.96388       2.13539       2.26811       2.27668       2.27543       2.19634       2.12082       1.94609       1.82664       1.62242       1.45247       1.24343       1.06911      0.865805      0.705816      0.572321      0.457305
  34  16 3668.8631    2.5252  4.5200 11.2345 -0.0005      0.516455  0.0558   0.0172   0.0987    0.0305   0.0000     0.0915877   441.1217       4.79190       11.1913       2.36080     -0.766428      -2.29404      -2.60120      -5.14027      -6.75742       1.12344     -0.187020       2.60147      -2.97909       1.06821       1.09258     -0.739554      -1.14217     -0.411011       1.75041       2.31431       2.58018       2.78878       2.82394       2.80384       2.73496       2.63539       2.48712       2.24458       1.99484       1.70205       1.48102       1.27141       1.02716      0.851254      0.690755      0.541694
  34  17 3822.2823    2.0790  6.7583 10.7766 -0.0001      0.540528  0.0756   0.0119   0.1337    0.0262   0.0000     0.0655614   438.6995       7.96567       8.89863      -3.71792       1.65836      -4.71484       1.40817      -2.58652      -5.69651       2.66912       3.20913      -2.02501       1.24156       2.55558     -0.793821     -0.321199      0.954827     -0.308077       2.28342       3.11558       3.37924       3.67472       3.70228       3.76242       3.60083       3.44344       3.17952       2.97434       2.58883       2.33769       1.98671       1.70031       1.37311       1.15401      0.904163      0.712183
  34  18 3974.6557    1.7071  9.2653 10.5584 -0.0000      0.247920  0.1038   0.0087   0.1814    0.0225   0.0000     0.0604465   439.6035       9.50802       18.2835      -10.3919      -2.49876      -4.74181       4.14010       4.86917       3.16676       3.95967      0.806170     -0.245404      -2.94772       1.45344     0.0651604      0.411162      -1.64023     -0.683004       2.99673       4.01498       4.45477       4.78454       4.92323       4.83432       4.80973       4.47355       4.19655       3.81459       3.38577       3.00142       2.61911       2.20854       1.83190       1.49584       1.18730      0.922758
  34  19 4126.3740    1.4062 11.6119 10.3659 -0.0007     0.0848531  0.1454   0.0064   0.2345    0.0209   0.0000     0.0661806   432.0591      -1.55372       12.4358       2.88048      -1.76127      -16.2591       2.69852      -4.93422       8.40677      0.878910     -0.756168      -2.04373      -4.30704      -3.95264      -1.62998       3.99854      -2.62304      -1.13736       3.79146       5.11746       5.57139       6.11814       6.28767       6.24027       6.05613       5.77837       5.37756       4.89027       4.34138       3.85286       3.28086       2.81015       2.29396       1.90077       1.47959       1.18752
  35   4 1665.9637    0.2967  0.2540  9.2813 -0.0014       23.7320  0.0112   0.0083   0.0220    0.0287   0.0000       3.50912   439.6325     -0.580461       21.3191     -0.824685      -4.13519      0.732264      0.283087      0.725193     -0.400524      0.691579      0.537188     -0.491072     -0.111643      0.219524     -0.162834    -0.0261628     0.0120470     -0.196797      0.503790      0.670887      0.764613      0.812476      0.745554      0.744081      0.734987      0.708278      0.681191      0.658107      0.610706      0.490024      0.427166      0.354881      0.265906      0.238778      0.204139      0.151806
  35   5 1858.5050    0.4912  0.4675  9.2988 -0.0019       11.7895  0.0150   0.0097   0.0277    0.0427   0.0000       1.33474   440.3800     -0.483053       21.4320     -0.764860      -4.80241      0.370584      0.783998     -0.410723      -1.39817      0.823678      0.193318      0.177303     0.0350538      0.183306     0.0319913     -0.142312      0.149297     -0.124331      0.558173      0.881111      0.830668      0.952152      0.947947      0.987429      0.976361      0.842104      0.847814      0.681239      0.679553      0.607019      0.594615      0.483806      0.394730      0.316099      0.261292      0.198887
  35   6 2044.9139    0.7287  0.7251  9.3161 -0.0007       7.02660  0.0183   0.0113   0.0339    0.0672   0.0000      0.799478   440.0540      0.939927       22.3442      -1.50886      -3.75651       1.45232       1.11469      -1.70167      0.514878      0.190083      0.776738     -0.350395      0.337538    -0.0674856     -0.325610      0.903751      0.556825     -0.100931      0.679517      0.921670      0.998612       1.12148       1.16993       1.12975       1.15330       1.03383      0.961274      0.858237      0.798693      0.677439      0.601663      0.498608      0.406431      0.331803      0.277165      0.216461
  35   7 2226.5249    1.0863  0.8942 10.0780 -0.0015       5.97611  0.0207   0.0155   0.0398    0.0664   0.0000      0.741594   442.2397     -0.255035       20.0837      0.760072      -4.67938      -1.97671     -0.129165    -0.0965337     -0.101144      0.644929     -0.497052      -1.21045     -0.576654      0.461336     0.0586991     0.0469792    -0.0670455     -0.515817      0.710450      0.954819       1.02432       1.10703       1.10643       1.19499       1.11170       1.09467      0.994767      0.867829      0.797449      0.714707      0.611709      0.538188      0.451968      0.352978      0.279307      0.226906
  35   8 2401.4141    1.5997  1.1131 10.6636 -0.0003       3.00406  0.0250   0.0209   0.0445    0.0798   0.0000      0.643659   441.9714      0.177295       18.8928      0.674079      -2.62127     -0.383934      0.597061     -0.503508     -0.438755      0.818397      0.561447      -1.92009     -0.685797      0.712709     0.0695510      0.366493     -0.105321     -0.523330      0.797910       1.05425       1.19403       1.32003       1.30816       1.30607       1.31950       1.20688       1.14359       1.04985      0.940423      0.793976      0.695098      0.594206      0.480397      0.393588      0.322864      0.264589
  35   9 2571.9158    2.2224  1.1534 11.3692 -0.0010       2.22080  0.0261   0.0288   0.0448    0.0839   0.0000      0.601360   439.7140      0.433022       16.5279       1.02225      -4.85616     -0.818555       1.10310      0.343044      -1.21926      0.818152      0.422537     -0.436713      0.188644      0.656575     -0.352675      0.279280    -0.0493507    -0.0500603      0.804008       1.09705       1.17882       1.28025       1.34130       1.31700       1.33034       1.19754       1.17403       1.00093      0.935682      0.849133      0.724389      0.618493      0.492599      0.424584      0.330137      0.268539
  35  10 2740.5573    2.9621  1.0172 12.0855 -0.0016       1.97176  0.0228   0.0403   0.0406    0.0724   0.0000      0.613652   440.4223       1.34279       18.6379      -1.80433      -1.09608      -3.32050      0.169289      -3.70795     -0.364463      -1.70344      0.336993     -0.539999     -0.490389       1.10356    -0.0137426      0.309621     0.0881866     -0.190333      0.756572       1.03743       1.09931       1.24888       1.27513       1.29675       1.25820       1.18190       1.11798      0.988700      0.904747      0.731410      0.648545      0.554397      0.464549      0.365988      0.299946      0.241280
  35  11 2906.8413    3.8063  0.9410 12.6023 -0.0012       1.11397  0.0210   0.0528   0.0385    0.0728   0.0000      0.574324   439.8770      0.706876       18.6279      -1.77109     0.0683257      -3.23195      0.383545      -1.63914     -0.394196      -2.37115     -0.416034     -0.171365    -0.0821845      0.754262     -0.315516      0.380346      0.478723    -0.0155214      0.744358      0.971997       1.04043       1.16902       1.13114       1.13873       1.06897       1.02358      0.990245      0.937120      0.833749      0.738674      0.643059      0.542402      0.461397      0.393751      0.315180      0.245128
  35  12 3069.6343    4.4261  1.0055 12.9912 -0.0012       1.81992  0.0224   0.0602   0.0407    0.0723   0.0000      0.558460   440.4079       1.15926       16.6671      -4.72658      -2.19833      -2.37419      -1.03297      -2.04780       1.31024     -0.896906     -0.650970      0.539378     -0.855271     -0.643541     -0.353560      0.169163     -0.356070      0.479786      0.748335      0.984618       1.06223       1.16604       1.19270       1.21725       1.16389       1.15240       1.05366      0.966635      0.831690      0.767620      0.621156      0.541158      0.445021      0.369350      0.303536      0.249656
  35  13 3229.1924    4.1186  1.3630 12.9475 -0.0011       1.26789  0.0283   0.0500   0.0527    0.0613   0.0000      0.486803   441.1621       4.58681       12.4985      -2.78597      -1.30211      -3.95651      -2.38212      -2.08540     -0.427713   -0.00168703      0.206884       1.44078      -1.37504     0.0625141      0.542871      0.572069      0.182874     -0.152112      0.875843       1.18525       1.29410       1.41271       1.42448       1.37664       1.40610       1.31142       1.21029       1.12438       1.01500      0.912040      0.787006      0.659155      0.553572      0.451202      0.368997      0.283639
  35  14 3386.7488    3.6047  2.0830 12.2733 -0.0004       1.08705  0.0360   0.0349   0.0618    0.0478   0.0000      0.251434   440.2966     -0.143019       14.5144     -0.553131      -3.88911     -0.312295      -2.27782      0.119285       1.60900       2.51384     0.0355204      0.529352      0.328147      -1.05469      -1.34803      0.585830      0.126633     -0.494337       1.08542       1.49101       1.59549       1.76290       1.79124       1.81837       1.80027       1.64831       1.56797       1.41255       1.28982       1.12312      0.959098      0.804083      0.684437      0.553224      0.445622      0.357490
  35  15 3542.9224    2.8747  3.1991 11.7719 -0.0001       1.01037  0.0466   0.0232   0.0818    0.0357   0.0000      0.157351   440.3233     -0.390337       16.7930     -0.738850      0.519014      -1.36990      -3.67022      -1.90530       3.30346      -3.03276       1.33340     -0.723067      0.344644      0.671221     -0.919035     -0.655771      0.183526     -0.344214       1.38608       1.90899       2.03964       2.26802       2.29740       2.31724       2.25252       2.17468       2.02949       1.82687       1.64816       1.43134       1.22931       1.04962      0.875013      0.721552      0.572707      0.464471
  35  16 3697.9649    2.4196  4.8066 11.1116 -0.0010      0.466243  0.0569   0.0159   0.1032    0.0297   0.0000     0.0871967   437.9409      -2.82209       16.0283       2.80007      -5.57774      -6.71540     0.0712997     -0.946841      -3.35780     -0.814099      -2.68497       1.93768      -1.40214      0.689311       2.44827      0.943529      0.948418      0.951869       1.74290       2.37156       2.61238       2.80974       2.87974       2.93067       2.84670       2.70896       2.50340       2.29232       2.04015       1.79651       1.56740       1.33248       1.10797      0.897011      0.722207      0.576151
  35  17 3852.1435    1.9779  7.1031 10.7178 -0.0001      0.486540  0.0790   0.0110   0.1392    0.0251   0.0000     0.0648048   435.7875      -4.06666       16.5100      -8.62320      -4.34686      -5.57446      0.711962      0.809740       1.14696      0.826853      -4.22980       3.66527       1.79219      -1.02462       2.07484     -0.819993       1.10087      0.692751       2.28993       3.16540       3.42720       3.70490       3.79779       3.85161       3.73364       3.57646       3.31341       3.03390       2.71944       2.41791       2.04905       1.78364       1.45923       1.20494      0.972579      0.767855
  35  18 4005.3336    1.6411  9.8906 10.5203 -0.0003      0.199211  0.1148   0.0079   0.1932    0.0217   0.0000     0.0610020   435.6247      -1.50372       15.4733      -7.09965     -0.923741      -4.51107       2.37673      -3.83404      -4.12930      -1.06296      -5.88177      -1.76815      -1.11737      -1.48695     0.0847170      -3.42987    -0.0189344       1.41375       3.06834       4.17957       4.54821       4.98843       5.09879       5.13219       5.01678       4.76472       4.42138       4.06704       3.68084       3.21176       2.76934       2.34691       1.97305       1.62139       1.29045       1.02530
  35  19 4157.9935    1.3816 12.7688 10.3262 -0.0005      0.236791  0.1586   0.0060   0.2539    0.0198   0.0000     0.0641530   436.5827      -1.43086       8.03341       6.68423      -3.32918      -4.36537       1.13586       2.79949      -2.85081      -2.05021       2.12033       10.2010      -3.33765       4.37842      -1.22039      -1.71431      -1.58891     -0.748632       3.91073       5.27568       5.84717       6.36555       6.48914       6.49808       6.35376       6.05924       5.68874       5.14353       4.67586       4.03585       3.56524       3.03144       2.51250       2.07493       1.63217       1.31107
  36   4 1681.9253    0.3181  0.3120  9.2800 -0.0014       15.1702  0.0124   0.0080   0.0240    0.0311   0.0000       2.61560   441.0893      0.241907       21.5218     -0.668083      -2.26251     -0.285772      0.785157      0.108907     -0.219062     -0.483118      0.334486      0.311012      0.296572     -0.103523    -0.0100871    -0.0534781      0.281274     -0.153241      0.551794      0.790242      0.949443       1.05526       1.08898       1.08463       1.07321      0.938153      0.839860      0.789607      0.634655      0.540420      0.455589      0.403617      0.316469      0.266443      0.210704      0.160397
  36   5 1875.4861    0.5050  0.5123  9.3256 -0.0024       11.1115  0.0148   0.0096   0.0294    0.0434   0.0000       1.31733   440.1886    -0.0663500       20.6791      -1.18404      -2.87891     -0.576710       1.03170      0.805412     -0.211125    -0.0853526     0.0488895      -1.06832     -0.189508    -0.0859910     -0.388180      0.282783     0.0729429     -0.340731      0.554152      0.751743      0.787486      0.864235      0.869302      0.903070      0.893236      0.854793      0.828105      0.720629      0.638464      0.544570      0.474450      0.416664      0.367138      0.300612      0.229068      0.186798
  36   6 2063.2130    0.7657  0.6605  9.6909 -0.0005       8.11231  0.0165   0.0122   0.0317    0.0539   0.0000      0.884643   440.6320     -0.652210       20.7504      -1.38893      -2.76342    -0.0324601    -0.0184310     -0.474080      0.887676     -0.553904     -0.940441      0.245856    -0.0720523     -0.431498    -0.0282991     0.0429030    -0.0233931     -0.142419      0.575654      0.782364      0.855858      0.925947      0.982142      0.913403      0.954255      0.856748      0.847577      0.768526      0.675502      0.623838      0.525353      0.446496      0.367430      0.316858      0.258717      0.214654
  36   7 2245.6076    1.1508  0.9068 10.0870  0.0004       4.98278  0.0211   0.0159   0.0376    0.0737   0.0000      0.708393   440.2027      -1.28762       20.7217      0.568271      -2.90872      -1.22616     -0.232987     -0.461142       1.89486      -1.47686      0.726883      0.394095     0.0403827     -0.423917      0.696104      0.555475    -0.0857192    -0.0974780      0.663908      0.903320       1.00255       1.12324       1.11213       1.12329       1.13238       1.04296      0.980370      0.890217      0.806384      0.690000      0.624972      0.526155      0.452344      0.358945      0.291153      0.230080
  36   8 2421.2043    1.6416  1.0684 11.0123 -0.0009       3.13550  0.0238   0.0218   0.0447    0.0687   0.0000      0.673008   439.7925     -0.926490       18.6699      -1.86814      -1.59633      0.676751      0.623548      0.562797      0.162958      -1.66616      0.700149       1.98503      0.281913      0.149006    -0.0866410      0.420026     -0.413184      0.152412      0.745358       1.02916       1.08637       1.23888       1.19003       1.21464       1.18286       1.14821       1.07118      0.999863      0.908928      0.763590      0.680868      0.588223      0.488371      0.410911      0.339289      0.265122
  36   9 2592.8160    2.3542  1.0911 11.5948 -0.0019       2.97127  0.0240   0.0308   0.0434    0.0764   0.0000      0.649686   440.3394       1.41545       23.2204      -1.63111      -3.46760      -1.14705      0.191371       2.07508     -0.106528     -0.274814      0.324835       1.40427     -0.339646     -0.465415     -0.147620     -0.301850      0.345086    -0.0209008      0.768779       1.02177       1.10035       1.22480       1.23762       1.21390       1.16429       1.10780       1.10378      0.974964      0.896937      0.793864      0.703389      0.596846      0.492101      0.416200      0.330770      0.265271
  36  10 2762.7148    3.0912  1.0181 12.3041 -0.0002       1.00622  0.0232   0.0413   0.0399    0.0689   0.0000      0.666249   441.5787      -1.65545       19.0776     0.0613982      -3.08252      -1.21327      0.446219      -2.28969     -0.403260      0.715561     0.0403053     0.0213543      0.456587    -0.0960314    -0.0837618      0.421671     -0.316668    -0.0409748      0.748963      0.943668       1.04583       1.16257       1.19912       1.20744       1.17800       1.10718       1.04308      0.958015      0.856551      0.774639      0.658986      0.541356      0.459059      0.382214      0.316436      0.250995
  36  11 2930.2953    3.9579  1.0094 12.5991 -0.0013      0.674846  0.0223   0.0524   0.0394    0.0770   0.0000      0.527154   441.8974    -0.0653184       18.2517       1.25918      -3.96966      -3.38976       2.18218     -0.632137       2.14965       1.08862      0.350744      -1.30446      -1.21534      0.198753       1.24763      0.394487     0.0549631    -0.0617587      0.715429      0.994701       1.05788       1.18743       1.12285       1.20710       1.17112       1.13231       1.06907      0.946649      0.832133      0.724788      0.640044      0.544163      0.462033      0.375850      0.303771      0.246656
  36  12 3094.3577    4.4010  1.1151 12.9559  0.0002       1.91645  0.0245   0.0573   0.0437    0.0798   0.0000      0.517332   440.8743      -1.74844       16.9469      -1.93705      -3.10010      -2.63211     -0.309205      -2.07738      -1.02714     0.0439167     -0.378008    0.00328297      -1.14807     -0.360210      0.483331     0.0283274      0.313167     -0.574145      0.770084       1.02875       1.09936       1.24622       1.26831       1.30340       1.23923       1.17383       1.12236      0.989601      0.890079      0.792963      0.677311      0.577053      0.496687      0.400748      0.320708      0.257658
  36  13 3255.1894    4.1186  1.4841 12.9494 -0.0004       2.06866  0.0297   0.0476   0.0521    0.0584   0.0000      0.448267   441.0725      0.672210       16.3610      -2.78230      -2.30526     -0.418536     0.0174746      -2.61844      0.915800      0.509622     -0.485857       1.70457     -0.109125      0.336691      0.626966      0.901682     -0.276840      0.364177      0.882354       1.19439       1.29909       1.43196       1.47198       1.47553       1.43461       1.34468       1.28737       1.17892       1.07442      0.943779      0.801823      0.685105      0.562976      0.485416      0.385764      0.302755
  36  14 3413.7584    3.5023  2.2245 12.3032  0.0009      0.773524  0.0366   0.0322   0.0646    0.0418   0.0000      0.247752   438.4605      0.298172       15.6664      -4.50988      -4.18481      -2.00275     -0.716369     -0.380214       4.20304      -1.22473      0.469824      0.826696      -1.45523       1.23896     -0.116635     -0.691502     -0.421311     0.0275002       1.09684       1.47304       1.58441       1.71038       1.76881       1.77182       1.70885       1.69295       1.56010       1.43647       1.29352       1.13930      0.998331      0.831520      0.715675      0.595274      0.474642      0.386576
  36  15 3570.9356    2.8615  3.4810 11.6600 -0.0008      0.768189  0.0470   0.0217   0.0831    0.0341   0.0000      0.132862   440.6778      0.487361       15.1372      -5.67465      -4.84693      -3.92915      -2.66363     -0.121993      -2.37849      -1.56584      -1.89025      -1.40461      -1.40498     -0.657505       1.07011       1.83347      0.632654     -0.123095       1.40325       1.90411       2.10336       2.28147       2.36254       2.36855       2.33478       2.18284       2.08383       1.85507       1.67581       1.47146       1.28508       1.10247      0.909387      0.757524      0.618241      0.484969
  36  16 3726.7455    2.3280  5.1398 11.1949 -0.0004      0.338488  0.0613   0.0149   0.1075    0.0269   0.0000     0.0837239   438.8678      0.787213       14.9057      -4.98906       1.15856      -7.14840      0.420052      -9.64910      0.540546      0.920249      0.220851       4.66262      0.926514     -0.352322      -1.64668    -0.0484235      0.776668     -0.422966       1.77709       2.38974       2.60219       2.86158       2.92836       2.93279       2.93526       2.74108       2.57399       2.37089       2.14865       1.86953       1.62283       1.40092       1.17230      0.970825      0.781655      0.631857
  36  17 3881.8124    1.9422  7.7164 10.6886 -0.0006      0.500742  0.0828   0.0103   0.1486    0.0245   0.0000     0.0581862   438.6116       2.77546       22.8486      -4.79654      -5.26423      -3.31748      -3.06020       2.43903     -0.703169       5.07370      0.721106      -5.49823       2.19244      0.278087      -2.81799      0.560663       1.40308    -0.0400348       2.34567       3.20655       3.50641       3.86150       3.95757       4.01273       3.90442       3.72528       3.46838       3.15922       2.82939       2.50565       2.16446       1.86134       1.55771       1.28604       1.03427      0.815605
  36  18 4035.8645    1.6069 10.6083 10.5515  0.0002      0.387264  0.1228   0.0075   0.2058    0.0211   0.0000     0.0601933   440.0377     -0.634665       7.38626      -7.99238       2.82951      -8.18236      -12.0241      -4.84735       10.1320      -5.26331     -0.647319     -0.425795     -0.288097     -0.344707      -3.01732       1.41600       2.86699      -1.31533       3.15954       4.26243       4.64211       5.11498       5.29690       5.23431       5.17190       4.91495       4.57713       4.23380       3.76543       3.36276       2.92587       2.56508       2.13065       1.78808       1.40596       1.12996
  36  19 4189.2125    1.2994 13.0046 10.3437 -0.0025      0.367660  0.1690   0.0056   0.2606    0.0196   0.0000     0.0699521   444.3140       6.16614       11.0178       5.47896       6.17108       3.34795      -3.76312      -12.0819       17.9564       5.11543      -1.50681      -5.18786      -4.32283       4.71941     -0.608114      0.665389     -0.471983       1.89710       3.99034       5.51083       5.97842       6.50373       6.66701       6.71896       6.57801       6.29875       5.89431       5.47300       4.84426       4.37713       3.71731       3.21446       2.70426       2.23866       1.78958       1.44010
  37   4 1697.6157    0.3262  0.2867  9.3146 -0.0045       15.4819  0.0111   0.0084   0.0224    0.0298   0.0000       2.78843   441.2964      0.145132       20.4336     0.0972770      -2.85423      -1.13298      0.469730     -0.539606      0.100720      0.213789      0.269228      0.150219     -0.536969      0.577932      0.362652      0.172411      0.394582    -0.0820529      0.431741      0.609867      0.673025      0.735552      0.758267      0.749196      0.747584      0.654947      0.630703      0.553601      0.555645      0.456493      0.421294      0.368641      0.300157      0.268083      0.231006      0.175426
  37   5 1892.2856    0.5455  0.5136  9.2689 -0.0016       10.7067  0.0141   0.0098   0.0278    0.0478   0.0000       1.14058   440.9827      -1.54335       19.6402     -0.859238      -3.71109      0.250961     -0.132311     -0.709697      0.348262     -0.391367      0.796437     -0.231238     -0.491786      0.754164     0.0495438     0.0117148     -0.292967     0.0688959      0.548386      0.738333      0.837812      0.943390      0.947252      0.989542      0.943298      0.891642      0.815660      0.743448      0.634264      0.576007      0.507735      0.441375      0.346743      0.305005      0.242263      0.186598
  37   6 2081.2142    0.8184  0.6910  9.5924 -0.0000       7.35627  0.0163   0.0124   0.0319    0.0587   0.0000      0.795536   441.0773      0.843519       19.9971      -1.30466      -3.00186       1.11401      -1.43489     0.0943122      0.261903      -1.05162      -1.28602      0.434187      0.591782    -0.0921573      0.410509      0.263783     0.0973164     0.0148049      0.560342      0.767597      0.844952      0.898159      0.935676      0.916433      0.911917      0.859432      0.825696      0.755132      0.692563      0.597399      0.531938      0.455561      0.383325      0.314414      0.252606      0.211719
  37   7 2264.4594    1.2212  0.9101 10.3143 -0.0003       5.61607  0.0209   0.0168   0.0377    0.0676   0.0000      0.716250   439.5662     -0.415916       20.5746      0.720929      -4.40772      0.477831     -0.333563     -0.230339       2.28298      0.611942      0.559983      0.533285     -0.254970      0.287802      0.889036      0.116346      0.171934      0.120720      0.667075      0.898228      0.955926       1.07035       1.10593       1.11247       1.08833       1.02548      0.973183      0.893663      0.798937      0.703852      0.619053      0.552396      0.453223      0.372722      0.306364      0.247184
  37   8 2440.7985    1.7247  1.2069 10.7895 -0.0030       3.49832  0.0263   0.0212   0.0452    0.0790   0.0000      0.583710   439.4461      -1.90755       19.1336      0.271452      -4.25639      0.186533       2.64905     -0.149203     -0.777086       1.89757      0.450408      0.309802      0.936093      0.672945      0.751226      0.889669     -0.172362     -0.541945      0.756116       1.04329       1.11075       1.23248       1.25511       1.26243       1.24151       1.22757       1.08725       1.05034      0.915835      0.818665      0.729720      0.615988      0.525438      0.426389      0.340706      0.287644
  37   9 2613.4133    2.3884  1.1059 11.7350 -0.0006       3.28920  0.0239   0.0313   0.0443    0.0721   0.0000      0.655930   440.5137     -0.661853       18.6303       1.14138      -1.70398      -2.45471    -0.0372964     -0.878407      0.906040     -0.826243      0.148238      0.343737     -0.835725     -0.437499      0.467100       1.45844      0.527605      0.320184      0.740095       1.02413       1.09166       1.19250       1.24434       1.22562       1.21953       1.15019       1.06365      0.980251      0.909509      0.824799      0.712824      0.601531      0.494649      0.414069      0.341634      0.279490
  37  10 2784.5492    3.2365  1.0038 12.3810 -0.0004      0.931058  0.0219   0.0432   0.0404    0.0701   0.0000      0.607630   442.1544     -0.163821       19.1297     -0.833418      -1.66530     -0.846142      0.478024      -1.09589      0.170109      0.575827     -0.539607      0.143403     0.0146101      0.768873      0.125388      0.318110     -0.266879     0.0225117      0.713772      0.945676       1.03210       1.16006       1.14486       1.17148       1.18365       1.10942       1.01788      0.944898      0.854353      0.727274      0.656610      0.559157      0.484218      0.392122      0.318592      0.255232
  37  11 2953.3351    4.1162  1.0009 12.6273 -0.0017       1.98915  0.0215   0.0539   0.0388    0.0776   0.0000      0.619569   440.0628      0.600472       16.8667     -0.242130    -0.0292597     -0.506502       1.78123      -1.53034     -0.883003      0.589535      0.819247     -0.770138      0.138424      0.367249      0.394894       1.16725      0.128005     -0.424881      0.661886      0.895849      0.954750       1.03585       1.06968       1.07572       1.09781       1.00436      0.974356      0.856849      0.798695      0.699908      0.612402      0.529298      0.446628      0.386499      0.313364      0.244113
  37  12 3118.4941    4.4554  1.1455 13.0019 -0.0001      0.125719  0.0250   0.0563   0.0433    0.0749   0.0000      0.594432   438.8877       1.75036       17.4173      0.277154      -2.69041      -1.94334     -0.149022      0.474023     -0.793911     -0.802039      0.302120     -0.502521      0.270063      0.956711    -0.0531190      0.207562     -0.570129      0.190541      0.743030      0.995830       1.08177       1.21373       1.23541       1.27102       1.21243       1.17980       1.05995      0.984553      0.879953      0.803780      0.679223      0.604410      0.504463      0.426479      0.334442      0.271666
  37  13 3280.6793    4.0525  1.5513 12.8873 -0.0004       1.00582  0.0312   0.0445   0.0518    0.0548   0.0000      0.355772   441.3942      0.726533       16.6255      -1.21969     -0.118508      -3.12412     -0.827040     -0.883004       2.09331      -1.37277      0.745422     -0.968008      0.253857      0.455789     -0.790595      0.806815      0.312474      0.346996      0.896399       1.20615       1.30406       1.42695       1.49857       1.49791       1.46514       1.41795       1.30856       1.21092       1.07206      0.960901      0.829841      0.717637      0.615546      0.506405      0.410325      0.327836
  37  14 3440.5099    3.4301  2.3279 12.2375 -0.0004       1.21144  0.0367   0.0307   0.0653    0.0401   0.0000      0.224493   438.7212      0.400850       16.2477      -1.30854      -2.62300      -5.48174     -0.152357      -2.99704      0.552681       2.70730      0.330989       1.47734       1.46367      0.330642     -0.560273   -0.00774659     -0.255676      0.719654       1.04097       1.40938       1.55236       1.70638       1.73333       1.72634       1.71253       1.67477       1.52199       1.42616       1.28750       1.12670       1.00912      0.859062      0.716079      0.615044      0.492246      0.396971
  37  15 3598.4919    2.7244  3.6847 11.6253 -0.0001      0.483475  0.0488   0.0198   0.0850    0.0319   0.0000      0.128905   439.7842       4.21271       14.1178      -2.01810      -3.25170      -1.42156     0.0970226      -3.16660     -0.297190      -4.07695     -0.675339      0.316144      0.274896      0.709805      -1.16250      0.365938    -0.0812312      0.313943       1.41794       1.94905       2.09473       2.31846       2.38330       2.39770       2.34232       2.18274       2.09212       1.92032       1.74210       1.56035       1.36328       1.17697      0.971402      0.818709      0.659186      0.538147
  37  16 3755.1994    2.2455  5.7607 11.0150 -0.0002      0.364282  0.0648   0.0132   0.1155    0.0260   0.0000     0.0726187   439.6074       2.51979       17.7261      -4.55670       2.79467      0.202772      -3.07398      -4.39988     0.0795430      0.402443      -1.92722     -0.645687       2.88700       3.30443       1.44079     0.0311831      0.132154      0.160755       1.84499       2.49031       2.72124       2.99939       3.06506       3.08079       2.99763       2.88759       2.68604       2.51317       2.26691       2.01416       1.75189       1.52212       1.26620       1.06270      0.863813      0.694849
  37  17 3911.1157    1.8572  8.3505 10.6725 -0.0006      0.433905  0.0902   0.0094   0.1572    0.0230   0.0000     0.0591819   440.8501       3.12705       17.4855      -6.56831       2.92573       2.14456       9.93953      -1.55214      -1.27977      -3.34312       4.19529     -0.622443     -0.188880     -0.856477       3.47056     -0.877223     -0.573364      0.344386       2.44383       3.23694       3.65367       3.92341       4.02489       3.99679       3.98425       3.79426       3.57610       3.26996       3.00010       2.65459       2.33565       1.97915       1.65804       1.40319       1.14558      0.918882
  37  18 4065.8081    1.5529 11.1141 10.5004 -0.0001      0.302316  0.1302   0.0069   0.2131    0.0208   0.0000     0.0588658   430.4793      -5.42530       15.9194      -8.72584      -3.61413       5.25505       12.1732      -5.36602       2.96524       3.25276       5.60413      -1.12564      -3.01698     0.0592313      -1.75399       3.56369       1.53733     -0.552223       3.19747       4.42049       4.73375       5.24874       5.40899       5.38692       5.26693       5.11962       4.77494       4.45530       3.98033       3.54130       3.08639       2.64881       2.23350       1.85386       1.49589       1.22605
  37  19 4220.0782    1.3041 14.4363 10.3362  0.0015      0.433506  0.1786   0.0054   0.2710    0.0181   0.0000     0.0660650   428.3785      -1.10776       3.99783       7.13046      -18.2720     -0.584142      -3.21252       10.5396       1.82209      0.745405      -5.84763      -8.53100      -2.28573       1.67190     -0.499477      -1.90943       2.18637      -2.40551       3.93072       5.35681       5.92539       6.47650       6.64233       6.70426       6.53828       6.21939       5.86567       5.41828       4.89106       4.41201       3.83213       3.28971       2.76465       2.32698       1.86777       1.52500
  38   3 1501.5648    0.1719  0.1807  9.3395 -0.0045       41.4329  0.0117   0.0063   0.0211    0.0236   0.0000       10.4857   441.1250     -0.552623       20.7237     -0.312093      -3.27258       1.33858     0.0303901     -0.612708    -0.0238508      0.395128    -0.0438745      0.275915    -0.0883454     0.0458792    -0.0353642     -0.217774      0.116911      0.134638      0.422909      0.554711      0.546801      0.755412      0.715346      0.645000      0.659253      0.672830      0.672729      0.491188      0.507928      0.413811      0.431274      0.335425      0.278747      0.243943      0.212435      0.166866
  38   5 1908.8558    0.5560  0.5011  9.3855  0.0002       11.5982  0.0133   0.0100   0.0279    0.0437   0.0000       1.24049   440.8415     -0.957496       20.3477     -0.130667      -3.51968     -0.891156      -1.17108     -0.233275      0.152321       1.18078     -0.183218     0.0588306     -0.591154     -0.547646      0.296933      0.262407     0.0559146     -0.129763      0.488689      0.620719      0.703214      0.763690      0.762056      0.810147      0.780912      0.759322      0.722393      0.654217      0.563614      0.505472      0.443028      0.381623      0.337468      0.265510      0.220064      0.180705
  38   6 2099.0431    0.8554  0.7352  9.7169 -0.0021       7.09680  0.0180   0.0128   0.0331    0.0596   0.0000      0.820666   441.3496      0.124554       21.2034      -1.11057      -1.88591      -1.30675      0.481026     -0.981845       1.14427      0.365125       1.09758      0.830789     -0.322122       1.10957      -1.01319     -0.943085     -0.251794    -0.0346952      0.616455      0.806098      0.893279      0.983546      0.990782      0.921851      0.933528      0.892119      0.875000      0.803238      0.735131      0.677376      0.584000      0.493453      0.417169      0.358465      0.294829      0.246984
  38   7 2283.0682    1.2247  1.0137 10.3083 -0.0011       6.26762  0.0221   0.0161   0.0413    0.0689   0.0000      0.698173   439.3775     -0.548504       20.7219     0.0398449      -2.78663       2.02307       1.32728     -0.766100      -1.93980      -1.24325     -0.373640      0.466151      0.526926       1.26389      0.487363     -0.396910     -0.247131   -0.00909675      0.674059      0.843783      0.947061       1.06056       1.09644       1.08290       1.01545       1.03506      0.983209      0.895491      0.786987      0.714987      0.641622      0.558816      0.480633      0.389908      0.314874      0.265953
  38   8 2460.0777    1.8079  1.1198 10.9680 -0.0025       3.46757  0.0246   0.0225   0.0430    0.0751   0.0000      0.641727   440.9610     -0.801984       19.4638    -0.0473877      -3.12049     -0.503548       1.97579     -0.705664       2.00201     -0.557269      0.863896     -0.394549      0.591128      0.223822      0.741651      0.520239     -0.340042   0.000274964      0.686490      0.977391       1.03761       1.15198       1.18575       1.21127       1.15762       1.10973       1.05069      0.973197      0.878811      0.791562      0.688280      0.612451      0.509672      0.424120      0.337000      0.280911
  38   9 2633.7554    2.4811  1.0764 11.8319 -0.0007       2.14316  0.0229   0.0325   0.0427    0.0711   0.0000      0.609135   440.1541       1.47691       21.9239     -0.163899      -3.16540      -1.43055      0.580898      0.951307      0.524175      -2.29085     -0.936816      -1.34442      -1.05044      0.393678     -0.597623       1.04637     -0.354509     -0.134990      0.717365      0.934237       1.02213       1.12044       1.15474       1.18322       1.12832       1.10481       1.05060      0.954477      0.890591      0.751984      0.670445      0.585530      0.484546      0.415066      0.351387      0.275460
  38  10 2806.1137    3.4388  1.0287 12.2297 -0.0010       2.06861  0.0215   0.0439   0.0394    0.0751   0.0000      0.593690   440.5162      0.251569       21.6011      0.334783      -3.68800      -2.36502       1.61961      -2.44667   -0.00133497     -0.351571      0.233015      0.133577     -0.181647      0.877225      0.639149     -0.716111     0.0191389      0.608698      0.653243      0.874045      0.925300       1.05321       1.03534       1.05181       1.00573       1.03109      0.958424      0.894630      0.788493      0.704612      0.611923      0.534503      0.464284      0.381111      0.307818      0.254539
  38  11 2975.9251    4.0970  1.0428 12.9644 -0.0023      0.956523  0.0221   0.0539   0.0410    0.0670   0.0000      0.620741   441.2803      0.851161       18.7366     -0.127918      -1.50805      -2.91281      0.243608      -1.61994      -1.66344      -1.10334     -0.697809     -0.622289      -1.13718     -0.566227     -0.781158      0.181667      -1.05232     -0.110898      0.676463      0.927506      0.981323       1.08031       1.09487       1.10370       1.07750       1.05977       1.03428      0.957522      0.814739      0.728776      0.628325      0.568554      0.474270      0.405915      0.332416      0.273482
  38  12 3142.3677    4.4222  1.1473 13.0281  0.0003      0.808689  0.0246   0.0550   0.0429    0.0734   0.0000      0.523577   440.2371       1.21676       15.4863      -2.68305      -2.70227      -5.63297       1.60807      -1.75407     -0.497139     -0.961620     -0.705901      0.814993      0.174366      0.566406     -0.497742      0.118949     -0.168198      0.103685      0.711897      0.992367       1.05249       1.15331       1.16984       1.23555       1.20342       1.12417       1.07283      0.973199      0.886785      0.799812      0.707380      0.596639      0.503408      0.427108      0.342192      0.282502
  38  13 3305.7835    3.9973  1.6718 12.7189 -0.0004       1.55989  0.0304   0.0417   0.0536    0.0521   0.0000      0.344696   439.4145      0.285849       18.3010       1.30291      0.118353      -2.92023     -0.434508      -2.24111     -0.450042      -1.01166     -0.824821     -0.314907      0.714126      0.765335      0.331867      0.938147     0.0459645      0.306292      0.885415       1.19424       1.27559       1.44829       1.48359       1.50714       1.45573       1.36007       1.31330       1.20415       1.06402      0.968223      0.834969      0.753828      0.633716      0.528082      0.440316      0.342647
  38  14 3466.7627    3.2601  2.6442 12.0875 -0.0004      0.601454  0.0391   0.0270   0.0691    0.0372   0.0000      0.190663   440.9549       1.79881       17.3395      0.728774       1.13595      -6.90804       1.27003      -1.04315      0.175685     -0.953263       3.29120      0.679435     0.0129184      0.761506     -0.261296       1.50344     -0.231006     -0.174009       1.13081       1.47979       1.66216       1.76578       1.82837       1.87117       1.84542       1.78749       1.63138       1.52783       1.39003       1.22877       1.07383      0.924437      0.799681      0.656696      0.540823      0.439026
  38  15 3625.9342    2.6202  4.2924 11.4491 -0.0009      0.613823  0.0523   0.0175   0.0923    0.0290   0.0000      0.100225   438.3421       3.70014       17.1047      -1.09520      -4.36031      -1.70884      -7.51343      -6.03270      -3.58529       3.83586       1.11273      0.135718      -1.26274     -0.379764      0.195627       1.35517       1.53826      0.513097       1.46728       1.96204       2.15144       2.39770       2.42784       2.46757       2.41181       2.32436       2.19645       2.02644       1.83429       1.64065       1.42584       1.23540       1.05579      0.881379      0.716143      0.585284
  38  16 3783.4957    2.2013  6.4483 10.8503 -0.0003      0.398306  0.0682   0.0119   0.1233    0.0251   0.0000     0.0659312   442.5432       2.97491       12.9504      -9.67590       3.43423      -6.37120      -2.50002      -3.75930      -6.37784       2.52266     -0.882568       2.42385      0.617305       1.35496      -3.45863       1.37925     -0.985613      -1.46846       1.89112       2.50513       2.78185       2.99715       3.13383       3.19980       3.08577       3.00060       2.82000       2.61159       2.35380       2.11198       1.82023       1.57180       1.33035       1.12342      0.903964      0.749976
  38  17 3940.0574    1.8157  8.9337 10.6089  0.0003      0.362255  0.0962   0.0086   0.1653    0.0224   0.0000     0.0575024   443.4985      0.175610       13.2227       6.24347       7.22758      -10.0623     -0.274730       3.18939      -7.80264       1.24039      -4.10568      -5.60008     -0.761231      -1.23345     -0.180705      0.888956     -0.200136      0.100622       2.46336       3.34983       3.68227       4.00390       4.07626       4.19673       4.07386       3.95934       3.71890       3.41308       3.07582       2.80339       2.44446       2.12697       1.79336       1.50585       1.21853      0.994288
  38  18 4095.4838    1.4762 11.5437 10.4941 -0.0007      0.367088  0.1400   0.0065   0.2205    0.0203   0.0000     0.0685088   440.5495      -8.04758       9.50385      -7.04259      -1.73676       5.10562       6.60070       8.16765      0.230178      -3.75284       7.06260       4.52587     -0.665483       3.17769       3.76716     -0.557319     -0.661716       1.64569       3.25053       4.46373       4.98991       5.37272       5.63986       5.62042       5.52877       5.25686       4.97003       4.58297       4.18323       3.74122       3.24994       2.84479       2.35443       1.99036       1.61847       1.31405
  39   3 1516.0519    0.1924  0.1520  9.2907 -0.0120       26.0904  0.0093   0.0079   0.0171    0.0242   0.0000       8.84149   441.0803      0.279344       20.4050     -0.541525      -2.18733      0.472942      0.514471     -0.380847      0.528263      0.144122     -0.305084   1.60504e-05      0.168235     0.0288526     -0.339501     0.0618418     -0.283205     -0.107964      0.354412      0.482792      0.511389      0.581088      0.595287      0.594773      0.543647      0.513096      0.491121      0.506393      0.456169      0.415491      0.363189      0.320200      0.271979      0.213576      0.197483      0.149166
  39   4 1728.2907    0.3543  0.3642  9.2931 -0.0026       17.0011  0.0130   0.0080   0.0239    0.0319   0.0000       2.16520   441.3528    -0.0514759       21.2205     -0.997371      -2.63167      0.716762     0.0320387     0.0940867      0.211682      0.790242      0.186576      0.490614     -0.471187      0.231735      0.664238    -0.0989847     -0.245631     0.0723217      0.457899      0.649898      0.683141      0.749912      0.732879      0.746639      0.741807      0.723834      0.725000      0.637033      0.600180      0.509877      0.480511      0.392188      0.345699      0.294641      0.249624      0.188090
  39   5 1925.2760    0.5855  0.5245  9.5321 -0.0001       11.1906  0.0141   0.0101   0.0270    0.0420   0.0000       1.16460   440.8312      0.124699       21.0215     -0.468085      -2.67159     -0.488448       1.27701    0.00550320      0.197476     -0.393018     -0.740745    -0.0817528     -0.301343      0.804394     -0.262466      0.209325      0.198785      0.191417      0.525961      0.719252      0.777099      0.833293      0.806158      0.823668      0.812370      0.798693      0.742902      0.703380      0.639529      0.574701      0.520312      0.446523      0.385105      0.330841      0.262738      0.214350
  39   6 2116.6901    0.8634  0.8077  9.7307 -0.0001       7.50202  0.0188   0.0121   0.0350    0.0601   0.0000      0.770810   442.6663     -0.676728       20.9252      -1.37613      -1.82587    -0.0459840     -0.320141      -1.16387     -0.529953     0.0362838     -0.418627     -0.197448      0.188986     -0.781911      0.210383      0.150301    -0.0789271     -0.193897      0.578215      0.829238      0.880081      0.975817       1.00323       1.00661       1.01849      0.932244      0.857035      0.806727      0.751908      0.666984      0.610504      0.522186      0.429490      0.378462      0.296961      0.256976
  39   7 2301.3595    1.2743  1.0344 10.5057 -0.0002       5.43704  0.0227   0.0167   0.0418    0.0636   0.0000      0.703792   440.6865     -0.764003       19.0499      -1.71289      -4.62429      0.399703       1.84347     -0.104740      0.418925      -1.63655      -1.11128     -0.469876    -0.0712955      0.633099      0.359579     -0.396233     -0.141631     -0.374773      0.634598      0.883814      0.923522       1.09489       1.07775       1.09440       1.07188       1.01975      0.988942      0.893936      0.824442      0.729792      0.648599      0.566395      0.475931      0.393204      0.336711      0.262653
  39   8 2479.1913    1.8724  1.0814 11.2258 -0.0027       4.40308  0.0230   0.0242   0.0434    0.0696   0.0000      0.673865   441.3784      0.275074       21.3928      -1.61285      -3.12984      -1.93154       2.68706      0.310553     -0.231455      -1.57566      -1.57285    -0.0354540      0.586970       1.44220      -1.18711     -0.698584    -0.0882874      0.411667      0.679810      0.910483       1.00273       1.09635       1.12264       1.17205       1.12022       1.10864       1.02050      0.941929      0.844458      0.758059      0.673247      0.568912      0.491457      0.401217      0.347833      0.283340
  39   9 2653.9115    2.6521  1.0753 11.8436  0.0002       1.84059  0.0231   0.0331   0.0397    0.0743   0.0000      0.597606   442.5649      -1.30803       20.5072      -3.51787      -3.12419      -2.01840      0.671649     -0.958849     -0.167793    -0.0578413     -0.256716     0.0745621      0.238969      0.291463      0.306378    -0.0610817      0.255970      0.230347      0.670909      0.917573       1.00038       1.10908       1.13365       1.13373       1.14065       1.05707       1.01426      0.900657      0.871883      0.766883      0.678259      0.592431      0.508144      0.432635      0.353207      0.288687
  39  10 2827.3248    3.4416  1.0566 12.3647 -0.0016       1.90288  0.0218   0.0435   0.0412    0.0719   0.0000      0.608657   440.0330      0.987629       17.6787     -0.334074      -3.07808      -1.96034      0.952610      -1.40876      0.233671       1.58531      0.810033      0.692417      0.743119     -0.310136       1.26224       1.03827      0.424025     -0.527886      0.649884      0.867927      0.944873       1.04593       1.05751       1.04929       1.06637       1.01292      0.967911      0.890487      0.835383      0.718276      0.638408      0.554468      0.463096      0.397617      0.325508      0.265103
[truncated: 813,847 more chars]
