# Supplementary material for: Global-Mode Analysis of Full-Disk Data from the Michelson Doppler Imager and the Helioseismic and Magnetic Imager
Source: Sol Phys. 2018 Jan 31;293(2):29. doi: 10.1007/s11207-017-1201-5 (PMC6566312; doi:10.1007/s11207-017-1201-5)
Supplement: Supplementary file 3 — (TAR 230.0 MB) [file 11207_2017_1201_MOESM3_ESM.tar › MDI/mdivwcomm.5540.36]

   0  12 1822.1562    0.4366  0.4182  9.4896  0.0000  0.1339   0.1041   0.3282    0.3321   0.0000     0.0000       0.00000       0.00000       0.00000       0.00000       0.00000       0.00000       0.00000       0.00000       0.00000       0.00000       0.00000       0.00000       0.00000       0.00000       0.00000       0.00000       0.00000       0.00000       0.00000       0.00000       0.00000       0.00000       0.00000       0.00000       0.00000       0.00000       0.00000       0.00000       0.00000       0.00000       0.00000       0.00000       0.00000       0.00000       0.00000       0.00000       0.00000       0.00000       0.00000       0.00000       0.00000       0.00000       0.00000       0.00000       0.00000       0.00000       0.00000       0.00000       0.00000       0.00000       0.00000       0.00000       0.00000       0.00000       0.00000       0.00000       0.00000       0.00000       0.00000       0.00000       0.00000       0.00000       0.00000       0.00000       0.00000       0.00000       0.00000       0.00000       0.00000       0.00000       0.00000
   0  16 2362.7936    1.4943  0.6825 10.8283  0.0000  0.2293   0.3076   0.3241    0.8822   0.0000     0.0000       0.00000       0.00000       0.00000       0.00000       0.00000       0.00000       0.00000       0.00000       0.00000       0.00000       0.00000       0.00000       0.00000       0.00000       0.00000       0.00000       0.00000       0.00000       0.00000       0.00000       0.00000       0.00000       0.00000       0.00000       0.00000       0.00000       0.00000       0.00000       0.00000       0.00000       0.00000       0.00000       0.00000       0.00000       0.00000       0.00000       0.00000       0.00000       0.00000       0.00000       0.00000       0.00000       0.00000       0.00000       0.00000       0.00000       0.00000       0.00000       0.00000       0.00000       0.00000       0.00000       0.00000       0.00000       0.00000       0.00000       0.00000       0.00000       0.00000       0.00000       0.00000       0.00000       0.00000       0.00000       0.00000       0.00000       0.00000       0.00000       0.00000       0.00000       0.00000
   1  12 1885.0436    0.5399  0.4202  9.9638  0.0000  0.0959   0.0774   0.1961    0.2311   0.0000   399.0483       14.6519       0.00000       0.00000       0.00000       0.00000       0.00000       0.00000       0.00000       0.00000       0.00000       0.00000       0.00000       0.00000       0.00000       0.00000       0.00000       0.00000       0.00000       0.00000       0.00000       0.00000       0.00000       0.00000       0.00000       0.00000       0.00000       0.00000       0.00000       0.00000       0.00000       0.00000       0.00000       0.00000       0.00000       0.00000       109.084       52.3850       0.00000       0.00000       0.00000       0.00000       0.00000       0.00000       0.00000       0.00000       0.00000       0.00000       0.00000       0.00000       0.00000       0.00000       0.00000       0.00000       0.00000       0.00000       0.00000       0.00000       0.00000       0.00000       0.00000       0.00000       0.00000       0.00000       0.00000       0.00000       0.00000       0.00000       0.00000       0.00000       0.00000       0.00000
   1  13 2020.8344    0.6408  0.9392  9.6860  0.0000  0.1557   0.0649   0.2467    0.3740   0.0000   417.3876       5.20583       0.00000       0.00000       0.00000       0.00000       0.00000       0.00000       0.00000       0.00000       0.00000       0.00000       0.00000       0.00000       0.00000       0.00000       0.00000       0.00000       0.00000       0.00000       0.00000       0.00000       0.00000       0.00000       0.00000       0.00000       0.00000       0.00000       0.00000       0.00000       0.00000       0.00000       0.00000       0.00000       0.00000       0.00000       216.690       93.7165       0.00000       0.00000       0.00000       0.00000       0.00000       0.00000       0.00000       0.00000       0.00000       0.00000       0.00000       0.00000       0.00000       0.00000       0.00000       0.00000       0.00000       0.00000       0.00000       0.00000       0.00000       0.00000       0.00000       0.00000       0.00000       0.00000       0.00000       0.00000       0.00000       0.00000       0.00000       0.00000       0.00000       0.00000
   1  14 2156.4950    0.9517  2.4404  8.8155  0.1100  0.1993   0.0762   0.4886    0.4722   0.0000   354.5615      -35.8572       0.00000       0.00000       0.00000       0.00000       0.00000       0.00000       0.00000       0.00000       0.00000       0.00000       0.00000       0.00000       0.00000       0.00000       0.00000       0.00000       0.00000       0.00000       0.00000       0.00000       0.00000       0.00000       0.00000       0.00000       0.00000       0.00000       0.00000       0.00000       0.00000       0.00000       0.00000       0.00000       0.00000       0.00000       268.036       122.182       0.00000       0.00000       0.00000       0.00000       0.00000       0.00000       0.00000       0.00000       0.00000       0.00000       0.00000       0.00000       0.00000       0.00000       0.00000       0.00000       0.00000       0.00000       0.00000       0.00000       0.00000       0.00000       0.00000       0.00000       0.00000       0.00000       0.00000       0.00000       0.00000       0.00000       0.00000       0.00000       0.00000       0.00000
   1  15 2291.7062    1.3465  1.5702 -3.2224  0.0000  0.1529   0.0995   0.3393 1000.0000   0.0000   395.7668      -51.8448       0.00000       0.00000       0.00000       0.00000       0.00000       0.00000       0.00000       0.00000       0.00000       0.00000       0.00000       0.00000       0.00000       0.00000       0.00000       0.00000       0.00000       0.00000       0.00000       0.00000       0.00000       0.00000       0.00000       0.00000       0.00000       0.00000       0.00000       0.00000       0.00000       0.00000       0.00000       0.00000       0.00000       0.00000       172.993       82.1667       0.00000       0.00000       0.00000       0.00000       0.00000       0.00000       0.00000       0.00000       0.00000       0.00000       0.00000       0.00000       0.00000       0.00000       0.00000       0.00000       0.00000       0.00000       0.00000       0.00000       0.00000       0.00000       0.00000       0.00000       0.00000       0.00000       0.00000       0.00000       0.00000       0.00000       0.00000       0.00000       0.00000       0.00000
   1  20 2963.2720    4.1104  0.9222  0.7608  0.0000  0.0903   0.3031   0.2281 1000.0000   0.0000   521.9129      -27.8680       0.00000       0.00000       0.00000       0.00000       0.00000       0.00000       0.00000       0.00000       0.00000       0.00000       0.00000       0.00000       0.00000       0.00000       0.00000       0.00000       0.00000       0.00000       0.00000       0.00000       0.00000       0.00000       0.00000       0.00000       0.00000       0.00000       0.00000       0.00000       0.00000       0.00000       0.00000       0.00000       0.00000       0.00000       104.588       67.2893       0.00000       0.00000       0.00000       0.00000       0.00000       0.00000       0.00000       0.00000       0.00000       0.00000       0.00000       0.00000       0.00000       0.00000       0.00000       0.00000       0.00000       0.00000       0.00000       0.00000       0.00000       0.00000       0.00000       0.00000       0.00000       0.00000       0.00000       0.00000       0.00000       0.00000       0.00000       0.00000       0.00000       0.00000
   1  23 3368.3854    3.8170  1.5643  9.9324  0.0000  0.1524   0.2527   0.3335    6.7582   0.0000   371.7443      -62.0255       0.00000       0.00000       0.00000       0.00000       0.00000       0.00000       0.00000       0.00000       0.00000       0.00000       0.00000       0.00000       0.00000       0.00000       0.00000       0.00000       0.00000       0.00000       0.00000       0.00000       0.00000       0.00000       0.00000       0.00000       0.00000       0.00000       0.00000       0.00000       0.00000       0.00000       0.00000       0.00000       0.00000       0.00000       190.280       98.9440       0.00000       0.00000       0.00000       0.00000       0.00000       0.00000       0.00000       0.00000       0.00000       0.00000       0.00000       0.00000       0.00000       0.00000       0.00000       0.00000       0.00000       0.00000       0.00000       0.00000       0.00000       0.00000       0.00000       0.00000       0.00000       0.00000       0.00000       0.00000       0.00000       0.00000       0.00000       0.00000       0.00000       0.00000
   2  13 2081.9821    0.8870  1.0479  8.1778  0.0000  0.1136   0.0505   0.1954    1.1367   0.0000   422.1903      -3.62686      -10.2598     -0.998176       0.00000       0.00000       0.00000       0.00000       0.00000       0.00000       0.00000       0.00000       0.00000       0.00000       0.00000       0.00000       0.00000       0.00000       0.00000       0.00000       0.00000       0.00000       0.00000       0.00000       0.00000       0.00000       0.00000       0.00000       0.00000       0.00000       0.00000       0.00000       0.00000       0.00000       0.00000       0.00000       98.5785       74.6835       33.4372       8.63814       0.00000       0.00000       0.00000       0.00000       0.00000       0.00000       0.00000       0.00000       0.00000       0.00000       0.00000       0.00000       0.00000       0.00000       0.00000       0.00000       0.00000       0.00000       0.00000       0.00000       0.00000       0.00000       0.00000       0.00000       0.00000       0.00000       0.00000       0.00000       0.00000       0.00000       0.00000       0.00000
   2  14 2217.5084    1.0876  0.8418  8.1533  0.0000  0.1058   0.0745   0.1572    1.8355   0.0000   371.4412      -41.8021      0.906848       5.63974       0.00000       0.00000       0.00000       0.00000       0.00000       0.00000       0.00000       0.00000       0.00000       0.00000       0.00000       0.00000       0.00000       0.00000       0.00000       0.00000       0.00000       0.00000       0.00000       0.00000       0.00000       0.00000       0.00000       0.00000       0.00000       0.00000       0.00000       0.00000       0.00000       0.00000       0.00000       0.00000       73.4750       60.2650       34.7087       9.87234       0.00000       0.00000       0.00000       0.00000       0.00000       0.00000       0.00000       0.00000       0.00000       0.00000       0.00000       0.00000       0.00000       0.00000       0.00000       0.00000       0.00000       0.00000       0.00000       0.00000       0.00000       0.00000       0.00000       0.00000       0.00000       0.00000       0.00000       0.00000       0.00000       0.00000       0.00000       0.00000
   2  15 2352.2255    1.5061  1.1374  5.1805  0.0000  0.0934   0.0938   0.2397   89.2253   0.0000   437.8220       32.2170       29.5015       2.42994       0.00000       0.00000       0.00000       0.00000       0.00000       0.00000       0.00000       0.00000       0.00000       0.00000       0.00000       0.00000       0.00000       0.00000       0.00000       0.00000       0.00000       0.00000       0.00000       0.00000       0.00000       0.00000       0.00000       0.00000       0.00000       0.00000       0.00000       0.00000       0.00000       0.00000       0.00000       0.00000       80.2372       59.6423       28.4980       8.74524       0.00000       0.00000       0.00000       0.00000       0.00000       0.00000       0.00000       0.00000       0.00000       0.00000       0.00000       0.00000       0.00000       0.00000       0.00000       0.00000       0.00000       0.00000       0.00000       0.00000       0.00000       0.00000       0.00000       0.00000       0.00000       0.00000       0.00000       0.00000       0.00000       0.00000       0.00000       0.00000
   2  16 2485.8230    1.7315  1.6137  9.1697  0.0003  0.1091   0.0864   0.2526    1.3623   0.0000   440.6191       59.9413       3.88130       5.68296       0.00000       0.00000       0.00000       0.00000       0.00000       0.00000       0.00000       0.00000       0.00000       0.00000       0.00000       0.00000       0.00000       0.00000       0.00000       0.00000       0.00000       0.00000       0.00000       0.00000       0.00000       0.00000       0.00000       0.00000       0.00000       0.00000       0.00000       0.00000       0.00000       0.00000       0.00000       0.00000       89.9089       70.2174       34.2760       11.2485       0.00000       0.00000       0.00000       0.00000       0.00000       0.00000       0.00000       0.00000       0.00000       0.00000       0.00000       0.00000       0.00000       0.00000       0.00000       0.00000       0.00000       0.00000       0.00000       0.00000       0.00000       0.00000       0.00000       0.00000       0.00000       0.00000       0.00000       0.00000       0.00000       0.00000       0.00000       0.00000
   2  20 3024.6681    4.3220  1.0079  0.9807  0.0000  0.0835   0.2493   0.1788 1000.0000   0.0000   429.6854       4.05918      0.237643       5.68729       0.00000       0.00000       0.00000       0.00000       0.00000       0.00000       0.00000       0.00000       0.00000       0.00000       0.00000       0.00000       0.00000       0.00000       0.00000       0.00000       0.00000       0.00000       0.00000       0.00000       0.00000       0.00000       0.00000       0.00000       0.00000       0.00000       0.00000       0.00000       0.00000       0.00000       0.00000       0.00000       68.4148       59.1939       25.6140       9.61701       0.00000       0.00000       0.00000       0.00000       0.00000       0.00000       0.00000       0.00000       0.00000       0.00000       0.00000       0.00000       0.00000       0.00000       0.00000       0.00000       0.00000       0.00000       0.00000       0.00000       0.00000       0.00000       0.00000       0.00000       0.00000       0.00000       0.00000       0.00000       0.00000       0.00000       0.00000       0.00000
   2  22 3294.8949    4.3487  1.8092 -0.1938  0.0000  0.0998   0.1959   0.2330 1000.0000   0.0000   428.6860       82.4517      -15.3448      -5.76057       0.00000       0.00000       0.00000       0.00000       0.00000       0.00000       0.00000       0.00000       0.00000       0.00000       0.00000       0.00000       0.00000       0.00000       0.00000       0.00000       0.00000       0.00000       0.00000       0.00000       0.00000       0.00000       0.00000       0.00000       0.00000       0.00000       0.00000       0.00000       0.00000       0.00000       0.00000       0.00000       68.4899       54.3462       38.0489       12.5438       0.00000       0.00000       0.00000       0.00000       0.00000       0.00000       0.00000       0.00000       0.00000       0.00000       0.00000       0.00000       0.00000       0.00000       0.00000       0.00000       0.00000       0.00000       0.00000       0.00000       0.00000       0.00000       0.00000       0.00000       0.00000       0.00000       0.00000       0.00000       0.00000       0.00000       0.00000       0.00000
   2  23 3430.6009    3.5909  2.3499 10.3327  0.0144  0.1168   0.1459   0.2712    4.5149   0.0000   310.0062      -27.9554      -46.4785       17.4476       0.00000       0.00000       0.00000       0.00000       0.00000       0.00000       0.00000       0.00000       0.00000       0.00000       0.00000       0.00000       0.00000       0.00000       0.00000       0.00000       0.00000       0.00000       0.00000       0.00000       0.00000       0.00000       0.00000       0.00000       0.00000       0.00000       0.00000       0.00000       0.00000       0.00000       0.00000       0.00000       88.3759       70.0617       42.6049       14.3291       0.00000       0.00000       0.00000       0.00000       0.00000       0.00000       0.00000       0.00000       0.00000       0.00000       0.00000       0.00000       0.00000       0.00000       0.00000       0.00000       0.00000       0.00000       0.00000       0.00000       0.00000       0.00000       0.00000       0.00000       0.00000       0.00000       0.00000       0.00000       0.00000       0.00000       0.00000       0.00000
   3  13 2137.5772    0.7043  0.7542 10.1678 -0.0135  0.0892   0.0551   0.1792    0.2539   0.0000   494.1731       34.2102      -53.7476       2.91962       3.79543      -2.42543       0.00000       0.00000       0.00000       0.00000       0.00000       0.00000       0.00000       0.00000       0.00000       0.00000       0.00000       0.00000       0.00000       0.00000       0.00000       0.00000       0.00000       0.00000       0.00000       0.00000       0.00000       0.00000       0.00000       0.00000       0.00000       0.00000       0.00000       0.00000       0.00000       0.00000       53.6268       50.6449       33.5870       15.7203       6.92017       1.96101       0.00000       0.00000       0.00000       0.00000       0.00000       0.00000       0.00000       0.00000       0.00000       0.00000       0.00000       0.00000       0.00000       0.00000       0.00000       0.00000       0.00000       0.00000       0.00000       0.00000       0.00000       0.00000       0.00000       0.00000       0.00000       0.00000       0.00000       0.00000       0.00000       0.00000
   3  14 2273.3063    1.0392  0.9595 10.4680  0.0000  0.0777   0.0669   0.1792    0.2780   0.0000   414.3525      -11.6519       6.06154      -9.51727       6.50313      0.301624       0.00000       0.00000       0.00000       0.00000       0.00000       0.00000       0.00000       0.00000       0.00000       0.00000       0.00000       0.00000       0.00000       0.00000       0.00000       0.00000       0.00000       0.00000       0.00000       0.00000       0.00000       0.00000       0.00000       0.00000       0.00000       0.00000       0.00000       0.00000       0.00000       0.00000       31.4968       39.0074       23.9629       16.3320       6.46594       2.80723       0.00000       0.00000       0.00000       0.00000       0.00000       0.00000       0.00000       0.00000       0.00000       0.00000       0.00000       0.00000       0.00000       0.00000       0.00000       0.00000       0.00000       0.00000       0.00000       0.00000       0.00000       0.00000       0.00000       0.00000       0.00000       0.00000       0.00000       0.00000       0.00000       0.00000
   3  15 2407.6436    1.4226  0.9261 10.6614  0.0000  0.0836   0.0930   0.1571    0.4498   0.0000   368.2838      -61.3066       37.6225       6.61143      -14.7906       1.75991       0.00000       0.00000       0.00000       0.00000       0.00000       0.00000       0.00000       0.00000       0.00000       0.00000       0.00000       0.00000       0.00000       0.00000       0.00000       0.00000       0.00000       0.00000       0.00000       0.00000       0.00000       0.00000       0.00000       0.00000       0.00000       0.00000       0.00000       0.00000       0.00000       0.00000       51.1999       49.0049       31.5163       14.3586       7.03322       2.06811       0.00000       0.00000       0.00000       0.00000       0.00000       0.00000       0.00000       0.00000       0.00000       0.00000       0.00000       0.00000       0.00000       0.00000       0.00000       0.00000       0.00000       0.00000       0.00000       0.00000       0.00000       0.00000       0.00000       0.00000       0.00000       0.00000       0.00000       0.00000       0.00000       0.00000
   3  17 2675.9931    2.2657  1.0629 10.9557 -0.0104  0.0799   0.1362   0.1913    1.1399   0.0000   412.8625       7.31844       56.6965       10.1130      -9.63805      0.239214       0.00000       0.00000       0.00000       0.00000       0.00000       0.00000       0.00000       0.00000       0.00000       0.00000       0.00000       0.00000       0.00000       0.00000       0.00000       0.00000       0.00000       0.00000       0.00000       0.00000       0.00000       0.00000       0.00000       0.00000       0.00000       0.00000       0.00000       0.00000       0.00000       0.00000       41.4492       42.6075       27.5144       14.4309       6.51772       2.07607       0.00000       0.00000       0.00000       0.00000       0.00000       0.00000       0.00000       0.00000       0.00000       0.00000       0.00000       0.00000       0.00000       0.00000       0.00000       0.00000       0.00000       0.00000       0.00000       0.00000       0.00000       0.00000       0.00000       0.00000       0.00000       0.00000       0.00000       0.00000       0.00000       0.00000
   3  18 2811.3147    3.3413  0.6484 11.6301  0.0000  0.0441   0.2382   0.1478    0.5556   0.0000   466.4763      -19.9016      -12.1112       33.3719       1.23907      0.745742       0.00000       0.00000       0.00000       0.00000       0.00000       0.00000       0.00000       0.00000       0.00000       0.00000       0.00000       0.00000       0.00000       0.00000       0.00000       0.00000       0.00000       0.00000       0.00000       0.00000       0.00000       0.00000       0.00000       0.00000       0.00000       0.00000       0.00000       0.00000       0.00000       0.00000       22.5526       23.3918       16.5433       9.01768       4.69324       1.19954       0.00000       0.00000       0.00000       0.00000       0.00000       0.00000       0.00000       0.00000       0.00000       0.00000       0.00000       0.00000       0.00000       0.00000       0.00000       0.00000       0.00000       0.00000       0.00000       0.00000       0.00000       0.00000       0.00000       0.00000       0.00000       0.00000       0.00000       0.00000       0.00000       0.00000
   3  19 2946.8825    3.5979  1.0646 12.0342  0.0000  0.0802   0.1922   0.1943    0.6354   0.0000   456.3117       12.0433       8.72932      -2.68325       4.57229     -0.433269       0.00000       0.00000       0.00000       0.00000       0.00000       0.00000       0.00000       0.00000       0.00000       0.00000       0.00000       0.00000       0.00000       0.00000       0.00000       0.00000       0.00000       0.00000       0.00000       0.00000       0.00000       0.00000       0.00000       0.00000       0.00000       0.00000       0.00000       0.00000       0.00000       0.00000       33.3328       37.9347       30.5807       11.5333       9.74139       2.66069       0.00000       0.00000       0.00000       0.00000       0.00000       0.00000       0.00000       0.00000       0.00000       0.00000       0.00000       0.00000       0.00000       0.00000       0.00000       0.00000       0.00000       0.00000       0.00000       0.00000       0.00000       0.00000       0.00000       0.00000       0.00000       0.00000       0.00000       0.00000       0.00000       0.00000
   3  20 3082.3202    4.4134  0.9797 12.0508  0.0000  0.0623   0.2532   0.1621    0.7916   0.0000   363.0513      -7.12753      -6.33201       14.0634      -4.26868      0.241712       0.00000       0.00000       0.00000       0.00000       0.00000       0.00000       0.00000       0.00000       0.00000       0.00000       0.00000       0.00000       0.00000       0.00000       0.00000       0.00000       0.00000       0.00000       0.00000       0.00000       0.00000       0.00000       0.00000       0.00000       0.00000       0.00000       0.00000       0.00000       0.00000       0.00000       36.7169       34.8786       23.0217       12.6886       4.96785       1.51816       0.00000       0.00000       0.00000       0.00000       0.00000       0.00000       0.00000       0.00000       0.00000       0.00000       0.00000       0.00000       0.00000       0.00000       0.00000       0.00000       0.00000       0.00000       0.00000       0.00000       0.00000       0.00000       0.00000       0.00000       0.00000       0.00000       0.00000       0.00000       0.00000       0.00000
   3  21 3217.5643    4.2740  1.3117 11.7096  0.0222  0.0643   0.2212   0.2286    0.7508   0.0000   474.9733       11.0334       6.66022   -0.00861194      -8.33924      -3.31363       0.00000       0.00000       0.00000       0.00000       0.00000       0.00000       0.00000       0.00000       0.00000       0.00000       0.00000       0.00000       0.00000       0.00000       0.00000       0.00000       0.00000       0.00000       0.00000       0.00000       0.00000       0.00000       0.00000       0.00000       0.00000       0.00000       0.00000       0.00000       0.00000       0.00000       35.7184       31.5774       23.5612       13.4842       6.13856       1.67300       0.00000       0.00000       0.00000       0.00000       0.00000       0.00000       0.00000       0.00000       0.00000       0.00000       0.00000       0.00000       0.00000       0.00000       0.00000       0.00000       0.00000       0.00000       0.00000       0.00000       0.00000       0.00000       0.00000       0.00000       0.00000       0.00000       0.00000       0.00000       0.00000       0.00000
   3  22 3353.4696    3.5546  0.8298 13.2122  0.0000  0.0674   0.2455   0.1793    0.2688   0.0000   410.8694       28.4747       37.8451       6.69284      0.171153     -0.618297       0.00000       0.00000       0.00000       0.00000       0.00000       0.00000       0.00000       0.00000       0.00000       0.00000       0.00000       0.00000       0.00000       0.00000       0.00000       0.00000       0.00000       0.00000       0.00000       0.00000       0.00000       0.00000       0.00000       0.00000       0.00000       0.00000       0.00000       0.00000       0.00000       0.00000       37.9530       38.4024       23.9028       11.9050       5.45228       1.49215       0.00000       0.00000       0.00000       0.00000       0.00000       0.00000       0.00000       0.00000       0.00000       0.00000       0.00000       0.00000       0.00000       0.00000       0.00000       0.00000       0.00000       0.00000       0.00000       0.00000       0.00000       0.00000       0.00000       0.00000       0.00000       0.00000       0.00000       0.00000       0.00000       0.00000
   3  23 3489.3798    2.9975  2.0344 12.2344  0.0000  0.1137   0.1416   0.2639    0.2820   0.0000   557.8202       53.2087      -34.9380      -27.3895       11.5337      0.142777       0.00000       0.00000       0.00000       0.00000       0.00000       0.00000       0.00000       0.00000       0.00000       0.00000       0.00000       0.00000       0.00000       0.00000       0.00000       0.00000       0.00000       0.00000       0.00000       0.00000       0.00000       0.00000       0.00000       0.00000       0.00000       0.00000       0.00000       0.00000       0.00000       0.00000       67.5553       64.5564       39.6624       22.8527       8.19607       3.11705       0.00000       0.00000       0.00000       0.00000       0.00000       0.00000       0.00000       0.00000       0.00000       0.00000       0.00000       0.00000       0.00000       0.00000       0.00000       0.00000       0.00000       0.00000       0.00000       0.00000       0.00000       0.00000       0.00000       0.00000       0.00000       0.00000       0.00000       0.00000       0.00000       0.00000
   3  25 3762.5799    1.9168  4.6053 11.4063  0.0000  0.1890   0.0748   0.5018    0.1820   0.0000   696.4188       47.8649      -157.842      -17.0467      0.143360       6.33969       0.00000       0.00000       0.00000       0.00000       0.00000       0.00000       0.00000       0.00000       0.00000       0.00000       0.00000       0.00000       0.00000       0.00000       0.00000       0.00000       0.00000       0.00000       0.00000       0.00000       0.00000       0.00000       0.00000       0.00000       0.00000       0.00000       0.00000       0.00000       0.00000       0.00000       97.3316       92.7514       67.5222       40.9818       17.4418       5.44789       0.00000       0.00000       0.00000       0.00000       0.00000       0.00000       0.00000       0.00000       0.00000       0.00000       0.00000       0.00000       0.00000       0.00000       0.00000       0.00000       0.00000       0.00000       0.00000       0.00000       0.00000       0.00000       0.00000       0.00000       0.00000       0.00000       0.00000       0.00000       0.00000       0.00000
   4  12 2051.5644    0.5477  0.7525  9.5309 -0.0029  0.0651   0.0350   0.1465    0.1550   0.0000   428.6991      -12.3519      -28.0729      -3.26530      -3.34903       3.79434     -0.108441    -0.0599594       0.00000       0.00000       0.00000       0.00000       0.00000       0.00000       0.00000       0.00000       0.00000       0.00000       0.00000       0.00000       0.00000       0.00000       0.00000       0.00000       0.00000       0.00000       0.00000       0.00000       0.00000       0.00000       0.00000       0.00000       0.00000       0.00000       0.00000       0.00000       21.6702       26.9994       20.9212       15.4287       8.69932       4.72680       1.81229      0.536239       0.00000       0.00000       0.00000       0.00000       0.00000       0.00000       0.00000       0.00000       0.00000       0.00000       0.00000       0.00000       0.00000       0.00000       0.00000       0.00000       0.00000       0.00000       0.00000       0.00000       0.00000       0.00000       0.00000       0.00000       0.00000       0.00000       0.00000       0.00000
   4  13 2188.2848    0.7557  0.6225  9.8772 -0.0129  0.0557   0.0457   0.1073    0.2020   0.0000   417.5963      -2.76383       22.3054       7.76556       14.2903       3.43649      -1.80085     -0.409003       0.00000       0.00000       0.00000       0.00000       0.00000       0.00000       0.00000       0.00000       0.00000       0.00000       0.00000       0.00000       0.00000       0.00000       0.00000       0.00000       0.00000       0.00000       0.00000       0.00000       0.00000       0.00000       0.00000       0.00000       0.00000       0.00000       0.00000       0.00000       18.6363       22.4080       18.2677       12.8395       7.34947       3.75587       1.44498      0.438151       0.00000       0.00000       0.00000       0.00000       0.00000       0.00000       0.00000       0.00000       0.00000       0.00000       0.00000       0.00000       0.00000       0.00000       0.00000       0.00000       0.00000       0.00000       0.00000       0.00000       0.00000       0.00000       0.00000       0.00000       0.00000       0.00000       0.00000       0.00000
   4  15 2458.5291    1.6747  1.2603  4.3551  0.0000  0.0857   0.0808   0.2121  261.7218   0.0000   401.8053      -59.6422       5.26386       25.7419      -6.71426      -2.57992       0.00000       0.00000       0.00000       0.00000       0.00000       0.00000       0.00000       0.00000       0.00000       0.00000       0.00000       0.00000       0.00000       0.00000       0.00000       0.00000       0.00000       0.00000       0.00000       0.00000       0.00000       0.00000       0.00000       0.00000       0.00000       0.00000       0.00000       0.00000       0.00000       0.00000       34.6354       36.6348       31.5696       20.5738       12.2390       6.45101       2.62455      0.632255       0.00000       0.00000       0.00000       0.00000       0.00000       0.00000       0.00000       0.00000       0.00000       0.00000       0.00000       0.00000       0.00000       0.00000       0.00000       0.00000       0.00000       0.00000       0.00000       0.00000       0.00000       0.00000       0.00000       0.00000       0.00000       0.00000       0.00000       0.00000
   4  18 2864.1298    3.3363  0.9561 11.4625 -0.0090  0.0712   0.1645   0.1573    0.7337   0.0000   421.9834      -6.16507       37.2160      -1.27105      -6.51420      -2.12503      -2.19960     -0.122366       0.00000       0.00000       0.00000       0.00000       0.00000       0.00000       0.00000       0.00000       0.00000       0.00000       0.00000       0.00000       0.00000       0.00000       0.00000       0.00000       0.00000       0.00000       0.00000       0.00000       0.00000       0.00000       0.00000       0.00000       0.00000       0.00000       0.00000       0.00000       25.5584       20.4272       29.7428       14.5704       8.50359       6.37230       2.56305      0.410497       0.00000       0.00000       0.00000       0.00000       0.00000       0.00000       0.00000       0.00000       0.00000       0.00000       0.00000       0.00000       0.00000       0.00000       0.00000       0.00000       0.00000       0.00000       0.00000       0.00000       0.00000       0.00000       0.00000       0.00000       0.00000       0.00000       0.00000       0.00000
   4  19 3000.1455    4.0536  0.6336 12.6092 -0.0057  0.0484   0.2594   0.1177    0.3218   0.0000   420.9282       25.1843      -10.5213       13.2596       10.6084      -2.85025      0.514880      0.254776       0.00000       0.00000       0.00000       0.00000       0.00000       0.00000       0.00000       0.00000       0.00000       0.00000       0.00000       0.00000       0.00000       0.00000       0.00000       0.00000       0.00000       0.00000       0.00000       0.00000       0.00000       0.00000       0.00000       0.00000       0.00000       0.00000       0.00000       0.00000       14.4511       19.4508       14.6836       11.1728       7.00396       3.35914       1.31064      0.454705       0.00000       0.00000       0.00000       0.00000       0.00000       0.00000       0.00000       0.00000       0.00000       0.00000       0.00000       0.00000       0.00000       0.00000       0.00000       0.00000       0.00000       0.00000       0.00000       0.00000       0.00000       0.00000       0.00000       0.00000       0.00000       0.00000       0.00000       0.00000
   4  21 3271.7195    3.6937  1.3054 12.1411 -0.0180  0.0735   0.1858   0.1872    0.6496   0.0000   435.9546      -11.9512       10.4553      -8.93072       7.13047      -4.24496      -2.08149      0.649262       0.00000       0.00000       0.00000       0.00000       0.00000       0.00000       0.00000       0.00000       0.00000       0.00000       0.00000       0.00000       0.00000       0.00000       0.00000       0.00000       0.00000       0.00000       0.00000       0.00000       0.00000       0.00000       0.00000       0.00000       0.00000       0.00000       0.00000       0.00000       29.0468       26.5914       24.2319       18.4722       10.9280       5.65521       1.95796      0.469833       0.00000       0.00000       0.00000       0.00000       0.00000       0.00000       0.00000       0.00000       0.00000       0.00000       0.00000       0.00000       0.00000       0.00000       0.00000       0.00000       0.00000       0.00000       0.00000       0.00000       0.00000       0.00000       0.00000       0.00000       0.00000       0.00000       0.00000       0.00000
   4  22 3407.9229    3.5026  1.8505 11.4287 -0.0067  0.0812   0.1442   0.2314    0.6303   0.0000   441.2231       3.26517       56.2863      -18.1165       1.86248      -11.4098      0.651568      0.659828       0.00000       0.00000       0.00000       0.00000       0.00000       0.00000       0.00000       0.00000       0.00000       0.00000       0.00000       0.00000       0.00000       0.00000       0.00000       0.00000       0.00000       0.00000       0.00000       0.00000       0.00000       0.00000       0.00000       0.00000       0.00000       0.00000       0.00000       0.00000       32.6114       33.0475       28.3583       19.1639       12.7383       5.32319       2.29218      0.530733       0.00000       0.00000       0.00000       0.00000       0.00000       0.00000       0.00000       0.00000       0.00000       0.00000       0.00000       0.00000       0.00000       0.00000       0.00000       0.00000       0.00000       0.00000       0.00000       0.00000       0.00000       0.00000       0.00000       0.00000       0.00000       0.00000       0.00000       0.00000
   4  23 3544.6015    2.6743  2.4498 11.9815 -0.0010  0.1086   0.1107   0.3123    0.2173   0.0000   511.8821      -25.1960       59.0805      -18.8363      -3.11751       3.53319       2.12842      0.159236       0.00000       0.00000       0.00000       0.00000       0.00000       0.00000       0.00000       0.00000       0.00000       0.00000       0.00000       0.00000       0.00000       0.00000       0.00000       0.00000       0.00000       0.00000       0.00000       0.00000       0.00000       0.00000       0.00000       0.00000       0.00000       0.00000       0.00000       0.00000       41.0106       42.6902       33.9067       27.9921       18.0029       7.27739       2.84821      0.765416       0.00000       0.00000       0.00000       0.00000       0.00000       0.00000       0.00000       0.00000       0.00000       0.00000       0.00000       0.00000       0.00000       0.00000       0.00000       0.00000       0.00000       0.00000       0.00000       0.00000       0.00000       0.00000       0.00000       0.00000       0.00000       0.00000       0.00000       0.00000
   5  12 2098.3953    0.6688  0.4764  9.5908  0.0083  0.0430   0.0466   0.0968    0.1161   0.0000   422.1925      -25.1589       6.79473       9.17684       9.29445      -7.71419      -2.28828     -0.526669     -0.311379    -0.0199481       0.00000       0.00000       0.00000       0.00000       0.00000       0.00000       0.00000       0.00000       0.00000       0.00000       0.00000       0.00000       0.00000       0.00000       0.00000       0.00000       0.00000       0.00000       0.00000       0.00000       0.00000       0.00000       0.00000       0.00000       0.00000       0.00000       17.1706       18.3365       17.9738       10.7007       6.19981       3.39605       1.78763      0.754989      0.251101     0.0510763       0.00000       0.00000       0.00000       0.00000       0.00000       0.00000       0.00000       0.00000       0.00000       0.00000       0.00000       0.00000       0.00000       0.00000       0.00000       0.00000       0.00000       0.00000       0.00000       0.00000       0.00000       0.00000       0.00000       0.00000       0.00000       0.00000
   5  14 2371.0289    1.3360  0.7435 10.6877 -0.0080  0.0600   0.0718   0.1233    0.1668   0.0000   413.0645      -12.8346       7.20910      -24.3314      -7.37556       3.14063    0.00520932     -0.966351      0.224688    -0.0337655       0.00000       0.00000       0.00000       0.00000       0.00000       0.00000       0.00000       0.00000       0.00000       0.00000       0.00000       0.00000       0.00000       0.00000       0.00000       0.00000       0.00000       0.00000       0.00000       0.00000       0.00000       0.00000       0.00000       0.00000       0.00000       0.00000       22.0294       26.0791       21.3099       14.4958       8.56988       4.10717       2.35394      0.842283      0.346013     0.0850774       0.00000       0.00000       0.00000       0.00000       0.00000       0.00000       0.00000       0.00000       0.00000       0.00000       0.00000       0.00000       0.00000       0.00000       0.00000       0.00000       0.00000       0.00000       0.00000       0.00000       0.00000       0.00000       0.00000       0.00000       0.00000       0.00000
   5  15 2505.9865    1.8172  0.6906 11.4042 -0.0087  0.0540   0.1007   0.0958    0.1768   0.0000   444.5689       36.1606      -15.4709      -7.34837       10.4725      -2.06577       3.82914      0.949967     -0.394677     0.0586601       0.00000       0.00000       0.00000       0.00000       0.00000       0.00000       0.00000       0.00000       0.00000       0.00000       0.00000       0.00000       0.00000       0.00000       0.00000       0.00000       0.00000       0.00000       0.00000       0.00000       0.00000       0.00000       0.00000       0.00000       0.00000       0.00000       14.8123       17.4219       14.6764       13.6166       6.67593       5.23805       2.76869       1.25040      0.300017      0.101527       0.00000       0.00000       0.00000       0.00000       0.00000       0.00000       0.00000       0.00000       0.00000       0.00000       0.00000       0.00000       0.00000       0.00000       0.00000       0.00000       0.00000       0.00000       0.00000       0.00000       0.00000       0.00000       0.00000       0.00000       0.00000       0.00000
   5  16 2641.0753    2.1538  0.9039 11.3999 -0.0204  0.0525   0.1047   0.1255    0.3526   0.0000   458.2330      0.367244       6.87552      -30.4452       4.36279       5.01025       1.80193      -2.07863     -0.464346     0.0629010       0.00000       0.00000       0.00000       0.00000       0.00000       0.00000       0.00000       0.00000       0.00000       0.00000       0.00000       0.00000       0.00000       0.00000       0.00000       0.00000       0.00000       0.00000       0.00000       0.00000       0.00000       0.00000       0.00000       0.00000       0.00000       0.00000       17.6512       20.3680       16.4091       13.3895       8.56207       5.09062       2.41167       1.11082      0.343764     0.0898965       0.00000       0.00000       0.00000       0.00000       0.00000       0.00000       0.00000       0.00000       0.00000       0.00000       0.00000       0.00000       0.00000       0.00000       0.00000       0.00000       0.00000       0.00000       0.00000       0.00000       0.00000       0.00000       0.00000       0.00000       0.00000       0.00000
   5  23 3596.4684    2.8163  2.8496 11.3522 -0.0130  0.1146   0.0869   0.2802    0.3461   0.0000   486.8083      -29.8056       40.7528      -22.0133       4.47841       25.6397      -2.26705      -3.07382       1.15491     -0.178962       0.00000       0.00000       0.00000       0.00000       0.00000       0.00000       0.00000       0.00000       0.00000       0.00000       0.00000       0.00000       0.00000       0.00000       0.00000       0.00000       0.00000       0.00000       0.00000       0.00000       0.00000       0.00000       0.00000       0.00000       0.00000       0.00000       30.5553       38.3894       34.2649       25.6807       19.2414       11.1429       5.74828       2.53392      0.993550      0.219505       0.00000       0.00000       0.00000       0.00000       0.00000       0.00000       0.00000       0.00000       0.00000       0.00000       0.00000       0.00000       0.00000       0.00000       0.00000       0.00000       0.00000       0.00000       0.00000       0.00000       0.00000       0.00000       0.00000       0.00000       0.00000       0.00000
   5  26 4009.0950    1.5791  7.8531  9.9382 -0.0049  0.2150   0.0307   0.5709    0.1487   0.0000   512.7921      -33.0605      -22.6367      -2.35381       20.3109      -30.3753       9.33354       9.02801       1.40307     -0.466586       0.00000       0.00000       0.00000       0.00000       0.00000       0.00000       0.00000       0.00000       0.00000       0.00000       0.00000       0.00000       0.00000       0.00000       0.00000       0.00000       0.00000       0.00000       0.00000       0.00000       0.00000       0.00000       0.00000       0.00000       0.00000       0.00000       61.5234       75.7745       66.3013       53.9346       33.7954       21.5291       11.5419       5.20821       1.69333      0.412959       0.00000       0.00000       0.00000       0.00000       0.00000       0.00000       0.00000       0.00000       0.00000       0.00000       0.00000       0.00000       0.00000       0.00000       0.00000       0.00000       0.00000       0.00000       0.00000       0.00000       0.00000       0.00000       0.00000       0.00000       0.00000       0.00000
   6  13 2279.7271    1.0705  0.7900 10.0669 -0.0060  0.0574   0.0522   0.1200    0.1518   0.0000   425.9399       2.04965       34.9368      -7.13443      -1.23750      -4.71611       1.92704       1.09063      0.184316    -0.0330772    -0.0495531    -0.0229441       0.00000       0.00000       0.00000       0.00000       0.00000       0.00000       0.00000       0.00000       0.00000       0.00000       0.00000       0.00000       0.00000       0.00000       0.00000       0.00000       0.00000       0.00000       0.00000       0.00000       0.00000       0.00000       0.00000       0.00000       12.6304       18.1469       15.2139       12.0683       9.87998       6.24551       3.14398       2.10392      0.561583      0.359564      0.123942     0.0287333       0.00000       0.00000       0.00000       0.00000       0.00000       0.00000       0.00000       0.00000       0.00000       0.00000       0.00000       0.00000       0.00000       0.00000       0.00000       0.00000       0.00000       0.00000       0.00000       0.00000       0.00000       0.00000       0.00000       0.00000
   6  15 2551.0175    1.8727  0.7481 11.6018 -0.0112  0.0531   0.0981   0.1014    0.1463   0.0000   444.1606       10.0633      -7.71083      -7.71655       8.74397      -9.26049      -5.93631       4.29638      0.409561     -0.665694    -0.0204178   -0.00938056       0.00000       0.00000       0.00000       0.00000       0.00000       0.00000       0.00000       0.00000       0.00000       0.00000       0.00000       0.00000       0.00000       0.00000       0.00000       0.00000       0.00000       0.00000       0.00000       0.00000       0.00000       0.00000       0.00000       0.00000       13.6829       16.6123       15.1580       11.2759       9.57338       5.31469       3.51358       1.92756      0.758654      0.302580      0.113634     0.0209026       0.00000       0.00000       0.00000       0.00000       0.00000       0.00000       0.00000       0.00000       0.00000       0.00000       0.00000       0.00000       0.00000       0.00000       0.00000       0.00000       0.00000       0.00000       0.00000       0.00000       0.00000       0.00000       0.00000       0.00000
   6  16 2687.0505    2.3091  0.8167 11.8788 -0.0166  0.0663   0.1114   0.1061    0.1655   0.0000   451.6836      -6.18209       7.50549       14.3491       5.48590       6.27135       1.04231      -2.32532     -0.894190      0.220646     0.0970333     0.0139522       0.00000       0.00000       0.00000       0.00000       0.00000       0.00000       0.00000       0.00000       0.00000       0.00000       0.00000       0.00000       0.00000       0.00000       0.00000       0.00000       0.00000       0.00000       0.00000       0.00000       0.00000       0.00000       0.00000       0.00000       11.5321       20.4845       12.5070       17.9610       7.13752       8.89511       3.00756       2.92197      0.760859      0.569505     0.0805229     0.0413300       0.00000       0.00000       0.00000       0.00000       0.00000       0.00000       0.00000       0.00000       0.00000       0.00000       0.00000       0.00000       0.00000       0.00000       0.00000       0.00000       0.00000       0.00000       0.00000       0.00000       0.00000       0.00000       0.00000       0.00000
   6  17 2823.6992    3.0426  0.5664 12.2933 -0.0098  0.0534   0.1849   0.0956    0.1585   0.0000   440.9972      -23.0339       2.84419       15.4974       11.3508      -5.36358      -2.89133      0.873908    -0.0915994     -0.101901     -0.148292    -0.0196077       0.00000       0.00000       0.00000       0.00000       0.00000       0.00000       0.00000       0.00000       0.00000       0.00000       0.00000       0.00000       0.00000       0.00000       0.00000       0.00000       0.00000       0.00000       0.00000       0.00000       0.00000       0.00000       0.00000       0.00000       17.6855       21.8057       18.2972       14.1119       9.28815       5.18926       3.16373       1.16324      0.711445      0.199326     0.0841225     0.0192439       0.00000       0.00000       0.00000       0.00000       0.00000       0.00000       0.00000       0.00000       0.00000       0.00000       0.00000       0.00000       0.00000       0.00000       0.00000       0.00000       0.00000       0.00000       0.00000       0.00000       0.00000       0.00000       0.00000       0.00000
   6  18 2960.6417    3.9151  0.6931 12.3494 -0.0081  0.0416   0.1940   0.0884    0.2222   0.0000   433.1395      -8.91277       11.7824      -5.31602      -3.62169      -1.07991     -0.380085       1.19548      -1.20166     0.0595591     0.0777540     0.0180066       0.00000       0.00000       0.00000       0.00000       0.00000       0.00000       0.00000       0.00000       0.00000       0.00000       0.00000       0.00000       0.00000       0.00000       0.00000       0.00000       0.00000       0.00000       0.00000       0.00000       0.00000       0.00000       0.00000       0.00000       11.3326       11.7799       11.9027       10.4362       6.75078       3.99600       2.83625       1.60788      0.755091      0.247338     0.0719875     0.0144949       0.00000       0.00000       0.00000       0.00000       0.00000       0.00000       0.00000       0.00000       0.00000       0.00000       0.00000       0.00000       0.00000       0.00000       0.00000       0.00000       0.00000       0.00000       0.00000       0.00000       0.00000       0.00000       0.00000       0.00000
   6  19 3097.1226    4.1878  0.7528 12.9009 -0.0026  0.0414   0.1917   0.1060    0.1945   0.0000   441.1982       13.4640       24.2981       9.20222       16.7369       7.21178    -0.0650466     0.0144278      0.768393    -0.0406948     0.0714951     0.0123645       0.00000       0.00000       0.00000       0.00000       0.00000       0.00000       0.00000       0.00000       0.00000       0.00000       0.00000       0.00000       0.00000       0.00000       0.00000       0.00000       0.00000       0.00000       0.00000       0.00000       0.00000       0.00000       0.00000       0.00000       9.99625       12.3090       11.2877       8.89655       6.66541       4.22904       2.57023       1.37579      0.614880      0.247570     0.0805958     0.0169548       0.00000       0.00000       0.00000       0.00000       0.00000       0.00000       0.00000       0.00000       0.00000       0.00000       0.00000       0.00000       0.00000       0.00000       0.00000       0.00000       0.00000       0.00000       0.00000       0.00000       0.00000       0.00000       0.00000       0.00000
   6  20 3233.9696    4.0199  0.8221 12.6371 -0.0139  0.0487   0.1939   0.1190    0.3249   0.0000   417.9914      -12.1451       37.1060       2.55261      -24.7537      -4.75566       2.29653       3.80451      0.508851     -0.540049     -0.102395     0.0610963       0.00000       0.00000       0.00000       0.00000       0.00000       0.00000       0.00000       0.00000       0.00000       0.00000       0.00000       0.00000       0.00000       0.00000       0.00000       0.00000       0.00000       0.00000       0.00000       0.00000       0.00000       0.00000       0.00000       0.00000       15.0892       17.9642       15.4075       12.8113       8.19559       5.58698       2.96751       1.70507      0.700283      0.309651     0.0820063     0.0184298       0.00000       0.00000       0.00000       0.00000       0.00000       0.00000       0.00000       0.00000       0.00000       0.00000       0.00000       0.00000       0.00000       0.00000       0.00000       0.00000       0.00000       0.00000       0.00000       0.00000       0.00000       0.00000       0.00000       0.00000
   6  21 3370.8697    3.4927  1.4156 12.2360 -0.0295  0.0669   0.1392   0.1620    0.4168   0.0000   440.6475      -5.34590       35.8910       7.04924      -29.9806       4.59370      -9.38304      -4.06658      0.760978      0.366109     -0.188655    -0.0474185       0.00000       0.00000       0.00000       0.00000       0.00000       0.00000       0.00000       0.00000       0.00000       0.00000       0.00000       0.00000       0.00000       0.00000       0.00000       0.00000       0.00000       0.00000       0.00000       0.00000       0.00000       0.00000       0.00000       0.00000       18.7395       20.1534       18.4413       15.6589       12.4432       8.69355       4.65288       2.66885       1.00223      0.444336      0.121977     0.0241867       0.00000       0.00000       0.00000       0.00000       0.00000       0.00000       0.00000       0.00000       0.00000       0.00000       0.00000       0.00000       0.00000       0.00000       0.00000       0.00000       0.00000       0.00000       0.00000       0.00000       0.00000       0.00000       0.00000       0.00000
   6  22 3508.3325    2.9804  2.1370 11.6297 -0.0085  0.0899   0.0962   0.2359    0.3457   0.0000   415.1214      -38.3612      -13.6052       22.0233      -19.9210       9.28751       4.90592      -2.36742     -0.577061     -0.413827      0.121341    0.00923324       0.00000       0.00000       0.00000       0.00000       0.00000       0.00000       0.00000       0.00000       0.00000       0.00000       0.00000       0.00000       0.00000       0.00000       0.00000       0.00000       0.00000       0.00000       0.00000       0.00000       0.00000       0.00000       0.00000       0.00000       22.4573       26.0999       26.4991       20.2589       15.8608       10.6060       6.14566       3.62297       1.54534      0.669051      0.193476     0.0348899       0.00000       0.00000       0.00000       0.00000       0.00000       0.00000       0.00000       0.00000       0.00000       0.00000       0.00000       0.00000       0.00000       0.00000       0.00000       0.00000       0.00000       0.00000       0.00000       0.00000       0.00000       0.00000       0.00000       0.00000
   6  23 3645.9415    2.3797  3.2324 11.3100 -0.0057  0.1112   0.0664   0.3080    0.1944   0.0000   436.6454      -37.1487      -16.1265       22.3248       7.38412      -9.99494       5.02465      0.688623      -2.13365     -0.966690      0.397117    -0.0578748       0.00000       0.00000       0.00000       0.00000       0.00000       0.00000       0.00000       0.00000       0.00000       0.00000       0.00000       0.00000       0.00000       0.00000       0.00000       0.00000       0.00000       0.00000       0.00000       0.00000       0.00000       0.00000       0.00000       0.00000       26.7403       33.2203       32.5920       25.2184       21.0572       13.0402       8.75709       4.46385       2.23945      0.814350      0.273946     0.0471168       0.00000       0.00000       0.00000       0.00000       0.00000       0.00000       0.00000       0.00000       0.00000       0.00000       0.00000       0.00000       0.00000       0.00000       0.00000       0.00000       0.00000       0.00000       0.00000       0.00000       0.00000       0.00000       0.00000       0.00000
   6  24 3783.6768    2.0169  4.8224 10.6616 -0.0038  0.1443   0.0503   0.4058    0.1900   0.0000   437.6974       59.3232       29.5322      -48.0798       34.4305       21.3786      -7.79397      -7.44945      0.811177       1.57497     -0.297321    -0.0888639       0.00000       0.00000       0.00000       0.00000       0.00000       0.00000       0.00000       0.00000       0.00000       0.00000       0.00000       0.00000       0.00000       0.00000       0.00000       0.00000       0.00000       0.00000       0.00000       0.00000       0.00000       0.00000       0.00000       0.00000       35.9010       42.7123       41.3130       33.5553       27.5089       17.4850       11.4923       5.91968       2.83128       1.03434      0.345946     0.0623847       0.00000       0.00000       0.00000       0.00000       0.00000       0.00000       0.00000       0.00000       0.00000       0.00000       0.00000       0.00000       0.00000       0.00000       0.00000       0.00000       0.00000       0.00000       0.00000       0.00000       0.00000       0.00000       0.00000       0.00000
   6  25 3921.8536    1.5903  6.0675 10.4740  0.0032  0.1744   0.0385   0.5034    0.1334   0.0000   425.4599       5.64344      -6.74835      -3.19563      -11.3615       21.2708      -1.17204      -6.14966       1.27244     -0.482457      0.278383     0.0145968       0.00000       0.00000       0.00000       0.00000       0.00000       0.00000       0.00000       0.00000       0.00000       0.00000       0.00000       0.00000       0.00000       0.00000       0.00000       0.00000       0.00000       0.00000       0.00000       0.00000       0.00000       0.00000       0.00000       0.00000       41.7933       52.3034       47.6140       42.0314       31.9097       22.1462       13.0150       7.55567       3.15977       1.31922      0.387163     0.0797241       0.00000       0.00000       0.00000       0.00000       0.00000       0.00000       0.00000       0.00000       0.00000       0.00000       0.00000       0.00000       0.00000       0.00000       0.00000       0.00000       0.00000       0.00000       0.00000       0.00000       0.00000       0.00000       0.00000       0.00000
   7  11 2045.8275    0.5517  0.3965  9.6568 -0.0054  0.0342   0.0363   0.0778    0.0827   0.0000   438.7540       19.6584       14.1091       3.19829       3.08225       5.23050       3.54052      0.386084     -0.377334      0.300532    -0.0381024     0.0692502     0.0154675   -0.00242120       0.00000       0.00000       0.00000       0.00000       0.00000       0.00000       0.00000       0.00000       0.00000       0.00000       0.00000       0.00000       0.00000       0.00000       0.00000       0.00000       0.00000       0.00000       0.00000       0.00000       0.00000       0.00000       7.30862       8.65472       8.86270       7.41535       5.56983       4.10699       2.58914       1.66911      0.928330      0.405152      0.179477     0.0648462     0.0168594    0.00316304       0.00000       0.00000       0.00000       0.00000       0.00000       0.00000       0.00000       0.00000       0.00000       0.00000       0.00000       0.00000       0.00000       0.00000       0.00000       0.00000       0.00000       0.00000       0.00000       0.00000       0.00000       0.00000
   7  13 2322.1260    1.1263  0.6333 10.4792 -0.0265  0.0449   0.0544   0.0867    0.1323   0.0000   411.7094      -7.93524       25.8986      -6.25863      -7.12751      -8.70759      -5.76066      0.943068      -1.10809     -0.408507      0.298045    -0.0201667  -0.000469426  -0.000181686       0.00000       0.00000       0.00000       0.00000       0.00000       0.00000       0.00000       0.00000       0.00000       0.00000       0.00000       0.00000       0.00000       0.00000       0.00000       0.00000       0.00000       0.00000       0.00000       0.00000       0.00000       0.00000       11.7797       14.2682       13.7419       10.9805       7.97139       5.02857       3.18644       1.90777       1.01397      0.463766      0.182501     0.0658330     0.0188695    0.00361457       0.00000       0.00000       0.00000       0.00000       0.00000       0.00000       0.00000       0.00000       0.00000       0.00000       0.00000       0.00000       0.00000       0.00000       0.00000       0.00000       0.00000       0.00000       0.00000       0.00000       0.00000       0.00000
   7  14 2458.1227    1.5514  0.9149 10.6524 -0.0106  0.0456   0.0668   0.1197    0.1702   0.0000   434.0389       5.40586       15.3467      -6.90825      -10.8367     -0.419525      0.438645      0.744395      -1.61154      0.333955      0.107010      0.106051    -0.0409924  -2.78894e-05       0.00000       0.00000       0.00000       0.00000       0.00000       0.00000       0.00000       0.00000       0.00000       0.00000       0.00000       0.00000       0.00000       0.00000       0.00000       0.00000       0.00000       0.00000       0.00000       0.00000       0.00000       0.00000       10.7509       12.2049       12.1227       10.2934       8.20446       5.80465       3.84125       2.16599       1.18484      0.521154      0.242036     0.0824485     0.0226438    0.00396432       0.00000       0.00000       0.00000       0.00000       0.00000       0.00000       0.00000       0.00000       0.00000       0.00000       0.00000       0.00000       0.00000       0.00000       0.00000       0.00000       0.00000       0.00000       0.00000       0.00000       0.00000       0.00000
   7  15 2594.2213    2.0822  0.6877 11.3225  0.0020  0.0458   0.0991   0.0983    0.1432   0.0000   436.5485       2.28117       11.4074      -10.4406       3.66913       8.75047     0.0105405      -4.09100      -2.04625      0.746154     0.0373258     0.0341192    -0.0106340    0.00117070       0.00000       0.00000       0.00000       0.00000       0.00000       0.00000       0.00000       0.00000       0.00000       0.00000       0.00000       0.00000       0.00000       0.00000       0.00000       0.00000       0.00000       0.00000       0.00000       0.00000       0.00000       0.00000       11.0392       11.9466       9.47007       8.89472       8.45418       7.10162       4.25937       2.39423       1.18809      0.440569      0.211496     0.0772685     0.0198494    0.00428266       0.00000       0.00000       0.00000       0.00000       0.00000       0.00000       0.00000       0.00000       0.00000       0.00000       0.00000       0.00000       0.00000       0.00000       0.00000       0.00000       0.00000       0.00000       0.00000       0.00000       0.00000       0.00000
   7  16 2731.1116    2.8239  0.6772 11.7991 -0.0088  0.0380   0.1325   0.0913    0.1606   0.0000   449.0488       13.8332    -0.0373589      -12.5157    -0.0742374      -3.71964      -8.64139      0.149543     -0.863902     -0.460233     -0.195493    -0.0546466     0.0175276    0.00690306       0.00000       0.00000       0.00000       0.00000       0.00000       0.00000       0.00000       0.00000       0.00000       0.00000       0.00000       0.00000       0.00000       0.00000       0.00000       0.00000       0.00000       0.00000       0.00000       0.00000       0.00000       0.00000       9.81428       11.3928       10.8295       8.71980       6.86828       4.73037       3.13740       1.67087      0.918315      0.384028      0.178030     0.0602479     0.0171400    0.00306896       0.00000       0.00000       0.00000       0.00000       0.00000       0.00000       0.00000       0.00000       0.00000       0.00000       0.00000       0.00000       0.00000       0.00000       0.00000       0.00000       0.00000       0.00000       0.00000       0.00000       0.00000       0.00000
   7  17 2868.3077    3.1660  0.7236 12.5496  0.0064  0.0407   0.1412   0.1042    0.1229   0.0000   438.7667      -6.48823       16.0162      -5.57470      -13.3415       5.07389     -0.469807       2.12825     -0.943850     0.0331857    -0.0337494     -0.111794    0.00665376   -0.00143902       0.00000       0.00000       0.00000       0.00000       0.00000       0.00000       0.00000       0.00000       0.00000       0.00000       0.00000       0.00000       0.00000       0.00000       0.00000       0.00000       0.00000       0.00000       0.00000       0.00000       0.00000       0.00000       8.64640       11.9157       10.0865       9.05422       6.52150       5.22006       3.05654       1.95089      0.975353      0.480715      0.189684     0.0760310     0.0195554    0.00462811       0.00000       0.00000       0.00000       0.00000       0.00000       0.00000       0.00000       0.00000       0.00000       0.00000       0.00000       0.00000       0.00000       0.00000       0.00000       0.00000       0.00000       0.00000       0.00000       0.00000       0.00000       0.00000
   7  18 3005.5816    3.9739  0.6165 12.7981 -0.0072  0.0354   0.2001   0.0901    0.1285   0.0000   450.9840      -2.37572       9.01742      -19.0977      -3.75463     -0.205368     -0.141588       1.10574     -0.692652     -0.798600      0.196897    -0.0309270     0.0273921    0.00771051       0.00000       0.00000       0.00000       0.00000       0.00000       0.00000       0.00000       0.00000       0.00000       0.00000       0.00000       0.00000       0.00000       0.00000       0.00000       0.00000       0.00000       0.00000       0.00000       0.00000       0.00000       0.00000       7.99613       9.18527       8.13222       7.68326       6.20730       4.14086       2.79404       1.70459      0.951440      0.411988      0.166855     0.0521577     0.0161978    0.00333771       0.00000       0.00000       0.00000       0.00000       0.00000       0.00000       0.00000       0.00000       0.00000       0.00000       0.00000       0.00000       0.00000       0.00000       0.00000       0.00000       0.00000       0.00000       0.00000       0.00000       0.00000       0.00000
   7  19 3142.6876    4.2112  0.7356 12.8018 -0.0053  0.0385   0.1923   0.0871    0.1634   0.0000   440.0391      -14.3794       26.7782      -20.7117       8.89647       2.83977     -0.495791      0.514976       1.41118     -0.848505     -0.110831     0.0120076     0.0104951    0.00196520       0.00000       0.00000       0.00000       0.00000       0.00000       0.00000       0.00000       0.00000       0.00000       0.00000       0.00000       0.00000       0.00000       0.00000       0.00000       0.00000       0.00000       0.00000       0.00000       0.00000       0.00000       0.00000       8.96719       10.9969       10.2582       8.85177       6.46703       4.61086       2.89298       1.71744      0.908952      0.457391      0.178027     0.0632393     0.0174473    0.00373151       0.00000       0.00000       0.00000       0.00000       0.00000       0.00000       0.00000       0.00000       0.00000       0.00000       0.00000       0.00000       0.00000       0.00000       0.00000       0.00000       0.00000       0.00000       0.00000       0.00000       0.00000       0.00000
   7  20 3279.7275    3.7580  1.2223 12.6341 -0.0151  0.0570   0.1398   0.1389    0.1762   0.0000   426.4472       18.9552       3.46268      -10.7455       9.37592      -3.45318      -2.52891       3.84993      0.191857      0.722696     -0.183911     0.0635894   -0.00154967   -0.00594155       0.00000       0.00000       0.00000       0.00000       0.00000       0.00000       0.00000       0.00000       0.00000       0.00000       0.00000       0.00000       0.00000       0.00000       0.00000       0.00000       0.00000       0.00000       0.00000       0.00000       0.00000       0.00000       11.0961       15.1122       12.9447       11.9378       8.89164       6.65939       4.51309       2.41967       1.50628      0.580344      0.307100     0.0929215     0.0284585    0.00644193       0.00000       0.00000       0.00000       0.00000       0.00000       0.00000       0.00000       0.00000       0.00000       0.00000       0.00000       0.00000       0.00000       0.00000       0.00000       0.00000       0.00000       0.00000       0.00000       0.00000       0.00000       0.00000
   7  21 3417.5049    3.1961  1.9860 11.8459 -0.0088  0.0682   0.0939   0.1815    0.1650   0.0000   432.4731      -21.2041      -6.48508      -20.4089       10.1807       5.08559     -0.389991     -0.529666       1.72661      0.282061     -0.124722     0.0229509    -0.0922169   -0.00211098       0.00000       0.00000       0.00000       0.00000       0.00000       0.00000       0.00000       0.00000       0.00000       0.00000       0.00000       0.00000       0.00000       0.00000       0.00000       0.00000       0.00000       0.00000       0.00000       0.00000       0.00000       0.00000       13.7550       17.4095       15.7332       14.6188       11.3234       8.22380       5.58150       3.26739       1.84064      0.855859      0.367073      0.123840     0.0368572    0.00743933       0.00000       0.00000       0.00000       0.00000       0.00000       0.00000       0.00000       0.00000       0.00000       0.00000       0.00000       0.00000       0.00000       0.00000       0.00000       0.00000       0.00000       0.00000       0.00000       0.00000       0.00000       0.00000
   7  22 3555.1559    2.6786  2.5148 11.5243  0.0010  0.0821   0.0769   0.2163    0.1810   0.0000   428.4828       38.2104      -4.97243       7.21602      -2.59863       11.2515      -3.10942     -0.207952      -1.54321      0.622976     0.0679671     0.0504361    -0.0131113   -0.00842474       0.00000       0.00000       0.00000       0.00000       0.00000       0.00000       0.00000       0.00000       0.00000       0.00000       0.00000       0.00000       0.00000       0.00000       0.00000       0.00000       0.00000       0.00000       0.00000       0.00000       0.00000       0.00000       17.5093       20.0857       19.2798       18.2181       13.5834       10.4747       6.83908       4.07812       2.31803       1.03542      0.459989      0.153764     0.0390948    0.00824986       0.00000       0.00000       0.00000       0.00000       0.00000       0.00000       0.00000       0.00000       0.00000       0.00000       0.00000       0.00000       0.00000       0.00000       0.00000       0.00000       0.00000       0.00000       0.00000       0.00000       0.00000       0.00000
   7  23 3693.1011    2.2100  3.9156 10.8821 -0.0095  0.1075   0.0493   0.3024    0.1475   0.0000   413.5452      -23.6369      -18.0177       2.66616       4.91612       8.09910       16.3644       6.07123      -4.40920       1.29835      0.580762      0.179936     0.0467386     0.0221044       0.00000       0.00000       0.00000       0.00000       0.00000       0.00000       0.00000       0.00000       0.00000       0.00000       0.00000       0.00000       0.00000       0.00000       0.00000       0.00000       0.00000       0.00000       0.00000       0.00000       0.00000       0.00000       24.3813       28.5138       28.6311       23.9197       19.2094       13.4818       8.96471       5.27996       2.90402       1.35341      0.584954      0.200726     0.0569098    0.00982393       0.00000       0.00000       0.00000       0.00000       0.00000       0.00000       0.00000       0.00000       0.00000       0.00000       0.00000       0.00000       0.00000       0.00000       0.00000       0.00000       0.00000       0.00000       0.00000       0.00000       0.00000       0.00000
   7  24 3831.6875    1.9436  4.6777 10.5500 -0.0072  0.1253   0.0420   0.3468    0.1446   0.0000   425.4979      -9.11410       20.6392       6.18462      -17.9756       19.7193       1.85244      -6.65687       2.52941      0.557537     -0.257786      0.502313     0.0721675    -0.0183653       0.00000       0.00000       0.00000       0.00000       0.00000       0.00000       0.00000       0.00000       0.00000       0.00000       0.00000       0.00000       0.00000       0.00000       0.00000       0.00000       0.00000       0.00000       0.00000       0.00000       0.00000       0.00000       28.6591       33.8154       33.5261       29.0509       22.0626       16.5165       10.8464       6.39906       3.42628       1.71618      0.717389      0.253172     0.0662648     0.0120828       0.00000       0.00000       0.00000       0.00000       0.00000       0.00000       0.00000       0.00000       0.00000       0.00000       0.00000       0.00000       0.00000       0.00000       0.00000       0.00000       0.00000       0.00000       0.00000       0.00000       0.00000       0.00000
   7  25 3970.6683    1.4878  5.8423 10.4347 -0.0064  0.1540   0.0318   0.4342    0.0997   0.0000   407.4588       19.5363       25.0658      -24.1977      -46.6488       27.1739       19.5545      -20.2860      -8.74767       3.91001       2.10476      0.145763     -0.135489     0.0316162       0.00000       0.00000       0.00000       0.00000       0.00000       0.00000       0.00000       0.00000       0.00000       0.00000       0.00000       0.00000       0.00000       0.00000       0.00000       0.00000       0.00000       0.00000       0.00000       0.00000       0.00000       0.00000       34.4527       41.4696       41.0658       37.0347       27.0462       20.4215       13.5925       8.45982       4.54488       2.36016      0.968754      0.330367     0.0820071     0.0155533       0.00000       0.00000       0.00000       0.00000       0.00000       0.00000       0.00000       0.00000       0.00000       0.00000       0.00000       0.00000       0.00000       0.00000       0.00000       0.00000       0.00000       0.00000       0.00000       0.00000       0.00000       0.00000
   8  13 2362.8196    1.1917  0.7431 10.5568 -0.0201  0.0452   0.0524   0.0956    0.1327   0.0000   443.7380      -11.7777       17.5560       9.31264       6.31881      0.148033       4.52055     -0.273560       1.85145      -1.39119     -0.600536    -0.0513125    -0.0155974    -0.0314528    0.00766278   1.84935e-05       0.00000       0.00000       0.00000       0.00000       0.00000       0.00000       0.00000       0.00000       0.00000       0.00000       0.00000       0.00000       0.00000       0.00000       0.00000       0.00000       0.00000       0.00000       0.00000       0.00000       7.11605       10.9934       7.88458       9.79666       6.36585       6.21010       3.53050       2.74851       1.45064      0.916166      0.352356      0.190196     0.0596506     0.0256890    0.00502750    0.00151253       0.00000       0.00000       0.00000       0.00000       0.00000       0.00000       0.00000       0.00000       0.00000       0.00000       0.00000       0.00000       0.00000       0.00000       0.00000       0.00000       0.00000       0.00000       0.00000       0.00000
   8  16 2773.7173    2.7039  0.7113 11.8760 -0.0049  0.0402   0.1156   0.0861    0.1417   0.0000   430.0192      -9.13599       17.0105      -4.41134       1.63218      0.387970      -2.67268       2.11518       4.12062      0.706860     -0.511965      0.128444     0.0751182    -0.0288941    0.00825377   0.000938293       0.00000       0.00000       0.00000       0.00000       0.00000       0.00000       0.00000       0.00000       0.00000       0.00000       0.00000       0.00000       0.00000       0.00000       0.00000       0.00000       0.00000       0.00000       0.00000       0.00000       7.02581       9.78130       8.78800       8.28059       6.44158       4.61268       3.15374       2.14167       1.30645      0.670088      0.353449      0.142559     0.0576025     0.0191916    0.00511293    0.00104735       0.00000       0.00000       0.00000       0.00000       0.00000       0.00000       0.00000       0.00000       0.00000       0.00000       0.00000       0.00000       0.00000       0.00000       0.00000       0.00000       0.00000       0.00000       0.00000       0.00000
   8  17 2911.4881    3.5877  0.7539 12.5548  0.0130  0.0396   0.1410   0.0894    0.1379   0.0000   430.3062       12.7778       11.8705       9.32523       3.66026       2.52352      -3.23617      0.293361       1.66502      0.335493     -0.202853     0.0637819      0.128182     0.0211924    -0.0112874    0.00249129       0.00000       0.00000       0.00000       0.00000       0.00000       0.00000       0.00000       0.00000       0.00000       0.00000       0.00000       0.00000       0.00000       0.00000       0.00000       0.00000       0.00000       0.00000       0.00000       0.00000       7.08672       8.78084       8.92520       8.24308       6.11090       4.79310       3.49824       2.18485       1.23410      0.676007      0.383080      0.162737     0.0654835     0.0204776    0.00492323   0.000981599       0.00000       0.00000       0.00000       0.00000       0.00000       0.00000       0.00000       0.00000       0.00000       0.00000       0.00000       0.00000       0.00000       0.00000       0.00000       0.00000       0.00000       0.00000       0.00000       0.00000
   8  18 3049.0397    3.9358  0.6699 13.0645 -0.0130  0.0409   0.1745   0.0845    0.1270   0.0000   444.0966       12.5509       10.1894       11.8669       11.1780      -2.23306      -4.55181      0.237880      0.235724     -0.937767     0.0149407     0.0195751    -0.0241019     0.0111032   -0.00630373   0.000493514       0.00000       0.00000       0.00000       0.00000       0.00000       0.00000       0.00000       0.00000       0.00000       0.00000       0.00000       0.00000       0.00000       0.00000       0.00000       0.00000       0.00000       0.00000       0.00000       0.00000       7.21450       9.95234       9.27326       8.62214       6.38975       4.71066       3.43970       2.00618       1.33804      0.627524      0.400838      0.138169     0.0645534     0.0180885    0.00561731    0.00111544       0.00000       0.00000       0.00000       0.00000       0.00000       0.00000       0.00000       0.00000       0.00000       0.00000       0.00000       0.00000       0.00000       0.00000       0.00000       0.00000       0.00000       0.00000       0.00000       0.00000
   8  19 3186.7864    3.9257  0.9319 13.1008 -0.0362  0.0451   0.1623   0.1203    0.1532   0.0000   430.9565       3.06883       10.1311      -5.46800      -10.9139      -1.34968       5.28084      -4.70559     -0.551726      -1.23805     -0.365236     -0.174648      0.196785   -0.00720865    0.00262057  -0.000102967       0.00000       0.00000       0.00000       0.00000       0.00000       0.00000       0.00000       0.00000       0.00000       0.00000       0.00000       0.00000       0.00000       0.00000       0.00000       0.00000       0.00000       0.00000       0.00000       0.00000       9.10648       11.9182       10.9795       10.3882       7.63469       5.81040       3.63772       2.53187       1.42519      0.809715      0.374548      0.165652     0.0636872     0.0221572    0.00514848    0.00115786       0.00000       0.00000       0.00000       0.00000       0.00000       0.00000       0.00000       0.00000       0.00000       0.00000       0.00000       0.00000       0.00000       0.00000       0.00000       0.00000       0.00000       0.00000       0.00000       0.00000
   8  20 3324.0919    3.2741  1.3394 12.9609 -0.0145  0.0575   0.1193   0.1750    0.1197   0.0000   424.6076       18.8592       6.82422      -11.4041       17.1585      -8.61057       1.26409     -0.164025      -4.40418      0.256859       1.25775     0.0379439     -0.142858   -0.00122964  -0.000804319    0.00341151       0.00000       0.00000       0.00000       0.00000       0.00000       0.00000       0.00000       0.00000       0.00000       0.00000       0.00000       0.00000       0.00000       0.00000       0.00000       0.00000       0.00000       0.00000       0.00000       0.00000       10.7052       14.1743       12.7252       12.5393       9.72228       7.12953       5.07523       3.25558       2.05345       1.01585      0.584096      0.216947     0.0945596     0.0279786    0.00766580    0.00157291       0.00000       0.00000       0.00000       0.00000       0.00000       0.00000       0.00000       0.00000       0.00000       0.00000       0.00000       0.00000       0.00000       0.00000       0.00000       0.00000       0.00000       0.00000       0.00000       0.00000
   8  21 3462.2973    2.7735  1.8339 12.2547 -0.0087  0.0735   0.0833   0.1776    0.1094   0.0000   421.4810       26.1615       33.5327      -3.44737      0.415567       4.83365      -8.36381      -3.28591     -0.678854      0.541331     -0.705218     -0.126217     0.0470172   -0.00812877   -0.00242574    0.00462352       0.00000       0.00000       0.00000       0.00000       0.00000       0.00000       0.00000       0.00000       0.00000       0.00000       0.00000       0.00000       0.00000       0.00000       0.00000       0.00000       0.00000       0.00000       0.00000       0.00000       12.5129       17.4303       15.1463       15.1565       11.7058       9.68033       6.51926       4.23720       2.43545       1.35918      0.599908      0.290198      0.109025     0.0392232    0.00994412    0.00215783       0.00000       0.00000       0.00000       0.00000       0.00000       0.00000       0.00000       0.00000       0.00000       0.00000       0.00000       0.00000       0.00000       0.00000       0.00000       0.00000       0.00000       0.00000       0.00000       0.00000
   8  22 3600.8704    2.2957  2.6038 11.8925  0.0005  0.0895   0.0622   0.2323    0.0930   0.0000   432.5375     0.0331861       45.4622      -10.3792       11.6943      -15.7452       4.71836       14.8095       3.68808      -1.68643      0.306395      0.390874     0.0230461    -0.0267227   -0.00295333  -6.38892e-05       0.00000       0.00000       0.00000       0.00000       0.00000       0.00000       0.00000       0.00000       0.00000       0.00000       0.00000       0.00000       0.00000       0.00000       0.00000       0.00000       0.00000       0.00000       0.00000       0.00000       16.2896       21.3570       19.8772       18.7218       14.4141       12.1252       7.99447       5.38511       3.27528       1.72528      0.881157      0.372025      0.154244     0.0488503     0.0116151    0.00234478       0.00000       0.00000       0.00000       0.00000       0.00000       0.00000       0.00000       0.00000       0.00000       0.00000       0.00000       0.00000       0.00000       0.00000       0.00000       0.00000       0.00000       0.00000       0.00000       0.00000
   8  23 3739.0656    2.0210  4.2897 11.0160 -0.0044  0.1127   0.0413   0.3057    0.0995   0.0000   450.6135      -23.5338       2.46841       36.2503       25.7176      -13.5255     -0.157331      -3.66664      0.671394      -1.92197      -1.26455      0.183331     -0.166841    -0.0738479   -0.00295464    0.00559359       0.00000       0.00000       0.00000       0.00000       0.00000       0.00000       0.00000       0.00000       0.00000       0.00000       0.00000       0.00000       0.00000       0.00000       0.00000       0.00000       0.00000       0.00000       0.00000       0.00000       20.7889       26.1881       24.5973       23.1676       19.1748       14.8431       10.4188       6.68061       4.20043       2.18979       1.11255      0.458337      0.189751     0.0593919     0.0155956    0.00287107       0.00000       0.00000       0.00000       0.00000       0.00000       0.00000       0.00000       0.00000       0.00000       0.00000       0.00000       0.00000       0.00000       0.00000       0.00000       0.00000       0.00000       0.00000       0.00000       0.00000
   8  24 3877.9851    1.7303  5.3964 10.6474 -0.0050  0.1358   0.0328   0.3521    0.0908   0.0000   408.3723      -70.1193       23.0069       9.83437      -28.1172       5.65855       9.44742       6.07242      -5.47786       1.61847       1.93042      0.657422     0.0357243     -0.130501     0.0247810    0.00537429       0.00000       0.00000       0.00000       0.00000       0.00000       0.00000       0.00000       0.00000       0.00000       0.00000       0.00000       0.00000       0.00000       0.00000       0.00000       0.00000       0.00000       0.00000       0.00000       0.00000       24.6408       30.3114       30.9974       27.3798       22.8569       17.9796       12.9249       8.30227       5.24645       2.62261       1.50357      0.579551      0.253763     0.0766347     0.0197177    0.00334416       0.00000       0.00000       0.00000       0.00000       0.00000       0.00000       0.00000       0.00000       0.00000       0.00000       0.00000       0.00000       0.00000       0.00000       0.00000       0.00000       0.00000       0.00000       0.00000       0.00000
   8  26 4156.3919    1.1549  8.4361 10.0655 -0.0089  0.2062   0.0205   0.5537    0.0654   0.0000   448.6492      -106.958       92.3585       8.52075      -27.6632      -5.51924       4.62481       13.0693       1.23131      -4.41008      -2.48534       1.43436      0.363004    -0.0332558     -0.105433    0.00506622       0.00000       0.00000       0.00000       0.00000       0.00000       0.00000       0.00000       0.00000       0.00000       0.00000       0.00000       0.00000       0.00000       0.00000       0.00000       0.00000       0.00000       0.00000       0.00000       0.00000       38.0043       45.4990       46.4143       42.9978       35.8568       27.4072       20.3762       13.5600       7.96950       4.60843       2.29712       1.04470      0.385805      0.120965     0.0302401    0.00505945       0.00000       0.00000       0.00000       0.00000       0.00000       0.00000       0.00000       0.00000       0.00000       0.00000       0.00000       0.00000       0.00000       0.00000       0.00000       0.00000       0.00000       0.00000       0.00000       0.00000
   9  11 2125.0836    0.7546  0.6814  9.4948 -0.0120  0.0530   0.0358   0.0900    0.1372   0.0000   432.5697      -13.3895       19.4322       6.83961      -6.17330      -3.07272      -1.31198      -1.83906     -0.206833      0.992835    -0.0768211      0.110688    -0.0328906     0.0250192     0.0256239   -0.00296812  -0.000747922   3.94671e-05       0.00000       0.00000       0.00000       0.00000       0.00000       0.00000       0.00000       0.00000       0.00000       0.00000       0.00000       0.00000       0.00000       0.00000       0.00000       0.00000       0.00000       0.00000       8.80149       9.60135       12.9147       10.1139       9.82372       7.06580       4.72755       5.14570       1.79328       1.69262      0.985322      0.380264      0.277394     0.0781427     0.0274619     0.0121559    0.00209141   0.000239766       0.00000       0.00000       0.00000       0.00000       0.00000       0.00000       0.00000       0.00000       0.00000       0.00000       0.00000       0.00000       0.00000       0.00000       0.00000       0.00000       0.00000       0.00000
   9  13 2402.3524    1.3920  0.7000 10.6008 -0.0068  0.0429   0.0568   0.0767    0.1210   0.0000   437.8668      -10.2017       12.2941      -2.08316     -0.638041      -2.85049      -1.83954      -2.35378      -1.65896      -1.19533     0.0541722      0.248020      0.149734    -0.0216499    -0.0313685   -0.00461531    0.00255901   0.000173936       0.00000       0.00000       0.00000       0.00000       0.00000       0.00000       0.00000       0.00000       0.00000       0.00000       0.00000       0.00000       0.00000       0.00000       0.00000       0.00000       0.00000       0.00000       7.58737       7.42905       8.84301       9.15917       6.21548       4.73109       4.25254       2.76916       1.71742      0.916688      0.574208      0.319146      0.154905     0.0592542     0.0194111    0.00459424    0.00118156   0.000201162       0.00000       0.00000       0.00000       0.00000       0.00000       0.00000       0.00000       0.00000       0.00000       0.00000       0.00000       0.00000       0.00000       0.00000       0.00000       0.00000       0.00000       0.00000
   9  14 2539.5476    1.8055  0.9348 10.9527  0.0058  0.0434   0.0644   0.0974    0.1394   0.0000   445.6735     -0.602490      0.782932       1.95446       3.58825       5.48085      0.949975      -3.65382     -0.361523     -0.250970      0.804373     -0.294993    -0.0900494     0.0786137    0.00979695    0.00876464  -7.26527e-05   0.000262199       0.00000       0.00000       0.00000       0.00000       0.00000       0.00000       0.00000       0.00000       0.00000       0.00000       0.00000       0.00000       0.00000       0.00000       0.00000       0.00000       0.00000       0.00000       8.09673       9.45510       10.0165       9.37811       7.16502       5.28325       4.33563       2.79141       1.67456      0.950177      0.535511      0.310563      0.133178     0.0570600     0.0181393    0.00507947    0.00131949   0.000214959       0.00000       0.00000       0.00000       0.00000       0.00000       0.00000       0.00000       0.00000       0.00000       0.00000       0.00000       0.00000       0.00000       0.00000       0.00000       0.00000       0.00000       0.00000
   9  15 2677.0023    2.4677  0.8068 11.6312  0.0009  0.0382   0.0929   0.0875    0.1294   0.0000   435.2771      -4.08031       12.2411       2.02050      -5.05784       3.69079     -0.850353      -1.86508       1.18811     -0.181550      0.459029     -0.295096      0.101865     0.0304636   -0.00121385   -0.00289588    0.00152902   5.48404e-05       0.00000       0.00000       0.00000       0.00000       0.00000       0.00000       0.00000       0.00000       0.00000       0.00000       0.00000       0.00000       0.00000       0.00000       0.00000       0.00000       0.00000       0.00000       5.96491       7.54793       7.22183       7.32076       6.11511       4.87031       3.38252       2.60611       1.57877       1.01844      0.561877      0.273626      0.131676     0.0507641     0.0173483    0.00577938    0.00132135   0.000243585       0.00000       0.00000       0.00000       0.00000       0.00000       0.00000       0.00000       0.00000       0.00000       0.00000       0.00000       0.00000       0.00000       0.00000       0.00000       0.00000       0.00000       0.00000
   9  16 2815.1270    2.9312  0.7002 12.3624 -0.0062  0.0433   0.1287   0.0867    0.1169   0.0000   438.3330       7.86253       15.9460      -15.9033      -4.18315       2.00824     -0.303245      0.525551       1.83801       2.15542     -0.970190     -0.381628      0.123182      0.122844     0.0394263    0.00758496    0.00164182  -0.000399756       0.00000       0.00000       0.00000       0.00000       0.00000       0.00000       0.00000       0.00000       0.00000       0.00000       0.00000       0.00000       0.00000       0.00000       0.00000       0.00000       0.00000       0.00000       8.86316       11.8001       11.3613       10.1917       7.76438       5.90879       4.19645       2.41763       1.71488      0.830930      0.496719      0.243122      0.107823     0.0464915     0.0190842    0.00452056    0.00129429   0.000241150       0.00000       0.00000       0.00000       0.00000       0.00000       0.00000       0.00000       0.00000       0.00000       0.00000       0.00000       0.00000       0.00000       0.00000       0.00000       0.00000       0.00000       0.00000
   9  18 3091.3311    3.8579  0.8013 12.7835 -0.0125  0.0409   0.1507   0.0925    0.1310   0.0000   439.4581       18.9659       5.55093       3.22314       14.2862       2.88301      -1.54564       2.95074      -1.99927      -1.26134      0.433213      0.243712    -0.0302555     0.0268564     0.0130008   -0.00319420    0.00196983   0.000308982       0.00000       0.00000       0.00000       0.00000       0.00000       0.00000       0.00000       0.00000       0.00000       0.00000       0.00000       0.00000       0.00000       0.00000       0.00000       0.00000       0.00000       0.00000       6.31975       9.02922       7.82152       7.40106       6.35883       5.01629       3.81577       2.51679       1.70357      0.874452      0.516020      0.260767      0.110957     0.0449830     0.0178887    0.00499686    0.00146011   0.000276788       0.00000       0.00000       0.00000       0.00000       0.00000       0.00000       0.00000       0.00000       0.00000       0.00000       0.00000       0.00000       0.00000       0.00000       0.00000       0.00000       0.00000       0.00000
   9  20 3367.7220    3.2361  1.4597 12.7841 -0.0013  0.0592   0.0989   0.1446    0.0988   0.0000   431.8601     -0.741887       11.3485       8.49840       8.56502      -5.61487       8.16509       5.93332       4.73147      -2.38070     -0.429168   -0.00437733      0.211144    -0.0957764    -0.0430994   -0.00219974    0.00144177   0.000815263       0.00000       0.00000       0.00000       0.00000       0.00000       0.00000       0.00000       0.00000       0.00000       0.00000       0.00000       0.00000       0.00000       0.00000       0.00000       0.00000       0.00000       0.00000       9.89503       12.2129       12.6119       10.6879       9.60147       7.46668       5.79710       3.82366       2.44407       1.52116      0.772480      0.416949      0.182903     0.0821810     0.0262698    0.00814518    0.00205852   0.000328287       0.00000       0.00000       0.00000       0.00000       0.00000       0.00000       0.00000       0.00000       0.00000       0.00000       0.00000       0.00000       0.00000       0.00000       0.00000       0.00000       0.00000       0.00000
   9  21 3506.0614    2.7015  2.1697 12.1233 -0.0068  0.0737   0.0716   0.1740    0.0861   0.0000   418.1106       10.2908       52.0595      -18.0192       13.6077      -5.55984     -0.901162       3.34919      0.291615     -0.562294      -1.63180     -0.921546      0.180306      0.189853     0.0648176   -0.00546574   -0.00180722   0.000758416       0.00000       0.00000       0.00000       0.00000       0.00000       0.00000       0.00000       0.00000       0.00000       0.00000       0.00000       0.00000       0.00000       0.00000       0.00000       0.00000       0.00000       0.00000       12.6386       16.2338       15.6850       14.4921       12.3926       9.91701       6.84723       5.12790       3.06611       1.92597      0.993268      0.544502      0.220285     0.0985737     0.0322674     0.0112656    0.00247637   0.000444838       0.00000       0.00000       0.00000       0.00000       0.00000       0.00000       0.00000       0.00000       0.00000       0.00000       0.00000       0.00000       0.00000       0.00000       0.00000       0.00000       0.00000       0.00000
   9  22 3644.9779    2.2002  3.2881 11.5578 -0.0019  0.0921   0.0512   0.2392    0.0738   0.0000   443.4441      -24.9732      -5.26645       20.0249      -3.66019       7.11496     -0.791153       1.80395       1.90497      0.610263       2.87050    -0.0554252      0.373853     -0.189776     -0.106240   -0.00428867    0.00642780  -0.000432548       0.00000       0.00000       0.00000       0.00000       0.00000       0.00000       0.00000       0.00000       0.00000       0.00000       0.00000       0.00000       0.00000       0.00000       0.00000       0.00000       0.00000       0.00000       15.1648       18.5364       19.3121       17.4431       15.4526       11.7691       8.97917       6.07190       4.15607       2.41772       1.41066      0.689674      0.322202      0.129244     0.0480435     0.0137437    0.00345525   0.000521473       0.00000       0.00000       0.00000       0.00000       0.00000       0.00000       0.00000       0.00000       0.00000       0.00000       0.00000       0.00000       0.00000       0.00000       0.00000       0.00000       0.00000       0.00000
   9  23 3783.9992    1.8725  4.5113 11.1454 -0.0021  0.1138   0.0386   0.3057    0.0729   0.0000   470.0267       1.95740      -1.44782       23.5654      -16.4661      -12.7457      -1.77756      -3.54532       3.49245     -0.268707      0.583002     -0.990857     -0.243177     -0.126625      0.160330     0.0299295   -0.00131304  -0.000480675       0.00000       0.00000       0.00000       0.00000       0.00000       0.00000       0.00000       0.00000       0.00000       0.00000       0.00000       0.00000       0.00000       0.00000       0.00000       0.00000       0.00000       0.00000       19.1989       23.5382       24.5245       22.0500       19.2893       15.1124       10.7241       7.85962       5.10670       3.01314       1.79588      0.843509      0.419280      0.153098     0.0599237     0.0179752    0.00404443   0.000640079       0.00000       0.00000       0.00000       0.00000       0.00000       0.00000       0.00000       0.00000       0.00000       0.00000       0.00000       0.00000       0.00000       0.00000       0.00000       0.00000       0.00000       0.00000
   9  24 3923.1053    1.5412  5.2617 10.9074 -0.0116  0.1344   0.0319   0.3632    0.0681   0.0000   435.2113       13.3926       17.1446      -39.7358       7.46334      -2.15122       5.49492       2.15588       14.1635      0.198450     -0.909069      0.966806      0.468524     -0.259622     0.0228775   -0.00411696   -0.00706937    0.00144574       0.00000       0.00000       0.00000       0.00000       0.00000       0.00000       0.00000       0.00000       0.00000       0.00000       0.00000       0.00000       0.00000       0.00000       0.00000       0.00000       0.00000       0.00000       22.2675       29.4655       28.9912       26.3556       23.5035       17.5867       13.5191       9.36470       5.97534       3.80051       1.97137       1.06994      0.453570      0.202271     0.0663951     0.0214700    0.00529076   0.000825079       0.00000       0.00000       0.00000       0.00000       0.00000       0.00000       0.00000       0.00000       0.00000       0.00000       0.00000       0.00000       0.00000       0.00000       0.00000       0.00000       0.00000       0.00000
   9  25 4063.1790    1.2779  6.4104 10.4784 -0.0022  0.1585   0.0246   0.4186    0.0618   0.0000   442.2682       23.6774      -14.2535      -25.0389       23.0753       34.4794      -15.1027      -25.0406      -6.10191       1.63055       3.50199       1.54485      -1.12075      0.181684      0.165765    -0.0117907   0.000317661   0.000251755       0.00000       0.00000       0.00000       0.00000       0.00000       0.00000       0.00000       0.00000       0.00000       0.00000       0.00000       0.00000       0.00000       0.00000       0.00000       0.00000       0.00000       0.00000       26.3238       33.1599       31.0458       31.5093       26.6887       21.1649       15.8977       11.2946       7.28930       4.54725       2.44408       1.33469      0.553157      0.238021     0.0781731     0.0240673    0.00568127    0.00100075       0.00000       0.00000       0.00000       0.00000       0.00000       0.00000       0.00000       0.00000       0.00000       0.00000       0.00000       0.00000       0.00000       0.00000       0.00000       0.00000       0.00000       0.00000
   9  27 4342.3255    0.8668 10.0091 10.0013 -0.0043  0.2447   0.0181   0.6953    0.0508   0.0000   404.9711       42.8098       8.37845      -30.4030      0.358133      -19.3413       14.3394      -26.4290       16.2230       7.36984       7.61853     -0.982712      -1.17806     -0.401561     -0.161328    0.00942852   -0.00398149   -0.00313778       0.00000       0.00000       0.00000       0.00000       0.00000       0.00000       0.00000       0.00000       0.00000       0.00000       0.00000       0.00000       0.00000       0.00000       0.00000       0.00000       0.00000       0.00000       39.7966       48.9707       50.0309       47.8897       40.9363       33.2129       25.1885       18.1035       11.7102       7.53147       4.26365       2.06794       1.04984      0.398506      0.137873     0.0404696    0.00904715    0.00148219       0.00000       0.00000       0.00000       0.00000       0.00000       0.00000       0.00000       0.00000       0.00000       0.00000       0.00000       0.00000       0.00000       0.00000       0.00000       0.00000       0.00000       0.00000
  10  10 2021.5013    0.6037  0.4455  9.3558 -0.0065  0.0401   0.0312   0.0577    0.0970   0.0000   435.7059      -1.59864       14.4236      -3.88590      -4.00884      -3.09977       2.83948    -0.0842336     -0.595976      -1.09248     -0.759085     0.0634150    -0.0722598     0.0275827     0.0194944     0.0222604  -0.000537976   -0.00174128  -0.000153576  -6.38791e-06       0.00000       0.00000       0.00000       0.00000       0.00000       0.00000       0.00000       0.00000       0.00000       0.00000       0.00000       0.00000       0.00000       0.00000       0.00000       0.00000       4.92279       8.37477       7.20075       7.12763       6.64719       4.68725       4.71504       2.30476       2.31666       1.03523      0.804108      0.398052      0.169143      0.110052     0.0330083     0.0171889    0.00642112    0.00130757   0.000493904   7.36370e-05       0.00000       0.00000       0.00000       0.00000       0.00000       0.00000       0.00000       0.00000       0.00000       0.00000       0.00000       0.00000       0.00000       0.00000       0.00000       0.00000
  10  11 2162.9046    0.8468  0.6336  9.5590 -0.0070  0.0333   0.0361   0.0768    0.1545   0.0000   433.2151       4.04581       14.0097     -0.583332       4.79980       3.00875       4.08932      -1.62012      0.668845     -0.183194      0.471332     -0.147581     -0.184534    -0.0213010    0.00467524    0.00605195  -0.000479227  -0.000980041  -0.000175550   5.14425e-06       0.00000       0.00000       0.00000       0.00000       0.00000       0.00000       0.00000       0.00000       0.00000       0.00000       0.00000       0.00000       0.00000       0.00000       0.00000       0.00000       5.03344       6.47362       6.04584       6.13873       4.91528       4.19084       3.40930       2.41167       1.56974      0.932599      0.608243      0.274171      0.159543     0.0735952     0.0344153     0.0109915    0.00419560    0.00105723   0.000266097   4.99162e-05       0.00000       0.00000       0.00000       0.00000       0.00000       0.00000       0.00000       0.00000       0.00000       0.00000       0.00000       0.00000       0.00000       0.00000       0.00000       0.00000
  10  12 2302.7821    1.0292  0.7725 10.2468 -0.0031  0.0361   0.0407   0.0883    0.1414   0.0000   431.8145       4.15344       9.82991       8.92676      -6.06057      -1.25821       5.88615       1.82779       2.51639     -0.138956     0.0738575    0.00387143    -0.0207117     0.0990521     0.0264036    -0.0172268     0.0129371  -0.000238494   0.000179981  -7.66228e-05       0.00000       0.00000       0.00000       0.00000       0.00000       0.00000       0.00000       0.00000       0.00000       0.00000       0.00000       0.00000       0.00000       0.00000       0.00000       0.00000       5.65159       6.46486       7.05570       6.84446       5.58500       4.63206       3.64045       2.66460       1.68605       1.08843      0.679014      0.336438      0.189793     0.0882465     0.0410104     0.0136295    0.00492571    0.00133690   0.000283146   4.51135e-05       0.00000       0.00000       0.00000       0.00000       0.00000       0.00000       0.00000       0.00000       0.00000       0.00000       0.00000       0.00000       0.00000       0.00000       0.00000       0.00000
  10  13 2440.7881    1.5609  0.7730 10.7211 -0.0068  0.0382   0.0585   0.0814    0.1328   0.0000   430.6706       5.85420       24.1541       6.39914       8.81275     -0.853993      -1.30177       1.25991      0.791923     0.0837431      0.375574      0.765338     -0.232146     -0.137796     0.0153097     0.0278274    -0.0102109  -0.000789647   0.000158752   3.70560e-05       0.00000       0.00000       0.00000       0.00000       0.00000       0.00000       0.00000       0.00000       0.00000       0.00000       0.00000       0.00000       0.00000       0.00000       0.00000       0.00000       7.00323       8.14822       7.01219       6.25895       5.83337       5.52899       4.57914       3.36419       2.16916       1.22339      0.651862      0.364834      0.173808     0.0781411     0.0319661     0.0125781    0.00409689    0.00112132   0.000250458   4.56565e-05       0.00000       0.00000       0.00000       0.00000       0.00000       0.00000       0.00000       0.00000       0.00000       0.00000       0.00000       0.00000       0.00000       0.00000       0.00000       0.00000
  10  16 2855.6159    3.3216  0.7034 11.9074 -0.0024  0.0354   0.1298   0.0793    0.1329   0.0000   436.0381       7.19438       5.78518       2.94987      -2.90307      -12.7578      0.689351       1.69757     -0.845777     -0.787895      0.195556     -0.231763    -0.0123575     0.0760012    0.00791240   -0.00820530   -0.00695000  -0.000753945   0.000160162   2.15888e-05       0.00000       0.00000       0.00000       0.00000       0.00000       0.00000       0.00000       0.00000       0.00000       0.00000       0.00000       0.00000       0.00000       0.00000       0.00000       0.00000       4.89596       5.99419       6.23937       6.18691       4.56829       4.40690       3.19473       2.25699       1.64558      0.987367      0.594438      0.334571      0.183396     0.0700151     0.0383267     0.0137678    0.00502189    0.00117368   0.000258156   5.32911e-05       0.00000       0.00000       0.00000       0.00000       0.00000       0.00000       0.00000       0.00000       0.00000       0.00000       0.00000       0.00000       0.00000       0.00000       0.00000       0.00000
  10  18 3132.7852    3.8570  0.8741 12.7024  0.0078  0.0524   0.1371   0.0965    0.1238   0.0000   447.6800       1.56924       8.24027      -5.19061       14.5739       3.24312       4.03530    -0.0315887     0.0551549      0.235534     0.0532801       1.16627     0.0782701    -0.0689175    -0.0472967    -0.0146919   0.000570056   0.000288477   0.000129968  -7.38435e-05       0.00000       0.00000       0.00000       0.00000       0.00000       0.00000       0.00000       0.00000       0.00000       0.00000       0.00000       0.00000       0.00000       0.00000       0.00000       0.00000       6.39495       9.47100       8.95981       7.20619       7.62750       5.97536       4.68876       3.42371       2.36434       1.28968      0.914644      0.424690      0.212574      0.113515     0.0432270     0.0157712    0.00702369    0.00197814   0.000519928   7.96083e-05       0.00000       0.00000       0.00000       0.00000       0.00000       0.00000       0.00000       0.00000       0.00000       0.00000       0.00000       0.00000       0.00000       0.00000       0.00000       0.00000
  10  20 3409.8832    3.2068  1.6564 12.3709 -0.0186  0.0534   0.0892   0.1418    0.0974   0.0000   429.8903       8.87022       27.7701      -4.86198      -16.7084       3.45327       9.40636       2.24343      0.863977      -1.21179      -2.61549    0.00472392      0.873512     0.0328538   0.000791364    -0.0317859     0.0123810    0.00276215  -0.000585396  -5.15868e-05       0.00000       0.00000       0.00000       0.00000       0.00000       0.00000       0.00000       0.00000       0.00000       0.00000       0.00000       0.00000       0.00000       0.00000       0.00000       0.00000       8.21187       10.0695       10.3009       9.75238       8.44574       6.94632       5.02052       3.87149       2.50123       1.62152       1.02706      0.549329      0.280189      0.142089     0.0553104     0.0206630    0.00726455    0.00211192   0.000439211   7.30079e-05       0.00000       0.00000       0.00000       0.00000       0.00000       0.00000       0.00000       0.00000       0.00000       0.00000       0.00000       0.00000       0.00000       0.00000       0.00000       0.00000
  10  21 3549.0177    2.4612  2.3853 11.8330 -0.0052  0.0729   0.0585   0.1742    0.0792   0.0000   437.2284       15.9530       21.9738      0.995208      -9.97345       6.92771      -1.85812       5.67976       1.26993      -1.41753     -0.261301      0.555690     0.0944620    -0.0506627     -0.188343     0.0240352  -0.000852247   -0.00295588   -0.00101960  -0.000146460       0.00000       0.00000       0.00000       0.00000       0.00000       0.00000       0.00000       0.00000       0.00000       0.00000       0.00000       0.00000       0.00000       0.00000       0.00000       0.00000       10.5150       13.4409       13.3616       12.6457       11.1553       9.58725       7.51974       5.17420       3.82873       2.35760       1.34813      0.815170      0.390732      0.190340     0.0750781     0.0330075     0.0104833    0.00287686   0.000690643   0.000108831       0.00000       0.00000       0.00000       0.00000       0.00000       0.00000       0.00000       0.00000       0.00000       0.00000       0.00000       0.00000       0.00000       0.00000       0.00000       0.00000
  10  22 3688.2370    1.9969  3.8657 11.4699 -0.0059  0.0959   0.0416   0.2797    0.0586   0.0000   427.1393       7.16526       48.2076       18.2528       5.83809      -16.1034       1.11429       6.84692      -5.74433     0.0653037       3.51183     -0.928646      -1.40736    -0.0130302      0.221463     0.0759784    -0.0175448   -0.00918941  -0.000417349  -1.75911e-05       0.00000       0.00000       0.00000       0.00000       0.00000       0.00000       0.00000       0.00000       0.00000       0.00000       0.00000       0.00000       0.00000       0.00000       0.00000       0.00000       14.6861       18.7078       18.5989       17.6106       16.1168       12.5843       10.0799       7.03524       4.90435       3.19486       1.84699       1.03278      0.529992      0.239019      0.105412     0.0407158     0.0133362    0.00390628   0.000929908   0.000137389       0.00000       0.00000       0.00000       0.00000       0.00000       0.00000       0.00000       0.00000       0.00000       0.00000       0.00000       0.00000       0.00000       0.00000       0.00000       0.00000
  10  23 3827.7194    1.7304  4.7218 11.0185 -0.0012  0.1223   0.0337   0.2900    0.0617   0.0000   425.3288       24.5864       17.9417      -24.5042      -2.14407      -6.67318      -4.98420       1.07260      -3.45098     -0.867384       4.19983       1.50835     -0.568000      0.147015      0.117040    -0.0463136     0.0203226   -0.00550431   0.000579701   0.000199932       0.00000       0.00000       0.00000       0.00000       0.00000       0.00000       0.00000       0.00000       0.00000       0.00000       0.00000       0.00000       0.00000       0.00000       0.00000       0.00000       16.4108       22.4832       22.7281       21.2071       18.9785       15.7131       12.5256       8.66845       6.41696       3.90205       2.43995       1.37778      0.655912      0.353316      0.132635     0.0573152     0.0194528    0.00524003    0.00126946   0.000192935       0.00000       0.00000       0.00000       0.00000       0.00000       0.00000       0.00000       0.00000       0.00000       0.00000       0.00000       0.00000       0.00000       0.00000       0.00000       0.00000
  10  24 3967.4708    1.4287  5.9779 10.6765 -0.0036  0.1358   0.0269   0.3681    0.0583   0.0000   415.1818      -37.0593       95.8210      -53.1381      -15.4127       2.14087       4.41546      -19.4602       3.61246       4.33654      -4.04743      -2.42494       1.71234      0.956523     -0.162723     -0.150858     0.0225463    0.00776548   0.000679523  -7.10630e-05       0.00000       0.00000       0.00000       0.00000       0.00000       0.00000       0.00000       0.00000       0.00000       0.00000       0.00000       0.00000       0.00000       0.00000       0.00000       0.00000       20.4937       24.7885       26.4088       25.4526       21.6069       18.1619       13.3931       10.3916       6.91858       4.59099       2.78566       1.56762      0.853749      0.384163      0.169525     0.0627721     0.0209187    0.00587236    0.00120878   0.000192956       0.00000       0.00000       0.00000       0.00000       0.00000       0.00000       0.00000       0.00000       0.00000       0.00000       0.00000       0.00000       0.00000       0.00000       0.00000       0.00000
  11  11 2199.6979    0.8788  0.6791  9.7021 -0.0019  0.0397   0.0350   0.0706    0.1334   0.0000   437.7507       10.5335       12.0847     -0.927979      -4.60337       3.39771      -3.38689      -2.43283       3.72186       1.35323     -0.942177     -0.153338   -0.00251567      0.261367    -0.0169958    -0.0464811   -0.00163436    0.00736109  -4.99680e-05  -0.000183403   2.88024e-05   1.77028e-05       0.00000       0.00000       0.00000       0.00000       0.00000       0.00000       0.00000       0.00000       0.00000       0.00000       0.00000       0.00000       0.00000       0.00000       4.59585       6.76310       7.05608       6.41705       6.20562       5.08205       4.13299       3.04520       2.11456       1.51374      0.822663      0.528191      0.274182      0.139269     0.0701101     0.0277335     0.0129168    0.00494028    0.00150302   0.000505781   0.000112662   1.59010e-05       0.00000       0.00000       0.00000       0.00000       0.00000       0.00000       0.00000       0.00000       0.00000       0.00000       0.00000       0.00000       0.00000       0.00000
  11  13 2478.4743    1.7192  0.7300 10.6723  0.0201  0.0381   0.0658   0.0788    0.1827   0.0000   441.7662       19.2057       15.2595      -9.25493      -4.95333       1.56380       2.52559      -6.94529      -6.09558     -0.583878       1.65279     -0.342290     -0.728204    -0.0312107     0.0982833     0.0133137    0.00182189   -0.00201320   -0.00171786   4.58369e-05   0.000181656   1.13875e-05       0.00000       0.00000       0.00000       0.00000       0.00000       0.00000       0.00000       0.00000       0.00000       0.00000       0.00000       0.00000       0.00000       0.00000       6.24363       7.91655       6.92030       5.78689       5.40363       5.33356       4.90810       3.79877       2.70064       1.60693      0.913031      0.474638      0.279180      0.121584     0.0631380     0.0254340     0.0123499    0.00419957    0.00133896   0.000332615   8.33814e-05   1.23954e-05       0.00000       0.00000       0.00000       0.00000       0.00000       0.00000       0.00000       0.00000       0.00000       0.00000       0.00000       0.00000       0.00000       0.00000
  11  14 2616.8518    1.9721  0.7245 11.7814 -0.0075  0.0361   0.0783   0.0860    0.1087   0.0000   440.1125     -0.438912       12.1528       9.35200       2.04551       1.32716       2.65940      -1.41361       1.48447      -1.39818     -0.594618      0.494529     0.0897613     0.0749043     0.0818545    0.00981916    -0.0130505   -0.00269636  -0.000501415  -0.000643959   2.21132e-05   2.01972e-05       0.00000       0.00000       0.00000       0.00000       0.00000       0.00000       0.00000       0.00000       0.00000       0.00000       0.00000       0.00000       0.00000       0.00000       6.01796       6.88124       6.92972       6.03061       5.18726       4.89320       4.41785       3.44597       2.18294       1.37301      0.858282      0.438952      0.220892      0.110942     0.0631840     0.0272646     0.0111029    0.00349242    0.00115767   0.000312031   6.23412e-05   9.32016e-06       0.00000       0.00000       0.00000       0.00000       0.00000       0.00000       0.00000       0.00000       0.00000       0.00000       0.00000       0.00000       0.00000       0.00000
  11  17 3034.3955    4.0744  0.7358 12.7008 -0.0053  0.0334   0.1472   0.0723    0.1155   0.0000   435.4529      -2.08040       16.7062       1.64868       5.59839       6.25117       2.89269      -2.54049       1.40552       2.40798     0.0178424     -0.571747     -0.100508    -0.0153971     0.0554316   0.000698066    -0.0110954   -0.00470951   0.000522994  -0.000137265   4.31793e-05  -1.43286e-05       0.00000       0.00000       0.00000       0.00000       0.00000       0.00000       0.00000       0.00000       0.00000       0.00000       0.00000       0.00000       0.00000       0.00000       4.62709       5.77507       5.28119       5.46018       5.35467       4.26754       3.40605       2.34630       1.61640       1.29625      0.779133      0.495085      0.245610      0.122948     0.0608850     0.0247304     0.0105140    0.00378335    0.00102323   0.000332803   7.61234e-05   1.17216e-05       0.00000       0.00000       0.00000       0.00000       0.00000       0.00000       0.00000       0.00000       0.00000       0.00000       0.00000       0.00000       0.00000       0.00000
  11  18 3173.3906    3.9440  0.9752 12.9631 -0.0008  0.0402   0.1283   0.0960    0.1148   0.0000   433.6443       10.1530      0.844445       5.72258      -15.3419       14.0319       1.50946     -0.832444     -0.738830      0.868336      0.959422    -0.0374673     -0.165877      0.150098     0.0553139    -0.0433230    0.00603036    0.00542855    0.00107384  -0.000377221   5.27876e-05   1.24773e-05       0.00000       0.00000       0.00000       0.00000       0.00000       0.00000       0.00000       0.00000       0.00000       0.00000       0.00000       0.00000       0.00000       0.00000       5.63328       6.72182       7.36692       7.05117       6.04181       4.92621       4.15803       2.93612       1.98935       1.38082      0.922937      0.504105      0.279127      0.144698     0.0700822     0.0340748     0.0135682    0.00460198    0.00145791   0.000380789   8.63463e-05   1.28346e-05       0.00000       0.00000       0.00000       0.00000       0.00000       0.00000       0.00000       0.00000       0.00000       0.00000       0.00000       0.00000       0.00000       0.00000
  11  19 3312.1915    3.4795  1.1552 12.5935 -0.0063  0.0477   0.1107   0.1069    0.1351   0.0000   436.4924       18.7957       19.7319      -17.1315       11.6351      -9.18796       3.70129       2.13390      -2.10149     0.0372583      -1.13448     -0.814772      0.236055      0.274672     -0.103056     0.0111971   -0.00520112    0.00358776    0.00357009   0.000183300  -0.000172353   7.35500e-06       0.00000       0.00000       0.00000       0.00000       0.00000       0.00000       0.00000       0.00000       0.00000       0.00000       0.00000       0.00000       0.00000       0.00000       6.20636       8.37393       8.48523       8.57070       6.70068       6.09180       4.92126       3.25163       2.53682       1.73577      0.985150      0.585311      0.374510      0.172749     0.0849551     0.0346757     0.0178133    0.00603062    0.00185798   0.000452413   0.000107415   1.81885e-05       0.00000       0.00000       0.00000       0.00000       0.00000       0.00000       0.00000       0.00000       0.00000       0.00000       0.00000       0.00000       0.00000       0.00000
  11  20 3451.4377    2.9335  2.0752 12.0343 -0.0108  0.0629   0.0714   0.1472    0.0885   0.0000   439.4753       1.12450      -8.35017      -5.92860       10.8630     -0.117148       7.88040     -0.118276      -3.19231      0.669321       2.21729      0.523219      -1.17367      0.314378      0.127417     0.0234171    -0.0368141  -0.000695852    0.00281023  -0.000336724  -8.69097e-05  -4.09649e-06       0.00000       0.00000       0.00000       0.00000       0.00000       0.00000       0.00000       0.00000       0.00000       0.00000       0.00000       0.00000       0.00000       0.00000       7.68824       11.1532       10.6171       11.0920       9.10729       8.12998       6.45772       4.63332       3.53184       2.20887       1.53474      0.835133      0.538104      0.248957      0.133583     0.0538264     0.0248564    0.00800169    0.00288721   0.000695030   0.000160363   2.63580e-05       0.00000       0.00000       0.00000       0.00000       0.00000       0.00000       0.00000       0.00000       0.00000       0.00000       0.00000       0.00000       0.00000       0.00000
  11  21 3591.0483    2.3962  2.9045 11.6521 -0.0057  0.0766   0.0508   0.1918    0.0674   0.0000   431.5750      -2.31568     -0.175347       11.1255       18.5759      -3.36571       5.00828       8.52840       6.70560      -6.34534      -2.46286      0.584275      0.635835     0.0801020    -0.0179960   -0.00630410   -0.00832627    0.00484050  -0.000712638  -0.000568741  -7.00284e-05  -1.62135e-05       0.00000       0.00000       0.00000       0.00000       0.00000       0.00000       0.00000       0.00000       0.00000       0.00000       0.00000       0.00000       0.00000       0.00000       9.65058       13.5323       13.0314       12.7989       11.5538       9.63083       7.81818       5.87482       4.20306       2.81970       1.83443       1.05740      0.628321      0.290017      0.168239     0.0614863     0.0294851    0.00953992    0.00322247   0.000865137   0.000195862   3.00825e-05       0.00000       0.00000       0.00000       0.00000       0.00000       0.00000       0.00000       0.00000       0.00000       0.00000       0.00000       0.00000       0.00000       0.00000
  11  22 3730.8785    2.0253  4.0458 11.2200 -0.0025  0.0913   0.0377   0.2331    0.0610   0.0000   467.0581     -0.388228      -22.7519       11.8113       1.99670       3.16748       5.86322       8.66996       2.57212      -1.92739     -0.991170      -2.19508    -0.0561154      0.430905      0.206921    -0.0340921    -0.0217219   -0.00665415    0.00274655   4.95190e-05   0.000118540  -1.56969e-05       0.00000       0.00000       0.00000       0.00000       0.00000       0.00000       0.00000       0.00000       0.00000       0.00000       0.00000       0.00000       0.00000       0.00000       12.6003       15.6779       16.2976       15.8632       13.8183       11.9927       9.43337       7.21771       5.07982       3.50263       2.17974       1.29651      0.764615      0.386401      0.189880     0.0826003     0.0354606     0.0120197    0.00380445    0.00101263   0.000205866   3.16710e-05       0.00000       0.00000       0.00000       0.00000       0.00000       0.00000       0.00000       0.00000       0.00000       0.00000       0.00000       0.00000       0.00000       0.00000
  11  23 3870.8126    1.6583  5.2746 10.8333 -0.0055  0.1078   0.0287   0.3155    0.0555   0.0000   428.1081       4.17156       37.7722      -11.4938      -5.11055      -4.00725      -19.1536      -3.33139      -4.97344     -0.205768       1.85547      0.197693      0.675491     -0.254159      0.937336      0.240149    -0.0823593   -0.00541219    0.00418313    0.00296930  -0.000335428  -2.37448e-05       0.00000       0.00000       0.00000       0.00000       0.00000       0.00000       0.00000       0.00000       0.00000       0.00000       0.00000       0.00000       0.00000       0.00000       15.1094       18.3144       19.5341       18.6602       17.2152       13.8825       11.2851       8.34716       6.10107       4.16132       2.66946       1.59095      0.947046      0.468097      0.240385     0.0988139     0.0432821     0.0143517    0.00464271    0.00120076   0.000257363   3.49682e-05       0.00000       0.00000       0.00000       0.00000       0.00000       0.00000       0.00000       0.00000       0.00000       0.00000       0.00000       0.00000       0.00000       0.00000
  11  24 4010.8674    1.3107  5.9713 10.6047 -0.0107  0.1341   0.0238   0.3490    0.0538   0.0000   417.7605       4.53697       34.4635      -24.5229      -16.2020      -3.21876      -6.69602      -7.73054       25.2500      0.147610      -7.47599      0.223155       2.66426     -0.715012     -0.385639      0.253984     0.0317702   -0.00607363    0.00412488  -0.000535471  -6.40179e-05   5.13204e-05       0.00000       0.00000       0.00000       0.00000       0.00000       0.00000       0.00000       0.00000       0.00000       0.00000       0.00000       0.00000       0.00000       0.00000       18.3079       22.7930       23.8950       23.1783       21.1308       17.5233       13.7493       10.3957       7.60056       5.09532       3.28331       1.96991       1.13848      0.581953      0.289397      0.123265     0.0510108     0.0179776    0.00584081    0.00152519   0.000322725   4.61686e-05       0.00000       0.00000       0.00000       0.00000       0.00000       0.00000       0.00000       0.00000       0.00000       0.00000       0.00000       0.00000       0.00000       0.00000
  11  25 4151.0179    1.1148  8.0079 10.2495 -0.0024  0.1728   0.0197   0.4661    0.0510   0.0000   406.1893       22.2529       70.2133       32.9791       6.94050       9.07119       17.1205      -1.07218       2.39141      -16.6954       3.55126       4.17305       1.20788     -0.144693     -0.238095    -0.0663480     0.0534476     0.0198407    -0.0102390   -0.00495251   0.000455900   3.76457e-05       0.00000       0.00000       0.00000       0.00000       0.00000       0.00000       0.00000       0.00000       0.00000       0.00000       0.00000       0.00000       0.00000       0.00000       22.5586       29.1241       29.5856       28.9609       26.9162       22.2572       17.5381       14.1498       10.1228       6.72412       4.34206       2.63041       1.56621      0.792117      0.416394      0.165689     0.0706230     0.0239047    0.00786663    0.00206510   0.000431457   6.34500e-05       0.00000       0.00000       0.00000       0.00000       0.00000       0.00000       0.00000       0.00000       0.00000       0.00000       0.00000       0.00000       0.00000       0.00000
  11  27 4432.3396    0.7837 11.2886  9.8748 -0.0075  0.2574   0.0162   0.7078    0.0450   0.0000   392.3825       8.50139      -2.26436       4.66542      -17.3866      -21.7094       9.27335       7.12457      -10.6442      -7.15536      -14.3509      -1.43713       4.30847       2.00243      0.112545      0.125131    0.00528194     0.0470516   -0.00871640  -0.000626633   0.000621528   4.90413e-05       0.00000       0.00000       0.00000       0.00000       0.00000       0.00000       0.00000       0.00000       0.00000       0.00000       0.00000       0.00000       0.00000       0.00000       34.2346       42.8654       44.7590       44.7205       38.9755       33.4316       27.3968       20.2467       15.1972       10.3971       6.50152       4.08581       2.33499       1.27129      0.599400      0.272284      0.107464     0.0390506     0.0114721    0.00297065   0.000632362   9.29184e-05       0.00000       0.00000       0.00000       0.00000       0.00000       0.00000       0.00000       0.00000       0.00000       0.00000       0.00000       0.00000       0.00000       0.00000
  11  28 4571.8075    0.6767 16.0111  9.7068 -0.0086  0.4041   0.0127   1.0030    0.0381   0.0000   509.1295       44.9254       8.60521      -2.01745       7.48507       28.6055       10.9935      -8.70567       20.9822       9.48978      -2.82833       3.60262      -1.67784      -1.94375    -0.0705906      0.327721     -0.253422      0.129507    -0.0125526    -0.0130999   0.000465273  -8.87077e-05       0.00000       0.00000       0.00000       0.00000       0.00000       0.00000       0.00000       0.00000       0.00000       0.00000       0.00000       0.00000       0.00000       0.00000       51.9016       67.7052       68.2593       68.9057       61.4126       54.1336       41.5110       32.9700       23.1660       16.6381       10.6748       6.58417       3.76895       1.91955       1.00389      0.415144      0.175275     0.0601897     0.0187586    0.00501569   0.000987528   0.000155366       0.00000       0.00000       0.00000       0.00000       0.00000       0.00000       0.00000       0.00000       0.00000       0.00000       0.00000       0.00000       0.00000       0.00000
  12  16 2934.1789    3.5881  0.8199 12.3889 -0.0064  0.0348   0.1199   0.0812    0.1131   0.0000   437.0136       5.31862       14.7195      -6.07506      -8.33133       8.99280      -1.38272      0.514407       2.90312      0.139658      0.374638     -0.187163     -0.525535      0.131885    -0.0685892    -0.0406484    0.00986049    0.00853162    0.00804340   -0.00130130  -3.65073e-05   9.90509e-05   5.66238e-06  -2.77596e-06       0.00000       0.00000       0.00000       0.00000       0.00000       0.00000       0.00000       0.00000       0.00000       0.00000       0.00000       0.00000       4.39950       6.03549       5.37093       6.05134       4.71857       4.65402       3.41059       2.98058       2.02793       1.41376      0.911553      0.554134      0.330887      0.183194     0.0944485     0.0462015     0.0209052    0.00865285    0.00331454    0.00108996   0.000358911   9.54467e-05   1.73331e-05   3.62941e-06       0.00000       0.00000       0.00000       0.00000       0.00000       0.00000       0.00000       0.00000       0.00000       0.00000       0.00000       0.00000
  12  17 3073.7422    3.8310  0.7408 12.9068 -0.0013  0.0348   0.1333   0.0736    0.1015   0.0000   435.5374      -5.18459       12.1023       3.76144       8.31191      -1.14859      -2.93533      -2.29691      0.408871     -0.210055     0.0494674     -0.153181    -0.0728098     -0.105594    -0.0307240    -0.0427524     0.0155073    0.00809172   0.000147439  -0.000749520  -0.000205134  -7.28461e-06  -1.88760e-05  -7.99170e-07       0.00000       0.00000       0.00000       0.00000       0.00000       0.00000       0.00000       0.00000       0.00000       0.00000       0.00000       0.00000       4.90257       6.13083       5.95238       5.89923       4.93438       4.31198       3.91863       3.08598       2.22003       1.37890      0.975115      0.570794      0.308486      0.168998     0.0872888     0.0481230     0.0214750    0.00911077    0.00307700    0.00109435   0.000331933   7.90204e-05   1.85919e-05   2.81969e-06       0.00000       0.00000       0.00000       0.00000       0.00000       0.00000       0.00000       0.00000       0.00000       0.00000       0.00000       0.00000
  12  18 3213.1407    3.8210  0.9747 12.6662  0.0026  0.0370   0.1205   0.0899    0.1184   0.0000   439.0517      -5.79109       4.29111       6.29975      -5.51647      -2.51729      -3.22950       2.69235       1.79839       1.38285      0.193167     -0.731684     0.0601821      0.430882     0.0684762     -0.117120     0.0266634     0.0105865    0.00552063  -0.000620223  -0.000421858   8.42746e-05   2.42063e-05   1.84993e-06       0.00000       0.00000       0.00000       0.00000       0.00000       0.00000       0.00000       0.00000       0.00000       0.00000       0.00000       0.00000       5.01670       6.04228       5.54783       5.85889       5.81320       4.69236       3.86578       2.79056       2.12651       1.56919      0.987593      0.645236      0.379894      0.221497      0.106639     0.0495697     0.0218104    0.00896113    0.00330897    0.00114795   0.000318547   9.34487e-05   2.09179e-05   2.96029e-06       0.00000       0.00000       0.00000       0.00000       0.00000       0.00000       0.00000       0.00000       0.00000       0.00000       0.00000       0.00000
  12  19 3352.3976    3.3049  1.5933 12.4126 -0.0094  0.0509   0.0882   0.1235    0.0926   0.0000   438.8622       21.6915       10.8618      -9.19743     -0.307165      -6.78096      -2.44210       3.97539      -7.92552      -2.10511       1.19400      0.345279     -0.636373     -0.292367      0.208142     0.0798060   -0.00588886    -0.0162303  -0.000208477   0.000739688  -7.32745e-05  -0.000205683   6.68575e-05   6.27034e-07       0.00000       0.00000       0.00000       0.00000       0.00000       0.00000       0.00000       0.00000       0.00000       0.00000       0.00000       0.00000       6.70347       8.20837       8.47884       7.99333       7.75406       6.20562       5.24166       4.41776       3.36538       2.14616       1.38847      0.839958      0.501332      0.298191      0.152936     0.0777199     0.0331948     0.0141545    0.00494344    0.00180297   0.000565536   0.000146427   2.99843e-05   3.95754e-06       0.00000       0.00000       0.00000       0.00000       0.00000       0.00000       0.00000       0.00000       0.00000       0.00000       0.00000       0.00000
  12  20 3492.2841    2.9211  2.0906 11.8202 -0.0118  0.0549   0.0657   0.1449    0.0861   0.0000   438.9635      -24.7346       14.7382       4.03665      0.992200       7.99577      -6.94267      0.997719      -2.26602       3.89626      0.196753     -0.400872      0.296572    -0.0618904   -0.00644201     0.0427067     0.0398253    -0.0167624   -0.00166068    0.00614382   0.000488917  -0.000461187  -5.03943e-05  -1.18254e-06       0.00000       0.00000       0.00000       0.00000       0.00000       0.00000       0.00000       0.00000       0.00000       0.00000       0.00000       0.00000       6.94637       8.78250       9.15337       9.20224       7.94114       7.04468       5.64794       4.40464       3.12748       2.31113       1.42003      0.959260      0.546286      0.305304      0.166281     0.0787145     0.0377226     0.0151022    0.00608132    0.00208074   0.000580385   0.000162521   3.10016e-05   4.76523e-06       0.00000       0.00000       0.00000       0.00000       0.00000       0.00000       0.00000       0.00000       0.00000       0.00000       0.00000       0.00000
  12  21 3632.1200    2.3038  3.1998 11.4714 -0.0021  0.0749   0.0452   0.1888    0.0627   0.0000   419.1477      -1.52468       24.2514       10.1911       1.78040       2.30733       14.5061      0.811893      -6.02535       1.33790       2.30226       1.70677      -1.53763     -0.728689     -0.132598    -0.0947936   -0.00751284    -0.0475147   -0.00139207    0.00511845    0.00100339   9.30952e-06  -3.82410e-05  -4.46594e-07       0.00000       0.00000       0.00000       0.00000       0.00000       0.00000       0.00000       0.00000       0.00000       0.00000       0.00000       0.00000       9.17895       11.9252       12.2941       12.1738       10.7343       9.69195       7.69312       6.09662       4.38979       3.16501       2.12986       1.27606      0.792104      0.440663      0.226816      0.109268     0.0509964     0.0220323    0.00848477    0.00284506   0.000902479   0.000227103   4.45329e-05   6.71960e-06       0.00000       0.00000       0.00000       0.00000       0.00000       0.00000       0.00000       0.00000       0.00000       0.00000       0.00000       0.00000
  12  22 3772.5874    1.8512  4.3357 11.2223 -0.0013  0.0976   0.0341   0.2376    0.0543   0.0000   426.2615      -5.47458       4.01534      -18.4739       5.36220       1.03191      -8.35493      -9.18476       8.36878       4.18864     -0.671572     -0.506545      0.703567     -0.680739     -0.448477     -0.132887     0.0220151     0.0135343   0.000757210   -0.00325512    0.00205063  -0.000621071  -9.78007e-05  -1.37292e-06       0.00000       0.00000       0.00000       0.00000       0.00000       0.00000       0.00000       0.00000       0.00000       0.00000       0.00000       0.00000       11.9260       15.3051       16.0226       15.7573       14.2440       12.5694       9.99095       8.12452       5.70104       4.12316       2.75422       1.80286       1.01179      0.600088      0.302857      0.154099     0.0708135     0.0301490     0.0111308    0.00399802    0.00116191   0.000306355   5.79701e-05   8.60095e-06       0.00000       0.00000       0.00000       0.00000       0.00000       0.00000       0.00000       0.00000       0.00000       0.00000       0.00000       0.00000
  12  23 3912.7258    1.5069  5.7648 10.8425 -0.0061  0.1170   0.0261   0.3169    0.0497   0.0000   438.7591      -27.2334      -1.33900       13.1759       23.5456      -30.4858      0.671424       24.9106       3.25404      -11.1526      -3.16401       1.04205      0.698552       1.09220     -0.229263     -0.162164     0.0809228     0.0556379    0.00445363   -0.00506170   -0.00230354   0.000530706  -6.42781e-05  -1.15646e-05       0.00000       0.00000       0.00000       0.00000       0.00000       0.00000       0.00000       0.00000       0.00000       0.00000       0.00000       0.00000       14.3288       18.5488       19.6644       18.2931       17.5069       15.2862       11.9413       9.84087       6.86944       4.98210       3.39212       2.16234       1.25708      0.697760      0.371615      0.182701     0.0859655     0.0349024     0.0136133    0.00468466    0.00145610   0.000382683   7.14897e-05   1.00027e-05       0.00000       0.00000       0.00000       0.00000       0.00000       0.00000       0.00000       0.00000       0.00000       0.00000       0.00000       0.00000
  12  24 4053.1869    1.2190  7.1385 10.4970 -0.0044  0.1479   0.0215   0.3919    0.0501   0.0000   463.7562       41.2036       25.7806       11.8700      -36.5599      -4.20562      -16.0700      -16.4155      -8.34917       9.55985      0.782132       1.70435      -1.12527      -2.01306      0.335105    -0.0820695     -0.268267     0.0435187   -0.00411258   -0.00847791    0.00169505    0.00108378  -9.82590e-05   2.67322e-07       0.00000       0.00000       0.00000       0.00000       0.00000       0.00000       0.00000       0.00000       0.00000       0.00000       0.00000       0.00000       18.1129       24.0477       25.0119       24.3433       21.7003       19.0368       15.2990       12.4757       8.92077       6.42841       4.21147       2.72756       1.60670      0.933255      0.503113      0.238699      0.118450     0.0462870     0.0181146    0.00618135    0.00181531   0.000469804   8.98082e-05   1.33665e-05       0.00000       0.00000       0.00000       0.00000       0.00000       0.00000       0.00000       0.00000       0.00000       0.00000       0.00000       0.00000
  12  26 4335.2891    0.8182  9.2918 10.1496 -0.0259  0.2208   0.0174   0.5833    0.0433   0.0000   448.0357       5.52332       77.7594       42.5254       20.7370       3.28206      -13.9970      -8.11242       17.8585       20.7703      -24.6122      -5.06579       4.39754    -0.0449319      -1.69536     -0.311961      0.462287     -0.172411    -0.0506398     0.0125719   -0.00140448  -0.000194092  -0.000121516   2.81155e-05       0.00000       0.00000       0.00000       0.00000       0.00000       0.00000       0.00000       0.00000       0.00000       0.00000       0.00000       0.00000       28.5257       35.1137       38.5152       35.9142       33.4988       28.5111       23.6964       18.7813       13.4980       9.74361       6.55961       4.23155       2.51178       1.44186      0.763891      0.396345      0.176482     0.0762604     0.0279644    0.00948924    0.00273683   0.000693806   0.000131727   1.72952e-05       0.00000       0.00000       0.00000       0.00000       0.00000       0.00000       0.00000       0.00000       0.00000       0.00000       0.00000       0.00000
  13  11 2271.1288    0.9964  0.8397 10.0054 -0.0185  0.0577   0.0372   0.0868    0.0983   0.0000   437.8035      -2.19524       14.5022    -0.0391182       2.95667       7.19068      -7.81736      0.256932       1.59567      0.324909       1.74613     -0.576526     -0.825892      0.239420    0.00964010     -0.133204    -0.0736426   -0.00519361    0.00838423    0.00274399   0.000577941  -0.000253367  -0.000132381  -1.02893e-05   1.49337e-05   1.79201e-06       0.00000       0.00000       0.00000       0.00000       0.00000       0.00000       0.00000       0.00000       0.00000       0.00000       4.13401       8.77319       6.58300       7.64062       6.85440       5.59078       5.29771       3.82705       2.84386       2.33560       1.40763       1.13473      0.643298      0.416050      0.239967      0.121588     0.0711209     0.0268716     0.0148979    0.00478792    0.00205710   0.000632350   0.000155032   4.85603e-05   9.82817e-06   1.71854e-06       0.00000       0.00000       0.00000       0.00000       0.00000       0.00000       0.00000       0.00000       0.00000       0.00000
  13  12 2411.8475    1.4077  0.7296 10.6730 -0.0046  0.0351   0.0496   0.0753    0.0985   0.0000   440.3936       1.44946       16.9956      -1.40993       3.58164      -3.10817      -1.11948       2.48021      -2.00745      0.294433      0.890715      0.928965     -0.112426     -0.148265      0.100598    -0.0151260   -0.00397927    0.00629039    0.00485197   0.000191605  -0.000146627   0.000427349  -1.20710e-05  -2.16670e-05  -6.87448e-06  -4.11076e-07       0.00000       0.00000       0.00000       0.00000       0.00000       0.00000       0.00000       0.00000       0.00000       0.00000       4.43992       5.36271       5.09483       4.78858       5.44974       4.72582       3.89537       2.61605       2.04970       1.59365       1.08782      0.893391      0.447163      0.302841      0.146443     0.0712946     0.0347087     0.0144791    0.00686079    0.00227915   0.000942502   0.000390765   8.24819e-05   2.73644e-05   5.40473e-06   6.37525e-07       0.00000       0.00000       0.00000       0.00000       0.00000       0.00000       0.00000       0.00000       0.00000       0.00000
  13  13 2551.6595    1.8171  0.8679 11.3018 -0.0207  0.0431   0.0623   0.0818    0.1416   0.0000   432.3078      -2.23986       8.09507       1.14486      -4.11943      -5.21819       6.85026       3.23083       3.24922      -4.61596      -1.07894       1.23411      0.540164    -0.0896237     -0.407562    -0.0598592     0.0170794     0.0252765   -0.00471744   -0.00263773   0.000888763  -0.000358648  -1.84547e-05  -4.57815e-06   7.17689e-06  -5.89857e-07       0.00000       0.00000       0.00000       0.00000       0.00000       0.00000       0.00000       0.00000       0.00000       0.00000       5.32805       6.55970       6.24531       6.37479       5.98268       4.71444       4.28066       4.07999       2.90879       2.00747       1.27241      0.864330      0.516094      0.285368      0.166837      0.101653     0.0463549     0.0253347    0.00819319    0.00381525    0.00112908   0.000375370   0.000111354   3.00687e-05   5.44930e-06   8.56888e-07       0.00000       0.00000       0.00000       0.00000       0.00000       0.00000       0.00000       0.00000       0.00000       0.00000
  13  17 3112.3685    4.0803  0.9482 12.5576 -0.0015  0.0361   0.1196   0.0822    0.1298   0.0000   438.3842       4.83158       10.9499       1.73605      -2.65548       1.28824      0.926034      -3.76319      0.115323       2.39164       1.37723     -0.174347      0.584955    0.00671548     -0.124184    -0.0795141     0.0274713     0.0243240    0.00985492   -0.00703007  -0.000688141   0.000290417   4.06700e-05  -2.11418e-06   4.23624e-06   8.57804e-07       0.00000       0.00000       0.00000       0.00000       0.00000       0.00000       0.00000       0.00000       0.00000       0.00000       4.02783       5.62071       5.29309       5.64340       4.37477       4.65834       3.60393       3.13700       2.16096       1.73696       1.04742      0.705471      0.413384      0.267806      0.131287     0.0816446     0.0353532     0.0177499    0.00710467    0.00336547    0.00106039   0.000386583   0.000100512   2.81115e-05   4.49362e-06   9.05493e-07       0.00000       0.00000       0.00000       0.00000       0.00000       0.00000       0.00000       0.00000       0.00000       0.00000
  13  18 3252.2117    3.6025  1.0536 13.0380  0.0004  0.0481   0.1113   0.0961    0.1014   0.0000   440.8001       6.29863       13.4783       8.86723      -1.41192       2.29859      0.925634      0.129739       2.75348      -1.20407     -0.361048     -0.550300    -0.0837053      0.287661      0.185943     -0.196743    0.00343214    0.00802137    0.00179244   -0.00552491  -0.000235507   0.000601296  -6.75993e-06  -2.75312e-05   7.19026e-06   1.78257e-07       0.00000       0.00000       0.00000       0.00000       0.00000       0.00000       0.00000       0.00000       0.00000       0.00000       7.40211       10.2059       11.2220       10.9035       9.51280       7.33223       5.58726       3.84195       2.76709       1.80360       1.15545      0.797419      0.450630      0.304054      0.157151     0.0913661     0.0458581     0.0197133    0.00920132    0.00350516    0.00121466   0.000439954   0.000108805   2.88445e-05   6.08765e-06   8.06788e-07       0.00000       0.00000       0.00000       0.00000       0.00000       0.00000       0.00000       0.00000       0.00000       0.00000
  13  19 3392.2441    3.2050  1.7171 12.2873 -0.0112  0.0548   0.0778   0.1206    0.0877   0.0000   427.5690      -17.7579       12.7266      -10.1084      -7.68290       9.69320       7.47034       3.82456       2.30179       4.30568     -0.854092      -1.02975     -0.637992     -0.135581     0.0525617     -0.159877     0.0792909    -0.0425042    0.00266510   -0.00399429   -0.00112456   0.000167764   7.48337e-05   1.27758e-05  -4.65402e-06  -2.79414e-07       0.00000       0.00000       0.00000       0.00000       0.00000       0.00000       0.00000       0.00000       0.00000       0.00000       5.89665       7.76497       7.85962       8.27993       7.75988       5.97374       5.86423       4.20366       3.35869       2.44619       1.60729       1.15133      0.625489      0.438978      0.222586      0.124916     0.0617276     0.0281240     0.0128506    0.00499689    0.00170823   0.000626639   0.000145707   4.32220e-05   9.52671e-06   1.19064e-06       0.00000       0.00000       0.00000       0.00000       0.00000       0.00000       0.00000       0.00000       0.00000       0.00000
  13  20 3532.4532    2.6004  2.4293 11.7870 -0.0045  0.0657   0.0547   0.1519    0.0706   0.0000   423.3325       11.8451       17.5858       9.35226       3.94226       2.92282      -3.72166       2.18556       1.70778       4.32620    -0.0359928       1.76530      0.513101     -0.147450     0.0377584      0.118100    -0.0694706    -0.0150929   -0.00995242    0.00474501    0.00137019  -0.000706792  -9.35097e-05   1.01433e-05   8.67498e-08   5.76806e-07       0.00000       0.00000       0.00000       0.00000       0.00000       0.00000       0.00000       0.00000       0.00000       0.00000       7.71095       9.59086       9.25381       10.5601       9.30589       8.01561       6.74341       5.45296       3.97633       2.74679       2.10272       1.41380      0.902233      0.471872      0.271299      0.146398     0.0731646     0.0364050     0.0139444    0.00584437    0.00207616   0.000641916   0.000197754   4.58574e-05   9.66525e-06   1.46019e-06       0.00000       0.00000       0.00000       0.00000       0.00000       0.00000       0.00000       0.00000       0.00000       0.00000
  13  21 3672.9515    2.1566  3.7539 11.1040 -0.0049  0.0882   0.0374   0.1964    0.0621   0.0000   437.0870       4.25344       15.2966      -11.2883      -25.0479       13.8667       2.15372      -3.13215       1.19532       7.77393      -1.72723      0.345986      -1.07273      0.861210    -0.0608730     -0.423360    -0.0947445     0.0838162     0.0126960   -0.00634553   -0.00162453   0.000336108  -0.000235256  -0.000116428   4.00668e-06  -2.70477e-06       0.00000       0.00000       0.00000       0.00000       0.00000       0.00000       0.00000       0.00000       0.00000       0.00000       8.91787       13.2181       12.3734       14.0462       11.5958       10.9922       8.59690       7.42023       5.13265       3.98170       2.67193       1.75255       1.11130      0.639519      0.386392      0.184767      0.101911     0.0440913     0.0212790    0.00768073    0.00310622   0.000937037   0.000290016   7.33414e-05   1.37134e-05   2.34633e-06       0.00000       0.00000       0.00000       0.00000       0.00000       0.00000       0.00000       0.00000       0.00000       0.00000
  13  22 3813.6107    1.7562  4.9794 10.8539 -0.0058  0.0958   0.0282   0.2501    0.0529   0.0000   453.5781       23.2319       24.9431     0.0460453      -8.12607       11.4048       4.99744     0.0130346       16.1730      -3.15010      -3.80091      0.234034     -0.864917      -1.30971      0.667885      0.192281     -0.186443    -0.0598080     0.0280350    0.00608831   -0.00193337  -0.000112765   0.000284611   9.85701e-05   1.28545e-05  -1.74695e-07       0.00000       0.00000       0.00000       0.00000       0.00000       0.00000       0.00000       0.00000       0.00000       0.00000       10.9890       13.7936       14.6115       14.6279       13.5157       11.8133       9.99339       7.86806       6.21367       4.34965       3.12258       2.02592       1.29678      0.779884      0.438144      0.234273      0.122795     0.0524257     0.0249728    0.00946432    0.00345796    0.00110454   0.000319057   7.33192e-05   1.49423e-05   1.98620e-06       0.00000       0.00000       0.00000       0.00000       0.00000       0.00000       0.00000       0.00000       0.00000       0.00000
  13  23 3954.1911    1.4509  6.4847 10.5522 -0.0080  0.1218   0.0235   0.3165    0.0527   0.0000   410.9770      -13.9896       10.4668       38.4859       3.41310       1.81101      -7.70919      -12.9809       7.52263       4.28108      -4.37485    -0.0122031     -0.186619       2.09553     0.0432149      0.127949      0.215017     0.0310451     0.0131985    -0.0212299    0.00991986    0.00270019   3.10688e-05  -0.000113555   3.58709e-05   1.39909e-06       0.00000       0.00000       0.00000       0.00000       0.00000       0.00000       0.00000       0.00000       0.00000       0.00000       13.9488       17.5879       19.3285       18.7291       17.2427       15.4854       12.9599       10.0476       7.89839       5.47401       4.00365       2.67033       1.56647      0.998385      0.543903      0.285494      0.141525     0.0696699     0.0298906     0.0119303    0.00427603    0.00150783   0.000414329   9.76882e-05   1.93247e-05   2.49722e-06       0.00000       0.00000       0.00000       0.00000       0.00000       0.00000       0.00000       0.00000       0.00000       0.00000
  13  24 4095.2075    1.1889  7.6190 10.3959 -0.0107  0.1413   0.0197   0.3981    0.0471   0.0000   418.5656       34.6889       96.2969      -16.0948      -5.30642       32.9812      -5.60394      -32.6738     -0.728152       14.3382      -1.16730      -2.48478     -0.454017      -1.89794     -0.884741     0.0938114      0.405693    -0.0457348    -0.0394844     0.0420883    0.00847269   -0.00319902  -0.000190820   0.000327383  -1.16742e-05   1.17357e-06       0.00000       0.00000       0.00000       0.00000       0.00000       0.00000       0.00000       0.00000       0.00000       0.00000       16.6592       21.0462       22.6501       21.9559       20.4824       18.0003       15.1609       12.2435       8.93434       6.80390       4.60153       3.10452       1.94554       1.15467      0.658667      0.345821      0.173494     0.0823669     0.0354624     0.0145205    0.00529482    0.00166831   0.000471943   0.000117849   2.16621e-05   2.89327e-06       0.00000       0.00000       0.00000       0.00000       0.00000       0.00000       0.00000       0.00000       0.00000       0.00000
  13  25 4236.6034    0.9499  9.1552 10.1435 -0.0060  0.1765   0.0172   0.5077    0.0449   0.0000   462.8167       1.24180      -28.2301       31.7686       16.4994      -23.8215       47.9947       27.4081       4.78206       6.56464     -0.881245       2.48174       3.04918       1.50566     -0.848920    -0.0307447    -0.0110951     0.0582482      0.148506    -0.0184190    0.00510863  -0.000250041   -0.00147630   0.000227279   5.97406e-05  -3.36122e-06       0.00000       0.00000       0.00000       0.00000       0.00000       0.00000       0.00000       0.00000       0.00000       0.00000       20.9263       26.9349       28.1299       28.2180       25.5698       22.5225       18.9495       15.0908       11.6595       8.18782       5.90075       3.82684       2.45915       1.45493      0.826262      0.445179      0.232027      0.103857     0.0471819     0.0181071    0.00658119    0.00210720   0.000602044   0.000137620   2.74348e-05   3.73927e-06       0.00000       0.00000       0.00000       0.00000       0.00000       0.00000       0.00000       0.00000       0.00000       0.00000
  13  26 4376.8942    0.7867 10.5186 10.0174 -0.0189  0.2299   0.0161   0.6266    0.0424   0.0000   416.6595       74.8781       12.9319       18.9853       47.6453      -7.00229      -18.0029       8.41935       18.5854       12.0866      -10.0690      -2.96223       1.14061      -3.38272      -1.76309       1.77186      0.992263      0.126578    -0.0589717    -0.0811664    -0.0236853    0.00287050   0.000506003  -0.000266094  -3.67244e-05  -6.26989e-06       0.00000       0.00000       0.00000       0.00000       0.00000       0.00000       0.00000       0.00000       0.00000       0.00000       26.1533       33.1430       36.2344       35.5166       32.8642       29.2606       23.8533       19.4600       14.3838       10.9324       7.61353       5.20597       3.31479       2.02339       1.19200      0.631222      0.323936      0.153240     0.0675501     0.0259772    0.00941701    0.00292337   0.000810584   0.000194518   3.47900e-05   4.78195e-06       0.00000       0.00000       0.00000       0.00000       0.00000       0.00000       0.00000       0.00000       0.00000       0.00000
  14   9 2016.9729    0.5625  0.5076  9.3171 -0.0019  0.0272   0.0226   0.0613    0.0752   0.0000   436.0121      -4.28406       18.7686       1.14493      -3.16628      -7.23939       1.38924     -0.587960      -1.97243    -0.0632035     -0.159161     -0.364494     -0.225162     0.0595289     0.0218756    -0.0806653    -0.0393780   -0.00604450    0.00239442  -0.000996425    0.00202650   -0.00184043   8.21169e-05   3.31817e-05   2.47622e-05   9.15774e-06  -1.54605e-06  -1.99341e-08       0.00000       0.00000       0.00000       0.00000       0.00000       0.00000       0.00000       0.00000       2.93306       3.67731       3.93314       3.84070       3.25425       3.07911       2.86729       2.22012       1.75715       1.32742      0.917265      0.590822      0.383401      0.242435      0.129274     0.0795370     0.0394563     0.0211502    0.00989183    0.00440550    0.00194676   0.000793699   0.000241928   7.75795e-05   1.98434e-05   4.77713e-06   9.77530e-07   1.30724e-07       0.00000       0.00000       0.00000       0.00000       0.00000       0.00000       0.00000       0.00000
  14  11 2305.6419    1.1238  0.7599 10.0519  0.0050  0.0327   0.0360   0.0664    0.1001   0.0000   435.4429       3.42796      -2.71425     -0.607803       4.25797       4.10738      -3.54516     -0.806453      -2.14703      0.876741       1.93457     -0.614153      0.608861    0.00101395   -0.00604123    0.00621277     0.0405841    0.00729004    -0.0317692  -0.000553702    0.00379576   0.000941153  -0.000555921   7.24528e-05  -3.43325e-06   4.40546e-06  -8.20548e-07   1.29189e-07       0.00000       0.00000       0.00000       0.00000       0.00000       0.00000       0.00000       0.00000       3.87236       4.74752       5.00515       4.87453       4.60049       4.04912       3.55966       2.73703       2.00212       1.49317       1.10814      0.761629      0.504900      0.287742      0.178617     0.0886932     0.0482395     0.0247034     0.0110073    0.00560121    0.00205220   0.000810801   0.000290933   8.10269e-05   2.40930e-05   5.81729e-06   1.11058e-06   1.40652e-07       0.00000       0.00000       0.00000       0.00000       0.00000       0.00000       0.00000       0.00000
  14  13 2587.2132    1.9316  0.8387 11.2999 -0.0073  0.0348   0.0616   0.0749    0.1052   0.0000   445.0778      -15.6509       18.0808      -2.65135      0.389395     -0.810282       3.15197      -1.12953      -1.90243     -0.338254     0.0863772       1.27108      0.314395      0.210786     0.0196421     0.0667769     0.0448319   -0.00542161    0.00450884    0.00415563  -0.000478308  -0.000934442  -0.000314830   0.000172251   3.04121e-05   3.86399e-06  -1.67457e-07  -1.22064e-07       0.00000       0.00000       0.00000       0.00000       0.00000       0.00000       0.00000       0.00000       4.01796       5.09666       5.22804       5.09113       5.36731       4.15322       3.71672       2.65287       2.19024       1.63922       1.10906      0.779281      0.465533      0.331359      0.181785      0.110328     0.0557189     0.0250958     0.0141590    0.00461350    0.00246560   0.000822391   0.000282381   9.88049e-05   2.33749e-05   6.71710e-06   1.39130e-06   1.52854e-07       0.00000       0.00000       0.00000       0.00000       0.00000       0.00000       0.00000       0.00000
  14  14 2728.0822    2.5343  0.9452 11.6339 -0.0137  0.0353   0.0767   0.0798    0.1692   0.0000   434.0363      -2.38917       12.0685       3.10583      -4.40531       1.87929      -2.58027      -4.15256      0.516918     -0.195509      -1.09711     -0.768127      0.312265      0.261598   -0.00953489     0.0145669     0.0394929    -0.0187465    0.00464979   -0.00175864   -0.00227822  -0.000144512  -0.000140566  -0.000169878   7.98742e-06  -3.67334e-06   1.00107e-06  -2.76693e-07       0.00000       0.00000       0.00000       0.00000       0.00000       0.00000       0.00000       0.00000       3.57584       5.16869       5.12527       5.08359       5.10405       3.89009       3.69777       2.78619       2.26783       1.55985       1.15571      0.780183      0.513006      0.313648      0.177577      0.104409     0.0547178     0.0280513     0.0136978    0.00568821    0.00239601   0.000930759   0.000318387   0.000103170   2.86871e-05   7.21812e-06   1.59759e-06   1.88898e-07       0.00000       0.00000       0.00000       0.00000       0.00000       0.00000       0.00000       0.00000
  14  16 3010.0136    4.2114  0.6200 12.5914 -0.0030  0.0287   0.1549   0.0610    0.1588   0.0000   447.2503       6.36536       7.69273      -3.58401      -1.65605       4.68223      -3.28211       1.18336       2.30612     -0.164677     -0.989400      0.443260     -0.196241     -0.177823  -0.000369569    -0.0229169    -0.0472190   -0.00984122     0.0238879   -0.00403700  -0.000733075   4.27190e-05   0.000165206   1.89234e-05  -5.29391e-06  -1.16654e-06   5.45456e-07   2.77934e-08       0.00000       0.00000       0.00000       0.00000       0.00000       0.00000       0.00000       0.00000       3.19701       3.67586       4.05827       4.11001       3.89801       3.05354       2.98043       2.34762       1.75501       1.47170      0.903287      0.637636      0.399223      0.250746      0.152212     0.0832469     0.0472197     0.0237324     0.0104447    0.00501308    0.00194982   0.000766209   0.000263844   7.07706e-05   1.88592e-05   5.77625e-06   1.03765e-06   1.27145e-07       0.00000       0.00000       0.00000       0.00000       0.00000       0.00000       0.00000       0.00000
  14  17 3150.4915    3.8372  0.9857 12.9980 -0.0021  0.0388   0.1240   0.0862    0.1335   0.0000   434.4682     -0.923193       10.5953      -5.17769       6.44364      -2.96397      -4.52294       4.53119      -1.60937     -0.102547      -1.07937     -0.678953     -0.205680     -0.223281      0.412763   -0.00577502   0.000699617    -0.0119437     0.0401746   -0.00360216  -0.000552386   0.000104438  -0.000913926  -0.000118010   2.97192e-05  -4.25453e-06   1.84864e-06   2.64123e-07       0.00000       0.00000       0.00000       0.00000       0.00000       0.00000       0.00000       0.00000       3.90904       5.52636       5.66277       5.47094       5.45936       4.39362       3.97664       3.18838       2.36959       1.94341       1.22854      0.901883      0.549756      0.369058      0.206924      0.124000     0.0666472     0.0314740     0.0169290    0.00637120    0.00307028    0.00108980   0.000385829   0.000123450   3.16504e-05   9.07670e-06   1.62392e-06   2.11084e-07       0.00000       0.00000       0.00000       0.00000       0.00000       0.00000       0.00000       0.00000
  14  18 3290.7339    3.6077  1.2197 12.7182 -0.0037  0.0405   0.1031   0.0992    0.1172   0.0000   452.1534      -1.57736       3.46266       15.9190       1.05831      -5.87461      -1.65237     -0.909113      -2.39927      0.292131       1.69200      0.847094     -0.638825      0.233838      0.423330     -0.149661      0.125030   -0.00908504    -0.0190138   -0.00370167    0.00286364  -0.000506807  -0.000290031  -8.53511e-05  -2.60589e-05  -3.80672e-06   3.32172e-06   1.55815e-07       0.00000       0.00000       0.00000       0.00000       0.00000       0.00000       0.00000       0.00000       4.42975       5.66445       5.54383       5.87659       5.50052       4.91530       4.14033       3.31980       2.61562       1.83435       1.36717      0.937948      0.616048      0.375815      0.221015      0.124897     0.0652430     0.0333826     0.0158074    0.00683284    0.00273739    0.00104000   0.000357051   0.000115341   3.20848e-05   7.34366e-06   1.58215e-06   2.15798e-07       0.00000       0.00000       0.00000       0.00000       0.00000       0.00000       0.00000       0.00000
  14  19 3431.2836    2.9217  1.7936 12.2799 -0.0044  0.0539   0.0694   0.1281    0.0832   0.0000   435.3986       10.1988       19.9970       1.31920      -4.74214       5.89196      -3.29387      -8.63772       2.64916       1.84489       2.01427    0.00616066    -0.0422979      0.455038    -0.0896189    -0.0162068    0.00332835     0.0386794    0.00530393    0.00217769   -0.00356989  -0.000479111  -7.49915e-05  -0.000117155  -5.47700e-05   1.54907e-05   4.90406e-06  -5.38922e-07       0.00000       0.00000       0.00000       0.00000       0.00000       0.00000       0.00000       0.00000       5.66238       7.43366       8.11663       7.69874       7.52359       6.55594       5.73390       4.45866       3.36926       2.62092       1.88551       1.28054      0.813281      0.553152      0.290658      0.181728     0.0896808     0.0474403     0.0217364     0.0101643    0.00420267    0.00170034   0.000527394   0.000186704   4.71513e-05   1.19633e-05   2.25227e-06   2.70997e-07       0.00000       0.00000       0.00000       0.00000       0.00000       0.00000       0.00000       0.00000
  14  20 3572.0051    2.4848  2.9288 11.6827 -0.0050  0.0665   0.0473   0.1658    0.0644   0.0000   445.2905      -2.49442       21.0216      -9.45723      -7.43893      -1.79161      -1.90385       7.32903      -3.75053      -5.63905     0.0705507      0.557342     0.0440233    -0.0748448     -0.212294      0.205358     0.0863760    -0.0185130    -0.0428015    -0.0130439     0.0141220    0.00212601  -0.000159215  -0.000461185  -3.63468e-05   3.25086e-06  -4.02739e-08   1.17820e-07       0.00000       0.00000       0.00000       0.00000       0.00000       0.00000       0.00000       0.00000       7.08954       8.80661       9.89803       9.13810       9.32283       7.78681       6.64306       5.49653       4.29541       3.30994       2.28254       1.54080       1.00819      0.638090      0.391292      0.228504      0.117516     0.0611699     0.0289510     0.0130178    0.00522386    0.00206470   0.000693786   0.000219319   6.04803e-05   1.45223e-05   2.57280e-06   2.99960e-07       0.00000       0.00000       0.00000       0.00000       0.00000       0.00000       0.00000       0.00000
  14  21 3712.8552    1.9838  3.8763 11.3262 -0.0032  0.0837   0.0361   0.2095    0.0556   0.0000   442.2051      -17.8329       23.8705       19.8944      -21.2456       8.11046       13.1149       6.44864      -7.80519       3.50402    -0.0171249     -0.170814      0.477236       1.05425     -0.537215     -0.100368      0.280925    -0.0670542    -0.0669583    0.00537554    0.00352329   -0.00278236  -0.000456087   0.000251372  -7.53098e-05   4.98037e-07  -1.84144e-06   7.72586e-07       0.00000       0.00000       0.00000       0.00000       0.00000       0.00000       0.00000       0.00000       9.00568       11.9143       12.4399       11.8257       11.7339       10.1485       8.78614       6.99981       5.70909       4.18379       2.89658       2.02013       1.23289      0.812979      0.471038      0.273993      0.141376     0.0716340     0.0343645     0.0147769    0.00620480    0.00240508   0.000842753   0.000282966   7.32217e-05   1.80585e-05   3.44441e-06   4.20414e-07       0.00000       0.00000       0.00000       0.00000       0.00000       0.00000       0.00000       0.00000
  14  22 3854.0697    1.6465  5.8847 10.6509 -0.0042  0.1028   0.0248   0.2739    0.0538   0.0000   430.0507      -32.1257      -28.3100       9.12448      -15.1138      -9.75935       14.8030       5.93770      -2.92819      -5.19382      -9.04638      -2.07103      0.383842     -0.441696      0.133588      0.190081     -0.117251      0.102559     0.0510927     0.0207007  -0.000360942   -0.00416465    0.00226544   0.000520851  -0.000241696  -2.58516e-05   2.88567e-06  -6.40257e-07       0.00000       0.00000       0.00000       0.00000       0.00000       0.00000       0.00000       0.00000       10.8885       13.9935       15.2681       14.9226       14.0084       12.7629       10.5186       8.69088       6.74029       4.99325       3.72698       2.45795       1.61455       1.01733      0.623175      0.357647      0.179793     0.0978428     0.0439989     0.0215902    0.00809007    0.00333852    0.00110776   0.000355574   9.88224e-05   2.19644e-05   4.01516e-06   5.27585e-07       0.00000       0.00000       0.00000       0.00000       0.00000       0.00000       0.00000       0.00000
  14  23 3995.1034    1.3457  7.3519 10.5314 -0.0073  0.1307   0.0215   0.3581    0.0480   0.0000   424.6340       17.5210       11.0220      -14.0249      0.868384      -12.5177       2.55666      -19.4453       14.7954     -0.634526      -2.47511      -7.41021      0.236307       4.23345     -0.777379     -0.471549    0.00471158     0.0649403     0.0476403    0.00840239   -0.00158159   -0.00321180    0.00258246  -0.000299846  -3.30214e-05   8.41412e-06   1.87479e-06   1.11990e-06       0.00000       0.00000       0.00000       0.00000       0.00000       0.00000       0.00000       0.00000       13.7988       18.5392       19.0216       19.1973       18.5372       15.8529       13.4994       11.1451       8.83699       6.49558       4.77288       3.16802       2.10291       1.34351      0.798482      0.475040      0.244664      0.130823     0.0611081     0.0277756     0.0110609    0.00437572    0.00142393   0.000459167   0.000126184   2.85360e-05   5.47160e-06   7.01058e-07       0.00000       0.00000       0.00000       0.00000       0.00000       0.00000       0.00000       0.00000
  14  24 4136.7658    1.0966  8.2043 10.3120 -0.0101  0.1484   0.0185   0.4173    0.0463   0.0000   434.7934       16.2767       23.2902      -1.30525       18.0448       13.7207      0.416525      -10.5732      -29.1542       10.8057       3.69585      -7.75688      -2.23576       3.80787      0.553547      -1.00572     -0.826333     0.0486182      0.102302    -0.0145746    -0.0271111   -0.00204615   1.57070e-06   0.000538423  -6.30025e-05   2.46896e-05  -5.80689e-06  -3.13616e-07       0.00000       0.00000       0.00000       0.00000       0.00000       0.00000       0.00000       0.00000       16.0166       20.3515       21.8147       22.0298       20.5293       17.9333       15.8337       12.3255       10.0016       7.29619       5.41065       3.63724       2.39218       1.53227      0.926657      0.530679      0.283802      0.145872     0.0703454     0.0319369     0.0129879    0.00496214    0.00168156   0.000516736   0.000136335   3.04289e-05   6.04896e-06   7.44799e-07       0.00000       0.00000       0.00000       0.00000       0.00000       0.00000       0.00000       0.00000
  14  27 4560.9971    0.6497 13.7184  9.7648 -0.0131  0.3021   0.0129   0.8044    0.0359   0.0000   475.2567      -50.1437       3.78521       76.3141       44.1848      -7.07516      -2.99764      -20.3882       10.0478      -10.3469       1.81234      -6.89497      -5.23243      -4.63510      -1.52412       1.46473       1.20947      -1.01175     -0.116817      0.167132     0.0141537     0.0111704    0.00369035   -0.00160847  -0.000208238   1.74787e-05   5.11853e-06  -2.08679e-06       0.00000       0.00000       0.00000       0.00000       0.00000       0.00000       0.00000       0.00000       32.7890       40.8165       45.0057       43.0946       41.7512       36.6848       32.3489       26.1132       20.4415       15.5686       11.1107       7.83949       5.13182       3.24534       1.99905       1.14415      0.627642      0.331299      0.157344     0.0726559     0.0289492     0.0108970    0.00369552    0.00109933   0.000287454   6.64770e-05   1.19703e-05   1.43546e-06       0.00000       0.00000       0.00000       0.00000       0.00000       0.00000       0.00000       0.00000
  15  11 2339.4853    1.2028  0.7509 10.6153 -0.0040  0.0400   0.0400   0.0713    0.0804   0.0000   437.3633       5.72977       8.41451      -2.91695      -16.6878      -3.38162      -2.59731      0.711062       1.01822      0.131761     -0.139112     0.0154193     -0.369904      0.179868      0.101340   -0.00188068    -0.0842141     0.0798631    0.00981554    -0.0101037   0.000110552   0.000393774   0.000192053  -1.29758e-05   8.65478e-05   1.53205e-05   7.76738e-06   8.63551e-07  -1.28776e-07  -1.62786e-08       0.00000       0.00000       0.00000       0.00000       0.00000       0.00000       3.17629       5.26131       4.58429       5.00400       4.92328       4.06088       3.93684       2.67044       2.25212       1.71214       1.26197      0.910194      0.638651      0.406229      0.283137      0.145334     0.0991553     0.0493842     0.0263141     0.0123720    0.00575089    0.00246268   0.000993472   0.000324622   0.000125273   2.97185e-05   8.91847e-06   2.09360e-06   4.47688e-07   5.90667e-08       0.00000       0.00000       0.00000       0.00000       0.00000       0.00000
  15  12 2481.0529    1.5645  0.9160 10.8084 -0.0057  0.0505   0.0459   0.0797    0.1030   0.0000   434.6320       2.53668       13.4913    -0.0113482       1.34658      -7.84262    -0.0567172       3.11218      0.525506      0.469258      -2.22736      0.653936      0.550108     0.0775672     -0.225655     -0.127438      0.151365    -0.0117665    -0.0143440     0.0131779    0.00497151   0.000841510   0.000210031  -0.000421340  -7.91977e-05   2.29446e-05   8.20619e-06  -3.16970e-06  -3.42382e-07   2.83537e-08       0.00000       0.00000       0.00000       0.00000       0.00000       0.00000       6.60956       6.65687       4.79545       6.88685       8.48137       7.12583       4.38454       2.86218       3.51530       3.26066       2.32560       1.10595      0.590992      0.495914      0.432877      0.295214      0.167094     0.0782563     0.0329001     0.0130411    0.00490579    0.00195736   0.000710774   0.000270521   8.90402e-05   2.48810e-05   7.64774e-06   1.57299e-06   3.51723e-07   4.42712e-08       0.00000       0.00000       0.00000       0.00000       0.00000       0.00000
  15  13 2622.2528    2.0612  0.8714 11.3773 -0.0157  0.0377   0.0617   0.0693    0.0987   0.0000   430.0420      -8.51482       8.57529       4.77457       7.29019       2.50927       1.86288      -5.44063      -2.46109       1.16223     0.0152500      -1.20417      -1.01055     -0.717715      0.229084     0.0515278     0.0463992     0.0200484   -0.00998484   -0.00478434   0.000250341    0.00136288   0.000428332  -0.000195003  -1.15686e-05  -1.49167e-05  -6.41756e-06   1.31814e-06   5.67158e-07  -4.77372e-09       0.00000       0.00000       0.00000       0.00000       0.00000       0.00000       4.09443       4.68994       5.73876       5.75585       5.06963       4.52723       3.90011       3.14016       2.14330       1.84261       1.28120      0.794636      0.647157      0.436130      0.228368      0.124959     0.0798445     0.0482529     0.0226728    0.00939981    0.00486175    0.00215256   0.000935500   0.000322334   9.39676e-05   2.74354e-05   7.78863e-06   1.70535e-06   2.73045e-07   3.66220e-08       0.00000       0.00000       0.00000       0.00000       0.00000       0.00000
  15  17 3187.8595    3.8519  0.9695 12.9330 -0.0154  0.0508   0.1302   0.0880    0.1563   0.0000   444.4371       5.88569       19.4271      -10.0916      -1.11799      -9.89064      -5.04200       2.02924      -1.87742       1.13215      0.296057      0.461492     -0.904828     -0.640800     -0.111058      0.202552    -0.0841640   -0.00113973     0.0178233   -0.00281801   0.000426175    0.00271562   -0.00133273  -0.000267731   0.000140428  -4.96348e-05  -1.30216e-05   5.38516e-06  -4.10936e-08  -3.17754e-08       0.00000       0.00000       0.00000       0.00000       0.00000       0.00000       4.99034       5.67894       7.67589       6.61545       5.63455       5.93577       4.88051       3.02159       3.11204       2.43391       1.36084       1.17006      0.830021      0.522906      0.282136      0.236720      0.133319     0.0428398     0.0360863     0.0194151    0.00516793    0.00271512    0.00140445   0.000479559   0.000151765   3.94028e-05   8.74006e-06   2.51662e-06   4.27394e-07   4.71582e-08       0.00000       0.00000       0.00000       0.00000       0.00000       0.00000
  15  18 3328.6593    3.3707  1.2766 12.7645 -0.0221  0.0458   0.0950   0.1065    0.1360   0.0000   436.9241       7.55634       1.67889      -10.6355      -4.94216     -0.115663       1.06297       1.46140       1.76813       4.89786     -0.931855      0.272725      0.712524      -1.26438     -0.169438    0.00565438   -0.00546457     0.0228788     0.0325558   -0.00254986   -0.00818060   -0.00139340    0.00129546   0.000748575  -2.52073e-05  -2.03168e-05  -1.43288e-05   2.79691e-06   2.71786e-07   7.61027e-08       0.00000       0.00000       0.00000       0.00000       0.00000       0.00000       4.21123       5.97459       5.87630       6.15879       6.09602       5.02323       4.49888       3.60907       2.89257       2.37210       1.52479       1.19687      0.752794      0.512881      0.303740      0.190498     0.0994014     0.0583807     0.0262677     0.0147070    0.00541671    0.00278087   0.000917249   0.000412510   0.000126097   4.03777e-05   9.81176e-06   2.74905e-06   4.88833e-07   6.26150e-08       0.00000       0.00000       0.00000       0.00000       0.00000       0.00000
  15  19 3469.8954    2.6820  2.0741 12.3058 -0.0059  0.0571   0.0613   0.1446    0.0779   0.0000   437.7686      -2.79171       9.88672       10.7739       2.84442       2.29289     -0.342177     -0.425579       4.09163      -2.23455      0.110113     -0.237700      -1.84822      0.219250      0.479258      0.204962    -0.0654980     -0.126631     0.0201319     0.0295642  -0.000859069   -0.00326162   -0.00147214   0.000728872   0.000573819  -4.17838e-05  -1.76709e-05  -6.10918e-07   5.39805e-07  -9.14326e-09       0.00000       0.00000       0.00000       0.00000       0.00000       0.00000       5.96895       7.87405       8.55364       8.03175       7.30670       6.95524       5.99974       4.75060       4.00712       2.85962       2.14398       1.45898       1.01820      0.611976      0.393762      0.229315      0.126573     0.0708633     0.0350726     0.0181413    0.00792579    0.00356464    0.00135063   0.000536436   0.000175451   5.07004e-05   1.33518e-05   2.68405e-06   5.41282e-07   6.66747e-08       0.00000       0.00000       0.00000       0.00000       0.00000       0.00000
  15  20 3611.1221    2.3058  2.9729 11.5586 -0.0129  0.0674   0.0428   0.1632    0.0685   0.0000   444.9042      -3.82593       21.7217       13.1692      -17.9042      -9.00799      -3.41553       2.18518       2.00284      -3.48418       2.38088      -1.73435      0.228125     -0.828297      0.109649      0.615559     -0.136535      0.108940     0.0303157  -0.000325620    -0.0208833    0.00706860   -0.00347519   -0.00121890   0.000240290  -1.26678e-05   1.14158e-05   1.46947e-06  -1.02704e-06   3.46452e-08       0.00000       0.00000       0.00000       0.00000       0.00000       0.00000       6.60992       9.05962       9.29535       9.43753       8.98624       7.98401       7.09305       5.69844       4.45457       3.42652       2.42509       1.81940       1.19776      0.824532      0.464306      0.295351      0.156168     0.0881867     0.0466048     0.0198381     0.0108801    0.00384143    0.00176559   0.000626966   0.000203717   6.44948e-05   1.55595e-05   3.91553e-06   7.07425e-07   8.99645e-08       0.00000       0.00000       0.00000       0.00000       0.00000       0.00000
  15  21 3752.4358    1.9994  4.5948 10.9079 -0.0039  0.0816   0.0301   0.2131    0.0593   0.0000   444.0358      -6.99736       26.3740      0.714644      -11.6841     -0.187517       24.5280      -9.47321      -4.28739       1.71933       2.01309     -0.296198      0.864989       1.51747      0.909494      0.116786      0.327300     0.0587759     0.0528094    -0.0547606  -0.000739734    0.00219976   -0.00120175   -0.00163850   0.000569735   8.24175e-05  -4.45695e-05   1.71883e-06   5.32345e-07  -4.55939e-08       0.00000       0.00000       0.00000       0.00000       0.00000       0.00000       8.39823       10.2694       11.2109       11.3612       10.7610       9.41679       8.34617       7.03451       5.52302       4.25864       3.06540       2.23968       1.49671      0.950646      0.611936      0.361837      0.206669      0.110617     0.0600219     0.0277935     0.0137673    0.00530609    0.00220774   0.000772413   0.000259170   7.36278e-05   1.95809e-05   4.42557e-06   7.69493e-07   9.70253e-08       0.00000       0.00000       0.00000       0.00000       0.00000       0.00000
  15  22 3893.9840    1.6159  5.9525 10.6864 -0.0103  0.1052   0.0244   0.2761    0.0522   0.0000   416.7926      -11.6026       5.17892      -4.09603      -6.30707      -2.38550    -0.0701621      -16.9688      -14.5223       5.46339      -6.33708      -5.40240       2.97360     -0.352576     -0.956692      0.951621     -0.327206    0.00804690      0.161818    -0.0365657   -0.00494613     0.0157734   -0.00102617   -0.00143123  -3.74217e-06   0.000235104  -5.81934e-06  -7.16749e-06   2.63279e-07   1.19079e-07       0.00000       0.00000       0.00000       0.00000       0.00000       0.00000       10.2668       13.8509       14.7116       14.6731       14.1336       12.4593       10.9214       8.67478       7.35426       5.38708       4.00572       2.78247       1.91075       1.22587      0.764556      0.464746      0.256315      0.144119     0.0701752     0.0362231     0.0150913    0.00699192    0.00259075    0.00102359   0.000331093   0.000102458   2.66639e-05   5.85936e-06   1.13752e-06   1.35546e-07       0.00000       0.00000       0.00000       0.00000       0.00000       0.00000
  15  23 4035.3024    1.3359  7.6812 10.3478 -0.0065  0.1252   0.0199   0.3396    0.0501   0.0000   444.9961      -16.5235       19.0834       1.76103      -38.3737      0.658924       18.3222      -1.78511      -9.95761      -1.61095       11.0481      -5.24859      -4.90455     0.0634375      0.404559      -1.05363     -0.357593      0.146356     0.0124342     0.0301298    -0.0290714   -0.00889738    0.00846874   0.000945789   9.64115e-05  -1.25480e-05   2.61719e-05   4.94064e-06   8.27446e-07  -2.54031e-07       0.00000       0.00000       0.00000       0.00000       0.00000       0.00000       12.6013       16.3272       17.6029       17.4081       16.6441       15.2882       13.3321       10.5055       8.60319       6.55331       4.82214       3.46959       2.29912       1.50183      0.952346      0.567042      0.312841      0.172172     0.0845221     0.0416582     0.0190664    0.00822209    0.00317793    0.00121248   0.000404801   0.000120902   3.09054e-05   7.04380e-06   1.29627e-06   1.57190e-07       0.00000       0.00000       0.00000       0.00000       0.00000       0.00000
  15  24 4177.2932    1.0483  9.3179 10.2020 -0.0109  0.1621   0.0172   0.4441    0.0446   0.0000   463.3998      -23.9686      -25.5624      -1.28688       16.3180      -16.4218       16.5606      -3.03923       11.6561       7.76978      -13.2006      -3.24892       3.34916      -2.31032       1.36120       1.39488   -0.00213895     -0.689720     -0.231406     0.0823686     0.0909976   -0.00544841   -0.00543530   -0.00149659   0.000428184   0.000265293  -1.79596e-05   7.29208e-08  -9.60518e-08   5.95696e-08       0.00000       0.00000       0.00000       0.00000       0.00000       0.00000       16.1387       20.5074       22.1804       22.6700       21.3727       19.2324       16.6727       13.8060       10.9242       8.27151       6.26645       4.45743       3.01000       1.96291       1.24918      0.777004      0.423871      0.234810      0.121067     0.0596593     0.0277232     0.0115390    0.00450253    0.00166468   0.000535045   0.000160376   4.08314e-05   8.98854e-06   1.62491e-06   2.04337e-07       0.00000       0.00000       0.00000       0.00000       0.00000       0.00000
  15  25 4318.8756    0.8265  9.8050 10.1590 -0.0289  0.2084   0.0162   0.5361    0.0402   0.0000   449.9293      -2.33613       64.1289      -74.9761       4.03493      -26.2745       49.1241       7.53138      -31.4559      -1.12650       8.22689      -15.9914       2.02054       7.89592      -3.21270      -1.25186      0.565827       1.18649     0.0326313     -0.125323    -0.0188336     0.0328442    0.00854321   -0.00389024   -0.00191067  -0.000129613  -0.000123559  -5.70910e-06   2.83491e-07   3.55504e-07       0.00000       0.00000       0.00000       0.00000       0.00000       0.00000       20.3872       26.8191       29.8703       28.7718       28.1344       24.6060       21.7278       17.5618       14.3173       11.0681       7.91453       5.77922       3.90421       2.57212       1.63492      0.963588      0.572641      0.318371      0.160107     0.0841780     0.0348400     0.0165230    0.00599506    0.00225090   0.000741361   0.000210810   5.41799e-05   1.22401e-05   2.17529e-06   2.52235e-07       0.00000       0.00000       0.00000       0.00000       0.00000       0.00000
  16  11 2372.4507    1.2402  0.7389 10.6256  0.0005  0.0337   0.0416   0.0755    0.0767   0.0000   441.7212       6.61007       16.8242      -8.90851       3.43015       1.78369      -5.79398      0.646818      -1.81747      -1.26728     -0.257223       1.06100     -0.111159     0.0530681     0.0653874    -0.0330560    -0.0155496     0.0397835    -0.0402085    -0.0118638    0.00991864   0.000810301   -0.00302591   0.000306025  -4.25893e-05  -0.000155468   4.62361e-05   9.13978e-06  -3.36073e-06   1.04874e-06  -5.15369e-08  -1.32948e-08       0.00000       0.00000       0.00000       0.00000       2.76948       4.18036       3.69075       4.45335       3.86932       3.60925       3.03865       2.84433       1.97011       1.70071       1.12801      0.970259      0.562631      0.428654      0.233782      0.182105     0.0819837     0.0589794     0.0237641     0.0159789    0.00692082    0.00362075    0.00146068   0.000635609   0.000198949   8.99947e-05   1.99567e-05   8.38788e-06   1.62225e-06   5.15260e-07   7.88476e-08   1.36858e-08       0.00000       0.00000       0.00000       0.00000
  16  12 2514.7460    1.7607  0.9795 11.0037 -0.0007  0.0410   0.0485   0.0809    0.0971   0.0000   439.2429     -0.135950       10.5620     -0.640983       2.72105      -1.69860      -10.1261      -4.78934      0.491408     -0.177451      0.416986      0.779416      0.921894     -0.545214    -0.0674692      0.219809    0.00286769    -0.0356239    -0.0428328    -0.0204780   -0.00113073   -0.00442856   0.000241502  -0.000242994  -0.000128712  -2.90353e-05  -1.39433e-05  -5.42012e-06   6.40601e-07  -4.61857e-07   7.47214e-08  -2.06751e-08       0.00000       0.00000       0.00000       0.00000       3.33843       5.19391       5.20870       5.10164       5.52022       3.91689       4.37842       2.87627       2.66810       1.93677       1.43004       1.07013      0.669188      0.490619      0.293855      0.190875      0.107599     0.0632674     0.0343360     0.0172256    0.00819932    0.00410538    0.00169132   0.000710586   0.000266943   9.48861e-05   3.07370e-05   9.27107e-06   2.19997e-06   6.26450e-07   1.30829e-07   1.30304e-08       0.00000       0.00000       0.00000       0.00000
  16  14 2799.3868    2.8424  0.8149 11.9537 -0.0074  0.0365   0.0825   0.0662    0.0996   0.0000   436.0500       5.27765       17.7954       1.73353       3.01658      -1.89487      -1.26751       4.63006       2.16738      0.829118     -0.643177     -0.297770     -0.747482    -0.0225214      0.520048    -0.0432279     0.0934867    -0.0208093    -0.0198339    0.00347744    0.00810643  -0.000700501  -0.000485210  -0.000568770  -8.26549e-05  -9.71831e-05  -2.77157e-05   4.27670e-07  -8.41378e-07  -1.62594e-07   7.91950e-09  -6.46127e-09       0.00000       0.00000       0.00000       0.00000       3.31197       3.99389       4.70474       4.14454       4.88883       3.44594       3.54691       3.04099       2.11995       2.02900       1.24499       1.01834      0.699688      0.426554      0.333033      0.161425      0.102489     0.0664747     0.0305563     0.0174365    0.00816696    0.00333407    0.00180490   0.000670814   0.000217231   9.53473e-05   2.85189e-05   6.77419e-06   2.42180e-06   6.09553e-07   8.95415e-08   8.31630e-09       0.00000       0.00000       0.00000       0.00000
  16  15 2941.7229    3.4871  0.6780 12.6967 -0.0069  0.0279   0.1185   0.0649    0.0890   0.0000   435.3142      -1.81222       13.6926       8.56858      -4.14412      -2.81256     -0.949044      -1.22079     -0.386985     -0.485496      0.798505      0.494989      0.477719     -0.162615     -0.376198      0.151977   -0.00665196     0.0255114     0.0390028    -0.0104674    0.00480684   -0.00175609  -0.000666956   0.000995362   0.000244020   3.98127e-05  -1.52746e-05   1.18582e-06   1.49993e-06   2.04641e-07  -1.10446e-07  -5.73753e-10       0.00000       0.00000       0.00000       0.00000       2.71541       3.47123       3.61051       4.10818       3.72343       3.10973       2.88072       2.36656       1.85005       1.24770       1.12562      0.733373      0.546654      0.317509      0.228595      0.142746     0.0851901     0.0452456     0.0235756     0.0132319    0.00642007    0.00316373    0.00128813   0.000548580   0.000188089   6.74892e-05   2.02299e-05   5.85936e-06   1.72051e-06   3.16983e-07   7.55679e-08   8.82509e-09       0.00000       0.00000       0.00000       0.00000
  16  17 3224.8170    3.6921  1.1051 12.8443 -0.0157  0.0416   0.1168   0.0901    0.1716   0.0000   437.2530      -7.90335       3.64973      -3.19287      0.140381       1.16380       3.40510      -2.21043     -0.161199       2.45417     -0.620574      -2.01876       1.12540      0.629864     -0.356245     -0.391272      0.118308    -0.0444273   0.000507596    -0.0229147     0.0113284    0.00218442   -0.00197388  -0.000333195   0.000251181   1.94568e-05  -7.36233e-05  -2.72542e-06  -1.94154e-07   1.73433e-07  -4.84220e-09   2.64965e-08       0.00000       0.00000       0.00000       0.00000       3.77397       5.05066       5.23532       5.27633       4.93817       4.49561       4.21795       3.40358       2.56800       2.13482       1.54068       1.17207      0.768421      0.561499      0.336734      0.207927      0.119635     0.0684990     0.0369482     0.0189518    0.00861131    0.00451429    0.00186639   0.000837203   0.000302464   0.000105939   3.31539e-05   9.83023e-06   2.37341e-06   5.92666e-07   9.96579e-08   1.32603e-08       0.00000       0.00000       0.00000       0.00000
  16  18 3366.2592    3.2431  1.2803 12.8706  0.0087  0.0469   0.0984   0.1128    0.1203   0.0000   441.1624      -2.27455       10.3021       4.58347      -3.60216      -1.01098       3.17144      -2.01358       3.93408       3.88249     -0.866754      0.307941      0.926060      0.361585     0.0823164     -0.118394     0.0332239    -0.0523317    -0.0141388    0.00896525    0.00540469   -0.00775889  -2.84019e-05    0.00205133   0.000845193  -0.000224177  -6.34555e-05  -2.33597e-06   1.39988e-06   1.25546e-06  -1.09142e-08   8.42948e-09       0.00000       0.00000       0.00000       0.00000       5.26004       6.67880       6.67067       6.12009       5.80851       5.09585       5.09003       4.45065       3.84498       2.95466       2.18748       1.52332      0.955453      0.616823      0.380460      0.236033      0.132081     0.0752272     0.0390173     0.0205380    0.00915653    0.00493446    0.00185284   0.000846635   0.000284238   0.000104465   3.25638e-05   9.92731e-06   2.40191e-06   5.78536e-07   1.07094e-07   1.20285e-08       0.00000       0.00000       0.00000       0.00000
  16  19 3507.7463    2.6414  2.1041 12.0663 -0.0166  0.0579   0.0569   0.1343    0.0870   0.0000   435.2163       8.76115       14.1964       3.27940     -0.375328     -0.489883       3.86950       3.48747      -2.03201      0.516830       2.00511     -0.624929     -0.363859     -0.469890      0.903278     -0.166794      0.170891    -0.0578593    -0.0750227    0.00241557     0.0226934     0.0164966   -0.00783687  -0.000246741   0.000720984  -8.81592e-05  -1.99151e-05   1.51943e-05  -1.37469e-06  -1.58986e-06  -1.22124e-07   1.25352e-10       0.00000       0.00000       0.00000       0.00000       5.08946       7.03749       7.02927       7.74397       7.07100       6.67121       5.20638       5.04365       3.68284       3.04483       2.21251       1.64983       1.11623      0.770361      0.484008      0.307234      0.186093      0.103918     0.0551669     0.0313944     0.0137763    0.00755443    0.00262639    0.00131143   0.000433105   0.000158005   4.99398e-05   1.50349e-05   3.82063e-06   8.61604e-07   1.33525e-07   2.08543e-08       0.00000       0.00000       0.00000       0.00000
  16  20 3649.6437    2.2094  3.5815 11.3192 -0.0073  0.0720   0.0368   0.1831    0.0657   0.0000   437.7174      -14.1173      -4.44509      -6.92193       5.53649      -6.51056       1.28528       9.97214      -1.75416       4.35490       2.29595     -0.486520      0.563135     -0.972043     -0.748898     -0.303842      0.704970     -0.248021    -0.0106498     0.0152237    0.00143302    0.00195789    0.00294761   0.000456099   0.000223743   9.99127e-05  -8.57907e-05   2.31624e-05  -6.13725e-06  -1.33955e-06   2.24075e-07   1.41467e-08       0.00000       0.00000       0.00000       0.00000       6.59507       8.48925       9.46568       8.75006       9.04005       8.10728       6.99222       6.19990       4.69699       3.83264       2.83605       2.05261       1.44289      0.955806      0.624621      0.372294      0.227417      0.124930     0.0691538     0.0348764     0.0173395    0.00794179    0.00357225    0.00143790   0.000561181   0.000192054   6.39561e-05   1.83983e-05   5.03561e-06   1.09401e-06   1.73783e-07   2.07541e-08       0.00000       0.00000       0.00000       0.00000
  16  21 3791.4995    1.8381  4.7020 10.9892 -0.0066  0.0895   0.0291   0.2282    0.0571   0.0000   454.2317       28.3309       6.00399       16.5232       4.12800      0.338174       1.03263      -4.56942     -0.654695      -4.62730      -2.55635      -3.22105      -3.60278       1.28193     -0.213977     -0.848746      0.292606      0.428858     -0.192904    -0.0615993    0.00363273    0.00781611   0.000963472   0.000105554   3.93511e-05  -0.000395730   0.000118690  -1.06460e-05   4.10501e-06   1.34243e-06  -2.71250e-07  -2.89113e-08       0.00000       0.00000       0.00000       0.00000       8.20242       11.1639       11.1925       11.9269       10.8687       10.3350       9.00677       7.76259       6.04243       4.79893       3.51847       2.64750       1.82276       1.21927      0.784308      0.485851      0.284929      0.159265     0.0850697     0.0451086     0.0213946     0.0104873    0.00429513    0.00184803   0.000684339   0.000249182   7.99732e-05   2.28340e-05   5.79793e-06   1.31670e-06   2.24830e-07   3.09438e-08       0.00000       0.00000       0.00000       0.00000
  16  22 3933.3784    1.4883  6.3219 10.6228 -0.0057  0.1067   0.0226   0.2960    0.0501   0.0000   431.3058      -3.22899       35.8900      -4.23796      -21.3297       21.5971      -6.21900      -14.6431       14.5816       12.0439      -8.12014      -1.34014       1.96684       1.01829     -0.588330      -1.16664      0.659865      0.108619     -0.170574     0.0294417     0.0584599    0.00781870   -0.00685283    0.00528215  -0.000104013  -5.39970e-05   4.76028e-05   2.88063e-05   5.77215e-06  -2.11359e-06  -1.65806e-07   2.56871e-08       0.00000       0.00000       0.00000       0.00000       9.94805       13.1605       14.3493       14.4130       13.7639       12.4802       10.8692       9.13738       7.22101       5.70816       4.25768       3.07813       2.14601       1.43225      0.926550      0.579768      0.345702      0.192207      0.106305     0.0541442     0.0261344     0.0127098    0.00525917    0.00224999   0.000853684   0.000300670   9.75827e-05   2.81951e-05   7.24218e-06   1.58398e-06   2.72493e-07   3.34555e-08       0.00000       0.00000       0.00000       0.00000
  16  23 4075.4939    1.1908  7.8255 10.3582 -0.0094  0.1400   0.0186   0.3580    0.0466   0.0000   424.1895      0.642882      0.654347      -16.9608      -29.9529       15.3273       3.07479      -3.63735       16.5443       12.1181      -1.52294       3.81224      -2.64510       2.03689       4.00497       1.04930      -1.39839    -0.0764507      0.346496     -0.114506   -0.00879648     0.0152937    0.00544352  -0.000796663    0.00132392  -0.000242203  -0.000114596   3.90817e-06   7.34227e-06  -4.15826e-06  -3.76849e-07  -5.17883e-08       0.00000       0.00000       0.00000       0.00000       12.6366       16.3984       17.7893       17.8260       17.3529       16.1841       13.2620       11.9934       9.48400       7.36478       5.67323       4.12162       2.76010       2.01145       1.25415      0.780072      0.468146      0.278119      0.143703     0.0797249     0.0368304     0.0177830    0.00762817    0.00327520    0.00112874   0.000415585   0.000131475   4.01362e-05   9.57545e-06   2.09922e-06   3.44846e-07   4.46878e-08       0.00000       0.00000       0.00000       0.00000
  16  25 4359.6265    0.8309 11.3059 10.0104 -0.0164  0.2106   0.0148   0.5684    0.0400   0.0000   485.0757      -1.07527      -60.4154      -32.3791       56.4869       19.2187      -50.1594      -8.70926       11.8833      -37.2708      -6.65055       12.2954      -10.6409      -1.55165       1.27266      0.234836      0.390660     -0.762291     -0.357092      0.307346      0.184359    -0.0351616   -0.00852904    0.00692264   -0.00456804  -0.000846391   0.000300584   4.95780e-06  -1.82600e-05   3.76565e-06   2.12020e-06  -1.07932e-07       0.00000       0.00000       0.00000       0.00000       19.2942       26.2210       27.1977       28.2987       26.2744       24.3555       21.5485       18.0194       15.0663       11.4272       8.78180       6.30390       4.52689       2.96503       1.96986       1.21536      0.727176      0.422878      0.232434      0.123803     0.0592027     0.0294741     0.0120769    0.00513695    0.00185839   0.000670829   0.000206362   5.83148e-05   1.47879e-05   3.07034e-06   5.71630e-07   7.05009e-08       0.00000       0.00000       0.00000       0.00000
  17  13 2690.9695    2.3373  0.7739 11.7869 -0.0102  0.0373   0.0762   0.0721    0.0890   0.0000   442.9336      -6.59763       11.4141      -6.45479    -0.0701104      -1.17842       7.58059      -1.54692      -3.33810       1.62971      0.951674     -0.358295      -1.85703      0.841911      0.321031    0.00972196     -0.102836    -0.0192418    -0.0186157     0.0234340   -0.00327679  -0.000169356   -0.00287345    0.00249816   7.35757e-05  -0.000133662   7.89913e-05   1.52169e-05   1.02425e-05  -1.66562e-06  -5.37045e-07   1.22339e-07  -1.73744e-08   1.02152e-09       0.00000       0.00000       2.84536       4.37780       4.19961       4.36689       4.45733       3.86386       3.76350       3.20308       2.35779       1.89278       1.51794       1.00241      0.935281      0.456030      0.421060      0.211653      0.137630     0.0896628     0.0369487     0.0280485     0.0110888    0.00659657    0.00298849    0.00138354   0.000581932   0.000244005   6.64511e-05   3.38095e-05   8.23855e-06   2.20456e-06   8.19193e-07   1.40703e-07   2.69509e-08   3.25495e-09       0.00000       0.00000
  17  14 2834.3083    3.1110  0.7334 12.2058 -0.0015  0.0279   0.0943   0.0627    0.0868   0.0000   437.6053       5.67951       16.2991       4.23503      -5.65517      -1.58884       5.67755       3.85317       1.04605       1.56567     -0.322428      -1.57926     -0.220459      0.409572      0.136173    -0.0703727      0.144910    -0.0660317    -0.0283457     0.0158619    -0.0121717   9.68423e-05    0.00266041    0.00121290   0.000189331  -3.02849e-05  -8.61643e-05  -8.64964e-06  -5.57746e-06  -1.87907e-06  -5.68942e-07  -2.89893e-08   1.47114e-08   9.07706e-10       0.00000       0.00000       2.45233       3.27952       3.51511       3.49214       3.61214       3.07678       2.70868       2.28780       1.82392       1.51043       1.11273      0.792499      0.570319      0.376018      0.261045      0.163176     0.0929122     0.0611305     0.0336176     0.0184205    0.00945873    0.00428199    0.00213275   0.000898897   0.000404059   0.000142003   5.72437e-05   2.02761e-05   5.85395e-06   1.79131e-06   4.77341e-07   1.02163e-07   1.75796e-08   2.00810e-09       0.00000       0.00000
  17  15 2977.1503    3.6438  0.6499 12.6562 -0.0139  0.0302   0.1186   0.0547    0.0857   0.0000   437.6722       5.33057       17.4509      -3.22659      -4.57963       5.54453       3.35313      -1.35350      0.304492      -1.36977       1.10667      -1.12922      -1.01213      0.529895     -0.389507     0.0566120   -0.00397895     -0.136200   -0.00314082     0.0187940   0.000864448   -0.00732595  -2.51351e-05  -0.000189267  -7.94209e-05   7.91634e-05   6.91205e-05  -1.52850e-05  -1.06071e-05   4.61795e-06   4.73508e-07  -1.32130e-07  -6.25323e-08   4.31220e-09       0.00000       0.00000       2.36522       3.84431       3.52525       4.09003       3.50117       3.29806       2.86993       2.52171       1.86240       1.65432       1.08316      0.942633      0.524162      0.450004      0.240118      0.190864     0.0928391     0.0706503     0.0333418     0.0233326    0.00865831    0.00643947    0.00200429    0.00144287   0.000382737   0.000231577   5.83874e-05   2.66497e-05   6.08658e-06   2.21926e-06   4.02548e-07   1.27532e-07   1.93975e-08   3.04611e-09       0.00000       0.00000
  17  17 3261.2157    3.7399  1.3027 12.3722 -0.0178  0.0433   0.0953   0.0927    0.1894   0.0000   439.1183       4.49048       9.63847       5.99552      0.861898       7.42446       4.76538      -1.60144      -1.34496    -0.0100553      -1.33421       2.02642       1.62202     -0.639539     -0.276512    -0.0740877     -0.104233     0.0118204   -0.00307320  -0.000458035     0.0100885    0.00923288    0.00438813   0.000614284  -8.79876e-05   4.51165e-05   7.46489e-05  -1.36172e-05   4.94209e-06   1.73300e-06   1.59965e-06   8.70624e-08  -5.09642e-09  -3.68714e-09       0.00000       0.00000       4.25863       5.76663       5.64100       5.23446       4.69827       4.21473       4.27512       3.99387       3.59697       2.89263       2.16515       1.53237      0.997480      0.644065      0.415009      0.242011      0.140236     0.0903189     0.0489242     0.0267670     0.0142116    0.00691585    0.00291162    0.00154234   0.000591504   0.000234643   8.38598e-05   3.05565e-05   9.08931e-06   2.55809e-06   6.48586e-07   1.45480e-07   2.64321e-08   3.27648e-09       0.00000       0.00000
  17  18 3403.2712    3.0241  1.8345 12.3709 -0.0217  0.0505   0.0756   0.1317    0.1122   0.0000   440.6366      -7.56657       20.6619       2.45769      0.160357      -3.83580      -14.8383       8.04649      -1.52040      0.766435       3.45710      -1.63459      0.302449       1.73940     -0.541573     -0.570169    -0.0583855      0.115088     -0.115570     0.0575768    0.00697995    0.00124662    0.00360870    0.00236689   -0.00110302  -0.000183862   0.000127918   7.22207e-06   3.11979e-06  -1.63894e-06   2.60629e-08   3.25773e-07  -3.06489e-08   1.70034e-09       0.00000       0.00000       4.68735       5.74027       6.34081       6.08284       5.98583       5.83811       4.98749       4.47461       3.49871       2.59761       2.05304       1.55469       1.15518      0.825382      0.527476      0.328802      0.204708      0.113622     0.0649459     0.0372816     0.0180386    0.00971633    0.00443022    0.00198338   0.000790955   0.000338644   0.000112584   3.94545e-05   1.28252e-05   3.60362e-06   8.61272e-07   1.71682e-07   2.75271e-08   3.46894e-09       0.00000       0.00000
  17  19 3545.3070    2.5987  2.8547 11.4329 -0.0053  0.0657   0.0472   0.1510    0.1028   0.0000   427.8368      -4.82900       15.6120       3.11706       7.27655      -3.93245       8.13012      -1.55546      -3.20818       2.25405       1.69104      0.923380      -1.31713      0.234911     -0.549313      0.408164     0.0340462     0.0524700     0.0456563    -0.0149471    0.00875222    0.00978874  -0.000355973    0.00229157  -0.000401542   5.87634e-05  -2.68085e-05  -8.58872e-06  -3.27649e-05   7.14771e-07  -5.03474e-07  -1.14218e-07  -5.63395e-08  -6.61747e-09       0.00000       0.00000       5.09658       7.57437       8.16112       7.68980       8.28631       6.73023       6.39105       5.35295       4.16611       3.45368       2.50535       1.91001       1.38453      0.890764      0.637858      0.382947      0.246117      0.146138     0.0762166     0.0452499     0.0222852     0.0114864    0.00547595    0.00235286    0.00102793   0.000409852   0.000141328   5.31797e-05   1.59078e-05   4.43560e-06   1.26239e-06   2.77299e-07   4.60886e-08   5.06140e-09       0.00000       0.00000
  17  20 3687.8461    2.1503  3.7615 11.2391 -0.0118  0.0746   0.0370   0.1844    0.0724   0.0000   425.3750      -9.81669       22.2666      -1.40743      -2.02840       5.09503      -7.12200      0.447881      -1.53166      -2.61712      -2.60402       2.71824       3.58114       2.28465     -0.469911     -0.595299      0.316822      0.341589      0.103062    -0.0948695     0.0400149     0.0155619   -0.00278190   -0.00793600   0.000557201   0.000742044   4.55626e-06  -0.000124135   2.31246e-05   1.81464e-05  -2.61139e-06  -4.44212e-09   2.07091e-08  -6.15920e-09       0.00000       0.00000       6.42872       8.63014       9.48391       9.43525       9.08825       8.50020       7.26520       6.27809       5.17618       4.14472       3.12034       2.27889       1.66435       1.11391      0.757461      0.466490      0.293571      0.172098     0.0982629     0.0532559     0.0280831     0.0135561    0.00642080    0.00283260    0.00121263   0.000477852   0.000180048   6.21485e-05   1.98399e-05   5.44700e-06   1.40651e-06   2.84986e-07   4.81536e-08   5.85711e-09       0.00000       0.00000
  17  21 3829.7837    1.7672  5.4534 10.7931 -0.0033  0.0900   0.0255   0.2423    0.0535   0.0000   449.6991       4.75455      -6.09407       6.04500      -7.14564      0.709969      -26.7520       2.87157       10.5015     -0.919922      -4.82492       4.20702     -0.966663     -0.618326       1.74439      0.866802      0.150140     -0.373425     0.0476422      0.115888     0.0366052    -0.0221402    0.00551263    0.00253590  -0.000680440   -0.00169075   6.23978e-05  -8.03402e-05  -1.91734e-06   9.99419e-06   2.65591e-06   3.49686e-07  -9.27070e-09   1.00501e-08       0.00000       0.00000       7.93099       10.5097       11.0921       11.5996       10.9577       10.1148       8.86246       7.70830       6.36771       4.93377       3.83797       2.82993       2.03362       1.37240      0.927958      0.591324      0.369605      0.216827      0.124160     0.0673060     0.0357633     0.0176202    0.00850904    0.00369084    0.00157781   0.000603053   0.000223987   7.52271e-05   2.35552e-05   6.52348e-06   1.63246e-06   3.32497e-07   5.82690e-08   7.20384e-09       0.00000       0.00000
  17  22 3972.2571    1.4301  7.3718 10.4338 -0.0051  0.1141   0.0197   0.3131    0.0465   0.0000   442.7435    -0.0256576       6.07985       17.3697       48.0645      -17.2072       19.8699       1.31960       6.67992      -1.63334      0.314207       1.77585      0.300948      -1.03060     -0.763218       1.78273      0.602726      0.124570     -0.304451    -0.0438286      0.107521   -0.00619719    0.00198233   0.000937800   -0.00154008   -0.00199113   0.000201726   0.000153822   3.02718e-05  -9.60054e-06   1.11838e-06   5.51087e-08   1.48744e-07  -7.51071e-09       0.00000       0.00000       10.0141       13.3592       14.5256       14.9640       13.9067       12.9204       11.6360       9.67714       8.05086       6.41988       4.79264       3.58092       2.58469       1.79247       1.17940      0.755683      0.468247      0.279146      0.159471     0.0868118     0.0469162     0.0233098     0.0105923    0.00497669    0.00203067   0.000819595   0.000301224   0.000101100   3.11871e-05   8.49122e-06   2.06750e-06   4.40184e-07   7.49944e-08   9.01391e-09       0.00000       0.00000
  17  23 4114.7602    1.1851  9.0673 10.2622 -0.0114  0.1442   0.0172   0.3880    0.0431   0.0000   451.2356       51.3942       32.8930      -18.6272      -9.06879       2.45863       5.07050      -3.35612       29.7497       6.23676     -0.760434       4.02598      -4.75749     -0.358630      0.718858     -0.307505      0.547753     -0.541999    -0.0986340      0.128371    -0.0336566    -0.0147294     0.0115549   -0.00587953   -0.00484135    0.00100253    0.00123769   2.24746e-05  -4.57182e-05  -1.14369e-05  -3.25177e-06  -1.42473e-07   9.07634e-08   7.26864e-09       0.00000       0.00000       12.5721       16.6223       18.2905       18.0517       17.7277       16.4387       14.5256       11.9297       10.2631       7.97626       6.03111       4.64233       3.27821       2.21430       1.53055      0.992805      0.611232      0.364095      0.213887      0.112164     0.0610277     0.0296849     0.0143730    0.00643686    0.00267924    0.00101515   0.000394163   0.000131621   4.10274e-05   1.08825e-05   2.63832e-06   5.55677e-07   9.56695e-08   1.09073e-08       0.00000       0.00000
  17  24 4257.4455    0.9769  9.7279 10.0791 -0.0093  0.1635   0.0157   0.4448    0.0413   0.0000   459.2456       47.4617      -1.63758       1.13395       3.01031       1.83629       6.42455       9.10974       11.6888      -27.6253      -11.6154       4.69470      -3.55200      -5.72151       2.91322      0.425465      -1.72093      0.618245    -0.0444763     -0.161581     0.0601897     0.0302846    -0.0475134    0.00237746    0.00211085  -5.97850e-05   2.94309e-05   6.72597e-05  -6.78966e-05   2.54322e-05  -6.61976e-07   6.89234e-07   1.11245e-07   7.78408e-09       0.00000       0.00000       14.1324       18.6064       20.3394       20.5481       19.3294       18.0018       16.2491       14.0681       11.3204       9.22005       7.09621       5.15401       3.77290       2.56849       1.72764       1.11616      0.677973      0.411879      0.236173      0.129813     0.0680864     0.0339861     0.0164038    0.00727174    0.00310463    0.00120606   0.000438427   0.000146943   4.40259e-05   1.23958e-05   3.07716e-06   6.29915e-07   1.06299e-07   1.28317e-08       0.00000       0.00000
  17  25 4399.6524    0.7807 13.0175  9.9231 -0.0027  0.2400   0.0134   0.6488    0.0375   0.0000   450.2017      -38.6142       15.3541       22.0635      -43.4128      -35.5337       28.2646       36.6881      -9.24506      -15.4916      -13.3827      -2.07031       9.99702       4.28765      -4.69578      -3.56080      0.136885      0.751689    -0.0938493     -0.441906     0.0438204   -0.00760926     0.0279695     0.0215330    0.00107738   4.35585e-05   0.000332034   6.98446e-05  -2.34756e-05   1.95314e-05  -2.87888e-06  -1.31251e-07   1.76448e-07   2.14495e-08       0.00000       0.00000       20.1198       26.8783       29.6613       29.2690       29.4323       26.2142       23.7250       20.7116       16.4199       13.5408       10.1814       7.67732       5.54232       3.84827       2.56174       1.69641       1.02868      0.608790      0.373120      0.190874      0.106449     0.0520547     0.0246665     0.0114777    0.00466609    0.00180252   0.000700852   0.000218711   6.88512e-05   1.88609e-05   4.66513e-06   9.98115e-07   1.60235e-07   1.84858e-08       0.00000       0.00000
  18  11 2436.8026    1.4386  0.9159 10.7501 -0.0222  0.0386   0.0418   0.0741    0.1095   0.0000   434.9429      0.637391       11.4775      -4.55957      -4.00718       1.92399      -3.09478      -5.78472     -0.611116      0.446526      -1.12176      0.480809       1.54992      0.818593     0.0170930    -0.0345920     0.0169965      0.227011    -0.0611848    -0.0239023    0.00612674    0.00642936    -0.0104285   -0.00296196    0.00181870   0.000116528  -0.000227632  -2.98117e-05   2.90287e-06  -2.86065e-06   5.55434e-07   3.52340e-07  -1.00775e-07   1.47685e-08   7.96776e-10  -7.10235e-11       3.08146       3.86673       4.45095       4.26917       4.63809       3.89951       3.86139       2.67628       2.45346       2.27458       1.51255       1.21819      0.905662      0.565768      0.442124      0.273486      0.184971      0.123320     0.0636576     0.0427868     0.0196454     0.0111603    0.00573144    0.00223735    0.00132995   0.000395831   0.000230606   8.36431e-05   2.79293e-05   1.09768e-05   2.62513e-06   6.52407e-07   1.82341e-07   3.87108e-08   6.33412e-09   6.10172e-10
  18  12 2580.8136    1.9209  0.8245 11.4151 -0.0067  0.0328   0.0547   0.0701    0.0821   0.0000   432.1986      -11.8782       12.7845      -4.40192      -8.01455       3.16231       4.91552      -3.50204     -0.104032      -1.55522       1.07491      -1.23427     -0.389934      -1.36624      0.297814     0.0330339    -0.0257200    0.00350252    -0.0283588    -0.0197742     0.0180493    0.00860870    -0.0116014  -0.000639189    0.00150013  -6.22340e-05  -0.000121279   3.60960e-05  -8.89492e-06   1.41939e-05  -1.59369e-06  -2.00908e-07   2.81181e-09  -1.01259e-08  -1.65117e-10  -6.15980e-11       2.51091       3.70330       3.79076       3.90753       3.79409       3.57784       3.10848       2.66935       2.11266       1.76964       1.24900       1.06553      0.700875      0.519155      0.370087      0.226413      0.145818     0.0954098     0.0471794     0.0344355     0.0141501    0.00955884    0.00394795    0.00218624   0.000904237   0.000425709   0.000156308   6.90405e-05   1.80984e-05   8.85826e-06   2.20185e-06   6.19467e-07   1.49823e-07   3.40195e-08   5.20879e-09   6.76079e-10
  18  13 2724.6441    2.5206  0.7028 11.9258 -0.0083  0.0288   0.0760   0.0616    0.0776   0.0000   436.2985      -1.58897       13.7214      0.490819      -1.38025      -3.48447      -2.01567     -0.376839      0.615112    -0.0928871      0.495421      -1.60410      0.277184      0.208668      0.169196    -0.0511666     0.0184452    -0.0408367    -0.0251287     0.0301391   -0.00975890    0.00633496   0.000669999   -0.00160999  -0.000242967   0.000257054   0.000258794  -3.51128e-05  -6.39792e-05  -2.92419e-06   3.54312e-07  -2.82223e-08  -9.42446e-08   1.86370e-09   2.58903e-09   6.23444e-10       2.08719       3.25007       2.92167       3.57319       2.97233       3.28864       2.44725       2.31684       1.88499       1.52344       1.19135      0.883774      0.677043      0.414720      0.342136      0.185470      0.148793     0.0703911     0.0579230     0.0218015     0.0183375    0.00657685    0.00474658    0.00149911    0.00104868   0.000297390   0.000182783   4.24419e-05   2.63663e-05   5.38874e-06   2.48837e-06   4.68037e-07   1.54558e-07   2.61416e-08   4.89827e-09   7.26849e-10
  18  15 3012.0549    3.8168  0.7613 12.7270  0.0044  0.0269   0.1118   0.0648    0.0896   0.0000   440.4569      -1.09421       10.7358       1.49698      -3.45274       3.79554      -1.40272      -6.54519      -2.58025      0.564798       1.86454     -0.321189     -0.824009      0.766607      0.168552     -0.177382      0.168977     0.0482538  -0.000713479     0.0256590   0.000617940     0.0121452   -0.00238140    0.00156800   -0.00197557  -9.87682e-05   0.000290710   2.77720e-05  -1.75485e-05   1.69417e-06  -2.29397e-06  -2.38986e-07   8.61162e-08   2.53273e-08   3.67165e-09  -4.85930e-10       2.22481       3.13335       3.09867       3.45039       3.26128       2.92273       2.68328       2.28952       1.84839       1.43437       1.11871      0.855332      0.606321      0.444818      0.296664      0.191723      0.127260     0.0722306     0.0454537     0.0240976     0.0136412    0.00713405    0.00338461    0.00178745   0.000713083   0.000356559   0.000126687   5.26597e-05   1.77377e-05   5.59151e-06   1.85649e-06   4.61154e-07   1.14791e-07   2.58084e-08   4.56135e-09   5.57661e-10
  18  17 3297.3243    3.4446  1.2308 12.8018 -0.0190  0.0417   0.0899   0.0862    0.1093   0.0000   438.2730      -5.33522       15.1267       1.74113       2.95167       2.22867      -4.90717      0.784898      -1.72073      -1.03995       1.02877      -2.14738     -0.802894      -1.00492     -0.420533     -0.142925     0.0910833   -0.00941282      0.114375     0.0458523    0.00569286    -0.0105955   -0.00149938    0.00424187   -0.00180633  -0.000488967   3.74379e-05   2.16038e-05   2.12522e-05  -4.17624e-06   3.19137e-06  -9.16374e-07   2.85301e-07   9.22600e-10  -5.36779e-09   4.36999e-10       3.10529       4.63649       4.49691       5.09100       4.48289       4.38967       3.85099       3.26940       2.77859       2.17335       1.71846       1.27765      0.957838      0.604268      0.459624      0.269570      0.188357      0.114901     0.0646189     0.0379506     0.0201642     0.0107163    0.00541387    0.00254299    0.00115882   0.000500657   0.000205705   7.66793e-05   2.68655e-05   9.68163e-06   2.80515e-06   6.99164e-07   1.92004e-07   3.66632e-08   7.17434e-09   9.43055e-10
  18  19 3582.4001    2.5154  2.9025 11.4694 -0.0056  0.0644   0.0472   0.1558    0.1075   0.0000   435.0048      -9.86937       9.82518       3.48892       3.43409       6.31262      -1.94558      -1.41043       2.06824      -2.03274      -1.27044       1.87686       2.66388       2.70955     -0.130094      0.237747     -0.392800     -0.207648     0.0714516     0.0820273    0.00759978   -0.00625957    0.00918328  -0.000359856    0.00105339   0.000768187   0.000414882  -1.82709e-05   3.69365e-05   7.25535e-06   2.08974e-06  -2.61059e-07   1.28016e-07   3.81540e-08  -2.07071e-08  -1.94391e-09       5.51972       7.04880       7.67289       7.77840       7.03396       7.07598       5.93776       5.31046       4.91638       3.81102       2.79962       2.23210       1.59804       1.03845      0.773700      0.478342      0.286129      0.189441      0.112661     0.0600792     0.0359406     0.0191271    0.00898712    0.00444253    0.00194984   0.000901857   0.000321229   0.000123441   4.90701e-05   1.66487e-05   4.72448e-06   1.20167e-06   2.93602e-07   5.67034e-08   9.74468e-09   1.21598e-09
  18  20 3725.0625    2.0210  3.8924 11.1270 -0.0052  0.0721   0.0329   0.1951    0.0713   0.0000   432.2029       7.15272       12.5350       10.2579       7.50756       15.8352      -18.6592       1.33313       11.1595       5.26524       3.21079      0.322808     -0.399767     -0.680147     -0.106848      0.985248     -0.293475     -0.451442     0.0386318      0.101709   -0.00417616   -0.00587375   0.000122602    0.00302285   -0.00200496  -6.35543e-05   0.000112138  -0.000170346  -5.30407e-05  -1.17595e-05   4.48374e-06  -1.34722e-06   2.95634e-07   1.05976e-07  -4.77038e-09   7.06820e-10       5.87447       8.28116       8.74263       9.08008       8.73013       8.03291       7.21208       6.03006       5.26224       3.92232       3.20996       2.36867       1.68506       1.23845      0.808226      0.546298      0.336460      0.210901      0.120353     0.0710960     0.0381524     0.0194210     0.0103135    0.00455333    0.00227913   0.000878641   0.000399656   0.000141267   5.14982e-05   1.73274e-05   5.24465e-06   1.50240e-06   3.37508e-07   7.15096e-08   1.27504e-08   1.43188e-09
  18  21 3867.9887    1.7390  5.8866 10.6363 -0.0083  0.0906   0.0237   0.2456    0.0569   0.0000   430.5001      -16.5712       23.1952      -3.57715       16.6938       7.51682      -6.87492      -4.96043       15.4941       10.6905      -1.96557      -2.99393      0.553903       2.07527      0.462463      0.284975     -0.532878     -0.135420      0.165670      0.129003     0.0634135     0.0365318   -0.00956619   -0.00893489   -0.00453451    0.00235018   0.000135534  -0.000276158  -4.16560e-05   2.41792e-05   1.91682e-06  -2.07067e-06  -1.00525e-06   2.60528e-08   1.27122e-08   1.34578e-09       7.92323       10.1126       11.0368       11.2711       10.9369       10.6134       8.82447       7.80975       6.39931       5.11213       4.05150       2.98446       2.19337       1.55095       1.05402      0.715759      0.447090      0.279960      0.162017     0.0959812     0.0509661     0.0257398     0.0132440    0.00634492    0.00280764    0.00120223   0.000498652   0.000188680   6.69561e-05   2.22650e-05   6.62158e-06   1.86042e-06   4.23871e-07   8.35255e-08   1.35958e-08   1.67002e-09
  18  23 4153.4729    1.1264  9.1929 10.1370 -0.0052  0.1386   0.0155   0.3930    0.0425   0.0000   443.1419      -25.1962      -7.73862      -14.8167       20.0663      -12.1721      -2.62988       19.6218      -10.9875       12.4016       10.0252      0.488636      -2.02764      -4.03950      0.484689      0.348931     0.0518907     -0.305381     -0.124592      0.105177      0.170081     0.0942298    -0.0240522    0.00399094    0.00921295  -0.000933062  -0.000299434   6.95413e-05  -0.000142549  -1.93222e-05  -2.48074e-05  -4.21149e-06   9.04505e-07   4.55619e-07  -8.69890e-09  -1.59455e-09       11.3694       14.5975       16.4436       16.8389       16.0598       15.0150       13.5443       11.5852       9.54326       7.82624       6.14459       4.62260       3.36830       2.40545       1.63521       1.09142      0.708265      0.441881      0.261579      0.148498     0.0824408     0.0441189     0.0222664     0.0104115    0.00496372    0.00207433   0.000861241   0.000322087   0.000113615   3.67437e-05   1.09179e-05   2.90378e-06   6.76658e-07   1.37609e-07   2.23187e-08   2.54941e-09
  18  26 4582.8796    0.5890 15.8340  9.7799  0.0025  0.3461   0.0092   0.8319    0.0279   0.0000   485.8904       49.2128      -81.7686      -58.7843       64.5239       57.3053       49.7160      -93.4097      -10.9484      -28.3003       59.4385       19.9848       4.48310      -5.85335      -8.98108       1.72378       3.04413      0.632623      0.530728     -0.455527     -0.108033     -0.275325      0.137086     0.0719476  -0.000246952    -0.0182034   -0.00255349  -0.000123811  -3.87150e-05  -7.93433e-05   5.07505e-05   1.71946e-05   6.41167e-06  -1.39332e-07  -9.48893e-08  -7.32256e-11       27.7332       36.6618       40.9059       40.7019       40.1619       37.7061       33.0245       29.4945       24.2134       19.5602       15.7638       11.5971       8.69206       6.24343       4.30838       2.86021       1.86706       1.16361      0.698306      0.419609      0.228155      0.127301     0.0624279     0.0323171     0.0138076    0.00637823    0.00241264   0.000949606   0.000309648   0.000102209   2.92926e-05   7.85069e-06   1.82716e-06   3.51402e-07   5.70374e-08   6.50639e-09
  19   9 2173.6546    0.8550  0.6693  9.8113 -0.0063  0.0310   0.0262   0.0574    0.0696   0.0000   437.2387      -3.75766       19.4473       3.28632      -9.28474       4.02073       3.36081       3.19504      -1.44182     -0.627224     -0.802686       1.91321       1.82740      -1.15825      0.247056      0.247283     0.0634255      0.199168    -0.0526122     0.0676151     0.0263241    0.00906142   -0.00244256   7.71854e-05   0.000267645   0.000583785  -0.000106927  -0.000163996  -5.50312e-05  -3.12804e-06   8.04428e-06   1.07300e-06   3.54101e-07  -2.22776e-07  -4.46889e-08  -7.71720e-09       2.29962       3.01500       3.56852       3.36622       3.43657       3.17061       2.69628       2.53857       1.84098       1.60259       1.39629      0.957493      0.729009      0.549430      0.311672      0.258309      0.157396     0.0983730     0.0679041     0.0361874     0.0214358     0.0124138    0.00526984    0.00327975    0.00157499   0.000595089   0.000345969   0.000129450   4.74300e-05   2.11267e-05   6.27627e-06   1.74795e-06   6.16086e-07   1.81261e-07   3.63341e-08   7.15972e-09
  19  11 2468.0898    1.5563  0.9586 10.8656 -0.0104  0.0308   0.0420   0.0799    0.1029   0.0000   440.0389      -1.93621       11.0712       5.05706     -0.188991      -1.66433    -0.0652011      0.119770     -0.129644       1.38255      0.252381      -1.06567     -0.540690     -0.556168      0.275999     -0.278233     0.0785477      0.235886    -0.0684779    -0.0492084     0.0397041     0.0105601   -0.00836961    0.00670727   -0.00168651  -0.000569950   0.000169412  -0.000211038  -4.95133e-05   3.51435e-05   4.76869e-06   3.52994e-07  -4.32358e-07   5.32857e-08   8.51679e-08  -6.41613e-09       2.45457       3.15993       3.42469       3.43212       3.40187       3.09071       2.74187       2.53486       2.16847       1.77948       1.43942       1.03367      0.766790      0.573515      0.372714      0.260628      0.159949     0.0977632     0.0644698     0.0354059     0.0209316     0.0118317    0.00634770    0.00301739    0.00144479   0.000687952   0.000298375   0.000122902   4.90538e-05   1.84213e-05   6.42380e-06   1.78666e-06   6.03784e-07   1.59783e-07   3.56747e-08   7.19051e-09
  19  12 2613.0567    2.1294  0.8431 11.4487 -0.0098  0.0293   0.0558   0.0628    0.0967   0.0000   434.5644      -1.07103       11.6126      -1.27492      0.959387      -1.05429       2.76747      -1.48925       1.27337       1.34121     -0.873041     -0.330169     -0.388510     -0.715448     -0.322818     -0.103049     -0.107308      0.291469     0.0390476    -0.0475447    -0.0147262     0.0103187   0.000171900    0.00189889   -0.00139988  -0.000781929  -0.000137413   1.05199e-05   1.07540e-05  -8.64538e-06   1.16930e-06  -2.72215e-06  -3.20528e-07   6.29118e-08   5.10982e-08   5.31700e-09       2.37914       3.24069       3.30016       3.20963       3.25115       2.99138       2.95869       2.51020       2.06443       1.59339       1.33560      0.932182      0.775884      0.562297      0.387549      0.281683      0.152864      0.112765     0.0558430     0.0384128     0.0188459     0.0114405    0.00570512    0.00274167    0.00144237   0.000590631   0.000308597   0.000106194   5.03316e-05   1.68298e-05   5.91864e-06   2.05708e-06   4.50320e-07   1.69661e-07   3.61662e-08   6.76590e-09
  19  13 2757.9089    2.6969  0.7586 12.0443  0.0031  0.0291   0.0768   0.0629    0.0830   0.0000   434.2121       3.50580       9.90130  -0.000895892       1.40032       1.11715      -6.41345       3.79012      -1.11912     -0.744571       2.00294      0.884251      0.831163     -0.639334     -0.141719     -0.534903      0.177641     0.0150594    -0.0840700     0.0155669     0.0246261   -0.00440059    0.00904764   -0.00218936   -0.00405459  -0.000197509  -9.63564e-05   4.91349e-05   4.34069e-06  -1.69655e-05   4.58472e-07  -1.49009e-06   2.20524e-07  -5.63448e-09   4.42191e-08   3.67982e-09       2.36027       3.30463       3.29986       3.67165       3.49307       3.38710       2.82853       2.34617       2.04224       1.49901       1.34933      0.990249      0.693270      0.473656      0.326116      0.223043      0.156641     0.0963584     0.0615619     0.0349336     0.0212038     0.0100303    0.00555268    0.00267283    0.00138060   0.000601685   0.000262789   0.000111319   4.27062e-05   1.45472e-05   5.50560e-06   1.68740e-06   5.52330e-07   1.40023e-07   3.03019e-08   6.18645e-09
  19  16 3189.7531    3.8893  0.9362 12.8335  0.0005  0.0331   0.1053   0.0715    0.0904   0.0000   438.0902      -6.45916       13.5233      0.528145      -4.67767      -5.76380      -3.01583      -2.20343       1.40092      -1.83552     -0.498424      -3.17411      0.449033     -0.125980     -0.497629      0.164467      0.141159     0.0631386     0.0519934     0.0166912    -0.0210918   -0.00658133    0.00811256    0.00167504   -0.00168598  -0.000441504   6.02357e-05  -7.86547e-06  -1.03931e-05  -5.36462e-06   7.86085e-06  -4.20233e-06  -2.96930e-07   9.71726e-08   4.51371e-08   6.82354e-09       2.78158       3.40097       3.97983       3.72281       4.09896       3.70315       3.11930       2.79212       2.03854       1.83457       1.50424       1.01905      0.816264      0.532281      0.365508      0.268185      0.166234      0.108411     0.0728265     0.0386737     0.0230364     0.0125021    0.00604150    0.00316635    0.00144281   0.000661128   0.000314168   0.000124615   4.60119e-05   1.97258e-05   6.30530e-06   1.76350e-06   5.44148e-07   1.64609e-07   3.97747e-08   7.19268e-09
  19  17 3332.7771    3.4770  1.2497 12.6132 -0.0072  0.0369   0.0808   0.0913    0.0934   0.0000   436.8302       1.26490       10.7129      0.841464      -9.20853      -4.85509      -3.81217       1.85098      -3.05784      0.675904      0.718444      0.221509       1.02743     -0.218346     -0.867583      0.437234     -0.226057     0.0617693     -0.107871    -0.0188756    -0.0194797   -0.00595372   -0.00560318   -0.00294148   -0.00123036   0.000301382  -5.09065e-05   7.56025e-05   5.53144e-05  -2.48713e-06  -7.05752e-06  -3.56341e-06  -2.04507e-07  -7.06378e-08  -8.68035e-08  -1.30146e-09       2.80606       4.11141       4.21942       4.27868       4.21791       3.92089       3.45738       3.02624       2.54569       2.08442       1.62979       1.18637      0.939172      0.600447      0.473576      0.283171      0.192927      0.123714     0.0697574     0.0446259     0.0236506     0.0136066    0.00693150    0.00359010    0.00162060   0.000800437   0.000320409   0.000144952   5.42150e-05   2.00622e-05   7.03541e-06   2.42232e-06   6.31195e-07   1.75483e-07   4.63208e-08   8.84077e-09
  19  18 3476.0590    2.8163  2.2042 12.0015 -0.0185  0.0497   0.0532   0.1211    0.0838   0.0000   436.6072       5.51319       8.65640      -2.89199      -1.39346       1.64966       1.17921       4.32745       1.30669       2.11307     -0.213228     -0.210352      -1.23524     -0.782649      0.538431     -0.694783     -0.145055      0.178058      0.190528    -0.0574229    -0.0614969    0.00171626  -0.000994180    0.00839258   -0.00534274   -0.00124206   0.000806846   0.000294131  -8.77576e-06   5.61441e-07   1.92288e-05   8.04116e-06  -1.60872e-07   3.08488e-07   1.35966e-07  -6.13616e-10       3.75734       5.09090       5.18502       5.54254       5.66867       5.17603       4.47767       4.13728       3.45242       2.81504       2.21548       1.70065       1.31642      0.913981      0.629985      0.430902      0.283916      0.192896      0.109574     0.0672581     0.0378367     0.0203805     0.0115028    0.00561953    0.00268756    0.00126727   0.000504937   0.000224358   8.83792e-05   3.04513e-05   1.10611e-05   3.57952e-06   9.76841e-07   2.85549e-07   6.63198e-08   1.30688e-08
  19  19 3619.0967    2.3451  3.4551 11.2829 -0.0084  0.0626   0.0376   0.1624    0.0791   0.0000   434.2000       5.09801       4.19514      -3.45841      -3.89428       7.03833      -5.83186       1.05454      -8.13549       6.29486     -0.357194       1.87516      -2.85432      -1.27523     -0.116639     -0.551895      0.402770     -0.297206      0.159519    -0.0284427   -0.00616007     0.0613424    0.00534456    -0.0121786    0.00287745   -0.00133263  -0.000705451  -0.000580485   0.000113030   2.88566e-05  -4.03718e-06   5.77841e-06  -5.00957e-07  -3.22528e-07   9.91173e-08  -8.74109e-09       4.94094       6.61714       6.78308       7.19413       6.93387       6.42053       6.06016       5.17641       4.45344       3.53488       2.86040       2.16842       1.63750       1.19421      0.826230      0.559542      0.367754      0.234958      0.141395     0.0844312     0.0465281     0.0263715     0.0139913    0.00683796    0.00344634    0.00151653   0.000710686   0.000275832   0.000115236   4.07774e-05   1.38373e-05   4.45861e-06   1.28521e-06   3.40785e-07   7.74110e-08   1.55844e-08
  19  20 3762.2055    1.9374  4.8813 10.8616 -0.0071  0.0835   0.0274   0.2054    0.0618   0.0000   441.2833      -17.4343       45.2450       5.61932    0.00141476       1.61889      -3.99318       2.20783      0.834412     -0.612239      0.772998      -2.40867       3.40419      -1.28041      0.448213     -0.559755     -0.115249     -0.232699     0.0121957   0.000769429    -0.0612533     0.0354136     0.0150082     0.0149658   -0.00819910  -7.14538e-05   0.000330029   0.000327945  -0.000351013  -2.28800e-05   6.72434e-06  -1.42497e-06   8.52826e-07  -1.61147e-07  -1.49526e-07  -1.15711e-08       6.53325       8.89752       9.92757       9.19884       9.82592       8.62726       8.08138       7.15149       5.63908       5.05238       3.86842       2.87377       2.28989       1.47727       1.09404      0.716953      0.475026      0.303740      0.179725      0.108152     0.0620535     0.0326467     0.0171289    0.00881317    0.00436210    0.00190203   0.000867979   0.000359819   0.000143911   5.26781e-05   1.85316e-05   5.87879e-06   1.65049e-06   4.56780e-07   1.20590e-07   2.23171e-08
  19  21 3905.4858    1.6373  6.6995 10.4358 -0.0067  0.0960   0.0202   0.2644    0.0506   0.0000   442.7180      -19.0643       18.5439     -0.759835      -2.06368       11.7312      -4.28886      -7.97076       9.70732     -0.608727       4.42100       1.72822      -2.95470      -3.16490       3.20762      -1.43356     -0.356634     -0.203719     -0.424290    -0.0310266      0.159885     0.0526363    -0.0488120   -0.00585682    0.00861233   0.000414504  -0.000118037  -0.000419737  -8.57276e-05   2.43493e-06  -1.97896e-05   3.56359e-06   3.98393e-06   1.59208e-07  -2.63403e-07  -4.62325e-08       8.33029       10.1308       10.8855       11.7475       11.7684       10.9035       9.22544       7.93004       7.11646       5.76283       4.44804       3.31204       2.50537       1.80681       1.30728      0.868084      0.549508      0.348436      0.217410      0.131270     0.0756953     0.0421303     0.0218737     0.0108212    0.00503635    0.00234588   0.000985982   0.000409245   0.000157141   5.88315e-05   2.04740e-05   6.64852e-06   1.88442e-06   4.94648e-07   1.12597e-07   2.20517e-08
  19  22 4048.7885    1.3525  8.9137 10.0751 -0.0030  0.1209   0.0159   0.3330    0.0456   0.0000   442.6471      -39.4740       20.1847       29.7823      -2.59361       5.10429       6.38283      -3.22236      -5.92741       14.1607      -4.38962      -6.93981      -2.67639       6.65083     -0.261582      -1.35942      0.946289     -0.351371      0.496675    -0.0719259     -0.107902    -0.0453669    -0.0112115    -0.0118996   -0.00178655    0.00749634   7.64733e-05   0.000365577   8.71843e-05  -0.000137072  -1.25183e-05   1.81320e-05   4.32386e-06  -8.41204e-08   6.33124e-08   5.01577e-08       9.44128       12.5854       14.0315       13.8421       13.8881       12.7197       11.5510       10.3545       8.41786       7.11923       5.56983       4.16058       3.17805       2.29747       1.58107       1.09132      0.698846      0.441169      0.276130      0.159877     0.0928250     0.0518846     0.0261450     0.0138537    0.00653514    0.00297855    0.00134434   0.000559215   0.000215352   8.34479e-05   2.79149e-05   8.77340e-06   2.57468e-06   6.96898e-07   1.62323e-07   3.19422e-08
  19  24 4335.4680    0.8652 11.8074 10.0419 -0.0103  0.1984   0.0137   0.5404    0.0367   0.0000   418.4184      -10.4494       18.8859       3.98943       11.6300       8.94765      -49.5095    -0.0482691     -0.788359       13.6592       19.4144       1.70483      -9.24165      -7.66434       2.33398       4.81991     -0.177798      0.161224     -0.252497     0.0444980      0.158139     0.0130070    -0.0686897    -0.0447565     0.0149441    0.00526409   -0.00636790   0.000951513   0.000619505   1.47918e-05  -2.51027e-05  -5.01274e-06  -5.83988e-07   1.35788e-06  -1.16029e-08  -6.86670e-08       15.3915       20.7129       21.8907       22.7203       22.3569       21.3000       18.9394       16.5790       14.0560       11.5658       9.16135       6.96660       5.32296       3.81928       2.69031       1.85666       1.20080      0.779751      0.473754      0.287052      0.165961     0.0913203     0.0483648     0.0246457     0.0124799    0.00535530    0.00255757   0.000991620   0.000405055   0.000144055   4.96422e-05   1.55111e-05   4.37314e-06   1.16164e-06   2.60944e-07   5.11740e-08
  20   8 2049.9769    0.6191  0.5563  9.4400 -0.0092  0.0276   0.0206   0.0551    0.0607   0.0000   441.7161      -1.14383       11.8520     -0.135997     -0.755919      -2.65560     -0.880171       2.07154      0.215104       2.74591       1.54470     -0.459911     -0.804958      0.167858     -0.321796      0.376705    -0.0291073     0.0373914     0.0630420     0.0180399     0.0197794    -0.0212630    -0.0108013    0.00149409   0.000624279  -8.27188e-05   8.71979e-05   0.000126481  -2.59865e-05  -4.25543e-05  -1.96413e-06   6.33024e-06  -5.74288e-07   5.55759e-07  -7.57361e-08  -1.53429e-08       2.38268       3.18274       3.42254       2.96529       2.82898       2.37510       2.24363       2.35474       2.22744       2.02585       1.58897       1.21078      0.836353      0.585601      0.381853      0.251100      0.158979     0.0863359     0.0557034     0.0355125     0.0211307     0.0120109    0.00685726    0.00336380    0.00171961   0.000859420   0.000407632   0.000175791   7.29615e-05   2.82190e-05   1.15977e-05   4.07159e-06   1.34377e-06   4.56565e-07   1.40798e-07   3.21999e-08
  20  10 2352.4398    1.2262  0.8187 10.4582 -0.0075  0.0402   0.0326   0.0643    0.0773   0.0000   436.3996      -2.23412       15.8023       4.14938      -4.13156     -0.994464      0.727057     -0.431056     -0.560107      0.836923      -1.25801      0.362399     -0.515872     -0.339489     -0.137044     -0.138950     0.0381166     -0.123949     0.0917138    -0.0620989     0.0525397     0.0170618    0.00248995   -0.00159159   -0.00150251   0.000451877   3.87441e-06  -0.000370250   7.62227e-05   5.60475e-06  -1.10616e-05   1.22312e-05  -1.03529e-06  -1.05706e-06   1.25549e-08   7.44977e-09       3.09297       3.71050       3.64898       4.50427       5.14997       3.44925       3.41925       2.96994       3.12560       2.29808       1.49164       1.31959       1.08271      0.858929      0.509594      0.296733      0.245509      0.174476      0.119096     0.0580999     0.0312245     0.0205324     0.0124894    0.00791819    0.00371790    0.00178227   0.000738386   0.000299767   0.000124983   4.30813e-05   1.72508e-05   6.12893e-06   1.90673e-06   6.57816e-07   1.57845e-07   4.40093e-08
  20  11 2498.8619    1.7047  0.8926 11.0030 -0.0077  0.0282   0.0442   0.0690    0.0925   0.0000   437.1487       2.79607       12.8688      0.926226    -0.0382922      -3.81890       1.71191       7.15851       2.07328       2.39483       1.12429       1.14576     -0.981535      0.288296      0.274822    -0.0815367     0.0360402     0.0324850     0.0592805    -0.0429170    0.00359956   -0.00834727   -0.00379076   -0.00390300   0.000481936    0.00158172  -0.000496051   0.000392378  -5.55760e-05  -8.17103e-06   1.64312e-05   8.13770e-07  -2.82528e-06  -4.27251e-07   2.04139e-07  -4.28483e-08       2.10972       2.91676       3.04386       3.10472       3.05093       2.74526       2.57048       2.33374       2.01608       1.65083       1.30834      0.988806      0.759440      0.553738      0.384907      0.266460      0.164172      0.114636     0.0701604     0.0409147     0.0236542     0.0135105    0.00776751    0.00418047    0.00202472   0.000997252   0.000448573   0.000209005   8.39932e-05   3.52976e-05   1.26917e-05   4.77416e-06   1.65923e-06   4.96465e-07   1.38105e-07   3.85328e-08
  20  12 2644.7392    2.1092  0.9384 11.6690  0.0030  0.0340   0.0546   0.0714    0.0967   0.0000   442.8350       4.20629       10.6021      -2.46356       1.00716      -1.43596       2.61455      -3.83850       1.35581     -0.774500     -0.357192     0.0825143    -0.0801293      0.581562     -0.418258    -0.0988104     0.0934481      0.177133     0.0874261   -0.00400816    -0.0578892     0.0254200     0.0122395   -0.00460473   -0.00244307   3.99270e-05   0.000441943   0.000238991  -0.000137028  -2.31541e-05   1.17268e-06  -5.18420e-06  -3.02427e-06   3.64367e-07  -2.09378e-08   3.54273e-08       2.73732       3.49358       3.65445       4.08262       4.02411       3.30292       3.24885       2.81574       2.59491       1.93907       1.72750       1.24295      0.927457      0.666710      0.458313      0.359178      0.214760      0.135071     0.0764607     0.0545636     0.0347469     0.0192226    0.00993976    0.00489856    0.00273972    0.00133676   0.000624909   0.000271525   0.000110572   4.38900e-05   1.64578e-05   5.69135e-06   1.93447e-06   5.75662e-07   1.66363e-07   4.55538e-08
  20  14 2935.8196    3.5649  0.7660 12.5095 -0.0006  0.0318   0.0954   0.0597    0.0802   0.0000   438.1988     -0.212125       9.62536      0.549484      0.174370     -0.179910       1.21571     -0.882277      0.869590      -2.86509       1.25606     -0.144358     0.0422968     -0.841772      0.126877    -0.0937320    -0.0274190    -0.0506814     -0.186841    -0.0111300     0.0436888   0.000476360    0.00197985   -0.00487947    0.00171454  -0.000246754   0.000830985  -0.000128595  -3.83271e-05  -1.05927e-05   1.39294e-05   3.18660e-06   4.94420e-08  -2.54617e-07  -5.34813e-08   2.99640e-10       2.16894       3.53458       3.40518       3.76829       3.31683       3.41755       3.04170       2.53050       2.70512       1.71507       1.86944       1.09667      0.960758      0.604256      0.469873      0.277087      0.195324      0.124026     0.0691104     0.0512729     0.0256042     0.0180726    0.00793160    0.00575659    0.00212840    0.00127725   0.000634048   0.000207589   0.000115867   3.96555e-05   1.63299e-05   5.16114e-06   1.81053e-06   6.47166e-07   1.92217e-07   4.04240e-08
  20  16 3224.2802    3.7455  1.1126 12.7116 -0.0103  0.0393   0.0871   0.0771    0.0970   0.0000   442.1783       3.88051       9.00283      0.805657      -1.94549       4.31074      -5.64981      0.238038     -0.167534     -0.594116      -1.78491      0.788816      0.288494      0.647481     -0.127471      0.420414      0.416246    -0.0385058    -0.0217284    -0.0391528  -0.000144680    -0.0295434  -0.000667678    0.00724211  -6.94507e-05   0.000640206   0.000150635   0.000151250  -0.000164756   1.68088e-05  -4.66952e-06  -2.84138e-06  -4.21580e-06   3.90866e-07   1.41735e-07  -1.65006e-08       2.59968       3.93156       4.42216       4.15811       4.44924       4.10503       3.39268       3.32623       2.52058       2.01394       1.90337       1.15565       1.03110      0.739545      0.478331      0.364243      0.242170      0.144187      0.101957     0.0616215     0.0306239     0.0228397    0.00971293    0.00590446    0.00305377    0.00138372   0.000653915   0.000322603   0.000127249   4.85931e-05   2.10573e-05   6.92949e-06   2.07375e-06   7.35438e-07   2.24940e-07   6.15880e-08
  20  17 3367.9371    3.2151  1.3655 12.8180 -0.0049  0.0388   0.0733   0.1018    0.0726   0.0000   439.4279       5.75404       19.9851      -2.43539       3.72547       2.02672      -1.24707       1.71535       1.35040      -1.24776      -2.74062      -2.04880     -0.926852     -0.780467     -0.519539      0.573668     0.0822569     -0.109100     0.0367021     0.0266031     0.0133139     0.0133728   -0.00498723   -0.00647885    0.00195763    0.00251624  -0.000664936   5.94017e-05   0.000265636   1.15279e-05  -6.17324e-06   7.32129e-06  -5.42409e-07   1.28794e-07   1.10008e-07   1.15722e-08       2.96786       3.87353       4.12133       4.59540       4.19989       3.79733       3.65907       3.20987       2.62820       2.21220       1.81570       1.38149       1.02769      0.759192      0.512804      0.368428      0.251679      0.152396     0.0992637     0.0582063     0.0388090     0.0204078     0.0110259    0.00568083    0.00317421    0.00154388   0.000706280   0.000319349   0.000136248   5.54357e-05   2.09223e-05   7.19899e-06   2.35196e-06   6.44131e-07   1.96753e-07   4.85741e-08
  20  18 3511.6692    2.5838  2.4505 12.0008 -0.0049  0.0520   0.0472   0.1310    0.0679   0.0000   445.0798     -0.778583       2.35794      -2.53691      -4.41120       7.89324      -5.22188       1.70964      -9.56127     -0.554007       3.28064      -1.28156      -3.19596       2.29233      0.555105      0.293022     -0.234793     -0.243527     -0.229396    -0.0822707    0.00154383    -0.0206225    0.00389301   -0.00658342   -0.00118971    0.00267152   -0.00108611   0.000267349   0.000424433   4.18052e-05  -1.28128e-05   5.37836e-06  -1.99050e-06  -1.89630e-08   5.89026e-09   1.30905e-07       3.91254       5.09455       5.65362       5.70977       5.78660       5.29395       4.88138       4.36466       3.71896       3.01041       2.46617       1.96638       1.45607       1.07457      0.735002      0.519369      0.362056      0.225969      0.145027     0.0884850     0.0541646     0.0294854     0.0160762    0.00862183    0.00433381    0.00224874    0.00100996   0.000459217   0.000186385   8.04928e-05   2.89377e-05   1.08712e-05   3.54368e-06   1.09108e-06   3.19299e-07   7.76119e-08
  20  19 3655.5748    2.1395  3.7924 11.2216 -0.0009  0.0647   0.0319   0.1731    0.0640   0.0000   418.9879     -0.971584       18.8506       9.20005       1.56777       4.05012      -3.85642      0.890871       6.18219      -3.18284       3.30532     -0.674795     -0.243160       1.17899     -0.299217      -1.17273      0.514273      0.434054     -0.159522    -0.0829986    -0.0223460     0.0176695     0.0116050    0.00822415    0.00111642  -0.000589319    0.00110717   0.000247870  -0.000379255  -3.25025e-05   4.98496e-05  -1.41175e-05   2.17400e-06  -1.68023e-06  -2.00179e-07  -6.75995e-08       5.07509       6.52807       7.40197       7.69345       7.18096       7.21713       6.23906       5.44385       4.68288       3.81987       2.94166       2.41327       1.75725       1.28588      0.929303      0.650057      0.415834      0.281551      0.178400      0.104111     0.0642795     0.0355476     0.0197962     0.0102863    0.00532928    0.00254763    0.00118148   0.000544150   0.000233025   9.17316e-05   3.49117e-05   1.28673e-05   4.52706e-06   1.32708e-06   3.77606e-07   9.14870e-08
  20  20 3799.0295    1.7962  5.3827 10.8126 -0.0061  0.0874   0.0244   0.2237    0.0542   0.0000   436.7848       11.6457       2.33808       16.1077       3.60799       7.15248       8.90456     -0.360165     -0.331245       1.93593      -11.8623      -5.60880     -0.371364       1.40074     -0.566373     -0.405716     -0.508042    -0.0959192      0.319360    -0.0796696    -0.0590914     0.0101725     0.0247759     0.0252749    -0.0147795   -0.00342581  -0.000214261   0.000265429  -0.000273996   7.06444e-07   5.10337e-05  -3.40629e-06   5.23943e-06  -6.60778e-07  -6.82910e-07   1.09103e-07       6.36525       8.80569       9.31739       10.0758       9.08129       9.39682       8.02780       7.30536       6.07005       5.07208       3.99742       3.09102       2.34774       1.74610       1.25998      0.842471      0.579737      0.365872      0.236760      0.134832     0.0851939     0.0463771     0.0258581     0.0135133    0.00702059    0.00328701    0.00154673   0.000669927   0.000300559   0.000120269   4.55159e-05   1.67333e-05   5.62746e-06   1.74011e-06   4.94718e-07   1.21704e-07
  20  21 3942.8392    1.5055  7.5670 10.3953 -0.0029  0.1032   0.0182   0.2946    0.0454   0.0000   434.9154      0.951744       14.1066       12.8724      -16.7868      -12.6972       5.82160      -12.8469      -1.77612       4.94152      -9.41950       3.05797       6.90402      -1.37735      -2.34228      -1.13218      0.139233      0.823803     -0.443432    -0.0601121     0.0613876     0.0255653     0.0188147    0.00650667     0.0166153    0.00237464   0.000518349  -2.27326e-05  -0.000152118   3.56525e-06   8.27226e-06   1.50526e-05  -9.22116e-07   6.61041e-08  -1.03222e-06   8.82139e-08       7.76156       10.2385       11.2543       11.6608       11.6157       10.7647       9.87347       8.57303       7.37184       5.97778       4.81572       3.79942       2.83725       2.11389       1.46852       1.04956      0.693006      0.454486      0.291205      0.174187      0.103355     0.0590753     0.0319457     0.0173843    0.00856115    0.00439928    0.00193298   0.000928674   0.000365604   0.000156315   5.58754e-05   2.11748e-05   6.90936e-06   2.12275e-06   6.04895e-07   1.54674e-07
  20  22 4086.6010    1.2563  8.7518 10.0749 -0.0083  0.1193   0.0148   0.3234    0.0440   0.0000   441.2479      -5.15722       42.4531       14.8764      -24.9405       9.51992       21.2709      -9.86594       8.78175     -0.709117      -9.69790       7.42890       4.29494      -5.54982      -3.14388      0.836142       1.26972     -0.268162     -0.465791      0.503494      0.268736     -0.177971    -0.0824636     0.0423712    0.00859114   -0.00923729   -0.00391350   0.000346538  -2.86632e-05   0.000258613   1.38206e-05  -1.72319e-07   8.20189e-06  -3.14012e-06  -3.78496e-07   3.84240e-10       9.07334       11.8835       13.0480       13.4357       12.9291       12.5123       11.0272       10.1433       8.48884       7.04549       5.59310       4.51257       3.25798       2.48839       1.72319       1.20493      0.822287      0.526609      0.322059      0.209640      0.120224     0.0693972     0.0380409     0.0204843     0.0101805    0.00522359    0.00241292    0.00108366   0.000442983   0.000187765   6.94319e-05   2.46992e-05   8.00801e-06   2.60349e-06   7.05400e-07   1.78655e-07
  20  23 4229.9784    0.9838 10.9162 10.1329 -0.0043  0.1657   0.0139   0.4673    0.0364   0.0000   424.7727       20.0744      -16.3351      -16.7849       39.9855       23.2233      -9.62342      -12.2652      -2.77515      -22.1676      -3.88955       11.0436      -6.15643      -3.09330       6.97769      -1.42337     -0.540159       1.78840     0.0453475     -0.428092     -0.100830      0.169725     0.0537289    -0.0458274    -0.0128587     0.0144475    0.00356191   -0.00407652   0.000192381   0.000401446  -0.000147878  -4.42543e-06   2.00657e-05   5.02807e-06  -9.38467e-07  -1.62410e-07       12.1353       16.1372       17.5860       17.9773       17.9313       17.1167       15.3310       13.5893       11.6431       9.78681       7.80893       6.06473       4.54305       3.46705       2.45122       1.72444       1.16793      0.746543      0.475583      0.299098      0.179410      0.102757     0.0579032     0.0297718     0.0157270    0.00752905    0.00355363    0.00158246   0.000671436   0.000269054   0.000106068   3.63561e-05   1.21773e-05   3.70045e-06   1.02692e-06   2.58513e-07
  20  24 4373.8706    0.8135 12.4269  9.9935 -0.0036  0.2104   0.0122   0.5642    0.0342   0.0000   418.5235      -18.7427       17.9741       48.8071      -7.69525       14.0180     -0.260066      -3.73924       1.44679      -14.5508      -15.7524       11.7350       8.41161     -0.986475      -3.35708      -1.21612    0.00731788      0.418933      0.536842     0.0701664    -0.0837018     0.0797786    -0.0616752    -0.0142111    0.00615471    0.00339993  -0.000223784  -0.000129239    0.00279626  -0.000877601  -0.000419726   5.83188e-06   2.35020e-05   6.11080e-06  -1.55832e-07  -1.53047e-07       15.9211       19.9536       23.0091       23.8670       22.7402       21.9229       20.1494       17.0950       15.1684       11.9509       9.92126       7.67679       5.90866       4.23601       3.12959       2.17239       1.44779      0.959385      0.611631      0.375320      0.222216      0.130369     0.0725627     0.0373902     0.0205667    0.00985192    0.00451343    0.00218257   0.000882738   0.000352247   0.000134833   4.68303e-05   1.55607e-05   4.69865e-06   1.26389e-06   3.14947e-07
  20  25 4518.3586    0.6485 13.3759  9.8448 -0.0106  0.2616   0.0105   0.6479    0.0313   0.0000   421.1052      -35.2107      -26.4680      -73.5937       69.1966      -1.88238      -44.7305      -23.3050       1.83108     -0.253152      0.690306      -1.46639       6.07237      -4.42525      -6.67949       3.55914     -0.435214       1.79904     -0.415581     -0.361727      0.251543     -0.120212    -0.0671224    -0.0290128    -0.0297222   -0.00431837   -0.00246345   0.000788931    0.00192398   0.000246414  -0.000220306  -6.58867e-05  -4.44611e-05  -2.79002e-06   4.54135e-06   5.06749e-07       19.0329       25.5434       27.7058       29.3511       27.8916       27.4946       24.1092       21.8306       18.4380       15.0759       12.1927       9.58545       7.32178       5.41188       3.84761       2.70082       1.83943       1.20520      0.772839      0.475942      0.282798      0.162660     0.0920166     0.0486686     0.0256802     0.0122407    0.00607685    0.00256075    0.00114593   0.000434781   0.000172392   5.84635e-05   1.94967e-05   5.87997e-06   1.60567e-06   4.05894e-07
  21  13 2822.8662    2.9718  0.8716 12.1373 -0.0024  0.0294   0.0736   0.0630    0.0971   0.0000   434.3926      -2.38851       14.7161      -3.64043      -5.80451      -2.57458      -3.02724       3.32525       1.38878      0.470544      0.914720      0.638083      0.781876    0.00223560      0.179994      0.267336     -0.122305   0.000262052    -0.0658498    -0.0645832    0.00353046    0.00550513    0.00706146    0.00555594    0.00202220    0.00143161  -0.000786179  -0.000614839  -1.57165e-05   7.56626e-05  -2.85488e-05  -1.26631e-05   5.70293e-06   1.93000e-06  -1.11085e-07   6.05521e-08       2.13280       2.82446       3.23326       3.23073       3.46651       2.78567       2.76552       2.48703       2.08731       1.79626       1.34631       1.16418      0.828106      0.611536      0.453799      0.282148      0.210427      0.140509     0.0905091     0.0558305     0.0331569     0.0191491     0.0107595    0.00624176    0.00319169    0.00174168   0.000803662   0.000400449   0.000171022   7.93386e-05   3.11258e-05   1.31255e-05   4.10729e-06   1.61640e-06   5.13373e-07   1.49669e-07
  21  14 2968.8312    3.7124  0.7801 12.5752 -0.0041  0.0266   0.0935   0.0569    0.0784   0.0000   439.9861      -2.54342       10.0554       4.84536      0.154785      0.363914      -3.14792     -0.596135       2.74051       1.97757     -0.777706    -0.0695799     -0.385547     -0.343175     -0.114904   -0.00136632     -0.142507      0.140678    -0.0719425     0.0465063    -0.0227648    0.00953635    0.00738408     0.0107542   -0.00382904   0.000390203   0.000174282   4.69406e-05  -1.47266e-05  -0.000116717   2.64549e-05   4.79525e-06   2.58191e-06  -1.28251e-06  -2.92926e-07   9.41931e-08       1.81944       2.60262       2.63913       2.69893       2.66060       2.61240       2.24263       2.14769       1.64349       1.54644       1.23893      0.973211      0.759737      0.526532      0.371365      0.262270      0.176367      0.119099     0.0819619     0.0493501     0.0308062     0.0161506     0.0101455    0.00502487    0.00283961    0.00126550   0.000697089   0.000293320   0.000156047   5.76954e-05   2.78815e-05   9.36272e-06   4.06613e-06   1.28948e-06   4.21986e-07   1.23202e-07
  21  15 3113.8275    4.0757  0.8933 12.8090 -0.0054  0.0289   0.1005   0.0646    0.0869   0.0000   437.6664      -1.05252       13.5614       5.49935       3.05443     -0.841979      0.106226      0.157337       1.89313      -1.71758      0.733308      0.245397     0.0169932      0.761399     -0.374082     -0.225314      0.434949    -0.0268537    -0.0474891     0.0723642     0.0119323     0.0192032     0.0119619   0.000507309    0.00130829   -0.00241646   0.000655282  -0.000345955  -0.000101877  -0.000106413   5.81308e-05   1.52236e-05   9.51382e-07  -1.34004e-06   4.63826e-07   1.69578e-08       2.50925       3.17331       3.03548       2.98247       3.23725       3.15698       3.07120       2.64476       2.27675       1.79231       1.34396      0.986540      0.819986      0.679632      0.547744      0.390708      0.259130      0.159486      0.100037     0.0575907     0.0362615     0.0201594     0.0122055    0.00671218    0.00325094    0.00182827   0.000710963   0.000393215   0.000156114   7.64766e-05   2.64317e-05   1.23970e-05   3.81140e-06   1.52145e-06   4.56684e-07   1.30103e-07
  21  16 3258.3631    3.6600  1.2738 12.4010 -0.0111  0.0342   0.0783   0.0799    0.0921   0.0000   436.2709      -2.03677       18.6856     -0.129304      -3.34156     -0.814169       8.23398       1.18742      -4.35645      -2.88023       4.17909     -0.593920      -2.27986     -0.963777       1.70493    -0.0195023     -0.440848     0.0343333      0.148401     0.0351464    -0.0572960    -0.0597148    0.00251733    0.00169013    0.00193240  -0.000551577    0.00108415   0.000507192   7.41366e-05  -1.73261e-05  -3.74545e-05  -4.31741e-06   2.25362e-06  -4.64034e-06   3.38834e-07   1.16702e-07       2.54051       3.20333       3.79422       3.91441       3.69454       3.64078       3.41185       2.84238       2.26219       2.03441       1.60841       1.23636      0.979180      0.718465      0.480146      0.358376      0.250973      0.158376      0.109964     0.0679774     0.0413994     0.0246686     0.0126441    0.00802837    0.00389063    0.00179739    0.00104832   0.000497075   0.000204672   9.49205e-05   3.94354e-05   1.56155e-05   6.04629e-06   2.12864e-06   6.01815e-07   1.83078e-07
  21  17 3402.6854    3.0554  1.6768 12.4496  0.0003  0.0451   0.0605   0.1015    0.0660   0.0000   442.2212      -2.77304       8.55686       2.83158      0.452514       1.38417     -0.124732      -4.94631      -1.51961       1.52508      0.144181     -0.969200     -0.311155      0.617641     -0.360799    -0.0327083     -0.150721    -0.0954056    -0.0128474     0.0331104     0.0151529    -0.0154586    -0.0267676   -0.00890594    0.00974343   -0.00244298   -0.00104227  -0.000176545   8.14762e-05  -2.07165e-05   7.91641e-05   2.22515e-06  -1.11848e-05   1.23670e-07   7.18285e-07   7.75689e-08       3.68783       4.68335       4.62827       4.75440       4.53689       4.52607       4.59309       4.22848       3.54099       2.66154       1.98046       1.61833       1.34236       1.09315      0.818632      0.594074      0.412909      0.250976      0.157388     0.0901070     0.0567774     0.0309929     0.0180858    0.00964877    0.00508292    0.00287191    0.00132670   0.000664908   0.000287952   0.000124420   4.76288e-05   2.05090e-05   6.81462e-06   2.53587e-06   7.57100e-07   2.32900e-07
  21  18 3547.0116    2.4919  2.5475 11.8373 -0.0077  0.0537   0.0412   0.1266    0.0560   0.0000   440.5093       5.36965      0.712208       6.77448       6.24462       2.70671      -6.01583       1.53799     -0.904491       6.53903      0.360339      -4.19748       4.08315      0.159394     -0.406877      -1.38622      0.557444      0.544731     -0.309865     -0.320235      0.213876     0.0677632    -0.0139962    -0.0191536  -0.000566578   -0.00116171  -0.000952924  -0.000619151  -0.000429513  -0.000104795   5.59720e-05  -1.11142e-05  -8.81851e-06  -3.99559e-06  -1.23208e-08   2.65431e-08       3.65722       5.01927       5.48768       5.65563       5.55413       5.32103       4.96341       4.21163       3.75162       3.15195       2.49636       1.89416       1.59935       1.12553      0.832268      0.599426      0.410381      0.267422      0.176299      0.112451     0.0665061     0.0400493     0.0225045     0.0131737    0.00675008    0.00357313    0.00172425   0.000852659   0.000364547   0.000163504   6.48381e-05   2.68776e-05   9.76842e-06   3.56603e-06   1.03219e-06   3.14095e-07
  21  19 3691.3582    2.0225  4.2258 11.1025 -0.0072  0.0668   0.0280   0.1811    0.0561   0.0000   445.4263       6.88196       1.39425       3.32868      -17.4239       6.21094       9.53237       5.27302      -7.23318       4.39444      0.889033      0.839267      -2.43942      -1.46154       1.65852      0.621613      0.786244     -0.633542     -0.180110    0.00697841    -0.0491767    -0.0137934   -0.00599945    0.00348585  -0.000127581   -0.00119110  -0.000988979   0.000713559  -2.71935e-05  -0.000220219   2.25000e-05   2.09514e-05   1.87758e-05   2.66784e-07  -4.80964e-07   8.84837e-09       4.83925       6.31956       6.96141       7.13406       7.11104       6.74587       6.10753       5.36191       4.84844       3.96372       3.17230       2.60602       1.93538       1.43199       1.05795      0.731360      0.507825      0.333466      0.218724      0.134390     0.0845075     0.0493024     0.0277846     0.0156434    0.00820095    0.00417711    0.00205271    0.00101306   0.000421346   0.000196714   7.65142e-05   3.07832e-05   1.10182e-05   4.04878e-06   1.30147e-06   3.93776e-07
  21  20 3835.5254    1.7486  5.5606 10.7261 -0.0056  0.0838   0.0228   0.2181    0.0520   0.0000   426.6060       5.46645       18.3681       4.58472       9.13131       6.55572       6.51312      -8.66084      -5.44823      -6.97171      0.123482      -3.99898      -2.32196      0.605363      -2.13102       1.76336       1.18265      0.199745     -0.147950      0.179751    -0.0737217    -0.0812129     0.0430972    0.00562953   -0.00831715   -0.00392727    0.00314266   0.000755106   0.000182401  -0.000108509  -1.40175e-05  -4.47258e-06   1.84627e-05  -3.57353e-06   1.02352e-06  -1.05066e-06       5.99407       7.86727       8.79555       8.87495       9.07917       8.49017       7.76507       6.85147       6.08289       4.91741       4.01520       3.15084       2.40471       1.85882       1.31581      0.943513      0.638802      0.427120      0.276745      0.176014      0.102718     0.0596135     0.0355049     0.0194676     0.0103202    0.00535947    0.00252312    0.00125096   0.000544254   0.000242539   9.38163e-05   3.96359e-05   1.42804e-05   5.02578e-06   1.62655e-06   4.98382e-07
  21  21 3979.5528    1.4150  7.4865 10.4291 -0.0043  0.1051   0.0173   0.2888    0.0407   0.0000   434.5380      -16.6827      -7.41926       22.9933      -11.6271       7.38499       1.76157      -8.20470       12.1037      -1.30028      -19.6372      0.661771       2.29390       1.64733       2.14370       1.28075      -1.48453     -0.598077      0.199656      0.286755    -0.0160298     0.0340668   0.000613751    -0.0258396     0.0174307    0.00750237   0.000501351    0.00178881   -0.00169981  -0.000832303   0.000344821  -5.68233e-06  -2.07094e-05   6.87877e-08   4.59827e-06  -1.46421e-06       7.50983       9.69798       11.0046       11.2060       11.0031       10.7076       9.64567       8.57313       7.37985       6.18725       5.10087       3.92116       3.09457       2.26667       1.66386       1.17264      0.799747      0.542212      0.348783      0.218511      0.135653     0.0786275     0.0455575     0.0253375     0.0133193    0.00693749    0.00335933    0.00162512   0.000714655   0.000323390   0.000128724   5.27383e-05   1.88729e-05   6.65866e-06   2.11520e-06   6.28363e-07
  21  22 4123.9069    1.1719  9.3517 10.1561 -0.0001  0.1326   0.0147   0.3638    0.0395   0.0000   453.7372      -1.17690      0.970558       14.7479      -23.5351      -17.5776      -7.30239       3.47158       4.17424       10.9819      -6.68806    -0.0388816      -4.31429       2.59660       1.83204      -1.50056     -0.616322     -0.215591      0.663506     0.0342026    -0.0516508   -0.00904481    -0.0727395    -0.0299056    0.00372863   -0.00335515   -0.00304988   -0.00127814   -0.00159455  -0.000169615   3.81720e-05   8.01077e-05  -4.42308e-06  -1.20013e-05  -1.96296e-06   1.17814e-06       9.44979       12.7653       14.0768       14.3109       14.4580       13.8174       12.1493       10.9178       9.49120       7.84513       6.48027       5.02403       3.83862       2.88067       2.10077       1.45739       1.02758      0.670444      0.440944      0.279639      0.170500      0.101039     0.0579899     0.0326105     0.0169077    0.00883546    0.00423668    0.00206581   0.000905814   0.000400180   0.000161426   6.55569e-05   2.35396e-05   8.36661e-06   2.60308e-06   8.13231e-07
  21  23 4267.7020    0.9170 10.9168 10.0612 -0.0056  0.1710   0.0132   0.4611    0.0360   0.0000   470.4808       17.9239      -3.13219      -16.7069      -10.1763       10.5859       10.3400       22.2035      -32.7128       3.70808      -4.73234       5.31170       4.83990       7.29950       3.08162      -4.42702     -0.389550     -0.145009     -0.182056     0.0442015     0.0255162     -0.259454     -0.156289     0.0343196     0.0124341    0.00891851   -0.00109833   -0.00488677  -0.000661664   0.000665065  -0.000554686  -8.13973e-05   4.74594e-05   1.11311e-05   1.31172e-06   1.51463e-07       12.2123       15.8672       17.7441       18.1524       17.7336       17.3602       15.7929       13.9963       12.0694       10.2339       8.37007       6.56826       5.13301       3.77723       2.76089       1.93091       1.36404      0.898695      0.581053      0.376628      0.225985      0.134659     0.0782227     0.0423940     0.0230505     0.0118060    0.00592606    0.00277296    0.00129780   0.000541837   0.000228995   8.84698e-05   3.34820e-05   1.11294e-05   3.53336e-06   1.05928e-06
  21  25 4556.0884    0.6096 14.9386  9.8503 -0.0069  0.2914   0.0094   0.7343    0.0272   0.0000   411.0571       38.1928       24.2089       41.1869       19.8103      -25.1674       44.3551      -5.25447      -7.72298      -5.77109      -10.5659      0.864315      -2.12683      -7.03609       1.77440      -3.70690       2.69420      -1.13595     -0.394288       1.10111      0.464786     -0.451360     -0.178916      0.109949     0.0248566    -0.0272270   -0.00349335   -0.00683818  -6.15601e-05    0.00193964   0.000585179  -0.000201211   2.78083e-05  -7.01390e-06  -2.26338e-06   1.62096e-06       20.3168       26.7696       29.3089       30.8978       30.6162       29.1553       27.1882       23.1783       20.4402       17.1155       14.1561       11.1918       8.54303       6.50968       4.67555       3.37588       2.30064       1.59224       1.03016      0.665808      0.406054      0.244573      0.144407     0.0780553     0.0430929     0.0226953     0.0109643    0.00533706    0.00240828    0.00108005   0.000420596   0.000171035   6.00532e-05   2.05159e-05   6.23844e-06   1.82674e-06
  22   8 2104.7395    0.7174  0.6203  9.5360 -0.0052  0.0247   0.0214   0.0571    0.0623   0.0000   440.2623      -3.98639       12.7039      -4.06189      -3.92676     -0.437451      -1.95013    -0.0510241    -0.0676166       3.41754       2.56008       1.98303      0.272639      0.590929      0.467857     -0.205148     0.0334604     0.0250129     0.0546997    -0.0550570    -0.0243084   0.000381575   -0.00175685   -0.00277197    0.00381583   0.000595855    0.00141934  -0.000293839  -3.14425e-05  -6.42495e-06  -1.06944e-05  -2.55861e-05   9.49455e-06  -1.05068e-06   2.73160e-08   6.62469e-07       2.08223       2.79747       2.92825       2.72135       2.39339       2.43916       2.30695       2.25428       2.03286       1.81315       1.42628       1.12925      0.853537      0.664652      0.483513      0.349950      0.231487      0.146322     0.0894054     0.0538464     0.0311103     0.0195768     0.0107115    0.00599549    0.00357957    0.00158719   0.000899006   0.000423543   0.000209794   8.68147e-05   4.13380e-05   1.67990e-05   7.20902e-06   2.48561e-06   1.12600e-06   3.25039e-07
  22   9 2259.9591    1.0097  0.8743 10.1447 -0.0040  0.0309   0.0247   0.0646    0.0716   0.0000   439.0725      -2.18905       9.88259      -4.00110      -3.33493       4.12133      -1.33438       2.18438       1.65246       1.11107       3.72898      0.934309      0.252079       1.33277      0.181592      0.140925      0.307618     0.0447552    -0.0317396     0.0334219   -0.00255229   -0.00580997     0.0100567    -0.0156825    0.00221970  -0.000937835   8.24354e-05   0.000455574   5.75354e-05   3.09920e-05   7.66165e-06  -7.66971e-06   1.13929e-05   4.82434e-07  -1.52582e-06   2.08655e-07       2.12492       2.71737       2.87257       2.97852       3.18296       2.82426       2.79172       2.45063       1.88700       1.73315       1.45941       1.17750      0.876038      0.655413      0.488487      0.333319      0.241671      0.170086      0.107907     0.0726678     0.0437431     0.0287404     0.0165110    0.00879042    0.00499432    0.00253131    0.00138710   0.000675270   0.000286320   0.000159730   6.00375e-05   2.92748e-05   1.07769e-05   4.20505e-06   1.33370e-06   4.41705e-07
  22  10 2410.7817    1.4360  0.8587 10.8257 -0.0029  0.0274   0.0358   0.0642    0.0777   0.0000   438.0815      -3.46252       17.2627      -3.05959      -4.89082      -1.34544     -0.730717      0.771167      -1.19245       2.44119     -0.928318    0.00912222      0.579557     -0.104772     -0.299908      0.262169     -0.255047    -0.0102951      0.205545    -0.0102826    -0.0731908     0.0114707     0.0112165   -0.00923295    0.00113497    0.00112836   -0.00198466  -0.000263456   0.000228174   0.000128734  -2.15763e-05  -1.37042e-05  -6.58509e-06  -3.78257e-07  -8.73412e-07   2.31579e-07       1.75801       2.48565       2.51846       2.82291       2.81385       2.60171       2.35975       2.10756       1.85928       1.56764       1.28394       1.02666      0.780577      0.587411      0.447135      0.315222      0.239186      0.138594      0.103925     0.0598894     0.0406808     0.0237561     0.0144951    0.00840567    0.00459491    0.00239695    0.00124871   0.000606023   0.000301387   0.000128962   6.37492e-05   2.22530e-05   1.00668e-05   3.57747e-06   1.31044e-06   4.22254e-07
  22  11 2559.1181    1.8817  0.9344 11.2160 -0.0035  0.0328   0.0438   0.0643    0.0818   0.0000   437.1881      -2.69109       12.1110       1.49586      0.955772       1.53102      0.702061      0.522989       2.19515      0.329195      0.810962      -1.15514      0.146001    -0.0244834      0.204325     -0.145918     0.0237609     0.0974776    -0.0685363     0.0287779    -0.0338046     0.0111255   -0.00897819   -0.00119873    0.00284505    0.00139270  -0.000323045  -0.000892965  -7.65101e-05   0.000153739   2.03523e-05   1.01700e-05  -8.63546e-06  -5.85863e-06  -1.50684e-06  -1.64397e-07       2.01617       3.06916       3.20428       3.30543       3.22797       2.85716       2.82585       2.46255       2.21225       1.99132       1.52163       1.32714      0.998279      0.709783      0.540814      0.355172      0.263647      0.156934      0.112885     0.0673428     0.0440287     0.0248055     0.0157763    0.00821931    0.00488867    0.00234369    0.00134916   0.000605388   0.000319697   0.000148063   6.25357e-05   2.70250e-05   1.13450e-05   3.95563e-06   1.56989e-06   5.43646e-07
  22  12 2707.0042    2.4995  0.8135 11.7936 -0.0049  0.0256   0.0650   0.0585    0.0828   0.0000   439.4400      0.958599       11.3964       6.96421      -3.33127       2.90033     -0.336273       1.49013     -0.633647     -0.448324      -1.08596      -2.73172       1.20795     -0.157573      -1.13535     -0.739658      0.318282      0.316118     -0.186662     -0.103044    -0.0134355     0.0180545    -0.0278501    0.00280382   -0.00417592   -0.00405160   0.000118970    0.00140006  -0.000577000  -0.000199544  -1.28552e-06  -1.34316e-05  -6.84177e-06  -4.58919e-07   1.20681e-06  -1.51690e-07       1.92096       2.56707       2.84726       2.93954       2.97714       2.83198       2.52752       2.13954       1.81191       1.54253       1.24170      0.984015      0.716122      0.547624      0.415367      0.305562      0.197679      0.146841     0.0863688     0.0596767     0.0368219     0.0216398     0.0139031    0.00756153    0.00408899    0.00226811    0.00101820   0.000557990   0.000233106   0.000116687   4.84218e-05   2.29414e-05   7.97240e-06   3.82642e-06   1.09571e-06   4.17485e-07
  22  15 3146.8987    3.8591  0.8577 12.9495 -0.0050  0.0295   0.0964   0.0621    0.0774   0.0000   440.1845     0.0180025       16.8766       4.35856       2.33747       1.01776     0.0664918     -0.722004     -0.303778     -0.900325      0.605015      0.489960    -0.0741753     -0.564843      0.139739      0.134243      0.366606    -0.0992062     0.0939301     0.0788146   -0.00776793     0.0282113    0.00234212    -0.0113722   -0.00881087    0.00376929   0.000216448  -0.000189606   1.63464e-05  -7.25491e-05  -3.17998e-06   6.79171e-05  -8.51248e-06  -1.59297e-06   1.89905e-06   2.13257e-07       1.98160       2.92544       2.75821       3.11645       2.73411       2.92730       2.58262       2.59094       2.03104       1.79543       1.27472       1.10197      0.857772      0.693163      0.483814      0.384048      0.261993      0.184593      0.107806     0.0727848     0.0441427     0.0267092     0.0158104    0.00831611    0.00477020    0.00243445    0.00129416   0.000670435   0.000314141   0.000142189   6.09729e-05   2.70794e-05   9.54369e-06   4.24013e-06   1.30733e-06   4.42458e-07
  22  17 3437.1235    2.8973  1.9827 12.1013 -0.0057  0.0440   0.0498   0.1039    0.0613   0.0000   438.9248      -2.48714       19.0679       4.08071     -0.227667      -3.17308      -6.00451       8.53760     -0.535710       2.32524   -0.00180863      0.672642       2.08206      0.360178      -1.00042     -0.882215      0.233767      0.625824    -0.0115341     -0.289179     0.0283133     0.0225113    -0.0203055    -0.0135206   0.000382604   -0.00189009   -0.00155248   -0.00208088   0.000278018   0.000197526   6.81278e-05  -2.94650e-05  -2.87592e-05   1.20371e-06   1.07831e-07  -2.27741e-07       2.87576       4.11708       4.28623       4.48223       4.37712       4.26339       3.89459       3.53035       3.10657       2.62195       2.14243       1.67267       1.36406      0.988786      0.747440      0.558696      0.375238      0.261218      0.162144      0.110486     0.0638945     0.0418065     0.0232956     0.0137059    0.00739956    0.00378183    0.00213402   0.000932001   0.000495394   0.000215826   9.73930e-05   3.86926e-05   1.71614e-05   5.73522e-06   2.33644e-06   7.46901e-07
  22  18 3581.9869    2.4125  2.9963 11.7353 -0.0022  0.0532   0.0363   0.1425    0.0494   0.0000   440.9034       2.36557      -1.73629      -2.33922    -0.0854825      -1.66215      -11.4093       6.68991      -2.81047      -3.18210      -3.48474     -0.623662      -3.79167     -0.760932     -0.932088     -0.230843      0.753327      0.205063     -0.138871     -0.174618     -0.109766    -0.0410920   -0.00287948    -0.0115135   -0.00910125    0.00346173    0.00358862   -0.00107963  -0.000359427   0.000442934   5.68224e-05  -2.75835e-07   4.48884e-05   8.98671e-07  -3.22717e-06   2.30390e-07       3.69543       4.87456       5.34248       5.72839       5.55454       5.36919       4.92551       4.33477       3.81520       3.12756       2.61673       2.06665       1.63248       1.22099      0.913316      0.629875      0.458094      0.304488      0.207898      0.132083     0.0825351     0.0509931     0.0288784     0.0170696    0.00945262    0.00495858    0.00260814    0.00129279   0.000603113   0.000285932   0.000117587   5.35309e-05   2.06114e-05   7.76492e-06   2.77443e-06   9.22564e-07
  22  19 3726.7885    1.9319  4.2831 11.2283 -0.0060  0.0704   0.0267   0.1845    0.0476   0.0000   444.3418      -9.57113       15.7135      -4.26561       9.92562      -4.43461      -11.3443      0.264669      -5.04905       5.04495       2.85639       1.81442      0.584084      -4.06157      0.547521    -0.0323319     -0.281448    -0.0737696     -0.528174     -0.324726    -0.0535270    -0.0179322    0.00809092     0.0462788   -0.00335510   -0.00725753   -0.00275387   -0.00114471  -0.000427452   0.000845803   0.000284600  -7.63239e-05  -1.21598e-05  -9.63450e-06  -5.89783e-06   2.42005e-06       4.75677       6.14244       6.96797       7.09604       7.19712       6.75610       6.32402       5.84603       4.64038       4.29589       3.51697       2.72656       2.12751       1.60645       1.22436      0.854803      0.600952      0.415761      0.266128      0.171218      0.111076     0.0649514     0.0414556     0.0220945     0.0121556    0.00675857    0.00340670    0.00165596   0.000807690   0.000361964   0.000170717   6.93772e-05   2.86264e-05   1.12413e-05   3.60060e-06   1.23551e-06
  22  20 3871.5723    1.6475  6.3367 10.6274 -0.0038  0.0853   0.0195   0.2354    0.0440   0.0000   445.6572      -5.22693       12.0519       17.4755      -1.81819      -5.92294      -7.22984       15.1572      -3.18343       3.28041      -8.03509     -0.999931     -0.475889       3.87071      -2.43816    -0.0667861    -0.0427843      0.697916     -0.586093     -0.146558      0.158980    -0.0199540    -0.0522564    0.00446457   -0.00340286     0.0102452    0.00262318   -0.00130801   0.000259619  -0.000466522  -0.000521170  -0.000185606  -1.07687e-05  -3.84469e-07   9.02674e-06   2.68288e-07       6.01804       7.75008       8.68199       8.84863       8.72131       8.54491       7.82885       6.83832       6.19336       5.12455       4.25446       3.41030       2.68483       2.01419       1.46931       1.06269      0.728415      0.509699      0.338953      0.216238      0.137080     0.0821581     0.0484020     0.0272012     0.0157900    0.00804032    0.00421566    0.00214026   0.000999367   0.000460906   0.000198315   8.72537e-05   3.34291e-05   1.28675e-05   4.63441e-06   1.57204e-06
  22  21 4016.0186    1.2981  8.2248 10.3527 -0.0025  0.1137   0.0157   0.3164    0.0389   0.0000   427.6686     0.0493639       17.3010       16.9423      -14.5171       4.92592      -13.2063       9.05238       4.94860     -0.416720       3.05375      -7.89470       1.05019      0.632350       1.42302       3.11519     -0.247535     -0.600726     -0.867809      0.564091      0.228057    -0.0172205    -0.0792961  -0.000432967   -0.00149969     0.0165290    0.00651031   -0.00224846    0.00186804   9.92216e-05  -0.000234705  -8.45728e-05   3.70703e-05   2.70340e-05   8.36852e-06  -2.84156e-06       7.86339       9.82708       11.4213       11.8514       11.4049       11.2495       10.4692       8.99716       8.07354       6.61713       5.57036       4.43983       3.34733       2.64636       1.93559       1.39203      0.966348      0.676987      0.442374      0.284541      0.182507      0.108965     0.0647352     0.0371582     0.0205353     0.0110525    0.00558148    0.00285646    0.00134012   0.000610571   0.000275855   0.000117212   4.69749e-05   1.81085e-05   6.15788e-06   2.14470e-06
  22  22 4160.5253    1.0952 10.3307 10.1858 -0.0055  0.1450   0.0137   0.3956    0.0351   0.0000   431.8924      -16.8695       16.3533      0.567040      -8.58896      0.189365      -6.39321      -29.0109      -4.77769      -1.64795      -2.09095      -9.01145      -1.72233      -4.60189    -0.0579824      0.133821       1.40001    -0.0830775      -1.12742      0.158191     -0.146446      0.156090      0.218354    -0.0102125    0.00356353     0.0190703   -0.00942278  -0.000367299    0.00349113   0.000643826  -0.000468338  -2.45744e-05  -6.05079e-05  -4.26480e-05   1.65405e-05   4.45018e-06       9.92837       13.0714       14.6855       14.9247       14.9672       14.5471       12.8765       12.0207       10.1088       8.88582       7.20850       5.77533       4.51347       3.42757       2.47889       1.81409       1.24235      0.870484      0.573574      0.372726      0.231251      0.143732     0.0854450     0.0471959     0.0268576     0.0144605    0.00727747    0.00378784    0.00172958   0.000809852   0.000356938   0.000154137   5.78034e-05   2.36361e-05   7.82872e-06   2.67208e-06
  22  23 4305.0572    0.9301 12.2334 10.0528 -0.0036  0.1731   0.0119   0.4860    0.0323   0.0000   434.3884       33.8019       22.0259      -27.3721       20.1729       9.13361      -7.02971      -2.10048       24.8572       8.90647     -0.806462       4.06771      -8.09338      -6.07600      -3.80786       5.29634       1.29108      0.959708     -0.156361     -0.740589     -0.148492      0.153338     -0.108413    -0.0570611     0.0228275     0.0205297   -0.00106608    0.00294602    0.00180751   0.000446940   0.000366599   6.76484e-05   9.01008e-06  -4.92922e-06   2.55886e-07  -1.01274e-06       12.2072       15.9020       17.6086       18.3775       18.2732       17.1192       16.1053       14.3183       12.3087       10.7934       8.37590       7.00571       5.26048       4.16291       2.98252       2.21204       1.51164       1.03985      0.702383      0.443243      0.280203      0.172881      0.101720     0.0592563     0.0322430     0.0178453    0.00923156    0.00452253    0.00218188    0.00100527   0.000447227   0.000185086   7.46725e-05   2.78962e-05   9.70327e-06   3.26724e-06
  23   7 1969.6117    0.5308  0.4696  9.3495 -0.0124  0.0238   0.0176   0.0436    0.0506   0.0000   439.6398     -0.339365       14.8963     -0.354739      -1.41045      -2.26997      -2.84937      0.167831      -1.71803     -0.972427     -0.426732      0.574581      0.179563     -0.348349     -0.634995     0.0949836      0.216456      0.123584     0.0270439   -0.00107135     0.0215076     0.0167536    0.00184060  -0.000187849   -0.00153827    0.00466342    0.00157558  -0.000237119  -0.000169625   0.000200006   0.000102313  -1.28867e-05  -2.72393e-05   2.47154e-06   5.94521e-07   1.67912e-06       1.72666       2.05591       2.50437       2.39194       2.15309       2.45783       2.17392       1.82781       1.90511       1.40456       1.07850      0.932893      0.777155      0.555694      0.466195      0.332208      0.215564      0.171271      0.107003     0.0643814     0.0424870     0.0251391     0.0141460    0.00859296    0.00514241    0.00270348    0.00137619   0.000838087   0.000360342   0.000184926   7.87579e-05   3.77640e-05   1.38109e-05   6.43083e-06   2.18516e-06   1.13706e-06
  23   8 2131.0579    0.7405  0.6575  9.7946 -0.0132  0.0315   0.0227   0.0561    0.0600   0.0000   438.6775     -0.179740       18.7160     -0.569043      -2.62461       4.63851      -2.60077      0.998903     -0.669026      -3.52429       1.36781       1.01496      0.888858      0.607483     -0.428914      0.205812     -0.222726     0.0111148     0.0616839    -0.0681511    -0.0430263    -0.0503705     0.0123387   -0.00850842   0.000359900  -0.000231627    0.00183606  -0.000478287  -0.000385705  -0.000191251   5.59887e-05  -2.42296e-05   6.71103e-07   3.69614e-06   2.51243e-07  -7.18835e-07       1.85739       2.82774       2.57912       3.36462       2.80366       2.84166       2.73945       2.36642       2.15886       1.50633       1.63202      0.988785      0.937839      0.631043      0.572316      0.383265      0.254560      0.213846      0.113167     0.0973475     0.0407747     0.0369895     0.0193248     0.0121924    0.00687225    0.00330296    0.00244248   0.000854737   0.000667725   0.000190133   0.000135733   4.92981e-05   2.33262e-05   9.45774e-06   3.23602e-06   1.19500e-06
  23   9 2287.4031    1.1374  0.7304 10.2783 -0.0016  0.0245   0.0288   0.0543    0.0685   0.0000   437.1447      -2.22051       16.8925       4.05765      -1.55603      -4.19935      -1.16382     -0.474208      0.918541      0.181934      -1.27368     -0.576355      0.183604     -0.198437      0.934549      0.542380     -0.638125    -0.0172587     0.0775027     0.0310965    -0.0148445     0.0161645    0.00283337    0.00176979    0.00298899    0.00216352    0.00269837  -0.000220476  -0.000453349   0.000237693   0.000134464  -2.64552e-05  -1.61922e-05   1.37161e-05  -3.35977e-06  -1.41513e-06       1.80419       2.11229       2.44658       2.43389       2.39569       2.50276       2.41688       1.97393       1.58947       1.44617       1.14787      0.999876      0.814702      0.583288      0.415922      0.304662      0.216374      0.151677      0.109891     0.0740057     0.0477153     0.0295656     0.0162878    0.00962605    0.00530707    0.00278623    0.00150803   0.000715582   0.000382036   0.000181947   8.80475e-05   3.72141e-05   1.65560e-05   6.90732e-06   2.84180e-06   9.68369e-07
  23  12 2737.4808    2.5977  0.7480 12.1297 -0.0066  0.0245   0.0672   0.0550    0.0666   0.0000   439.6668       3.78968       13.1792      -2.14106      -2.15312      -3.48819       5.68715       1.14782      -2.42713      0.783690     -0.893659     0.0958948      0.646822      0.328631     -0.583112     -0.628573     -0.162582     -0.121879     0.0597020     0.0898156     0.0345370    0.00482601    -0.0240380   -0.00594198   -0.00157730   0.000821804   0.000539036   0.000685459  -0.000774994  -0.000324000  -0.000101278   7.09232e-07  -1.15615e-05  -1.87465e-05  -1.70100e-06  -6.20028e-07       1.80344       2.25772       2.36558       2.62060       2.43220       2.36838       2.28566       1.95146       1.76438       1.51322       1.28264       1.04428      0.792788      0.580299      0.462913      0.346962      0.227887      0.153584      0.105539     0.0690692     0.0444856     0.0264268     0.0162345    0.00975617    0.00568383    0.00311430    0.00158696   0.000798665   0.000395004   0.000194163   9.15453e-05   4.25731e-05   1.70600e-05   7.11041e-06   2.64074e-06   9.85813e-07
  23  13 2885.9896    3.5215  0.6329 12.5792 -0.0015  0.0232   0.1056   0.0529    0.0788   0.0000   439.6214      -2.60908       12.8973       2.29816      -5.46945      -2.43361       2.04972      0.222706     0.0229479     -0.574614       1.13004       1.58110    0.00960536      0.188838      0.407319      0.352900     0.0708687      0.314191     -0.119376     0.0621770     0.0790158    -0.0253414    -0.0140106   -0.00765566   0.000166354   -0.00105279   -0.00138384   -0.00133228   0.000460094   0.000319785   6.28496e-05  -2.52197e-05   1.58021e-05  -5.25808e-06  -4.19744e-06   7.81392e-07       1.64685       1.95855       1.96497       2.47170       2.43810       2.32868       1.87977       1.72411       1.64608       1.55117       1.09133      0.864603      0.687972      0.580262      0.437438      0.293378      0.180159      0.143742      0.101018     0.0671198     0.0427052     0.0240787     0.0138136    0.00863085    0.00552543    0.00324012    0.00170477   0.000892758   0.000424538   0.000190080   8.28382e-05   3.40804e-05   1.53144e-05   6.22649e-06   2.41727e-06   8.50752e-07
  23  14 3033.3409    3.7269  0.8334 12.7031 -0.0033  0.0261   0.0894   0.0592    0.0875   0.0000   437.4820      -3.88139       15.4566       2.23312      -5.07882     0.0100976      0.260463     -0.737935      -2.96588     -0.501904       2.67791    -0.0165017     -0.980766     -0.670079     -0.248802      0.241829     0.0740342     -0.171862     0.0133288    -0.0488533    -0.0418174    -0.0263507     0.0326294     0.0124156    -0.0115615   -0.00395431   -0.00204456   0.000959173  -0.000171141  -9.23211e-05  -4.41356e-05  -1.56975e-06   1.67908e-05   1.54910e-05  -5.27256e-06  -7.50873e-07       1.74306       2.29411       2.43846       2.64461       2.75600       2.34555       2.32713       2.01093       1.76543       1.55159       1.31649       1.03173      0.797748      0.607288      0.446528      0.337219      0.208091      0.162439      0.106828     0.0664657     0.0426456     0.0274732     0.0179153     0.0100431    0.00543584    0.00311613    0.00174590   0.000918069   0.000417373   0.000192833   9.80668e-05   4.05570e-05   1.92641e-05   7.31071e-06   2.81057e-06   1.00978e-06
  23  15 3179.6017    3.7334  0.9774 12.8088 -0.0152  0.0289   0.0868   0.0681    0.0795   0.0000   438.6231       1.58927       14.3142      -1.87674      -4.55059      0.660944       4.17423      -2.04161      -2.72903      0.370369      -1.84946      0.268569      -1.41007       1.01955     -0.818448     -0.209587     -0.211771    0.00867993    -0.0455748    0.00788333  -0.000568136     0.0184510     0.0284909   -0.00372357    0.00268264  -0.000636864    0.00183144   -0.00160574  -0.000517586   0.000448663   3.50785e-05   1.88290e-05   1.00477e-05   5.68190e-06   3.49002e-06   5.23827e-07       1.81370       2.59055       2.72462       2.72637       2.85586       2.67052       2.56061       2.29214       1.92597       1.60480       1.40165       1.08153      0.899348      0.656223      0.518707      0.342976      0.255327      0.178131      0.115647     0.0834617     0.0488741     0.0310660     0.0193665     0.0103911    0.00621525    0.00332807    0.00179905   0.000904644   0.000470960   0.000203353   0.000105207   4.49752e-05   1.96219e-05   7.81074e-06   3.07561e-06   1.13681e-06
  23  16 3325.3686    3.4534  1.3223 12.4522 -0.0105  0.0334   0.0707   0.0805    0.0797   0.0000   438.2777      0.633144       9.98232       3.40439       2.56881      -5.66402      0.400259       1.91594      -3.24738      -2.69719       2.72014       1.11797      -2.17179      -1.23574      0.862945       1.06534     -0.574396     -0.248433      0.264682     0.0655595     -0.100801   -0.00183999    0.00732242    -0.0144021    -0.0153861   -0.00902627    0.00674742    0.00369563  -0.000349479   0.000125780   6.57169e-05  -0.000122249  -5.74784e-05   4.40793e-07   8.63406e-06  -1.68009e-06       2.29721       3.05149       3.38772       3.24559       3.47064       3.14982       2.94654       2.74801       2.38811       2.08238       1.68903       1.37670       1.09820      0.829944      0.611869      0.463502      0.324393      0.225139      0.152559     0.0937787     0.0639290     0.0377483     0.0246300     0.0131212    0.00810652    0.00425245    0.00224135    0.00128169   0.000572602   0.000294711   0.000131122   5.77733e-05   2.52993e-05   1.07885e-05   3.53155e-06   1.48956e-06
  23  17 3471.0975    2.6452  2.1754 12.1782 -0.0083  0.0469   0.0446   0.1143    0.0501   0.0000   438.6911      -2.20457       12.8925       5.79230      0.441884     -0.946143      -7.58308       7.31808       1.56781      -3.15711      -1.28308       1.73289    -0.0755511      -1.38726     -0.132484     0.0851469      0.833013      0.269731     -0.150710     -0.128597     0.0596571    -0.0461415    -0.0266712   -0.00446525    -0.0150531    0.00229973    0.00254006  -0.000235556  -0.000596781   7.73646e-05  -4.36399e-05  -0.000107775   9.23194e-06  -2.58954e-06   3.24883e-06   1.95443e-06       3.21446       3.94232       4.54434       4.93585       4.66213       4.21786       4.48712       3.83822       3.21329       2.81818       2.42397       1.92782       1.49839       1.14912      0.880615      0.603846      0.444090      0.308374      0.212150      0.134186     0.0890815     0.0545930     0.0334509     0.0189141     0.0109734    0.00599581    0.00322144    0.00166619   0.000838785   0.000409145   0.000184695   8.93234e-05   3.71183e-05   1.57295e-05   6.08587e-06   2.20945e-06
  23  18 3616.5930    2.2441  3.3058 11.4656 -0.0008  0.0550   0.0305   0.1429    0.0453   0.0000   440.9956       1.37864       10.4657       3.90369      -2.03162       2.73343      -6.69736      0.162670      -1.97925       1.01196      0.245602      -3.00987      -2.35525       1.93581       2.05195      0.283967     -0.203673     -0.197842      0.533643     -0.214832      0.127007     0.0390472    -0.0260341     0.0130008    -0.0195511    0.00436620    0.00448889   -0.00251172  -0.000369276  -0.000247547  -0.000268990   7.43662e-05  -1.41788e-05  -9.18762e-06  -3.39288e-07   2.95283e-06       3.70954       4.61336       5.21836       5.23363       5.45103       5.20139       4.81715       4.51512       3.77513       3.16870       2.76323       2.21020       1.80467       1.35828      0.984360      0.732900      0.506931      0.359009      0.247681      0.166108      0.105899     0.0647408     0.0382601     0.0229034     0.0126208    0.00705428    0.00372422    0.00196268   0.000943344   0.000471913   0.000221640   9.61376e-05   4.16557e-05   1.69277e-05   6.39363e-06   2.38040e-06
  23  19 3761.7524    1.8619  4.7848 11.0273 -0.0099  0.0696   0.0237   0.1888    0.0443   0.0000   431.3801      -2.02605       30.2337       1.38060      -2.28733      -10.5290      0.486900      -1.61514       1.57318       3.05468      -6.53501       1.45230       1.15507       2.29612       1.30663      -1.35316      -1.78014     -0.356694      0.359341     0.0925027     -0.114236   -0.00681940    -0.0605944    -0.0366776     0.0308932    0.00630584    -0.0111566   -0.00396817   0.000862307   -0.00100148  -0.000598942   4.59657e-05   0.000129155   1.18393e-05  -2.25571e-05  -8.63113e-07       4.73401       6.18667       7.05323       7.15683       7.18273       6.90529       6.41007       5.70869       4.96182       4.24459       3.54813       2.73696       2.23810       1.69311       1.27742      0.929915      0.662649      0.457742      0.311151      0.200495      0.129350     0.0802569     0.0483046     0.0284301     0.0161957    0.00891551    0.00486606    0.00245491    0.00124911   0.000618306   0.000259336   0.000134779   4.97470e-05   2.30738e-05   8.26270e-06   3.13934e-06
  23  20 3907.1036    1.5322  6.4735 10.6060 -0.0050  0.0885   0.0182   0.2411    0.0402   0.0000   438.6222      -16.2936       24.8438       18.9588     0.0907280      -17.5239       25.7885       12.0461       8.93034       11.0048      -5.18595       1.71502       2.36334     0.0963674      -1.91982     -0.609358      0.722779    0.00272226      0.277304      0.348335     -0.198511     0.0136631    0.00881793     0.0431266    0.00883316    0.00487751    -0.0110204    0.00539572   0.000489250   -0.00162563  -0.000206920   0.000260766   8.70630e-05  -5.53580e-05  -2.12119e-06   6.20797e-06       6.00649       7.75302       8.86659       9.10520       9.09799       8.64464       8.06451       7.34581       6.29367       5.35325       4.44932       3.57378       2.75399       2.17958       1.63750       1.17309      0.861240      0.578936      0.401253      0.259941      0.165286      0.103707     0.0629335     0.0373220     0.0209407     0.0117670    0.00636877    0.00331378    0.00162446   0.000799356   0.000365427   0.000169049   7.01346e-05   2.93691e-05   1.10207e-05   4.09237e-06
  23  21 4052.2802    1.3030  9.2853 10.2002 -0.0070  0.1191   0.0143   0.3224    0.0369   0.0000   404.4492      -4.21407       23.0756     -0.794844       8.23182       14.2528      -20.5260      -18.7131       8.93807       10.1883       1.84966      -6.24011      -6.85650      -3.64496     -0.351502       2.23019     0.0464091      0.160662       1.29618     -0.533539     -0.355336    -0.0131525    0.00245762     0.0475952    -0.0179012   -0.00661673     0.0189486    0.00951715   -0.00484454   0.000131180   0.000461342   0.000424307  -3.87616e-05   4.94649e-05  -2.11725e-05  -1.28297e-05       7.93869       10.1242       11.3530       11.8010       11.8439       11.3037       10.5859       9.52426       8.42491       7.11450       5.96631       4.73040       3.82758       2.86679       2.22501       1.61065       1.15785      0.790555      0.531991      0.362163      0.226346      0.139608     0.0856684     0.0505743     0.0288985     0.0160330    0.00865619    0.00446013    0.00219881    0.00107979   0.000509738   0.000224896   9.47646e-05   3.87595e-05   1.46413e-05   5.51630e-06
  23  22 4197.2577    1.0360 10.6832 10.1262 -0.0026  0.1480   0.0131   0.4153    0.0342   0.0000   449.1372       2.23720      -22.6719       14.3590       35.9726      -20.4176      -3.09814       7.16256       11.4074       11.4281      -5.98000      -2.16045      -7.98977      -1.55684       1.89813     -0.470339      0.846383     -0.738422     0.0211111     -0.457706    -0.0658425      0.100715     -0.123202     0.0135629     0.0122219   -0.00863877   -0.00419816     0.0134639   -0.00240593   0.000186675   0.000653127  -0.000183885   7.74231e-05   0.000120926   1.63890e-05  -1.01517e-05       9.63265       12.7247       14.3237       14.4531       14.8823       13.9793       12.9798       11.9882       10.3724       8.94062       7.47474       6.06007       4.70740       3.71187       2.75403       1.99817       1.43855       1.00118      0.677632      0.443723      0.289642      0.178689      0.109670     0.0656993     0.0369697     0.0204143     0.0113334    0.00594874    0.00285517    0.00143496   0.000682110   0.000291076   0.000127563   5.30343e-05   1.89276e-05   7.01293e-06
  23  23 4342.1856    0.8574 12.6851 10.0099 -0.0070  0.1959   0.0108   0.5083    0.0303   0.0000   441.6798       45.3016      -13.0343       16.3619       25.4616      -18.6532      -19.7071       4.27227       3.91617      -39.4793       19.4786       4.56018      -10.7550       2.93589     -0.310036     -0.195319      -3.28605       1.72949       1.74257     -0.130371     -0.183299      0.271710     0.0816286     -0.135134     0.0243877     0.0266483    -0.0143103    -0.0130961    0.00227012    0.00135927  -0.000257172   0.000262089  -9.93684e-05  -0.000113369   4.88706e-05  -3.47839e-06       12.6870       16.9505       18.5341       19.3783       18.8313       18.9888       17.2267       15.9266       13.6849       11.7650       9.81466       7.88290       6.21745       4.88094       3.62995       2.70255       1.91640       1.35371      0.909860      0.598025      0.387208      0.242967      0.147602     0.0880164     0.0498886     0.0277973     0.0150874    0.00783834    0.00392913    0.00191138   0.000883679   0.000398140   0.000168614   6.98210e-05   2.54379e-05   9.40953e-06
  23  25 4632.8296    0.5359 15.6617  9.7247 -0.0078  0.3246   0.0080   0.7651    0.0244   0.0000   432.2396       40.1794       30.1484      -97.3101      -16.7395       55.5385      -5.25703       43.5735      -37.3084       10.3501       8.59476       19.7239      -2.67970       15.6955      -5.22616      -16.4901       3.57519      -2.58257     -0.399099      0.151807     -0.929329     -0.675479    0.00823887      0.228693     0.0378050    -0.0756303     0.0193233    0.00180403   -0.00962358   -0.00420304    0.00260047   0.000499671   0.000151802   0.000439890   1.71455e-05  -5.14823e-05       21.2215       27.8095       31.2090       32.2536       32.4917       31.1986       28.9690       26.1365       23.1850       19.4789       16.3805       13.1323       10.5489       8.13221       6.08645       4.54434       3.18745       2.27429       1.56746       1.01228      0.663759      0.423987      0.254997      0.152727     0.0896715     0.0499576     0.0274261     0.0145318    0.00740213    0.00365904    0.00166136   0.000773399   0.000318624   0.000134566   4.47097e-05   1.70031e-05
  24   8 2156.7207    0.8473  0.7155  9.7256 -0.0019  0.0246   0.0217   0.0546    0.0656   0.0000   440.0192      -1.95771       17.5171      -2.68241     -0.680727       2.84767      0.273381      -2.19665      -1.54096      0.471551      0.291392      0.750229      0.436713     -0.755710      0.191740     -0.170591      0.127140     -0.127455     -0.143766      0.100361     0.0300983    -0.0555653    0.00783042     0.0229695    0.00804228    0.00171034   -0.00241026   -0.00103506  -7.80235e-06   7.84079e-05  -4.54974e-05   1.80102e-05  -2.51775e-05   2.69061e-06   4.95481e-07   1.48863e-06       1.62085       2.25995       2.36170       2.34349       2.28074       2.22092       2.07421       2.01011       1.72395       1.54082       1.29186       1.01663      0.888676      0.635254      0.468935      0.367958      0.238011      0.178342      0.117210     0.0790156     0.0503628     0.0307100     0.0194572     0.0110673    0.00627492    0.00373426    0.00189199    0.00107278   0.000570976   0.000266257   0.000139516   6.80804e-05   2.64303e-05   1.39234e-05   4.64855e-06   1.84748e-06
  24   9 2314.2733    1.1560  0.8205 10.3629 -0.0089  0.0282   0.0280   0.0588    0.0669   0.0000   441.7754       3.60584       13.6308       6.69871      0.238033      -1.00830       1.38134      -1.09649     -0.241918       2.11731       1.31320     -0.462988     -0.523951      0.688001     -0.187251     -0.241487      0.571348      0.319883     0.0235679    -0.0263335     -0.103501     0.0316573     0.0381057    -0.0328009   0.000856829    0.00956558   0.000237021   0.000366226   7.94132e-05   0.000515187   9.98679e-05  -0.000165213   9.13907e-05   2.94731e-05   1.32583e-07  -1.35120e-06       1.91192       2.45832       2.78003       2.84549       2.70487       2.64402       2.53065       2.49489       1.92536       1.68496       1.42102       1.09960      0.924027      0.719787      0.517564      0.392921      0.285295      0.199394      0.135631     0.0897344     0.0628425     0.0362248     0.0222544     0.0124331    0.00790600    0.00431981    0.00236993    0.00118732   0.000633203   0.000333812   0.000167017   7.55610e-05   3.79655e-05   1.48181e-05   6.63112e-06   2.44082e-06
  24  10 2467.0034    1.5677  0.8097 11.0943 -0.0085  0.0294   0.0396   0.0595    0.0769   0.0000   439.6190      -1.86940       16.8473      0.224474      0.422916       3.67738       2.48476      0.403293       1.58471      -1.14670      0.704429     -0.186081     -0.298397      0.195227    -0.0418450      0.436946     -0.517002     -0.218466    -0.0494295     0.0771067     0.0515563    -0.0382315    -0.0437955     0.0104989  -0.000407690    0.00288025   -0.00274455   -0.00210646   0.000843298   2.63913e-06  -0.000165376  -5.65286e-05   7.91172e-05   6.50162e-06  -9.37168e-06   6.33361e-06       2.03145       2.52735       2.61149       2.91653       3.30865       2.96573       2.53336       2.05664       2.21319       1.82592       1.53538       1.00671      0.862281      0.706128      0.594781      0.401063      0.253561      0.183733      0.134489      0.104447     0.0644625     0.0395019     0.0198952     0.0134176    0.00834597    0.00542017    0.00326336    0.00163453   0.000844340   0.000383797   0.000178264   7.92802e-05   3.29536e-05   1.49123e-05   5.73600e-06   2.34821e-06
  24  13 2916.8662    3.2811  0.7735 12.6004 -0.0107  0.0296   0.0808   0.0522    0.0729   0.0000   438.9924      -1.41984       16.3622       2.31298      -1.63022     -0.122370       1.03602     -0.468593      -3.23926     -0.683684     -0.268828      0.959486     -0.563719     0.0108069      0.569353      0.259709      0.154259      0.148990     0.0425272     0.0881715     -0.158481    -0.0128518    -0.0102888     0.0126368   -0.00693060    0.00462489    0.00116430  -0.000885513   0.000894632   0.000195374  -2.68586e-05  -8.88809e-05   3.36560e-05  -1.82882e-05  -9.51782e-06   3.32322e-06       1.80474       2.86249       2.81780       2.89999       2.83923       2.60380       2.38510       2.33692       2.00207       1.81692       1.54651       1.19732       1.06754      0.695002      0.655732      0.405574      0.339000      0.220751      0.140458      0.103658     0.0558401     0.0396432     0.0254608     0.0126433     0.0110277    0.00404243    0.00352942    0.00161849   0.000757334   0.000540765   0.000139620   0.000125871   3.57616e-05   1.97856e-05   6.51908e-06   2.41440e-06
  24  15 3211.8190    3.7497  1.0417 13.0127  0.0060  0.0314   0.0866   0.0689    0.0809   0.0000   436.5441       3.49923       16.3030      -1.37784      -3.26539       2.75789      -2.82413      0.376588      0.909766       3.00959       1.89344       2.66652      -1.62359     0.0200094       1.24994     -0.313286     -0.114609      0.380054    -0.0382874    -0.0627038    -0.0564460    -0.0132086    -0.0136907   0.000616985   -0.00687554    0.00497010   0.000512502   0.000166579   -0.00134238  -0.000820923   0.000158869  -5.39683e-06   2.09209e-05   7.41047e-06   2.86440e-06   5.29307e-07       2.01413       2.95490       2.83483       3.05646       2.96857       3.03154       2.78582       2.70299       2.15849       1.93629       1.53118       1.29236      0.983119      0.804603      0.597983      0.466970      0.322970      0.238360      0.153325      0.110274     0.0628770     0.0452384     0.0245130     0.0161130    0.00859108    0.00502510    0.00264866    0.00147547   0.000716521   0.000380880   0.000171889   8.67440e-05   3.60217e-05   1.65704e-05   6.32210e-06   2.51817e-06
  24  16 3358.3586    3.2610  1.4350 12.6138 -0.0027  0.0419   0.0680   0.0914    0.0684   0.0000   440.4459      -2.74221       14.5140      0.362429       3.02423       1.84450     -0.144890     0.0941217       1.51020     -0.669030      0.276987     -0.759604      -1.09726      0.350352     -0.183016      0.105499      0.880205    -0.0863952    -0.0520323     -0.210706     -0.154932   -0.00129869     0.0522311     0.0276512    0.00144952    0.00306103   -0.00285512   0.000188253   -0.00112228  -0.000628658  -3.46392e-05  -3.86502e-05  -7.71963e-05   6.79138e-06  -7.44108e-06   1.37118e-06       2.86603       2.92336       3.68214       4.46028       3.72868       3.29310       3.77398       3.34447       2.60610       2.33173       2.21528       1.65100       1.22857       1.05383      0.834175      0.546206      0.361583      0.288570      0.203496      0.130689     0.0825173     0.0549256     0.0368498     0.0203041     0.0113626    0.00676647    0.00387927    0.00213854    0.00101170   0.000522168   0.000248061   0.000122026   5.46800e-05   2.30699e-05   1.09393e-05   4.15146e-06
  24  17 3504.8148    2.6253  2.7323 11.8021 -0.0025  0.0463   0.0371   0.1231    0.0482   0.0000   439.5140       4.98291       9.07144      0.510481      0.983783       2.76768      -6.02107      0.715201       1.80220      -2.22606       3.79586       3.24158     -0.755649     -0.304826       1.55288     -0.709160     -0.359814      0.153419      0.196872     -0.101388    -0.0689466     0.0956456     0.0158133   -0.00839385    -0.0162430    0.00536790    0.00943437  -0.000861402   0.000395717   0.000651739   0.000230982   2.80275e-05  -0.000111546   1.85709e-05   8.82318e-06   4.77769e-06       3.02282       3.98331       4.43832       4.51663       4.63502       4.24649       3.99671       3.75813       3.26325       2.82024       2.46647       1.98484       1.59674       1.22661      0.912446      0.668306      0.479657      0.340865      0.227748      0.152809      0.101617     0.0646660     0.0399503     0.0241817     0.0138954    0.00836696    0.00438550    0.00233435    0.00125213   0.000636221   0.000304312   0.000147909   6.22296e-05   2.93458e-05   1.10278e-05   4.62929e-06
  24  18 3650.6985    2.1608  3.7457 11.3983 -0.0020  0.0583   0.0278   0.1523    0.0414   0.0000   433.8810       12.2758       12.1674       5.23525      -8.16795      0.500106      -6.61277       5.60423      -1.46114      -7.02944      -4.91219       6.64864       7.08044      -2.13161       1.78591       1.24332      0.336872     -0.106159     -0.111841   -0.00593128    -0.0516082    -0.0853401     0.0843688    0.00704881    -0.0234364   -0.00654828    0.00588073  -0.000582166   0.000233031  -5.50058e-05   5.18249e-05  -0.000102302  -6.89936e-05  -4.30956e-05  -2.25270e-05   9.07306e-07       3.70354       4.99494       5.50236       5.79594       5.55775       5.28743       5.07371       4.56593       4.12045       3.58192       2.96468       2.45736       1.95995       1.52784       1.14788      0.826597      0.599292      0.418240      0.289733      0.194528      0.123503     0.0793642     0.0495526     0.0299378     0.0170353    0.00967272    0.00554908    0.00295750    0.00155588   0.000787025   0.000378247   0.000171667   8.50994e-05   3.36346e-05   1.44669e-05   5.63826e-06
  24  19 3796.5244    1.7890  5.2387 10.9664 -0.0020  0.0743   0.0214   0.1916    0.0398   0.0000   436.8127      -2.88275       5.20663      -3.46937       17.1799       8.99339      -7.59239     -0.531097      -6.75852       2.84226      -3.23941      -3.46496       1.73139       2.08090     0.0604705      -1.01549      0.287425     -0.724493      0.589312     0.0273661    -0.0113877     0.0256382     0.0247675   -0.00829015    0.00300039     0.0297684   -0.00755555   -0.00201072   -0.00247226    0.00229585   0.000545879  -0.000110268  -9.04898e-05  -6.39755e-05   2.90851e-05   1.01230e-05       4.58321       6.27554       6.74344       7.13943       7.29364       6.96309       6.43103       5.87589       5.09641       4.47058       3.74283       3.05336       2.41301       1.91964       1.41126       1.07508      0.757291      0.534189      0.374799      0.250742      0.166085      0.106573     0.0637117     0.0403038     0.0232318     0.0133317    0.00748415    0.00403206    0.00204400    0.00103647   0.000504360   0.000232403   0.000108473   4.41962e-05   1.83517e-05   7.23930e-06
  24  20 3942.3626    1.4782  7.6858 10.4317 -0.0038  0.0945   0.0160   0.2639    0.0384   0.0000   436.5906       5.71251       8.81138       33.2558      -2.62223      -19.3308      -15.8683      0.353511      -1.26300       2.67410      -7.14566      -5.63604      -3.70292       4.03784       3.43845      0.475216      -1.16483     -0.350153      0.439822      0.249381     -0.134982     0.0261634    -0.0688364    -0.0330397    0.00307964    0.00923649   -0.00125113    0.00283001    0.00107921   -0.00358676   -0.00123305   0.000366950   0.000253965   8.36751e-07  -5.43565e-06   1.52859e-05       6.11304       7.78189       8.82369       9.00713       9.14366       8.99367       8.27155       7.64938       6.68579       5.65167       4.78451       3.85698       3.12682       2.47754       1.84503       1.36618       1.01821      0.694524      0.492176      0.332882      0.215304      0.139035     0.0848862     0.0506223     0.0301844     0.0172197    0.00948405    0.00512901    0.00261574    0.00139143   0.000650922   0.000307668   0.000141564   5.97097e-05   2.39746e-05   9.70099e-06
  24  21 4088.0085    1.2060  9.3405 10.2599 -0.0054  0.1215   0.0138   0.3391    0.0353   0.0000   447.2031       9.82826       2.05534      -3.62628       8.15215       13.0680      -4.52374      -4.05514     -0.526316      -1.96421      -5.55031      -3.73070      -4.13359       5.83411       1.39638     0.0848290       1.10133     -0.401676     -0.294064     0.0368097      0.128036     -0.295528     0.0926101    -0.0362794    -0.0230408    0.00691906    -0.0277371  -0.000471311     0.0135699   -0.00321286   -0.00133786   -0.00118991   0.000337963   7.06757e-05  -8.55279e-05  -1.30266e-05       7.65564       10.1116       11.2254       11.6257       11.6765       11.4768       10.5632       9.54703       8.51145       7.24604       6.27779       5.09876       4.04526       3.18428       2.32583       1.77874       1.29292      0.905541      0.614785      0.422801      0.267989      0.178122      0.109908     0.0672430     0.0398163     0.0220416     0.0123050    0.00673504    0.00343341    0.00172400   0.000851156   0.000407036   0.000178169   7.90115e-05   3.07197e-05   1.24586e-05
  24  22 4233.6397    0.9946 12.1456 10.0762 -0.0045  0.1693   0.0115   0.4475    0.0322   0.0000   419.7944      -20.1768       4.40302    -0.0477296      -9.88467      -1.04657     -0.852859       9.84778       8.06729       4.13032       2.60028       8.70205       2.03309      0.970279      -3.46038      0.156865      -2.24609    -0.0817612      0.222937     -0.502921     -0.900083     -0.116830    0.00328980    -0.0358524   -0.00319137    -0.0629210    0.00453984    0.00873892    0.00966788   -0.00128208   -0.00172910   0.000547006  -0.000176391  -6.51776e-05   4.25452e-05  -6.98994e-06       10.3411       14.0924       15.7477       15.7880       16.2269       15.5804       14.8415       13.3028       11.8172       10.2735       8.49754       6.87909       5.59083       4.31031       3.34392       2.48436       1.82420       1.27848      0.877072      0.599324      0.383778      0.249588      0.153217     0.0938301     0.0558006     0.0312941     0.0177593    0.00957008    0.00500079    0.00248679    0.00124244   0.000581896   0.000261955   0.000113776   4.37369e-05   1.76958e-05
  24  23 4379.0759    0.8128 13.5108  9.9827 -0.0015  0.2023   0.0097   0.5401    0.0280   0.0000   463.7110       3.09574       14.3123       4.37915      -5.80862      -19.1620      -19.8865       8.77556       10.5318      -4.36616      -11.6387       2.30244      -6.32599      -3.64882       12.2093       1.62448      -1.62468       1.25941       1.48259     -0.622458     -0.444700      0.191800      0.153728      0.161797    -0.0738276    0.00749203     0.0410473   0.000560188    -0.0136163   -0.00486289    0.00220183  -0.000185721   0.000215926  -4.76826e-05  -4.99740e-05  -1.98246e-05       12.5196       16.4277       18.6334       19.4678       19.1920       19.0117       17.4939       15.7269       14.1678       12.3011       10.0949       8.34955       6.73625       5.10480       4.03135       2.95846       2.13938       1.52592       1.04907      0.714753      0.463121      0.299441      0.188502      0.114959     0.0675724     0.0393423     0.0219329     0.0119692    0.00624054    0.00319489    0.00154981   0.000726082   0.000337631   0.000143375   5.55694e-05   2.21378e-05
  25   8 2181.6929    0.9057  0.7369  9.8207 -0.0029  0.0276   0.0223   0.0535    0.0659   0.0000   440.1532      0.467779       18.4137       1.49372      -3.27412      -4.62221     -0.392559       2.12023    -0.0878444     -0.451984      0.660254     -0.642680      0.275694   -0.00485907     -0.499149     -0.100050      0.463807      0.331426     0.0421453    0.00197248     0.0138689    -0.0654146    -0.0446741    0.00289311    0.00835706    0.00159561   0.000319674  -0.000362718  -2.47627e-05   0.000424167  -0.000135805   6.59152e-05   2.58582e-05  -1.73382e-05   9.26435e-06  -4.88220e-07       1.43808       2.29867       2.15340       2.61473       2.48421       2.32171       2.31048       1.97579       1.87912       1.36253       1.39669       1.01269      0.912457      0.650174      0.503081      0.397684      0.263570      0.206393      0.128543     0.0946839     0.0618952     0.0412725     0.0264474     0.0148386     0.0100274    0.00546505    0.00351336    0.00164970   0.000896593   0.000486715   0.000238951   0.000137380   5.60930e-05   2.65138e-05   1.18178e-05   4.98572e-06
  25   9 2340.4936    1.2272  0.8157 10.5406 -0.0100  0.0248   0.0294   0.0577    0.0661   0.0000   439.5290      0.430566       18.5275       3.59047      -4.06179       4.30046       2.50530       1.15286      -1.56062      -1.17358      0.195908     -0.254224    -0.0436629      0.929173      0.204777      0.150295      0.255562    -0.0170036     0.0700702     0.0325070     0.0815987   -0.00974050   -0.00479237    0.00497944   -0.00494391  -0.000231451    0.00375683    0.00205707   0.000312357  -0.000898404   0.000209282   3.59754e-05   4.63274e-05  -2.63271e-05  -8.26850e-06  -4.05300e-06       1.44708       1.98910       2.12621       2.19345       2.34775       2.05064       2.07069       1.87276       1.61405       1.51690       1.16833       1.02202      0.837398      0.609738      0.498565      0.354145      0.280713      0.185213      0.129521     0.0903044     0.0589821     0.0374800     0.0241498     0.0146066    0.00889599    0.00530904    0.00292946    0.00170138   0.000831855   0.000477469   0.000224556   0.000114201   5.48896e-05   2.37661e-05   1.08419e-05   4.20136e-06
  25  10 2494.3118    1.6898  0.9391 10.9432  0.0006  0.0270   0.0365   0.0602    0.0803   0.0000   438.7027      -3.58960       16.2110       4.77232     -0.459085       5.77148      -2.37896     -0.244818      -1.15393      0.276925       1.56871      -1.28984      -1.56141     -0.630414      0.824575   -0.00146740     -0.332523     0.0906794      0.152003      0.165513    -0.0572393    0.00767124     0.0490273    0.00975174    0.00344470   -0.00178650   -0.00240733    0.00299379    0.00107436  -0.000299360  -0.000374850  -2.24912e-05   6.61156e-05  -4.02015e-05  -1.03634e-05   9.73833e-06       1.66790       2.11123       2.39145       2.41526       2.60678       2.33609       2.32867       2.17616       1.85672       1.63858       1.29227       1.09237      0.839310      0.684821      0.570367      0.393502      0.311705      0.223483      0.149373      0.106951     0.0680642     0.0447912     0.0274795     0.0159805    0.00979487    0.00614803    0.00354868    0.00180941    0.00101141   0.000509193   0.000280088   0.000128729   5.93562e-05   2.79790e-05   1.18781e-05   5.31619e-06
  25  11 2646.1991    2.2519  0.8409 11.6494 -0.0111  0.0253   0.0514   0.0594    0.0769   0.0000   440.2261       1.32592       15.6704      -3.33083      -2.08149       4.19914     0.0191930      0.709851     -0.935882     -0.339702       1.98073      0.235698       1.70505      0.331079     -0.610823      0.417304     0.0168846    -0.0227099    0.00700069    -0.0930555    -0.0585137      0.110640    -0.0514520     0.0233394   -0.00281468    -0.0107922    0.00170446    0.00235535   0.000386503  -0.000192653  -3.92524e-05  -0.000153398   6.64820e-05   2.84453e-05  -9.92610e-06   2.08060e-07       1.75761       2.10004       2.27324       2.52379       2.63052       2.36031       2.18881       2.08660       1.89453       1.52156       1.25704       1.01958      0.872403      0.691493      0.514094      0.362879      0.268376      0.209277      0.144768     0.0927862     0.0613356     0.0398508     0.0271518     0.0165962    0.00951284    0.00532516    0.00280261    0.00166253   0.000980226   0.000512563   0.000266232   0.000128638   5.75593e-05   2.52803e-05   1.07624e-05   4.56231e-06
  25  12 2797.3206    2.9674  0.8066 12.1798  0.0017  0.0231   0.0696   0.0537    0.0706   0.0000   438.5092      -1.20904       14.4081      -3.10655       1.99236       1.20036      -2.66104      -1.24616       2.09191       1.17897    -0.0551989      -1.69994       1.27070       1.25471      -1.19885     0.0948720      0.484946      0.246287     -0.225751     0.0645384     0.0389540     0.0517780    -0.0144235   -0.00654637   -0.00199180    0.00254009   -0.00194591   0.000917624  -0.000139859  -0.000452467   0.000159133  -8.90802e-05  -1.75872e-05   1.69474e-05   1.58504e-05   3.07406e-06       1.48472       2.06135       2.07321       2.28254       2.26496       2.21846       2.06931       1.81074       1.65911       1.43014       1.20941      0.956973      0.782014      0.582668      0.478483      0.348155      0.266606      0.186130      0.127734     0.0838847     0.0553426     0.0367038     0.0225383     0.0141533    0.00872419    0.00511598    0.00292431    0.00162276   0.000831779   0.000437612   0.000222048   0.000107137   4.86928e-05   2.36102e-05   8.81789e-06   4.21932e-06
  25  13 2947.3351    3.7795  0.6986 12.6018 -0.0036  0.0225   0.0982   0.0510    0.0708   0.0000   438.7909      0.568874       15.7996      -2.65004       1.04708       3.62347      -1.45921      -2.93367       1.09308     -0.948662       1.58938      -1.33717     -0.437361     -0.963033     -0.317708      0.843179      0.163156    -0.0550704     -0.280196     -0.127784     0.0277003    0.00473391    0.00799791   -0.00395893   0.000140779    0.00608121  -6.82734e-05   -0.00126109    0.00202950   0.000830925  -7.25143e-05  -3.48304e-05   6.27304e-05   2.84549e-05  -4.68983e-06   5.32815e-06       1.32229       1.97914       1.84765       2.14264       2.05473       2.07795       1.87046       1.81930       1.54398       1.43444       1.10215      0.896494      0.692194      0.593110      0.470552      0.361352      0.254789      0.183619      0.128427     0.0902095     0.0579421     0.0385510     0.0221061     0.0137564    0.00792828    0.00517472    0.00287826    0.00164091   0.000849403   0.000446721   0.000220006   9.95688e-05   4.67525e-05   1.97170e-05   8.93667e-06   3.63670e-06
  25  14 3096.0609    3.8731  0.7937 12.9689 -0.0045  0.0256   0.0927   0.0558    0.0777   0.0000   438.4658     -0.651108       11.4677      -5.31453      -4.20102      -4.44402      -2.09351     -0.201535     -0.761098      0.865730      -4.09967     -0.758520      0.902677     -0.152843     -0.225607      0.152454      0.260488     0.0689608     0.0418788      0.225679   -0.00887730    -0.0390985    0.00855039    -0.0110088   -0.00181309   -0.00192740   0.000408234    0.00265559   -0.00113720  -0.000844340   2.17950e-05   0.000132562  -5.99310e-05   4.30978e-05  -2.12154e-07  -9.16353e-06       1.84720       2.40692       2.70098       2.71465       2.50589       2.13811       2.20430       1.98144       1.83805       1.85459       1.63883       1.37207       1.07458      0.828983      0.597891      0.442540      0.307021      0.202048      0.134576     0.0925945     0.0613428     0.0350685     0.0237237     0.0156554    0.00922165    0.00500004    0.00290833    0.00174452   0.000923592   0.000425571   0.000208903   0.000109007   5.40426e-05   2.31999e-05   1.09511e-05   4.62644e-06
  25  16 3390.9169    3.1718  1.6794 12.3911 -0.0047  0.0356   0.0563   0.0911    0.0632   0.0000   438.3645       2.70154       17.9573      -9.81478     -0.121070       2.32223      -5.08859      0.980713      -4.85225       1.97324       2.92389      0.475847      -2.39931    -0.0536010     0.0750869      0.201184     -0.191244     -0.252056    -0.0802680    -0.0365038      0.241920   -0.00922491    -0.0388369    0.00876790   0.000222436  -0.000680347   -0.00506111    0.00258846    0.00143538   0.000741110  -0.000370937   3.78254e-05  -2.21167e-05  -5.51218e-05  -4.66246e-05   2.10410e-05       2.22960       2.90232       3.19593       3.33337       3.36263       3.23024       3.07247       2.74369       2.49005       2.21217       1.80637       1.45126       1.25286      0.955926      0.743757      0.544537      0.390221      0.284059      0.204731      0.135403     0.0926017     0.0594186     0.0378779     0.0236838     0.0136909    0.00816306    0.00472381    0.00269791    0.00140183   0.000804299   0.000389268   0.000193913   8.54177e-05   4.30592e-05   1.62338e-05   7.43134e-06
  25  17 3537.9342    2.4826  2.6767 11.8121 -0.0010  0.0475   0.0352   0.1205    0.0475   0.0000   439.1873       2.26996       9.49653      -2.28206      -5.74114       3.80913      -5.42962       1.74591       5.58602     0.0342446     -0.547000     0.0312676     -0.661120    -0.0552825      0.232356     -0.575762      0.249649      0.403480     -0.188655     -0.320453     0.0298287      0.108518    -0.0115752    -0.0221759    -0.0254377    0.00742200   -0.00188877   -0.00133303    0.00141159   0.000859377  -0.000262489   0.000167947   5.46884e-05  -1.75544e-07   4.44872e-05  -2.54587e-06       2.77583       3.80988       4.14342       4.44732       4.46044       4.31168       3.97667       3.79334       3.23702       2.80623       2.28272       2.00139       1.55851       1.22471      0.926614      0.723459      0.524584      0.373511      0.259473      0.178880      0.121768     0.0775747     0.0490397     0.0310310     0.0178123     0.0110251    0.00617948    0.00328224    0.00185530   0.000919864   0.000482573   0.000244866   0.000109156   5.42349e-05   2.17863e-05   9.39003e-06
  25  18 3684.7049    1.9707  4.2805 11.3718 -0.0017  0.0639   0.0250   0.1728    0.0373   0.0000   440.2473      -10.3673       7.20102       1.41145       9.20386      -1.20863      -7.67086       6.57871      -2.50259      -6.64769       2.74343       4.85493      -1.07132      -2.69622     -0.405818     -0.642078      -1.50057     -0.347431      0.611134      0.101419     -0.314633    -0.0102897    -0.0777853    -0.0213455     0.0579713     0.0109530   -0.00103370    0.00202181    0.00126936  -0.000244267   0.000248095   0.000399867   6.00921e-05   1.63945e-05   2.52062e-05  -9.88606e-06       3.94701       5.16031       5.71804       6.00573       6.09877       5.90215       5.39563       5.08380       4.50219       3.87420       3.17553       2.69190       2.12446       1.70395       1.27940      0.990127      0.717362      0.513563      0.356615      0.247885      0.163114      0.107139     0.0652905     0.0420403     0.0247385     0.0143225    0.00846253    0.00458842    0.00246937    0.00130971   0.000659315   0.000324018   0.000151869   7.26725e-05   2.90713e-05   1.24179e-05
  25  19 3831.1134    1.6833  5.8069 10.8940 -0.0072  0.0770   0.0191   0.2094    0.0363   0.0000   437.8936      -2.90835       5.18957     -0.981949       3.14727       6.49137       2.03460      -18.8493       3.93245       6.78456       1.39721      -1.98405      -3.42983       1.75524    0.00725837      0.258938      -2.20745     0.0233906     -0.135642     -0.146339      0.192542    -0.0291811     0.0735637    -0.0172700    -0.0120831    -0.0194227   -0.00985764   -0.00688074   0.000637101  -0.000194851   0.000863945  -0.000705832   6.92216e-05  -2.43033e-05  -3.46947e-06   3.18278e-05       4.75222       6.11662       6.78921       7.34881       7.14278       7.04392       6.62680       6.06682       5.20829       4.75229       3.90337       3.21421       2.59177       2.07285       1.59305       1.17096      0.867609      0.627067      0.431244      0.300064      0.203646      0.132893     0.0823072     0.0512228     0.0317484     0.0180559     0.0107446    0.00591732    0.00315424    0.00165799   0.000852786   0.000408854   0.000196763   8.88284e-05   3.67215e-05   1.62454e-05
  25  20 3977.3546    1.3371  7.7771 10.5449 -0.0046  0.1024   0.0158   0.2841    0.0356   0.0000   443.6756       2.94519       32.2594       5.87641       7.00393      -15.1020      -25.8089      -2.37502      -2.24490     -0.942731      -2.34167      -3.87320       4.65715       2.19727     -0.940114      -1.39877       1.88781     0.0383884    -0.0204959     -0.227864     0.0136817    -0.0260032   -0.00553101     0.0597880    -0.0431763    -0.0103812   -0.00789530    0.00745412    0.00673867   0.000620646  -7.39784e-05   0.000300647   0.000134778  -2.85431e-05  -2.17416e-05  -3.47988e-05       6.23212       8.17939       9.33486       9.73168       9.62751       9.48653       8.72095       8.14852       7.21394       6.01332       5.31905       4.34182       3.45508       2.71382       2.08486       1.59425       1.18106      0.831900      0.590716      0.399598      0.263766      0.175701      0.110071     0.0689606     0.0416582     0.0247987     0.0136390    0.00788169    0.00413492    0.00215317    0.00113290   0.000546366   0.000261981   0.000123056   5.04044e-05   2.22919e-05
  25  21 4123.6202    1.1424  9.6971 10.2765 -0.0084  0.1262   0.0134   0.3494    0.0338   0.0000   428.1375      -6.13260       25.4609      -3.86393       14.5299      -13.5431       2.77104      -10.6841      -2.62967      -1.82562      -8.68599      -6.83372     -0.918221       3.18877       5.60588     -0.163123      -4.75169     0.0239835      -1.13547      0.169710      0.606281    -0.0691766    -0.0409097     -0.227081    -0.0144393     0.0528015     0.0294902   0.000401330    -0.0126503    0.00334705    0.00336514  -0.000283270   0.000196947  -3.34263e-05  -7.61419e-05  -1.31589e-05       7.76685       9.92600       11.7186       11.6967       12.1370       11.7183       10.7904       10.0618       8.81637       7.56632       6.51343       5.29671       4.31817       3.40448       2.57903       1.94828       1.44070       1.02920      0.730947      0.493231      0.333406      0.215613      0.141253     0.0849650     0.0527532     0.0309995     0.0172131    0.00983892    0.00533754    0.00276524    0.00142676   0.000701298   0.000335240   0.000149016   6.42884e-05   2.67593e-05
  25  22 4269.1582    0.9307 12.3165 10.0829 -0.0012  0.1722   0.0108   0.4575    0.0304   0.0000   409.3530      -13.8136       26.5364       1.18857      -29.9222      -6.72903       7.60007      0.109772      -38.2880      -10.2291       4.71942      -4.42224       3.43205      -6.09342      0.557683       1.91278       1.47167     -0.360063       1.80898      0.782073     -0.567640      0.132016     0.0229313     -0.112691     -0.107502     0.0427710     0.0391367   -0.00265091    0.00199287   -0.00220941    0.00152203  -0.000200082  -0.000166902  -0.000150621   5.40816e-05   7.03497e-05       10.3314       13.5121       15.6117       16.0577       16.1720       16.0670       14.5936       13.5177       11.9892       10.4430       8.67425       7.19269       5.86026       4.61909       3.53673       2.65954       1.94967       1.40129       1.01712      0.668699      0.454557      0.301957      0.189861      0.118977     0.0711241     0.0420778     0.0242210     0.0134138    0.00731429    0.00386952    0.00200847   0.000967530   0.000452850   0.000214002   8.50801e-05   3.78390e-05
  25  24 4561.2880    0.6086 16.0016  9.8260  0.0030  0.2755   0.0079   0.6992    0.0242   0.0000   436.4079      -17.8944       54.0200       22.5507      -2.12056      -47.8572       10.1659      -22.5719       38.2168      -9.45562       4.61285       6.10867      -6.82953       5.03160       1.30622       9.41089     -0.594234       4.45017      -1.86789      -1.64105     -0.707467       1.16648      0.346377     -0.358232    -0.0723769      0.153475    -0.0176791    -0.0134593   -0.00157269    0.00606496   -0.00148997   -0.00107285   0.000438685   0.000109847  -6.55287e-05   4.73371e-06       16.9591       21.9749       24.9618       25.4333       25.9690       25.3171       23.6001       21.5170       19.3009       16.8721       14.3903       11.8348       9.62119       7.58982       5.82367       4.41621       3.20459       2.33133       1.62821       1.13452      0.757360      0.499368      0.317214      0.200249      0.121668     0.0719545     0.0415008     0.0237867     0.0126519    0.00687018    0.00345710    0.00172937   0.000815200   0.000381156   0.000147829   6.41330e-05
  26   9 2365.9856    1.3199  0.8111 10.6894 -0.0020  0.0236   0.0307   0.0573    0.0642   0.0000   439.3677      0.784804       17.0914       3.69540      -2.87751       3.03183       4.82528     -0.476156      0.179968     -0.962028      -1.47013     -0.209546     -0.759629     -0.530705     -0.767292     -0.355214      0.384041      0.167854     0.0278969     0.0422338    -0.0171261   -0.00787168     0.0139572     0.0121263    0.00788743   -0.00775519    0.00214707   0.000417460    0.00146303  -0.000548477   7.79612e-05  -4.30135e-05   0.000111791   4.09076e-06  -1.69959e-05  -1.71363e-07       1.49358       1.87809       2.03832       2.07082       2.15423       2.09714       2.08796       1.86498       1.63152       1.31669       1.19964      0.997655      0.853950      0.681261      0.522677      0.369552      0.256344      0.197425      0.140114      0.100930     0.0720747     0.0499022     0.0308458     0.0189499     0.0114417    0.00675224    0.00385380    0.00216585    0.00118767   0.000616588   0.000338621   0.000172653   8.15797e-05   4.10528e-05   1.82347e-05   7.68968e-06
  26  10 2521.1419    1.8391  0.9675 11.1222 -0.0103  0.0291   0.0390   0.0603    0.0734   0.0000   439.5423      -1.13807       16.3567     -0.450233     -0.675885       3.30391       3.88774      -1.95107      -2.53126      -2.37988     -0.131030      0.163853     -0.511345      0.483013      0.776305     -0.278067     0.0400777    -0.0430947    0.00371670     0.0774209     0.0364934    -0.0568157     0.0588352    -0.0167281    -0.0154024    0.00570993    0.00457536   -0.00103031   -0.00178695   0.000467478  -0.000260975  -0.000149499  -1.01493e-05  -7.09133e-05   7.13309e-06   8.50397e-06       1.52750       2.39401       2.24415       2.73179       2.51336       2.60046       2.33419       2.21108       1.84168       1.77284       1.34807       1.20525      0.889990      0.754882      0.549560      0.451527      0.318122      0.249048      0.172591      0.114445     0.0773312     0.0486367     0.0339781     0.0218957     0.0132563    0.00841758    0.00447825    0.00274858    0.00143856   0.000824865   0.000421288   0.000208104   0.000108112   4.65175e-05   2.17728e-05   9.32796e-06
  26  11 2674.2930    2.3831  0.9337 11.6359 -0.0049  0.0262   0.0506   0.0577    0.0831   0.0000   440.2162      -2.70458       11.7269      0.227591      0.600424       1.32769       2.25667       1.26479     0.0963275     -0.705307       2.93995      0.300220     -0.708723       1.44985     -0.570770      0.696046      0.296056     -0.132245      0.146895     0.0334733    -0.0143189    -0.0439967     0.0304710   -0.00503832    0.00166182   -0.00876569   -0.00396784   -0.00143710   0.000390718  -0.000820833  -0.000345883   0.000460503  -5.51737e-05  -7.25562e-06   3.31126e-06  -1.93872e-05       1.53802       2.16544       2.24644       2.50426       2.51629       2.33090       2.30193       2.06376       1.87219       1.49758       1.37744       1.14488      0.912091      0.709101      0.552024      0.420502      0.317809      0.224526      0.158293      0.114002     0.0718451     0.0498466     0.0328012     0.0210072     0.0119857    0.00780139    0.00442650    0.00257762    0.00132246   0.000750241   0.000374226   0.000211028   9.07890e-05   4.70371e-05   2.10491e-05   9.97030e-06
  26  12 2826.5031    3.1998  0.7822 12.2363  0.0002  0.0214   0.0713   0.0511    0.0707   0.0000   439.2031      -1.00277       14.0490       1.83732      -1.31782     -0.907197      -2.01209     -0.579245       1.59545       1.64894      -1.08575     -0.940927      0.958133     -0.594399     0.0414226     -0.389116      0.321910     -0.118145      0.182554     -0.161639    -0.0188083     0.0837221     0.0445487     0.0184391     0.0139519    0.00423897   -0.00265308   0.000962716   0.000916669   0.000349733  -4.18973e-05   0.000318006   2.34941e-05  -7.38422e-05  -1.76322e-05  -3.03158e-06       1.34917       1.72993       1.86761       1.94199       1.92467       1.86399       1.70913       1.63748       1.48253       1.31622       1.18469      0.944892      0.805017      0.616713      0.478659      0.362403      0.270021      0.189280      0.132189     0.0916118     0.0636782     0.0407214     0.0257619     0.0166660     0.0100337    0.00615141    0.00338049    0.00209032    0.00108658   0.000615348   0.000300087   0.000152259   7.75231e-05   3.61751e-05   1.71607e-05   7.43729e-06
  26  13 2977.3431    3.6646  0.7751 12.5842 -0.0055  0.0285   0.0910   0.0526    0.0725   0.0000   437.7203     -0.609005       14.6187      -1.72723      -1.94353      -2.61983      -1.11586       1.99886       1.81640     -0.956972     -0.806601     -0.499995      0.233665     -0.113255     -0.119522    -0.0681875     -0.395008     -0.603908      0.172741     0.0877407    -0.0740060    -0.0630316     0.0128368    -0.0255191   -0.00453463    0.00559876    0.00315028   -0.00163278   0.000634369    0.00108110  -0.000543619  -0.000175513   3.04135e-05   3.78106e-06  -2.27929e-06  -1.19414e-06       2.09873       2.61215       2.71776       2.50936       2.30836       2.14738       2.73046       2.84059       2.44329       1.90649       1.52774       1.09148      0.763455      0.698284      0.679770      0.584972      0.450011      0.349869      0.236807      0.154567     0.0958221     0.0588492     0.0347686     0.0209785     0.0115276    0.00645472    0.00383599    0.00226617    0.00119479   0.000625017   0.000326339   0.000166301   8.23429e-05   4.10478e-05   1.67572e-05   8.23647e-06
  26  14 3126.8376    3.9279  0.8675 13.1112 -0.0012  0.0252   0.0920   0.0601    0.0689   0.0000   441.7825      -1.27007       15.0821       2.84373      -2.94903      -3.91419      0.576889       1.43127       1.01900       2.10353       2.08009      0.275428      -2.19239     -0.315088     -0.309480      0.476851      0.112029     -0.250915     -0.127803    -0.0620353     0.0325332     0.0665240   -0.00533357     0.0146341  -0.000157259    0.00466899    0.00328239   -0.00504112    0.00136694   0.000230443   0.000268345   5.86854e-05   8.37415e-05   6.55681e-05  -3.08931e-05  -1.01225e-05       1.54040       2.14673       2.15591       2.26659       2.36767       2.23168       2.19947       1.95240       1.76423       1.51388       1.30247       1.09413      0.895654      0.743449      0.543820      0.413479      0.287256      0.214764      0.157887      0.106761     0.0756759     0.0480942     0.0325349     0.0201722     0.0117711    0.00729027    0.00399185    0.00233967    0.00126960   0.000699268   0.000368402   0.000182495   8.82784e-05   4.10961e-05   1.78458e-05   8.17133e-06
  26  15 3275.1966    3.7727  1.2161 12.8011 -0.0101  0.0301   0.0760   0.0759    0.0877   0.0000   440.8698       2.48943       11.9937       1.06386      0.841276      -4.06473      -3.54040      -1.37099      -1.45854     -0.487357      0.268284      -1.55205     -0.610716     -0.246700      0.439301      0.436969     -0.485985    -0.0646037     0.0944136     0.0662731     0.0456844    -0.0403616  -0.000457765     0.0178322     0.0372153    -0.0156269   -0.00133674    0.00169290   -0.00177269   0.000318708   0.000358036   0.000222649  -3.98444e-05  -5.44113e-05  -2.48575e-05  -7.79712e-07       1.81187       2.48265       2.78475       2.89179       2.97358       2.92298       2.68081       2.43482       2.13149       1.89137       1.54340       1.23091      0.989730      0.812473      0.612152      0.499376      0.353623      0.258256      0.184091      0.128012     0.0847726     0.0571581     0.0373847     0.0210227     0.0147319    0.00822443    0.00516599    0.00285452    0.00163834   0.000877423   0.000446534   0.000238663   0.000112041   5.70883e-05   2.19308e-05   1.11452e-05
  26  16 3423.2631    2.9333  1.8498 12.3125 -0.0128  0.0389   0.0514   0.0987    0.0630   0.0000   440.5853      -1.42748       11.6191      -2.07717      -4.04345       7.49424       4.03690      -2.18823       1.44354       4.24721     -0.864465       2.82246       2.51646      -1.07408      0.516990     -0.858844      0.428611      0.267232    -0.0219834    -0.0158531      0.162323     -0.225881    -0.0630243    -0.0408561     0.0426226     0.0147086   -0.00243986   -0.00240984    0.00156119   0.000115594   0.000352221   0.000192833  -0.000147162  -0.000124271   4.87152e-05  -1.11862e-05       2.28473       3.19595       3.37381       3.66007       3.57108       3.42444       3.19234       3.00879       2.66821       2.40946       2.02719       1.74366       1.40549       1.11232      0.851728      0.634439      0.496716      0.335804      0.244079      0.165194      0.116702     0.0733863     0.0490142     0.0306233     0.0194752     0.0115305    0.00665243    0.00388141    0.00220171    0.00114943   0.000613727   0.000314130   0.000149302   7.51507e-05   3.23382e-05   1.41780e-05
  26  17 3570.8565    2.4424  3.0676 11.6311 -0.0038  0.0481   0.0325   0.1339    0.0449   0.0000   440.4095      -5.04628       5.35214       10.7204       5.61826       4.35604      0.266651      -2.38996      -1.76177       5.69417      -2.26963      -1.51151      -4.53079       1.19156     -0.920692     -0.583992     -0.943548      0.254738      0.320147      0.110771      0.276145     0.0403901     0.0923693     0.0582670    -0.0283234    0.00107735     0.0202526   -0.00209328   -0.00130716    0.00117758  -0.000388412  -0.000412401  -3.55361e-06  -9.83457e-05  -7.33800e-05   6.72231e-06       2.77075       3.75209       4.08785       4.31183       4.46353       4.33867       3.96861       3.65276       3.38991       2.82294       2.51506       1.96483       1.64469       1.31629       1.00261      0.784352      0.573459      0.417820      0.304008      0.206576      0.134523     0.0942859     0.0585644     0.0384271     0.0234694     0.0138733    0.00838996    0.00472075    0.00258070    0.00142646   0.000755829   0.000385187   0.000184931   8.95958e-05   3.79221e-05   1.76924e-05
  26  18 3718.0917    1.9479  4.6285 11.1664 -0.0043  0.0659   0.0233   0.1701    0.0383   0.0000   426.7125      -5.38077       23.2519      -1.08436      -9.14555     -0.310065      -3.70756      -2.20951     -0.106093       4.54037      -1.61906       1.43257      -2.99537      0.192983       2.44496      -1.58010     -0.984899      0.741351     -0.267947     -0.368961     0.0986197      0.263399     -0.153658    -0.0966686     0.0758840    0.00288780    -0.0238415    0.00669455    0.00356392   0.000111336   -0.00448943  -0.000442516   0.000418400   0.000124158  -0.000107921  -4.93131e-06       4.03447       5.25265       5.81677       5.99581       5.97229       6.04115       5.59229       5.28918       4.56022       4.00451       3.43954       2.85084       2.36724       1.87503       1.42393       1.09467      0.808132      0.589855      0.424689      0.290845      0.194705      0.132635     0.0838742     0.0544313     0.0330644     0.0194937     0.0111596    0.00640949    0.00349508    0.00190416   0.000997795   0.000511769   0.000245673   0.000120765   5.32270e-05   2.34288e-05
  26  19 3865.0459    1.6025  6.5851 10.6578 -0.0017  0.0833   0.0173   0.2267    0.0363   0.0000   439.0235      -1.77745      0.845626      -10.7691       9.74871       14.6468       1.02123      0.709059       7.91360      0.477414       1.69922       2.59018      -1.84172     -0.490641      -1.03875       1.26073      0.258900     -0.273277     -0.337680      0.603839    -0.0955607     0.0375506    -0.0966666    0.00309236     0.0698738     0.0217130   -0.00671572   -0.00654839    0.00186053   -0.00191697   0.000238764   0.000781128  -0.000243397   0.000129024   2.65284e-05   4.71744e-05       4.86407       6.32190       7.07686       7.31580       7.59956       7.18787       6.72079       6.33638       5.74378       4.93742       4.29606       3.55964       2.93451       2.30915       1.76861       1.37800       1.01711      0.746015      0.527292      0.359574      0.245969      0.163987      0.105729     0.0674005     0.0417612     0.0252040     0.0148143    0.00840817    0.00472978    0.00249664    0.00134590   0.000689750   0.000335687   0.000163020   7.28153e-05   3.16917e-05
  26  20 4011.8275    1.3348  8.0980 10.3924 -0.0048  0.0983   0.0144   0.2752    0.0337   0.0000   440.1975      -1.99299      -1.56632       19.6749      0.340745      -6.73284       9.10300      0.740748       2.15169       7.27001       7.26582      -3.27293      -9.88141      -2.74840     -0.595527      -2.88394      0.164506      0.744210      0.930055      0.276970     -0.410432      0.289002      0.153770     -0.112858    -0.0877624     0.0640650    0.00423536   -0.00397261   -0.00963585  -0.000452398  -0.000990215  -0.000808691  -0.000236958   3.70135e-05   0.000117120   4.01533e-06       5.71126       7.56560       8.43466       8.74216       8.89058       8.51642       8.25246       7.55662       6.65392       5.98533       5.15095       4.21344       3.50746       2.75037       2.17255       1.63500       1.22139      0.873469      0.629902      0.436601      0.300049      0.198036      0.127451     0.0815157     0.0488532     0.0304240     0.0174860     0.0101198    0.00557717    0.00306103    0.00156684   0.000803171   0.000402220   0.000186488   8.38673e-05   3.74835e-05
  26  21 4158.3698    1.0823 10.3258 10.1789 -0.0026  0.1346   0.0123   0.3692    0.0317   0.0000   435.4676       14.2566       20.6602       7.36351       2.99342       16.8472      -14.2715       14.4247       13.6461       19.1182      -7.78375       1.59672      -2.91525     -0.284503       4.95219      0.317386      -1.73712     -0.500679      0.456130     -0.103106    -0.0655360      0.127781     -0.224987     -0.169001    -0.0118880     0.0264088     0.0269584     0.0264937    -0.0126272    -0.0129021    0.00174884    0.00129981  -0.000456720   0.000205106  -0.000156803   2.88013e-05       7.64900       10.1997       11.5554       12.1259       12.0897       11.8666       11.4246       10.2479       9.29555       7.98419       6.91526       5.59332       4.58693       3.71849       2.88175       2.20035       1.64391       1.20021      0.867659      0.598920      0.408796      0.273971      0.177866      0.113344     0.0698321     0.0422992     0.0251924     0.0143655    0.00801544    0.00441910    0.00233647    0.00117944   0.000604345   0.000277204   0.000120612   5.46236e-05
  27   8 2229.7340    1.0170  0.7435 10.1462 -0.0074  0.0243   0.0246   0.0554    0.0606   0.0000   439.2666      -3.66975       19.9811       1.96352      -3.09792      0.350032       4.11272      0.406063       2.42795      -1.71771       1.26924     -0.421723      -1.80055     -0.912307     -0.447346      0.151921      0.157391      0.497244      0.156909    -0.0460551     -0.104325    0.00808709     0.0576696    -0.0277440   -0.00858780    0.00855580   -0.00240333   -0.00192873   -0.00151418   -0.00154754   0.000552511  -5.45555e-05  -1.68121e-06  -0.000132309   2.57798e-05   1.71925e-05       1.50790       1.92373       1.88276       2.08957       2.17096       2.12867       2.05754       1.80149       1.74223       1.58762       1.40236      0.954233      0.819339      0.680299      0.559031      0.458029      0.353940      0.237955      0.174099      0.122311     0.0924263     0.0599684     0.0369923     0.0223437     0.0131116    0.00853750    0.00511835    0.00340996    0.00194039    0.00108312   0.000571290   0.000271508   0.000139177   6.25869e-05   3.12414e-05   1.42341e-05
  27   9 2390.9311    1.4146  0.8616 10.6115 -0.0025  0.0252   0.0309   0.0571    0.0651   0.0000   439.6311      -4.59870       13.6206     -0.178339      -1.44181       2.63042      -3.97643       1.71820      -1.01197    -0.0384390      0.316928       1.05233       1.03795      0.374059      -1.04963      0.142375      0.303734     -0.273896     -0.165309    -0.0118054      0.103269     0.0871775     0.0872227    -0.0255961    -0.0143703   -0.00656628    0.00550117   -0.00306624  -0.000452875  -0.000721124  -0.000373460   1.75464e-05   0.000126791   9.86557e-05   1.49121e-05  -7.37098e-06       1.34949       1.85602       2.02078       2.32822       2.12506       2.11970       2.11151       1.84265       1.60457       1.53201       1.24556       1.02280      0.839144      0.715754      0.506103      0.407232      0.320187      0.228808      0.154548      0.114350     0.0835416     0.0513031     0.0344032     0.0224694     0.0140341    0.00835647    0.00518256    0.00313173    0.00173867   0.000984736   0.000515733   0.000276687   0.000135242   7.41087e-05   3.14919e-05   1.59440e-05
  27  10 2547.4871    1.9289  0.8938 11.2387 -0.0078  0.0252   0.0419   0.0571    0.0684   0.0000   439.4711      0.495377       16.2159      0.405977      -4.22528       2.94009       2.05205       3.08301     -0.221550      -2.60208     -0.652632      0.887686       1.78702      0.138731     -0.449064    -0.0874675     -0.117344     -0.196373      0.151833     0.0416744     -0.104969     0.0533921     0.0158925    0.00997894     0.0325480   -0.00270494    -0.0122495   -0.00238425    0.00130800    0.00231239   6.47955e-05   2.73934e-06   8.25124e-05  -4.53985e-05  -3.93109e-05  -2.45233e-05       1.31887       1.87550       2.01097       2.04779       2.23305       2.15250       1.97937       1.95477       1.56417       1.49361       1.24134      0.983407      0.859042      0.672908      0.532576      0.408307      0.303911      0.230535      0.170143      0.115350     0.0789810     0.0552500     0.0342684     0.0245481     0.0138921    0.00921291    0.00531955    0.00301521    0.00180078   0.000942769   0.000531716   0.000276282   0.000138693   6.91179e-05   3.01418e-05   1.39994e-05
  27  11 2701.9772    2.4499  0.8979 11.5963 -0.0022  0.0232   0.0518   0.0545    0.0794   0.0000   436.2034     -0.247757       13.3286      -2.14487      -2.42182      -1.08723       2.75460      0.253265      -4.23760      0.594191    -0.0190637       1.25250      0.840041     -0.438172     -0.765858    -0.0495182    -0.0436533     -0.197009     -0.258559      0.147074    -0.0190515    -0.0209951    -0.0172855   -0.00449142     0.0136897    0.00400792   -0.00366471    0.00242185    0.00270819   -0.00110918  -0.000637660  -0.000232326   7.43989e-05  -3.09265e-05   4.01745e-08  -1.81043e-05       1.46298       1.85031       2.00705       2.18691       2.27411       2.12785       2.02240       1.85795       1.71481       1.43500       1.20718      0.985479      0.803117      0.648642      0.509892      0.392527      0.295604      0.227517      0.163403      0.106686     0.0766220     0.0525267     0.0337130     0.0214107     0.0132331    0.00814626    0.00518947    0.00295333    0.00164279   0.000927078   0.000491812   0.000261839   0.000135209   6.69439e-05   3.31930e-05   1.42224e-05
  27  12 2855.2807    3.2794  0.7849 12.4569 -0.0040  0.0236   0.0757   0.0559    0.0737   0.0000   440.5164      0.447354       15.3257     -0.380876      -3.53300      -2.24869     0.0876196       2.24359      -1.89273       1.77007       2.30861      0.560453      0.294846     -0.696775    -0.0876851     -0.505677     -0.176730    -0.0772593      0.205658     -0.211764    -0.0927186     0.0453281     0.0532623    -0.0365604    0.00966547   -0.00442902   -0.00625435  -0.000780839   -0.00180647   -0.00183734  -0.000538022  -0.000199427   5.68205e-06  -2.98352e-05  -3.95396e-05   3.58725e-06       1.39565       2.07034       2.12986       2.43455       2.31200       2.44263       2.13953       2.09492       1.61317       1.50583       1.18947       1.02667      0.794503      0.671169      0.488747      0.389893      0.269113      0.213542      0.143633      0.106777     0.0738588     0.0505602     0.0335368     0.0207107     0.0129819    0.00794480    0.00469844    0.00277285    0.00154669   0.000827283   0.000441598   0.000235422   0.000115140   5.79923e-05   2.64577e-05   1.22869e-05
  27  13 3006.8754    3.8568  0.8368 12.6159 -0.0030  0.0231   0.0841   0.0540    0.0706   0.0000   439.8311      0.315661       14.9942     -0.188218      -3.38803     -0.364005       1.91646      -1.13032      -2.38140      0.544302      -1.26099       2.15987      0.172729     -0.897059     -0.728492      0.649557      0.427783      0.117985      0.180384     -0.132003    -0.0633393    -0.0158988     0.0588156    -0.0321530    -0.0206423  -0.000810608   0.000265537  -0.000425469  -0.000845251  -0.000250007  -0.000322133  -0.000291006   4.72422e-05  -3.91336e-05  -4.59805e-05   6.81308e-06       1.30272       1.81997       1.90701       1.99204       2.06565       1.91288       1.90790       1.69509       1.54403       1.34549       1.22136      0.994700      0.872969      0.595572      0.523350      0.383439      0.297722      0.230448      0.153673      0.107129     0.0686585     0.0494918     0.0297295     0.0214143     0.0127847    0.00809488    0.00505153    0.00280734    0.00159306   0.000845019   0.000445176   0.000244621   0.000120998   6.24090e-05   2.90019e-05   1.34001e-05
  27  14 3157.1519    3.9212  0.8449 13.0093 -0.0109  0.0245   0.0894   0.0575    0.0654   0.0000   439.8386     -0.194557       12.2803      -1.27974       2.57240      -4.78167     -0.839579     -0.587795      -1.39940      -1.48696       2.06290      -1.65213       2.29585     -0.726687     -0.853713     0.0783712      0.387319     -0.512983      0.205800      0.172493     0.0194894    -0.0253635    -0.0622249     0.0242853    0.00925320     0.0124961   -0.00375731    0.00191629   -0.00159832  -0.000677912  -0.000448466   5.24534e-05  -8.53530e-05  -7.24454e-05  -1.02059e-05  -1.22966e-05       1.39729       1.94668       1.95900       2.15269       2.36566       2.19017       2.13701       1.85402       1.66818       1.41374       1.26604       1.03912      0.858349      0.655730      0.515785      0.394490      0.309669      0.223768      0.152087      0.109535     0.0807942     0.0528694     0.0357476     0.0218469     0.0142394    0.00890462    0.00551507    0.00312013    0.00191060   0.000943718   0.000547982   0.000248497   0.000140019   6.19559e-05   3.36632e-05   1.44613e-05
  27  15 3306.4133    3.5097  1.4034 12.6359 -0.0078  0.0325   0.0672   0.0782    0.0793   0.0000   438.5792      -1.05107       16.0900       3.90348     -0.439199      -1.03631      -2.47440      -2.50835      -3.75202      -1.37043       1.03577      0.311822      0.404176      0.946722      0.281941      -1.04320    0.00790723      0.181686     -0.547956     -0.238757     0.0262167      0.170746     0.0227999    -0.0218800     0.0122419    0.00237204     0.0152376    0.00257498    0.00367605    0.00249140   0.000290097  -0.000516573  -0.000294989  -1.78876e-05   2.15594e-05  -2.98397e-05       1.79450       2.34028       2.58517       2.79379       2.88309       2.68665       2.60687       2.41316       2.21923       1.90768       1.62139       1.35187       1.10616      0.879176      0.716913      0.549440      0.416467      0.303241      0.227104      0.160376      0.107526     0.0728948     0.0470888     0.0321627     0.0195293     0.0127319    0.00711009    0.00436591    0.00248606    0.00143522   0.000793363   0.000396945   0.000213698   0.000100010   4.89645e-05   2.25961e-05
  27  16 3455.0974    2.8411  2.0909 12.2535 -0.0008  0.0421   0.0476   0.1074    0.0604   0.0000   437.2897     -0.909764       15.1397      -4.61811       1.21052      -1.07426      0.486275      -2.74729      -2.81121       2.77565       2.54345      -3.04296     -0.216780     -0.406652      0.152847     -0.370442      0.840882     -0.341029     -0.187316      0.276590    -0.0827311    -0.0632679      0.147738     0.0308694    0.00394755    -0.0182060    0.00201328    0.00275431   0.000543997   -0.00102354  -0.000753282  -0.000144172   0.000151672   3.76788e-05  -1.50156e-05   3.78006e-05       2.41993       3.04591       3.26438       3.60771       3.71416       3.69470       3.40539       3.03371       2.79901       2.40938       2.24179       1.79682       1.44277       1.16077      0.935572      0.700814      0.537598      0.394767      0.294470      0.203813      0.132458     0.0927028     0.0627156     0.0399444     0.0263136     0.0162883    0.00983142    0.00570660    0.00334522    0.00178004    0.00103132   0.000528285   0.000267241   0.000128188   5.81846e-05   2.68208e-05
  27  17 3603.3438    2.2021  3.1478 11.7713 -0.0025  0.0540   0.0308   0.1389    0.0416   0.0000   441.1904      -2.83988       1.57831       7.73577      -1.52566      -10.1799       7.33881      -2.56371       4.10125       5.61845      -2.08239      -1.78801       5.47085       1.40056      -1.77304      0.219383       1.73368     -0.614478     -0.839049      0.647294      0.214935   -0.00689920     0.0832379    -0.0121870    -0.0703804    0.00213212    0.00622493   -0.00199936   0.000568148  -0.000388395   -0.00319942  -0.000118422  -7.34021e-05   9.72067e-05  -5.61125e-05  -4.54350e-05       3.16232       4.30355       4.65674       4.71415       4.89950       4.53981       4.50284       3.96776       3.76277       3.25580       2.94400       2.57897       2.10951       1.70075       1.27294      0.987830      0.711857      0.522455      0.371661      0.258462      0.185073      0.121651     0.0832643     0.0517190     0.0344784     0.0203620     0.0123659    0.00727652    0.00390980    0.00238743    0.00117119   0.000640750   0.000318381   0.000165595   7.34635e-05   3.46003e-05
  27  18 3751.4354    1.8582  4.9448 11.0960 -0.0033  0.0681   0.0211   0.1739    0.0363   0.0000   437.5968      -8.72683       20.4069      -5.19537      -2.73970     -0.297218      -5.75890       6.10052       12.6272      -5.86734       2.35760       2.02036      -4.17119      -2.83071      0.809710       1.84987     -0.555897     -0.915169    -0.0802489     -0.308297     0.0616039      0.276900    -0.0124615     0.0895313     0.0204801   0.000135250    -0.0154410    0.00946647   -0.00625303   -0.00282936    0.00244756   -0.00142327   0.000460612   0.000128057   4.30294e-05   2.77935e-05       3.93507       5.29980       5.77655       6.02150       6.06851       5.99311       5.62394       5.34037       4.65713       4.18034       3.48068       3.05784       2.47700       2.01764       1.60415       1.16394      0.882032      0.629526      0.477368      0.327434      0.230761      0.156314      0.104180     0.0654488     0.0417639     0.0250210     0.0149142    0.00869200    0.00491226    0.00272798    0.00151058   0.000781385   0.000405213   0.000195911   9.03789e-05   4.17798e-05
  27  19 3898.8797    1.5010  6.6646 10.8034 -0.0056  0.0844   0.0168   0.2374    0.0322   0.0000   441.1124       7.55694       8.48252       9.18565       2.06208      -1.84135       7.42942       2.51161      -5.98815      -5.91179      -5.97445       2.25120      -1.70184     -0.146757       2.95713       3.09994     -0.161987      -1.58664      0.686726     -0.258272      0.111357      0.264799    -0.0403163     -0.127503     0.0530149     0.0188793     0.0109162    -0.0118379    0.00716460    0.00124842   -0.00240922    0.00107755    0.00124750   0.000222149   1.63961e-05   2.59747e-05       4.79598       6.40940       7.23081       7.50068       7.83163       7.51274       7.15069       6.49326       5.76138       5.17714       4.39800       3.61429       3.00610       2.36344       1.91194       1.45995       1.07062      0.828719      0.573912      0.407039      0.287157      0.191190      0.127509     0.0815338     0.0513288     0.0319745     0.0194332     0.0113203    0.00651207    0.00370887    0.00194903    0.00104859   0.000526659   0.000266563   0.000117826   5.39341e-05
  27  20 4046.3351    1.2287  8.5709 10.4280  0.0001  0.1097   0.0141   0.2963    0.0327   0.0000   441.6673      -7.11967       1.20575       12.4559     -0.570726      -11.5016      0.736191       1.97803       9.47054     -0.887465      -1.12009      -6.34259       5.84780      -3.92360      -3.27234       1.88452     -0.454024     -0.490054     -0.387115      0.696269      0.261410      0.178221      0.226779     -0.243040    -0.0681953    -0.0154776    -0.0116770    0.00387499   -0.00207483    0.00225648   -0.00136237   -0.00150878   0.000463818   0.000165120  -9.45254e-05  -0.000139050       6.09497       8.15961       9.16305       9.42933       9.83594       9.36234       9.06359       8.37137       7.48233       6.54157       5.58268       4.78206       3.84972       3.19668       2.46119       1.92444       1.41675       1.04536      0.759162      0.540374      0.380402      0.255658      0.172683      0.108742     0.0682529     0.0424540     0.0251478     0.0149471    0.00861613    0.00473437    0.00260889    0.00137038   0.000698420   0.000350357   0.000157670   7.38480e-05
  27  21 4193.3231    1.0329 10.7403 10.2249 -0.0060  0.1418   0.0119   0.3809    0.0304   0.0000   440.0889      -14.4301       7.97237      -15.7420      -10.2884     -0.823549       12.7756      -14.2925      -27.4676       8.53984       6.67833      -6.20272       3.74375       3.34453      -1.91227      -1.27057       3.36695       2.58393      -2.69912      -1.66824      0.369225     0.0108832     0.0491797      0.304156    -0.0757897    -0.0567398    -0.0547123   -0.00677808     0.0179828    0.00536688   -0.00306421   0.000212713   0.000484663   5.78297e-05   0.000206758  -0.000130377       7.95862       10.4573       11.8522       12.2962       12.4202       12.3973       11.7287       10.5745       9.86062       8.41347       7.40926       6.16337       5.07282       3.95130       3.23481       2.49540       1.85333       1.40338       1.00305      0.710529      0.491514      0.326438      0.216131      0.144494     0.0897875     0.0554100     0.0338682     0.0196863     0.0113856    0.00633053    0.00344696    0.00184814   0.000911271   0.000471399   0.000202137   9.94240e-05
  28   7 2083.8529    0.7141  0.6824  9.6360 -0.0073  0.0246   0.0180   0.0509    0.0557   0.0000   443.2144       1.37602       18.5000     -0.120315      -1.91050      0.235824    -0.0361991      0.926885     -0.446846     -0.740691      0.121079     -0.423741     -0.429376      0.125001      0.129191     -0.270799    0.00289437     0.0235160      0.310898     0.0495653     0.0195585    -0.0526208   -0.00810077     0.0106323   -0.00378519   -0.00125920   -0.00365762    0.00694542    0.00264558  -0.000647282   0.000738616   0.000406787  -8.26143e-05  -4.39672e-05   6.68977e-05   6.32444e-06       1.46733       1.79648       2.00138       1.98735       1.94615       2.03898       1.99624       1.85998       1.72905       1.67827       1.29385      0.962874      0.823650      0.610166      0.538648      0.476464      0.371880      0.272629      0.208856      0.142985     0.0969379     0.0662463     0.0445559     0.0249505     0.0154103     0.0101284    0.00597595    0.00377648    0.00223621    0.00134610   0.000701202   0.000359319   0.000208712   9.96203e-05   4.88385e-05   2.38411e-05
  28  10 2573.2754    1.9814  0.9664 11.4563 -0.0035  0.0250   0.0420   0.0624    0.0678   0.0000   442.3062     -0.375870       12.5579      0.497412       1.59107      -6.11575       1.18448       3.71884     -0.803939      -1.82346     -0.886782     -0.155924      -1.31326      0.951165      0.665534     -0.295836     0.0529763      0.149876     0.0257819      0.124880    -0.0438860   -0.00737615    -0.0351510    0.00745593    -0.0159735   0.000796827   -0.00223650   -0.00351977   -0.00233473   0.000767577   0.000126129  -0.000463708   4.80914e-05  -3.77502e-05   5.12058e-08   1.60146e-05       1.43061       1.90340       1.99577       2.12025       2.16923       2.14824       1.95213       1.87859       1.72848       1.50133       1.32001       1.09500      0.938030      0.769516      0.632011      0.452183      0.340915      0.248714      0.188525      0.132940     0.0980178     0.0621524     0.0440114     0.0280801     0.0189756     0.0116384    0.00698246    0.00387417    0.00225539    0.00144268   0.000747013   0.000445948   0.000208801   0.000111894   5.46180e-05   2.62824e-05
  28  11 2729.2850    2.6153  0.9858 11.7989 -0.0005  0.0258   0.0519   0.0585    0.0743   0.0000   441.5217      0.542254       14.2177      0.814444      -1.32981       1.47693      0.608485      -4.15390     -0.479793       1.59835      0.834234      0.458065     -0.525717    -0.0782403     -0.113316      0.521471      0.199833    -0.0964164      0.108381    -0.0180926     0.0513729     0.0750755     0.0285050    -0.0249175   -0.00159529   -0.00499897   -0.00521966   0.000444013  -0.000270201   -0.00216881    0.00162705   9.56761e-05   8.91719e-05  -0.000152210   7.52537e-05  -9.31008e-06       1.31805       1.84736       1.93835       2.12644       2.18896       2.09677       2.11756       1.86945       1.64770       1.44926       1.31042       1.05981      0.873163      0.733545      0.578296      0.434425      0.327347      0.250143      0.182000      0.131437     0.0880488     0.0645181     0.0406026     0.0285311     0.0176647     0.0117599    0.00684445    0.00402323    0.00241058    0.00132110   0.000791100   0.000409377   0.000211152   0.000113068   5.16221e-05   2.51725e-05
  28  12 2883.6300    3.3041  0.8026 12.4845 -0.0043  0.0227   0.0727   0.0523    0.0715   0.0000   439.0286      -2.02789       13.4678       1.68581      -1.66406      0.913638      -1.82734      0.499578     -0.189118      0.832118      -1.37503     -0.377866     -0.850121      0.682498       1.11622     0.0758558     -0.671738      0.128530      0.262516      0.121607     0.0693474   -0.00608432     0.0418207  -0.000678928  -0.000870015   -0.00924112    0.00486438    0.00290262  -0.000188360  -0.000483388  -0.000183638  -0.000426060   0.000345273   0.000115262   1.04995e-05   3.13067e-05       1.17768       1.69835       1.74156       1.87257       1.91986       1.86378       1.74239       1.66395       1.41858       1.33263       1.15909      0.988737      0.801466      0.679164      0.514286      0.410565      0.291889      0.233190      0.167632      0.115449     0.0806871     0.0558698     0.0358217     0.0252815     0.0153668     0.0106880    0.00603587    0.00369259    0.00211242    0.00122880   0.000667970   0.000367327   0.000189732   9.73923e-05   4.71433e-05   2.29278e-05
  28  13 3036.1303    3.8262  0.8356 12.8936 -0.0055  0.0221   0.0828   0.0545    0.0637   0.0000   438.3099     -0.425714       15.9166       2.23837      -4.16702      0.932733       5.67494     -0.688841     -0.454863      0.156921      0.147757      0.482187     -0.728277      -1.23509      0.315115     0.0368273      0.220484     0.0383654     0.0330383     -0.132939     -0.163855     0.0620699     0.0378629    -0.0134181    0.00192086   -0.00638293    0.00378258    0.00222790   -0.00262853   -0.00109718  -0.000695898   0.000119327  -0.000392487  -7.42817e-05   2.78528e-05  -3.52475e-05       1.26795       1.77237       1.94522       2.10935       2.16272       2.05478       1.97981       1.71952       1.59178       1.37800       1.20190      0.980523      0.786113      0.661505      0.498757      0.396214      0.292214      0.214190      0.161122      0.107943     0.0776344     0.0534403     0.0362058     0.0230518     0.0144575    0.00885627    0.00578950    0.00349803    0.00207934    0.00114073   0.000647255   0.000340681   0.000190229   9.22617e-05   4.52083e-05   2.21940e-05
  28  14 3187.0709    4.0109  0.9742 12.9140 -0.0039  0.0247   0.0825   0.0602    0.0698   0.0000   438.5582      -3.07380       12.6775      -1.36137     -0.466912     -0.292452      -3.84886     -0.740061     -0.257589      -1.29848       1.26343     -0.644626     0.0100739     -0.572679     -0.335490     -0.114673    -0.0388338     -0.303644     -0.258903    0.00588344    -0.0284736    -0.0279342     0.0159298     0.0479642     0.0113961    -0.0107817    -0.0112941    0.00719656   -0.00509001   0.000281268    0.00102518   0.000475875  -0.000231851  -1.38119e-05  -9.15773e-07  -5.55586e-05       1.43758       1.85922       1.99748       2.08345       2.00524       2.09159       1.96420       1.88594       1.66747       1.47433       1.26792       1.10662      0.931481      0.769311      0.607622      0.461551      0.329381      0.252317      0.180281      0.125751     0.0939290     0.0660899     0.0451712     0.0286481     0.0171793     0.0107514    0.00683099    0.00395029    0.00237918    0.00127451   0.000729983   0.000383188   0.000197867   0.000112112   5.34859e-05   2.54940e-05
  28  15 3337.0886    3.3536  1.4636 12.6570 -0.0104  0.0328   0.0615   0.0851    0.0676   0.0000   437.2548       3.39495       16.0958      -3.66671     -0.423023       4.39226      -1.36055      -2.23577       2.24714     -0.560934     -0.472299      -1.17347       1.85912      0.591455     0.0922192      -1.02728     0.0364987      0.680387    -0.0259575    -0.0633721     0.0265004     0.0313478   -0.00114363   -0.00706754     0.0152788    0.00933698     0.0134355     0.0110529   -0.00276688  -0.000354423    0.00148684   0.000288650  -0.000223121   7.93040e-05  -8.13551e-06   3.53665e-05       1.76143       2.44386       2.55058       2.75553       2.97188       2.79157       2.71401       2.38517       2.21133       1.88156       1.73504       1.35594       1.22788      0.958387      0.721246      0.596301      0.423552      0.334300      0.239616      0.168234      0.120688     0.0843070     0.0576931     0.0382314     0.0233588     0.0149635    0.00977295    0.00577545    0.00345678    0.00188702    0.00108522   0.000560359   0.000290471   0.000156943   7.72451e-05   3.66715e-05
  28  16 3486.5436    2.6743  2.5016 12.0933 -0.0114  0.0448   0.0406   0.1161    0.0530   0.0000   440.3874       1.27283       13.6929     -0.461772      -4.58820     -0.609831      0.410569       2.40187      -5.64255       3.78578     -0.510228       2.62995      -1.10042      0.197876      -3.49851      -1.03277      0.348717      0.675829     -0.285414     -0.164891      0.127317    -0.0622830    -0.0414841     0.0556538     0.0251889    0.00329235   0.000489557   -0.00861638    0.00884479    0.00447073   0.000490490   0.000945003   9.78035e-05   0.000107848  -4.50081e-05  -1.40194e-05       2.42456       3.31143       3.56142       3.71711       3.78611       3.83821       3.47558       3.45627       3.00268       2.65031       2.27887       1.91463       1.64223       1.30176       1.02083      0.804442      0.619792      0.463323      0.341378      0.239995      0.170512      0.115664     0.0771583     0.0504829     0.0332534     0.0203116     0.0126299    0.00740930    0.00416436    0.00254049    0.00134664   0.000737422   0.000374642   0.000198661   9.75018e-05   4.75228e-05
  28  17 3635.5855    2.2296  3.6735 11.4617 -0.0032  0.0519   0.0274   0.1452    0.0428   0.0000   440.4178      -2.72641       20.6230       8.34129       7.53270     -0.473522      -6.69472       7.35663       6.58634      -2.50562      -1.47541       5.63586       1.52011      -2.93135       1.06864     -0.539632    -0.0272638      -1.16719    -0.0320206     -0.397481    -0.0592354    -0.0376428     0.0492844    -0.0299240     0.0593223    -0.0175979    -0.0374198    0.00272755     0.0130939    0.00391025   -0.00350033  -0.000602469   0.000735063  -0.000232442  -0.000281578  -7.81194e-05       2.87965       3.82229       4.26284       4.49325       4.60761       4.38703       4.25385       3.97778       3.52723       3.23870       2.68004       2.27821       1.89539       1.53526       1.20768      0.938148      0.733191      0.541781      0.398180      0.283005      0.195381      0.132680     0.0909454     0.0586358     0.0374419     0.0234279     0.0147103    0.00867568    0.00511493    0.00287739    0.00161685   0.000882687   0.000458565   0.000242031   0.000117260   5.49728e-05
  28  18 3784.0746    1.8077  5.5779 10.8582 -0.0028  0.0685   0.0187   0.1843    0.0361   0.0000   441.4595      -1.85906       18.3695       5.95938       2.03884      -6.07631      0.654151       11.0157       2.88099      0.113381      -1.07404     -0.179440      0.895737      0.779192      0.721472      0.702243       1.67283    -0.0141032       1.05881      0.418105     -0.240667      0.213050    -0.0917395     -0.108192      0.115334     0.0302114   -0.00892764     0.0378019     0.0174524  -0.000966171   -0.00233124   -0.00162603   0.000354050   0.000575104  -0.000290445   1.50568e-05       3.80947       4.85845       5.56391       5.72265       5.91734       5.77903       5.46032       5.08314       4.70614       4.09066       3.52304       3.06309       2.50160       2.02598       1.61231       1.23370      0.959952      0.712908      0.522977      0.377804      0.258726      0.176002      0.117834     0.0787714     0.0512324     0.0323796     0.0194820     0.0116433    0.00678835    0.00385326    0.00217891    0.00119444   0.000619541   0.000320860   0.000154919   7.52921e-05
  28  19 3932.5038    1.4690  7.0149 10.6384 -0.0030  0.0878   0.0157   0.2339    0.0330   0.0000   441.8691     -0.998258      -1.69947      -9.93265      -8.01270       13.1262       3.43901      -8.90099      -2.90142     -0.788215      -3.23583      -6.14674     -0.616423      -1.89586       2.49614      -1.58118      -1.74505     -0.619520      0.691429      0.392954      0.157612     -0.325456     -0.116824     0.0368594    -0.0791495   -0.00689045    0.00394781   -0.00122534   -0.00750833   -0.00534520    0.00546330    0.00108788  -0.000717457  -0.000394843  -2.23728e-07   0.000201069       4.75773       6.15320       7.11162       7.45769       7.54325       7.54648       6.98817       6.61813       5.95019       5.25477       4.41478       3.84034       3.19842       2.54844       2.04542       1.58627       1.18818      0.902940      0.658062      0.468160      0.334880      0.226910      0.157066      0.102094     0.0646278     0.0405999     0.0248280     0.0155326    0.00870103    0.00507444    0.00279743    0.00150279   0.000829963   0.000416374   0.000203678   9.86317e-05
  28  20 4080.0093    1.2063  9.6440 10.3969 -0.0057  0.1201   0.0135   0.3289    0.0318   0.0000   440.9488       7.44221       12.0232       8.33948      -5.74276       25.7727       14.7438      -19.7993       14.2993       12.3518      -1.86929       5.52296       3.59717      -3.60481       1.67683       3.43748     -0.613338      -1.41275       1.25805      0.159987     -0.587238    -0.0717474      0.279667     -0.109494     -0.200248     0.0856203     0.0515783     0.0349819     0.0208649    -0.0146256   -0.00152643    0.00228685  -0.000848838  -0.000946099   0.000225160   1.78578e-05       6.47887       8.68816       9.68368       9.97879       10.4202       10.1958       9.85783       9.07684       8.22758       7.12383       6.13564       5.26517       4.39651       3.59611       2.82420       2.21111       1.67351       1.22637      0.911729      0.664436      0.466691      0.324678      0.218476      0.141746     0.0925088     0.0581329     0.0352775     0.0209548     0.0121962    0.00705622    0.00402184    0.00213345    0.00110111   0.000591461   0.000272515   0.000133620
  28  21 4227.8126    0.9989 11.6864 10.1913 -0.0032  0.1553   0.0111   0.4069    0.0295   0.0000   444.7809       8.36745       39.9826      -17.6277      -13.5406       24.8695       3.65948      -4.83496       21.2060       9.99700       12.9790       5.46687      -5.08313       6.31235       1.06855       6.83277       2.53750      -3.33957     -0.778255      0.112701      0.850421      -1.35268     -0.522526     0.0214412     -0.182371     0.0530109    -0.0469526    -0.0246735     0.0288960    0.00280878   -0.00660535    0.00535912  -5.81429e-05   -0.00165332  -0.000856337  -0.000122682       8.31035       11.1178       12.6510       13.1357       13.4001       13.3838       12.5777       11.5858       10.5616       9.34169       7.98737       6.76500       5.73376       4.54026       3.65724       2.80591       2.18506       1.61543       1.18894      0.849709      0.598729      0.414155      0.278656      0.183961      0.118963     0.0736148     0.0469049     0.0278481     0.0162239    0.00937913    0.00527018    0.00285679    0.00149379   0.000797467   0.000361949   0.000176356
  28  22 4375.1737    0.7544 13.0049 10.0627  0.0032  0.1994   0.0091   0.5151    0.0255   0.0000   431.7572       3.85858       33.2833      -28.3365      -6.12933    -0.0173157      -30.4120      -6.10084       15.5747      -13.8431       24.9870       8.53856      -2.47707      -5.76662      -9.01319      0.621440      -4.78582      -4.03011       1.20007      0.577297     -0.692915     -0.934073     -0.559994      0.225996      0.522844     -0.365391     0.0540933     0.0276079    -0.0269379    0.00163931     0.0135032    0.00743508   -0.00623251    0.00103532   0.000871332  -0.000311427       10.7750       13.8626       15.7357       16.6398       16.9975       16.8120       15.9269       14.6836       13.4708       11.9363       10.2452       8.79801       7.27947       5.94981       4.72243       3.71477       2.82458       2.07171       1.54684       1.10167      0.793097      0.538169      0.374482      0.240323      0.156606     0.0992763     0.0606886     0.0373726     0.0215531     0.0128328    0.00704064    0.00385566    0.00206824    0.00104164   0.000503095   0.000242371
  29   7 2105.2847    0.7647  0.6384  9.7519 -0.0076  0.0216   0.0194   0.0457    0.0517   0.0000   439.5583     -0.202815       18.4324      0.562269      -6.37347     0.0412610       1.80260      0.333511      -2.16451       2.39520       2.18738      0.432393     -0.967494     0.0681461      0.261139      0.439146      0.173427      0.203779      0.224609     0.0877244    -0.0673807    -0.0268825     0.0979625    -0.0584241   -0.00993909    -0.0165142   -0.00225963    0.00283886    0.00396068  -0.000130934  -0.000183430   0.000609906  -0.000567638  -0.000284872   7.87073e-05  -2.21189e-05       1.04975       1.42925       1.60661       1.70967       1.73826       1.78216       1.57724       1.52519       1.35667       1.23274       1.06798      0.832861      0.778031      0.590317      0.486827      0.369844      0.288822      0.214249      0.166535      0.111338     0.0827176     0.0583175     0.0383658     0.0267176     0.0167766     0.0110971    0.00667746    0.00419817    0.00245774    0.00143473   0.000838230   0.000481330   0.000259220   0.000131546   7.26963e-05   3.39534e-05
  29   8 2275.2841    1.0954  0.9247 10.1623 -0.0093  0.0239   0.0226   0.0605    0.0635   0.0000   440.1511      -1.43323       17.0962      0.874917      0.981092    -0.0217950       4.26819      -1.60274      -1.88369      0.969318    0.00609224       1.94936     -0.157753      0.680212     -0.138216     -0.225891     -0.424074     -0.275183      0.283480      0.267114     -0.218060    -0.0381591     0.0183498     0.0507374    0.00368389    -0.0325442     0.0129693    0.00490546   -0.00741841   0.000698030  -0.000372348  -0.000627365   0.000330188  -4.32134e-05   3.45544e-05   2.59235e-05       1.33876       1.77128       2.07811       2.03345       2.17723       2.08873       1.98264       1.89208       1.62886       1.47369       1.28605       1.07500      0.924565      0.719828      0.600115      0.468596      0.340036      0.255461      0.186395      0.136176     0.0993863     0.0684553     0.0455646     0.0312698     0.0201057     0.0122531    0.00800146    0.00467686    0.00285825    0.00172519   0.000899513   0.000546881   0.000293579   0.000151133   7.24650e-05   3.48481e-05
  29   9 2438.9996    1.5282  0.9852 10.8764 -0.0054  0.0262   0.0312   0.0598    0.0678   0.0000   441.3077       2.19533       18.0356      -2.03481      -2.30322       1.87158     0.0100016      -1.60714      -1.06150      0.207249     -0.386568       1.45850       1.39486     -0.971503      -1.00596     -0.141427      0.280701     0.0349731     -0.203141     -0.205182      0.294194     0.0854121   0.000735244    0.00241199    -0.0467249    0.00663818     0.0238165   0.000319137   -0.00507772   -0.00112791   0.000229334   4.41827e-05   0.000707589  -7.98889e-05   7.00561e-05   6.17497e-05       1.50217       1.88257       1.96881       2.27220       2.27267       2.16636       2.06887       2.02658       1.76270       1.61309       1.35620       1.17617      0.904971      0.756104      0.620924      0.513349      0.381087      0.282221      0.213160      0.162628      0.111879     0.0744327     0.0518924     0.0359803     0.0219332     0.0138003    0.00908951    0.00553156    0.00332082    0.00186157    0.00111252   0.000644363   0.000350116   0.000184548   8.88435e-05   4.32080e-05
  29  10 2598.5712    2.0947  0.9499 11.5115 -0.0023  0.0243   0.0429   0.0590    0.0663   0.0000   441.1450      -2.46539       16.9937      0.801118      -3.03144       2.81904       1.56720      0.136559       2.69699      0.307221     -0.577311      0.569350      -1.10932     -0.660062      0.107890      0.126799      0.323976      0.127397     -0.549623     -0.114074    -0.0117813     0.0691085     0.0767062    0.00784618    -0.0474092    -0.0306981   -0.00257550   -0.00320861   -0.00328736   -0.00235680    0.00117572   0.000289693   0.000502218  -0.000214116  -4.45768e-05  -1.53878e-05       1.28677       1.63609       1.79744       2.02316       2.15963       1.90901       1.84982       1.79292       1.63329       1.37291       1.26093       1.08733      0.872562      0.705119      0.567161      0.472556      0.344118      0.249189      0.190357      0.138908     0.0993983     0.0682781     0.0424712     0.0309210     0.0202728     0.0131870    0.00807354    0.00468044    0.00296369    0.00172480    0.00104233   0.000555418   0.000327017   0.000165518   7.97796e-05   4.15334e-05
  29  11 2756.1009    2.6208  0.8725 12.0687 -0.0010  0.0217   0.0554   0.0545    0.0619   0.0000   438.5663     -0.761721       16.4899      0.657508      -4.31607     -0.158863       2.11555      -1.17390      -4.15899     -0.283729       1.15622     0.0458237     -0.776963      0.349319      0.167947     -0.828269     -0.258785      0.374762     -0.537466    -0.0699030      0.116746    -0.0335813    -0.0627968    -0.0200267    -0.0205576    -0.0162226   -0.00217777   -0.00517935  -0.000291131   0.000886969   0.000618750   0.000559123  -4.53626e-05  -5.37001e-05   2.36026e-05   3.98056e-05       1.20913       1.57952       1.76901       1.90685       1.91529       1.84006       1.83044       1.63883       1.47580       1.35669       1.17517      0.962363      0.784180      0.671140      0.516598      0.419696      0.318555      0.237729      0.175708      0.129177     0.0869123     0.0645606     0.0416939     0.0283441     0.0180612     0.0112393    0.00729855    0.00446395    0.00263342    0.00165160   0.000889456   0.000507415   0.000283409   0.000149396   7.11431e-05   3.51538e-05
  29  12 2911.4907    3.4542  0.8616 12.4572 -0.0042  0.0223   0.0698   0.0512    0.0746   0.0000   437.3460     0.0125209       15.9306       4.99977      -4.47918      -2.57288       1.01711    -0.0214158      0.117913     -0.562779       3.11242      0.233140     -0.984024       1.54363     -0.375040     0.0942431      0.262548     -0.373478    -0.0105836     -0.137015    0.00385057     0.0159084    -0.0101139    -0.0165958   -0.00724220    0.00282161   -0.00301135   -0.00351933   -0.00457525  -2.98079e-05   3.18190e-05  -0.000321416   0.000335853   2.47596e-06   0.000110215  -1.79906e-05       1.30618       1.80030       2.01410       2.03462       2.05948       2.08457       1.88856       1.83026       1.65278       1.39348       1.26688       1.01976      0.834572      0.720822      0.544722      0.423209      0.338942      0.242441      0.184550      0.132507     0.0910813     0.0634940     0.0441092     0.0273490     0.0188526     0.0115289    0.00708601    0.00433939    0.00265490    0.00141519   0.000865995   0.000460311   0.000249347   0.000133125   6.75923e-05   3.26281e-05
  29  13 3064.8807    3.9967  0.8720 12.8623 -0.0043  0.0256   0.0817   0.0561    0.0771   0.0000   438.5810      0.223592       14.6898      -1.53002       2.06611      -1.93142     -0.262584      0.924485      -1.88962      0.635076      -1.50151       1.13099     -0.706720     -0.234776     -0.630436     -0.156344      0.305093      0.337398      0.152317      0.114161     -0.172983     0.0535392    -0.0101364    -0.0335736     0.0138056    -0.0158945  -0.000115220   -0.00984712    0.00250296   0.000814524   0.000143428   0.000636363   0.000249666  -0.000270393  -5.42966e-05  -2.31318e-05       1.59533       2.05032       2.07182       1.90558       1.86979       2.33031       2.37959       2.25062       1.92886       1.41494       1.18035       1.07405       1.04141      0.923031      0.744751      0.533581      0.364502      0.242229      0.188472      0.149143      0.122511     0.0906852     0.0668464     0.0435936     0.0277796     0.0169952    0.00979762    0.00545658    0.00306169    0.00172805   0.000861970   0.000529540   0.000262851   0.000144284   7.04832e-05   3.57620e-05
  29  14 3216.6674    3.7986  1.1400 12.8622  0.0012  0.0265   0.0726   0.0680    0.0744   0.0000   436.8857      0.262366       15.8743       2.28304      -2.76404       1.48749      -1.08313      0.970306      0.835980     -0.413830       1.03735      0.131175      0.791830     0.0107753    -0.0562757      0.184410      0.233381      0.222753     -0.275338     -0.181278     0.0417328    -0.0668798     0.0876899    0.00558323    0.00845099    -0.0166728  -0.000517012    0.00104104   0.000571263   -0.00395871   0.000407910   0.000570056  -1.14794e-05  -0.000186213   0.000157396   8.61921e-05       1.46425       1.84862       2.07610       2.21179       2.27801       2.13964       2.08800       1.96115       1.82718       1.54593       1.42522       1.13550       1.03947      0.794575      0.634727      0.483681      0.389726      0.291638      0.216874      0.154154      0.103159     0.0786075     0.0498944     0.0338407     0.0220669     0.0141958    0.00872356    0.00557069    0.00323224    0.00193661    0.00102482   0.000583692   0.000317625   0.000172193   8.82220e-05   4.65882e-05
  29  15 3367.4617    3.2513  1.5551 12.6311 -0.0061  0.0357   0.0573   0.0832    0.0604   0.0000   439.5082       1.15555       8.77659      -5.43822      -5.54097       3.32059       2.62238      -1.51078      0.387086       1.87866       1.62013      -1.87606      0.721199       1.15444      0.538945      -1.06695      0.138383    -0.0459631     -0.248540     0.0662247    -0.0790267    0.00970873    -0.0518525    -0.0417106     0.0262143     0.0250616    0.00251348   8.15658e-05    0.00105568   -0.00335094    0.00101566  -0.000470713   0.000496380   3.08711e-05   0.000189748   3.98621e-05       1.81734       2.54172       2.88190       2.92184       3.16168       2.91197       2.81232       2.66782       2.27134       2.24234       1.72764       1.63083       1.26448       1.08001      0.876820      0.626531      0.518127      0.380428      0.270579      0.205460      0.135212      0.100361     0.0682864     0.0453575     0.0291546     0.0184970     0.0117978    0.00713919    0.00442703    0.00247965    0.00139488   0.000799450   0.000416415   0.000233261   0.000115118   5.89916e-05
  29  16 3517.8218    2.5521  2.6411 12.0277 -0.0021  0.0465   0.0368   0.1160    0.0473   0.0000   438.4171      0.834730       5.70710       2.67492       3.24527      -2.04899      -4.06076       1.57102      -2.25717    -0.0934909       1.66948      -1.53462      0.427043     -0.446490      -1.90121    -0.0973432      0.949204     -0.349706      0.213698     -0.409812     0.0337666      0.153729      0.148255      0.109988    -0.0147979     0.0233056     0.0336553    -0.0102865    0.00259291    0.00180970    0.00140601  -0.000189592  -9.44074e-05   0.000186006  -0.000146150  -1.69918e-05       2.38639       3.27171       3.55823       3.92056       3.92958       3.79638       3.75407       3.30813       3.19455       2.61504       2.51825       1.96995       1.70198       1.33869       1.10885      0.884518      0.650851      0.505657      0.370368      0.272346      0.185764      0.132771     0.0887878     0.0602019     0.0391058     0.0243982     0.0156430    0.00955341    0.00597731    0.00331681    0.00192840    0.00107462   0.000597850   0.000315263   0.000154461   7.44973e-05
  29  17 3667.3745    2.1545  3.9155 11.3033 -0.0061  0.0543   0.0253   0.1450    0.0428   0.0000   436.8604       3.56768       14.7775       1.72999      -1.13004      -6.32682      0.440346      0.169320       3.44256      -2.03810       2.06188      0.303104      -2.61925      -1.13413      -1.52672      0.644669      -1.54831     -0.793077     -0.632000      0.339227     0.0550766     -0.409827      0.272238      0.201015    -0.0226830    -0.0561278    -0.0127513   -0.00984970   -0.00447411    0.00151932   0.000303035   -0.00103058  -0.000735306   0.000120322   2.65045e-05   2.36424e-05       2.88348       3.75716       4.40889       4.47110       4.68702       4.65662       4.29769       3.97157       3.70144       3.24187       2.87934       2.39617       1.99257       1.62577       1.29556       1.01911      0.800916      0.591769      0.441221      0.317429      0.223536      0.156978      0.107288     0.0710879     0.0458950     0.0295951     0.0185342     0.0114480    0.00692679    0.00404199    0.00233428    0.00125659   0.000708597   0.000368029   0.000181286   9.28041e-05
  29  18 3816.5127    1.7389  5.9760 10.8183 -0.0030  0.0732   0.0180   0.1994    0.0354   0.0000   439.1031       3.87836       20.6366      -10.0589      0.798570       14.7003       1.73223       7.66870       1.71486       2.66461       2.15759      0.461838      -2.30251      -1.25877       4.00122       2.90144     -0.841808      0.545435     -0.981428      0.292573     0.0190788    -0.0743336      0.119356      0.160144    -0.0595701     0.0416311   -0.00570350   -0.00794641   -0.00129609    -0.0104755   0.000215280    0.00138871   3.69560e-05  -1.50037e-05  -8.49661e-05  -3.46882e-05       3.78768       5.16243       5.66472       6.09156       5.99266       6.15792       5.75163       5.31284       4.94377       4.31538       3.80754       3.18333       2.74502       2.22035       1.78398       1.38902       1.05913      0.799973      0.584391      0.434960      0.303932      0.213481      0.143705     0.0981447     0.0641042     0.0402187     0.0255182     0.0154960    0.00904727    0.00544050    0.00306224    0.00174155   0.000910441   0.000496563   0.000242495   0.000121739
  29  19 3965.3467    1.3830  7.5987 10.6214 -0.0036  0.0951   0.0151   0.2572    0.0315   0.0000   437.4162      0.632754       26.2205       1.42088       8.83762      -15.7842      -7.10972      -1.21411       5.85984      -4.64684       4.43327       5.22700      -4.01089     0.0322192      -1.11115      -2.13535       3.49382      0.194257      0.560228      -1.18063     -0.421157      0.380443     0.0771584      0.122618     -0.154980     0.0701227    -0.0385018   -0.00634267   -0.00887841   -0.00889688    0.00491898   0.000201021  -0.000369890   0.000393808  -0.000203314   4.83924e-05       4.90299       6.60100       7.17403       7.88054       7.85250       7.87816       7.36843       7.10119       6.29997       5.62838       4.82242       4.20292       3.50093       2.85835       2.31354       1.79493       1.36070       1.04855      0.775439      0.561422      0.400873      0.274666      0.194861      0.128381     0.0836239     0.0540319     0.0335925     0.0203814     0.0126433    0.00701281    0.00406391    0.00227371    0.00125333   0.000654748   0.000332643   0.000164150
  29  20 4113.7094    1.1507 10.0953 10.3494 -0.0027  0.1229   0.0127   0.3443    0.0309   0.0000   434.6675      -7.28079       16.0172       1.17723      -22.0122       1.64598      -5.64083      -12.9246      -7.85954       9.73913       6.42211      -7.55785      -5.82611      -2.48038       2.17515       1.49101      0.531662     -0.743961      -1.13442      0.325336    -0.0253365     -0.282303     -0.248199     -0.132880      0.332664     0.0397341    -0.0837015    -0.0479254    -0.0128843     0.0136852    0.00260514   0.000214552   -0.00217090   0.000115129   0.000137279   0.000146883       6.63844       8.39689       9.82890       9.97887       10.4822       10.4218       9.53546       9.05519       8.33086       7.25076       6.58897       5.55345       4.58027       3.85137       2.98984       2.39608       1.82731       1.36279       1.03127      0.719881      0.527403      0.367352      0.251041      0.168358      0.108283     0.0698888     0.0444181     0.0270940     0.0164267    0.00964573    0.00546754    0.00308431    0.00165656   0.000871958   0.000447082   0.000221550
  29  21 4261.9934    0.9223 11.9204 10.1949 -0.0050  0.1602   0.0104   0.4313    0.0277   0.0000   452.5124      -2.46575     -0.280998      -2.47484       21.0017       18.3787      -20.9239       8.12301       16.0404       1.62586       15.5926      -11.2629      -7.22448      -4.60904       4.29678       4.82938       1.03020      -2.43258     -0.745177      0.264491      0.629087      0.209375      0.939600     -0.217673     -0.261441    -0.0245417      0.105052    -0.0409704     0.0406162   -0.00123323    0.00420781   -0.00901666   0.000940621  -0.000257336  -2.09957e-05   0.000540271       8.23785       11.1017       12.5288       13.2554       13.3540       13.1659       12.6830       11.6673       10.6717       9.69345       8.40208       7.11340       5.93744       4.89131       3.92688       3.07891       2.38737       1.79947       1.33785      0.980708      0.692516      0.476664      0.327924      0.218704      0.144904     0.0932679     0.0586353     0.0362171     0.0215750     0.0128170    0.00738094    0.00415146    0.00225182    0.00119342   0.000579810   0.000288057
  29  22 4409.6615    0.7536 13.7638 10.0189 -0.0009  0.2067   0.0086   0.5198    0.0246   0.0000   409.0306       4.32447       13.5071      -46.0073       18.4009      0.626964       14.9479       5.76013      -8.42833      -17.2078       16.0092       3.31771      -2.97804       3.27664       21.6744       1.48665       2.70389       1.47958       2.05292      -2.83030     -0.452763       1.52638      0.152678     -0.524418    -0.0304103      0.255920     0.0350825    -0.0464911    -0.0349146    0.00341442   -0.00576944    0.00653494    0.00107767   -0.00110886   0.000470168   0.000466599       10.5933       14.1788       15.8838       17.0199       17.1932       16.8859       16.3854       14.9504       14.0564       12.1110       10.7538       9.13010       7.63740       6.26962       5.02793       3.94446       3.09350       2.31382       1.71282       1.26178      0.884588      0.628729      0.430845      0.295201      0.188514      0.121180     0.0773672     0.0475152     0.0293464     0.0170712    0.00974392    0.00553391    0.00297376    0.00161009   0.000769415   0.000387084
  29  23 4557.9201    0.6269 16.3539  9.8014  0.0017  0.2562   0.0073   0.6341    0.0221   0.0000   453.9555      -4.17200      -3.13641       13.9660       44.5885      -1.32986      -8.37059       20.4386       19.4784      -9.88584       26.6132      -28.8926      -4.99519       6.83003       5.61299      -4.70867      -5.06673      -3.08088       5.02474       2.10947     -0.206039     -0.344718    -0.0593321      0.404237      0.193859     -0.241234     -0.106960   -0.00223714    -0.0177806   -0.00532033    -0.0150735   -0.00224234   0.000412729   0.000990612  -5.42532e-08   0.000575218       13.2036       17.3743       19.8221       21.1561       21.3312       20.9589       19.9387       18.7884       17.0488       15.2454       13.2036       11.5819       9.54276       7.90383       6.29270       4.97227       3.80582       2.88412       2.13240       1.55287       1.10634      0.784109      0.532641      0.358576      0.237093      0.150863     0.0953399     0.0595431     0.0359845     0.0209573     0.0121877    0.00686870    0.00373214    0.00198124   0.000977649   0.000484181
  30   6 1949.9178    0.5528  0.5306  9.2699 -0.0043  0.0202   0.0158   0.0406    0.0482   0.0000   442.8216      -1.24182       20.8718      0.177824     -0.713402      0.231207      -2.28264       4.39176      0.155143      -2.91430      0.409488    -0.0696948     -0.812191      0.219503       1.07654     -0.495526      0.244517      0.337309     -0.315952     -0.137853    -0.0119741     0.0575145    -0.0243086     0.0250497     0.0105118   -0.00167700  -0.000749763    0.00121391    0.00545478   -0.00397914    0.00105211   0.000892121   0.000203043  -0.000356077  -4.57440e-05  -2.68328e-06       1.17645       1.48456       1.55726       1.50953       1.73999       1.78293       1.69299       1.52209       1.35454       1.28260       1.11774      0.977482      0.744109      0.635638      0.496841      0.416660      0.348294      0.250954      0.187813      0.129425     0.0963057     0.0732964     0.0492722     0.0346865     0.0211359     0.0122412    0.00847375    0.00538462    0.00359164    0.00220075    0.00118816   0.000657129   0.000352269   0.000196169   9.21277e-05   4.73293e-05
  30   7 2126.3450    0.8172  0.7130  9.7593 -0.0039  0.0214   0.0194   0.0479    0.0547   0.0000   440.8421      -2.77386       20.2671    -0.0677239      0.325490      0.888208     -0.487817     -0.244407       1.88257       1.04825       1.08084      0.372097      0.109458       1.33706     -0.289070    -0.0758543      0.609235     -0.253889     -0.279313     0.0850314     -0.119099     -0.112228    -0.0533383    -0.0275059     0.0229498    -0.0144976   -0.00371367   -0.00135953    0.00220635    0.00214193   -0.00200017  -0.000920528   0.000140687  -6.65558e-05   0.000206099   3.05142e-05       1.09410       1.42968       1.60338       1.73843       1.63541       1.70532       1.67726       1.55782       1.40040       1.26368       1.05893      0.903529      0.783898      0.656041      0.514623      0.416789      0.305167      0.242022      0.176753      0.129762     0.0957095     0.0669030     0.0478566     0.0327257     0.0212129     0.0136249    0.00881629    0.00506139    0.00329995    0.00207173    0.00111167   0.000584327   0.000368108   0.000196435   9.94226e-05   4.98962e-05
  30   8 2297.3154    1.1800  0.8651 10.3144 -0.0005  0.0241   0.0245   0.0531    0.0643   0.0000   438.5155       1.97474       16.6287     -0.365398      -2.21758       7.57879       3.44517      -2.85719      -4.18921       1.43872       2.75651     -0.141356      -1.62962     -0.275379      0.715647      0.172363     0.0684908     -0.204747      0.171099      0.168940     -0.265001     0.0934859    -0.0140375   -0.00818962     0.0127993    -0.0258943   0.000325631     0.0127369    0.00128783   -0.00563553   0.000856077    0.00230114   0.000569337  -0.000176935   4.62793e-05   8.36283e-05       1.27272       1.78323       1.96277       2.13160       2.11313       2.15679       2.05071       1.88758       1.67379       1.49464       1.32331       1.05696      0.933701      0.756090      0.607870      0.445011      0.379930      0.262868      0.205235      0.141648      0.108878     0.0742598     0.0521286     0.0371994     0.0227858     0.0150246    0.00919008    0.00606322    0.00363711    0.00216524    0.00127115   0.000698211   0.000383414   0.000210432   0.000114296   5.65885e-05
  30   9 2462.2198    1.6027  0.9654 11.0339 -0.0014  0.0253   0.0318   0.0617    0.0635   0.0000   440.9341       1.01087       15.3679      -1.26874    -0.0750185      -1.27553     -0.723683     -0.369038     0.0663690      0.847641     -0.974019      0.822543      0.776692     -0.162458     -0.237218      0.320847     -0.372345     0.0905496    -0.0126535    -0.0708693     -0.108233     0.0296351     0.0513798    -0.0331554   -0.00345395     0.0202707     0.0110053   -0.00199456   -0.00162244   -0.00182874   0.000354571  -0.000800107  -0.000714115   0.000141402  -9.50822e-06  -6.49752e-05       1.20797       1.73396       1.84062       1.96597       2.01745       1.94304       2.06175       1.71904       1.67457       1.39326       1.25990       1.06835      0.899093      0.784908      0.584513      0.479437      0.358508      0.285360      0.197745      0.161832      0.108045     0.0797931     0.0534785     0.0372788     0.0257436     0.0151207     0.0106991    0.00613194    0.00397186    0.00225756    0.00128138   0.000750407   0.000407258   0.000213775   0.000114840   5.91587e-05
  30  10 2623.4072    2.2147  0.9401 11.6113 -0.0069  0.0246   0.0444   0.0567    0.0665   0.0000   440.8276      0.848376       19.4592      -1.06265      -1.61509       2.23179       1.93110     -0.707581      -2.18500     0.0614326       2.25536    -0.0318400     -0.350830      0.537748      0.236432     -0.154622    -0.0643408      0.205878     -0.347841     -0.141222      0.358306      0.107044    -0.0738814    0.00552526    -0.0100840     0.0150502    0.00591516   0.000957101   -0.00175143  -0.000206051  -0.000333331   0.000758827   0.000504232  -0.000192773   7.30870e-05   8.85704e-06       1.27077       1.88651       1.93407       2.09345       2.10905       1.99692       1.98556       1.92701       1.63932       1.58547       1.24440       1.19479      0.937146      0.833827      0.650128      0.508953      0.374851      0.282811      0.202545      0.153313      0.109571     0.0806618     0.0547973     0.0376360     0.0244436     0.0158036    0.00990407    0.00607782    0.00363742    0.00207023    0.00127707   0.000703553   0.000397646   0.000212731   0.000106784   5.84262e-05
  30  11 2782.3892    2.9605  0.8427 12.2007  0.0035  0.0214   0.0618   0.0522    0.0629   0.0000   439.2930       1.50889       16.7620       1.55901      -6.09965     -0.672373     -0.728006       2.62116       1.04091      -1.12582       2.22678      0.626653     -0.397890       1.04016     -0.128925     -0.755953    0.00987364      0.424492     0.0172551      0.161736     0.0385541     0.0830351   -0.00794571    -0.0292762    -0.0254053     0.0191394     0.0127869    -0.0114028    0.00155297    0.00482449   0.000203748    0.00136945   0.000257418  -0.000164040  -0.000194037  -4.44719e-06       1.14835       1.54316       1.60545       1.74690       1.79175       1.73915       1.59081       1.57246       1.45381       1.35168       1.12965      0.953941      0.800822      0.656599      0.545007      0.422450      0.327945      0.262970      0.195303      0.141598     0.0981307     0.0701824     0.0473279     0.0332194     0.0207207     0.0132928    0.00824370    0.00532013    0.00336879    0.00199010    0.00111938   0.000630952   0.000352693   0.000185151   0.000109900   5.15178e-05
  30  12 2938.9780    3.6701  0.7731 12.5883 -0.0006  0.0204   0.0784   0.0479    0.0642   0.0000   440.9723      0.882997       13.1188      -1.60780      -1.94315       4.34638       1.46739     -0.432514      -1.26857       1.53933     -0.996020      -1.07580      0.351551     -0.451502      0.203981    -0.0608878     -0.236179      0.214979     0.0501384     -0.218305     -0.112561    0.00922647     0.0222054     0.0302338   -0.00376035    -0.0180188    -0.0176692    0.00493564    0.00866881   -0.00184827   -0.00111254   0.000105818   0.000472956   0.000373802   2.65702e-05  -5.08905e-07       1.00316       1.43006       1.45317       1.67067       1.53632       1.58347       1.57436       1.46741       1.31709       1.19616       1.03371      0.861040      0.725133      0.607396      0.481036      0.368126      0.312964      0.230073      0.174033      0.127920     0.0934003     0.0633815     0.0424133     0.0286702     0.0197747     0.0126073    0.00812596    0.00503643    0.00299902    0.00176445    0.00106079   0.000572641   0.000346068   0.000177999   8.95414e-05   4.65814e-05
  30  14 3245.8289    3.8164  1.2350 12.8013 -0.0044  0.0275   0.0700   0.0725    0.0719   0.0000   438.6305     -0.522495       18.6899       1.76470      -2.68182       2.04048     0.0302777      -1.23974      0.505310       1.08018      -2.36109     -0.877583      0.856475     -0.824683     -0.206248       1.04506     -0.379433     -0.711169      0.206619     -0.106879    -0.0365650    0.00519675     0.0671904    -0.0229344    -0.0240697   -0.00659640    0.00648860    0.00275885   -0.00172675   -0.00258967   -0.00243968  -0.000451265   0.000734697   0.000156297  -0.000142688   3.19329e-05       1.37711       1.89980       2.06955       2.22655       2.26763       2.24803       2.16362       2.00199       1.83248       1.63812       1.41848       1.13308       1.03112      0.825711      0.686143      0.524004      0.399856      0.319356      0.232735      0.171242      0.123721     0.0867364     0.0597647     0.0414891     0.0281574     0.0166973     0.0114719    0.00703066    0.00425120    0.00256618    0.00145600   0.000891051   0.000439517   0.000265997   0.000136493   7.29171e-05
  30  15 3397.5035    3.1076  1.8526 12.3168 -0.0050  0.0346   0.0475   0.0884    0.0525   0.0000   440.3108       1.24786       12.3454      -3.79511      -7.58182       5.65492       2.77131      -2.20395      0.743985      -2.93248     -0.279724       1.24503       2.32225      0.751736     -0.105055     -0.856554     -0.364979       1.00795      0.396268     -0.352875     -0.402558     0.0513547     0.0664595    -0.0110730     0.0318759    -0.0397398   0.000999758    0.00357668    0.00447643   -0.00413514   0.000773452    0.00249114   0.000720721  -0.000555836  -6.17964e-06  -9.82062e-05       1.81697       2.44973       2.71293       2.87038       2.99127       2.98844       2.83547       2.69672       2.34738       2.04276       1.80124       1.53014       1.32735       1.02754      0.852062      0.666595      0.507690      0.403516      0.298725      0.220369      0.157233      0.108458     0.0786393     0.0509674     0.0348676     0.0232085     0.0148201    0.00899821    0.00567537    0.00327992    0.00192623    0.00109425   0.000603568   0.000324375   0.000163673   8.66605e-05
  30  16 3548.6092    2.4595  2.7576 11.9011 -0.0018  0.0453   0.0330   0.1162    0.0448   0.0000   445.5171      -5.22540       5.78357       3.41995       4.71509      -1.70811       1.47088      -2.85964      -2.38830       2.31897      0.515761      -3.99811      0.140859      0.867545       1.52791       1.63847     -0.223409     -0.811633      0.415179     -0.168944     -0.136395     0.0796031     0.0552703    -0.0338346    -0.0136887    -0.0184581    -0.0170542    0.00473772    0.00944573    0.00217815    0.00265871   -0.00274363   0.000114038   0.000289964   0.000336279  -1.91646e-05       2.29928       3.22859       3.55930       3.79761       4.01381       3.80564       3.70324       3.31148       3.21242       2.71463       2.43679       1.95765       1.72565       1.41305       1.13057      0.876741      0.680460      0.524538      0.385296      0.290859      0.201762      0.144427     0.0997718     0.0680284     0.0447136     0.0293393     0.0187461     0.0114445    0.00700734    0.00434851    0.00234934    0.00144009   0.000754483   0.000439164   0.000219596   0.000114521
[truncated: 1,464,785 more chars]
