# Supplementary material for: Global-Mode Analysis of Full-Disk Data from the Michelson Doppler Imager and the Helioseismic and Magnetic Imager
Source: Sol Phys. 2018 Jan 31;293(2):29. doi: 10.1007/s11207-017-1201-5 (PMC6566312; doi:10.1007/s11207-017-1201-5)
Supplement: Supplementary file 3 — (TAR 230.0 MB) [file 11207_2017_1201_MOESM3_ESM.tar › MDI/mdivwcomm.6335.36]

   0  13 1957.2309    0.8757  0.8296  8.2900  0.0000  0.1949   0.1389   0.4666    2.4683   0.0000    -0.0000       0.00000       0.00000       0.00000       0.00000       0.00000       0.00000       0.00000       0.00000       0.00000       0.00000       0.00000       0.00000       0.00000       0.00000       0.00000       0.00000       0.00000       0.00000       0.00000       0.00000       0.00000       0.00000       0.00000       0.00000       0.00000       0.00000       0.00000       0.00000       0.00000       0.00000       0.00000       0.00000       0.00000       0.00000       0.00000       0.00000       0.00000       0.00000       0.00000       0.00000       0.00000       0.00000       0.00000       0.00000       0.00000       0.00000       0.00000       0.00000       0.00000       0.00000       0.00000       0.00000       0.00000       0.00000       0.00000       0.00000       0.00000       0.00000       0.00000       0.00000       0.00000       0.00000       0.00000       0.00000       0.00000       0.00000       0.00000       0.00000       0.00000       0.00000       0.00000
   0  14 2093.3657    0.6112  0.9191  9.7176  0.0000  0.1935   0.1369   0.6999    0.7128   0.0000    -0.0000       0.00000       0.00000       0.00000       0.00000       0.00000       0.00000       0.00000       0.00000       0.00000       0.00000       0.00000       0.00000       0.00000       0.00000       0.00000       0.00000       0.00000       0.00000       0.00000       0.00000       0.00000       0.00000       0.00000       0.00000       0.00000       0.00000       0.00000       0.00000       0.00000       0.00000       0.00000       0.00000       0.00000       0.00000       0.00000       0.00000       0.00000       0.00000       0.00000       0.00000       0.00000       0.00000       0.00000       0.00000       0.00000       0.00000       0.00000       0.00000       0.00000       0.00000       0.00000       0.00000       0.00000       0.00000       0.00000       0.00000       0.00000       0.00000       0.00000       0.00000       0.00000       0.00000       0.00000       0.00000       0.00000       0.00000       0.00000       0.00000       0.00000       0.00000       0.00000
   0  16 2362.8544    1.6347  0.2942 10.8925  0.0000  0.0823   0.3592   0.1865    0.5617   0.0000    -0.0000       0.00000       0.00000       0.00000       0.00000       0.00000       0.00000       0.00000       0.00000       0.00000       0.00000       0.00000       0.00000       0.00000       0.00000       0.00000       0.00000       0.00000       0.00000       0.00000       0.00000       0.00000       0.00000       0.00000       0.00000       0.00000       0.00000       0.00000       0.00000       0.00000       0.00000       0.00000       0.00000       0.00000       0.00000       0.00000       0.00000       0.00000       0.00000       0.00000       0.00000       0.00000       0.00000       0.00000       0.00000       0.00000       0.00000       0.00000       0.00000       0.00000       0.00000       0.00000       0.00000       0.00000       0.00000       0.00000       0.00000       0.00000       0.00000       0.00000       0.00000       0.00000       0.00000       0.00000       0.00000       0.00000       0.00000       0.00000       0.00000       0.00000       0.00000       0.00000
   0  24 3438.5608    3.1258  1.4950  9.0085  0.0000  0.2357   0.4652   0.6088   28.4553   0.0000    -0.0000       0.00000       0.00000       0.00000       0.00000       0.00000       0.00000       0.00000       0.00000       0.00000       0.00000       0.00000       0.00000       0.00000       0.00000       0.00000       0.00000       0.00000       0.00000       0.00000       0.00000       0.00000       0.00000       0.00000       0.00000       0.00000       0.00000       0.00000       0.00000       0.00000       0.00000       0.00000       0.00000       0.00000       0.00000       0.00000       0.00000       0.00000       0.00000       0.00000       0.00000       0.00000       0.00000       0.00000       0.00000       0.00000       0.00000       0.00000       0.00000       0.00000       0.00000       0.00000       0.00000       0.00000       0.00000       0.00000       0.00000       0.00000       0.00000       0.00000       0.00000       0.00000       0.00000       0.00000       0.00000       0.00000       0.00000       0.00000       0.00000       0.00000       0.00000       0.00000
   1  14 2156.7267    0.8058  1.0534  8.9526  0.0000  0.1090   0.0610   0.2563    0.8100   0.0000   321.6364       144.288       0.00000       0.00000       0.00000       0.00000       0.00000       0.00000       0.00000       0.00000       0.00000       0.00000       0.00000       0.00000       0.00000       0.00000       0.00000       0.00000       0.00000       0.00000       0.00000       0.00000       0.00000       0.00000       0.00000       0.00000       0.00000       0.00000       0.00000       0.00000       0.00000       0.00000       0.00000       0.00000       0.00000       0.00000       151.414       67.8928       0.00000       0.00000       0.00000       0.00000       0.00000       0.00000       0.00000       0.00000       0.00000       0.00000       0.00000       0.00000       0.00000       0.00000       0.00000       0.00000       0.00000       0.00000       0.00000       0.00000       0.00000       0.00000       0.00000       0.00000       0.00000       0.00000       0.00000       0.00000       0.00000       0.00000       0.00000       0.00000       0.00000       0.00000
   1  15 2291.8136    1.1103  1.9413  8.8317  0.0000  0.1413   0.0655   0.3338    0.9201   0.0000   145.0429      -76.9277       0.00000       0.00000       0.00000       0.00000       0.00000       0.00000       0.00000       0.00000       0.00000       0.00000       0.00000       0.00000       0.00000       0.00000       0.00000       0.00000       0.00000       0.00000       0.00000       0.00000       0.00000       0.00000       0.00000       0.00000       0.00000       0.00000       0.00000       0.00000       0.00000       0.00000       0.00000       0.00000       0.00000       0.00000       160.344       105.446       0.00000       0.00000       0.00000       0.00000       0.00000       0.00000       0.00000       0.00000       0.00000       0.00000       0.00000       0.00000       0.00000       0.00000       0.00000       0.00000       0.00000       0.00000       0.00000       0.00000       0.00000       0.00000       0.00000       0.00000       0.00000       0.00000       0.00000       0.00000       0.00000       0.00000       0.00000       0.00000       0.00000       0.00000
   1  16 2425.5680    1.3289  1.2481  9.9205  0.0000  0.1114   0.0926   0.2907    0.7581   0.0000   434.3327       70.4685       0.00000       0.00000       0.00000       0.00000       0.00000       0.00000       0.00000       0.00000       0.00000       0.00000       0.00000       0.00000       0.00000       0.00000       0.00000       0.00000       0.00000       0.00000       0.00000       0.00000       0.00000       0.00000       0.00000       0.00000       0.00000       0.00000       0.00000       0.00000       0.00000       0.00000       0.00000       0.00000       0.00000       0.00000       141.591       73.2289       0.00000       0.00000       0.00000       0.00000       0.00000       0.00000       0.00000       0.00000       0.00000       0.00000       0.00000       0.00000       0.00000       0.00000       0.00000       0.00000       0.00000       0.00000       0.00000       0.00000       0.00000       0.00000       0.00000       0.00000       0.00000       0.00000       0.00000       0.00000       0.00000       0.00000       0.00000       0.00000       0.00000       0.00000
   1  17 2559.0077    2.0550  1.0409 -2.3889  0.0000  0.0918   0.1521   0.2788 1000.0000   0.0000   329.9796       39.3280       0.00000       0.00000       0.00000       0.00000       0.00000       0.00000       0.00000       0.00000       0.00000       0.00000       0.00000       0.00000       0.00000       0.00000       0.00000       0.00000       0.00000       0.00000       0.00000       0.00000       0.00000       0.00000       0.00000       0.00000       0.00000       0.00000       0.00000       0.00000       0.00000       0.00000       0.00000       0.00000       0.00000       0.00000       108.385       57.1091       0.00000       0.00000       0.00000       0.00000       0.00000       0.00000       0.00000       0.00000       0.00000       0.00000       0.00000       0.00000       0.00000       0.00000       0.00000       0.00000       0.00000       0.00000       0.00000       0.00000       0.00000       0.00000       0.00000       0.00000       0.00000       0.00000       0.00000       0.00000       0.00000       0.00000       0.00000       0.00000       0.00000       0.00000
   1  20 2963.2842    3.9466  0.8334 -1.9582  0.0000  0.1388   0.4743   0.2600 1000.0000   0.0000   340.0052     -0.535883       0.00000       0.00000       0.00000       0.00000       0.00000       0.00000       0.00000       0.00000       0.00000       0.00000       0.00000       0.00000       0.00000       0.00000       0.00000       0.00000       0.00000       0.00000       0.00000       0.00000       0.00000       0.00000       0.00000       0.00000       0.00000       0.00000       0.00000       0.00000       0.00000       0.00000       0.00000       0.00000       0.00000       0.00000       201.349       78.6218       0.00000       0.00000       0.00000       0.00000       0.00000       0.00000       0.00000       0.00000       0.00000       0.00000       0.00000       0.00000       0.00000       0.00000       0.00000       0.00000       0.00000       0.00000       0.00000       0.00000       0.00000       0.00000       0.00000       0.00000       0.00000       0.00000       0.00000       0.00000       0.00000       0.00000       0.00000       0.00000       0.00000       0.00000
   1  21 3098.1266    4.1937  0.7211 12.7709  0.0000  0.0757   0.3608   0.2692    0.6111   0.0000   489.3759       26.8061       0.00000       0.00000       0.00000       0.00000       0.00000       0.00000       0.00000       0.00000       0.00000       0.00000       0.00000       0.00000       0.00000       0.00000       0.00000       0.00000       0.00000       0.00000       0.00000       0.00000       0.00000       0.00000       0.00000       0.00000       0.00000       0.00000       0.00000       0.00000       0.00000       0.00000       0.00000       0.00000       0.00000       0.00000       99.8241       47.8372       0.00000       0.00000       0.00000       0.00000       0.00000       0.00000       0.00000       0.00000       0.00000       0.00000       0.00000       0.00000       0.00000       0.00000       0.00000       0.00000       0.00000       0.00000       0.00000       0.00000       0.00000       0.00000       0.00000       0.00000       0.00000       0.00000       0.00000       0.00000       0.00000       0.00000       0.00000       0.00000       0.00000       0.00000
   1  22 3232.8875    3.9882  1.3299  2.4193  0.0000  0.1102   0.2597   0.3896 1000.0000   0.0000   446.4941       1.97769       0.00000       0.00000       0.00000       0.00000       0.00000       0.00000       0.00000       0.00000       0.00000       0.00000       0.00000       0.00000       0.00000       0.00000       0.00000       0.00000       0.00000       0.00000       0.00000       0.00000       0.00000       0.00000       0.00000       0.00000       0.00000       0.00000       0.00000       0.00000       0.00000       0.00000       0.00000       0.00000       0.00000       0.00000       135.330       81.6299       0.00000       0.00000       0.00000       0.00000       0.00000       0.00000       0.00000       0.00000       0.00000       0.00000       0.00000       0.00000       0.00000       0.00000       0.00000       0.00000       0.00000       0.00000       0.00000       0.00000       0.00000       0.00000       0.00000       0.00000       0.00000       0.00000       0.00000       0.00000       0.00000       0.00000       0.00000       0.00000       0.00000       0.00000
   1  24 3504.0523    2.6985  1.8517 12.0074 -0.0155  0.1905   0.1719   0.5257    0.6067   0.0000   826.0256      -94.2216       0.00000       0.00000       0.00000       0.00000       0.00000       0.00000       0.00000       0.00000       0.00000       0.00000       0.00000       0.00000       0.00000       0.00000       0.00000       0.00000       0.00000       0.00000       0.00000       0.00000       0.00000       0.00000       0.00000       0.00000       0.00000       0.00000       0.00000       0.00000       0.00000       0.00000       0.00000       0.00000       0.00000       0.00000       145.860       172.058       0.00000       0.00000       0.00000       0.00000       0.00000       0.00000       0.00000       0.00000       0.00000       0.00000       0.00000       0.00000       0.00000       0.00000       0.00000       0.00000       0.00000       0.00000       0.00000       0.00000       0.00000       0.00000       0.00000       0.00000       0.00000       0.00000       0.00000       0.00000       0.00000       0.00000       0.00000       0.00000       0.00000       0.00000
   2  10 1674.5645    0.3713  1.1368  9.0052  0.0000  0.3023   0.0419   0.2888    0.3781   0.0000   414.9841      -74.4564       41.5657      -11.2178       0.00000       0.00000       0.00000       0.00000       0.00000       0.00000       0.00000       0.00000       0.00000       0.00000       0.00000       0.00000       0.00000       0.00000       0.00000       0.00000       0.00000       0.00000       0.00000       0.00000       0.00000       0.00000       0.00000       0.00000       0.00000       0.00000       0.00000       0.00000       0.00000       0.00000       0.00000       0.00000       349.876       213.671       90.6204       17.5625       0.00000       0.00000       0.00000       0.00000       0.00000       0.00000       0.00000       0.00000       0.00000       0.00000       0.00000       0.00000       0.00000       0.00000       0.00000       0.00000       0.00000       0.00000       0.00000       0.00000       0.00000       0.00000       0.00000       0.00000       0.00000       0.00000       0.00000       0.00000       0.00000       0.00000       0.00000       0.00000
   2  12 1945.7502    0.5413  0.5700  8.9963  0.0000  0.0752   0.0423   0.1523    0.3114   0.0000   379.8119      -25.4457      -18.0158      -12.2559       0.00000       0.00000       0.00000       0.00000       0.00000       0.00000       0.00000       0.00000       0.00000       0.00000       0.00000       0.00000       0.00000       0.00000       0.00000       0.00000       0.00000       0.00000       0.00000       0.00000       0.00000       0.00000       0.00000       0.00000       0.00000       0.00000       0.00000       0.00000       0.00000       0.00000       0.00000       0.00000       53.8888       44.5856       31.3880       10.2129       0.00000       0.00000       0.00000       0.00000       0.00000       0.00000       0.00000       0.00000       0.00000       0.00000       0.00000       0.00000       0.00000       0.00000       0.00000       0.00000       0.00000       0.00000       0.00000       0.00000       0.00000       0.00000       0.00000       0.00000       0.00000       0.00000       0.00000       0.00000       0.00000       0.00000       0.00000       0.00000
   2  13 2081.8548    0.6976  1.1886  8.6896 -0.0515  0.1091   0.0365   0.2240    1.2333   0.0000   386.2944      -51.1467       34.7032       10.5663       0.00000       0.00000       0.00000       0.00000       0.00000       0.00000       0.00000       0.00000       0.00000       0.00000       0.00000       0.00000       0.00000       0.00000       0.00000       0.00000       0.00000       0.00000       0.00000       0.00000       0.00000       0.00000       0.00000       0.00000       0.00000       0.00000       0.00000       0.00000       0.00000       0.00000       0.00000       0.00000       84.6465       64.0571       32.3837       11.2867       0.00000       0.00000       0.00000       0.00000       0.00000       0.00000       0.00000       0.00000       0.00000       0.00000       0.00000       0.00000       0.00000       0.00000       0.00000       0.00000       0.00000       0.00000       0.00000       0.00000       0.00000       0.00000       0.00000       0.00000       0.00000       0.00000       0.00000       0.00000       0.00000       0.00000       0.00000       0.00000
   2  14 2217.4465    0.8551  1.3123  8.5980  0.0368  0.0773   0.0486   0.2672    0.7922   0.0000   345.4630       24.3053       23.4917      -6.41792       0.00000       0.00000       0.00000       0.00000       0.00000       0.00000       0.00000       0.00000       0.00000       0.00000       0.00000       0.00000       0.00000       0.00000       0.00000       0.00000       0.00000       0.00000       0.00000       0.00000       0.00000       0.00000       0.00000       0.00000       0.00000       0.00000       0.00000       0.00000       0.00000       0.00000       0.00000       0.00000       55.9607       46.1590       27.6245       10.0401       0.00000       0.00000       0.00000       0.00000       0.00000       0.00000       0.00000       0.00000       0.00000       0.00000       0.00000       0.00000       0.00000       0.00000       0.00000       0.00000       0.00000       0.00000       0.00000       0.00000       0.00000       0.00000       0.00000       0.00000       0.00000       0.00000       0.00000       0.00000       0.00000       0.00000       0.00000       0.00000
   2  15 2352.2317    1.2981  0.8611  9.7228  0.0000  0.0622   0.0789   0.1641    0.6367   0.0000   489.0642      -40.1626      -37.9166       12.3941       0.00000       0.00000       0.00000       0.00000       0.00000       0.00000       0.00000       0.00000       0.00000       0.00000       0.00000       0.00000       0.00000       0.00000       0.00000       0.00000       0.00000       0.00000       0.00000       0.00000       0.00000       0.00000       0.00000       0.00000       0.00000       0.00000       0.00000       0.00000       0.00000       0.00000       0.00000       0.00000       43.7909       36.4426       23.1472       8.27983       0.00000       0.00000       0.00000       0.00000       0.00000       0.00000       0.00000       0.00000       0.00000       0.00000       0.00000       0.00000       0.00000       0.00000       0.00000       0.00000       0.00000       0.00000       0.00000       0.00000       0.00000       0.00000       0.00000       0.00000       0.00000       0.00000       0.00000       0.00000       0.00000       0.00000       0.00000       0.00000
   2  18 2754.4807    2.8048  1.0484  4.0169  0.0000  0.0709   0.1653   0.1895 1000.0000   0.0000   391.4760      -4.66741       21.0583       22.6673       0.00000       0.00000       0.00000       0.00000       0.00000       0.00000       0.00000       0.00000       0.00000       0.00000       0.00000       0.00000       0.00000       0.00000       0.00000       0.00000       0.00000       0.00000       0.00000       0.00000       0.00000       0.00000       0.00000       0.00000       0.00000       0.00000       0.00000       0.00000       0.00000       0.00000       0.00000       0.00000       44.4812       42.7478       24.7647       10.7654       0.00000       0.00000       0.00000       0.00000       0.00000       0.00000       0.00000       0.00000       0.00000       0.00000       0.00000       0.00000       0.00000       0.00000       0.00000       0.00000       0.00000       0.00000       0.00000       0.00000       0.00000       0.00000       0.00000       0.00000       0.00000       0.00000       0.00000       0.00000       0.00000       0.00000       0.00000       0.00000
   2  19 2889.5281    3.6642  0.9218  4.9852  0.0000  0.0869   0.2287   0.1783  832.6654   0.0000   445.4341      -37.7965       57.7909     -0.598170       0.00000       0.00000       0.00000       0.00000       0.00000       0.00000       0.00000       0.00000       0.00000       0.00000       0.00000       0.00000       0.00000       0.00000       0.00000       0.00000       0.00000       0.00000       0.00000       0.00000       0.00000       0.00000       0.00000       0.00000       0.00000       0.00000       0.00000       0.00000       0.00000       0.00000       0.00000       0.00000       55.8160       51.0890       31.6247       13.4216       0.00000       0.00000       0.00000       0.00000       0.00000       0.00000       0.00000       0.00000       0.00000       0.00000       0.00000       0.00000       0.00000       0.00000       0.00000       0.00000       0.00000       0.00000       0.00000       0.00000       0.00000       0.00000       0.00000       0.00000       0.00000       0.00000       0.00000       0.00000       0.00000       0.00000       0.00000       0.00000
   2  21 3159.7050    4.0505  1.3986  0.9224  0.0000  0.0754   0.2159   0.2844 1000.0000   0.0000   448.6920      -60.4647       13.4905       1.14900       0.00000       0.00000       0.00000       0.00000       0.00000       0.00000       0.00000       0.00000       0.00000       0.00000       0.00000       0.00000       0.00000       0.00000       0.00000       0.00000       0.00000       0.00000       0.00000       0.00000       0.00000       0.00000       0.00000       0.00000       0.00000       0.00000       0.00000       0.00000       0.00000       0.00000       0.00000       0.00000       47.2501       41.6529       30.2864       10.7221       0.00000       0.00000       0.00000       0.00000       0.00000       0.00000       0.00000       0.00000       0.00000       0.00000       0.00000       0.00000       0.00000       0.00000       0.00000       0.00000       0.00000       0.00000       0.00000       0.00000       0.00000       0.00000       0.00000       0.00000       0.00000       0.00000       0.00000       0.00000       0.00000       0.00000       0.00000       0.00000
   2  22 3295.1079    3.4997  2.0593  2.6008  0.0000  0.0961   0.1492   0.2951 1000.0000   0.0000   322.4615      -110.876       23.4260      -1.66377       0.00000       0.00000       0.00000       0.00000       0.00000       0.00000       0.00000       0.00000       0.00000       0.00000       0.00000       0.00000       0.00000       0.00000       0.00000       0.00000       0.00000       0.00000       0.00000       0.00000       0.00000       0.00000       0.00000       0.00000       0.00000       0.00000       0.00000       0.00000       0.00000       0.00000       0.00000       0.00000       68.5285       56.9967       35.7630       12.7365       0.00000       0.00000       0.00000       0.00000       0.00000       0.00000       0.00000       0.00000       0.00000       0.00000       0.00000       0.00000       0.00000       0.00000       0.00000       0.00000       0.00000       0.00000       0.00000       0.00000       0.00000       0.00000       0.00000       0.00000       0.00000       0.00000       0.00000       0.00000       0.00000       0.00000       0.00000       0.00000
   2  24 3566.6664    2.7004  2.9966 10.8093  0.0000  0.1378   0.1001   0.3594    0.6268   0.0000   535.4713      -33.5552       37.3859      -15.6598       0.00000       0.00000       0.00000       0.00000       0.00000       0.00000       0.00000       0.00000       0.00000       0.00000       0.00000       0.00000       0.00000       0.00000       0.00000       0.00000       0.00000       0.00000       0.00000       0.00000       0.00000       0.00000       0.00000       0.00000       0.00000       0.00000       0.00000       0.00000       0.00000       0.00000       0.00000       0.00000       106.422       86.6629       44.7344       16.7411       0.00000       0.00000       0.00000       0.00000       0.00000       0.00000       0.00000       0.00000       0.00000       0.00000       0.00000       0.00000       0.00000       0.00000       0.00000       0.00000       0.00000       0.00000       0.00000       0.00000       0.00000       0.00000       0.00000       0.00000       0.00000       0.00000       0.00000       0.00000       0.00000       0.00000       0.00000       0.00000
   3  13 2137.6796    0.7089  0.9927  9.6301  0.0000  0.1148   0.0509   0.2116    0.3362   0.0000   420.2679       58.5579      -14.4434     -0.343483      -3.09339      -2.00426       0.00000       0.00000       0.00000       0.00000       0.00000       0.00000       0.00000       0.00000       0.00000       0.00000       0.00000       0.00000       0.00000       0.00000       0.00000       0.00000       0.00000       0.00000       0.00000       0.00000       0.00000       0.00000       0.00000       0.00000       0.00000       0.00000       0.00000       0.00000       0.00000       0.00000       73.2618       68.6905       42.0105       18.7373       6.46214       1.69620       0.00000       0.00000       0.00000       0.00000       0.00000       0.00000       0.00000       0.00000       0.00000       0.00000       0.00000       0.00000       0.00000       0.00000       0.00000       0.00000       0.00000       0.00000       0.00000       0.00000       0.00000       0.00000       0.00000       0.00000       0.00000       0.00000       0.00000       0.00000       0.00000       0.00000
   3  14 2273.3512    0.8508  0.7723 10.0082  0.0000  0.0601   0.0543   0.1805    0.2676   0.0000   488.1379      -22.1900       5.55313       9.12177       2.78475     -0.611345       0.00000       0.00000       0.00000       0.00000       0.00000       0.00000       0.00000       0.00000       0.00000       0.00000       0.00000       0.00000       0.00000       0.00000       0.00000       0.00000       0.00000       0.00000       0.00000       0.00000       0.00000       0.00000       0.00000       0.00000       0.00000       0.00000       0.00000       0.00000       0.00000       0.00000       32.8425       29.0991       22.7762       12.6972       5.81015       1.51435       0.00000       0.00000       0.00000       0.00000       0.00000       0.00000       0.00000       0.00000       0.00000       0.00000       0.00000       0.00000       0.00000       0.00000       0.00000       0.00000       0.00000       0.00000       0.00000       0.00000       0.00000       0.00000       0.00000       0.00000       0.00000       0.00000       0.00000       0.00000       0.00000       0.00000
   3  15 2407.5957    1.4727  0.6817 10.7877  0.0000  0.0624   0.1046   0.1382    0.3566   0.0000   475.8687      -34.3773      -2.80718       18.6054      -9.67700     -0.686589       0.00000       0.00000       0.00000       0.00000       0.00000       0.00000       0.00000       0.00000       0.00000       0.00000       0.00000       0.00000       0.00000       0.00000       0.00000       0.00000       0.00000       0.00000       0.00000       0.00000       0.00000       0.00000       0.00000       0.00000       0.00000       0.00000       0.00000       0.00000       0.00000       0.00000       27.3079       28.9383       23.6527       11.1989       6.84417       1.97411       0.00000       0.00000       0.00000       0.00000       0.00000       0.00000       0.00000       0.00000       0.00000       0.00000       0.00000       0.00000       0.00000       0.00000       0.00000       0.00000       0.00000       0.00000       0.00000       0.00000       0.00000       0.00000       0.00000       0.00000       0.00000       0.00000       0.00000       0.00000       0.00000       0.00000
   3  16 2541.8195    1.7520  0.7547 10.6272  0.0000  0.0768   0.1126   0.1311    0.6089   0.0000   467.1773      -24.1575       26.1810      -3.68162      -1.17854       3.57600       0.00000       0.00000       0.00000       0.00000       0.00000       0.00000       0.00000       0.00000       0.00000       0.00000       0.00000       0.00000       0.00000       0.00000       0.00000       0.00000       0.00000       0.00000       0.00000       0.00000       0.00000       0.00000       0.00000       0.00000       0.00000       0.00000       0.00000       0.00000       0.00000       0.00000       43.9601       42.0507       32.1866       14.1380       7.99966       1.87797       0.00000       0.00000       0.00000       0.00000       0.00000       0.00000       0.00000       0.00000       0.00000       0.00000       0.00000       0.00000       0.00000       0.00000       0.00000       0.00000       0.00000       0.00000       0.00000       0.00000       0.00000       0.00000       0.00000       0.00000       0.00000       0.00000       0.00000       0.00000       0.00000       0.00000
   3  17 2676.0626    2.4407  1.0274  6.0457  0.0000  0.0659   0.1389   0.1549  118.8628   0.0000   498.9259      -5.05960      -40.2938       3.41061       7.99302      -3.19832       0.00000       0.00000       0.00000       0.00000       0.00000       0.00000       0.00000       0.00000       0.00000       0.00000       0.00000       0.00000       0.00000       0.00000       0.00000       0.00000       0.00000       0.00000       0.00000       0.00000       0.00000       0.00000       0.00000       0.00000       0.00000       0.00000       0.00000       0.00000       0.00000       0.00000       28.8792       30.5246       22.8448       13.9564       6.73156       2.25418       0.00000       0.00000       0.00000       0.00000       0.00000       0.00000       0.00000       0.00000       0.00000       0.00000       0.00000       0.00000       0.00000       0.00000       0.00000       0.00000       0.00000       0.00000       0.00000       0.00000       0.00000       0.00000       0.00000       0.00000       0.00000       0.00000       0.00000       0.00000       0.00000       0.00000
   3  19 2946.9373    3.3250  0.9309 11.3953  0.0000  0.0630   0.1909   0.1502    0.9731   0.0000   399.8513      -42.5330       7.10423      -1.78002      -1.43990    -0.0729106       0.00000       0.00000       0.00000       0.00000       0.00000       0.00000       0.00000       0.00000       0.00000       0.00000       0.00000       0.00000       0.00000       0.00000       0.00000       0.00000       0.00000       0.00000       0.00000       0.00000       0.00000       0.00000       0.00000       0.00000       0.00000       0.00000       0.00000       0.00000       0.00000       0.00000       30.7543       30.6259       23.2908       12.5048       6.37199       1.83743       0.00000       0.00000       0.00000       0.00000       0.00000       0.00000       0.00000       0.00000       0.00000       0.00000       0.00000       0.00000       0.00000       0.00000       0.00000       0.00000       0.00000       0.00000       0.00000       0.00000       0.00000       0.00000       0.00000       0.00000       0.00000       0.00000       0.00000       0.00000       0.00000       0.00000
   3  20 3082.1603    3.8543  1.1116  5.9091  0.0000  0.0797   0.1958   0.1758  258.1378   0.0000   474.4686       6.76528      -9.42017      -22.5879      -5.69286      -1.68786       0.00000       0.00000       0.00000       0.00000       0.00000       0.00000       0.00000       0.00000       0.00000       0.00000       0.00000       0.00000       0.00000       0.00000       0.00000       0.00000       0.00000       0.00000       0.00000       0.00000       0.00000       0.00000       0.00000       0.00000       0.00000       0.00000       0.00000       0.00000       0.00000       0.00000       52.5614       49.7790       30.5175       14.0143       5.24286       1.41110       0.00000       0.00000       0.00000       0.00000       0.00000       0.00000       0.00000       0.00000       0.00000       0.00000       0.00000       0.00000       0.00000       0.00000       0.00000       0.00000       0.00000       0.00000       0.00000       0.00000       0.00000       0.00000       0.00000       0.00000       0.00000       0.00000       0.00000       0.00000       0.00000       0.00000
   3  21 3217.7620    3.7486  1.2204 12.5190  0.0000  0.0697   0.2129   0.2055    0.4661   0.0000   435.2087       12.9501       3.45807      -29.4428       5.75355       1.51009       0.00000       0.00000       0.00000       0.00000       0.00000       0.00000       0.00000       0.00000       0.00000       0.00000       0.00000       0.00000       0.00000       0.00000       0.00000       0.00000       0.00000       0.00000       0.00000       0.00000       0.00000       0.00000       0.00000       0.00000       0.00000       0.00000       0.00000       0.00000       0.00000       0.00000       31.9528       32.5676       25.9236       14.0498       7.21006       2.18744       0.00000       0.00000       0.00000       0.00000       0.00000       0.00000       0.00000       0.00000       0.00000       0.00000       0.00000       0.00000       0.00000       0.00000       0.00000       0.00000       0.00000       0.00000       0.00000       0.00000       0.00000       0.00000       0.00000       0.00000       0.00000       0.00000       0.00000       0.00000       0.00000       0.00000
   3  22 3353.2934    3.3672  1.7822 11.8725  0.0000  0.0992   0.1500   0.2274    0.4140   0.0000   449.1532       9.84327      -7.22427      -16.6528       2.81498      -2.65063       0.00000       0.00000       0.00000       0.00000       0.00000       0.00000       0.00000       0.00000       0.00000       0.00000       0.00000       0.00000       0.00000       0.00000       0.00000       0.00000       0.00000       0.00000       0.00000       0.00000       0.00000       0.00000       0.00000       0.00000       0.00000       0.00000       0.00000       0.00000       0.00000       0.00000       51.9702       44.9545       37.0258       23.4819       9.82235       2.53512       0.00000       0.00000       0.00000       0.00000       0.00000       0.00000       0.00000       0.00000       0.00000       0.00000       0.00000       0.00000       0.00000       0.00000       0.00000       0.00000       0.00000       0.00000       0.00000       0.00000       0.00000       0.00000       0.00000       0.00000       0.00000       0.00000       0.00000       0.00000       0.00000       0.00000
   3  23 3489.4577    2.8375  3.1444 10.7682  0.0021  0.1167   0.0939   0.3191    0.3602   0.0000   492.3963      -32.0058       15.1535      -5.89664       4.72190     0.0328297       0.00000       0.00000       0.00000       0.00000       0.00000       0.00000       0.00000       0.00000       0.00000       0.00000       0.00000       0.00000       0.00000       0.00000       0.00000       0.00000       0.00000       0.00000       0.00000       0.00000       0.00000       0.00000       0.00000       0.00000       0.00000       0.00000       0.00000       0.00000       0.00000       0.00000       56.5570       58.0457       40.3373       25.8544       10.6102       3.65782       0.00000       0.00000       0.00000       0.00000       0.00000       0.00000       0.00000       0.00000       0.00000       0.00000       0.00000       0.00000       0.00000       0.00000       0.00000       0.00000       0.00000       0.00000       0.00000       0.00000       0.00000       0.00000       0.00000       0.00000       0.00000       0.00000       0.00000       0.00000       0.00000       0.00000
   3  24 3625.9541    2.2391  3.2831 11.3392 -0.0071  0.1302   0.0831   0.4003    0.2049   0.0000   427.2295      -3.69459       46.8007      -24.6737      -13.0829       1.22239       0.00000       0.00000       0.00000       0.00000       0.00000       0.00000       0.00000       0.00000       0.00000       0.00000       0.00000       0.00000       0.00000       0.00000       0.00000       0.00000       0.00000       0.00000       0.00000       0.00000       0.00000       0.00000       0.00000       0.00000       0.00000       0.00000       0.00000       0.00000       0.00000       0.00000       65.7575       63.1989       47.5409       28.0641       12.8980       3.73829       0.00000       0.00000       0.00000       0.00000       0.00000       0.00000       0.00000       0.00000       0.00000       0.00000       0.00000       0.00000       0.00000       0.00000       0.00000       0.00000       0.00000       0.00000       0.00000       0.00000       0.00000       0.00000       0.00000       0.00000       0.00000       0.00000       0.00000       0.00000       0.00000       0.00000
   4  10 1777.9634    0.3059  0.1613  9.0873 -0.0009  0.0295   0.0387   0.0599    0.0859   0.0000   438.8108      -11.9026       2.50588      -1.56449      -2.53109     -0.769870      0.175208     -0.153819       0.00000       0.00000       0.00000       0.00000       0.00000       0.00000       0.00000       0.00000       0.00000       0.00000       0.00000       0.00000       0.00000       0.00000       0.00000       0.00000       0.00000       0.00000       0.00000       0.00000       0.00000       0.00000       0.00000       0.00000       0.00000       0.00000       0.00000       0.00000       12.9976       14.1282       11.5343       6.29576       3.10090       1.83953      0.622335      0.171940       0.00000       0.00000       0.00000       0.00000       0.00000       0.00000       0.00000       0.00000       0.00000       0.00000       0.00000       0.00000       0.00000       0.00000       0.00000       0.00000       0.00000       0.00000       0.00000       0.00000       0.00000       0.00000       0.00000       0.00000       0.00000       0.00000       0.00000       0.00000
   4  13 2188.3897    0.7885  0.9096  8.5078 -0.0011  0.0658   0.0413   0.1472    0.7851   0.0000   415.2380       6.27146       10.2505       12.2065       2.27713    -0.0375245      -2.12061     -0.189376       0.00000       0.00000       0.00000       0.00000       0.00000       0.00000       0.00000       0.00000       0.00000       0.00000       0.00000       0.00000       0.00000       0.00000       0.00000       0.00000       0.00000       0.00000       0.00000       0.00000       0.00000       0.00000       0.00000       0.00000       0.00000       0.00000       0.00000       0.00000       25.4855       24.8367       26.6295       15.4348       8.40883       5.80034       2.19098      0.395825       0.00000       0.00000       0.00000       0.00000       0.00000       0.00000       0.00000       0.00000       0.00000       0.00000       0.00000       0.00000       0.00000       0.00000       0.00000       0.00000       0.00000       0.00000       0.00000       0.00000       0.00000       0.00000       0.00000       0.00000       0.00000       0.00000       0.00000       0.00000
   4  14 2324.0792    1.0919  0.6795  9.8053  0.0013  0.0541   0.0591   0.1397    0.4577   0.0000   452.1155       24.5410      -12.1760      -22.2456      -8.15846       2.55746      -1.15018      0.163071       0.00000       0.00000       0.00000       0.00000       0.00000       0.00000       0.00000       0.00000       0.00000       0.00000       0.00000       0.00000       0.00000       0.00000       0.00000       0.00000       0.00000       0.00000       0.00000       0.00000       0.00000       0.00000       0.00000       0.00000       0.00000       0.00000       0.00000       0.00000       21.4412       24.3288       19.5455       11.6726       6.84874       3.66726       1.52398      0.383683       0.00000       0.00000       0.00000       0.00000       0.00000       0.00000       0.00000       0.00000       0.00000       0.00000       0.00000       0.00000       0.00000       0.00000       0.00000       0.00000       0.00000       0.00000       0.00000       0.00000       0.00000       0.00000       0.00000       0.00000       0.00000       0.00000       0.00000       0.00000
   4  15 2458.4922    1.4829  0.8228 10.1630 -0.0198  0.0803   0.0823   0.1452    1.1075   0.0000   459.0008       23.4851       14.5477       15.1164       11.5710       8.51903       2.14008     -0.320780       0.00000       0.00000       0.00000       0.00000       0.00000       0.00000       0.00000       0.00000       0.00000       0.00000       0.00000       0.00000       0.00000       0.00000       0.00000       0.00000       0.00000       0.00000       0.00000       0.00000       0.00000       0.00000       0.00000       0.00000       0.00000       0.00000       0.00000       0.00000       25.8375       28.7956       24.2036       19.7007       11.8566       5.95422       2.32266      0.618966       0.00000       0.00000       0.00000       0.00000       0.00000       0.00000       0.00000       0.00000       0.00000       0.00000       0.00000       0.00000       0.00000       0.00000       0.00000       0.00000       0.00000       0.00000       0.00000       0.00000       0.00000       0.00000       0.00000       0.00000       0.00000       0.00000       0.00000       0.00000
   4  16 2593.0856    1.7951  0.9819 10.9897 -0.0226  0.0708   0.0942   0.2039    0.7681   0.0000   442.3575      -81.5710       40.9616       21.4037      -3.06172      -10.4255       1.85634      0.693507       0.00000       0.00000       0.00000       0.00000       0.00000       0.00000       0.00000       0.00000       0.00000       0.00000       0.00000       0.00000       0.00000       0.00000       0.00000       0.00000       0.00000       0.00000       0.00000       0.00000       0.00000       0.00000       0.00000       0.00000       0.00000       0.00000       0.00000       0.00000       25.0440       28.8273       23.3017       18.4176       10.6330       5.86711       2.07431      0.555054       0.00000       0.00000       0.00000       0.00000       0.00000       0.00000       0.00000       0.00000       0.00000       0.00000       0.00000       0.00000       0.00000       0.00000       0.00000       0.00000       0.00000       0.00000       0.00000       0.00000       0.00000       0.00000       0.00000       0.00000       0.00000       0.00000       0.00000       0.00000
   4  17 2728.4252    2.6674  0.9079  0.8885  0.0000  0.0651   0.1236   0.1389 1000.0000   0.0000   425.0415       40.3691       11.5108      -20.2726       10.1159       1.67049       0.00000       0.00000       0.00000       0.00000       0.00000       0.00000       0.00000       0.00000       0.00000       0.00000       0.00000       0.00000       0.00000       0.00000       0.00000       0.00000       0.00000       0.00000       0.00000       0.00000       0.00000       0.00000       0.00000       0.00000       0.00000       0.00000       0.00000       0.00000       0.00000       0.00000       21.9013       26.4650       19.7692       15.3334       6.82741       4.76681       1.55578      0.487540       0.00000       0.00000       0.00000       0.00000       0.00000       0.00000       0.00000       0.00000       0.00000       0.00000       0.00000       0.00000       0.00000       0.00000       0.00000       0.00000       0.00000       0.00000       0.00000       0.00000       0.00000       0.00000       0.00000       0.00000       0.00000       0.00000       0.00000       0.00000
   4  19 3000.1296    4.0125  0.8761  1.7267  0.0000  0.0518   0.2016   0.1329 1000.0000   0.0000   414.1805      -13.3564       28.0148     -0.302635       7.33073       1.11829       0.00000       0.00000       0.00000       0.00000       0.00000       0.00000       0.00000       0.00000       0.00000       0.00000       0.00000       0.00000       0.00000       0.00000       0.00000       0.00000       0.00000       0.00000       0.00000       0.00000       0.00000       0.00000       0.00000       0.00000       0.00000       0.00000       0.00000       0.00000       0.00000       0.00000       18.8170       23.8960       16.4903       13.0327       5.71954       3.88490       1.13385      0.447310       0.00000       0.00000       0.00000       0.00000       0.00000       0.00000       0.00000       0.00000       0.00000       0.00000       0.00000       0.00000       0.00000       0.00000       0.00000       0.00000       0.00000       0.00000       0.00000       0.00000       0.00000       0.00000       0.00000       0.00000       0.00000       0.00000       0.00000       0.00000
   4  21 3271.6835    3.5596  1.4181 10.8730  0.0014  0.0910   0.1628   0.1933    1.6503   0.0000   395.3066      -3.92036      -23.0249       23.9050      -6.77701      -2.78017      0.178648     -0.192520       0.00000       0.00000       0.00000       0.00000       0.00000       0.00000       0.00000       0.00000       0.00000       0.00000       0.00000       0.00000       0.00000       0.00000       0.00000       0.00000       0.00000       0.00000       0.00000       0.00000       0.00000       0.00000       0.00000       0.00000       0.00000       0.00000       0.00000       0.00000       26.4822       34.8232       28.5017       19.1161       14.7929       5.14708       2.94083      0.762392       0.00000       0.00000       0.00000       0.00000       0.00000       0.00000       0.00000       0.00000       0.00000       0.00000       0.00000       0.00000       0.00000       0.00000       0.00000       0.00000       0.00000       0.00000       0.00000       0.00000       0.00000       0.00000       0.00000       0.00000       0.00000       0.00000       0.00000       0.00000
   4  22 3408.0253    3.2273  1.7606 11.1493  0.0043  0.0785   0.1283   0.2219    0.5843   0.0000   457.9913       15.1981       44.8205      -12.8383     0.0313364      -10.9275       1.42747      -1.28503       0.00000       0.00000       0.00000       0.00000       0.00000       0.00000       0.00000       0.00000       0.00000       0.00000       0.00000       0.00000       0.00000       0.00000       0.00000       0.00000       0.00000       0.00000       0.00000       0.00000       0.00000       0.00000       0.00000       0.00000       0.00000       0.00000       0.00000       0.00000       30.2555       29.8830       26.8942       19.0997       12.2056       5.56266       2.24232      0.525177       0.00000       0.00000       0.00000       0.00000       0.00000       0.00000       0.00000       0.00000       0.00000       0.00000       0.00000       0.00000       0.00000       0.00000       0.00000       0.00000       0.00000       0.00000       0.00000       0.00000       0.00000       0.00000       0.00000       0.00000       0.00000       0.00000       0.00000       0.00000
   4  23 3544.5107    2.5352  2.4330 11.2138  0.0021  0.0975   0.0860   0.2634    0.2809   0.0000   423.5216       3.46060       12.7211       12.5305       1.81787     -0.868489       1.39747     -0.290459       0.00000       0.00000       0.00000       0.00000       0.00000       0.00000       0.00000       0.00000       0.00000       0.00000       0.00000       0.00000       0.00000       0.00000       0.00000       0.00000       0.00000       0.00000       0.00000       0.00000       0.00000       0.00000       0.00000       0.00000       0.00000       0.00000       0.00000       0.00000       38.2175       40.4193       35.5095       22.2343       13.7167       6.94021       2.86214      0.669367       0.00000       0.00000       0.00000       0.00000       0.00000       0.00000       0.00000       0.00000       0.00000       0.00000       0.00000       0.00000       0.00000       0.00000       0.00000       0.00000       0.00000       0.00000       0.00000       0.00000       0.00000       0.00000       0.00000       0.00000       0.00000       0.00000       0.00000       0.00000
   4  24 3681.5514    2.1525  4.3870 10.2735 -0.0011  0.1394   0.0539   0.3800    0.2904   0.0000   380.6623       52.8170      -10.7349       16.4757       25.7393       17.2673      -2.76589      -1.02489       0.00000       0.00000       0.00000       0.00000       0.00000       0.00000       0.00000       0.00000       0.00000       0.00000       0.00000       0.00000       0.00000       0.00000       0.00000       0.00000       0.00000       0.00000       0.00000       0.00000       0.00000       0.00000       0.00000       0.00000       0.00000       0.00000       0.00000       0.00000       49.9550       57.9264       47.2384       31.9735       20.6784       9.30043       4.15152       1.07708       0.00000       0.00000       0.00000       0.00000       0.00000       0.00000       0.00000       0.00000       0.00000       0.00000       0.00000       0.00000       0.00000       0.00000       0.00000       0.00000       0.00000       0.00000       0.00000       0.00000       0.00000       0.00000       0.00000       0.00000       0.00000       0.00000       0.00000       0.00000
   4  25 3818.7700    1.8055  5.4958 10.2514  0.0002  0.1700   0.0426   0.4348    0.1916   0.0000   421.5511      -46.2035      -1.59534      -28.9177      -1.88467      -15.6581       2.25006     -0.399037       0.00000       0.00000       0.00000       0.00000       0.00000       0.00000       0.00000       0.00000       0.00000       0.00000       0.00000       0.00000       0.00000       0.00000       0.00000       0.00000       0.00000       0.00000       0.00000       0.00000       0.00000       0.00000       0.00000       0.00000       0.00000       0.00000       0.00000       0.00000       60.2263       65.8500       60.2711       39.4213       25.0043       13.1671       5.37960       1.22535       0.00000       0.00000       0.00000       0.00000       0.00000       0.00000       0.00000       0.00000       0.00000       0.00000       0.00000       0.00000       0.00000       0.00000       0.00000       0.00000       0.00000       0.00000       0.00000       0.00000       0.00000       0.00000       0.00000       0.00000       0.00000       0.00000       0.00000       0.00000
   5  10 1823.2941    0.3407  0.3608  9.2836 -0.0196  0.0451   0.0263   0.0836    0.0914   0.0000   430.8897      -5.32562       14.7030      -4.23715      -12.0943       3.02329     -0.773746    -0.0214939     -0.365264    -0.0123800       0.00000       0.00000       0.00000       0.00000       0.00000       0.00000       0.00000       0.00000       0.00000       0.00000       0.00000       0.00000       0.00000       0.00000       0.00000       0.00000       0.00000       0.00000       0.00000       0.00000       0.00000       0.00000       0.00000       0.00000       0.00000       0.00000       17.6754       19.1584       15.7450       10.8205       7.05951       4.02648       1.78273      0.838079      0.288068     0.0581976       0.00000       0.00000       0.00000       0.00000       0.00000       0.00000       0.00000       0.00000       0.00000       0.00000       0.00000       0.00000       0.00000       0.00000       0.00000       0.00000       0.00000       0.00000       0.00000       0.00000       0.00000       0.00000       0.00000       0.00000       0.00000       0.00000
   5  11 1960.5253    0.4527  0.4560  9.2682  0.0053  0.0479   0.0289   0.0931    0.1173   0.0000   440.6696       2.12101      -4.44144     0.0579094       2.81444      0.280670      -6.07507      0.360267      0.322338     0.0100494       0.00000       0.00000       0.00000       0.00000       0.00000       0.00000       0.00000       0.00000       0.00000       0.00000       0.00000       0.00000       0.00000       0.00000       0.00000       0.00000       0.00000       0.00000       0.00000       0.00000       0.00000       0.00000       0.00000       0.00000       0.00000       0.00000       10.9423       16.0071       13.0240       10.4019       8.12243       3.80509       2.94303      0.847577      0.416282      0.100810       0.00000       0.00000       0.00000       0.00000       0.00000       0.00000       0.00000       0.00000       0.00000       0.00000       0.00000       0.00000       0.00000       0.00000       0.00000       0.00000       0.00000       0.00000       0.00000       0.00000       0.00000       0.00000       0.00000       0.00000       0.00000       0.00000
   5  14 2371.0167    1.1785  0.7977 10.2981  0.0034  0.0662   0.0636   0.1292    0.1993   0.0000   429.8285       32.4576      -44.7469      -11.6329      0.803319      -3.09031     -0.494713      0.537540     -0.611670   -0.00480979       0.00000       0.00000       0.00000       0.00000       0.00000       0.00000       0.00000       0.00000       0.00000       0.00000       0.00000       0.00000       0.00000       0.00000       0.00000       0.00000       0.00000       0.00000       0.00000       0.00000       0.00000       0.00000       0.00000       0.00000       0.00000       0.00000       17.1534       16.8725       23.4221       11.8422       11.3670       6.70338       2.93804       1.78049      0.629040      0.103421       0.00000       0.00000       0.00000       0.00000       0.00000       0.00000       0.00000       0.00000       0.00000       0.00000       0.00000       0.00000       0.00000       0.00000       0.00000       0.00000       0.00000       0.00000       0.00000       0.00000       0.00000       0.00000       0.00000       0.00000       0.00000       0.00000
   5  15 2506.0193    1.7639  0.7659  9.9773 -0.0031  0.0434   0.0806   0.1014    0.4560   0.0000   437.3908      0.340293       32.8447       3.88394       2.25190      0.227516      -1.04912      0.679929    -0.0375998     0.0708959       0.00000       0.00000       0.00000       0.00000       0.00000       0.00000       0.00000       0.00000       0.00000       0.00000       0.00000       0.00000       0.00000       0.00000       0.00000       0.00000       0.00000       0.00000       0.00000       0.00000       0.00000       0.00000       0.00000       0.00000       0.00000       0.00000       13.7497       15.0329       14.2872       9.62320       7.33485       4.15542       2.03973      0.909315      0.348075     0.0672687       0.00000       0.00000       0.00000       0.00000       0.00000       0.00000       0.00000       0.00000       0.00000       0.00000       0.00000       0.00000       0.00000       0.00000       0.00000       0.00000       0.00000       0.00000       0.00000       0.00000       0.00000       0.00000       0.00000       0.00000       0.00000       0.00000
   5  16 2641.2723    2.0781  0.8489 10.6395 -0.0096  0.0503   0.0986   0.1361    0.5606   0.0000   433.8198      -16.4211      -18.1928      -11.1399       7.40383      -5.40618      -2.97882      -1.14614    -0.0317211   -0.00109299       0.00000       0.00000       0.00000       0.00000       0.00000       0.00000       0.00000       0.00000       0.00000       0.00000       0.00000       0.00000       0.00000       0.00000       0.00000       0.00000       0.00000       0.00000       0.00000       0.00000       0.00000       0.00000       0.00000       0.00000       0.00000       0.00000       16.2865       14.8797       11.6029       12.5308       9.75748       5.83588       2.48285      0.942037      0.278326     0.0738166       0.00000       0.00000       0.00000       0.00000       0.00000       0.00000       0.00000       0.00000       0.00000       0.00000       0.00000       0.00000       0.00000       0.00000       0.00000       0.00000       0.00000       0.00000       0.00000       0.00000       0.00000       0.00000       0.00000       0.00000       0.00000       0.00000
   5  20 3186.2754    4.0756  1.0567  0.4154  0.0000  0.0704   0.1820   0.1671 1000.0000   0.0000   433.8885      -19.3124       32.4098       3.22878      0.851608       1.12894       0.00000       0.00000       0.00000       0.00000       0.00000       0.00000       0.00000       0.00000       0.00000       0.00000       0.00000       0.00000       0.00000       0.00000       0.00000       0.00000       0.00000       0.00000       0.00000       0.00000       0.00000       0.00000       0.00000       0.00000       0.00000       0.00000       0.00000       0.00000       0.00000       0.00000       18.3369       24.1663       18.3071       16.3692       10.8056       7.05729       3.56578       1.54496      0.482189      0.142387       0.00000       0.00000       0.00000       0.00000       0.00000       0.00000       0.00000       0.00000       0.00000       0.00000       0.00000       0.00000       0.00000       0.00000       0.00000       0.00000       0.00000       0.00000       0.00000       0.00000       0.00000       0.00000       0.00000       0.00000       0.00000       0.00000
   5  21 3322.4568    3.3323  1.1453 12.9011 -0.0146  0.0719   0.1583   0.2025    0.3919   0.0000   481.5948       10.8447      -18.5066      -11.1830       7.91500       4.98206      -2.30961       1.35856      0.652559     -0.172629       0.00000       0.00000       0.00000       0.00000       0.00000       0.00000       0.00000       0.00000       0.00000       0.00000       0.00000       0.00000       0.00000       0.00000       0.00000       0.00000       0.00000       0.00000       0.00000       0.00000       0.00000       0.00000       0.00000       0.00000       0.00000       0.00000       20.4315       22.9176       22.5288       16.0389       12.0926       6.47454       4.16681       1.56674      0.612233      0.119302       0.00000       0.00000       0.00000       0.00000       0.00000       0.00000       0.00000       0.00000       0.00000       0.00000       0.00000       0.00000       0.00000       0.00000       0.00000       0.00000       0.00000       0.00000       0.00000       0.00000       0.00000       0.00000       0.00000       0.00000       0.00000       0.00000
   5  23 3596.6193    2.4982  3.8439  8.4825 -0.0006  0.1186   0.0568   0.3034    2.5464   0.0000   460.2728      -36.7938      -5.56304       24.3257       18.1745       4.96943     -0.475213      -5.94090     -0.322989     -0.166820       0.00000       0.00000       0.00000       0.00000       0.00000       0.00000       0.00000       0.00000       0.00000       0.00000       0.00000       0.00000       0.00000       0.00000       0.00000       0.00000       0.00000       0.00000       0.00000       0.00000       0.00000       0.00000       0.00000       0.00000       0.00000       0.00000       35.5510       41.6434       37.9089       31.0038       20.2088       13.3204       6.93668       3.18325      0.992878      0.219449       0.00000       0.00000       0.00000       0.00000       0.00000       0.00000       0.00000       0.00000       0.00000       0.00000       0.00000       0.00000       0.00000       0.00000       0.00000       0.00000       0.00000       0.00000       0.00000       0.00000       0.00000       0.00000       0.00000       0.00000       0.00000       0.00000
   5  24 3733.9810    2.1809  4.9861  9.0318 -0.0021  0.1399   0.0438   0.3649    0.8017   0.0000   416.2018      -61.5580       8.16353       2.15537       14.1503       16.8424      -9.73657      -1.62180      -1.79435     0.0134267       0.00000       0.00000       0.00000       0.00000       0.00000       0.00000       0.00000       0.00000       0.00000       0.00000       0.00000       0.00000       0.00000       0.00000       0.00000       0.00000       0.00000       0.00000       0.00000       0.00000       0.00000       0.00000       0.00000       0.00000       0.00000       0.00000       40.8370       44.9933       42.7701       34.3711       24.4723       14.5111       8.40554       3.38144       1.14928      0.242239       0.00000       0.00000       0.00000       0.00000       0.00000       0.00000       0.00000       0.00000       0.00000       0.00000       0.00000       0.00000       0.00000       0.00000       0.00000       0.00000       0.00000       0.00000       0.00000       0.00000       0.00000       0.00000       0.00000       0.00000       0.00000       0.00000
   6  14 2415.5542    1.3820  0.8981 10.1485 -0.0038  0.0502   0.0556   0.1035    0.2339   0.0000   444.3320     -0.429337       1.59477       22.8122       5.78119      -14.2929      0.440074      0.870258      0.507069    -0.0976190    -0.0200903   0.000209329       0.00000       0.00000       0.00000       0.00000       0.00000       0.00000       0.00000       0.00000       0.00000       0.00000       0.00000       0.00000       0.00000       0.00000       0.00000       0.00000       0.00000       0.00000       0.00000       0.00000       0.00000       0.00000       0.00000       0.00000       11.7673       14.9355       13.6472       10.7771       8.63681       5.12456       3.37293       1.57946      0.839410      0.286057      0.108432     0.0218970       0.00000       0.00000       0.00000       0.00000       0.00000       0.00000       0.00000       0.00000       0.00000       0.00000       0.00000       0.00000       0.00000       0.00000       0.00000       0.00000       0.00000       0.00000       0.00000       0.00000       0.00000       0.00000       0.00000       0.00000
   6  15 2551.0253    1.7331  0.9980 10.7902 -0.0001  0.0501   0.0685   0.1269    0.2193   0.0000   462.7833       12.5661       21.3302       3.96104      -9.56014       2.27980       3.42619       2.04359     -0.492350    -0.0453901    -0.0229433     0.0104629       0.00000       0.00000       0.00000       0.00000       0.00000       0.00000       0.00000       0.00000       0.00000       0.00000       0.00000       0.00000       0.00000       0.00000       0.00000       0.00000       0.00000       0.00000       0.00000       0.00000       0.00000       0.00000       0.00000       0.00000       12.9502       15.3236       13.2310       11.1141       8.49604       5.88958       3.27121       1.72669      0.720337      0.299377     0.0872677     0.0201748       0.00000       0.00000       0.00000       0.00000       0.00000       0.00000       0.00000       0.00000       0.00000       0.00000       0.00000       0.00000       0.00000       0.00000       0.00000       0.00000       0.00000       0.00000       0.00000       0.00000       0.00000       0.00000       0.00000       0.00000
   6  16 2686.9920    2.2090  0.8684 11.5893 -0.0025  0.0489   0.0958   0.1242    0.1807   0.0000   441.4222      -6.21663      0.432305      -1.98908      -8.23534      -2.34932      -2.87308       1.83670      0.499895     -0.358760    -0.0947959     0.0211498       0.00000       0.00000       0.00000       0.00000       0.00000       0.00000       0.00000       0.00000       0.00000       0.00000       0.00000       0.00000       0.00000       0.00000       0.00000       0.00000       0.00000       0.00000       0.00000       0.00000       0.00000       0.00000       0.00000       0.00000       14.0621       17.4484       15.0293       12.3195       8.20181       4.99070       2.95941       1.47444      0.704263      0.263967     0.0878455     0.0178633       0.00000       0.00000       0.00000       0.00000       0.00000       0.00000       0.00000       0.00000       0.00000       0.00000       0.00000       0.00000       0.00000       0.00000       0.00000       0.00000       0.00000       0.00000       0.00000       0.00000       0.00000       0.00000       0.00000       0.00000
   6  17 2823.6959    3.0101  0.9091 10.9256 -0.0017  0.0451   0.1175   0.1055    0.4802   0.0000   463.8065       8.21469       2.20401      -8.45688      0.817689      -1.20223      -1.52737      -2.03193     -0.505675      0.320550    -0.0748111    -0.0216460       0.00000       0.00000       0.00000       0.00000       0.00000       0.00000       0.00000       0.00000       0.00000       0.00000       0.00000       0.00000       0.00000       0.00000       0.00000       0.00000       0.00000       0.00000       0.00000       0.00000       0.00000       0.00000       0.00000       0.00000       11.7114       13.7460       12.9772       9.95441       7.49622       5.23637       2.97946       1.42271      0.735821      0.287282     0.0866713     0.0176325       0.00000       0.00000       0.00000       0.00000       0.00000       0.00000       0.00000       0.00000       0.00000       0.00000       0.00000       0.00000       0.00000       0.00000       0.00000       0.00000       0.00000       0.00000       0.00000       0.00000       0.00000       0.00000       0.00000       0.00000
   6  18 2960.6316    3.4888  0.8954 10.8180 -0.0055  0.0421   0.1376   0.1099    0.7157   0.0000   442.3564       3.60765       4.30232       24.9166       19.4579      -4.33948      -1.03210       1.02276    -0.0641131      0.164205    -0.0518381    0.00234217       0.00000       0.00000       0.00000       0.00000       0.00000       0.00000       0.00000       0.00000       0.00000       0.00000       0.00000       0.00000       0.00000       0.00000       0.00000       0.00000       0.00000       0.00000       0.00000       0.00000       0.00000       0.00000       0.00000       0.00000       11.6510       12.0966       10.3005       8.98574       8.19643       5.39064       3.02847       1.45207      0.585912      0.225279     0.0747288     0.0146079       0.00000       0.00000       0.00000       0.00000       0.00000       0.00000       0.00000       0.00000       0.00000       0.00000       0.00000       0.00000       0.00000       0.00000       0.00000       0.00000       0.00000       0.00000       0.00000       0.00000       0.00000       0.00000       0.00000       0.00000
   6  19 3097.2052    3.9230  0.9864 11.5711 -0.0097  0.0532   0.1585   0.1094    0.6956   0.0000   429.2865      -4.19022       14.5620      -8.86432      -9.55397      -4.18118    0.00575800     -0.473517     -0.329250     -0.373557   -0.00190455  -0.000774945       0.00000       0.00000       0.00000       0.00000       0.00000       0.00000       0.00000       0.00000       0.00000       0.00000       0.00000       0.00000       0.00000       0.00000       0.00000       0.00000       0.00000       0.00000       0.00000       0.00000       0.00000       0.00000       0.00000       0.00000       14.4917       17.4745       15.1248       11.8940       10.0754       5.91089       3.57644       1.82899      0.751994      0.294484      0.107499     0.0206786       0.00000       0.00000       0.00000       0.00000       0.00000       0.00000       0.00000       0.00000       0.00000       0.00000       0.00000       0.00000       0.00000       0.00000       0.00000       0.00000       0.00000       0.00000       0.00000       0.00000       0.00000       0.00000       0.00000       0.00000
   6  20 3233.9412    3.7790  1.4631  3.9711  0.0000  0.0565   0.1204   0.1397  938.7953   0.0000   443.9278       19.2176       21.4557       9.03186       5.76028       4.04880       0.00000       0.00000       0.00000       0.00000       0.00000       0.00000       0.00000       0.00000       0.00000       0.00000       0.00000       0.00000       0.00000       0.00000       0.00000       0.00000       0.00000       0.00000       0.00000       0.00000       0.00000       0.00000       0.00000       0.00000       0.00000       0.00000       0.00000       0.00000       0.00000       0.00000       14.5406       17.2491       15.5181       13.0711       9.72702       6.37960       3.84835       2.08306      0.896206      0.350301      0.106683     0.0231403       0.00000       0.00000       0.00000       0.00000       0.00000       0.00000       0.00000       0.00000       0.00000       0.00000       0.00000       0.00000       0.00000       0.00000       0.00000       0.00000       0.00000       0.00000       0.00000       0.00000       0.00000       0.00000       0.00000       0.00000
   6  21 3370.8769    3.3703  1.6916 11.2267 -0.0073  0.0710   0.1154   0.1815    0.7005   0.0000   447.2580       8.04754       26.3432       34.2578       4.72425      -7.19367       3.98945      -2.17574     -0.563553     -0.422153      0.276655   0.000382914       0.00000       0.00000       0.00000       0.00000       0.00000       0.00000       0.00000       0.00000       0.00000       0.00000       0.00000       0.00000       0.00000       0.00000       0.00000       0.00000       0.00000       0.00000       0.00000       0.00000       0.00000       0.00000       0.00000       0.00000       16.7938       20.0719       18.3361       16.3518       11.8438       8.45526       4.94653       2.57308       1.22056      0.479813      0.140144     0.0304607       0.00000       0.00000       0.00000       0.00000       0.00000       0.00000       0.00000       0.00000       0.00000       0.00000       0.00000       0.00000       0.00000       0.00000       0.00000       0.00000       0.00000       0.00000       0.00000       0.00000       0.00000       0.00000       0.00000       0.00000
   6  22 3508.0687    2.6930  2.2027 11.5173 -0.0289  0.0927   0.0835   0.2292    0.3730   0.0000   454.7747       31.3742      -29.2877       36.5906       25.1204      -3.65336       8.25903      0.814037       1.70737     -0.737036    -0.0738720    -0.0926946       0.00000       0.00000       0.00000       0.00000       0.00000       0.00000       0.00000       0.00000       0.00000       0.00000       0.00000       0.00000       0.00000       0.00000       0.00000       0.00000       0.00000       0.00000       0.00000       0.00000       0.00000       0.00000       0.00000       0.00000       21.5232       27.2868       25.5886       20.7287       17.5326       11.8441       7.07323       4.56414       1.74035      0.747046      0.216869     0.0418341       0.00000       0.00000       0.00000       0.00000       0.00000       0.00000       0.00000       0.00000       0.00000       0.00000       0.00000       0.00000       0.00000       0.00000       0.00000       0.00000       0.00000       0.00000       0.00000       0.00000       0.00000       0.00000       0.00000       0.00000
   6  23 3645.7999    2.3950  3.0766 10.8088 -0.0150  0.1050   0.0655   0.2787    0.3495   0.0000   401.4250       28.4756       59.6052      -12.3102      -46.7423       9.79376       17.3811       1.58060      0.589681      -1.01896     -0.175150     0.0625876       0.00000       0.00000       0.00000       0.00000       0.00000       0.00000       0.00000       0.00000       0.00000       0.00000       0.00000       0.00000       0.00000       0.00000       0.00000       0.00000       0.00000       0.00000       0.00000       0.00000       0.00000       0.00000       0.00000       0.00000       24.9801       31.0490       27.9413       25.4415       19.1622       13.3619       8.72151       4.56264       2.22800      0.792988      0.230219     0.0485322       0.00000       0.00000       0.00000       0.00000       0.00000       0.00000       0.00000       0.00000       0.00000       0.00000       0.00000       0.00000       0.00000       0.00000       0.00000       0.00000       0.00000       0.00000       0.00000       0.00000       0.00000       0.00000       0.00000       0.00000
   6  25 3922.1706    1.5806  6.4484  9.9706 -0.0067  0.1630   0.0322   0.4726    0.1636   0.0000   475.2031       64.0368      -50.4756      -42.5894       7.83223       33.1775      -36.1394      -8.69801       2.96650       1.04622     -0.295645     0.0338709       0.00000       0.00000       0.00000       0.00000       0.00000       0.00000       0.00000       0.00000       0.00000       0.00000       0.00000       0.00000       0.00000       0.00000       0.00000       0.00000       0.00000       0.00000       0.00000       0.00000       0.00000       0.00000       0.00000       0.00000       38.9368       48.0331       45.1632       39.6733       30.0354       20.4102       13.4717       6.78071       3.42782       1.22460      0.377070     0.0734400       0.00000       0.00000       0.00000       0.00000       0.00000       0.00000       0.00000       0.00000       0.00000       0.00000       0.00000       0.00000       0.00000       0.00000       0.00000       0.00000       0.00000       0.00000       0.00000       0.00000       0.00000       0.00000       0.00000       0.00000
   7  12 2184.4571    0.8208  0.7764  9.1196  0.0023  0.0529   0.0325   0.1022    0.1908   0.0000   423.1861      -4.27137       9.19376     -0.621447      -12.1245      -5.42541       3.55342      0.805553      -1.69153     -0.706740     -0.353893     0.0345656    -0.0203833    0.00551515       0.00000       0.00000       0.00000       0.00000       0.00000       0.00000       0.00000       0.00000       0.00000       0.00000       0.00000       0.00000       0.00000       0.00000       0.00000       0.00000       0.00000       0.00000       0.00000       0.00000       0.00000       0.00000       9.09284       13.9178       12.5551       10.7645       9.32977       5.60153       4.18426       2.40110       1.24320      0.691458      0.252820     0.0972066     0.0341016    0.00613428       0.00000       0.00000       0.00000       0.00000       0.00000       0.00000       0.00000       0.00000       0.00000       0.00000       0.00000       0.00000       0.00000       0.00000       0.00000       0.00000       0.00000       0.00000       0.00000       0.00000       0.00000       0.00000
   7  13 2322.0372    1.0700  0.9536  9.6380 -0.0143  0.0490   0.0410   0.1181    0.2039   0.0000   453.4292      -6.37049       25.8216       5.08380      0.155457       4.63046      -5.45255       2.63614      -1.39948      0.523914    -0.0113070    -0.0133236     0.0249119    0.00514606       0.00000       0.00000       0.00000       0.00000       0.00000       0.00000       0.00000       0.00000       0.00000       0.00000       0.00000       0.00000       0.00000       0.00000       0.00000       0.00000       0.00000       0.00000       0.00000       0.00000       0.00000       0.00000       10.8415       12.1964       9.85049       9.81562       8.55612       6.34329       4.20626       2.46540       1.22276      0.582579      0.217149     0.0737121     0.0210683    0.00464757       0.00000       0.00000       0.00000       0.00000       0.00000       0.00000       0.00000       0.00000       0.00000       0.00000       0.00000       0.00000       0.00000       0.00000       0.00000       0.00000       0.00000       0.00000       0.00000       0.00000       0.00000       0.00000
   7  14 2458.1215    1.4161  0.8161 10.3292 -0.0091  0.0491   0.0580   0.1126    0.1979   0.0000   438.8735      -2.43529      -7.09501      -6.44589       3.43532      -2.71400       5.32774      -7.35883      -1.07100     -0.335533    -0.0958351     0.0742115   -0.00778148  -9.42716e-05       0.00000       0.00000       0.00000       0.00000       0.00000       0.00000       0.00000       0.00000       0.00000       0.00000       0.00000       0.00000       0.00000       0.00000       0.00000       0.00000       0.00000       0.00000       0.00000       0.00000       0.00000       0.00000       9.43462       10.7154       11.5499       9.82571       7.57481       5.85199       3.18369       2.57075       1.31147      0.570207      0.243605     0.0977040     0.0232759    0.00469004       0.00000       0.00000       0.00000       0.00000       0.00000       0.00000       0.00000       0.00000       0.00000       0.00000       0.00000       0.00000       0.00000       0.00000       0.00000       0.00000       0.00000       0.00000       0.00000       0.00000       0.00000       0.00000
   7  15 2594.2374    2.0528  1.0241 10.2260 -0.0002  0.0434   0.0714   0.1207    0.3424   0.0000   418.9884       28.8975       18.9603      -8.47261       1.26884       6.25691      -1.27670      -2.19477      0.471967      0.325927     -0.398613     -0.122042     0.0526097   2.29960e-05       0.00000       0.00000       0.00000       0.00000       0.00000       0.00000       0.00000       0.00000       0.00000       0.00000       0.00000       0.00000       0.00000       0.00000       0.00000       0.00000       0.00000       0.00000       0.00000       0.00000       0.00000       0.00000       10.8014       12.8004       12.4492       10.5081       7.54803       5.11825       3.18577       1.92391       1.06176      0.483250      0.212609     0.0716906     0.0196205    0.00379678       0.00000       0.00000       0.00000       0.00000       0.00000       0.00000       0.00000       0.00000       0.00000       0.00000       0.00000       0.00000       0.00000       0.00000       0.00000       0.00000       0.00000       0.00000       0.00000       0.00000       0.00000       0.00000
   7  16 2731.1177    2.4883  0.7388 11.4284  0.0053  0.0366   0.1048   0.1063    0.1907   0.0000   438.7863       4.33765       11.0495       1.74837      -1.27434      0.824905      -4.69702     -0.125979      -1.00709     -0.651920   9.24207e-05    -0.0426782    -0.0254645    0.00582041       0.00000       0.00000       0.00000       0.00000       0.00000       0.00000       0.00000       0.00000       0.00000       0.00000       0.00000       0.00000       0.00000       0.00000       0.00000       0.00000       0.00000       0.00000       0.00000       0.00000       0.00000       0.00000       9.25037       10.1512       9.70767       8.82885       6.45616       4.32092       2.83661       1.73371      0.952319      0.436794      0.167926     0.0544626     0.0147940    0.00298376       0.00000       0.00000       0.00000       0.00000       0.00000       0.00000       0.00000       0.00000       0.00000       0.00000       0.00000       0.00000       0.00000       0.00000       0.00000       0.00000       0.00000       0.00000       0.00000       0.00000       0.00000       0.00000
   7  17 2868.1756    3.2653  0.7008 11.8726 -0.0024  0.0436   0.1423   0.0919    0.2061   0.0000   432.8462       18.9960      -1.19814      -26.0616      -3.78359       8.14428      -6.61346      -3.02015       1.36695     -0.838259     -0.222459   -0.00975394     0.0353747    0.00648037       0.00000       0.00000       0.00000       0.00000       0.00000       0.00000       0.00000       0.00000       0.00000       0.00000       0.00000       0.00000       0.00000       0.00000       0.00000       0.00000       0.00000       0.00000       0.00000       0.00000       0.00000       0.00000       10.4941       13.4035       12.3209       10.0767       7.46095       4.87293       3.49030       1.77293      0.992157      0.469081      0.212003     0.0657065     0.0219093    0.00432452       0.00000       0.00000       0.00000       0.00000       0.00000       0.00000       0.00000       0.00000       0.00000       0.00000       0.00000       0.00000       0.00000       0.00000       0.00000       0.00000       0.00000       0.00000       0.00000       0.00000       0.00000       0.00000
   7  19 3142.6109    3.9001  0.9365 11.2407  0.0055  0.0509   0.1482   0.1123    0.4517   0.0000   442.5701      -10.8770      -11.0922      -7.39159     -0.714117      -13.6051       1.84320     -0.996515      -1.28471       1.01127     -0.149662    -0.0237215    -0.0302385  -0.000533957       0.00000       0.00000       0.00000       0.00000       0.00000       0.00000       0.00000       0.00000       0.00000       0.00000       0.00000       0.00000       0.00000       0.00000       0.00000       0.00000       0.00000       0.00000       0.00000       0.00000       0.00000       0.00000       14.3919       16.1227       16.3902       13.2167       8.51169       5.98814       4.16429       1.83650       1.08857      0.581720      0.268562     0.0734570     0.0197656    0.00360523       0.00000       0.00000       0.00000       0.00000       0.00000       0.00000       0.00000       0.00000       0.00000       0.00000       0.00000       0.00000       0.00000       0.00000       0.00000       0.00000       0.00000       0.00000       0.00000       0.00000       0.00000       0.00000
   7  20 3279.7991    3.5288  1.4574 11.2870 -0.0014  0.0595   0.1121   0.1320    0.3919   0.0000   434.3864       2.27166      0.361291       13.3538       8.63021      -8.17630      -2.26368     -0.841075     0.0223575      0.277574     -0.693013     -0.110068    -0.0229114  -0.000322649       0.00000       0.00000       0.00000       0.00000       0.00000       0.00000       0.00000       0.00000       0.00000       0.00000       0.00000       0.00000       0.00000       0.00000       0.00000       0.00000       0.00000       0.00000       0.00000       0.00000       0.00000       0.00000       13.5047       16.2392       13.3093       13.2137       10.2651       7.93399       4.86161       2.95651       1.52923      0.679652      0.290100      0.103008     0.0260833    0.00625620       0.00000       0.00000       0.00000       0.00000       0.00000       0.00000       0.00000       0.00000       0.00000       0.00000       0.00000       0.00000       0.00000       0.00000       0.00000       0.00000       0.00000       0.00000       0.00000       0.00000       0.00000       0.00000
   7  21 3417.4894    3.1047  1.8428 10.3968  0.0035  0.0636   0.0806   0.1481    0.4819   0.0000   439.9416     -0.406357       30.9910      -4.83738      -2.47273       3.52861       1.81974      -1.19934     -0.418705      0.210043      0.414969    -0.0186464    -0.0444847    0.00649697       0.00000       0.00000       0.00000       0.00000       0.00000       0.00000       0.00000       0.00000       0.00000       0.00000       0.00000       0.00000       0.00000       0.00000       0.00000       0.00000       0.00000       0.00000       0.00000       0.00000       0.00000       0.00000       13.3702       15.5985       15.8757       13.0992       10.7003       8.26407       5.20972       3.01326       1.79668      0.707466      0.367069      0.124856     0.0336649    0.00606493       0.00000       0.00000       0.00000       0.00000       0.00000       0.00000       0.00000       0.00000       0.00000       0.00000       0.00000       0.00000       0.00000       0.00000       0.00000       0.00000       0.00000       0.00000       0.00000       0.00000       0.00000       0.00000
   7  22 3555.1864    2.6160  2.8496 10.6903 -0.0044  0.0788   0.0578   0.2084    0.2410   0.0000   452.1787     0.0551215       27.2110     -0.849133      -15.1851      -6.73596      -4.09185      -2.26978       4.28405      -2.78820      0.247682     -0.110877    -0.0100013     0.0153119       0.00000       0.00000       0.00000       0.00000       0.00000       0.00000       0.00000       0.00000       0.00000       0.00000       0.00000       0.00000       0.00000       0.00000       0.00000       0.00000       0.00000       0.00000       0.00000       0.00000       0.00000       0.00000       16.7951       21.2097       20.2773       17.5591       13.6205       9.93260       6.42503       3.86769       2.04140       1.02402      0.417763      0.152548     0.0426429    0.00817370       0.00000       0.00000       0.00000       0.00000       0.00000       0.00000       0.00000       0.00000       0.00000       0.00000       0.00000       0.00000       0.00000       0.00000       0.00000       0.00000       0.00000       0.00000       0.00000       0.00000       0.00000       0.00000
   7  25 3970.1814    1.5300  7.0148  9.7801  0.0043  0.1652   0.0271   0.4397    0.1299   0.0000   465.6138      -37.9177       40.5299      -21.3933      -3.29853      -17.0492      -22.3945      -14.0315       3.53532       3.32619      0.336029     -0.306512    -0.0403757     0.0147590       0.00000       0.00000       0.00000       0.00000       0.00000       0.00000       0.00000       0.00000       0.00000       0.00000       0.00000       0.00000       0.00000       0.00000       0.00000       0.00000       0.00000       0.00000       0.00000       0.00000       0.00000       0.00000       31.9913       42.7220       41.0318       36.4606       29.4660       21.7102       14.3102       9.15438       4.76069       2.49133      0.988975      0.366829     0.0987635     0.0187377       0.00000       0.00000       0.00000       0.00000       0.00000       0.00000       0.00000       0.00000       0.00000       0.00000       0.00000       0.00000       0.00000       0.00000       0.00000       0.00000       0.00000       0.00000       0.00000       0.00000       0.00000       0.00000
   8  12 2225.0962    0.8960  0.6942  9.8527 -0.0042  0.0566   0.0416   0.0928    0.1322   0.0000   451.3246       4.73981       9.59340      -5.17226      -6.79326       4.57681      -1.57362     -0.637251      -1.01817     -0.254251      0.346208    -0.0921447     0.0398661   -0.00578661    0.00264262    0.00125320       0.00000       0.00000       0.00000       0.00000       0.00000       0.00000       0.00000       0.00000       0.00000       0.00000       0.00000       0.00000       0.00000       0.00000       0.00000       0.00000       0.00000       0.00000       0.00000       0.00000       8.04497       13.9816       8.62996       12.7781       6.64949       7.76677       3.79194       3.45275       1.47626       1.13185      0.395483      0.239697     0.0667045     0.0343442    0.00501970    0.00218878       0.00000       0.00000       0.00000       0.00000       0.00000       0.00000       0.00000       0.00000       0.00000       0.00000       0.00000       0.00000       0.00000       0.00000       0.00000       0.00000       0.00000       0.00000       0.00000       0.00000
   8  15 2636.0906    2.1748  0.9080 10.5583  0.0028  0.0407   0.0756   0.1004    0.2653   0.0000   434.9366       3.26456       10.4960       5.69428      -1.27643      -7.95628      -2.34018     -0.288605      -1.07169      0.720748      0.384053     0.0739053    -0.0599359     0.0311001     0.0107018  -0.000268144       0.00000       0.00000       0.00000       0.00000       0.00000       0.00000       0.00000       0.00000       0.00000       0.00000       0.00000       0.00000       0.00000       0.00000       0.00000       0.00000       0.00000       0.00000       0.00000       0.00000       7.96751       8.45237       9.06100       8.61615       6.37429       5.15317       3.84449       2.42394       1.24827      0.727190      0.389799      0.172808     0.0613495     0.0198738    0.00467783   0.000855287       0.00000       0.00000       0.00000       0.00000       0.00000       0.00000       0.00000       0.00000       0.00000       0.00000       0.00000       0.00000       0.00000       0.00000       0.00000       0.00000       0.00000       0.00000       0.00000       0.00000
   8  16 2773.7057    2.8505  0.7881 11.0397 -0.0004  0.0343   0.1020   0.0895    0.2526   0.0000   436.9180       1.41996       13.7076     -0.524327       1.74132       1.04738       1.56000      0.416311     -0.908632     -0.302539     0.0867785      0.168433   -0.00558010     0.0103580   -0.00279291   0.000756324       0.00000       0.00000       0.00000       0.00000       0.00000       0.00000       0.00000       0.00000       0.00000       0.00000       0.00000       0.00000       0.00000       0.00000       0.00000       0.00000       0.00000       0.00000       0.00000       0.00000       6.64021       7.68459       7.87278       6.76268       5.70838       4.35868       3.07055       2.00690       1.12026      0.571510      0.339522      0.124099     0.0527134     0.0171746    0.00431732   0.000731039       0.00000       0.00000       0.00000       0.00000       0.00000       0.00000       0.00000       0.00000       0.00000       0.00000       0.00000       0.00000       0.00000       0.00000       0.00000       0.00000       0.00000       0.00000       0.00000       0.00000
   8  17 2911.4626    3.1883  0.7546 12.0170 -0.0065  0.0372   0.1147   0.0899    0.1636   0.0000   426.8665      -5.95144       3.01586       1.14903      -11.8041      -8.93574       6.42097      -1.45125      0.833291      0.642215      0.111609    -0.0962472     0.0206313    -0.0390698  -0.000233711  -0.000780760       0.00000       0.00000       0.00000       0.00000       0.00000       0.00000       0.00000       0.00000       0.00000       0.00000       0.00000       0.00000       0.00000       0.00000       0.00000       0.00000       0.00000       0.00000       0.00000       0.00000       6.64272       8.94858       7.79547       7.42973       5.97802       4.66436       3.17589       2.18877       1.11457      0.709165      0.294833      0.152601     0.0465859     0.0188909    0.00468039   0.000996596       0.00000       0.00000       0.00000       0.00000       0.00000       0.00000       0.00000       0.00000       0.00000       0.00000       0.00000       0.00000       0.00000       0.00000       0.00000       0.00000       0.00000       0.00000       0.00000       0.00000
   8  18 3049.1267    3.8682  0.7569 12.3498 -0.0035  0.0383   0.1388   0.0853    0.1849   0.0000   437.2221      -2.61354       20.9200       2.85746       4.62066     -0.555966      -2.50654       3.63893      0.626017    -0.0180169     -0.338609      0.179962    0.00605471     0.0160486   0.000810778  -0.000315080       0.00000       0.00000       0.00000       0.00000       0.00000       0.00000       0.00000       0.00000       0.00000       0.00000       0.00000       0.00000       0.00000       0.00000       0.00000       0.00000       0.00000       0.00000       0.00000       0.00000       7.67315       9.44152       9.43838       7.86550       6.77461       4.77449       3.18838       2.24941       1.19132      0.698618      0.317350      0.144322     0.0492482     0.0193131    0.00484545   0.000840358       0.00000       0.00000       0.00000       0.00000       0.00000       0.00000       0.00000       0.00000       0.00000       0.00000       0.00000       0.00000       0.00000       0.00000       0.00000       0.00000       0.00000       0.00000       0.00000       0.00000
   8  19 3186.6983    3.8070  1.0377 12.3685  0.0037  0.0466   0.1268   0.1151    0.2092   0.0000   439.8272       4.51470       7.77869      -17.6491       1.40776      -4.08603       1.04251     -0.987001       1.08411     -0.573595      0.622066    -0.0393755    -0.0832436    0.00348153  -0.000559789    0.00139513       0.00000       0.00000       0.00000       0.00000       0.00000       0.00000       0.00000       0.00000       0.00000       0.00000       0.00000       0.00000       0.00000       0.00000       0.00000       0.00000       0.00000       0.00000       0.00000       0.00000       8.87904       10.2684       10.7305       9.51169       7.51861       5.94873       3.90823       2.50873       1.72737      0.815561      0.459510      0.166817     0.0794268     0.0229594    0.00566885    0.00102859       0.00000       0.00000       0.00000       0.00000       0.00000       0.00000       0.00000       0.00000       0.00000       0.00000       0.00000       0.00000       0.00000       0.00000       0.00000       0.00000       0.00000       0.00000       0.00000       0.00000
   8  20 3324.3579    3.3682  1.2834 12.4476 -0.0056  0.0594   0.1107   0.1286    0.1780   0.0000   437.0084       14.9585       28.3960      -15.9390      0.160780      -9.25090       2.54775      -2.11236       1.13503      0.670004    0.00435557     -0.243149     -0.118804    -0.0105248   -0.00170072   0.000697043       0.00000       0.00000       0.00000       0.00000       0.00000       0.00000       0.00000       0.00000       0.00000       0.00000       0.00000       0.00000       0.00000       0.00000       0.00000       0.00000       0.00000       0.00000       0.00000       0.00000       10.8191       13.5395       12.5600       11.7405       9.27186       7.84081       5.22408       3.44002       2.04746       1.07268      0.531713      0.230581     0.0945048     0.0297481    0.00713701    0.00149879       0.00000       0.00000       0.00000       0.00000       0.00000       0.00000       0.00000       0.00000       0.00000       0.00000       0.00000       0.00000       0.00000       0.00000       0.00000       0.00000       0.00000       0.00000       0.00000       0.00000
   8  21 3462.4006    2.8605  2.1092 11.5369 -0.0073  0.0656   0.0678   0.1703    0.1355   0.0000   422.9642      -13.3449       2.41428       5.38238      -6.16971       3.38187      -2.78747      0.444213      0.760088     -0.599534     -0.512549     0.0646095     -0.140498   -0.00910884    0.00839387  -0.000172959       0.00000       0.00000       0.00000       0.00000       0.00000       0.00000       0.00000       0.00000       0.00000       0.00000       0.00000       0.00000       0.00000       0.00000       0.00000       0.00000       0.00000       0.00000       0.00000       0.00000       12.2934       14.8593       14.7611       12.4571       11.2389       8.75682       6.21206       3.95898       2.43460       1.24809      0.622031      0.268185      0.109189     0.0357470    0.00937238    0.00151952       0.00000       0.00000       0.00000       0.00000       0.00000       0.00000       0.00000       0.00000       0.00000       0.00000       0.00000       0.00000       0.00000       0.00000       0.00000       0.00000       0.00000       0.00000       0.00000       0.00000
   8  22 3600.6076    2.2417  3.1772 11.1144 -0.0076  0.0949   0.0485   0.2274    0.1247   0.0000   428.9499      -8.95910       7.11036       2.82671      -22.4382      -2.96241       2.94912     -0.737879       1.14986       2.22243      0.137058      0.642265    -0.0506355  -0.000472800    -0.0188945  -0.000326926       0.00000       0.00000       0.00000       0.00000       0.00000       0.00000       0.00000       0.00000       0.00000       0.00000       0.00000       0.00000       0.00000       0.00000       0.00000       0.00000       0.00000       0.00000       0.00000       0.00000       16.2296       21.9609       20.6225       18.5825       16.5301       11.7286       9.08131       5.47500       3.36219       1.96486      0.782658      0.438279      0.148153     0.0506972     0.0149425    0.00250823       0.00000       0.00000       0.00000       0.00000       0.00000       0.00000       0.00000       0.00000       0.00000       0.00000       0.00000       0.00000       0.00000       0.00000       0.00000       0.00000       0.00000       0.00000       0.00000       0.00000
   8  23 3739.3614    2.0038  4.1580 10.5852 -0.0080  0.1096   0.0380   0.2739    0.1375   0.0000   412.9248      -23.9208       37.8618       12.5603      -35.6294      -15.8920       11.3015       9.82333      -1.48616      -6.21981    -0.0284915   -0.00354342      0.140410    -0.0591317    -0.0193037    0.00156974       0.00000       0.00000       0.00000       0.00000       0.00000       0.00000       0.00000       0.00000       0.00000       0.00000       0.00000       0.00000       0.00000       0.00000       0.00000       0.00000       0.00000       0.00000       0.00000       0.00000       20.0755       25.4780       25.1611       22.7045       19.1955       14.2829       9.66897       6.70814       3.99668       2.24950       1.07312      0.476448      0.182650     0.0626117     0.0155941    0.00273249       0.00000       0.00000       0.00000       0.00000       0.00000       0.00000       0.00000       0.00000       0.00000       0.00000       0.00000       0.00000       0.00000       0.00000       0.00000       0.00000       0.00000       0.00000       0.00000       0.00000
   8  24 3878.5524    1.5949  5.1930 10.3425 -0.0084  0.1253   0.0291   0.3207    0.1084   0.0000   456.8869      -63.6094       3.62563      -23.8325       40.2905       6.00928      -4.83528      -4.46041       7.80769      -3.63025      -3.42306     -0.480646    -0.0169297     0.0947352    0.00761968   -0.00756157       0.00000       0.00000       0.00000       0.00000       0.00000       0.00000       0.00000       0.00000       0.00000       0.00000       0.00000       0.00000       0.00000       0.00000       0.00000       0.00000       0.00000       0.00000       0.00000       0.00000       23.6232       29.0710       29.0579       25.7226       22.3766       16.1986       11.7188       7.74995       4.77462       2.57173       1.32629      0.550503      0.218379     0.0707311     0.0186847    0.00301412       0.00000       0.00000       0.00000       0.00000       0.00000       0.00000       0.00000       0.00000       0.00000       0.00000       0.00000       0.00000       0.00000       0.00000       0.00000       0.00000       0.00000       0.00000       0.00000       0.00000
   8  25 4017.2234    1.3809  7.1522  9.8173 -0.0019  0.1556   0.0224   0.4258    0.1007   0.0000   440.3317       19.4811      -56.6608      -32.7191      -8.30373       13.3576       6.82152       7.19863      0.824693      -8.36658      -1.01804       2.21979      0.266878     -0.283417    -0.0156986   -0.00692050       0.00000       0.00000       0.00000       0.00000       0.00000       0.00000       0.00000       0.00000       0.00000       0.00000       0.00000       0.00000       0.00000       0.00000       0.00000       0.00000       0.00000       0.00000       0.00000       0.00000       28.3113       36.3059       36.4732       31.8274       27.6057       20.3958       15.2460       9.74675       5.82049       3.42755       1.51574      0.776280      0.273324     0.0916678     0.0241314    0.00387607       0.00000       0.00000       0.00000       0.00000       0.00000       0.00000       0.00000       0.00000       0.00000       0.00000       0.00000       0.00000       0.00000       0.00000       0.00000       0.00000       0.00000       0.00000       0.00000       0.00000
   8  27 4296.4997    0.9641 11.4011  9.5902 -0.0017  0.2416   0.0170   0.6853    0.0717   0.0000   462.1744      -50.1241       118.856      -60.7146      -21.7378      -4.47555       25.8848      -2.57454       1.32715       3.44381      -4.62807       1.38703      0.843653     0.0228839    -0.0485168   -0.00598105       0.00000       0.00000       0.00000       0.00000       0.00000       0.00000       0.00000       0.00000       0.00000       0.00000       0.00000       0.00000       0.00000       0.00000       0.00000       0.00000       0.00000       0.00000       0.00000       0.00000       45.3628       55.8310       55.5533       49.6832       42.9582       32.9812       23.8583       15.8985       9.47773       5.39673       2.58312       1.18764      0.440191      0.144005     0.0360519    0.00591601       0.00000       0.00000       0.00000       0.00000       0.00000       0.00000       0.00000       0.00000       0.00000       0.00000       0.00000       0.00000       0.00000       0.00000       0.00000       0.00000       0.00000       0.00000       0.00000       0.00000
   9  11 2125.0250    0.7029  0.7790  8.9902 -0.0078  0.0518   0.0320   0.0897    0.2118   0.0000   432.6926       3.00929       10.4692       4.74000      -13.1281       8.05123      -3.01774       1.28263     -0.411728      0.180772      0.647850     -0.226420     -0.171670    -0.0103991     0.0104981     0.0105465  -0.000331585  -0.000210010       0.00000       0.00000       0.00000       0.00000       0.00000       0.00000       0.00000       0.00000       0.00000       0.00000       0.00000       0.00000       0.00000       0.00000       0.00000       0.00000       0.00000       0.00000       7.13449       11.3920       9.75899       9.66416       8.54561       6.60047       4.76773       3.20142       2.26149       1.15060      0.766617      0.280498      0.178978     0.0503304     0.0259248    0.00751319    0.00220591   0.000408133       0.00000       0.00000       0.00000       0.00000       0.00000       0.00000       0.00000       0.00000       0.00000       0.00000       0.00000       0.00000       0.00000       0.00000       0.00000       0.00000       0.00000       0.00000
   9  12 2264.4714    0.9311  0.8447  9.7550 -0.0002  0.0544   0.0351   0.0991    0.1523   0.0000   436.3082     -0.162716       6.17394       5.13376     -0.567835       3.61147      -1.02387      -2.45125      0.395319      0.635138     -0.106925    -0.0177941    -0.0525771    -0.0758130    -0.0266985     0.0155405   -0.00107443   0.000151675       0.00000       0.00000       0.00000       0.00000       0.00000       0.00000       0.00000       0.00000       0.00000       0.00000       0.00000       0.00000       0.00000       0.00000       0.00000       0.00000       0.00000       0.00000       8.33123       9.54345       11.9094       10.0168       7.84772       7.10367       5.46097       2.81973       2.43450       1.31073      0.676540      0.356716      0.156485     0.0789584     0.0316290    0.00792907    0.00202461   0.000277906       0.00000       0.00000       0.00000       0.00000       0.00000       0.00000       0.00000       0.00000       0.00000       0.00000       0.00000       0.00000       0.00000       0.00000       0.00000       0.00000       0.00000       0.00000
   9  14 2539.5228    1.7452  0.8928 10.4798 -0.0052  0.0542   0.0599   0.0887    0.2020   0.0000   433.9746      -9.03429       4.69892      -20.0769      -1.56866      -8.31016      -3.80914      -3.66019      0.988141     0.0352988     -0.597524      0.163678    -0.0281612    -0.0435880   -0.00663578    0.00531500   -0.00173682   0.000579155       0.00000       0.00000       0.00000       0.00000       0.00000       0.00000       0.00000       0.00000       0.00000       0.00000       0.00000       0.00000       0.00000       0.00000       0.00000       0.00000       0.00000       0.00000       6.53049       11.1235       9.72048       9.47563       7.67591       6.85823       3.78504       3.90826       1.63871       1.47877      0.704834      0.350268      0.185377     0.0702347     0.0220601    0.00964665    0.00179917   0.000422102       0.00000       0.00000       0.00000       0.00000       0.00000       0.00000       0.00000       0.00000       0.00000       0.00000       0.00000       0.00000       0.00000       0.00000       0.00000       0.00000       0.00000       0.00000
   9  15 2676.9784    2.2865  0.8223 11.2465 -0.0096  0.0395   0.0839   0.1000    0.1672   0.0000   442.0111      -6.34679       13.6977       5.71061      -2.75386     -0.561703      -4.56876      0.520191      -2.11346     -0.652739      0.571010     0.0256280     0.0539998     0.0256545    0.00646245    0.00575310  -0.000386291   3.40325e-05       0.00000       0.00000       0.00000       0.00000       0.00000       0.00000       0.00000       0.00000       0.00000       0.00000       0.00000       0.00000       0.00000       0.00000       0.00000       0.00000       0.00000       0.00000       6.68334       9.02018       8.15186       8.32836       6.32817       5.55741       3.91472       2.55275       1.76220      0.920574      0.582542      0.206552      0.133191     0.0406827     0.0204866    0.00557454    0.00135581   0.000267152       0.00000       0.00000       0.00000       0.00000       0.00000       0.00000       0.00000       0.00000       0.00000       0.00000       0.00000       0.00000       0.00000       0.00000       0.00000       0.00000       0.00000       0.00000
   9  17 2953.4152    3.5886  0.8443 11.3792 -0.0064  0.0385   0.1246   0.0900    0.2682   0.0000   437.9391       9.98177       5.49814      -1.34511      -7.83241       3.85671       4.88724      -3.45183      -1.49900      0.581521    -0.0730939     -0.302529     -0.123713     0.0199573     0.0245125   -0.00785515   0.000174676  -1.13131e-05       0.00000       0.00000       0.00000       0.00000       0.00000       0.00000       0.00000       0.00000       0.00000       0.00000       0.00000       0.00000       0.00000       0.00000       0.00000       0.00000       0.00000       0.00000       7.05197       8.11016       8.21399       7.17626       6.30306       5.20859       3.96827       2.70748       1.57464      0.961446      0.501481      0.244217      0.114962     0.0464420     0.0162043    0.00523879    0.00117309   0.000185273       0.00000       0.00000       0.00000       0.00000       0.00000       0.00000       0.00000       0.00000       0.00000       0.00000       0.00000       0.00000       0.00000       0.00000       0.00000       0.00000       0.00000       0.00000
   9  18 3091.4758    3.7727  0.9223 12.0776  0.0035  0.0395   0.1252   0.0912    0.2019   0.0000   442.6778       13.0866       5.23990      -12.1272      -1.80675       1.02339       2.12924       2.96343      -2.02722      -1.25059     -0.615981      0.190603    -0.0723733    -0.0438724   -0.00165477    0.00589755    0.00131829   0.000201718       0.00000       0.00000       0.00000       0.00000       0.00000       0.00000       0.00000       0.00000       0.00000       0.00000       0.00000       0.00000       0.00000       0.00000       0.00000       0.00000       0.00000       0.00000       6.89893       7.89793       8.31404       7.16922       6.67739       4.84035       3.88132       2.63529       1.61474      0.998582      0.527760      0.252252      0.125989     0.0483672     0.0162393    0.00539310    0.00137358   0.000190335       0.00000       0.00000       0.00000       0.00000       0.00000       0.00000       0.00000       0.00000       0.00000       0.00000       0.00000       0.00000       0.00000       0.00000       0.00000       0.00000       0.00000       0.00000
   9  19 3229.4038    3.8369  1.1398 12.1090 -0.0070  0.0539   0.1213   0.1107    0.2591   0.0000   436.2567       15.0547       9.05183      -13.0432      -1.74277     -0.903575      -1.35536       2.01793     -0.650683      0.116337     -0.702850    -0.0365858     -0.140814    -0.0539071    -0.0322404    0.00168798    0.00167846  -0.000200332       0.00000       0.00000       0.00000       0.00000       0.00000       0.00000       0.00000       0.00000       0.00000       0.00000       0.00000       0.00000       0.00000       0.00000       0.00000       0.00000       0.00000       0.00000       9.15770       11.6377       11.4523       11.6391       8.63725       7.07008       4.54701       3.83031       1.97203       1.44371      0.711911      0.399005      0.173786     0.0734600     0.0214051    0.00831046    0.00157516   0.000349558       0.00000       0.00000       0.00000       0.00000       0.00000       0.00000       0.00000       0.00000       0.00000       0.00000       0.00000       0.00000       0.00000       0.00000       0.00000       0.00000       0.00000       0.00000
   9  20 3367.6225    3.0719  1.9132 12.0838 -0.0032  0.0618   0.0767   0.1595    0.1060   0.0000   428.4643      -4.77165       16.2252       8.39571       3.59355       3.91216      0.124122       1.40391      -2.00717      -2.05574     -0.111896     -0.127121     0.0417337    -0.0322735     0.0204709    0.00669953   0.000788191   0.000453100       0.00000       0.00000       0.00000       0.00000       0.00000       0.00000       0.00000       0.00000       0.00000       0.00000       0.00000       0.00000       0.00000       0.00000       0.00000       0.00000       0.00000       0.00000       10.7939       12.6955       12.9422       11.2505       10.0695       8.33590       6.26352       4.30482       2.80759       1.44488      0.862566      0.419855      0.194883     0.0744747     0.0305171    0.00872977    0.00210025   0.000325876       0.00000       0.00000       0.00000       0.00000       0.00000       0.00000       0.00000       0.00000       0.00000       0.00000       0.00000       0.00000       0.00000       0.00000       0.00000       0.00000       0.00000       0.00000
   9  21 3506.0941    2.7051  2.2488 11.7077 -0.0078  0.0699   0.0639   0.1743    0.1007   0.0000   436.4048      0.395598       25.2615      -10.4342      -6.09273      -15.4515     -0.936497       3.98899       1.18180      -1.89452     -0.471959       1.27338     -0.261728    -0.0970322     0.0409553  -0.000920244  -0.000896576   0.000435415       0.00000       0.00000       0.00000       0.00000       0.00000       0.00000       0.00000       0.00000       0.00000       0.00000       0.00000       0.00000       0.00000       0.00000       0.00000       0.00000       0.00000       0.00000       11.7281       13.9492       15.2390       14.0750       11.1416       8.96906       6.68492       4.54855       2.79971       1.85875      0.952666      0.480228      0.234386     0.0985427     0.0322263    0.00993612    0.00230722   0.000384920       0.00000       0.00000       0.00000       0.00000       0.00000       0.00000       0.00000       0.00000       0.00000       0.00000       0.00000       0.00000       0.00000       0.00000       0.00000       0.00000       0.00000       0.00000
   9  22 3644.8908    2.1371  3.3847 11.0796 -0.0015  0.0879   0.0440   0.2285    0.0922   0.0000   458.4586      -24.7234       22.0010       11.2222      -4.04655       18.9243      -14.5625       2.94143       3.68505       1.00621      -3.42969      0.136197   -0.00662426     -0.221460     0.0255210    -0.0144432    0.00560041  -0.000164239       0.00000       0.00000       0.00000       0.00000       0.00000       0.00000       0.00000       0.00000       0.00000       0.00000       0.00000       0.00000       0.00000       0.00000       0.00000       0.00000       0.00000       0.00000       14.5853       18.8388       18.0178       17.1927       14.7059       11.6238       8.87478       5.77513       4.05192       2.28249       1.33054      0.617845      0.298083      0.116329     0.0451389     0.0124351    0.00328894   0.000549291       0.00000       0.00000       0.00000       0.00000       0.00000       0.00000       0.00000       0.00000       0.00000       0.00000       0.00000       0.00000       0.00000       0.00000       0.00000       0.00000       0.00000       0.00000
   9  23 3784.0076    1.7736  4.5073 10.6741 -0.0113  0.1106   0.0331   0.2699    0.0963   0.0000   433.5063      -8.18463      -46.4157       14.3155       21.1806       13.2646       6.18700      -18.3585      -5.88614       5.11659       3.18848      -2.68802     -0.258984      0.461431    -0.0144843    -0.0244490  -0.000994235   0.000266463       0.00000       0.00000       0.00000       0.00000       0.00000       0.00000       0.00000       0.00000       0.00000       0.00000       0.00000       0.00000       0.00000       0.00000       0.00000       0.00000       0.00000       0.00000       18.8390       23.2993       24.2557       21.6306       18.3779       14.8657       10.8960       7.40632       4.97719       3.05925       1.63429      0.869575      0.379708      0.167015     0.0578227     0.0169917    0.00395288   0.000616678       0.00000       0.00000       0.00000       0.00000       0.00000       0.00000       0.00000       0.00000       0.00000       0.00000       0.00000       0.00000       0.00000       0.00000       0.00000       0.00000       0.00000       0.00000
   9  24 3923.1020    1.5069  5.8659 10.2023  0.0001  0.1279   0.0254   0.3323    0.0897   0.0000   463.7916      -31.5494       55.6762      -10.7995       47.3857      -5.67099      -25.5477      -9.71199      -14.8452      -1.77426       2.29219       1.77945     -0.440524     -0.275093     0.0457786     0.0240592    0.00113556   0.000233058       0.00000       0.00000       0.00000       0.00000       0.00000       0.00000       0.00000       0.00000       0.00000       0.00000       0.00000       0.00000       0.00000       0.00000       0.00000       0.00000       0.00000       0.00000       20.7122       27.2074       26.1949       24.3816       21.7517       16.7675       13.6335       8.85203       6.05848       3.47438       1.95032       1.01085      0.451099      0.187940     0.0679458     0.0192872    0.00514573   0.000809921       0.00000       0.00000       0.00000       0.00000       0.00000       0.00000       0.00000       0.00000       0.00000       0.00000       0.00000       0.00000       0.00000       0.00000       0.00000       0.00000       0.00000       0.00000
   9  25 4062.6804    1.2951  8.1048  9.8877 -0.0037  0.1596   0.0207   0.4431    0.0787   0.0000   394.0606       37.6880      -7.68910       2.14609      -22.2057     -0.690760       5.19314       6.81902       4.85819       10.3740      -2.92973      -2.62722       1.05019     0.0559602   -0.00513337     0.0176214    0.00604417    0.00175497       0.00000       0.00000       0.00000       0.00000       0.00000       0.00000       0.00000       0.00000       0.00000       0.00000       0.00000       0.00000       0.00000       0.00000       0.00000       0.00000       0.00000       0.00000       27.0367       34.3612       34.0743       31.3108       27.3515       21.3067       16.4713       11.6404       7.35395       4.41614       2.51194       1.32198      0.593474      0.238246     0.0825228     0.0249775    0.00597029   0.000950712       0.00000       0.00000       0.00000       0.00000       0.00000       0.00000       0.00000       0.00000       0.00000       0.00000       0.00000       0.00000       0.00000       0.00000       0.00000       0.00000       0.00000       0.00000
   9  26 4202.7696    1.0850  9.4950  9.6321 -0.0014  0.1911   0.0174   0.5041    0.0747   0.0000   495.0396       37.6996       29.2318       16.5744       33.7014      -19.1089      -30.8451      -22.3023       15.7457       3.47896      -3.26685      -2.08903      0.402255      0.559656    0.00366462   0.000816460   -0.00275100   -0.00103173       0.00000       0.00000       0.00000       0.00000       0.00000       0.00000       0.00000       0.00000       0.00000       0.00000       0.00000       0.00000       0.00000       0.00000       0.00000       0.00000       0.00000       0.00000       30.0982       39.4732       40.2745       36.1697       31.9709       25.7859       19.2367       13.8572       9.07505       5.36657       3.17438       1.54650      0.754849      0.290694      0.110365     0.0322285    0.00748218    0.00117790       0.00000       0.00000       0.00000       0.00000       0.00000       0.00000       0.00000       0.00000       0.00000       0.00000       0.00000       0.00000       0.00000       0.00000       0.00000       0.00000       0.00000       0.00000
  10  11 2162.8873    0.7266  0.7677  9.2537 -0.0139  0.0583   0.0330   0.0893    0.2535   0.0000   439.7578       3.94676       4.59150      -1.04314       6.85355      -13.6247       3.30866     -0.843352      0.771779      0.692558      0.861637     -0.507239    -0.0432799     0.0342840    -0.0382978    0.00731662    0.00232098   0.000336587   0.000531406  -5.72998e-05       0.00000       0.00000       0.00000       0.00000       0.00000       0.00000       0.00000       0.00000       0.00000       0.00000       0.00000       0.00000       0.00000       0.00000       0.00000       0.00000       6.85748       10.5016       9.01587       11.9827       6.14742       7.78605       5.34622       4.19927       2.20041       1.93136       1.00265      0.623758      0.251261      0.171849     0.0686078     0.0284638    0.00745146    0.00259234   0.000407424   0.000122616       0.00000       0.00000       0.00000       0.00000       0.00000       0.00000       0.00000       0.00000       0.00000       0.00000       0.00000       0.00000       0.00000       0.00000       0.00000       0.00000
  10  12 2302.7870    0.9900  0.8096 10.0679 -0.0304  0.0434   0.0399   0.0901    0.2343   0.0000   442.5660       9.65130      -4.44562      -18.0653      -1.17399      -1.61744      -3.55492      -3.53437       1.80519      0.772434      -1.08264     -0.302136     0.0500060     -0.168745    -0.0243128     0.0283052    0.00897283  -0.000378080   0.000638668  -7.24071e-05       0.00000       0.00000       0.00000       0.00000       0.00000       0.00000       0.00000       0.00000       0.00000       0.00000       0.00000       0.00000       0.00000       0.00000       0.00000       0.00000       6.53005       8.10515       8.60937       7.65958       7.29002       4.93843       4.09614       3.06291       1.97500       1.22801      0.721446      0.438002      0.231073      0.103328     0.0441488     0.0163221    0.00516526    0.00164536   0.000398134   5.28606e-05       0.00000       0.00000       0.00000       0.00000       0.00000       0.00000       0.00000       0.00000       0.00000       0.00000       0.00000       0.00000       0.00000       0.00000       0.00000       0.00000
  10  13 2440.7585    1.4145  0.9925  9.8949  0.0023  0.0482   0.0471   0.1012    0.2528   0.0000   432.0135       1.96487       4.55520      -4.82403       5.85727       8.08442      -4.82334       2.00659       3.98193      0.127547     -0.199435     0.0252797      0.321588     -0.106009     0.0574939    0.00310719   -0.00702182   -0.00126532   0.000119995   0.000125520       0.00000       0.00000       0.00000       0.00000       0.00000       0.00000       0.00000       0.00000       0.00000       0.00000       0.00000       0.00000       0.00000       0.00000       0.00000       0.00000       7.79919       9.50357       8.02612       8.81407       8.24859       6.17775       4.56706       2.49895       2.49785       1.55095      0.972061      0.525974      0.227898      0.109381     0.0361986     0.0170272    0.00550805    0.00131370   0.000428561   6.95395e-05       0.00000       0.00000       0.00000       0.00000       0.00000       0.00000       0.00000       0.00000       0.00000       0.00000       0.00000       0.00000       0.00000       0.00000       0.00000       0.00000
  10  15 2717.0421    2.4632  0.8173 10.8185  0.0026  0.0348   0.0860   0.0861    0.2178   0.0000   439.6652      0.837425       17.9099      -3.93905      -5.17298      -1.81746       2.71649      -2.77421     -0.365025       1.36528      0.120864     -0.114757    -0.0888234    -0.0879556    -0.0581819     0.0279500    0.00302881   -0.00250826   4.04395e-05  -0.000109514       0.00000       0.00000       0.00000       0.00000       0.00000       0.00000       0.00000       0.00000       0.00000       0.00000       0.00000       0.00000       0.00000       0.00000       0.00000       0.00000       5.04830       6.38569       6.76030       6.49876       5.39902       4.25234       3.39149       2.52037       1.65711       1.05512      0.558713      0.366840      0.191174     0.0859471     0.0377610     0.0155768    0.00463498    0.00141270   0.000313650   5.11645e-05       0.00000       0.00000       0.00000       0.00000       0.00000       0.00000       0.00000       0.00000       0.00000       0.00000       0.00000       0.00000       0.00000       0.00000       0.00000       0.00000
  10  16 2855.6664    2.9438  0.9231 11.0119 -0.0101  0.0349   0.0956   0.0892    0.2740   0.0000   433.8455       3.70375       6.87680     -0.604474      -5.10482       4.90009      0.261241      -4.97608       1.00486     -0.324825     -0.979316      0.622802     0.0106300    0.00176858   -0.00636570    0.00406920    0.00210315   -0.00154256  -0.000157303  -4.01156e-05       0.00000       0.00000       0.00000       0.00000       0.00000       0.00000       0.00000       0.00000       0.00000       0.00000       0.00000       0.00000       0.00000       0.00000       0.00000       0.00000       5.44388       6.35210       6.47828       6.25316       5.40657       4.53926       3.46787       2.54754       1.70818       1.06091      0.636753      0.351945      0.167170     0.0849193     0.0334342     0.0134892    0.00442620    0.00127687   0.000286698   4.84584e-05       0.00000       0.00000       0.00000       0.00000       0.00000       0.00000       0.00000       0.00000       0.00000       0.00000       0.00000       0.00000       0.00000       0.00000       0.00000       0.00000
  10  18 3132.8301    3.8459  1.1540 11.4721 -0.0108  0.0439   0.1074   0.0973    0.3027   0.0000   436.8676       1.34373       20.1874       1.87729       2.52334      -3.22694       4.15208       2.75179       1.31638     -0.557960     -0.442527     -0.475862      0.306697      0.183383     0.0528851     0.0224189    0.00333792   -0.00125033   0.000358936   2.06321e-05       0.00000       0.00000       0.00000       0.00000       0.00000       0.00000       0.00000       0.00000       0.00000       0.00000       0.00000       0.00000       0.00000       0.00000       0.00000       0.00000       6.53609       8.27190       7.80033       7.82416       6.88351       5.41779       4.30049       2.84095       2.15045       1.29731      0.768461      0.449831      0.220399      0.102110     0.0408252     0.0170333    0.00538274    0.00144731   0.000388327   6.18071e-05       0.00000       0.00000       0.00000       0.00000       0.00000       0.00000       0.00000       0.00000       0.00000       0.00000       0.00000       0.00000       0.00000       0.00000       0.00000       0.00000
  10  19 3271.2885    3.6056  1.4848 11.0424 -0.0093  0.0470   0.0885   0.1158    0.2534   0.0000   435.2586       18.1665       4.49616       7.35682      -1.06317      -1.68199      -4.84854       1.19952      -2.27437     -0.137337      -1.01577      0.661389     -0.243106     0.0540434    -0.0119383    0.00250563   -0.00798636  -0.000254950   0.000274512   0.000136649       0.00000       0.00000       0.00000       0.00000       0.00000       0.00000       0.00000       0.00000       0.00000       0.00000       0.00000       0.00000       0.00000       0.00000       0.00000       0.00000       7.11111       9.25104       9.24247       8.86867       7.70968       5.84731       4.85353       3.05158       2.35497       1.31251      0.892948      0.466789      0.222312      0.123136     0.0456683     0.0181961    0.00648586    0.00159537   0.000459681   6.97061e-05       0.00000       0.00000       0.00000       0.00000       0.00000       0.00000       0.00000       0.00000       0.00000       0.00000       0.00000       0.00000       0.00000       0.00000       0.00000       0.00000
  10  20 3410.0770    3.0863  1.9672 11.5416 -0.0034  0.0557   0.0707   0.1433    0.1333   0.0000   436.7078       1.99100       13.4447      -2.65160      -3.94430      -3.49717     -0.741183       3.45570       2.37449     -0.218637      -1.37804      0.251008     0.0279821     -0.134152     0.0329551   -0.00847091    0.00778682  -0.000288436  -6.99662e-05  -4.13267e-05       0.00000       0.00000       0.00000       0.00000       0.00000       0.00000       0.00000       0.00000       0.00000       0.00000       0.00000       0.00000       0.00000       0.00000       0.00000       0.00000       8.57269       10.4727       11.1784       9.81028       8.85196       7.33015       5.48220       3.98276       2.72496       1.64281       1.03081      0.530745      0.281101      0.128899     0.0572431     0.0212958    0.00797792    0.00216134   0.000491399   7.36350e-05       0.00000       0.00000       0.00000       0.00000       0.00000       0.00000       0.00000       0.00000       0.00000       0.00000       0.00000       0.00000       0.00000       0.00000       0.00000       0.00000
  10  21 3548.9903    2.4661  2.6300 11.5583  0.0012  0.0728   0.0534   0.1813    0.0880   0.0000   460.0121      -20.6412       25.8136       1.18134      -12.1901      -9.21162       1.64486      -2.97956      0.551121     -0.360246     -0.403484      0.148996      0.189066     -0.164756     0.0203224     0.0414137    0.00662555   -0.00412266  -0.000795894  -0.000232328       0.00000       0.00000       0.00000       0.00000       0.00000       0.00000       0.00000       0.00000       0.00000       0.00000       0.00000       0.00000       0.00000       0.00000       0.00000       0.00000       10.9396       13.1816       13.9314       12.2932       12.0112       9.18523       7.24139       5.22621       3.56133       2.35610       1.36672      0.779172      0.405431      0.176779     0.0788786     0.0298662    0.00983165    0.00297962   0.000690359   9.44938e-05       0.00000       0.00000       0.00000       0.00000       0.00000       0.00000       0.00000       0.00000       0.00000       0.00000       0.00000       0.00000       0.00000       0.00000       0.00000       0.00000
  10  22 3688.0902    2.1072  3.7042 10.9554 -0.0071  0.0974   0.0391   0.2221    0.0816   0.0000   429.1732      -9.17264       38.7466       17.0221      -25.0866      -9.99250       3.59609      0.292670       2.65413      -4.29457       2.92515      -1.05790      0.362367     -0.160334      0.132151     0.0260192    -0.0107082    0.00648991   0.000309259   0.000115214       0.00000       0.00000       0.00000       0.00000       0.00000       0.00000       0.00000       0.00000       0.00000       0.00000       0.00000       0.00000       0.00000       0.00000       0.00000       0.00000       12.7534       18.5160       17.5502       16.9593       15.5702       11.6833       9.98776       6.45486       5.04946       2.84657       1.90102       1.05238      0.476139      0.282200     0.0949134     0.0427290     0.0144896    0.00378200    0.00105536   0.000158756       0.00000       0.00000       0.00000       0.00000       0.00000       0.00000       0.00000       0.00000       0.00000       0.00000       0.00000       0.00000       0.00000       0.00000       0.00000       0.00000
  10  24 3967.5534    1.3928  6.4040 10.1909 -0.0016  0.1309   0.0226   0.3470    0.0756   0.0000   454.9838       29.6765       30.9021       8.69993      -20.4615      -27.4520       27.8958       17.1069      -10.6573      -5.51556       5.97240       1.47206      0.344718     -0.178196     0.0126892     0.0503874    -0.0318542   -0.00201236   0.000759674  -0.000142235       0.00000       0.00000       0.00000       0.00000       0.00000       0.00000       0.00000       0.00000       0.00000       0.00000       0.00000       0.00000       0.00000       0.00000       0.00000       0.00000       18.7918       24.4834       24.6944       23.7232       21.0220       17.4013       13.1054       10.0834       6.71461       4.35356       2.74179       1.42418      0.799985      0.349061      0.163903     0.0561838     0.0205461    0.00578407    0.00125494   0.000199631       0.00000       0.00000       0.00000       0.00000       0.00000       0.00000       0.00000       0.00000       0.00000       0.00000       0.00000       0.00000       0.00000       0.00000       0.00000       0.00000
  10  25 4107.7874    1.1937  8.5505  9.8478 -0.0163  0.1578   0.0182   0.4466    0.0707   0.0000   396.8506       78.7870       15.3774       15.0530      -1.52329       23.4798       11.8027      -16.3342      -9.27519       5.40780      -7.53668       2.31784      0.658347      -2.62955    -0.0401436      0.146171    -0.0214743    -0.0108019    0.00330531  -0.000483626       0.00000       0.00000       0.00000       0.00000       0.00000       0.00000       0.00000       0.00000       0.00000       0.00000       0.00000       0.00000       0.00000       0.00000       0.00000       0.00000       23.9459       30.6946       31.4892       29.7657       26.0674       21.2133       16.5017       11.6622       8.30691       5.36384       3.25617       1.82887      0.961491      0.448238      0.194355     0.0738604     0.0245647    0.00666984    0.00151838   0.000228632       0.00000       0.00000       0.00000       0.00000       0.00000       0.00000       0.00000       0.00000       0.00000       0.00000       0.00000       0.00000       0.00000       0.00000       0.00000       0.00000
  10  27 4387.9308    0.8051 12.5011  9.5411 -0.0042  0.2594   0.0155   0.7443    0.0648   0.0000   464.0475      -31.2094       95.8662      -24.4159      -76.1483       20.2507       37.9997      -53.1809      -29.9312       4.01090      -3.92858       7.07408       1.82257     -0.731495     0.0630466      0.176784    -0.0140549   -0.00753177  -0.000826177  -0.000207161       0.00000       0.00000       0.00000       0.00000       0.00000       0.00000       0.00000       0.00000       0.00000       0.00000       0.00000       0.00000       0.00000       0.00000       0.00000       0.00000       37.7545       47.0963       50.9690       45.2859       42.3126       34.3290       26.2001       20.3566       13.5561       9.01590       5.50999       3.09349       1.65346      0.774006      0.337188      0.126345     0.0426739     0.0121721    0.00251884   0.000357079       0.00000       0.00000       0.00000       0.00000       0.00000       0.00000       0.00000       0.00000       0.00000       0.00000       0.00000       0.00000       0.00000       0.00000       0.00000       0.00000
  11  10 2057.9692    0.6170  0.6094  9.0591 -0.0049  0.0393   0.0253   0.0728    0.1142   0.0000   438.4054      -3.53888       17.5959       4.08147      -8.43096       1.05543       3.30794     -0.227052      -2.78978      0.335713     -0.741448      0.269691      0.119030     -0.154108    -0.0884298     0.0287888    0.00300416    0.00192890   0.000909894  -0.000771956   2.51906e-05  -9.56746e-06       0.00000       0.00000       0.00000       0.00000       0.00000       0.00000       0.00000       0.00000       0.00000       0.00000       0.00000       0.00000       0.00000       0.00000       5.42500       7.13646       6.88436       5.40217       5.54096       5.01407       4.38165       3.26992       2.40172       1.36749      0.845085      0.495303      0.234153      0.134878     0.0663619     0.0283128     0.0102982    0.00447864    0.00144002   0.000388648   9.10199e-05   1.25991e-05       0.00000       0.00000       0.00000       0.00000       0.00000       0.00000       0.00000       0.00000       0.00000       0.00000       0.00000       0.00000       0.00000       0.00000
  11  13 2478.4042    1.5630  0.8821  9.9886 -0.0262  0.0379   0.0538   0.0910    0.5833   0.0000   444.3740       8.06408       8.01782      -11.1076       7.54897       15.5702      -6.59426      -4.84568       1.32586       1.80689     -0.485038     0.0390999      0.702554     -0.344477    -0.0335282     0.0611522     0.0131682   -0.00362721    0.00186352   0.000337934  -0.000169227   1.52656e-05       0.00000       0.00000       0.00000       0.00000       0.00000       0.00000       0.00000       0.00000       0.00000       0.00000       0.00000       0.00000       0.00000       0.00000       5.32257       6.17840       6.72388       6.48547       5.58482       5.26810       3.76152       2.75284       2.21776       1.34722      0.863520      0.571517      0.287952      0.162000     0.0781823     0.0311910     0.0121675    0.00530732    0.00158809   0.000371800   7.82751e-05   1.26577e-05       0.00000       0.00000       0.00000       0.00000       0.00000       0.00000       0.00000       0.00000       0.00000       0.00000       0.00000       0.00000       0.00000       0.00000
  11  14 2616.8637    2.0304  0.9747 10.8261 -0.0168  0.0370   0.0608   0.0939    0.2410   0.0000   433.2302       4.63852       1.78855      -9.16281       12.7416       4.05498       1.56283       3.72526       2.22258     -0.738521      -1.22806     0.0577568      0.363455      0.202860     -0.161415    -0.0226811     0.0192877    0.00191991    0.00130683  -1.18280e-05  -1.51586e-05  -3.03079e-06       0.00000       0.00000       0.00000       0.00000       0.00000       0.00000       0.00000       0.00000       0.00000       0.00000       0.00000       0.00000       0.00000       0.00000       5.18575       6.74485       6.59841       5.88102       5.56608       4.71269       4.06769       2.85769       2.22737       1.25567      0.848274      0.467190      0.254296      0.133899     0.0638743     0.0283386     0.0110073    0.00423808    0.00146745   0.000343512   9.03326e-05   1.24460e-05       0.00000       0.00000       0.00000       0.00000       0.00000       0.00000       0.00000       0.00000       0.00000       0.00000       0.00000       0.00000       0.00000       0.00000
  11  15 2756.0900    2.6640  0.8865 11.2722 -0.0006  0.0381   0.0816   0.0766    0.1899   0.0000   435.0318       1.34031       15.4974       2.84333      -3.34084      -2.14602      -1.13375      0.511063       3.18530     -0.820278      0.899868      0.459480     -0.246517     -0.155926      0.130042    0.00612620   -0.00796528    0.00206132   -0.00147507   6.36374e-06  -2.58929e-05  -9.81614e-06       0.00000       0.00000       0.00000       0.00000       0.00000       0.00000       0.00000       0.00000       0.00000       0.00000       0.00000       0.00000       0.00000       0.00000       5.28449       6.24505       6.61851       6.11650       5.86509       4.66297       3.97618       2.78242       2.01747       1.35991      0.925015      0.584236      0.260205      0.144951     0.0772504     0.0321363     0.0119415    0.00464862    0.00136373   0.000378325   8.82182e-05   1.16636e-05       0.00000       0.00000       0.00000       0.00000       0.00000       0.00000       0.00000       0.00000       0.00000       0.00000       0.00000       0.00000       0.00000       0.00000
  11  16 2895.2969    3.3199  0.8456 11.5370 -0.0161  0.0332   0.1060   0.0796    0.2239   0.0000   439.9223       8.42873      0.703362      -2.61449      -3.61310      -3.16969      -3.89995      -4.22746      -1.08363     -0.771062      0.416243     -0.399124     -0.324068      0.134570      0.119091    -0.0440943    -0.0239928   -0.00804753   0.000271415   6.86232e-05  -4.26293e-05  -1.01933e-05       0.00000       0.00000       0.00000       0.00000       0.00000       0.00000       0.00000       0.00000       0.00000       0.00000       0.00000       0.00000       0.00000       0.00000       4.91894       5.67362       6.25415       5.77947       5.04501       4.28719       3.48668       2.45998       1.65427       1.18794      0.758881      0.454970      0.222532      0.114702     0.0614260     0.0265071     0.0106325    0.00389493    0.00112419   0.000315400   6.72471e-05   9.53025e-06       0.00000       0.00000       0.00000       0.00000       0.00000       0.00000       0.00000       0.00000       0.00000       0.00000       0.00000       0.00000       0.00000       0.00000
  11  17 3034.4514    3.8264  0.8915 11.7139 -0.0010  0.0416   0.1126   0.0813    0.2247   0.0000   433.3786       4.44491       7.57356      -4.61483      -8.29762       4.59668      -1.77841      -1.13382       1.46034     -0.410206      0.407868     -0.142687      0.242555    -0.0385532    -0.0700022   -0.00347285    0.00488290   -0.00191344  -4.83665e-05   0.000100686   3.56889e-05   1.41827e-05       0.00000       0.00000       0.00000       0.00000       0.00000       0.00000       0.00000       0.00000       0.00000       0.00000       0.00000       0.00000       0.00000       0.00000       5.62867       7.00005       7.82922       5.42550       6.18871       5.45892       4.14439       3.65318       2.33196       1.47902      0.892029      0.516350      0.260388      0.142239     0.0683595     0.0305168     0.0113412    0.00469775    0.00172475   0.000510234   9.59193e-05   1.22408e-05       0.00000       0.00000       0.00000       0.00000       0.00000       0.00000       0.00000       0.00000       0.00000       0.00000       0.00000       0.00000       0.00000       0.00000
  11  18 3173.3632    4.0577  1.0606 11.7772 -0.0138  0.0370   0.1165   0.0972    0.2565   0.0000   446.3001       5.16475       13.0998      -12.7575      -1.88247       8.81953      0.485509      -1.58168     -0.737798       2.18167       1.17991     -0.200877      0.131052    -0.0156024      0.184765     0.0200984    -0.0138528    0.00592637  -0.000217591   0.000161784  -9.52424e-05   1.57802e-05       0.00000       0.00000       0.00000       0.00000       0.00000       0.00000       0.00000       0.00000       0.00000       0.00000       0.00000       0.00000       0.00000       0.00000       5.42217       6.96514       7.05850       6.99321       5.52838       5.13976       3.91409       2.74571       2.01405       1.40075      0.795068      0.474118      0.272856      0.143336     0.0580900     0.0309125     0.0124581    0.00464192    0.00133094   0.000363043   7.47253e-05   1.34893e-05       0.00000       0.00000       0.00000       0.00000       0.00000       0.00000       0.00000       0.00000       0.00000       0.00000       0.00000       0.00000       0.00000       0.00000
  11  19 3312.2785    3.2610  1.5697 11.5213  0.0008  0.0472   0.0776   0.1179    0.1599   0.0000   439.3933       2.58843      -16.6636      -16.5533     -0.759648       2.08994       3.52427       2.67600      -3.60236     -0.678487     -0.672169      0.358910    -0.0309646     -0.351617    -0.0952483     0.0521599   -0.00451942    0.00725626    0.00238275  -0.000125940  -0.000142870   2.71256e-06       0.00000       0.00000       0.00000       0.00000       0.00000       0.00000       0.00000       0.00000       0.00000       0.00000       0.00000       0.00000       0.00000       0.00000       6.43245       8.01892       8.13811       7.64044       6.97796       6.04048       4.77002       3.70128       2.56144       1.71008       1.07802      0.605087      0.347541      0.175095     0.0823396     0.0374246     0.0152203    0.00535235    0.00182988   0.000498987   0.000104180   1.58401e-05       0.00000       0.00000       0.00000       0.00000       0.00000       0.00000       0.00000       0.00000       0.00000       0.00000       0.00000       0.00000       0.00000       0.00000
  11  20 3451.4861    2.8513  2.2788 11.2076 -0.0021  0.0594   0.0575   0.1411    0.1169   0.0000   428.9468      -6.68092       18.9710       1.63156      -6.19595       2.25969       12.5367      -4.25328    -0.0322676     -0.715899      0.918453      0.168057      0.371585     -0.103664     0.0188110     0.0297525     0.0265786   -0.00180785   0.000776726  -0.000274450   4.75364e-05  -1.22863e-06       0.00000       0.00000       0.00000       0.00000       0.00000       0.00000       0.00000       0.00000       0.00000       0.00000       0.00000       0.00000       0.00000       0.00000       8.36815       10.5212       10.8987       10.1027       9.23682       8.00442       5.98534       4.38407       3.27241       2.17612       1.36065      0.841183      0.450496      0.225588      0.116010     0.0451515     0.0198851    0.00752182    0.00237252   0.000623415   0.000133160   1.99378e-05       0.00000       0.00000       0.00000       0.00000       0.00000       0.00000       0.00000       0.00000       0.00000       0.00000       0.00000       0.00000       0.00000       0.00000
  11  21 3590.9894    2.4017  3.2066 11.0272 -0.0024  0.0757   0.0438   0.1764    0.0898   0.0000   442.0562      -11.0722       9.94755      -6.30608      -5.87386       3.43655       6.37432      -4.11884      -4.13498      -1.85306      -1.16506     -0.376809    -0.0261961      0.244905     -0.180464    -0.0130845    0.00355602    0.00236765   -0.00304360  -0.000964310   0.000331697  -8.87334e-07       0.00000       0.00000       0.00000       0.00000       0.00000       0.00000       0.00000       0.00000       0.00000       0.00000       0.00000       0.00000       0.00000       0.00000       9.82408       13.4132       13.2715       13.1414       11.6932       9.54667       7.80334       5.67694       4.07446       2.76259       1.73924       1.03314      0.581053      0.296940      0.146183     0.0633506     0.0264947    0.00945557    0.00303163   0.000839059   0.000191836   2.89214e-05       0.00000       0.00000       0.00000       0.00000       0.00000       0.00000       0.00000       0.00000       0.00000       0.00000       0.00000       0.00000       0.00000       0.00000
  11  22 3730.8543    2.0114  4.6192 10.5122  0.0001  0.0906   0.0318   0.2385    0.0850   0.0000   443.5016       14.0449       2.27975       25.7067      -6.63575      -11.0234      -2.58314      -15.1351     -0.958211       2.31599       4.75340       2.10732     -0.260739      0.260200      0.342222    -0.0447816     0.0182473   -0.00267811   -0.00114070   -0.00242134   0.000101887   1.79726e-05       0.00000       0.00000       0.00000       0.00000       0.00000       0.00000       0.00000       0.00000       0.00000       0.00000       0.00000       0.00000       0.00000       0.00000       12.2947       16.1447       16.1202       15.2724       14.0957       12.0776       9.32908       6.94383       5.05475       3.34258       2.27363       1.30350      0.714356      0.375290      0.174565     0.0818825     0.0316406     0.0117947    0.00393044    0.00100774   0.000219480   3.25947e-05       0.00000       0.00000       0.00000       0.00000       0.00000       0.00000       0.00000       0.00000       0.00000       0.00000       0.00000       0.00000       0.00000       0.00000
  11  23 3870.4965    1.6018  6.1505 10.3157 -0.0077  0.1140   0.0249   0.3141    0.0783   0.0000   440.6502       35.9264       58.9529       19.9827      -2.21850       5.85753       5.16393      -7.90942       7.51473       8.37962      -2.33931      -4.08076       1.18040      0.288994      0.217165      0.117842     0.0717222    -0.0200553   0.000494031    0.00108138  -0.000560227  -9.49885e-05       0.00000       0.00000       0.00000       0.00000       0.00000       0.00000       0.00000       0.00000       0.00000       0.00000       0.00000       0.00000       0.00000       0.00000       15.5888       19.8664       20.9698       19.7075       17.9374       14.8519       11.6072       9.06479       6.19255       4.27630       2.74369       1.62196      0.914107      0.464831      0.236427      0.100385     0.0415917     0.0146514    0.00481243    0.00131775   0.000273790   3.94857e-05       0.00000       0.00000       0.00000       0.00000       0.00000       0.00000       0.00000       0.00000       0.00000       0.00000       0.00000       0.00000       0.00000       0.00000
  11  24 4010.5472    1.2874  6.6281 10.1422 -0.0055  0.1301   0.0213   0.3402    0.0737   0.0000   444.9604       10.9383       2.71602       13.0684       3.71478      -6.91957       4.84044       8.98424      -13.8642       4.16443       5.44815      -2.70644      0.470468     -0.614882     -0.140539   -0.00925351  -0.000556881    -0.0378461   -0.00833221    0.00104757   0.000888793   6.26702e-05       0.00000       0.00000       0.00000       0.00000       0.00000       0.00000       0.00000       0.00000       0.00000       0.00000       0.00000       0.00000       0.00000       0.00000       17.7599       21.8132       23.3061       21.7354       19.8889       17.0016       13.5539       10.2755       7.54551       4.87666       3.15930       1.96137       1.04135      0.556977      0.284926      0.118630     0.0479904     0.0180308    0.00561763    0.00145737   0.000312006   4.37110e-05       0.00000       0.00000       0.00000       0.00000       0.00000       0.00000       0.00000       0.00000       0.00000       0.00000       0.00000       0.00000       0.00000       0.00000
  11  25 4150.8357    1.1652  8.9443  9.7808 -0.0055  0.1611   0.0177   0.4306    0.0732   0.0000   369.8276      -2.42254      -49.8469       5.92059       35.0951       8.08453      -37.0798      -1.91521       5.89726      -10.3298       1.14544      -1.93927       2.29214      0.238728     -0.226617     -0.198191     0.0769910     0.0157336   -0.00583764    0.00347964   0.000479896   3.81408e-05       0.00000       0.00000       0.00000       0.00000       0.00000       0.00000       0.00000       0.00000       0.00000       0.00000       0.00000       0.00000       0.00000       0.00000       21.4557       27.6098       28.9165       27.1448       25.2715       20.7709       16.9186       12.6393       8.97917       6.21796       3.95893       2.43682       1.33406      0.677943      0.362503      0.144639     0.0628024     0.0220792    0.00693744    0.00190532   0.000402441   5.65398e-05       0.00000       0.00000       0.00000       0.00000       0.00000       0.00000       0.00000       0.00000       0.00000       0.00000       0.00000       0.00000       0.00000       0.00000
  11  26 4291.4599    0.9374 10.2834  9.7000 -0.0075  0.1988   0.0161   0.5487    0.0643   0.0000   474.9632      -25.4321       11.2028      -31.5728       61.6031       13.1449       16.1684      -44.4104       29.4140       4.01890       5.23188       3.52194      0.710081       2.01101     -0.394233     -0.319977    -0.0487075    -0.0191411    0.00192639   -0.00224141   0.000760277  -4.31645e-05       0.00000       0.00000       0.00000       0.00000       0.00000       0.00000       0.00000       0.00000       0.00000       0.00000       0.00000       0.00000       0.00000       0.00000       26.1161       33.5425       35.4734       33.3811       30.3445       26.4976       20.8207       15.8527       11.3252       7.95109       5.13370       3.01109       1.77732      0.912201      0.434704      0.200614     0.0826370     0.0286774    0.00913488    0.00238129   0.000483368   7.09681e-05       0.00000       0.00000       0.00000       0.00000       0.00000       0.00000       0.00000       0.00000       0.00000       0.00000       0.00000       0.00000       0.00000       0.00000
  11  28 4573.4239    0.6704 17.6299  9.3753 -0.0020  0.3570   0.0107   0.9590    0.0501   0.0000   448.2385      -14.2812      -30.0824       2.32489       45.9091      -17.8441       19.9609       19.3653       10.1562       9.47860       7.72248      0.333813      0.598182      -1.03590     -0.196098     -0.500543     0.0939766     0.0223116    -0.0124159   -0.00620241    0.00113107   0.000376718       0.00000       0.00000       0.00000       0.00000       0.00000       0.00000       0.00000       0.00000       0.00000       0.00000       0.00000       0.00000       0.00000       0.00000       48.4981       61.2324       64.1572       61.8037       56.0426       46.6005       38.3618       29.1676       21.1670       14.3665       9.37401       5.79426       3.25293       1.74047      0.881117      0.379002      0.151921     0.0538910     0.0163880    0.00420553   0.000883587   0.000125239       0.00000       0.00000       0.00000       0.00000       0.00000       0.00000       0.00000       0.00000       0.00000       0.00000       0.00000       0.00000       0.00000       0.00000
  12  10 2093.5758    0.6342  0.6887  9.2514 -0.0008  0.0403   0.0222   0.0772    0.1046   0.0000   441.3421      -8.93474       7.92559       6.23148       2.25746      -4.94629     -0.105302      -2.79148      0.203153      0.491755     -0.570703      0.224995     0.0734871     -0.348871    -0.0205328   -0.00304603    -0.0208799    0.00470038   0.000156311    0.00160646  -0.000204436   0.000133988   7.85557e-06  -1.09603e-06       0.00000       0.00000       0.00000       0.00000       0.00000       0.00000       0.00000       0.00000       0.00000       0.00000       0.00000       0.00000       4.85223       5.28041       7.03563       5.60176       5.45591       5.00287       3.62547       3.25075       2.24046       1.49103       1.10863      0.595538      0.342884      0.251855      0.112058     0.0470320     0.0302579     0.0114172    0.00381670    0.00156596   0.000500142   0.000116385   1.98959e-05   2.38641e-06       0.00000       0.00000       0.00000       0.00000       0.00000       0.00000       0.00000       0.00000       0.00000       0.00000       0.00000       0.00000
  12  11 2235.8083    0.9688  0.6490  9.4717 -0.0093  0.0331   0.0354   0.0660    0.1450   0.0000   435.3248      -3.21745       14.9135      -4.43309      -4.80899    -0.0987141       3.14127       5.12985      -1.56685       1.06838      -1.42219      0.423698     0.0852472      0.283138    -0.0833870    -0.0819014     0.0192777   -0.00498080   -0.00362827  -0.000270231   0.000182901  -2.14051e-05   4.40616e-06   4.66814e-06       0.00000       0.00000       0.00000       0.00000       0.00000       0.00000       0.00000       0.00000       0.00000       0.00000       0.00000       0.00000       3.80698       5.45449       4.89874       5.33123       4.72037       3.91775       3.11120       2.42513       1.87292       1.22527      0.814820      0.477413      0.332243      0.156571      0.105162     0.0425804     0.0214322    0.00712635    0.00357940   0.000976905   0.000352630   8.30433e-05   1.99924e-05   3.19027e-06       0.00000       0.00000       0.00000       0.00000       0.00000       0.00000       0.00000       0.00000       0.00000       0.00000       0.00000       0.00000
  12  14 2654.5424    2.1082  1.0323 10.3122 -0.0143  0.0396   0.0659   0.0928    0.6299   0.0000   443.3643      -2.43236       9.85255      -1.40166       2.74390      -7.86206       2.62897     -0.293181      -2.58434      -3.01980       1.33179      0.225202     -0.754614      0.223408      0.147023    0.00147213    -0.0343584   -0.00143869   -0.00175566   -0.00153019   0.000598113   0.000144737  -2.12599e-06   1.57228e-06       0.00000       0.00000       0.00000       0.00000       0.00000       0.00000       0.00000       0.00000       0.00000       0.00000       0.00000       0.00000       4.69432       6.00665       6.34945       6.18811       5.69846       4.59038       4.00604       2.84286       2.19113       1.51600      0.959873      0.691112      0.363268      0.197469      0.106391     0.0592278     0.0238865     0.0102953    0.00384253    0.00146724   0.000388310   0.000106267   2.36936e-05   3.19301e-06       0.00000       0.00000       0.00000       0.00000       0.00000       0.00000       0.00000       0.00000       0.00000       0.00000       0.00000       0.00000
  12  15 2794.4270    2.7305  0.8827 10.9041 -0.0065  0.0446   0.0841   0.0829    0.3561   0.0000   439.2330       2.68785       19.4115       7.02077      -4.68268      -5.75840      -2.63133      0.209026    -0.0291030      0.659971     -0.846711     -0.546036     -0.255153     0.0661531    -0.0469175    0.00682682   -0.00272182   -0.00354991  -0.000310070   0.000402320  -0.000224726   0.000216893  -5.47167e-06  -9.63992e-06       0.00000       0.00000       0.00000       0.00000       0.00000       0.00000       0.00000       0.00000       0.00000       0.00000       0.00000       0.00000       4.82827       6.48326       6.44314       7.41692       4.58836       5.61964       4.14394       3.37883       1.98058       1.93781       1.13625      0.679760      0.384475      0.293100     0.0967727     0.0570762     0.0251337     0.0153621    0.00459974    0.00175907   0.000410978   0.000129061   1.92082e-05   4.88893e-06       0.00000       0.00000       0.00000       0.00000       0.00000       0.00000       0.00000       0.00000       0.00000       0.00000       0.00000       0.00000
  12  17 3073.7967    3.9464  0.8336 12.0000 -0.0048  0.0328   0.1233   0.0778    0.1935   0.0000   437.7688      -3.88080       8.07476       2.78581      -1.44972      -4.96890     -0.839793     -0.903072       1.12041      0.193556     -0.597718      0.204343     -0.345035     0.0479280      0.190487     0.0703469     0.0210830   -0.00306808    0.00142448   0.000230944   0.000163820  -0.000136153   1.11831e-05   5.15939e-06       0.00000       0.00000       0.00000       0.00000       0.00000       0.00000       0.00000       0.00000       0.00000       0.00000       0.00000       0.00000       4.36115       5.23818       5.79272       5.06045       4.96512       4.45448       3.23895       2.51797       1.82524       1.30373      0.861889      0.553842      0.326579      0.166062     0.0893669     0.0431060     0.0180316    0.00762143    0.00312659    0.00110084   0.000348183   9.13135e-05   1.69704e-05   2.37136e-06       0.00000       0.00000       0.00000       0.00000       0.00000       0.00000       0.00000       0.00000       0.00000       0.00000       0.00000       0.00000
  12  18 3213.1658    3.7153  1.3496 11.3885 -0.0007  0.0399   0.0894   0.1034    0.2427   0.0000   445.3443      -8.84461       11.7936       12.0051       1.90680      -1.19544      -1.13842       2.62395      -2.60426     -0.364078      0.108295      0.685796      0.209407    -0.0663440    -0.0220126    -0.0544505    -0.0283923     0.0124477   0.000345226    0.00157088   0.000211539  -2.79818e-05  -2.11992e-05  -3.09868e-07       0.00000       0.00000       0.00000       0.00000       0.00000       0.00000       0.00000       0.00000       0.00000       0.00000       0.00000       0.00000       4.90849       6.38206       6.48129       6.69764       5.70131       4.93541       4.16403       3.10241       2.33977       1.49310       1.08853      0.664773      0.375004      0.214715      0.109083     0.0568856     0.0259762     0.0111984    0.00387722    0.00142203   0.000434832   0.000103223   2.40357e-05   3.60003e-06       0.00000       0.00000       0.00000       0.00000       0.00000       0.00000       0.00000       0.00000       0.00000       0.00000       0.00000       0.00000
  12  19 3352.6151    3.2967  1.6919 11.5447 -0.0063  0.0490   0.0721   0.1150    0.1362   0.0000   444.9010       7.57490       9.68945     0.0794510       2.70284       3.62383       3.90049      -3.84864      -3.94790      0.576000       1.47935      0.606504   -0.00825160     0.0327070     0.0545421    -0.0775052    -0.0280041    0.00680960     0.0160610    0.00130112  -0.000717219  -0.000126750   5.14965e-05  -2.49565e-06       0.00000       0.00000       0.00000       0.00000       0.00000       0.00000       0.00000       0.00000       0.00000       0.00000       0.00000       0.00000       6.06433       7.67079       8.08100       7.42538       7.54978       6.04293       4.99617       3.62058       2.76452       1.93791       1.28050      0.841639      0.477453      0.276953      0.141002     0.0660100     0.0315810     0.0124969    0.00501919    0.00178782   0.000519266   0.000140826   3.05457e-05   3.86108e-06       0.00000       0.00000       0.00000       0.00000       0.00000       0.00000       0.00000       0.00000       0.00000       0.00000       0.00000       0.00000
  12  20 3492.2956    2.7377  2.3481 11.1262 -0.0086  0.0577   0.0527   0.1396    0.1037   0.0000   423.9563     -0.367456       28.2012      0.389451      -4.55808      -9.79660       3.11320       3.86655      -5.70660      -2.82979       2.16547     -0.735893     -0.571954      0.553642    -0.0623018   -0.00226355   -0.00336227   -0.00634506    0.00107771    0.00174267  -0.000362259  -0.000311560   5.93693e-06   1.90906e-06       0.00000       0.00000       0.00000       0.00000       0.00000       0.00000       0.00000       0.00000       0.00000       0.00000       0.00000       0.00000       6.97673       9.33926       9.72641       9.23602       8.45831       7.31450       5.86302       4.57069       3.45385       2.32741       1.50262      0.994403      0.558128      0.322459      0.169646     0.0838457     0.0382073     0.0157300    0.00608886    0.00228145   0.000660332   0.000174965   3.55108e-05   5.11607e-06       0.00000       0.00000       0.00000       0.00000       0.00000       0.00000       0.00000       0.00000       0.00000       0.00000       0.00000       0.00000
  12  21 3632.3154    2.2312  3.4532 10.6173 -0.0087  0.0707   0.0369   0.1699    0.0941   0.0000   433.3503      -4.99148      -1.72244      -6.26228      -2.03883      -3.60890      -3.40978       25.6977       2.80128      -5.80248      -1.60263       5.44542     -0.151865     -0.745011     -0.304718      0.213172     0.0263265     0.0141854   0.000995882   0.000580911   -0.00191919   0.000307461   0.000101586   1.10594e-05       0.00000       0.00000       0.00000       0.00000       0.00000       0.00000       0.00000       0.00000       0.00000       0.00000       0.00000       0.00000       8.80926       11.6456       11.9471       11.4657       10.5725       9.15012       7.40494       5.73804       4.24558       2.92532       1.98582       1.24135      0.738851      0.404405      0.213678      0.105033     0.0470805     0.0200218    0.00780488    0.00269283   0.000841999   0.000209071   4.43746e-05   6.25009e-06       0.00000       0.00000       0.00000       0.00000       0.00000       0.00000       0.00000       0.00000       0.00000       0.00000       0.00000       0.00000
  12  22 3772.5859    1.8402  4.8859 10.6175 -0.0037  0.0929   0.0287   0.2433    0.0714   0.0000   435.6100       6.77388       23.8444      -10.4820      -8.31185       30.6865       8.31557      -1.28231      0.703942       3.37234      -1.38492     -0.507549      -1.67414      0.359843      0.187022     -0.363890    -0.0518703     0.0635132     0.0128220   -0.00411254  -0.000123776  -7.57894e-05  -2.15838e-05  -3.57593e-06       0.00000       0.00000       0.00000       0.00000       0.00000       0.00000       0.00000       0.00000       0.00000       0.00000       0.00000       0.00000       11.8215       15.2905       16.3904       15.7257       13.8915       12.2185       9.58095       7.31795       5.41265       3.77386       2.53672       1.61709      0.948369      0.532819      0.285088      0.137114     0.0661226     0.0260768     0.0105536    0.00363782    0.00107893   0.000270889   5.38679e-05   7.82171e-06       0.00000       0.00000       0.00000       0.00000       0.00000       0.00000       0.00000       0.00000       0.00000       0.00000       0.00000       0.00000
  12  23 3912.9779    1.5192  6.2053 10.2460 -0.0032  0.1119   0.0233   0.2901    0.0754   0.0000   446.3472      -8.71849       35.6489       3.25923      -1.44887       2.46593       10.5768      -7.48662      -3.98759      -2.02777      -2.96512     -0.362225      0.976905     -0.550290     -0.961602     -0.130494      0.259810     0.0277071    -0.0262986    0.00162707    0.00113609   0.000294394  -9.80457e-06  -1.49858e-05       0.00000       0.00000       0.00000       0.00000       0.00000       0.00000       0.00000       0.00000       0.00000       0.00000       0.00000       0.00000       14.1426       17.8361       18.1140       18.7927       16.4134       14.1560       11.9135       9.32483       6.68700       4.72002       3.24657       2.04894       1.20403      0.665501      0.359444      0.181776     0.0830075     0.0344289     0.0128790    0.00432367    0.00129766   0.000330172   6.75436e-05   9.91123e-06       0.00000       0.00000       0.00000       0.00000       0.00000       0.00000       0.00000       0.00000       0.00000       0.00000       0.00000       0.00000
  12  24 4053.2815    1.2285  8.1330  9.9736 -0.0188  0.1388   0.0189   0.3906    0.0747   0.0000   413.3074      -11.6639       52.6585      -17.7795       56.1348      -14.4953      -32.6597      -25.5882      -6.99546      0.499942       3.42393      -3.20661      -2.47327       2.22851     -0.730803     -0.282245      0.232391    -0.0732002    -0.0665738    0.00877512    0.00260898  -7.61863e-05  -0.000131282  -1.17986e-05       0.00000       0.00000       0.00000       0.00000       0.00000       0.00000       0.00000       0.00000       0.00000       0.00000       0.00000       0.00000       18.2849       22.1800       23.8363       22.7169       20.6883       17.8244       15.1063       11.8769       8.50549       6.00648       4.08817       2.59421       1.52104      0.850941      0.455788      0.232014      0.106893     0.0445340     0.0166547    0.00561947    0.00164038   0.000409194   8.03886e-05   1.08657e-05       0.00000       0.00000       0.00000       0.00000       0.00000       0.00000       0.00000       0.00000       0.00000       0.00000       0.00000       0.00000
  12  25 4194.0027    1.0605  9.8856  9.6634 -0.0051  0.1661   0.0162   0.4607    0.0728   0.0000   397.7971       20.7393      -7.41018       4.52678       11.0117       7.82690      -16.2982      -1.95124       26.4490       7.18356      -3.22548     -0.440757     -0.148896     -0.987215      0.244199   -0.00208161    -0.0204619     0.0262047    -0.0367951   -0.00539208    0.00593652   0.000172625  -0.000111968  -4.45814e-06       0.00000       0.00000       0.00000       0.00000       0.00000       0.00000       0.00000       0.00000       0.00000       0.00000       0.00000       0.00000       20.7492       26.7672       28.0159       26.4056       25.4928       21.2634       17.6385       13.6434       10.0932       7.14253       4.80100       3.05106       1.80992       1.01891      0.529272      0.266490      0.117600     0.0507997     0.0189422    0.00666045    0.00201396   0.000521536   0.000106105   1.39489e-05       0.00000       0.00000       0.00000       0.00000       0.00000       0.00000       0.00000       0.00000       0.00000       0.00000       0.00000       0.00000
  12  27 4476.0103    0.7479 15.5836  9.4939 -0.0059  0.2870   0.0122   0.7876    0.0537   0.0000   459.2731      -68.0085       41.4780      -74.4915      0.180043       29.9054       40.3030      -30.0620       19.7552       8.80377      -3.38037       1.47080     -0.610504      -2.01992       1.01339      0.632185     -0.139972      0.270863     0.0465259   -0.00806242   -0.00253446    0.00103312   9.64815e-05   1.27201e-06       0.00000       0.00000       0.00000       0.00000       0.00000       0.00000       0.00000       0.00000       0.00000       0.00000       0.00000       0.00000       36.2045       45.0650       48.9813       46.1782       42.4060       37.9619       30.3744       24.2255       17.7948       12.7160       8.62513       5.58047       3.37995       1.89778       1.03479      0.511769      0.238540     0.0979679     0.0379376     0.0125924    0.00369740   0.000899025   0.000169790   2.37155e-05       0.00000       0.00000       0.00000       0.00000       0.00000       0.00000       0.00000       0.00000       0.00000       0.00000       0.00000       0.00000
  13  11 2271.1112    0.9731  0.8299  9.6076 -0.0016  0.0341   0.0291   0.0785    0.1272   0.0000   435.4635      -4.09673       12.0618      0.434069      -2.51785       2.70736      -2.50059      -3.05452       2.06883     -0.249764      -2.03480     -0.361423      0.830062     0.0657270    -0.0253365    -0.0296815    -0.0465521    0.00196792    0.00604774  -0.000896394   4.12141e-05   3.07317e-05  -3.81234e-05   2.66233e-05   6.97319e-07  -5.75616e-07       0.00000       0.00000       0.00000       0.00000       0.00000       0.00000       0.00000       0.00000       0.00000       0.00000       4.55816       5.71156       6.21503       5.97307       5.46311       4.71436       3.51223       2.66407       1.92907       1.42962      0.937203      0.648367      0.398755      0.234170      0.128597     0.0686745     0.0324628     0.0151924    0.00618078    0.00259874   0.000963155   0.000319584   8.60920e-05   2.21735e-05   3.89092e-06   5.90057e-07       0.00000       0.00000       0.00000       0.00000       0.00000       0.00000       0.00000       0.00000       0.00000       0.00000
  13  12 2411.8410    1.3530  0.8298 10.4064 -0.0132  0.0454   0.0461   0.0781    0.1460   0.0000   433.7578      -7.24636       11.2140      -1.52750       7.10326      -4.59777      -6.91783      -2.66202      -1.08643       1.85133       1.28374     -0.270390      0.445056     -0.161893     0.0462657      0.188944     0.0837218    -0.0103237   -0.00994646    0.00254174    0.00211360  -0.000187430  -6.00428e-05   2.62472e-05   1.05667e-07   6.70672e-07       0.00000       0.00000       0.00000       0.00000       0.00000       0.00000       0.00000       0.00000       0.00000       0.00000       6.82082       9.70615       10.5545       10.2323       8.60034       7.06485       5.35632       3.68387       2.73424       1.67235       1.21118      0.678932      0.506940      0.238121      0.179313     0.0707257     0.0517761     0.0163319     0.0100864    0.00268452    0.00148620   0.000353205   0.000136090   2.63513e-05   6.40930e-06   9.38876e-07       0.00000       0.00000       0.00000       0.00000       0.00000       0.00000       0.00000       0.00000       0.00000       0.00000
  13  13 2551.7053    1.8344  1.0529  9.5051 -0.0096  0.0357   0.0501   0.0888    0.7829   0.0000   432.5342      -1.65003       12.8303     0.0194939       1.63864      -1.21724      0.532577      0.786824     -0.200011       1.90654      0.381603      0.244259   0.000399858      0.208302     0.0113500      0.148734     0.0203607    -0.0119584    0.00161112    0.00216436   -0.00137996  -0.000107076   0.000136498  -5.54259e-05  -3.63423e-06   3.69772e-07       0.00000       0.00000       0.00000       0.00000       0.00000       0.00000       0.00000       0.00000       0.00000       0.00000       4.02914       5.12809       5.52229       5.00844       5.05338       4.23357       3.45669       2.77153       2.06924       1.52126      0.994430      0.702390      0.403095      0.249446      0.147224     0.0703714     0.0349206     0.0173792    0.00701415    0.00271056    0.00108958   0.000360958   0.000100561   2.69916e-05   5.05852e-06   6.65673e-07       0.00000       0.00000       0.00000       0.00000       0.00000       0.00000       0.00000       0.00000       0.00000       0.00000
  13  14 2691.6279    2.3468  0.9738 10.9140 -0.0133  0.0414   0.0769   0.0914    0.4523   0.0000   434.8632      -2.36668       18.7157      -1.27236      -4.82063     -0.881035       6.10843     -0.378941      -1.34974      0.233074      0.315846      0.173046      0.260083      0.299026     0.0858442   -0.00629414    -0.0301782  -0.000700478    -0.0138935   -0.00135895  -0.000995718   0.000416814   0.000281878  -5.71658e-05  -4.24337e-06   1.90431e-07       0.00000       0.00000       0.00000       0.00000       0.00000       0.00000       0.00000       0.00000       0.00000       0.00000       4.66248       5.96217       5.65809       6.42845       5.47241       5.28693       3.81732       3.31108       2.49085       1.88721       1.25267      0.779536      0.495340      0.306697      0.195983     0.0869516     0.0435915     0.0209626    0.00880071    0.00316091    0.00137299   0.000402427   0.000128645   2.94302e-05   5.46466e-06   9.81575e-07       0.00000       0.00000       0.00000       0.00000       0.00000       0.00000       0.00000       0.00000       0.00000       0.00000
  13  15 2832.1387    3.0950  0.7848 10.7699 -0.0062  0.0340   0.0981   0.0660    0.8071   0.0000   435.7273       1.56670       9.41712       5.95935       1.71030      -3.73583      -1.95103       1.80282      0.295571     -0.491573     0.0416997      0.942002     -0.236726    -0.0244108     -0.103983     0.0609427     0.0157734    0.00331147   -0.00759109    0.00377899  -0.000635712  -0.000139153   0.000314309  -2.13315e-05  -5.67462e-06   3.68680e-07       0.00000       0.00000       0.00000       0.00000       0.00000       0.00000       0.00000       0.00000       0.00000       0.00000       3.69853       5.12854       5.47309       5.31644       4.97583       3.99874       3.40446       2.74652       1.99362       1.27597       1.02629      0.608603      0.407217      0.214225      0.124316     0.0678712     0.0336447     0.0171323    0.00692097    0.00288142   0.000998593   0.000319123   0.000117223   2.51063e-05   5.55963e-06   7.26283e-07       0.00000       0.00000       0.00000       0.00000       0.00000       0.00000       0.00000       0.00000       0.00000       0.00000
  13  16 2972.5003    3.5776  0.8597 11.7477 -0.0029  0.0312   0.1054   0.0761    0.2811   0.0000   442.3943       9.45088       15.9638     -0.227451      -6.39774      -5.36630     -0.698325     -0.679882      -2.17558     -0.463540      -1.25376     -0.227695     -0.370322      0.413356    0.00221104    -0.0370070    -0.0261252    -0.0274041    0.00242947    0.00193122   -0.00133900   6.45607e-05   0.000163048  -2.70514e-05  -2.70565e-06   1.90913e-07       0.00000       0.00000       0.00000       0.00000       0.00000       0.00000       0.00000       0.00000       0.00000       0.00000       3.75930       4.77495       4.80303       4.56179       4.47600       3.91804       3.09120       2.58475       1.94992       1.32451      0.973049      0.624369      0.380164      0.224233      0.125463     0.0668698     0.0298836     0.0165485    0.00583398    0.00252979   0.000882918   0.000306196   9.15364e-05   2.14412e-05   4.31535e-06   6.23990e-07       0.00000       0.00000       0.00000       0.00000       0.00000       0.00000       0.00000       0.00000       0.00000       0.00000
  13  17 3112.4246    3.7379  1.0195 11.6524 -0.0033  0.0400   0.1015   0.0830    0.2717   0.0000   433.2121       5.15716       16.3776      -2.06142       5.46278      -1.37124      -6.14728      -2.30529      -1.61830     -0.551664      0.536639     -0.877551    -0.0996500     0.0599141     0.0683206     0.0750652    -0.0258506     0.0155844    0.00256116    0.00207569  -0.000778236  -0.000115439   3.26075e-05  -8.81177e-06   6.43247e-08   1.12919e-07       0.00000       0.00000       0.00000       0.00000       0.00000       0.00000       0.00000       0.00000       0.00000       0.00000       4.32510       6.18144       5.92816       6.48105       5.50385       4.67059       4.50577       2.71909       2.55316       1.45271       1.28911      0.692558      0.501170      0.280277      0.156047     0.0862579     0.0358278     0.0217724    0.00766473    0.00377388    0.00116979   0.000413142   0.000126101   2.15343e-05   7.03960e-06   9.39714e-07       0.00000       0.00000       0.00000       0.00000       0.00000       0.00000       0.00000       0.00000       0.00000       0.00000
  13  18 3252.2476    3.5849  1.3408 11.7534 -0.0094  0.0447   0.0890   0.1029    0.1751   0.0000   438.0809      -5.82292       6.83622       8.12826       4.28406      -6.53023      -9.94600      -4.33665       1.13060       1.07170      0.376426     -0.453757     -0.256261     -0.697509      0.396229      0.280144   -0.00302264    0.00615666     0.0128627   -0.00666607   0.000568337  -0.000124913  -0.000210939   2.58814e-05  -3.71856e-06   1.43430e-06       0.00000       0.00000       0.00000       0.00000       0.00000       0.00000       0.00000       0.00000       0.00000       0.00000       4.89242       6.83837       6.90181       6.54523       6.02571       5.34357       4.72395       3.78524       2.73922       2.10333       1.30342      0.865450      0.518462      0.318809      0.170994     0.0885640     0.0497627     0.0171834     0.0104468    0.00359889    0.00142869   0.000466172   0.000130842   3.63439e-05   7.07627e-06   1.01930e-06       0.00000       0.00000       0.00000       0.00000       0.00000       0.00000       0.00000       0.00000       0.00000       0.00000
  13  19 3392.3576    3.0412  1.8588 11.6562 -0.0086  0.0508   0.0650   0.1191    0.1138   0.0000   435.3662      -21.3591       15.8298       8.97489      -4.39381       6.56898       12.6610      -4.72025       1.30470      -1.62311       2.12403     -0.951542     -0.216269     -0.248310     0.0111122     0.0297049     0.0912675    -0.0100081   -0.00121584   9.47355e-05   -0.00218548   0.000140529   0.000435862   1.40925e-05  -5.02596e-06  -1.76566e-06       0.00000       0.00000       0.00000       0.00000       0.00000       0.00000       0.00000       0.00000       0.00000       0.00000       5.90160       7.53459       7.94676       7.63517       7.32325       5.98563       5.23210       4.18009       3.23118       2.23529       1.60936      0.975767      0.670822      0.358458      0.225500      0.118747     0.0554217     0.0302737     0.0107646    0.00485329    0.00172372   0.000509178   0.000165917   3.73362e-05   7.93705e-06   1.01895e-06       0.00000       0.00000       0.00000       0.00000       0.00000       0.00000       0.00000       0.00000       0.00000       0.00000
  13  20 3532.5545    2.5483  3.0104 10.8291 -0.0006  0.0630   0.0429   0.1504    0.1002   0.0000   444.0729     -0.416274      -2.65631      -12.2428      -9.62894       2.69177      -2.69739      -4.82484       5.59663      -4.51520      -2.48707       1.30795      0.698023      0.166236      0.280602    -0.0808175    -0.0496225   -0.00526809    0.00633625   -0.00444014   -0.00176180  -5.10842e-05   0.000556552  -4.70806e-06   3.43757e-06   6.46167e-07       0.00000       0.00000       0.00000       0.00000       0.00000       0.00000       0.00000       0.00000       0.00000       0.00000       7.58251       9.60489       10.0335       9.95549       8.90929       8.36527       6.53509       5.27839       3.84887       2.88974       1.93571       1.30554      0.833186      0.461460      0.246785      0.140069     0.0667575     0.0308131     0.0126744    0.00561265    0.00200631   0.000664816   0.000196490   4.79700e-05   8.70815e-06   1.33879e-06       0.00000       0.00000       0.00000       0.00000       0.00000       0.00000       0.00000       0.00000       0.00000       0.00000
  13  21 3673.0311    2.0780  3.8030 10.7722 -0.0055  0.0722   0.0332   0.1873    0.0765   0.0000   445.0060      -19.3220       23.8519      0.667573       17.5861      -4.63873       6.11192      -4.44830     -0.596681      0.330132     -0.451500      -1.22454    -0.0715763       1.82059    -0.0998686     -0.245356    -0.0727341     0.0220866     0.0268911    0.00768423   0.000357624  -0.000680728   0.000212978   8.72748e-05  -2.27071e-05   3.02995e-07       0.00000       0.00000       0.00000       0.00000       0.00000       0.00000       0.00000       0.00000       0.00000       0.00000       8.62868       11.1837       11.6323       11.5505       10.7673       8.94071       7.68016       6.03098       4.54227       3.31248       2.22465       1.48329      0.907338      0.549829      0.317959      0.161733     0.0807306     0.0388369     0.0164499    0.00645743    0.00241309   0.000775962   0.000218785   5.60607e-05   1.12599e-05   1.49446e-06       0.00000       0.00000       0.00000       0.00000       0.00000       0.00000       0.00000       0.00000       0.00000       0.00000
  13  22 3813.6461    1.7014  5.4789 10.3780 -0.0071  0.0970   0.0249   0.2433    0.0732   0.0000   419.4691     -0.904557       33.7715       3.24222       14.6252      -17.3571       7.28128       4.22363       6.67675     -0.563134      -5.43651      -5.02726       1.43896      0.381719     0.0897581     -0.538523     -0.224274     0.0504550   -0.00261739    -0.0240658   -0.00652127   0.000929513   0.000687551  -2.61186e-05  -1.02134e-05   1.43538e-06       0.00000       0.00000       0.00000       0.00000       0.00000       0.00000       0.00000       0.00000       0.00000       0.00000       10.8179       14.1384       15.0603       14.8064       14.1840       11.7076       10.2069       8.02445       6.09266       4.31875       3.09392       2.07990       1.29873      0.769340      0.429779      0.236360      0.119044     0.0558862     0.0238706    0.00955048    0.00341488    0.00114651   0.000327056   7.99951e-05   1.62076e-05   2.03379e-06       0.00000       0.00000       0.00000       0.00000       0.00000       0.00000       0.00000       0.00000       0.00000       0.00000
  13  23 3953.9178    1.4546  7.1092 10.0515 -0.0031  0.1169   0.0209   0.3157    0.0753   0.0000   465.3431       41.7651      -33.2836       10.5800       43.4670     0.0478598      -20.1794      -11.3170       13.0449      0.209386      -5.27659       8.26902     -0.360118     -0.713392     -0.709724     -0.761590      0.115308      0.104120    -0.0162333   -0.00289311   0.000479545   0.000353539   0.000194665  -0.000111613  -4.49590e-05  -3.70486e-06       0.00000       0.00000       0.00000       0.00000       0.00000       0.00000       0.00000       0.00000       0.00000       0.00000       12.6490       17.9944       17.7748       18.4323       16.2664       15.0948       11.5773       10.1505       7.13421       5.52422       3.70912       2.42611       1.54309      0.920769      0.525959      0.273539      0.142403     0.0612246     0.0292350     0.0109785    0.00413744    0.00133112   0.000399537   0.000100966   1.81025e-05   2.88315e-06       0.00000       0.00000       0.00000       0.00000       0.00000       0.00000       0.00000       0.00000       0.00000       0.00000
  13  24 4094.8216    1.1784  9.1510  9.8444 -0.0076  0.1428   0.0176   0.4097    0.0725   0.0000   439.4474       21.9934       49.3140       50.9314      -3.65163      -34.3742      -18.4405      -7.81168       4.01935       26.1901      0.163872      0.171325    -0.0664689       1.45227      0.815606    -0.0848696     -0.150930    0.00258272     0.0160082     0.0163565    0.00388598  -4.31989e-05  -0.000727028   2.99541e-05   3.45888e-05  -6.23007e-07       0.00000       0.00000       0.00000       0.00000       0.00000       0.00000       0.00000       0.00000       0.00000       0.00000       16.3244       20.9059       22.2197       21.9282       20.1068       17.9305       14.9093       12.0141       9.21877       6.83619       4.62543       3.01375       1.93816       1.15867      0.668635      0.358797      0.174339     0.0856127     0.0355509     0.0147072    0.00530478    0.00170525   0.000486783   0.000116574   2.23329e-05   3.05059e-06       0.00000       0.00000       0.00000       0.00000       0.00000       0.00000       0.00000       0.00000       0.00000       0.00000
  13  25 4236.6168    0.9853 10.2361  9.6734  0.0024  0.1692   0.0156   0.4647    0.0656   0.0000   430.7606       10.2054       45.3233       11.6256       3.09964      -2.74588      -20.6883      -15.1197      -2.34535      -6.31057      -9.48544      -1.76022       3.31920       1.29332      -1.10246     -0.224630     -0.228099    -0.0962340     0.0163255   0.000543945   -0.00178689   -0.00657176   0.000990899  -0.000129681  -2.23070e-05  -1.18908e-05       0.00000       0.00000       0.00000       0.00000       0.00000       0.00000       0.00000       0.00000       0.00000       0.00000       19.1916       24.6635       26.6833       26.1967       24.4038       21.1199       17.9881       13.6863       10.7529       7.86590       5.48284       3.66057       2.37419       1.42450      0.804985      0.446833      0.214559      0.106423     0.0433322     0.0186343    0.00654661    0.00211015   0.000581874   0.000137666   2.71622e-05   3.53167e-06       0.00000       0.00000       0.00000       0.00000       0.00000       0.00000       0.00000       0.00000       0.00000       0.00000
  14  11 2305.7015    1.1365  0.7580  9.6822  0.0003  0.0319   0.0346   0.0701    0.1376   0.0000   434.8205      -5.51859       16.8308     -0.313278      -7.68064      -5.12391     0.0492082       2.41097     -0.327445      -2.31793     -0.571727      0.768340      0.197334     -0.158484     0.0660229    -0.0606132    -0.0143979     0.0196201     0.0136104  -0.000695917    0.00145650   0.000395755   0.000195094  -2.73459e-05   1.51375e-05  -3.88760e-06  -1.56872e-06   8.61726e-08       0.00000       0.00000       0.00000       0.00000       0.00000       0.00000       0.00000       0.00000       3.96302       4.90796       4.51515       4.89356       4.19165       4.18876       3.31670       2.89920       2.18608       1.83153       1.10378      0.767046      0.477762      0.302271      0.170943      0.100150     0.0501190     0.0250102     0.0107137    0.00478041    0.00194436   0.000804378   0.000266871   8.36292e-05   2.07225e-05   5.85662e-06   9.13974e-07   1.71656e-07       0.00000       0.00000       0.00000       0.00000       0.00000       0.00000       0.00000       0.00000
  14  12 2446.6878    1.4745  0.9630 10.1451 -0.0014  0.0428   0.0400   0.0798    0.1537   0.0000   439.1960       16.8070       4.33144      -11.2214      0.316071      -2.23416      -3.85765     -0.832621     -0.304314     0.0761361      -1.16315     -0.523696     -0.150733     0.0578804     -0.358938      0.174861     0.0612321   -0.00609963    0.00446942    0.00789500   -0.00343615  -0.000637247   0.000551451   2.09647e-05  -1.56813e-05   6.39305e-07  -1.12210e-09  -1.02859e-07       0.00000       0.00000       0.00000       0.00000       0.00000       0.00000       0.00000       0.00000       3.89863       6.05100       5.47374       5.49108       5.47598       4.59818       3.98172       3.34525       2.38650       1.95678       1.24637      0.916473      0.580569      0.353375      0.221807      0.115960     0.0635127     0.0340623     0.0132521    0.00744975    0.00253259    0.00107712   0.000388079   0.000112052   3.29186e-05   9.10807e-06   1.66157e-06   2.49923e-07       0.00000       0.00000       0.00000       0.00000       0.00000       0.00000       0.00000       0.00000
  14  13 2587.2799    1.8962  1.1740 10.0293  0.0012  0.0382   0.0495   0.0927    0.2952   0.0000   435.7034       2.55300       10.8611     -0.521017       4.86239       2.29039       3.36858      -1.76532      0.864414      0.348316     -0.811960      -1.49995     -0.259350      0.428878      0.194783     0.0710982    -0.0539981     0.0351472    -0.0175528    0.00118890    0.00664661   0.000114533  -0.000242005  -8.97861e-05   1.10310e-05   6.41390e-06  -5.12212e-07   1.87188e-07       0.00000       0.00000       0.00000       0.00000       0.00000       0.00000       0.00000       0.00000       4.03153       5.14315       5.26937       5.44907       5.34963       4.57417       3.69384       2.96668       2.53552       1.79823       1.31095      0.830579      0.526148      0.352659      0.220678      0.121070     0.0656380     0.0317577     0.0143906    0.00659498    0.00268814   0.000973340   0.000363711   0.000117899   3.17218e-05   7.30087e-06   1.49550e-06   1.93835e-07       0.00000       0.00000       0.00000       0.00000       0.00000       0.00000       0.00000       0.00000
  14  16 3010.1033    3.6755  0.9402 11.3189 -0.0055  0.0429   0.1088   0.0774    0.6097   0.0000   440.0575      0.878951       10.5549       1.00055      -1.22823      -1.17544     -0.393787      -1.28666      -1.25280     -0.545295       2.00250      0.332672     -0.762830     -0.179899      0.127808      0.140333    -0.0462305    -0.0222190     0.0260607  -0.000427762    0.00274270   -0.00129079  -0.000509658   9.93716e-05   2.88058e-05  -1.02039e-06  -6.23967e-07  -1.58933e-07       0.00000       0.00000       0.00000       0.00000       0.00000       0.00000       0.00000       0.00000       5.59122       7.31816       6.21097       5.47860       4.95892       5.16366       5.06917       4.43431       3.47103       2.60843       1.77467       1.08129      0.715063      0.382758      0.223296      0.110209     0.0623017     0.0278478     0.0138923    0.00571768    0.00267534   0.000969422   0.000361682   9.48472e-05   3.21029e-05   7.18567e-06   1.46320e-06   2.21910e-07       0.00000       0.00000       0.00000       0.00000       0.00000       0.00000       0.00000       0.00000
  14  17 3150.4658    3.8956  1.1047 11.3401 -0.0100  0.0380   0.1001   0.0895    0.6362   0.0000   432.4594       4.28768       17.5971       3.72181       5.11430      0.623732      -3.49609       1.49381       2.67422      0.729479      0.343322     -0.178585      0.906617     0.0819450     0.0254524    -0.0930428     0.0163005    -0.0300628   0.000141584    0.00609530    0.00308425  -8.70860e-05  -0.000468222  -0.000125112   6.03506e-06   8.10194e-06   9.24193e-07  -1.71699e-07       0.00000       0.00000       0.00000       0.00000       0.00000       0.00000       0.00000       0.00000       4.19743       5.07863       6.17432       5.98741       4.95068       4.63398       4.05830       2.80596       2.18796       1.88116       1.13225      0.705917      0.571042      0.345500      0.161665      0.107975     0.0637972     0.0304460     0.0126445    0.00570934    0.00295889    0.00120156   0.000372646   0.000109217   2.79652e-05   6.69080e-06   1.24282e-06   1.66162e-07       0.00000       0.00000       0.00000       0.00000       0.00000       0.00000       0.00000       0.00000
  14  18 3290.7494    3.4896  1.3841 12.0132 -0.0031  0.0456   0.0816   0.0978    0.1734   0.0000   441.7423       2.38033       1.93577       1.24040       1.08645      -8.33484      -4.04925      -3.87318      -3.49410   -0.00734041       1.94715     -0.523621      -1.39389     -0.362444      0.220013      0.101193     -0.189587     0.0196633    0.00964596  -0.000661691   0.000334968   0.000973128  -0.000450909   0.000142027  -1.41851e-05  -1.51545e-05  -5.03713e-07  -1.91225e-07       0.00000       0.00000       0.00000       0.00000       0.00000       0.00000       0.00000       0.00000       4.58344       6.24550       6.95692       6.13269       6.04175       5.71296       4.32968       3.75728       2.80930       1.97343       1.46754       1.03444      0.629159      0.408168      0.239266      0.120596     0.0752491     0.0332033     0.0169419    0.00735519    0.00325610    0.00108518   0.000458283   0.000148754   4.13904e-05   9.65529e-06   1.67800e-06   2.29727e-07       0.00000       0.00000       0.00000       0.00000       0.00000       0.00000       0.00000       0.00000
  14  19 3431.2817    2.8883  2.0962 11.4679 -0.0028  0.0509   0.0556   0.1263    0.1164   0.0000   442.6600       1.22410       19.1994      -10.6333      -13.8311       2.18472       17.5509     -0.285070      -5.67095      -9.58317       3.41300       2.26046     -0.534723      -1.58021     -0.219050      0.136966     0.0906576    -0.0311766    -0.0293692   0.000449647    0.00370847   0.000910054   -0.00132442  -0.000438919  -3.10221e-05   2.41649e-05   2.95929e-06  -2.20490e-08       0.00000       0.00000       0.00000       0.00000       0.00000       0.00000       0.00000       0.00000       5.31231       7.11219       7.38184       7.20199       6.77263       6.09591       5.35726       4.09568       3.39773       2.31156       1.81604       1.14653      0.821371      0.467856      0.279530      0.160766     0.0794969     0.0428186     0.0199215    0.00883135    0.00353854    0.00149934   0.000496472   0.000158045   4.73159e-05   9.67473e-06   2.12301e-06   2.69265e-07       0.00000       0.00000       0.00000       0.00000       0.00000       0.00000       0.00000       0.00000
  14  20 3572.0825    2.4196  2.9750 11.1120 -0.0084  0.0632   0.0412   0.1566    0.0923   0.0000   437.5394      -12.1980       1.56034      -14.3064       12.2840      -4.82736       2.22050      -1.98509       2.26002      -1.03514      -1.50889      -1.60405       2.59841      0.308425    -0.0807231      0.180496      0.235771    -0.0239236    -0.0264129     0.0152750     0.0113615   9.47170e-05  -9.81442e-06   1.13690e-05  -2.07672e-05   4.66001e-06  -5.95069e-07  -3.88741e-07       0.00000       0.00000       0.00000       0.00000       0.00000       0.00000       0.00000       0.00000       6.64206       8.51923       9.23264       9.20049       8.07888       7.73764       6.62280       5.02340       3.94762       3.16288       2.07591       1.45653      0.985272      0.614934      0.336003      0.207506      0.106829     0.0548680     0.0256588     0.0112426    0.00490835    0.00201688   0.000661203   0.000205695   5.15188e-05   1.29103e-05   2.38501e-06   3.30952e-07       0.00000       0.00000       0.00000       0.00000       0.00000       0.00000       0.00000       0.00000
  14  21 3712.9721    2.0107  4.2686 10.5080 -0.0050  0.0779   0.0293   0.1913    0.0870   0.0000   450.3331       3.28230      -9.11112       16.3509      -3.17791      -3.44843       4.76553      -9.71768     -0.595018      -4.19206      -4.66915      0.408882      0.765279     -0.356893    -0.0922158    -0.0785565   -0.00775082     0.0410372   -0.00495212    0.00472914   -0.00121899    0.00177880    0.00131215  -0.000418257  -0.000120145   1.39960e-05  -1.85606e-06  -2.49897e-07       0.00000       0.00000       0.00000       0.00000       0.00000       0.00000       0.00000       0.00000       7.83806       10.6643       11.1144       11.0020       10.3842       9.74160       7.56814       6.52739       4.91572       3.66508       2.67320       1.84771       1.21928      0.766626      0.446887      0.256036      0.138040     0.0680524     0.0333903     0.0141328    0.00613394    0.00231462   0.000815588   0.000265032   7.43341e-05   1.70431e-05   3.02800e-06   4.33006e-07       0.00000       0.00000       0.00000       0.00000       0.00000       0.00000       0.00000       0.00000
  14  22 3853.9810    1.6520  6.2511 10.1795 -0.0024  0.0956   0.0222   0.2665    0.0759   0.0000   442.4572       13.2894       5.34062      -19.9363       3.22326       8.23437      -2.25265      -4.36119      -6.65567       2.18110     -0.581174      -1.70500     -0.710847      0.435928      0.152217      0.614304      0.243389    -0.0494035     0.0492244     0.0325643     0.0102347   -0.00740560  -0.000863310  -2.44989e-05  -0.000144861  -4.06206e-06  -3.15758e-06   2.38209e-07       0.00000       0.00000       0.00000       0.00000       0.00000       0.00000       0.00000       0.00000       10.0928       13.3113       14.1976       14.2851       13.4904       11.5813       10.0948       8.02105       6.24550       4.52697       3.39881       2.28995       1.54176      0.959211      0.570842      0.323745      0.176100     0.0893510     0.0425277     0.0192250    0.00789541    0.00301134    0.00104040   0.000321669   9.01938e-05   2.02936e-05   3.99451e-06   5.01226e-07       0.00000       0.00000       0.00000       0.00000       0.00000       0.00000       0.00000       0.00000
  14  23 3995.0422    1.3148  7.6170  9.9661 -0.0102  0.1173   0.0190   0.3274    0.0786   0.0000   461.3595       18.1222       20.9561       1.43585      -2.53232      -1.91569       5.44662      -9.17947      -6.68818      -2.41877       6.52637      0.275263      -1.86345       1.16740     -0.973899     -0.221478      0.287513    -0.0394623     -0.122322    -0.0167751     0.0253139   0.000619174  -0.000139175  -0.000778203   2.67889e-05  -2.76039e-06   1.49854e-05  -3.29751e-08       0.00000       0.00000       0.00000       0.00000       0.00000       0.00000       0.00000       0.00000       12.8536       15.9825       17.3442       17.1692       15.8829       14.5043       12.1052       10.0556       7.82462       5.65720       4.22973       2.86564       1.89472       1.19208      0.696612      0.396813      0.215781      0.115008     0.0504877     0.0250764    0.00954294    0.00375042    0.00125397   0.000399354   0.000108340   2.36339e-05   4.40158e-06   5.80090e-07       0.00000       0.00000       0.00000       0.00000       0.00000       0.00000       0.00000       0.00000
  14  24 4136.8806    1.1328  9.7409  9.8518 -0.0068  0.1482   0.0169   0.4261    0.0691   0.0000   407.5383       7.23602       27.6617      -8.13028      -22.5185       17.0441      -1.91351      -10.7338      -5.50594      -15.9118      -8.49473     -0.442644      0.848918      -1.58031      -1.16951      0.371292      0.568634     -0.278974     -0.173715     0.0201553   -0.00476817   -0.00168645    0.00131855    0.00183631   9.81030e-07  -6.41099e-05  -7.51671e-06   1.47170e-06       0.00000       0.00000       0.00000       0.00000       0.00000       0.00000       0.00000       0.00000       16.0203       20.0815       22.5704       21.8596       20.4948       18.5592       15.3090       12.7775       9.77186       7.46944       5.16899       3.62182       2.35214       1.48018      0.871823      0.491349      0.268780      0.137950     0.0623007     0.0295807     0.0117701    0.00459538    0.00162434   0.000507326   0.000137439   3.24817e-05   5.62798e-06   7.36448e-07       0.00000       0.00000       0.00000       0.00000       0.00000       0.00000       0.00000       0.00000
  14  27 4561.3596    0.6195 14.2480  9.5527 -0.0132  0.2940   0.0117   0.7529    0.0476   0.0000   556.6302       13.4914       9.22710      -17.6663       92.1178      -75.4098       56.4202       28.5760      -10.1559      -25.0314       11.2414       2.27147       1.98383      -1.49315       6.18927       1.69803      -1.21472     -0.108897   0.000884015    -0.0586060     0.0347730   -0.00964806   -0.00502844    0.00204854  -0.000118439  -0.000298839  -9.64098e-06  -3.83368e-07       0.00000       0.00000       0.00000       0.00000       0.00000       0.00000       0.00000       0.00000       31.8596       40.1576       43.9445       43.7012       40.9007       35.9716       31.3308       24.8861       19.8112       14.7715       10.6938       7.40262       4.93235       3.15016       1.89011       1.12329      0.604071      0.312531      0.155879     0.0668324     0.0281349     0.0104905    0.00348579    0.00105899   0.000276022   6.26768e-05   1.17678e-05   1.45827e-06       0.00000       0.00000       0.00000       0.00000       0.00000       0.00000       0.00000       0.00000
  15  11 2339.4436    1.1891  0.8689  9.4003  0.0011  0.0353   0.0312   0.0708    0.1638   0.0000   438.8941       1.33868       12.1529      -3.84974      -5.10055       2.79642     0.0395411     -0.311979     -0.289845       1.79413     -0.985460      0.310942      0.605220      0.270348     0.0451570      0.108068     0.0728610    -0.0607590    -0.0148754  -0.000974809    0.00311821   0.000683066   -0.00135037  -0.000148287   3.51670e-05   3.44592e-05  -3.48810e-06   1.85587e-08  -3.02246e-07  -1.26418e-08       0.00000       0.00000       0.00000       0.00000       0.00000       0.00000       3.26782       4.40778       4.72024       4.36918       4.75994       3.69770       3.41785       2.83616       2.09724       1.60399       1.10603      0.870232      0.564482      0.392372      0.214036      0.121205     0.0764686     0.0369566     0.0217662    0.00973186    0.00441716    0.00182223   0.000789152   0.000236405   9.19619e-05   2.83550e-05   7.51895e-06   2.04470e-06   3.64178e-07   4.12762e-08       0.00000       0.00000       0.00000       0.00000       0.00000       0.00000
  15  12 2480.9780    1.5977  1.0443  9.8168 -0.0034  0.0370   0.0405   0.0853    0.2183   0.0000   442.0498       2.22649       9.97143       1.40900      0.191860       1.47608       3.54411      -1.97322       1.04816     -0.946569      -1.66512      0.138439     -0.419351     -0.201129      0.155811   -0.00964880     0.0305940    -0.0241385     0.0167954    0.00380075   -0.00665108   -0.00322031  -0.000321937   0.000153012  -8.63236e-05  -1.62045e-05  -2.37493e-06   2.70396e-06  -1.39922e-07   1.07220e-08       0.00000       0.00000       0.00000       0.00000       0.00000       0.00000       4.11844       5.78015       5.47700       5.15080       4.44926       4.25744       3.91980       3.59173       2.88189       2.21251       1.52470       1.01236      0.641899      0.370311      0.240977      0.128294     0.0752687     0.0394394     0.0191591     0.0101945    0.00405321    0.00202133   0.000695303   0.000278097   9.85094e-05   2.68966e-05   7.81092e-06   1.87302e-06   3.35089e-07   4.93007e-08       0.00000       0.00000       0.00000       0.00000       0.00000       0.00000
  15  14 2764.0434    2.6739  0.8826 11.0331  0.0002  0.0313   0.0713   0.0706    0.2151   0.0000   442.0899       1.21405       19.5810     -0.782683      -2.89411       2.20849      0.861534       4.81320     -0.667689      -2.67955       2.31653      0.769864    -0.0835429     -0.182614      0.204406    -0.0594563     0.0623649    0.00121458    -0.0151325   -0.00619284    0.00243688  -0.000677923  -0.000212720  -0.000136019   0.000101812   6.66154e-06  -1.29166e-05   1.83421e-06  -3.12700e-07   5.37836e-08       0.00000       0.00000       0.00000       0.00000       0.00000       0.00000       3.64782       4.47600       4.12984       3.91207       4.21909       4.04640       3.49219       2.74957       2.05314       1.45943       1.19387      0.892992      0.637690      0.406078      0.232822      0.124778     0.0687606     0.0347897     0.0176033    0.00819501    0.00356608    0.00150505   0.000583933   0.000207040   7.39511e-05   2.28883e-05   6.15507e-06   1.36596e-06   2.69998e-07   3.39045e-08       0.00000       0.00000       0.00000       0.00000       0.00000       0.00000
  15  15 2905.7413    3.3854  0.9583 10.6159 -0.0048  0.0345   0.0900   0.0725    0.8736   0.0000   439.1603       1.20478       19.3836      -2.64716      -6.33500      -4.35955      -5.18657      -6.86960      0.517554       3.87248       1.63958     -0.679384     -0.134527    -0.0121505    -0.0930052     -0.101328     0.0446215     0.0308726    -0.0159713     0.0158578   0.000721770   5.09483e-05  -0.000278114  -0.000159710   5.30345e-05  -1.29161e-05   5.61227e-06   2.94691e-06   3.45074e-07  -2.10976e-08       0.00000       0.00000       0.00000       0.00000       0.00000       0.00000       3.39950       4.13570       4.85363       4.24878       4.34276       4.03457       3.32626       2.85366       2.12185       1.61377       1.26554      0.819062      0.607248      0.367571      0.230229      0.140484     0.0751847     0.0386290     0.0209269    0.00968136    0.00456502    0.00180988   0.000800394   0.000285726   9.51435e-05   2.94547e-05   8.56685e-06   1.74066e-06   3.06689e-07   3.67497e-08       0.00000       0.00000       0.00000       0.00000       0.00000       0.00000
  15  16 3047.0825    3.9169  0.8935 11.2326 -0.0051  0.0302   0.1178   0.0829    0.7332   0.0000   436.5779      -9.40068       11.5874      -3.68545       1.87186       3.57534      -6.30999     -0.198242      -2.33566     -0.861287     -0.845845      0.497020     -0.694229     -0.834968    -0.0480027      0.106546    -0.0704333    -0.0185935    0.00767825   -0.00592607   -0.00255248    0.00366205   0.000393376  -0.000352761  -6.84932e-05  -8.70776e-06   7.49029e-06  -2.16414e-07  -2.80013e-07   6.35618e-08       0.00000       0.00000       0.00000       0.00000       0.00000       0.00000       3.25420       4.05388       4.54307       4.00233       4.20957       3.74533       2.97528       2.64763       1.96733       1.42041       1.13473      0.727048      0.509600      0.338140      0.188349      0.116347     0.0656182     0.0318911     0.0177315    0.00848553    0.00351461    0.00157616   0.000658311   0.000215907   7.30602e-05   2.59444e-05   7.19155e-06   1.48635e-06   2.50631e-07   3.04123e-08       0.00000       0.00000       0.00000       0.00000       0.00000       0.00000
  15  17 3187.9612    3.9154  1.0719 11.9433  0.0042  0.0390   0.1112   0.0829    0.3928   0.0000   439.2684      -2.32923       15.4674     -0.971658      0.936562      -1.68051     -0.308462       2.85917       1.18721      -1.27305     -0.990964     -0.394505     -0.461459      0.282165     0.0786334      0.127102  -0.000705911    -0.0406932   -0.00309625    0.00764958   -0.00564272    0.00381327   0.000214761  -0.000335892  -5.05484e-05   2.44199e-05   1.63500e-05   1.38403e-06   8.54091e-09  -2.36047e-08       0.00000       0.00000       0.00000       0.00000       0.00000       0.00000       3.69590       5.01684       5.16527       5.26196       4.99787       4.53493       3.91741       3.05092       2.53565       1.74788       1.42326      0.971460      0.669027      0.423616      0.259933      0.158651     0.0856889     0.0419584     0.0233090     0.0111751    0.00506663    0.00206822   0.000867781   0.000310556   0.000106531   3.38034e-05   9.23813e-06   1.94828e-06   4.02905e-07   5.04991e-08       0.00000       0.00000       0.00000       0.00000       0.00000       0.00000
  15  18 3328.6915    3.1990  1.4438 12.1192 -0.0091  0.0433   0.0784   0.1045    0.1841   0.0000   439.8922       8.88339      -2.93420       1.82816      -8.30036       2.39037    -0.0257820     -0.616434      -2.59315      -1.05406      0.647768      -2.05491     -0.561291      0.474903      0.124565   -0.00796944    -0.0432921     0.0305763     0.0183001     0.0113303   -0.00250482   -0.00109101   -0.00116229  -0.000119073  -0.000161043  -5.39326e-05  -4.05845e-06   4.56113e-06  -9.74083e-08  -3.25676e-09       0.00000       0.00000       0.00000       0.00000       0.00000       0.00000       4.28755       5.57059       5.97485       5.94961       5.99002       4.93541       4.27954       3.41305       2.69386       2.19606       1.50746       1.04475      0.696133      0.439654      0.296127      0.178110     0.0996298     0.0550651     0.0272405     0.0128874    0.00612124    0.00249896   0.000986653   0.000372895   0.000119734   3.40992e-05   9.64641e-06   2.34364e-06   4.26803e-07   5.17554e-08       0.00000       0.00000       0.00000       0.00000       0.00000       0.00000
  15  19 3469.7343    2.7317  2.1733 11.6391 -0.0040  0.0557   0.0537   0.1320    0.1072   0.0000   450.6680      -12.7017       12.0122      0.598034       13.9123      -2.67398       4.34718      -3.18641      -6.71464     -0.110352       4.06155     -0.590850      0.341109       1.12671    -0.0385758     -0.117230    -0.0456772    -0.0310329     0.0150201    0.00252667   -0.00216067    -0.0101812  -0.000383339    0.00169826  -0.000262016  -5.19707e-05  -1.43267e-06  -3.53799e-06  -1.23558e-07  -2.39675e-08       0.00000       0.00000       0.00000       0.00000       0.00000       0.00000       6.26094       7.62091       7.88793       7.35652       7.08764       6.55852       6.07790       5.10454       3.92168       2.90445       2.26177       1.54573       1.06030      0.680529      0.394547      0.228615      0.122846     0.0670117     0.0333885     0.0166078    0.00756201    0.00330713    0.00127142   0.000474182   0.000146089   4.64379e-05   1.24147e-05   2.64640e-06   4.98027e-07   5.94855e-08       0.00000       0.00000       0.00000       0.00000       0.00000       0.00000
  15  20 3611.1497    2.2334  3.6545 10.8901 -0.0039  0.0701   0.0340   0.1721    0.0890   0.0000   431.2932      -11.6736       5.50741       11.8886       9.70818      -12.3431      -13.3573      -4.95622       9.01510       6.39585      -4.84064     -0.434337       2.13977      0.759568     -0.617825     -0.217686     0.0349522     0.0508508     0.0313631    0.00373404    -0.0236317    0.00141141   0.000663032   0.000754335  -7.54103e-05  -8.92143e-05  -3.87505e-06   6.25374e-06  -3.49873e-07   1.18009e-07       0.00000       0.00000       0.00000       0.00000       0.00000       0.00000       6.79218       9.24534       9.74198       9.17070       8.89682       7.80478       7.29479       6.08708       4.79383       3.76772       2.71253       1.85929       1.25299      0.813221      0.483079      0.290695      0.163516     0.0891947     0.0453536     0.0221535    0.00994991    0.00441087    0.00176356   0.000648657   0.000208740   6.39648e-05   1.73758e-05   4.09314e-06   7.41745e-07   8.86307e-08       0.00000       0.00000       0.00000       0.00000       0.00000       0.00000
  15  21 3752.3525    1.8976  4.8400 10.4621 -0.0022  0.0793   0.0269   0.2025    0.0830   0.0000   440.6656      -3.40540       41.7422      -2.59521      -10.5022      -10.5606       4.55343       5.40897      -4.74396      -2.62183      -3.81097      -1.05268      0.210125       1.22866     -0.132066    0.00770792    -0.0554638      0.151905     0.0251258   -0.00470290   -0.00445097    0.00304752   -0.00253665    0.00209603  -0.000195301  -0.000127814  -1.44841e-05   3.51904e-07  -6.87199e-07  -8.76630e-08       0.00000       0.00000       0.00000       0.00000       0.00000       0.00000       8.33832       10.6507       11.5884       11.2187       10.7971       10.0189       8.41142       6.85899       5.39695       4.10385       3.05543       2.12959       1.48521      0.951654      0.582819      0.351814      0.194522      0.102761     0.0544457     0.0242685     0.0120900    0.00466497    0.00206237   0.000738534   0.000247372   7.50343e-05   2.00161e-05   4.28970e-06   7.66803e-07   9.48078e-08       0.00000       0.00000       0.00000       0.00000       0.00000       0.00000
  15  24 4177.0384    1.0591 10.1852  9.7277 -0.0171  0.1512   0.0160   0.4272    0.0715   0.0000   422.4603      -29.7563       13.5430       21.8093       4.20887       5.17548       5.82849      -4.17780       9.89140       4.84245      -18.8590       1.21099       5.09902      -3.58283     -0.418830     -0.953940      0.451826      0.488331     -0.258306    -0.0161885     0.0124699    0.00642403    0.00207114   -0.00430635  -0.000267655   0.000498439  -2.92906e-05   1.20762e-05   3.32110e-06   2.22866e-08       0.00000       0.00000       0.00000       0.00000       0.00000       0.00000       15.6666       20.0027       21.2835       21.0559       20.0074       18.4131       16.1277       13.1553       10.4567       7.95254       6.07081       4.19987       2.83765       1.88627       1.16051      0.681540      0.393900      0.206484      0.109151     0.0507733     0.0245444     0.0101270    0.00416769    0.00143238   0.000488293   0.000146573   3.78720e-05   8.28621e-06   1.51025e-06   1.86293e-07       0.00000       0.00000       0.00000       0.00000       0.00000       0.00000
  16  10 2228.3463    0.9161  0.7549  9.5373  0.0029  0.0369   0.0261   0.0643    0.1326   0.0000   440.0883      0.294765       12.4039       2.42947      -1.25171       1.86444      0.192816      -4.02735       2.76638      0.454503       1.00969      0.618909     -0.235924     -0.581482     -0.357815    -0.0408271     0.0198358   -0.00375974    0.00525147    0.00593007    0.00372354   0.000227380   -0.00245739  -2.23187e-05  -5.12052e-06   5.70867e-05  -1.18304e-07   1.87945e-06  -9.92759e-07   3.37564e-07   1.29600e-07   7.05576e-09       0.00000       0.00000       0.00000       0.00000       3.39826       4.00686       4.08320       4.62898       4.42180       4.00650       3.53296       2.67332       2.40799       1.82200       1.52953      0.993194      0.662321      0.397978      0.321302      0.198095      0.115772     0.0673714     0.0340323     0.0167620    0.00766449    0.00400742    0.00165812   0.000675493   0.000237659   9.24904e-05   2.81316e-05   7.86467e-06   2.19002e-06   4.10642e-07   9.33554e-08   1.07420e-08       0.00000       0.00000       0.00000       0.00000
  16  11 2372.5222    1.2609  1.0526  9.6146 -0.0012  0.0352   0.0302   0.0877    0.1651   0.0000   432.5437      0.700263       15.9229       1.31894      -3.82389       1.51778      -5.27328       1.08874       3.82151       1.64822     -0.505721      0.221869     0.0772792      0.553418     -0.353164    -0.0881646      0.130833    -0.0234952    -0.0183906    0.00238576    0.00881009   -0.00115847   -0.00160097   0.000648970   0.000493158  -6.16989e-05  -3.84847e-05  -4.81432e-06  -1.18484e-06  -8.93157e-07   2.12725e-09   6.59946e-09       0.00000       0.00000       0.00000       0.00000       3.94587       4.78338       4.53988       4.13162       4.15130       4.06782       3.76732       3.20052       2.77003       2.05447       1.54621       1.11985      0.743605      0.506696      0.304413      0.179168      0.104509     0.0549149     0.0307546     0.0144075    0.00703453    0.00308785    0.00132519   0.000519951   0.000212801   6.83524e-05   2.47575e-05   7.15631e-06   1.68469e-06   3.79684e-07   7.17669e-08   8.45662e-09       0.00000       0.00000       0.00000       0.00000
  16  12 2514.7946    1.6574  0.9375 10.4068 -0.0064  0.0339   0.0426   0.0776    0.1421   0.0000   436.2027     -0.979665       19.6274      -3.72288       3.24211      -3.47884     -0.759583     -0.536536     -0.776636   -0.00247284     -0.945554     -0.335689     -0.213835      0.261428     -0.263384     0.0151112     0.0702453    -0.0495441    -0.0182892    -0.0186614    0.00276809   -0.00395103   -0.00154707  -0.000838990   0.000246300  -1.87003e-05  -2.48436e-06  -2.12528e-06   8.26554e-07   1.69097e-07  -8.53111e-08   9.37468e-09       0.00000       0.00000       0.00000       0.00000       3.22401       4.61370       4.60363       5.02574       4.76835       3.98538       3.55392       2.57001       2.40275       1.65345       1.32200      0.826786      0.643783      0.406522      0.265881      0.160927     0.0959128     0.0573453     0.0298932     0.0164174    0.00684496    0.00365072    0.00129804   0.000645049   0.000218389   8.52728e-05   2.56736e-05   7.65065e-06   2.06684e-06   4.18533e-07   9.93889e-08   1.12063e-08       0.00000       0.00000       0.00000       0.00000
  16  14 2799.4780    2.7158  0.9194 10.9857 -0.0043  0.0312   0.0721   0.0727    0.2157   0.0000   437.4140     -0.104678       15.4319       2.40537      -1.42417      -1.98266     -0.186177       1.64008       2.36153     -0.137063     -0.388261     -0.482353      0.471823      0.472226     0.0857648    -0.0277129    -0.0940182    0.00828156     0.0387256    0.00538874  -0.000164657   -0.00261182   0.000530470  -0.000240666   0.000160254   7.11817e-05   3.37299e-05  -1.17599e-05  -1.28476e-06  -2.83906e-07   8.22965e-08  -2.71601e-09       0.00000       0.00000       0.00000       0.00000       3.00126       4.09023       4.08105       4.00503       3.96189       3.57710       3.22679       2.60052       2.11749       1.59383       1.28183      0.840949      0.593413      0.422382      0.238828      0.162716     0.0858970     0.0523504     0.0266461     0.0131184    0.00659718    0.00276488    0.00134262   0.000518382   0.000212362   7.30961e-05   2.12623e-05   7.71346e-06   1.81421e-06   4.15471e-07   8.34244e-08   9.76447e-09       0.00000       0.00000       0.00000       0.00000
  16  15 2941.6851    3.2398  0.9464 11.8514 -0.0089  0.0362   0.0840   0.0694    0.1905   0.0000   439.5557     -0.863748       9.63215      0.657754      -1.28007       1.32642    -0.0251923       2.46194      -2.07176      0.845792     -0.383505      0.287283     -0.176690      0.375702      0.175578    -0.0626700      0.118038     0.0272879     0.0230845   -0.00386119     0.0135407   0.000483782   -0.00176348  -0.000195592   4.37192e-06  -0.000111648  -1.17167e-06   4.65183e-06   2.24132e-06   3.48099e-07  -1.44839e-08   1.24403e-08       0.00000       0.00000       0.00000       0.00000       3.03150       4.74550       4.19430       4.75994       3.87745       4.28603       3.12121       3.17494       2.13795       1.97430       1.23947       1.05523      0.609698      0.489490      0.250536      0.193509     0.0852674     0.0644260     0.0267600     0.0170602    0.00675300    0.00374144    0.00139900   0.000679995   0.000210989   9.94542e-05   2.30896e-05   9.70938e-06   1.87874e-06   5.60888e-07   7.29823e-08   1.51182e-08       0.00000       0.00000       0.00000       0.00000
  16  16 3083.4254    3.8385  0.9268 11.4185 -0.0041  0.0346   0.0986   0.0721    0.5611   0.0000   440.2525       3.70877       4.81096      -1.20475      0.962876      -2.11315       5.21228       1.57465      -2.16141      0.516174     -0.766817       1.12152      0.521826     -0.470263     0.0953719     0.0869760      0.114242      0.106016    -0.0286773    0.00517696    0.00735419   -0.00127158   -0.00116914   0.000368012   6.18026e-05   1.32961e-05   3.03653e-05   1.10226e-06   1.65953e-06  -3.47610e-07  -1.01554e-07   1.56827e-09       0.00000       0.00000       0.00000       0.00000       3.01896       4.08785       4.57868       3.92409       4.54697       3.48042       3.41312       2.76949       2.12138       1.78994       1.23134      0.892569      0.679563      0.395371      0.287179      0.167924     0.0915563     0.0655608     0.0243828     0.0174353    0.00847255    0.00281785    0.00180592   0.000627999   0.000209556   9.76853e-05   2.42815e-05   7.83810e-06   2.41702e-06   5.54714e-07   9.38975e-08   9.18136e-09       0.00000       0.00000       0.00000       0.00000
  16  18 3366.3072    3.1261  1.6756 11.6926 -0.0152  0.0437   0.0715   0.1147    0.2698   0.0000   443.6106      -6.79825       5.64799      -1.37649      -1.46724      -3.54071      -3.43730       2.86852      -4.76778     -0.882497       1.23940       3.34521      0.847307      0.397261   -0.00587176    -0.0975797     -0.417956     0.0600651     0.0101180     0.0109108     0.0115652   -0.00124406   -0.00101634  -0.000112103   0.000343027  -7.91122e-05  -5.96603e-06  -4.24048e-06   3.40459e-06   3.97714e-08  -8.05850e-08   1.53070e-09       0.00000       0.00000       0.00000       0.00000       4.44549       5.70226       6.02203       5.75637       5.83900       5.16830       4.64640       3.88520       2.86880       2.32253       1.70940       1.24579      0.902879      0.593897      0.373221      0.232356      0.134909     0.0743149     0.0413512     0.0206140     0.0101123    0.00491157    0.00201077   0.000852596   0.000331333   0.000111674   3.42077e-05   9.97882e-06   2.69254e-06   6.02674e-07   1.00881e-07   1.17664e-08       0.00000       0.00000       0.00000       0.00000
  16  19 3507.8465    2.5173  2.5364 11.5260 -0.0137  0.0549   0.0472   0.1407    0.1128   0.0000   431.0092       3.86232       1.83589      -15.0807       9.31859      -3.98022      -1.05917       6.17528      -1.13815       1.45606      -3.06912       1.35125      -1.28980     -0.949213      0.721417      0.504444     -0.219298      0.147655      0.102805    0.00779719    0.00818349   -0.00636592   -0.00522749   0.000999065   0.000981591   2.65899e-05   1.34843e-05  -3.70206e-05  -1.93287e-06   5.88301e-07   1.64577e-07  -1.35833e-08       0.00000       0.00000       0.00000       0.00000       5.22398       7.04064       7.16967       7.39584       6.88955       6.30463       5.63380       4.71461       3.83049       2.89944       2.22737       1.55926       1.13067      0.732467      0.487274      0.280879      0.175206     0.0966673     0.0545199     0.0277815     0.0133502    0.00647004    0.00272763    0.00114914   0.000433231   0.000147797   4.90206e-05   1.34873e-05   3.62361e-06   7.53295e-07   1.43564e-07   1.80086e-08       0.00000       0.00000       0.00000       0.00000
  16  20 3649.6753    2.1615  4.0246 10.6251 -0.0100  0.0684   0.0313   0.1758    0.1043   0.0000   442.6817       5.94543       13.6127      -1.59378       7.46122      -4.90695       8.82322       8.19660      -7.83588       1.45721      -2.81963     -0.289720       1.34317     -0.587383       1.06153       1.06983    -0.0285466     -0.108401     0.0612355     0.0216573    0.00554729  -0.000695023   0.000455711   -0.00100281   -0.00107605   0.000355994   9.39445e-05  -1.90246e-05   4.41936e-07   1.13465e-06   3.46831e-07  -5.85337e-09       0.00000       0.00000       0.00000       0.00000       6.54551       8.54584       8.84238       9.08305       8.88157       8.17534       7.05391       5.72559       4.74080       3.60478       2.75409       1.99121       1.37820      0.950149      0.605566      0.374825      0.222314      0.122218     0.0686127     0.0330719     0.0169012    0.00739688    0.00339940    0.00132761   0.000529343   0.000178627   6.03064e-05   1.74798e-05   4.41617e-06   9.57223e-07   1.76985e-07   2.14964e-08       0.00000       0.00000       0.00000       0.00000
  16  21 3791.4862    1.7922  5.0812 10.4319 -0.0026  0.0796   0.0246   0.2113    0.0793   0.0000   449.0069      -19.9221       12.0372       16.3363      -8.52690      -20.6039       5.15033      -1.78531       7.95661      0.736327      -5.89469     -0.925455       2.23252     -0.687231      0.122898      0.380374      0.240821    -0.0200981     0.0561337    -0.0165266    0.00415182    0.00315120   -0.00621211    0.00111295    0.00141471  -8.84088e-05  -0.000125504   1.43991e-05   1.06871e-05   8.88865e-07  -2.26435e-08   3.59064e-08       0.00000       0.00000       0.00000       0.00000       7.56917       10.0032       10.3406       10.8054       10.0307       9.21864       8.03144       6.97778       5.70538       4.37192       3.27699       2.38849       1.62930       1.07956      0.696766      0.435056      0.253382      0.145782     0.0782086     0.0401500     0.0203246    0.00902961    0.00415421    0.00159487   0.000626504   0.000221964   7.13199e-05   2.10481e-05   5.27581e-06   1.14552e-06   2.03014e-07   2.60536e-08       0.00000       0.00000       0.00000       0.00000
  16  22 3933.3560    1.4460  7.2326 10.0314 -0.0049  0.1014   0.0189   0.2838    0.0725   0.0000   431.2001       6.79122       4.30533      -20.7011      -1.90495       5.27022      0.558516       18.5885       4.54201      -3.88108      0.467357     -0.741939       1.10462      0.614397      -1.81441      0.843748      0.502763     -0.410830    -0.0458100    -0.0331057     0.0236879     0.0135185   -0.00384663   0.000292436    0.00132660  -0.000241616   8.47388e-05   1.84506e-05  -2.57621e-05   1.57970e-06  -7.65693e-08   1.74962e-08       0.00000       0.00000       0.00000       0.00000       9.52964       12.2609       13.3340       13.6796       12.6586       11.9054       10.1801       8.79999       6.90449       5.58639       4.10951       2.97626       2.09012       1.40976      0.894034      0.560283      0.335733      0.186598      0.104507     0.0531524     0.0268152     0.0122697    0.00539603    0.00219399   0.000861096   0.000290097   9.41702e-05   2.69162e-05   6.89250e-06   1.48508e-06   2.46534e-07   3.22733e-08       0.00000       0.00000       0.00000       0.00000
  16  23 4075.3442    1.1949  8.9733  9.9620 -0.0047  0.1235   0.0169   0.3693    0.0630   0.0000   411.3550       23.4275       5.62132      -11.7321       12.7319       5.91018      -29.5649       19.1840      -2.33294      -1.46157      0.455150      -5.58486       1.08519       2.66405      -1.31903     -0.647280      0.819716      0.163525    -0.0564428    -0.0920749     0.0254307     0.0237229   -0.00339071    0.00446626  -0.000565403  -0.000662620   0.000158020   1.78759e-05  -1.18228e-05   1.94181e-06  -1.22534e-07   6.14190e-08       0.00000       0.00000       0.00000       0.00000       11.7233       14.8906       16.2147       16.8280       15.5252       14.4189       12.5166       10.7648       8.45628       6.66928       5.09769       3.63178       2.57203       1.71298       1.10730      0.696534      0.411994      0.232292      0.128594     0.0650558     0.0334423     0.0150286    0.00684340    0.00268626    0.00105948   0.000358385   0.000114172   3.29564e-05   8.38994e-06   1.74787e-06   3.03090e-07   3.88749e-08       0.00000       0.00000       0.00000       0.00000
  16  24 4217.7434    0.9867 10.7211  9.7904 -0.0081  0.1577   0.0153   0.4591    0.0621   0.0000   445.1584       50.0978      -8.24621      -36.3620       3.80451      -7.04382      -4.19299      -2.99512      -20.3872       1.60215       17.8473      -2.77791      -8.63073      -2.46992       1.65812      0.925118     -0.225615     -0.707422     -0.208082      0.101811    -0.0540353   -0.00478797     0.0129540  -0.000954934  -0.000826021  -6.81136e-05   0.000153651   0.000110898  -4.49981e-06   2.20509e-06  -8.67086e-07   1.42720e-08       0.00000       0.00000       0.00000       0.00000       14.3456       19.1271       20.9056       20.5384       19.9391       18.2281       15.9204       13.5174       10.8442       8.28806       6.47422       4.62019       3.32259       2.23659       1.44970      0.899896      0.532223      0.312730      0.169577     0.0887763     0.0451848     0.0201167    0.00943113    0.00365858    0.00139734   0.000486562   0.000153647   4.49074e-05   1.12917e-05   2.34791e-06   4.14747e-07   4.94376e-08       0.00000       0.00000       0.00000       0.00000
  16  27 4644.3349    0.5516 17.4719  9.4666 -0.0066  0.3639   0.0087   0.8589    0.0363   0.0000   331.0683      -36.8089       94.2016      -72.7191       20.7811      -7.65064       77.1822      -36.8410      -71.6351       93.6982      -24.1701      -15.7433      -6.02054     -0.505757       1.91041      -1.95951     -0.155702     -0.176222      0.701469    -0.0655023     -0.131286    -0.0245892    0.00203051   -0.00133444   -0.00151611   0.000450704   9.33561e-05   0.000135475  -4.61091e-06  -8.26828e-06   1.64252e-06   4.89151e-07       0.00000       0.00000       0.00000       0.00000       33.5120       43.3509       46.8971       48.2175       46.2344       40.8282       36.8795       31.8494       25.1489       20.1003       15.1718       11.0583       7.81110       5.25468       3.45342       2.20968       1.32661      0.771072      0.426281      0.225475      0.115256     0.0525298     0.0236787    0.00933581    0.00351723    0.00119169   0.000364416   0.000102106   2.57965e-05   5.54713e-06   9.46864e-07   1.14312e-07       0.00000       0.00000       0.00000       0.00000
  17  10 2260.2309    0.9623  0.7161  9.7498 -0.0050  0.0354   0.0298   0.0681    0.1360   0.0000   442.3032       4.43719       15.0757      -1.12688      -2.08300      -1.87549      0.560489      0.865562     -0.153773      0.432335    -0.0326982     -0.589533      0.950951     -0.373657  -0.000300824     0.0591122      0.106289   -0.00529978     0.0593000     0.0179842    -0.0113437    -0.0109473    0.00366696    0.00123653   0.000258136   0.000135685   2.86795e-05   1.06639e-05   7.25891e-06  -1.89780e-07   4.23408e-07   6.32260e-08   3.68961e-08   2.36812e-09       0.00000       0.00000       2.84568       4.16492       4.18229       4.56449       4.24449       3.86574       2.96148       2.69446       2.19275       1.72431       1.16042      0.895672      0.593070      0.479551      0.279619      0.172522      0.107465     0.0649201     0.0399862     0.0234204     0.0109536    0.00608342    0.00230848    0.00121008   0.000403033   0.000198434   6.06684e-05   2.24370e-05   7.46258e-06   2.09549e-06   4.66933e-07   1.20933e-07   1.91495e-08   2.95150e-09       0.00000       0.00000
  17  12 2548.0239    1.7442  1.1245 10.0467 -0.0016  0.0409   0.0425   0.0858    0.2053   0.0000   437.5460      -4.17742       11.5433       2.77960       3.86232      -5.53678      -1.05479      0.980982      -2.53535      -2.30374     -0.402524      -1.01488     0.0800782      0.770176      0.167109     -0.170513     -0.112189    -0.0148791    -0.0196456    -0.0116770    0.00628506    0.00207180    0.00228282  -6.61170e-06  -0.000183583   0.000107387   0.000136568  -1.22101e-05  -2.07012e-05  -3.38235e-06  -1.09720e-07   1.41248e-08  -4.35117e-08   1.95741e-09       0.00000       0.00000       3.08824       4.52715       4.63584       5.00610       4.32763       4.42703       3.95669       3.13123       2.73178       2.30241       1.49806       1.26987      0.922482      0.541001      0.409914      0.241481      0.166615     0.0777943     0.0565306     0.0256879     0.0144208    0.00721928    0.00345651    0.00153708   0.000581784   0.000246117   0.000109778   3.23383e-05   1.26610e-05   2.58673e-06   7.62273e-07   1.64402e-07   2.71978e-08   3.72634e-09       0.00000       0.00000
  17  13 2690.9936    2.2660  0.9400 10.8315 -0.0124  0.0357   0.0559   0.0735    0.1721   0.0000   435.3441     0.0666236       5.34860       3.61354      -1.08870      0.625468     -0.960519      -2.38732     0.0317480       2.16114      -1.22060     -0.120109      -1.37290    -0.0324782     -0.129859    -0.0137481      0.100357     0.0250557    -0.0411594    -0.0378526   -0.00191755    0.00632891    0.00333468  -0.000969362  -2.66568e-05   1.16262e-05  -6.90539e-06  -5.16910e-06  -1.02032e-05  -5.35611e-07   5.29495e-08   9.92176e-08  -1.06392e-10  -7.26777e-12       0.00000       0.00000       3.21720       4.83011       4.76763       5.65990       4.63471       4.57803       3.39856       3.27519       2.13454       1.92692       1.20877       1.04238      0.604128      0.498226      0.283360      0.214823     0.0978429     0.0765973     0.0374605     0.0249285    0.00971015    0.00643701    0.00235115    0.00144419   0.000427151   0.000223665   6.05979e-05   2.72351e-05   6.23672e-06   2.35392e-06   4.36306e-07   1.31142e-07   1.58549e-08   3.59519e-09       0.00000       0.00000
  17  14 2834.2307    2.9563  0.8066 11.2578 -0.0046  0.0341   0.0806   0.0668    0.1708   0.0000   435.7720       8.83499       13.9631      -1.36126      0.351932      -1.16694      -1.74906       2.24941      0.206998     -0.884845      -1.29870       1.78145     -0.243232      0.850196      0.661001     0.0154728     0.0531756     0.0201564     0.0140554    0.00102048   -0.00940895    0.00309021   -0.00351036   -0.00103368   0.000352637  -0.000117903   0.000102748   1.99703e-05   2.42970e-06  -1.41218e-06   2.63349e-07  -5.77339e-08  -1.71501e-11   7.13091e-11       0.00000       0.00000       3.45839       3.96101       3.35636       4.45455       4.76345       4.08020       2.99825       3.00834       2.54780       2.16707       1.14382       1.07038      0.741571      0.673003      0.385360      0.224822      0.106939     0.0783791     0.0483611     0.0293542     0.0141460    0.00664952    0.00259750    0.00112332   0.000382467   0.000168469   5.41770e-05   2.17029e-05   6.14135e-06   2.19125e-06   4.04750e-07   1.39523e-07   1.77332e-08   2.72828e-09       0.00000       0.00000
  17  17 3261.2730    3.4600  1.4281 11.6862 -0.0135  0.0376   0.0817   0.0961    0.3282   0.0000   441.4863    -0.0322906       16.9749       1.07368     -0.433322      -2.19043       1.23746     -0.852332      -4.25955      -2.29498       2.02117      0.831361      -1.35393     -0.424805    -0.0239674      0.338035     -0.272040     0.0644420     0.0814516   -0.00401047   -0.00889097   -0.00121211   -0.00152618    0.00236988   0.000709460  -7.86446e-05  -0.000121818   7.75612e-05  -2.15312e-06  -8.04680e-06  -8.07648e-08   2.25522e-07   2.18806e-08  -2.43336e-09       0.00000       0.00000       3.24344       4.44267       4.43769       4.78348       4.44359       4.15861       3.65340       3.14267       2.63275       2.05714       1.50815       1.19306      0.788607      0.602239      0.360394      0.239769      0.145453     0.0840533     0.0475849     0.0266369     0.0130748    0.00687231    0.00302719    0.00139496   0.000545600   0.000238316   8.28791e-05   2.93108e-05   9.33715e-06   2.78000e-06   5.92341e-07   1.46050e-07   2.40854e-08   3.17040e-09       0.00000       0.00000
  17  18 3403.3229    3.0225  2.1518 10.9065 -0.0052  0.0486   0.0593   0.1229    0.3456   0.0000   448.5814      -9.88293      -4.42642       14.5231      -7.50272       3.17260     -0.286844      -6.06984     -0.813708      0.242862      0.920331      -1.05362      0.428701      0.223041      0.877807      0.303206     -0.121953     -0.124824   -0.00335277     0.0491647    -0.0283622   -0.00597539   -0.00162756  -0.000619746   -0.00134123   0.000228912  -3.83838e-05   6.10977e-05   2.00840e-05  -2.90810e-06   8.20797e-07  -2.68424e-07  -4.85939e-08  -9.70432e-11       0.00000       0.00000       4.18790       5.65166       6.17640       6.17604       5.70713       5.26331       5.08565       3.84759       3.34886       2.66917       2.06908       1.38614       1.05567      0.742283      0.449052      0.303022      0.186983      0.113271     0.0591382     0.0323116     0.0184852    0.00834022    0.00385681    0.00168715   0.000813699   0.000311854   0.000122946   3.88418e-05   1.13851e-05   3.40443e-06   8.01478e-07   1.75101e-07   3.35196e-08   3.68301e-09       0.00000       0.00000
  17  19 3545.3579    2.6075  2.9161 10.8889 -0.0064  0.0533   0.0429   0.1409    0.1661   0.0000   442.1920       8.30697       24.5122      -9.39247       3.35517       4.76387      -12.8691       4.37675      -4.15190       1.74688      -2.33101       2.18782      0.160087     -0.486251      0.215530      0.134526      0.223385     0.0147866     0.0121477   -0.00724102   -0.00897081   -0.00888327    0.00219453  -0.000861915   0.000569836  -0.000705947  -0.000228187  -3.48276e-05  -2.88865e-06  -2.65486e-06  -4.68906e-08   2.35365e-07  -7.03862e-09  -2.23956e-09       0.00000       0.00000       4.86681       6.52687       6.71462       6.84743       6.55321       6.03207       5.40581       4.65497       3.83035       3.01384       2.34877       1.70513       1.19459      0.818979      0.531822      0.339742      0.213283      0.121027     0.0693367     0.0367099     0.0190104    0.00960920    0.00428698    0.00202208   0.000805406   0.000339394   0.000120931   4.01910e-05   1.30875e-05   3.68170e-06   9.24616e-07   1.96527e-07   3.46992e-08   4.24028e-09       0.00000       0.00000
  17  20 3687.6741    2.0295  4.3628 10.5966 -0.0033  0.0698   0.0286   0.1851    0.0961   0.0000   446.3967       13.2059       3.91182       3.86823       17.7242      -5.97256      -2.23138      0.105956      -1.69104      -7.22466      -2.06233      -2.62975      -1.82885     -0.599257       1.03819      0.105447     -0.407085     -0.320533      0.137553    0.00826097    -0.0114615     0.0110474   -0.00986115   -0.00230537    0.00128316   0.000736956   2.84453e-05  -0.000183695  -2.15727e-07   1.27490e-06  -8.68971e-07   1.42766e-07  -6.52428e-08  -2.17949e-09       0.00000       0.00000       6.14862       8.37660       8.98163       9.13368       8.55815       8.02030       6.91450       6.02157       4.98871       3.89798       2.97224       2.18703       1.55527       1.05429      0.700748      0.457563      0.268909      0.164664     0.0946198     0.0505169     0.0266973     0.0129955    0.00632526    0.00276329    0.00117317   0.000452335   0.000175639   5.95680e-05   1.83960e-05   5.17008e-06   1.25011e-06   2.64186e-07   4.51266e-08   5.61097e-09       0.00000       0.00000
  17  21 3829.9256    1.6685  6.0364 10.2080 -0.0062  0.0836   0.0212   0.2304    0.0754   0.0000   426.6561      -6.43528       10.6388      -7.42903       2.49891       1.12276      0.833278       4.92618       9.46863      -9.20132      -4.10021       3.19141       2.85011       1.90571      -1.46050     -0.611030     -0.210043     -0.109340    0.00223777    -0.0854479     0.0185251  -0.000776701  -0.000237804   -0.00723524    0.00319366  -0.000325174  -0.000161734  -7.41586e-05  -7.81335e-06   6.88610e-06  -2.39502e-06  -3.91650e-07  -7.51306e-09   1.41850e-08       0.00000       0.00000       7.65540       9.71936       10.6707       10.8721       10.4324       9.67832       8.57063       7.08142       5.90585       4.59049       3.53745       2.62575       1.88262       1.30785      0.874692      0.555179      0.350258      0.205224      0.114930     0.0646817     0.0325608     0.0165880    0.00781742    0.00344664    0.00146218   0.000592656   0.000210487   7.27846e-05   2.24743e-05   6.12479e-06   1.47057e-06   3.02165e-07   5.22909e-08   6.10299e-09       0.00000       0.00000
  17  22 3972.2675    1.4151  7.6247  9.8623 -0.0048  0.1013   0.0179   0.2812    0.0764   0.0000   426.2991      -1.71998      -19.2565       8.76632       10.1691      -2.55988       23.2360      -3.86997      -9.47387      0.352342      -7.48410      0.483257       3.18629     -0.671834     -0.713533     -0.237937     0.0948999      0.401033    -0.0704263     0.0248987     0.0303572    0.00888239    -0.0122730    0.00170901  -0.000172338    0.00108541  -0.000494298   4.88831e-05   2.32376e-05  -1.56540e-05   2.95008e-06  -2.56861e-07  -5.13893e-09  -8.30340e-09       0.00000       0.00000       9.17655       11.7806       12.6894       12.6486       12.8287       11.3169       10.1709       8.71077       7.20836       5.71982       4.39028       3.30628       2.28600       1.55934       1.03859      0.676404      0.425473      0.248511      0.139554     0.0759694     0.0394812     0.0198576    0.00929889    0.00415655    0.00171774   0.000676595   0.000247498   8.48825e-05   2.66576e-05   7.44255e-06   1.83123e-06   3.91476e-07   6.49946e-08   7.29997e-09       0.00000       0.00000
  17  23 4114.9228    1.1265 10.0518  9.8209 -0.0060  0.1336   0.0158   0.3957    0.0639   0.0000   440.5329       13.1397       14.0106      0.322258      -6.35263       9.51044       30.9083      -7.56758      -12.5912      -2.38528       3.73924      -6.00912      -3.25008       3.04479    -0.0992340      0.309285       1.38073      0.225937     -0.193896    0.00825917     0.0662448     0.0284188    0.00127951   -0.00265667    0.00300021   -0.00143038   0.000489514  -0.000139290  -4.84621e-05   9.36159e-06  -2.11878e-06   8.58065e-07  -4.71194e-08  -1.07276e-08       0.00000       0.00000       11.6223       15.3101       16.9714       16.9711       16.3749       15.2649       13.3619       11.3352       9.35469       7.33948       5.69293       4.20327       2.99226       2.10891       1.40111      0.898856      0.564833      0.330774      0.192605      0.103743     0.0548261     0.0271278     0.0128689    0.00577828    0.00243241   0.000957804   0.000355913   0.000118444   3.74055e-05   1.02584e-05   2.47346e-06   5.12729e-07   8.70480e-08   1.02739e-08       0.00000       0.00000
  17  24 4257.3439    0.9384 11.1570  9.7215 -0.0107  0.1605   0.0145   0.4690    0.0606   0.0000   445.4673      -14.3570       20.9962      -15.3638       18.1687       4.43307       6.99753      -23.3002      -12.6201      -12.3752     -0.902961       3.93791       3.81338       2.74103      -3.67904      0.263872      0.823901     -0.391890      0.277526     -0.189109    -0.0175792     0.0989410    0.00111862    -0.0105031    0.00484900  -0.000115842  -0.000416076  -0.000242979   5.42421e-05   4.14073e-05   3.52133e-06  -7.67391e-07  -1.49681e-08  -3.76214e-09       0.00000       0.00000       14.0580       18.3647       19.9716       20.1260       19.3836       18.0991       15.9709       13.6265       11.4500       9.05845       6.96145       5.17706       3.69239       2.51522       1.73938       1.07990      0.681099      0.410853      0.231930      0.127770     0.0676770     0.0334496     0.0157863    0.00712713    0.00302958    0.00117024   0.000427302   0.000147236   4.54253e-05   1.21614e-05   3.01118e-06   6.14062e-07   1.04295e-07   1.23255e-08       0.00000       0.00000
  17  26 4542.4857    0.6470 15.5519  9.5399 -0.0037  0.2691   0.0101   0.7063    0.0412   0.0000   450.3838       26.4722       43.7957      -86.8164      -4.28267       24.9679       35.8882       30.5205       8.91221       6.24061      -25.9266      -2.16267       1.15720      -2.08993      -3.82521     -0.149227    -0.0565457     -0.191496      0.369735      0.278103    -0.0419011     -0.149941    -0.0484630    -0.0158246  -0.000448092    0.00125191    0.00115559   0.000104985  -6.04608e-05  -2.89627e-05  -3.49975e-06  -7.77012e-07   2.50749e-07   3.88247e-08       0.00000       0.00000       23.3352       29.9480       33.5763       33.6926       32.9190       30.6328       26.2561       22.9130       18.9061       14.6040       11.6260       8.53386       6.16011       4.29531       2.92882       1.86582       1.19224      0.720077      0.410547      0.228323      0.122222     0.0628339     0.0281069     0.0136495    0.00535958    0.00216306   0.000753943   0.000254307   7.80134e-05   2.12939e-05   5.12535e-06   1.01527e-06   1.72483e-07   2.02840e-08       0.00000       0.00000
  18  10 2291.6324    1.0787  0.8927  9.5076 -0.0061  0.0411   0.0288   0.0718    0.1608   0.0000   437.0249      -1.08618       6.04428       1.07240       3.82460     -0.193020      -2.66056      -4.00243       2.79725      0.591720    -0.0520059       1.15585      0.375860    -0.0955889     -0.221676    -0.0149120    -0.0775917      0.105549     0.0680217    0.00803941    -0.0115581    0.00982478    0.00792120    0.00125466   -0.00116814   8.72222e-05   0.000187977   2.41841e-05  -1.38141e-05   1.76931e-08  -1.73893e-06  -7.36402e-08   1.53538e-07   9.84424e-10  -6.49440e-10   2.23537e-10       3.33501       3.56937       5.13504       4.63397       4.41342       4.42016       3.33488       3.67891       2.73932       1.97277       1.85514       1.25531      0.905125      0.626181      0.400158      0.320287      0.160801     0.0932511     0.0755113     0.0350938     0.0193699     0.0112380    0.00460128    0.00248312    0.00139603   0.000524320   0.000178591   8.17887e-05   2.98886e-05   8.23126e-06   2.95089e-06   9.21235e-07   1.95810e-07   3.13012e-08   4.52074e-09   5.81285e-10
  18  11 2436.7593    1.4334  1.0163 10.0164 -0.0080  0.0427   0.0368   0.0782    0.2239   0.0000   436.3949       3.37975       15.9584       2.22814      -3.44001       2.86994      0.544678     -0.767741      -1.86865       2.79601      0.556798      -2.15991     -0.522961      0.678121     0.0551593     -0.157949     0.0668277      0.190473    -0.0232665    -0.0605601  -0.000503769   -0.00457023    -0.0105202   -0.00236035    0.00241533   0.000151504   1.52625e-05   0.000110536   3.62472e-05  -9.25247e-06  -1.32933e-06   3.77549e-07   1.62995e-07  -5.42988e-08   6.68228e-10  -1.51727e-10       3.11700       4.81233       4.55418       4.49965       5.08542       3.70884       4.60577       2.97815       3.30831       2.14858       1.81086       1.47600      0.888100      0.831399      0.429675      0.356205      0.183986      0.130464     0.0691757     0.0408205     0.0223181     0.0114186    0.00590668    0.00272227    0.00125674   0.000537128   0.000218583   8.12662e-05   2.96650e-05   9.63413e-06   2.88549e-06   9.86764e-07   1.54389e-07   5.15106e-08   9.69494e-09   7.98131e-10
  18  12 2580.8158    1.9691  0.8291 10.7430 -0.0026  0.0440   0.0551   0.0651    0.1346   0.0000   434.8640       5.85980       18.4024      -2.01681      -4.63272      -4.76574      0.797145       2.38350      -1.40008      -2.66566     -0.161035       1.05160       1.10004     -0.509467    -0.0760177      0.393705      0.152460    -0.0505513     0.0341737   -0.00125648    0.00448151   0.000249870    0.00567704   -0.00276228  -0.000484391   0.000443838   0.000411925  -7.16231e-05  -2.33356e-05  -2.15159e-06  -1.19989e-06   3.37588e-07   1.65570e-07   9.93972e-09  -3.72228e-09   1.79643e-10       2.66535       4.75313       4.43870       4.17005       5.28623       3.24913       4.23484       3.06015       2.52363       2.77426       1.42975       1.71189      0.979455      0.738943      0.571678      0.259217      0.240820      0.119405     0.0622963     0.0514601     0.0167773     0.0142107    0.00729330    0.00228034    0.00203035   0.000349157   0.000325155   0.000101261   2.32121e-05   1.30762e-05   3.43771e-06   6.98906e-07   2.39332e-07   6.40020e-08   7.81035e-09   7.14214e-10
  18  14 2868.6314    2.9957  0.8107 11.4578 -0.0046  0.0269   0.0799   0.0648    0.1581   0.0000   441.9533       4.28207       7.34647       2.35662       3.26007       2.58909       2.93603     -0.617511      -1.68296      -1.05695      0.365015      0.775755     -0.852877     -0.454871      0.486760      0.194473    -0.0122980     0.0140320     0.0632004     0.0262584    -0.0276567   -0.00729481    0.00332119    0.00375754   -0.00123433  -1.27044e-05  -0.000223448  -7.38858e-05   1.24551e-05  -1.80219e-06   2.94409e-07   1.78728e-08   5.97544e-08  -9.56887e-09   3.98059e-09   1.54028e-10       2.40535       3.19874       3.26169       3.39736       3.39716       2.98202       2.77388       2.20051       1.86972       1.55410       1.19126      0.899304      0.600347      0.438527      0.276203      0.195814      0.124201     0.0715482     0.0480138     0.0239933     0.0143131    0.00652820    0.00343113    0.00164213   0.000725396   0.000314906   0.000124362   4.77541e-05   1.81065e-05   4.84387e-06   1.70394e-06   4.38371e-07   1.03115e-07   2.56899e-08   4.40549e-09   4.76007e-10
  18  15 3012.0622    3.5269  0.9575 11.8475 -0.0077  0.0384   0.0851   0.0700    0.1677   0.0000   437.3371       2.21580       19.4428       2.27357     -0.153334      -5.47649       2.82624      -2.47909      -2.76593     -0.168511       1.15698       1.68368     -0.881329     0.0632119      0.350699     0.0815394     -0.138741    -0.0373627     0.0400281     0.0211094    -0.0262369    -0.0120400   0.000245908    0.00140383    0.00156285   0.000178487  -0.000116144  -1.61414e-05   3.72222e-05   8.23725e-06   6.99036e-07  -2.23016e-07  -2.19046e-07   8.33913e-09   4.66450e-09   2.29852e-10       2.75873       4.11724       4.21300       3.98354       4.54364       3.99118       3.59536       2.91783       2.36761       2.06253       1.65516       1.22982      0.849395      0.572661      0.384210      0.293254      0.167332      0.125180     0.0631945     0.0400047     0.0204730     0.0100412    0.00569858    0.00214553    0.00127321   0.000414027   0.000222433   6.81795e-05   2.79645e-05   9.60069e-06   2.43324e-06   8.38399e-07   1.93792e-07   4.34999e-08   6.96093e-09   7.44568e-10
  18  18 3439.8776    2.9215  2.5863 10.0718 -0.0010  0.0484   0.0451   0.1196    0.3989   0.0000   439.1356      -2.29522      -4.35826      -8.13085       8.03888    0.00824835      -6.83724      -1.67541       2.21173       2.50054     -0.530549      0.986272      -1.92705       1.43980      0.940026      0.421112      0.274204      0.169343     0.0418872     0.0353869    -0.0235329     0.0108614    0.00591385   -0.00428781   -0.00207500    0.00103738   0.000128981  -1.49673e-05   3.85619e-05   5.03521e-06   4.47265e-07   1.91012e-06  -2.40191e-07  -1.68725e-08  -6.15531e-09  -3.14258e-10       3.78158       5.50980       5.46729       5.97713       5.55926       5.29071       4.76832       3.96644       3.33191       2.76391       2.07137       1.58968       1.14408      0.806936      0.556688      0.353496      0.238713      0.138140     0.0849746     0.0466971     0.0256085     0.0129875    0.00673622    0.00300045    0.00148726   0.000574404   0.000259312   9.63009e-05   3.54839e-05   1.13676e-05   3.63859e-06   9.18257e-07   2.32154e-07   4.97388e-08   8.59495e-09   1.06248e-09
  18  19 3582.4022    2.3262  3.5904 10.6581 -0.0100  0.0585   0.0340   0.1556    0.1400   0.0000   444.6725       12.1959       1.44227      -8.65954       19.1446      -1.25295       6.24596      -8.44136       4.29084     -0.811372      -1.49672      0.341413       2.12244      0.857435      0.120839     0.0626362     -0.466227      0.238678     -0.171053   -0.00214593    -0.0243888    0.00771187    0.00102159   0.000283067    0.00385030   0.000829798  -0.000547372   4.47457e-05   0.000106374  -2.08181e-05  -6.17871e-06   2.62374e-06   3.63381e-07  -5.97171e-08   8.37942e-09  -3.68630e-10       4.93317       6.69106       7.00495       7.26640       7.03896       6.52353       5.87595       4.97674       4.16663       3.35164       2.49086       1.96636       1.38459       1.03212      0.669422      0.451609      0.282111      0.169979      0.101331     0.0579174     0.0313873     0.0162034    0.00816614    0.00384677    0.00172891   0.000731895   0.000305434   0.000116517   4.23449e-05   1.38178e-05   4.21140e-06   1.15148e-06   2.64097e-07   5.99517e-08   9.70596e-09   1.13694e-09
  18  20 3725.2499    1.9411  5.1339 10.1656 -0.0038  0.0699   0.0234   0.1927    0.0991   0.0000   439.7167       13.1172       28.4450      -6.24377      -7.03669       7.73990       9.99572      -1.70260      -7.63347      -1.85056       3.33710      0.985734       1.89244      -1.03756      0.518786      0.341356     -0.382830     -0.115804   -0.00203961     0.0163014     0.0428413    -0.0202476    -0.0137324    0.00269928    0.00262962  -0.000223644  -0.000311494   6.66032e-05   0.000111897  -1.56677e-05  -7.65460e-06  -3.08075e-07  -6.10136e-08  -2.22235e-09   2.46254e-08   1.44162e-09       6.00311       7.62096       8.38937       8.62678       8.39279       7.87958       6.81240       5.92720       5.00731       4.01741       3.09548       2.30070       1.72095       1.17555      0.841396      0.530269      0.344323      0.208788      0.125689     0.0701553     0.0393491     0.0201855     0.0100997    0.00480232    0.00214912   0.000938972   0.000376872   0.000142308   5.22457e-05   1.72121e-05   5.24829e-06   1.35316e-06   3.35730e-07   6.51613e-08   1.10227e-08   1.27194e-09
  18  21 3867.9815    1.5923  6.4497 10.0202 -0.0057  0.0847   0.0191   0.2379    0.0757   0.0000   442.6733       11.8310       13.9289      -22.8671      -4.23569      -7.33920      -22.5455      -5.72886      -4.21239       5.57237       6.43122     -0.747711      -1.00910      -1.15547       1.06368       1.97058      0.152702      0.161321     0.0294622     0.0249415     -0.108281    -0.0369403     0.0191219   0.000797529   -0.00466149  -2.78370e-05   0.000417901   3.12708e-05  -9.27404e-05  -7.78982e-05   1.37089e-05   4.35486e-06   1.80998e-07   1.27124e-08   2.48378e-08  -1.39937e-09       7.07964       9.40296       10.1537       10.3234       10.1389       9.34069       8.38836       7.22687       6.06998       4.77757       3.82217       2.83079       2.10322       1.43705       1.01352      0.657646      0.428534      0.263133      0.154165     0.0881109     0.0482448     0.0248710     0.0128151    0.00595214    0.00278938    0.00116004   0.000492308   0.000181332   6.52542e-05   2.17780e-05   6.50922e-06   1.71642e-06   4.21493e-07   8.27424e-08   1.43295e-08   1.58951e-09
  18  22 4010.7142    1.3448  8.4921  9.7894 -0.0076  0.1093   0.0160   0.2993    0.0674   0.0000   419.6237       5.75428       11.6680       17.5698       20.4887      -24.4301      -13.1002      -9.21185      -7.50613      -3.29620       5.37859       6.24072      0.978684      -3.78369      -1.57467     0.0819170      0.262964      0.471591     0.0216998      0.143133      0.109706    -0.0276343    -0.0202608   -0.00718938   -0.00616616   -0.00262160   0.000266420   0.000174324  -0.000230212   3.58313e-06  -1.03105e-05   6.35707e-06  -3.67936e-07  -2.58698e-08  -5.61385e-09  -7.57778e-09       8.99818       11.6600       12.9076       13.3583       12.6749       11.9173       10.6546       9.01314       7.83815       6.04016       4.88800       3.60773       2.68330       1.83891       1.30933      0.841958      0.535385      0.336712      0.192893      0.115171     0.0615041     0.0323142     0.0166510    0.00779106    0.00368107    0.00152549   0.000640808   0.000234009   8.34187e-05   2.84485e-05   8.23374e-06   2.23988e-06   5.33055e-07   1.02838e-07   1.82411e-08   2.05412e-09
  18  23 4153.8810    1.0943  9.9945  9.7385 -0.0079  0.1291   0.0144   0.3811    0.0607   0.0000   409.0387      -8.03009       47.4964      -2.76568      -3.02178      -2.20953       19.0503       9.10090      -4.08357      -5.08837      -2.54545      -4.58543     -0.678277      0.811692      0.925162       1.56472       1.06917      0.188167     -0.538214      0.104379     0.0719251    -0.0677358    -0.0108328     0.0204373    0.00324802   -0.00445551  -0.000985355   0.000302489   7.70988e-05  -9.26204e-06  -9.38465e-06   4.53461e-07  -1.89535e-08   1.14834e-07   1.93431e-08   9.55250e-10       10.9903       14.1870       15.4237       15.5784       15.4200       14.2217       12.7573       10.9320       9.29708       7.38723       5.91419       4.43318       3.19803       2.23856       1.52179       1.02002      0.656461      0.408430      0.239097      0.136851     0.0736857     0.0390968     0.0200685    0.00885927    0.00452874    0.00172009   0.000770317   0.000277480   0.000100579   3.30895e-05   9.80993e-06   2.67022e-06   6.21254e-07   1.25361e-07   2.11582e-08   2.32450e-09
  18  25 4439.4578    0.7445 14.3854  9.6113 -0.0054  0.2293   0.0110   0.6133    0.0451   0.0000   389.2378       21.2145       77.8403      -7.86482       22.8308      -4.65002       7.69196      -29.4531       28.1929      -6.28349     -0.804976     -0.151329      -11.9159      -5.20886       3.79703      -1.82781     -0.160110      0.976673     -0.323858     -0.399079      0.182934     0.0930505    -0.0875072     0.0175632     0.0213446   -0.00572294   -0.00351219    0.00107288   0.000207183  -3.58476e-05   2.14631e-06   2.72446e-06  -1.67343e-06  -3.15216e-07  -6.18950e-08  -1.76064e-09       18.4560       24.3337       26.8745       27.3509       25.9165       25.3836       21.9021       19.1500       16.3180       12.9007       10.3017       7.69024       5.74757       4.01045       2.78252       1.86161       1.19138      0.749354      0.445087      0.257551      0.142833     0.0744072     0.0378761     0.0182868    0.00817380    0.00358226    0.00144234   0.000548011   0.000195536   6.39076e-05   1.86112e-05   4.97551e-06   1.15277e-06   2.22728e-07   3.77252e-08   4.44346e-09
  19  10 2322.2971    1.1267  0.8594  9.8376 -0.0067  0.0388   0.0300   0.0706    0.1161   0.0000   437.8676      -6.07621       7.72793     -0.569132      -4.34127       4.73595      0.431860       4.34822      -1.16159       1.75265      0.529612     -0.412051     -0.114017     -0.989349     -0.912555     -0.545982    -0.0313653    -0.0563235    -0.0568563    -0.0760597     0.0149050   -0.00374113  -0.000167741   -0.00339476   -0.00107703   0.000163179   1.49610e-06   9.81468e-05   9.90971e-06  -5.60887e-06  -5.69891e-06  -1.56417e-06   7.49568e-07  -5.10309e-08  -3.02024e-08  -6.96912e-09       3.12127       3.73148       4.38604       4.10336       3.96448       4.43242       3.08475       2.92969       2.75792       1.82018       1.55421       1.31693      0.828056      0.637782      0.492704      0.254502      0.203029      0.138988     0.0723255     0.0402512     0.0277744     0.0122526    0.00660891    0.00388366    0.00183880   0.000572453   0.000342652   0.000150969   4.91781e-05   1.43202e-05   7.10137e-06   2.56991e-06   7.79867e-07   1.71418e-07   3.55149e-08   6.02650e-09
  19  13 2757.8657    2.7200  0.8679 11.1662  0.0001  0.0267   0.0649   0.0626    0.1556   0.0000   440.2099       2.68615       13.3589    -0.0843118      -1.27346      0.262292       1.91888      -2.55014      -1.69916     -0.325849       2.18821     -0.283825     -0.288090     -0.286727     -0.218845      0.120686     0.0450864     0.0297151    0.00379292     0.0721442   -0.00307113    -0.0106660   -0.00262606   -0.00102478   0.000594142  -0.000312463   2.21373e-05  -2.35396e-05   5.88148e-05   6.33153e-06   2.90275e-06  -2.11502e-06  -6.10312e-07   6.13592e-08   3.88791e-08  -3.35374e-09       2.22141       2.87591       2.99222       3.12750       3.04830       2.71560       2.55380       2.25344       1.86926       1.56072       1.21861      0.894151      0.716220      0.465826      0.336641      0.223122      0.146128     0.0890932     0.0512583     0.0333680     0.0182092    0.00957915    0.00477452    0.00266648    0.00124651   0.000567541   0.000231126   0.000103892   3.88873e-05   1.51419e-05   4.89702e-06   1.65566e-06   4.41032e-07   1.23941e-07   3.34375e-08   6.01862e-09
  19  14 2902.4768    3.3165  0.8564 11.4494  0.0016  0.0374   0.0766   0.0622    0.1626   0.0000   437.5748       4.21744       17.6953     -0.506503       1.34551       1.83715      -4.65402      -1.97522       3.65236      -2.23582     -0.345326      0.796835     -0.885799     -0.693253    -0.0365259    -0.0687480    0.00773365     0.0740784    -0.0429427    0.00486727    -0.0154682   -0.00148804    0.00314331    0.00274949   -0.00163032   0.000409643   0.000151811  -1.91330e-05   4.43979e-05  -9.35897e-06  -3.37276e-06   1.51749e-07   6.52316e-07  -2.91427e-07   2.63649e-08   7.20301e-09       2.70519       3.60002       4.36520       3.56244       4.67081       3.75587       3.27604       3.11377       2.29091       2.19449       1.43481       1.16359      0.899391      0.616679      0.439997      0.295777      0.191673      0.112209     0.0787033     0.0410161     0.0240753     0.0138544    0.00692956    0.00342255    0.00168419   0.000744645   0.000343557   0.000132185   4.79463e-05   2.12195e-05   7.41431e-06   2.10232e-06   7.45809e-07   1.98934e-07   4.66599e-08   1.03582e-08
  19  15 3046.5169    3.6835  0.8865 11.7660 -0.0070  0.0296   0.0860   0.0607    0.1831   0.0000   436.8266       1.30508       13.6188       3.91603      -4.55331      -2.51148      -2.03772       5.42820     -0.266149      -3.42251     0.0780739     -0.828530      -1.16437     -0.726445      0.192455    0.00518013     -0.261353     0.0711472     0.0127865    0.00655791    -0.0524357     0.0110322    0.00963555  -3.16962e-05   0.000805906  -6.87586e-05   7.93825e-05   9.52805e-05   8.42563e-05   1.16423e-05  -1.32936e-05   2.10528e-06   4.96856e-07   2.92143e-08  -4.00786e-09   2.51758e-09       2.35740       3.30442       3.46440       3.63513       3.42235       3.15584       2.90100       2.56243       2.03024       1.64105       1.31421      0.986539      0.722837      0.512980      0.383754      0.220571      0.164360     0.0940277     0.0611362     0.0334613     0.0191599     0.0103233    0.00605599    0.00254202    0.00137946   0.000617535   0.000291857   0.000113847   4.88259e-05   1.65167e-05   5.57337e-06   1.87353e-06   5.69841e-07   1.32759e-07   3.60345e-08   6.91925e-09
  19  16 3189.7843    3.6791  1.0919 12.1449 -0.0119  0.0313   0.0852   0.0788    0.1687   0.0000   438.1903       1.47493       14.1872      -2.76525      -5.20650      -5.07284       1.63054      -2.14466      -1.89423      0.508783      -1.93518      0.611475     -0.669888     -0.291106      0.308902      0.397694    -0.0323896    -0.0991805     -0.188178    0.00106423    -0.0363940   -0.00767597    0.00339663  -0.000835679  -9.18128e-05   0.000355689  -0.000243997   3.14216e-05  -2.96655e-05  -2.66400e-05   8.94653e-07  -1.58142e-06   1.80873e-07   9.27817e-08  -3.18716e-08  -1.54273e-09       2.75691       3.72268       3.92193       4.07818       3.70336       3.49882       3.18404       2.80154       2.30300       1.97112       1.56954       1.16258      0.819107      0.573980      0.397675      0.260863      0.165382      0.104591     0.0679582     0.0360277     0.0215615     0.0114275    0.00631197    0.00280840    0.00144452   0.000661306   0.000317057   0.000124054   5.12085e-05   1.76269e-05   6.42039e-06   1.85022e-06   5.73921e-07   1.45016e-07   3.50617e-08   7.13547e-09
  19  17 3332.7983    3.2811  1.6617 11.6164 -0.0032  0.0387   0.0618   0.0944    0.1544   0.0000   445.9454      0.660763       13.8776       1.90195       5.93992     -0.108603      -4.31089      -3.10879       1.67098       1.10898      0.612246      0.253657      -1.01974      0.567407     0.0427942      0.193146    -0.0775503     0.0370862     -0.170746    -0.0164799     0.0180745    0.00470315   0.000329295   -0.00378408   -0.00303285  -0.000661132   5.23607e-05   0.000147608  -9.13037e-05  -1.03884e-05   6.53199e-06   3.31916e-06   4.14529e-07  -2.20509e-07  -6.72775e-09   1.21391e-08       3.09295       4.09233       4.31611       4.46108       4.55080       4.11607       3.89405       3.02963       2.70465       2.24195       1.78781       1.35655      0.986156      0.729767      0.480002      0.346423      0.218107      0.144490     0.0879319     0.0517573     0.0289192     0.0160761    0.00783242    0.00419371    0.00181835   0.000923236   0.000359041   0.000173293   6.02985e-05   2.58433e-05   8.28065e-06   2.72389e-06   7.78238e-07   2.11708e-07   4.67596e-08   1.03281e-08
  19  18 3475.9425    2.6523  2.3715 11.4278 -0.0139  0.0487   0.0455   0.1233    0.1306   0.0000   434.9221      0.389233       17.6232       5.06700      -11.2772      -7.70022       2.85994       3.01022      -6.76897      -1.81920      0.409583      0.646203      0.283222      0.750634      0.179958       1.40180     -0.659905     -0.318774     0.0184854     0.0908713    -0.0298107    -0.0406811   -0.00393594    0.00963215   0.000943307   0.000168031  -0.000473066   0.000191261   2.12501e-05  -1.58610e-05   1.53667e-05   3.60989e-06  -8.65313e-08  -7.95797e-08  -6.43984e-08  -4.60851e-09       3.82432       5.11023       5.76825       5.82969       5.77029       5.12262       4.82742       3.99777       3.44973       2.72817       2.24281       1.60180       1.19990      0.885667      0.609894      0.409347      0.258537      0.172627      0.101652     0.0611072     0.0348084     0.0197233     0.0101699    0.00513731    0.00244611    0.00109756   0.000515004   0.000211889   8.50487e-05   3.05186e-05   1.07557e-05   3.39749e-06   9.65712e-07   2.70619e-07   6.00354e-08   1.24388e-08
  19  19 3619.1458    2.2546  4.1136 10.4341 -0.0008  0.0610   0.0291   0.1641    0.1248   0.0000   435.2007       1.99269       13.5633      -1.11680      -4.37874      -2.15943      -7.42955      -1.61071     -0.135314      -5.16847       1.48784      -3.07989      -1.35152      0.402736      0.489542      0.641709     -0.150024     -0.187359    -0.0392447     0.0256946   -0.00418356     0.0369559    -0.0140040    0.00185316   0.000352825  -0.000128064   0.000491854  -8.15902e-05   3.41498e-05  -6.38242e-06  -1.30123e-05  -2.83166e-07   1.25449e-06  -4.46702e-07  -7.29440e-08   1.06576e-08       4.79352       6.05734       6.72834       7.22087       6.61598       6.45874       5.81310       4.97268       4.34228       3.41567       2.74191       2.11429       1.58925       1.11746      0.797045      0.519132      0.353085      0.223000      0.136216     0.0781402     0.0436368     0.0243660     0.0131036    0.00637345    0.00318151    0.00141903   0.000653265   0.000256418   0.000105957   3.80624e-05   1.32865e-05   4.32637e-06   1.23708e-06   3.15943e-07   7.11205e-08   1.42661e-08
  19  20 3762.3653    1.8379  5.5001 10.3896 -0.0072  0.0781   0.0231   0.2052    0.0809   0.0000   443.2815     -0.291241       13.4301       5.85363      0.173714       3.31323      -13.8334      -1.56127       5.69194       13.7236      -6.43181       1.79091      0.422072      0.565267     -0.158798   -0.00830457      0.276308     0.0285038      0.116150     -0.116509    -0.0116726     0.0671310   -0.00442489   -0.00514524    0.00640075    0.00233466   -0.00201421  -0.000141201   2.73061e-05  -7.28096e-05   3.63596e-05   5.19426e-06  -1.41462e-06   3.82516e-08  -8.99669e-09  -1.60483e-08       6.17273       8.35774       8.94704       9.03796       8.92717       8.45945       7.46562       6.56795       5.58461       4.58395       3.62830       2.80575       2.02531       1.50346       1.00017      0.709685      0.448416      0.288086      0.176190      0.103366     0.0587141     0.0318980     0.0169220    0.00850258    0.00399403    0.00196497   0.000801059   0.000351651   0.000134023   5.02129e-05   1.75902e-05   5.53929e-06   1.66390e-06   4.50398e-07   9.81696e-08   2.05031e-08
  19  21 3905.5977    1.5262  7.6313  9.8682 -0.0022  0.0951   0.0166   0.2588    0.0706   0.0000   437.9948      -9.06528      -9.72228      -11.1282       5.58733      -9.80164      0.517591       7.26828     -0.480996     -0.724685       1.23692       5.81995       1.97025      -2.64420      0.986662      0.241229     -0.136883     -0.207921    -0.0868377    -0.0115483     0.0353089     0.0445395     0.0136953   -0.00620651   -0.00574278    0.00178741  -0.000875040   0.000163672  -0.000311254   5.20803e-05   3.99592e-05  -2.81193e-06  -3.76488e-07  -3.88104e-08   2.80255e-08  -2.62562e-08       7.40176       9.59464       10.8346       10.7448       10.5369       10.3185       8.87896       7.97404       6.65460       5.46514       4.26499       3.33857       2.43948       1.80010       1.27267      0.848320      0.554409      0.353718      0.217101      0.127810     0.0725018     0.0399659     0.0221917     0.0103327    0.00532446    0.00239556    0.00110268   0.000428218   0.000181089   6.28082e-05   2.25520e-05   7.21564e-06   2.09675e-06   5.44012e-07   1.23451e-07   2.40674e-08
  19  22 4049.0018    1.2376  8.7290  9.8877 -0.0035  0.1117   0.0151   0.3195    0.0595   0.0000   431.3856      -8.57350       51.1641       11.8336       7.38848      -27.0008       11.0047       1.43245       7.01322      -12.6577       9.28307      0.860088      -1.72282      0.482133       1.19114     -0.116488      -1.15519   -0.00370939      0.733212    -0.0152368     -0.118697    -0.0744333    0.00917448    -0.0180275    -0.0113168    0.00300200    0.00161254   4.59816e-05  -0.000173482   3.67378e-05   3.24751e-05   4.03241e-06  -1.62578e-06  -4.07638e-07   6.29372e-09   8.56882e-09       8.87540       12.0073       12.9697       13.2271       12.7118       12.2159       10.9279       9.62278       8.04003       6.53664       5.25084       3.95689       2.97921       2.15750       1.48308       1.02215      0.656419      0.420331      0.255148      0.149597     0.0861533     0.0461714     0.0247115     0.0122957    0.00599701    0.00274666    0.00121932   0.000508298   0.000203629   7.44376e-05   2.61460e-05   8.14958e-06   2.38937e-06   6.41981e-07   1.42754e-07   2.83282e-08
  19  23 4192.1288    1.0347 10.6556  9.7614 -0.0043  0.1371   0.0138   0.4006    0.0571   0.0000   454.5904       1.99217      -18.0307      -11.0754       11.2518       7.26740      -11.1885      -29.4228       9.61611      0.994429      -2.78596      -8.67177       2.45390      -2.49717       1.56619       1.34991    -0.0442621      -1.17089      0.244293      0.287037     0.0484196    -0.0292702    -0.0412311   -0.00563790    0.00894122  -0.000314554   -0.00569516   0.000653059   0.000525686   4.13517e-05   1.94595e-05   2.39437e-06  -5.44830e-07  -6.46461e-07  -1.99942e-07  -6.17527e-08       10.9804       14.2036       15.6876       16.0074       15.4341       14.6650       13.2335       11.7795       9.71046       8.07285       6.31210       5.00506       3.56621       2.64595       1.85429       1.23543      0.824443      0.520938      0.318104      0.187739      0.108948     0.0590005     0.0308109     0.0160896    0.00775566    0.00355812    0.00159234   0.000670920   0.000258326   9.40489e-05   3.23015e-05   1.02546e-05   3.02039e-06   7.57426e-07   1.75612e-07   3.51849e-08
  19  24 4336.0431    0.8300 12.8014  9.7385 -0.0089  0.1843   0.0121   0.5171    0.0485   0.0000   444.7103      0.525357       13.4004       9.24197      0.863993      -15.6663      -7.78098       14.3641       16.6790      -21.1512      -9.42769       11.8329       4.02705       3.58059      -3.61258       1.33316      0.655747      0.727429     -0.205411      0.420948    -0.0406176     -0.164705     0.0496385     0.0159736   -0.00968362   -0.00609413    0.00441127   0.000798702  -0.000499551  -7.32286e-05  -7.93353e-05   1.62533e-05  -1.92518e-06  -2.17867e-07  -2.09439e-07  -2.46273e-08       14.7848       18.8835       21.4947       21.2750       21.5256       19.9057       18.0751       15.5841       13.0140       10.7445       8.54551       6.44737       4.93447       3.50426       2.50521       1.71825       1.10672      0.714052      0.444865      0.262990      0.152129     0.0842169     0.0445083     0.0225113     0.0109184    0.00506640    0.00224603   0.000927677   0.000360916   0.000133609   4.58471e-05   1.41054e-05   4.01484e-06   1.05879e-06   2.44307e-07   4.70967e-08
  19  26 4622.6247    0.5678 17.9406  9.5220 -0.0015  0.3281   0.0081   0.7994    0.0320   0.0000   451.1028      -28.2608       100.654       42.5484       14.8332      -59.1196      -60.0934      -27.6330      -5.36009      -40.7758       16.5694      -1.10367       5.50447       11.4437       2.51102      -6.10507      -2.80934       1.35684     -0.428717      0.545723     -0.442467   -0.00137986      0.182816     0.0400394    -0.0242128     0.0127563   0.000313839    0.00307276   -0.00116510   0.000213876  -0.000154780   6.09659e-05   1.25699e-05  -2.64075e-06   7.67522e-08   1.85863e-07       25.7169       33.1250       37.4779       38.3601       37.2011       34.7092       31.5429       27.6321       23.1969       18.9327       15.3238       11.5837       8.59384       6.43440       4.45982       3.02585       2.04707       1.30249      0.812930      0.492918      0.285353      0.159608     0.0868100     0.0435631     0.0216003    0.00990153    0.00443655    0.00181587   0.000729538   0.000256988   8.61756e-05   2.66414e-05   7.63880e-06   1.93151e-06   4.28497e-07   8.40142e-08
  20   8 2049.9923    0.6268  0.6336  9.1566 -0.0075  0.0321   0.0190   0.0586    0.0828   0.0000   437.1956       2.67999       16.5661      -3.30574      -7.37987      -5.44738     0.0538672       1.54391      0.164861     -0.563973      -1.63124      -1.80356       1.11549      0.427603     -0.458677     0.0693271   -0.00758091   -0.00856144    -0.0476098   -0.00419936    -0.0239285   -0.00381099    0.00297216    0.00186473  -0.000217569   0.000390108  -0.000358250   8.57288e-05   7.62026e-05   4.66353e-05  -8.84187e-06  -7.88880e-06  -2.36024e-07  -3.36107e-07  -1.29743e-07   2.11857e-08       2.58913       3.09284       3.24219       3.25994       3.47049       3.56950       3.16226       2.43970       1.79333       1.66796       1.51953       1.21433      0.877897      0.535128      0.373232      0.255191      0.194651      0.146341     0.0934977     0.0567562     0.0316969     0.0168226    0.00839049    0.00448244    0.00193282    0.00107110   0.000438865   0.000219352   8.94280e-05   3.89837e-05   1.38242e-05   5.09536e-06   1.69069e-06   5.10013e-07   1.39532e-07   3.62542e-08
  20   9 2203.0900    0.8945  0.9130  9.1258 -0.0026  0.0295   0.0218   0.0707    0.1386   0.0000   435.3721     -0.752138       16.9500       6.26894      -2.98855      -1.52663     0.0860091     -0.574753     -0.456527       1.10207      0.271147      0.147573     -0.794373      0.156221    -0.0502918     -0.786604     0.0880684      0.151217    -0.0289671    -0.0205517   -0.00706764   -0.00498277    0.00233410   -0.00216087  -0.000884064  -0.000711847   0.000324435   0.000427199   8.91027e-05  -1.79470e-05  -1.44705e-06   4.75976e-06  -3.84985e-06  -8.42108e-07   3.38667e-07  -3.16693e-08       2.32943       2.97925       3.51290       3.46327       3.52480       3.19182       2.83680       2.61846       2.10441       1.67757       1.30789       1.02377      0.758479      0.586036      0.415072      0.295131      0.194115      0.124839     0.0820399     0.0471509     0.0267480     0.0151863    0.00945208    0.00432351    0.00257246    0.00120915   0.000490930   0.000296699   9.52078e-05   4.46975e-05   1.68460e-05   5.35790e-06   2.00792e-06   5.89774e-07   1.84672e-07   4.55078e-08
  20  10 2352.4137    1.2352  0.9438  9.8058 -0.0115  0.0305   0.0292   0.0669    0.1299   0.0000   433.9248       1.45375       13.7003      -1.19393      -1.11652      -2.05874       4.24543       4.62796      -1.16089      -2.30441      -3.53833      0.472565      0.738205      0.253309    -0.0893334   -0.00256365     0.0580482     -0.119871      0.149347    -0.0728429     0.0321190     0.0391542     0.0127143  -0.000296152   -0.00280557   0.000604223   9.25098e-05   0.000288291  -1.16035e-06   8.24672e-05  -1.10133e-05  -2.70640e-07  -5.73370e-07   1.74840e-07   8.42278e-09  -4.79689e-09       2.47857       3.17764       3.16256       3.28699       3.26300       3.07669       2.96399       2.60152       2.17068       1.74063       1.47398       1.10097      0.885898      0.608670      0.430817      0.321933      0.204091      0.132141     0.0849712     0.0483596     0.0301196     0.0151406    0.00906588    0.00390628    0.00244534   0.000997661   0.000564369   0.000210765   0.000105026   3.36363e-05   1.65028e-05   4.85020e-06   2.03167e-06   4.93815e-07   1.58771e-07   4.08776e-08
  20  11 2498.9091    1.5364  0.9326 10.4296 -0.0200  0.0304   0.0390   0.0692    0.1731   0.0000   434.0509       2.52344       13.8128      -3.73066      -4.45278     -0.219665       2.39468      0.415503    -0.0125710       1.10766      -1.11633      0.859179      0.530625     -0.588652      -1.14592     0.0837607     -0.114257   -0.00916191     -0.129535     0.0590715    0.00431041    0.00294483   -0.00591220    0.00238113    0.00155046  -0.000792316   0.000282389  -0.000321325  -0.000210837   7.58480e-06  -3.15246e-06  -2.56909e-06  -1.43939e-06  -9.27786e-08   7.10027e-09   7.11325e-08       2.40775       3.06226       3.16801       3.40121       3.22637       3.00585       2.88002       2.64095       2.10662       1.66942       1.42245       1.07653      0.829549      0.584431      0.458690      0.293961      0.199296      0.124032     0.0780325     0.0465663     0.0268948     0.0150656    0.00803536    0.00407577    0.00214070    0.00105643   0.000480843   0.000235000   9.61208e-05   3.75002e-05   1.38110e-05   4.77356e-06   1.59027e-06   4.94552e-07   1.42073e-07   3.80573e-08
  20  12 2644.7995    2.1049  0.9827 10.6643 -0.0018  0.0325   0.0513   0.0703    0.2314   0.0000   441.8624      -2.09664       12.3318      -5.21158       2.14553       1.35277       1.21717      -5.35390       2.80313      -3.06563       1.46738     -0.412144      0.314974     -0.289765      0.392609      0.509089      0.203980     -0.142973     -0.109016     0.0209435     0.0471901   -0.00490909   -0.00946781   -0.00870396   0.000771729    0.00109865   0.000855524  -0.000153360  -8.74285e-05  -4.10125e-06   5.82428e-06   8.58087e-06  -4.59914e-07  -3.26285e-07   9.49587e-08   5.77669e-08       2.51553       3.55400       3.56601       3.79045       3.79475       3.56633       3.13177       2.59870       2.21854       1.78963       1.51205       1.17207      0.847217      0.641010      0.402939      0.302872      0.202932      0.131728     0.0909547     0.0489599     0.0325242     0.0164198    0.00946808    0.00474386    0.00247702    0.00117261   0.000524055   0.000237520   9.81681e-05   3.98687e-05   1.53369e-05   5.66504e-06   2.08991e-06   5.52231e-07   2.10529e-07   4.71624e-08
  20  14 2935.8949    3.5227  0.8840 11.3344 -0.0021  0.0264   0.0792   0.0596    0.1948   0.0000   437.8420      -2.12321       13.9950       1.49835      0.948758      -6.95480      -1.61023     -0.601803       1.81466       2.25155       1.18204      0.301544     -0.665816     -0.536090      0.167388     0.0888451     0.0384140    0.00974543    -0.0814796    -0.0334304    0.00142563    0.00914328    -0.0154530   -0.00204144    0.00284889  -8.30701e-05  -0.000379325   0.000342716   0.000121185   7.40319e-06   5.33169e-06  -1.72439e-06   2.73461e-06   1.77955e-07  -1.07152e-07   3.76325e-08       2.06928       2.75212       2.88980       3.02354       2.82609       2.86167       2.53009       2.33203       1.90450       1.45911       1.21138      0.928057      0.675837      0.536375      0.414128      0.253002      0.178511      0.112668     0.0685123     0.0412148     0.0242235     0.0126038    0.00800169    0.00390206    0.00192965   0.000936814   0.000463880   0.000202404   8.80546e-05   3.70295e-05   1.33296e-05   4.18064e-06   1.54986e-06   5.13121e-07   1.46235e-07   3.47092e-08
  20  15 3080.3813    3.8518  0.8892 11.7933 -0.0057  0.0273   0.0875   0.0625    0.1745   0.0000   438.5793      -4.74958       12.5682     -0.441197      0.673549      -2.39054      0.179959      -2.42799      -3.50597       1.59766       1.99813     -0.977376      -1.07681      0.202053      0.581973      0.140929      0.120135    -0.0203487   -0.00929032     0.0290973     0.0342259    0.00958647   -0.00527284    0.00205863    0.00374156  -0.000554242  -0.000855427   0.000153805   9.76829e-05  -2.18291e-05  -5.49520e-06   5.36036e-06   1.17979e-06   4.94980e-07  -3.97031e-07  -1.09964e-09       2.44810       3.20179       3.30321       3.38103       3.56016       3.38941       2.97416       2.43444       1.94852       1.54725       1.26786       1.05130      0.730470      0.549589      0.364600      0.250604      0.182755      0.123898     0.0795291     0.0468546     0.0257634     0.0141996    0.00747347    0.00399441    0.00192320   0.000895738   0.000443117   0.000173356   8.32168e-05   3.04945e-05   1.19264e-05   4.19415e-06   1.36530e-06   4.62937e-07   1.36808e-07   3.27197e-08
  20  16 3224.3362    3.6494  1.1786 11.9689 -0.0028  0.0347   0.0773   0.0761    0.1593   0.0000   437.9341      -1.97282       12.1073       7.66931      0.956878      -2.30549    -0.0735763       1.01357      0.723610      -2.67361       2.11520      0.460201     -0.324809    -0.0654998   -0.00937084      0.221290    0.00155730     -0.156750     -0.126028    -0.0192818    -0.0340321   -0.00264864    0.00363030    0.00720744   -0.00424044  -6.10844e-05   0.000910379  -0.000137999   1.85890e-05   6.02682e-05   1.52970e-05   1.74387e-06   1.52983e-06   1.09462e-09   1.19164e-08  -1.08940e-07       2.71043       3.46533       3.90849       3.67992       3.93395       3.44545       3.31262       2.93826       2.44861       2.00873       1.46979       1.21958      0.911343      0.689735      0.497400      0.312123      0.233610      0.141291     0.0860481     0.0542321     0.0283814     0.0174969    0.00904696    0.00506299    0.00267667    0.00124502   0.000602608   0.000244103   0.000107600   4.23508e-05   1.70303e-05   5.79403e-06   1.88517e-06   6.76589e-07   1.76857e-07   4.60622e-08
  20  17 3368.0029    3.1865  1.7566 11.3678  0.0005  0.0373   0.0544   0.0955    0.1285   0.0000   438.8450       4.92070       9.80876      -4.10677      -5.80427      -6.70323      -2.34707     -0.469369      -2.07185      -1.25214     -0.126582      -1.52393      -1.13942  -0.000858287      0.248363    -0.0287488     0.0128674      0.101550    0.00244856    -0.0140321    -0.0373177  -7.82683e-06    0.00257489    0.00609396   -0.00337113   -0.00278816  -0.000378343   0.000542394  -7.39754e-05  -8.94370e-05  -2.32905e-05  -2.78776e-06   4.59745e-06   4.85524e-07  -2.93962e-08   2.35034e-08       2.86554       3.68250       3.89663       4.21428       3.95664       3.69600       3.48103       2.99736       2.71316       2.16698       1.85531       1.36472       1.07007      0.748234      0.530571      0.382795      0.243682      0.160754      0.100293     0.0615514     0.0367951     0.0212781     0.0108627    0.00605226    0.00294073    0.00147351   0.000693214   0.000291562   0.000132232   5.10161e-05   1.97092e-05   7.36770e-06   2.44235e-06   7.28228e-07   2.05420e-07   5.43848e-08
  20  18 3511.8459    2.6008  2.7513 11.0860 -0.0038  0.0494   0.0393   0.1253    0.1158   0.0000   436.8584      -4.63903       17.4221      -3.64017       3.37431       1.82919      -5.15779      -3.08971       3.92917      -2.14384      -4.60026       3.65470      -1.88788      0.324830    -0.0977820     -0.692076      0.586154     0.0578400     0.0182660   0.000668163     0.0295628   -0.00569949    0.00332564    -0.0167409   -0.00233951   0.000807354  -0.000180981   0.000396606  -0.000149869  -0.000101847   1.64426e-05   2.59267e-06  -3.69928e-07  -3.45106e-07  -2.69340e-07  -5.73404e-08       3.79698       5.11040       5.58588       5.71082       5.58605       5.36073       4.63107       4.16432       3.58698       2.90586       2.37758       1.78897       1.38983      0.954707      0.686333      0.490433      0.316939      0.201991      0.132034     0.0772681     0.0480397     0.0267403     0.0144126    0.00776309    0.00386640    0.00195466   0.000892652   0.000409625   0.000166651   6.80018e-05   2.50942e-05   9.46492e-06   3.31267e-06   9.37735e-07   2.87488e-07   7.30746e-08
  20  19 3655.4190    2.1223  3.9246 10.6417 -0.0055  0.0591   0.0282   0.1609    0.0978   0.0000   434.4869       9.45956       10.5430      -1.38993       11.5310      -5.77717     -0.320382     -0.421410      -1.39013      -9.53992     -0.758056       2.80381      -2.24976     -0.631748       1.59436      0.481498     -0.273728      0.397299     0.0290963   -0.00391102    -0.0143425    0.00177900     0.0214407     0.0167165   -0.00909639   -0.00230620  -0.000614794   0.000603129   0.000437220   5.18362e-05  -3.57118e-05  -1.01674e-05   7.30119e-06   1.61878e-07  -3.44894e-07  -4.07120e-08       4.45292       5.91562       6.56733       6.58895       6.70324       6.20866       5.62855       4.93773       4.12992       3.55364       2.76904       2.17700       1.62706       1.17679      0.858054      0.586569      0.396942      0.249505      0.161414      0.100199     0.0561875     0.0338275     0.0180815    0.00946317    0.00481912    0.00231198    0.00108399   0.000498755   0.000206372   8.17158e-05   3.28379e-05   1.17050e-05   3.80314e-06   1.22385e-06   3.38346e-07   8.80110e-08
  20  20 3799.1756    1.7072  5.6787 10.2907 -0.0037  0.0763   0.0208   0.2082    0.0745   0.0000   434.0340       4.85138       9.35743      -3.21148       2.67150       3.85287       2.02490      -6.03745       10.6860      -1.40345      -3.65745      -2.89550       2.43313       4.40166      -1.35763    -0.0195381     -0.265398     -0.143991     -0.175935     0.0350208     0.0491186    0.00729941    -0.0198979     0.0227382     0.0196083   -0.00321379   -0.00129173  -0.000210894   0.000264397  -5.46708e-05  -6.75389e-06   8.17845e-06  -2.77834e-06  -2.75488e-06   5.72613e-07  -2.35554e-08       5.77036       7.40196       8.43599       8.48437       8.45624       7.90160       7.24947       6.40870       5.40611       4.52470       3.60948       2.81333       2.09372       1.57397       1.10230      0.789823      0.507751      0.338347      0.211369      0.127484     0.0784299     0.0431436     0.0236760     0.0129663    0.00618958    0.00317206    0.00148500   0.000647067   0.000280365   0.000116119   4.18296e-05   1.55304e-05   5.25548e-06   1.58107e-06   4.52681e-07   1.17932e-07
  20  21 3942.8547    1.4723  7.7500  9.8522 -0.0021  0.0942   0.0163   0.2625    0.0681   0.0000   434.2527      -17.4768       33.8868      -8.39643       13.2015      -20.8242       2.57669       8.11162      -4.28208      -1.53392       5.54633       6.96048     -0.138331      0.584557     -0.826748      0.657679     -0.287809     -0.713555     -0.809049     -0.132238      0.334279    -0.0347121  -0.000340027    -0.0183279    0.00476005   -0.00427295    0.00174187   0.000178212   6.62269e-05   0.000136808  -1.47788e-06  -1.09808e-05   3.72812e-06   2.02093e-06  -5.14877e-10  -9.07688e-08       7.04832       9.26092       10.1190       10.7181       10.1744       9.84168       8.92558       7.79239       6.71520       5.58070       4.39720       3.44494       2.57524       1.97557       1.36956      0.964952      0.641131      0.416108      0.260100      0.159322     0.0950792     0.0528448     0.0299564     0.0157621    0.00796126    0.00387058    0.00188338   0.000788144   0.000352084   0.000140417   5.42235e-05   1.90249e-05   6.42198e-06   1.94661e-06   5.51431e-07   1.38207e-07
  20  22 4086.6054    1.2014  9.8812  9.7420  0.0003  0.1191   0.0140   0.3408    0.0569   0.0000   421.5540      -8.31917       30.9686      -10.1112       1.15266      -7.46249     -0.979143       7.68996      -8.64234      -3.31656      0.306322      -12.0911       2.32978       5.95884       1.77347      0.596246      -1.18468      0.753353     -0.144876     0.0311376    -0.0202618     0.0844591     0.0164720    -0.0223996  -0.000526073    0.00392561   -0.00122168  -0.000547836  -0.000404058   0.000138330   0.000153895   5.92953e-06   9.12151e-07   1.51273e-06  -1.38609e-06  -3.56713e-07       9.09688       11.8448       12.9533       13.0082       12.9947       12.3111       11.2571       10.0297       8.68234       7.00539       5.82790       4.39619       3.38433       2.50130       1.79911       1.24397      0.823710      0.535656      0.338383      0.205184      0.121067     0.0688422     0.0383925     0.0201392     0.0101655    0.00501981    0.00230609    0.00106787   0.000436910   0.000181096   6.74268e-05   2.42495e-05   8.21311e-06   2.53323e-06   7.18848e-07   1.82215e-07
  20  23 4230.0824    0.9897 11.9797  9.7356 -0.0040  0.1572   0.0129   0.4408    0.0522   0.0000   430.9434       21.5710       30.4894      -25.0713      -15.8919       23.3533       18.7831      -13.3014      -6.80691       19.1425       9.44114       6.53877       5.91194      0.227082      -1.22145       1.12342       1.08759     -0.121375     -0.635463     -0.252369    -0.0303224     0.0638543     0.0313229     0.0176413   -0.00635099    -0.0149617   0.000884350    0.00445571   -0.00195758  -0.000260084   0.000120201  -2.74611e-05   7.00757e-06  -1.86859e-06   4.70741e-07   1.60121e-08       11.6820       15.4844       17.1750       17.5026       17.5595       16.0220       15.1162       12.9298       11.1932       9.21991       7.46358       5.79895       4.49138       3.17207       2.31147       1.57361       1.10080      0.699990      0.451413      0.278986      0.160857     0.0946264     0.0506114     0.0277705     0.0138567    0.00705013    0.00323630    0.00148293   0.000609425   0.000250697   9.35116e-05   3.42566e-05   1.09166e-05   3.45758e-06   9.26372e-07   2.37073e-07
  21   7 1919.8297    0.4780  0.4837  8.9002 -0.0030  0.0252   0.0161   0.0495    0.0637   0.0000   439.5382      -5.75844       14.2758     -0.234791      -3.18204       2.22389     -0.902130      0.552122     -0.260095      -1.48323     -0.142163       1.07365     -0.451801     -0.594060     -0.568277      0.255770      0.120081     0.0589617   -0.00586039    -0.0313996     0.0232746   0.000939617    0.00896824    0.00470422   -0.00225368   -0.00169489  -0.000295240   0.000240905  -0.000139876   8.92755e-05   4.98823e-05   5.21633e-06  -3.38402e-06   7.97044e-07  -9.09298e-08  -8.24321e-08       1.86766       2.17630       2.52934       2.87430       2.50877       2.76704       2.02995       1.95315       1.89392       1.49222      0.981873      0.899199      0.713552      0.504257      0.356724      0.263233      0.156818      0.117354     0.0805935     0.0473943     0.0241957     0.0177127     0.0102686    0.00478366    0.00338021    0.00185542   0.000744949   0.000374617   0.000161548   7.53079e-05   2.33232e-05   9.24433e-06   4.18236e-06   1.52022e-06   5.28195e-07   1.49627e-07
  21   8 2077.7286    0.6426  0.7226  9.0781 -0.0049  0.0320   0.0177   0.0596    0.0849   0.0000   439.6692      -5.00195       16.9382       9.77683      0.130206      -3.68139       2.84632      -2.32468     -0.125211     -0.286762      0.655585     0.0520669     -0.314484     0.0235342    -0.0557992    -0.0767715     -0.113193     0.0601858     0.0932143     0.0962500    0.00913433   -0.00360263     0.0119893  -0.000611773    0.00353847   -0.00150638  -0.000502133   0.000120646   0.000327845  -6.75043e-05   2.07134e-05  -9.13226e-07  -3.25242e-06   7.88046e-07   7.33118e-07   2.23413e-07       2.09979       3.25494       3.31394       3.56800       3.77318       3.47707       3.29981       3.40020       2.14891       2.54816       1.18907       1.68009      0.764349      0.974670      0.506097      0.473131      0.264619      0.186343      0.109583     0.0618921     0.0381592     0.0205793     0.0107299    0.00634265    0.00282052    0.00177568   0.000885731   0.000401740   0.000226564   9.72237e-05   3.82508e-05   2.08187e-05   4.68489e-06   2.83556e-06   4.54635e-07   2.14204e-07
  21   9 2231.8808    0.9357  0.7721  9.3699 -0.0022  0.0249   0.0232   0.0608    0.1257   0.0000   439.8074       3.33393       15.5638      -3.49766       2.81753      -3.98276     -0.864009       3.39790      -1.63393     0.0677664     -0.703258       1.43200     -0.277429     -0.734256     -0.564286      0.111715     -0.138728      0.175665    -0.0975813    -0.0668930     0.0420126    -0.0305551    0.00169836   0.000876025   0.000675872  -0.000103024  -0.000549832   0.000558761   0.000114946   4.16855e-05  -3.39249e-05  -1.03211e-05   2.04837e-06   1.19183e-08  -6.21545e-08  -1.05283e-07       2.02337       2.48883       2.54588       2.64142       2.68234       2.51272       2.43103       2.13736       1.77776       1.54943       1.20092      0.948531      0.743140      0.548378      0.427125      0.294054      0.199722      0.131864     0.0795803     0.0507713     0.0313823     0.0178787     0.0107535    0.00522330    0.00281308    0.00151002   0.000684586   0.000305150   0.000158478   5.83868e-05   2.61399e-05   9.93463e-06   3.68538e-06   1.22642e-06   4.25768e-07   1.13030e-07
  21  10 2381.8264    1.2805  1.0345  9.7654 -0.0025  0.0298   0.0272   0.0693    0.1338   0.0000   438.7954       1.47309       17.9663      -5.31726      -5.13096       3.75599       4.69845      -1.55140      -3.55638       2.31130     -0.674750     -0.104904     -0.211116      0.884966     -0.531621    -0.0271664      0.518113     0.0579520     0.0417440     0.0177344     0.0316255    0.00444559    0.00170802    0.00361975    0.00202075   -0.00176406  -0.000844288  -0.000543893   8.24556e-05  -2.63737e-05  -2.60297e-05  -2.28880e-06   6.41967e-07  -7.53218e-07  -8.03718e-07   2.11945e-08       2.12910       2.96212       2.96454       2.98629       3.01706       2.97326       2.78026       2.51723       2.11451       1.70129       1.41355       1.07073      0.820912      0.664784      0.482936      0.357687      0.237200      0.151811     0.0972241     0.0571048     0.0377013     0.0202052     0.0124843    0.00658667    0.00347149    0.00174813   0.000888361   0.000383281   0.000202622   7.41651e-05   3.56575e-05   1.29423e-05   4.88047e-06   1.58305e-06   5.24259e-07   1.52412e-07
  21  11 2529.2046    1.7611  0.9735 10.3694 -0.0046  0.0281   0.0384   0.0641    0.1499   0.0000   438.8689       2.21871       12.5050       1.75432    -0.0722520      -2.07836      -2.97852       2.50685       1.11621     -0.447863    -0.0975922     -0.392469     -0.660110      0.443918      0.568705    0.00494373      0.366928      0.257233    -0.0539730     0.0275885     0.0466621    -0.0274921   -0.00286021   -0.00147201   0.000519133   -0.00144399  -0.000939996   0.000344324  -0.000248944   3.47149e-05   3.37263e-05   2.12695e-06   1.94834e-06   9.60649e-07  -4.30536e-07   5.85202e-08       2.09129       2.70113       2.82371       3.09121       3.01398       2.82882       2.76926       2.11338       2.04504       1.60843       1.37612       1.02907      0.810124      0.594596      0.413791      0.312898      0.202502      0.141338     0.0908802     0.0579428     0.0351154     0.0206258     0.0121595    0.00631312    0.00338363    0.00175077   0.000833023   0.000365863   0.000189510   7.12521e-05   3.08621e-05   1.25151e-05   4.45501e-06   1.65126e-06   4.94075e-07   1.47517e-07
  21  12 2676.0951    2.3639  0.9998 10.6666 -0.0096  0.0377   0.0534   0.0684    0.2887   0.0000   438.7939       4.16281       9.75416       4.25596      -1.07181      -2.38506      -1.51632      0.340923      -3.79055       2.42327       1.04668      0.438640      -1.51839      0.576163      0.485892     0.0653283     0.0884767      0.324594      0.135736    -0.0731678    -0.0141125    0.00638320    -0.0168249    0.00168043    0.00157327   -0.00175250  -0.000952392   0.000260130  -0.000258073   7.69732e-05   5.84830e-05  -9.50049e-06  -9.31537e-06   1.50337e-06  -8.71979e-08  -1.38694e-07       2.86865       2.86142       4.26350       4.24186       3.26786       3.83359       3.73336       2.52941       2.46091       2.49816       1.63872       1.15414       1.14855      0.766950      0.471298      0.424010      0.288280      0.148536     0.0959737     0.0804715     0.0417949     0.0205875     0.0145759    0.00908102    0.00377521    0.00173555    0.00101873   0.000569522   0.000237470   7.00460e-05   3.61481e-05   1.97384e-05   7.92926e-06   2.59437e-06   6.88219e-07   1.83361e-07
  21  13 2822.8941    2.9588  0.8562 11.2956 -0.0024  0.0311   0.0690   0.0579    0.2114   0.0000   435.6810       1.18232       11.1679       1.68745      -3.04160       3.39365      -1.40790      0.322908       1.20759       1.07998       1.36205       1.12365      0.499238       1.12581     -0.217760    -0.0314835     -0.106250      0.265796     0.0528626    -0.0411870     0.0109280     0.0120621    0.00513177    0.00461073    0.00522272   -0.00131732  -0.000172597  -3.37731e-05  -4.04190e-05  -3.80160e-05  -1.30203e-05  -1.26738e-05   5.83579e-06  -1.00201e-06  -1.75027e-07   9.78217e-08       2.00592       3.00714       3.13668       3.48915       3.27276       3.07768       2.88257       2.37505       2.20394       1.58266       1.63192      0.923388      0.907810      0.609589      0.469510      0.295855      0.216749      0.143482     0.0892523     0.0535435     0.0318371     0.0210958     0.0100481    0.00585185    0.00310923    0.00175027   0.000759120   0.000371065   0.000154217   7.79285e-05   3.20259e-05   1.28218e-05   4.66873e-06   1.65481e-06   4.56988e-07   1.48035e-07
  21  15 3113.8842    3.9196  0.8806 12.0837 -0.0090  0.0275   0.0905   0.0618    0.1520   0.0000   438.3038      -3.86983       16.8326      -1.47565       2.38639     -0.476764     -0.518838      0.292888      0.973878       1.65320       1.32406     -0.798783     -0.411957      0.375773     -0.552582      0.363271      0.544246      0.122634    -0.0475988     0.0534824     0.0501168    0.00427931     0.0159762   -0.00448199   -0.00345831    0.00263495   0.000704585   0.000371068   0.000150651  -0.000108834  -2.88648e-05  -5.10201e-06   8.96922e-06  -3.21253e-07  -1.26594e-06  -1.12359e-07       2.38127       2.95007       3.11677       3.26392       3.48713       3.20651       2.98581       2.38237       1.96603       1.54604       1.39070       1.16734      0.873830      0.565159      0.371175      0.277386      0.202834      0.143662     0.0947921     0.0628800     0.0377319     0.0205611     0.0117015    0.00535780    0.00299187    0.00145568   0.000744787   0.000364914   0.000156243   6.82765e-05   2.51634e-05   1.03201e-05   3.94148e-06   1.23389e-06   4.44733e-07   1.24561e-07
  21  16 3258.3998    3.5757  1.3797 11.5065 -0.0031  0.0334   0.0644   0.0802    0.1661   0.0000   439.6096     -0.426326       13.2259       1.33492       5.53961      -3.93762       1.46053      -3.41000      -1.36394     -0.266360     -0.851762      0.159906     -0.153959      0.217136      0.638825      0.177976      0.150540      0.122826     0.0552602     0.0768987     0.0458342    -0.0273375    -0.0171863   -0.00329052    0.00179015    0.00144431   -0.00115977  -0.000642880   0.000163226  -1.55546e-05  -1.22376e-05  -2.48672e-06   4.73878e-06   6.05599e-07  -4.66827e-07  -4.99853e-08       2.53820       3.33441       3.86579       3.93145       3.78168       3.88950       3.15969       2.75453       2.48626       1.94944       1.50852       1.29184      0.929627      0.671356      0.545121      0.363366      0.233449      0.184701      0.105496     0.0644097     0.0457579     0.0237869     0.0134662    0.00787236    0.00416468    0.00179242    0.00107896   0.000481729   0.000184291   9.04909e-05   4.02578e-05   1.37593e-05   5.02637e-06   1.88928e-06   7.38256e-07   2.01280e-07
  21  17 3402.7855    3.1368  1.8711 11.5921 -0.0014  0.0393   0.0512   0.0973    0.0985   0.0000   442.6880      -1.12229       20.3681       1.85695      -2.17403       1.55423       1.71222      -1.98224       2.32556      0.592562      0.808277       1.11049     0.0489210     -0.627296      0.940020     -0.192139      0.449723    -0.0331659     -0.198396   -0.00710750     0.0966627     0.0111219    -0.0169060    0.00906423   -0.00921864  -0.000750442   1.14575e-05  -0.000192474   8.26298e-05   1.30852e-05   5.66840e-06   4.17713e-06  -1.82085e-06   5.48404e-07  -2.71325e-07  -1.72899e-07       2.92731       3.83453       4.20940       4.39381       4.04590       4.09567       3.71159       3.28529       2.78232       2.21567       1.89449       1.50247       1.11459      0.845116      0.611807      0.418009      0.296278      0.193733      0.127172     0.0800319     0.0475966     0.0272608     0.0152474    0.00896738    0.00419458    0.00240783    0.00107876   0.000564142   0.000248556   0.000109866   4.41141e-05   1.81486e-05   6.06257e-06   2.28725e-06   6.88237e-07   2.18056e-07
  21  18 3546.9690    2.4389  3.0904 11.1995 -0.0045  0.0546   0.0347   0.1295    0.0836   0.0000   440.2754       7.77955       3.90768      0.213610       7.26491      -3.03072      -8.19938       3.75702      -3.13236       5.24481       1.01590     -0.952183      -1.60739      -1.57376      -1.41592     -0.155003      0.451335      0.254620     -0.242797     -0.152247    -0.0685644     0.0153443     0.0286703     0.0239830    -0.0100049   -0.00478133   0.000522868  -4.27530e-06   0.000154582   4.17706e-05   2.09088e-05   8.96726e-06  -4.18348e-06  -2.87218e-06  -4.29255e-07   2.94621e-07       3.83472       5.03646       5.74641       5.80936       5.97355       5.33823       5.14495       4.38580       3.78947       3.09699       2.55283       1.98939       1.54839       1.12753      0.829248      0.591951      0.393047      0.273580      0.171529      0.113622     0.0669069     0.0378574     0.0228418     0.0124319    0.00661639    0.00326990    0.00166283   0.000802353   0.000364262   0.000154587   6.40593e-05   2.51822e-05   9.18451e-06   3.18134e-06   1.02304e-06   3.04384e-07
  21  19 3691.3361    2.0249  4.6367 10.4836 -0.0005  0.0617   0.0238   0.1679    0.0835   0.0000   428.7486      -9.97544       14.4814      0.480110      -6.20137       3.24267      -1.42371      -1.99076       3.04287       3.31082       4.20442      -1.62364     -0.542639       2.31937     -0.441002       1.28388      0.491517     -0.273382    -0.0231214      0.130361     0.0439610     0.0534419    0.00607986    0.00123300    0.00360747   -0.00148567   3.43704e-05    0.00120424   8.51216e-05  -0.000291496  -8.56858e-05   5.75775e-05  -9.42637e-06  -9.29166e-07   1.16953e-06  -3.12294e-07       4.56040       5.83437       6.48357       6.66293       6.44703       6.22310       5.67692       5.10706       4.44727       3.71200       3.01108       2.44811       1.82678       1.36114      0.983678      0.701024      0.473031      0.313196      0.205428      0.125853     0.0786839     0.0452678     0.0258628     0.0142186    0.00765755    0.00372433    0.00196783   0.000907419   0.000418987   0.000177316   7.59066e-05   2.77684e-05   1.07469e-05   3.66603e-06   1.20505e-06   3.57438e-07
  21  20 3835.3891    1.6581  6.6453 10.1190 -0.0050  0.0788   0.0179   0.2234    0.0674   0.0000   438.3451       3.26914       1.80407      -5.93497       8.14962      -9.35400      -5.33359      -3.74697      -2.33536      -2.11352      -6.88771     -0.385577       3.78974     -0.220545       1.69705       1.08797     -0.427566    -0.0988600      0.439663     -0.152528      0.128090   -0.00626055     0.0156375     0.0207166   -0.00336264    0.00223728    0.00196763   0.000523497   -0.00107574   5.06140e-05   0.000135825   5.45195e-06  -1.65877e-05  -9.54511e-06  -3.29297e-07   4.09691e-07       5.84126       7.55906       8.38829       8.45658       8.47120       8.06836       7.46652       6.52131       5.67288       4.79130       3.86285       3.01987       2.33003       1.73458       1.28870      0.908004      0.609090      0.410103      0.259406      0.164178      0.100437     0.0589244     0.0334315     0.0188549    0.00968744    0.00494515    0.00242198    0.00115985   0.000514688   0.000227074   9.35798e-05   3.71982e-05   1.34671e-05   4.83109e-06   1.53378e-06   4.59605e-07
  21  21 3979.5578    1.4135  8.4262  9.9167  0.0024  0.0989   0.0151   0.2748    0.0580   0.0000   432.5081      0.482520       17.3709       10.3555      -3.11195      -17.9254      -16.5706       5.07380     -0.401049      -6.31900      -1.26673      -4.96240       3.43740      -4.29346      -2.15447     -0.222051       1.26581      0.624970     -0.544697     -0.453429     0.0305986      0.118319    -0.0415543    0.00369982   -0.00141894    -0.0118355   -0.00173853    0.00261607  -0.000233425  -0.000247283  -4.68207e-05  -2.77272e-06   2.53062e-05  -1.43229e-05  -2.08274e-07   8.14926e-07       7.02212       9.17963       10.3546       10.5185       10.3826       9.89831       9.17214       8.11129       6.91173       5.97375       4.76605       3.82754       2.85967       2.16503       1.61462       1.09448      0.766119      0.514054      0.326093      0.210240      0.126269     0.0755176     0.0430256     0.0237719     0.0123676    0.00650232    0.00313267    0.00144302   0.000698729   0.000286030   0.000124341   4.85233e-05   1.76873e-05   6.18205e-06   1.99775e-06   6.10235e-07
  21  22 4124.0213    1.1322 10.5897  9.8059 -0.0027  0.1267   0.0130   0.3601    0.0514   0.0000   451.3614       2.52989       35.6205      -15.7217      -7.04991      -16.0741      -5.18043       10.5261       11.8345      -5.26204       7.41565       4.06847      -3.49048      -2.28241      0.398430      0.879928      0.256240     -0.868764      0.220442     -0.562220      0.362628     0.0572716     -0.102625     0.0454272   -0.00825310    0.00220370   0.000205568    0.00163546   -0.00158462   0.000646226   7.39849e-05  -7.95573e-05  -2.11882e-05  -2.32305e-06  -5.85533e-06  -2.56091e-07       9.12804       11.8755       13.4302       13.7264       13.6105       12.7719       11.8881       10.3553       9.12706       7.61279       6.10233       4.93101       3.70598       2.79546       2.03112       1.44822      0.981553      0.659055      0.422111      0.266104      0.163801     0.0963590     0.0552327     0.0304249     0.0161666    0.00834859    0.00413522    0.00194440   0.000896236   0.000381866   0.000159627   6.18699e-05   2.27706e-05   7.98067e-06   2.57249e-06   7.66985e-07
  21  23 4268.1088    0.9554 13.0623  9.7523 -0.0023  0.1670   0.0114   0.4617    0.0463   0.0000   450.9465      -27.2098       15.0596       35.4325       16.1082       5.33033       5.42190       15.2234      -14.4856      -17.3605      -5.15986       15.2646      -12.0355       5.63202       1.30907      -1.72996      0.191803       1.61863    -0.0427631     -0.536193      0.185963      0.113030   -0.00977051    -0.0557511    0.00721399    -0.0193276    0.00119789    0.00244985   -0.00273578   -0.00101771   0.000374207   5.70831e-05  -2.22900e-05  -6.36009e-07  -1.52683e-06  -1.62689e-06       12.1323       16.0746       17.4847       18.2635       17.9254       17.2733       15.6814       13.7706       11.9809       9.94332       8.14544       6.55769       4.80296       3.73470       2.63824       1.94249       1.28957      0.881520      0.564117      0.360197      0.220641      0.133007     0.0753420     0.0416025     0.0223662     0.0112690    0.00560787    0.00269386    0.00118126   0.000535522   0.000215073   8.34589e-05   3.09280e-05   1.06701e-05   3.32626e-06   1.00918e-06
  22   8 2104.7245    0.6826  0.7749  9.2817 -0.0003  0.0315   0.0174   0.0584    0.0808   0.0000   438.5721      0.224502       14.9922      -1.80116      -1.06685      -4.12029      -2.24765       2.49842       1.56891      -1.40691      0.139608      0.250965     -0.237098     -0.226821    -0.0964866     -0.120013      0.169482     -0.135862    0.00302281    -0.0229690   -0.00906285    0.00522143  -0.000511298   -0.00198507    0.00361955    0.00112292   8.61126e-06   -0.00108119   0.000283351   0.000166397   5.52669e-05   9.76022e-06   3.96940e-06  -2.45372e-06  -6.30432e-07   3.88149e-07       2.57418       3.45241       4.16791       4.32914       4.07440       4.01242       3.55495       2.83258       2.53297       2.01633       1.49808       1.23636      0.971469      0.641543      0.470394      0.348333      0.224229      0.150339      0.110324     0.0679247     0.0385626     0.0247950     0.0151863    0.00762443    0.00417135    0.00259013    0.00126886   0.000544086   0.000303876   0.000138754   6.34882e-05   2.27020e-05   1.02165e-05   3.89836e-06   1.48765e-06   5.20529e-07
  22  10 2410.7645    1.3595  0.9732  9.9744 -0.0083  0.0275   0.0304   0.0660    0.1669   0.0000   439.2710     -0.130770       13.1552       2.88813    -0.0415917      -3.93466       1.30370      -2.20468      -2.38418      0.289439    -0.0554196       1.66430     -0.452378     -0.178319    -0.0710990     -0.265235     -0.246865     0.0347319    -0.0677952     0.0750783     0.0396440    -0.0129522     0.0111330    0.00140218  -0.000462956   0.000417105   0.000474472   0.000371538  -0.000408478  -7.22737e-05   2.80625e-05  -1.54231e-06   3.76815e-06   2.38909e-06   2.51054e-06   1.65335e-07       2.06051       2.56620       2.77655       2.89060       2.85548       2.66091       2.55854       2.32595       1.97132       1.65724       1.35156       1.03992      0.804760      0.624357      0.485798      0.346897      0.235019      0.155280      0.104367     0.0643882     0.0383097     0.0238853     0.0136063    0.00779023    0.00468391    0.00225325    0.00117938   0.000587316   0.000268105   0.000129433   5.51289e-05   2.49405e-05   9.25175e-06   3.45781e-06   1.28716e-06   4.02124e-07
  22  11 2559.1303    1.8239  1.0233 10.3996 -0.0032  0.0314   0.0380   0.0676    0.1454   0.0000   438.2547     -0.161703       12.2845     -0.504407      -3.52794     -0.557715       1.81715      -2.65110      -1.50462      0.197851      0.711088      0.586704     -0.114722     -0.246163     -0.297064     -0.156218     -0.428725    -0.0441520     0.0280713     0.0174373     0.0468769    0.00287584    0.00771807    0.00957189   0.000798121   -0.00307381   0.000694474   0.000601776  -0.000109920  -1.93381e-05   1.07000e-05   1.12569e-05   1.43142e-05   2.02680e-06  -4.04878e-07   3.67279e-07       2.25307       2.68359       3.18357       3.08919       3.31254       3.11838       2.61903       2.72617       2.12812       1.88328       1.59520       1.06016      0.993337      0.748350      0.516214      0.404498      0.260679      0.181512      0.125473     0.0739328     0.0480902     0.0277265     0.0150156    0.00947078    0.00582630    0.00278366    0.00135469   0.000770676   0.000352270   0.000135968   6.88898e-05   2.79637e-05   1.08191e-05   4.31874e-06   1.53712e-06   4.94159e-07
  22  12 2707.0113    2.3685  1.0073 11.0174 -0.0151  0.0297   0.0521   0.0658    0.1888   0.0000   437.9802      0.972367       13.4647      -1.47778      -3.40498       2.26020       4.64873      -1.75376       2.03558    -0.0621762     -0.530548     -0.433350     -0.146735      0.934841     0.0445541      0.170277     -0.159720     -0.128364      0.161145     0.0739306     0.0113044   -0.00340750   -0.00206698    0.00280252   -0.00464832   -0.00304533    0.00264899   0.000895974  -0.000714783  -0.000144203   6.88976e-05  -1.55845e-06  -1.34144e-05  -2.65692e-06  -9.67404e-08  -2.27488e-07       2.15311       2.69779       2.91932       3.04948       2.74168       3.02105       2.78850       2.24507       2.13938       1.76448       1.42263       1.21847      0.975767      0.653484      0.505088      0.364806      0.247147      0.164307      0.121268     0.0704804     0.0457446     0.0277619     0.0161004    0.00889723    0.00440346    0.00263957    0.00127337   0.000593169   0.000302826   0.000135536   6.06481e-05   2.27053e-05   1.01368e-05   3.63372e-06   1.41247e-06   5.55769e-07
  22  14 3001.3570    3.7283  0.8434 11.8228 -0.0007  0.0240   0.0870   0.0587    0.1770   0.0000   435.9066      -3.24570       13.3092       2.35023      -2.05572     -0.301747     -0.942552      -2.98419     -0.469422     -0.295092     0.0286668      0.860753      -1.16753      0.619524      0.708191    -0.0800364  -0.000456405      0.104390  -0.000567615     0.0138981     0.0297687    -0.0288202     0.0103190   -0.00546034  -0.000258081   -0.00103724  -0.000162940   0.000564715   4.55866e-05  -0.000177228  -6.13182e-05   3.62872e-06  -8.90575e-06   1.40967e-06   2.02540e-07  -2.77968e-07       1.71902       2.29409       2.40578       2.56528       2.59609       2.29623       2.23363       1.99131       1.77891       1.40308       1.18403      0.935878      0.736613      0.560994      0.385757      0.287512      0.209138      0.133699     0.0892172     0.0553539     0.0357168     0.0220148     0.0125951    0.00711551    0.00397931    0.00187724    0.00121766   0.000510092   0.000278678   0.000126493   5.12441e-05   2.11428e-05   9.12676e-06   2.93672e-06   1.20780e-06   3.57300e-07
  22  15 3146.9160    3.6977  1.1084 12.2585 -0.0050  0.0314   0.0787   0.0755    0.1324   0.0000   439.3657      -4.93981       14.5188      -2.77329       1.53399      -2.30742      -1.03413      0.160469      -1.67247      0.483914       2.94348     -0.819593      -2.27253      0.178256    0.00119640     -0.382292      0.297787    -0.0717467     0.0771433     0.0360932     0.0597009     0.0173658    -0.0130700   -0.00325962   -0.00847165    0.00155191   -0.00151859  -0.000297974   0.000183465   0.000161660  -7.80219e-05   1.99680e-06  -4.23600e-06  -4.16752e-06   3.51227e-07  -2.56060e-07       2.28734       3.30329       3.48831       3.78020       3.84010       3.51667       3.30608       2.74586       2.50859       1.80497       1.64868       1.16327       1.03203      0.670136      0.527651      0.363702      0.250982      0.182764      0.109082     0.0797994     0.0431333     0.0302384     0.0150750    0.00964277    0.00509812    0.00266170    0.00143423   0.000715005   0.000341555   0.000158140   6.67447e-05   2.80800e-05   1.11386e-05   4.08521e-06   1.38910e-06   4.70914e-07
  22  16 3292.1160    3.5078  1.6247 11.3023 -0.0002  0.0338   0.0572   0.0845    0.1474   0.0000   439.6840       3.42174       8.54279       1.02515      -3.78350      0.702483      -4.38947      0.324376      -1.71352      -1.68578       2.05865       2.34763      -2.48913      0.429206      0.592030      0.186919      0.247574     -0.161601     0.0700598     -0.105810    -0.0249359   -0.00301768    -0.0105125    0.00993418  -0.000260076    0.00139161    0.00250638   0.000293318   5.74082e-05  -6.30747e-05  -0.000114091   3.38903e-05   5.18695e-06  -2.95722e-06   8.57276e-07  -3.19796e-07       2.50553       3.31171       3.75261       3.91478       3.90877       3.57467       3.26513       2.98157       2.41076       2.05247       1.65431       1.30120       1.04392      0.737535      0.550407      0.402946      0.264630      0.192261      0.119552     0.0807695     0.0483484     0.0294729     0.0173735    0.00964790    0.00534997    0.00281508    0.00148020   0.000733078   0.000346378   0.000169003   7.00616e-05   3.04150e-05   1.15704e-05   4.43542e-06   1.58258e-06   5.28073e-07
  22  17 3437.1242    2.8959  2.3372 11.2246 -0.0012  0.0409   0.0411   0.1066    0.0923   0.0000   442.0488       2.71081       13.0517      0.837341     -0.105720       1.85149      -8.75838      -3.08093       3.21194       2.75549       1.69212      -3.09340      0.599737     -0.389847     -0.143211     -0.833598      0.576980      0.270178     -0.155344    -0.0683350    -0.0142824    0.00666078    0.00961168    0.00313693   -0.00866275   -0.00108278   0.000977234   0.000129737   9.82618e-06  -0.000300334   2.21239e-05   2.99528e-05   1.56558e-05   9.43943e-08  -3.88797e-07  -1.98658e-07       2.89536       3.82843       4.05914       4.21795       4.27345       4.06323       3.90293       3.45486       2.89422       2.45570       1.96212       1.65541       1.22991      0.946122      0.705539      0.518002      0.354509      0.238819      0.160965      0.105277     0.0626081     0.0386427     0.0218012     0.0127745    0.00709991    0.00357684    0.00184963   0.000920528   0.000439978   0.000215009   8.87973e-05   3.95709e-05   1.48497e-05   5.62250e-06   2.04417e-06   6.85620e-07
  22  18 3581.9913    2.2849  3.4072 11.0195 -0.0031  0.0539   0.0301   0.1331    0.0731   0.0000   439.1910       2.41586       6.37533      -9.38074       1.08626      -7.05685       5.01499      -8.30077       1.51997      -2.16863       2.67298      0.383680      0.764968     -0.979853      -1.14112      0.570297     -0.264505     -0.323489    -0.0802517      0.152921    -0.0673822    -0.0322425     0.0378582   0.000634883    0.00689214    0.00475727    0.00350131  -0.000218745   3.93873e-05   5.63672e-05  -3.53016e-05  -5.05363e-05   4.25031e-05   3.92325e-06   6.10911e-07   6.17295e-07       3.87286       4.95485       5.57683       5.60563       5.65004       5.52223       5.04833       4.44195       3.89093       3.20732       2.62580       2.14193       1.59065       1.23069      0.932873      0.672984      0.461118      0.322860      0.202391      0.128154     0.0831667     0.0506241     0.0293092     0.0166434    0.00920540    0.00474577    0.00240580    0.00122977   0.000576822   0.000248139   0.000118841   4.88190e-05   1.99834e-05   7.34381e-06   2.61944e-06   9.34061e-07
  22  19 3726.7510    1.9177  5.1846 10.3428 -0.0034  0.0653   0.0212   0.1741    0.0758   0.0000   435.2159       5.56565       27.0412       4.85404      -15.4256       14.4081       3.70581      0.504763      -5.52263       7.61585      -1.78759      -1.82192      -2.65861     -0.435450       1.99994      0.601573      -1.07703     -0.484133     -0.371850      0.373172     0.0892400     -0.226993    -0.0514237    0.00566495    0.00480553    0.00229580    0.00508768   -0.00102022   0.000260908  -0.000153459   0.000269222  -7.49586e-05  -6.41557e-05   1.52820e-05   3.72641e-06   1.62295e-06       4.61184       6.04797       6.61598       6.84664       6.71908       6.42863       6.04643       5.31565       4.73721       3.96978       3.28527       2.56125       2.04253       1.51792       1.14792      0.816602      0.570393      0.385984      0.253966      0.161617      0.100310     0.0623012     0.0357729     0.0203126     0.0115219    0.00592257    0.00309449    0.00154312   0.000736974   0.000328391   0.000148597   6.29030e-05   2.49222e-05   9.40608e-06   3.39026e-06   1.13816e-06
  22  20 3871.4619    1.5843  6.7926 10.1209 -0.0011  0.0813   0.0171   0.2268    0.0632   0.0000   442.0699       12.5165       37.0432      -9.37162      -6.83010      -7.18602      -8.20409      -3.54323       4.21145      -8.51215     -0.161810     -0.244476       1.84635      -1.07483      -1.73630      -1.39478      0.149665      0.211467     -0.698440     -0.326466     0.0873844    -0.0630865    -0.0497664     0.0114834     0.0371031   -0.00273914    -0.0111117  -7.87951e-05    0.00130795  -0.000322905  -9.33939e-05  -0.000101734   1.16772e-05  -1.36896e-05   1.65706e-06  -4.34022e-07       5.61285       7.26896       8.31346       8.52744       8.32189       8.12970       7.46862       6.67472       5.74998       4.79999       3.93712       3.19128       2.44529       1.86834       1.38781      0.986869      0.700502      0.469255      0.314886      0.205168      0.125280     0.0755744     0.0447589     0.0252297     0.0141929    0.00730844    0.00387912    0.00187458   0.000897854   0.000434526   0.000179159   8.00352e-05   3.08971e-05   1.20323e-05   4.31557e-06   1.42336e-06
  22  21 4016.0676    1.2851  8.9093 10.0247 -0.0049  0.1095   0.0146   0.2947    0.0516   0.0000   424.4769       3.70433       22.6637      -8.19698      -3.25779       11.4506       5.80826       8.87158      -3.35840       4.71401       7.09685      -2.27853      -2.21456       3.00054      -3.35358     -0.934486       1.45291      -1.39073      0.464010    -0.0414059     0.0748466    -0.0484014     0.0499994     0.0843803    -0.0128196   0.000128306    0.00562482   -0.00137102   0.000536158   0.000244925   0.000126148  -8.87530e-05   9.33713e-05   3.90393e-07   4.46087e-06  -1.92339e-06       7.34355       9.78080       10.9400       11.1108       11.0850       10.4211       9.93079       8.75235       7.93059       6.46712       5.37647       4.40335       3.34241       2.60056       1.87997       1.39905      0.946996      0.668627      0.423776      0.276974      0.173429      0.106314     0.0623106     0.0361015     0.0193279     0.0105855    0.00553417    0.00272031    0.00129534   0.000618840   0.000260401   0.000112577   4.48282e-05   1.70338e-05   5.81615e-06   2.04240e-06
  22  22 4160.9210    1.0661 10.4456  9.8460 -0.0061  0.1271   0.0124   0.3608    0.0479   0.0000   435.3337      -25.9876       15.6839       3.52462       24.9672      -21.2500      -5.24970      -2.59989      -2.09928      -13.5698      -2.55261       4.99912     0.0712273      -1.41900      -1.16252    -0.0984322      -2.52899      -1.07036      0.619431      0.565211     -0.350837     -0.121881     0.0167761     0.0569892     0.0497250    0.00876917   -0.00512295  -0.000961852    0.00508392  -0.000662724  -0.000222595   0.000347491   0.000130924   9.62840e-06  -3.47312e-06  -1.42850e-06       8.76300       11.3557       12.9733       13.2630       13.0616       12.7694       11.6580       10.4051       9.01012       7.67313       6.12722       4.90058       3.92916       2.96685       2.17471       1.57938       1.12472      0.757982      0.502599      0.332653      0.204315      0.124586     0.0743341     0.0426736     0.0235273     0.0128549    0.00656694    0.00333994    0.00157352   0.000746577   0.000316879   0.000136674   5.29715e-05   2.12773e-05   7.19538e-06   2.43732e-06
  22  23 4305.5637    0.8683 12.6741  9.7656 -0.0050  0.1647   0.0109   0.4693    0.0438   0.0000   424.5021      -4.32544       54.9470      -12.7158       14.7551      -46.2039      -35.7688       19.3843      -31.7263       4.25308      -7.57066      -2.51132      -10.7745     -0.974767       7.18377      0.288076      -2.67879    -0.0823266      0.320951     -0.375430     -0.614625      0.397085      0.100564    -0.0519934     0.0256651     0.0344985   0.000490201    0.00414144    0.00100588   -0.00296706   -0.00112463   0.000131143   0.000107775   4.18771e-05  -1.58038e-05  -2.43296e-07       11.1248       14.8105       16.4495       17.1837       16.8450       16.3087       14.8611       13.4052       11.6149       9.95194       8.08273       6.53472       5.16801       3.84917       2.84037       2.05476       1.44353       1.00179      0.653967      0.428179      0.272295      0.165993     0.0981204     0.0566830     0.0309268     0.0172060    0.00857577    0.00453040    0.00211452   0.000974992   0.000431883   0.000181551   7.14338e-05   2.80543e-05   9.15453e-06   3.22318e-06
  22  24 4450.2853    0.6987 14.3634  9.6989 -0.0024  0.2131   0.0093   0.5716    0.0368   0.0000   457.1692      -16.9874       9.82167       2.00449      -3.75564      0.432237      -23.7820       4.55704      -17.8328      -5.16636      -3.13522     -0.949352      0.204534       7.25934       4.74904      -4.20021      -5.05482     -0.232941       2.17589      0.246786     -0.402010      0.315167     0.0287460     -0.194110    -0.0232334     0.0428341    0.00455625    0.00872415    0.00344445  -0.000230237   0.000923181   4.16927e-05  -0.000119146   0.000101688  -3.21804e-05  -5.89369e-07       14.2815       19.1132       21.2703       22.0847       21.9568       21.0022       19.3858       17.2069       15.1351       12.7713       10.4784       8.37703       6.53968       5.01456       3.69397       2.72527       1.88766       1.30267      0.860776      0.563831      0.354709      0.215607      0.130655     0.0756690     0.0420142     0.0228598     0.0120085    0.00590859    0.00291871    0.00134235   0.000596824   0.000244411   9.94149e-05   3.70538e-05   1.24384e-05   4.18363e-06
  23   8 2131.0933    0.7577  0.6997  9.3748 -0.0117  0.0253   0.0194   0.0563    0.0877   0.0000   436.2562      -2.11511       15.6378       1.95903     -0.625844      -1.33342       2.12489       5.75527       2.02360      -1.00450      -1.87854      0.511825     -0.406149      0.214095      0.100706     0.0727185     0.0417133     -0.115875    0.00994738     0.0399240    -0.0254057     0.0280718   -0.00105968    0.00377231   -0.00519651    0.00550428   0.000112167  -0.000486382   6.02218e-05   7.15037e-05  -1.66190e-05  -3.13653e-05   4.24558e-06  -1.03537e-06   1.88116e-06  -5.23060e-08       1.54216       2.27471       2.20567       2.41225       2.50037       2.25934       2.21696       1.90907       1.73261       1.38533       1.11295      0.863425      0.684786      0.557416      0.415397      0.309429      0.210258      0.148254      0.105469     0.0662296     0.0430164     0.0243671     0.0157322    0.00874341    0.00519642    0.00306919    0.00148047   0.000881272   0.000361174   0.000195151   8.85364e-05   3.60686e-05   1.78822e-05   6.22356e-06   2.42345e-06   9.14806e-07
  23   9 2287.4526    1.0296  0.8893  9.7818 -0.0083  0.0270   0.0236   0.0625    0.1074   0.0000   435.8033      -3.50377       16.5393       2.20183      -3.01942    -0.0593793       4.95001     -0.858703      -1.70378      0.245207       1.97576       1.30580      -1.14342     -0.102270    -0.0436590     -0.846352     -0.155718    -0.0670089     0.0217879    -0.0783691     0.0147027    -0.0189691     0.0200772   -0.00476842   -0.00638375   0.000417627   -0.00298436   -0.00103669   0.000308691   0.000113902   7.26608e-05  -1.03075e-06  -1.10015e-05   8.27238e-06  -3.52122e-07   4.44477e-07       1.74207       2.24611       2.53559       2.56051       2.63200       2.48834       2.38026       2.02418       1.84645       1.58449       1.29663       1.06875      0.787921      0.616007      0.477750      0.333821      0.256847      0.157592      0.110041     0.0703669     0.0470981     0.0271580     0.0179138     0.0103537    0.00573877    0.00329541    0.00170998   0.000901542   0.000417308   0.000212344   0.000103696   3.91711e-05   1.98467e-05   7.48985e-06   2.96626e-06   1.14719e-06
  23  10 2439.1772    1.5024  0.8784  9.8494 -0.0066  0.0287   0.0333   0.0589    0.1800   0.0000   441.9365     -0.776445       14.4406       1.00050      0.741157      -3.54796       1.07344       1.70194       1.52438      -1.02939      -1.53685       1.54392     0.0282754      0.605163    -0.0525708      0.398020   -0.00387369      0.264463    -0.0568697    0.00453925    -0.0436740     0.0397238   0.000203714    0.00138058   -0.00939931    0.00330393    0.00308857   0.000270181   0.000338755  -0.000130747  -2.11061e-05   5.27302e-05   1.13419e-06   3.47338e-06  -3.65043e-06  -1.31328e-06       1.74214       2.44128       2.86921       2.63986       2.89282       2.69796       2.38902       2.41652       1.81797       1.72432       1.35761       1.12381      0.913960      0.644844      0.520723      0.382118      0.243661      0.208157      0.112334     0.0819490     0.0568996     0.0276387     0.0206432     0.0113276    0.00549614    0.00375775    0.00172146   0.000886354   0.000491264   0.000224929   9.85881e-05   5.16162e-05   1.85896e-05   8.60207e-06   3.03749e-06   1.13982e-06
  23  11 2588.5645    1.9121  1.0437 10.3764 -0.0044  0.0293   0.0375   0.0631    0.1572   0.0000   440.7829      -1.88624       11.5187      -3.30246      -4.44214      -2.30648      -2.74537      0.478090      -2.47911      -1.34444      0.395267       1.76137      0.786299      0.137102     -0.154374      0.102657     -0.103521     -0.200106    -0.0192018   -0.00106325    -0.0209543     0.0198125    -0.0214925    0.00301859  -0.000914013   -0.00116714   -0.00211822   0.000106227  -1.88208e-06  -0.000353307   2.25730e-05  -1.99418e-05  -3.06640e-05  -2.05772e-06   5.86202e-07  -3.89879e-07       2.14825       2.69347       3.06264       3.38850       3.10491       3.05603       2.93898       2.48499       2.13142       1.87902       1.47599       1.11622      0.927251      0.732170      0.544975      0.347749      0.283943      0.192553      0.124614     0.0788239     0.0569301     0.0333189     0.0179581     0.0109454    0.00691414    0.00363487    0.00169135    0.00100396   0.000523550   0.000255089   0.000101155   4.25335e-05   2.14184e-05   8.99153e-06   3.58528e-06   1.37842e-06
  23  12 2737.5339    2.4707  1.0116 11.0376 -0.0054  0.0292   0.0539   0.0622    0.1631   0.0000   437.9681       1.38881       17.6817      -2.11149      -4.22908      -1.54138       1.07309      -1.81648      -4.69305       1.63302       4.48500      0.394429    -0.0379673      0.146518      0.800646     -0.312192      0.118199      0.143218     -0.246131     0.0747065     0.0303177   -0.00960688    -0.0243908   -0.00727249   -0.00266629    0.00111660   0.000705750   0.000188972  -0.000347958  -3.99035e-05   5.14340e-05   4.34720e-05   7.38806e-06   1.68058e-06  -4.08826e-07   1.37569e-06       2.02707       2.68387       2.86400       2.75345       2.88710       2.84858       2.57406       2.45873       2.07382       1.77984       1.59331       1.20543      0.971110      0.741267      0.559459      0.390512      0.272994      0.189978      0.134751     0.0870029     0.0541275     0.0341291     0.0186874     0.0116062    0.00657142    0.00347763    0.00194755   0.000950367   0.000459755   0.000245014   9.15679e-05   5.25289e-05   1.81352e-05   8.83955e-06   3.02238e-06   1.12210e-06
  23  14 3033.3412    3.6486  1.0860 11.6210  0.0056  0.0300   0.0752   0.0692    0.2456   0.0000   440.7240       3.10823       11.8729       1.60456       2.41072      -2.20739      -3.82020       1.65338      0.317831       1.14556     -0.696783      -1.53615     -0.974163      0.545417      0.619255     -0.254468     0.0574525      0.101422     0.0814671   -0.00488511     0.0103228    -0.0200606    -0.0130637  -0.000589400   -0.00620945   -0.00124367   0.000757833   0.000641713  -0.000813434  -0.000224148   0.000179044   1.16335e-06  -1.43716e-05  -2.28943e-06  -2.55598e-06  -2.21172e-07       1.83442       2.75741       2.79924       3.05774       2.96895       2.72052       2.76013       2.15557       2.22295       1.60901       1.57786       1.10941      0.986790      0.662209      0.526574      0.373286      0.256828      0.178707      0.118030     0.0810827     0.0471899     0.0327331     0.0174442     0.0112876    0.00600593    0.00336389    0.00180622   0.000883888   0.000472793   0.000206190   0.000110322   4.26234e-05   2.08204e-05   7.51572e-06   3.01812e-06   1.12095e-06
  23  15 3179.6090    3.8230  1.1097 12.2146 -0.0169  0.0322   0.0800   0.0700    0.1588   0.0000   440.8057      0.489756       12.9406      0.738240       1.26769       2.34190      -1.12284       2.22533       3.33289       2.22784     -0.876316      -2.41254       2.97732      0.865832      0.669879     -0.507185     0.0161401      0.407393    -0.0408828    -0.0741571    -0.0586657     0.0211630     0.0121939    -0.0128984    0.00552738   -0.00295064  -0.000988783   0.000878897   0.000396348  -2.42635e-05  -9.90209e-05   7.20060e-05   1.04812e-05   1.35914e-06  -1.34442e-06  -1.75727e-06       2.04356       3.19784       3.16788       3.54834       3.37715       3.15369       3.04024       2.51043       2.42185       1.82004       1.77203       1.22832       1.10160      0.742140      0.585259      0.417283      0.283927      0.209853      0.129662     0.0929024     0.0525642     0.0385924     0.0190703     0.0139370    0.00634928    0.00422309    0.00195086    0.00109709   0.000520656   0.000248159   0.000117538   5.01672e-05   2.20175e-05   8.49029e-06   3.25903e-06   1.14168e-06
  23  16 3325.4061    3.4134  1.5894 11.5500 -0.0055  0.0333   0.0569   0.0814    0.1224   0.0000   443.6567      0.746094       18.4974      -3.42270     -0.141369      -4.88864      -1.96703     -0.575682       2.33501      -4.23583      0.541678      -1.27144     0.0461140      0.212620      0.183840     -0.288437    -0.0319914      0.188273      0.161252     -0.108418    -0.0818896     0.0702854     0.0136074   -0.00471396   -0.00467433    0.00459872   -0.00335794    0.00136056   6.25657e-05   0.000200387  -7.61145e-05  -0.000109630   3.22936e-05   1.13353e-05  -3.70097e-06   1.60044e-07       2.22769       2.88029       3.10305       3.24229       3.32307       3.16515       2.94052       2.70462       2.25706       1.90362       1.65074       1.32303       1.03129      0.766134      0.610044      0.426881      0.305590      0.212181      0.145882     0.0924738     0.0622078     0.0370770     0.0232454     0.0133914    0.00761457    0.00411177    0.00222832    0.00115724   0.000538203   0.000275516   0.000125766   5.77828e-05   2.39688e-05   1.02994e-05   3.62892e-06   1.31009e-06
  23  17 3471.0897    2.7300  2.6100 11.0771  0.0001  0.0460   0.0358   0.1089    0.0845   0.0000   440.2588       2.50906       10.0754       1.78090       1.12306       2.66165      -4.37786     -0.967761      -1.32364      0.376574       1.65072     -0.740762      -2.02535      0.233734     -0.528614     -0.436341    -0.0159104      0.442898     -0.344375     -0.156623     -0.124912   -0.00708788     0.0305902    -0.0155029    -0.0113760   0.000331490    0.00292188  -0.000849362   0.000666800   0.000527990   0.000260867   7.43560e-05  -1.23591e-05  -1.14805e-05   5.08533e-06   1.43655e-06       2.76591       4.02736       4.28646       4.62837       4.43827       4.25400       3.98334       3.55657       3.06935       2.67001       2.18174       1.72886       1.39593       1.06348      0.790377      0.582081      0.395004      0.291085      0.191196      0.123067     0.0822702     0.0488499     0.0305341     0.0172690     0.0102761    0.00559135    0.00306293    0.00148606   0.000834733   0.000364288   0.000171284   7.87507e-05   3.29677e-05   1.35580e-05   5.27940e-06   1.87906e-06
  23  18 3616.5336    2.2307  4.0218 10.7048 -0.0046  0.0563   0.0261   0.1427    0.0737   0.0000   443.3900       5.59785       16.9063      -6.36286       1.13505      -5.56734      -3.71983      -6.11807      -4.31573       3.63717       2.69245      0.617387     -0.661193     -0.940571       3.79812     -0.126859     -0.654485     -0.680412    -0.0276365     0.0613466     -0.150697     0.0202887     0.0246086     0.0544138    -0.0199419    0.00528695  -0.000905282   -0.00300356   0.000883423    0.00145948  -0.000407647  -0.000210087   1.39657e-05  -2.00252e-05   6.21018e-07  -1.08204e-07       3.70743       4.78332       5.42575       5.59088       5.57960       5.44183       5.00660       4.42926       3.93385       3.23004       2.86903       2.21547       1.79970       1.32772       1.00946      0.725418      0.527831      0.357074      0.241270      0.160859      0.103601     0.0630185     0.0395820     0.0233734     0.0125770    0.00719253    0.00386870    0.00191667    0.00100266   0.000462870   0.000222094   0.000102826   4.17092e-05   1.66506e-05   6.97175e-06   2.46377e-06
  23  19 3761.9301    1.8346  5.4127 10.3260 -0.0035  0.0671   0.0204   0.1793    0.0730   0.0000   435.8185      -2.36154       22.1719       6.56458      -13.8477      -20.8738       2.37639      -1.52207      -6.68068     -0.782661       4.89727      -1.96740      -2.17176       1.57185       2.53165      0.755327     -0.425359     -0.512840     -0.144456    -0.0890642     -0.201716     0.0597888     0.0138979    -0.0106248   0.000467892   -0.00392618   0.000204297    0.00606611    0.00114975  -0.000346764   5.14154e-06  -0.000358636   4.74207e-06   1.64435e-05   2.94659e-06   2.15414e-06       4.60095       5.94177       6.77110       6.72705       6.93465       6.39869       5.99116       5.37189       4.86653       4.18143       3.40920       2.83581       2.20344       1.70411       1.23142      0.906284      0.625673      0.438015      0.295194      0.195200      0.124627     0.0766137     0.0458385     0.0272585     0.0154660    0.00865601    0.00456410    0.00241102    0.00118094   0.000574405   0.000267346   0.000116587   5.01911e-05   2.02435e-05   7.68453e-06   2.90294e-06
  23  20 3907.0860    1.5025  7.4584 10.0462 -0.0030  0.0860   0.0160   0.2327    0.0607   0.0000   433.6251       1.79268       25.0274      -2.53918      -7.98208      -3.64917       13.4453       12.8535       20.2183      -10.4675      0.901980     -0.619527     -0.747229       2.99130       1.17513       2.19337       1.00733      0.267013     -0.920904    -0.0548457     -0.115877     0.0482119    -0.0617785     0.0492979    0.00988259     0.0290551    0.00612595   -0.00654493    0.00159760  -0.000912609  -3.96634e-05   0.000159661   4.02525e-06  -1.25763e-05  -5.66920e-06  -2.48200e-06       5.75262       7.43226       8.47033       8.55722       8.82566       8.30979       7.66938       6.89428       6.21262       5.17598       4.35372       3.52740       2.75016       2.12939       1.60262       1.14967      0.829953      0.568724      0.386811      0.257328      0.164473      0.100083     0.0626133     0.0360990     0.0205944     0.0118339    0.00613558    0.00318969    0.00163993   0.000773239   0.000355181   0.000165040   6.84870e-05   2.73707e-05   1.05813e-05   3.89322e-06
  23  21 4051.9694    1.2161  9.5786 10.0112 -0.0028  0.1115   0.0138   0.3166    0.0481   0.0000   444.2881       28.5538       5.06414       11.5020      -1.44326      -9.27474      -10.8866      -5.27167      -5.68358       10.8134      0.400513      -1.45620       1.42444      0.294441      0.773519      -3.29740       1.10921      0.513519     0.0819922     -0.274610   -0.00755410    -0.0666046     0.0278594    -0.0711921     0.0255742    0.00563035    0.00455217   -0.00121040   0.000825469   0.000657859  -0.000173898   0.000320307   4.49579e-05   3.92140e-06  -4.15345e-06   7.54963e-06       7.35807       9.79955       10.8747       11.1703       11.5390       10.8070       9.97435       9.11102       7.93802       6.71141       5.59235       4.52570       3.48303       2.75723       2.06682       1.52117       1.06128      0.741108      0.517093      0.330844      0.216350      0.132088     0.0813360     0.0475308     0.0275916     0.0154632    0.00811428    0.00432591    0.00209731    0.00102976   0.000471352   0.000213526   9.16714e-05   3.77540e-05   1.32111e-05   5.01551e-06
  24   8 2156.7170    0.7993  0.7819  9.3673 -0.0083  0.0251   0.0185   0.0560    0.0881   0.0000   442.4407       1.62297       12.6205      -1.18158      0.109227       2.44239      -4.88832      -1.15692      -1.59744     -0.221791      0.726143      0.628850     -0.435978   0.000699452     -0.165426     -0.492177     0.0765036    -0.0203287     -0.121013      0.161098     0.0243267     0.0199438   -0.00521159     0.0209276   -0.00740139    0.00224987   -0.00193506    0.00160635    0.00135563   0.000142784  -5.65450e-05   0.000123600   2.22414e-05   1.01991e-05  -4.21663e-06  -7.15328e-07       1.67760       2.22935       2.31976       2.37585       2.34410       2.26025       2.28041       1.87609       1.76617       1.52692       1.33557       1.14303      0.888727      0.692832      0.505559      0.344183      0.254830      0.168744      0.124070     0.0836971     0.0579991     0.0342591     0.0213630     0.0127670    0.00717761    0.00425641    0.00214874    0.00127168   0.000588161   0.000313646   0.000144753   7.18851e-05   3.03207e-05   1.34869e-05   5.46825e-06   2.28228e-06
  24   9 2314.2876    1.1329  0.8707 10.0091 -0.0132  0.0275   0.0254   0.0597    0.0949   0.0000   441.7482      -3.72773       13.5325       1.67542      -4.48038      0.859962     -0.497367      -4.47382      -2.21707      0.719368      0.830033     -0.274255     -0.602529     -0.163846      0.880616     -0.258699      0.577322    -0.0836418      0.239819    -0.0471944    -0.0443927   -0.00861492    -0.0320621   -0.00189357  -0.000200153   -0.00473575    0.00116624   -0.00113269  -0.000230757  -0.000140212   0.000465120  -7.91800e-05  -5.98230e-05   2.41199e-05   4.30277e-06  -3.15387e-06       1.62200       2.19733       2.42308       2.43686       2.59684       2.44026       2.22789       2.09934       1.68685       1.54560       1.38034       1.06083      0.854572      0.670539      0.457471      0.399199      0.248889      0.192468      0.125547     0.0827698     0.0555050     0.0356396     0.0231989     0.0130663    0.00868243    0.00439833    0.00257495    0.00133322   0.000650129   0.000357978   0.000158576   8.25778e-05   3.48204e-05   1.57439e-05   6.40224e-06   2.51080e-06
  24  10 2467.0286    1.5990  0.9829 10.0817 -0.0009  0.0265   0.0329   0.0670    0.1684   0.0000   437.5919      -4.35257       15.2079      0.494488       1.14657       2.24066      -3.74510      0.785731      -1.57463      -1.81239      0.598421      0.987260     0.0637816     -0.196716     -0.515746    -0.0142164     0.0836966      0.127940    -0.0533004    -0.0814715    0.00514967     0.0396148     0.0442715   -0.00136067   -0.00997307   0.000877287   -0.00321253   0.000379323  -0.000374703  -0.000646310   0.000239050   3.42879e-05  -1.88048e-05  -1.90676e-05  -4.89318e-06  -8.91925e-07       1.65278       2.23103       2.38254       2.46732       2.56250       2.44579       2.26432       1.86705       1.75520       1.56246       1.30780       1.07884      0.815368      0.625298      0.482989      0.345204      0.278284      0.173971      0.122714     0.0793168     0.0507100     0.0339684     0.0221292     0.0136242    0.00778223    0.00451315    0.00243754    0.00128032   0.000658804   0.000339915   0.000154454   7.41468e-05   3.32075e-05   1.44880e-05   5.60460e-06   2.27532e-06
  24  11 2617.5467    2.0436  1.0020 10.9622 -0.0136  0.0298   0.0446   0.0667    0.1494   0.0000   437.9804     -0.960621       17.4367      -1.30233      -3.59307       4.96568      -5.54466       1.55201       3.98798      0.215446      -2.40181      -2.54773       1.57399      0.657444      0.418901      0.556488     -0.264857     0.0583717     0.0709628    -0.0269937    0.00682002     0.0323826    0.00677126    -0.0237334    -0.0137770    0.00872867    0.00108273   0.000990669  -6.95882e-06   0.000101750  -2.49898e-05   9.83115e-07  -1.82302e-05  -1.50873e-05   1.31930e-05   4.16481e-06       1.72978       2.53408       2.59675       2.71566       2.63020       2.80282       2.51858       2.24735       2.07125       1.54800       1.43941       1.14278      0.907825      0.673546      0.556722      0.398362      0.279204      0.213026      0.138329     0.0941806     0.0630405     0.0369926     0.0247212     0.0135628    0.00859295    0.00436950    0.00260212    0.00138187   0.000679926   0.000343984   0.000164003   7.96835e-05   3.50002e-05   1.54165e-05   6.41798e-06   2.44228e-06
  24  12 2767.6128    2.6839  0.9934 10.9683 -0.0030  0.0264   0.0542   0.0614    0.1697   0.0000   439.0269      -1.51932       18.6040      -1.43942     -0.374481      0.656899    -0.0540181    -0.0718466      -1.25213      0.710751       1.93218      -1.26096      -1.14650      0.287147     -0.352320    -0.0130841      0.172538      0.289473    -0.0282704    -0.0319594   -0.00611598    0.00554014    0.00554116    -0.0237774    0.00215358   4.53166e-05  -0.000219322    0.00153107  -2.15183e-05  -3.09816e-05   0.000147215   0.000107375   1.89093e-05   2.54826e-06   4.92657e-06   1.04150e-06       1.78864       2.35640       2.39045       2.53828       2.80613       2.45106       2.39320       2.01373       1.94698       1.64244       1.34730       1.11179      0.851543      0.720389      0.488598      0.377233      0.264882      0.184728      0.129740     0.0877932     0.0576977     0.0350190     0.0223735     0.0128929    0.00771088    0.00450152    0.00242799    0.00132993   0.000683915   0.000335839   0.000164216   7.52467e-05   3.15813e-05   1.37531e-05   5.17155e-06   2.03304e-06
  24  13 2916.8907    3.5519  0.8385 11.5796 -0.0057  0.0257   0.0787   0.0563    0.1874   0.0000   440.6436      0.165776       14.6099       4.71275      -2.39117       2.35378     -0.418170    -0.0458792       1.68858       2.10083      -1.05118     -0.836940     -0.295056     -0.217468      0.586513     -0.216067      0.110257      0.273343     -0.345536     -0.183212   0.000870931    0.00867021     0.0212252    0.00327080   -0.00926019    0.00854473   0.000792340   0.000727358   0.000488732   0.000528208   3.56856e-05  -5.09084e-05   2.86211e-05  -7.05264e-06  -4.08316e-06   1.00556e-06       1.71043       2.28662       2.44015       2.43192       2.60698       2.23261       2.49262       2.10819       1.80503       1.51878       1.15826       1.05413      0.773276      0.639939      0.486417      0.355960      0.259347      0.177070      0.134370     0.0843440     0.0550694     0.0345729     0.0201639     0.0125283    0.00671588    0.00380829    0.00209035    0.00114635   0.000578879   0.000288437   0.000134761   6.68024e-05   2.96549e-05   1.36306e-05   5.59731e-06   2.07075e-06
  24  14 3064.9479    3.7948  0.9274 11.9390 -0.0015  0.0253   0.0840   0.0591    0.2121   0.0000   436.7831       2.40479       13.8274       2.35782       1.00907       3.12791     -0.196923      -2.94187      0.915540       3.39829     -0.792107      -1.03607     -0.467463      -1.13824     -0.506849     -0.201934      0.183913     -0.483386     -0.122561   -0.00297234    -0.0600887    -0.0303450   -0.00360215    0.00272645    0.00709006   -0.00323744   7.71775e-06   -0.00260889  -0.000287642   0.000369459   6.14752e-05  -7.82362e-05   5.19621e-06  -1.58748e-05   7.61340e-06   1.28490e-07       1.64069       2.20656       2.28210       2.50029       2.44640       2.46837       2.22926       2.06017       1.73835       1.48689       1.25013       1.00049      0.852837      0.620948      0.478435      0.352578      0.241300      0.175472      0.128672     0.0821798     0.0570297     0.0344074     0.0220267     0.0123272    0.00762517    0.00412667    0.00236269    0.00119259   0.000673817   0.000302397   0.000159555   7.07335e-05   3.16863e-05   1.41590e-05   5.71722e-06   2.10246e-06
  24  15 3211.9004    3.6876  1.2785 11.8529 -0.0068  0.0304   0.0686   0.0735    0.1929   0.0000   441.2683     -0.688813       14.2139      -5.51633      -4.52803       2.04288       2.50376      -3.64943      -3.87963      -1.14441      -2.11277      0.530141     -0.391806      0.608741     -0.181147     -0.150254    -0.0293564     -0.174370  -0.000216652     -0.101353    -0.0472383    0.00390472    -0.0135402  -0.000939408   0.000188423   -0.00783196   0.000179784   0.000933175   -0.00146105  -2.07424e-05   0.000171139  -6.38742e-05   1.45094e-05  -7.31267e-07   6.85948e-07  -3.14917e-07       1.90711       2.53358       2.70693       3.04090       3.02840       2.84254       2.71111       2.33226       2.13790       1.88060       1.39718       1.27342      0.947073      0.759401      0.597981      0.396517      0.306497      0.210698      0.149668     0.0992620     0.0636695     0.0434817     0.0239830     0.0154022    0.00921439    0.00504875    0.00286924    0.00156333   0.000829452   0.000405409   0.000197843   9.47605e-05   4.02384e-05   1.65219e-05   7.90243e-06   2.89891e-06
  24  16 3358.4209    3.1873  1.7329 11.5526 -0.0041  0.0344   0.0513   0.0867    0.1134   0.0000   439.4071     -0.521214       13.6876       5.24371      -3.23600       2.48742       3.27220      -1.07321      -2.57005      -2.35384      -3.36961       2.71369       1.65613      0.504410      -1.18200      0.820962     -0.103074     0.0596794     0.0443366     0.0865592    0.00330069     0.0419125    0.00224926   -0.00508496   -0.00238045    0.00466798    0.00703955   -0.00144693   0.000530266   0.000112803   8.33789e-05  -6.43945e-05   9.66303e-05   1.96375e-05  -8.71878e-06  -2.54434e-06       2.36195       2.97070       3.36536       3.51547       3.51462       3.25271       3.11186       2.88850       2.47425       2.18333       1.73233       1.46052       1.15826      0.862999      0.674461      0.503522      0.370479      0.253344      0.170736      0.108526     0.0764323     0.0453213     0.0283913     0.0170219     0.0104914    0.00577787    0.00320443    0.00169626   0.000884163   0.000439032   0.000229819   0.000108173   4.65792e-05   1.99403e-05   8.47646e-06   3.28635e-06
  24  17 3504.7079    2.6296  2.8343 11.1267 -0.0025  0.0437   0.0333   0.1144    0.0768   0.0000   439.4591       3.93385       11.8931      0.476831       10.2022      -6.39728      -6.53025      -5.34084       1.79700       1.17688      -3.62949      0.429727      0.221760     -0.773336      0.625659      0.126307     -0.340741     -0.325274      0.199754      0.495094     0.0201925     -0.107016    -0.0691607   -0.00134979     0.0104830     0.0103629  -9.51582e-05    0.00216125  -0.000843978   0.000118994  -0.000147508  -0.000148991  -3.79496e-06   2.23793e-05   7.85008e-06  -1.71645e-06       2.83575       3.76566       4.07493       4.27398       4.18634       4.24380       3.74712       3.49025       3.11135       2.63368       2.27781       1.77434       1.45690       1.10940      0.865775      0.617257      0.454054      0.312619      0.219913      0.144398     0.0957460     0.0597743     0.0371037     0.0219026     0.0130668    0.00747694    0.00413896    0.00215276    0.00113665   0.000567244   0.000272312   0.000125365   5.68644e-05   2.48549e-05   9.88784e-06   3.97583e-06
  24  18 3650.7837    2.1223  4.4536 10.7480 -0.0005  0.0565   0.0236   0.1558    0.0618   0.0000   442.0253       2.04707       14.7511       1.33039     -0.162240      -7.21247      -3.21663       1.17545      -5.84581      0.243020      0.416159       3.82570      0.446805      -1.79609     -0.143510     -0.875261       1.06518     -0.447460     0.0875098     0.0331173     -0.152863    -0.0212078    -0.0124503    -0.0179301     0.0235219    0.00353656   -0.00833133   -0.00239222   0.000421685   0.000141631   4.60251e-05   7.52486e-05   3.93769e-05  -3.61796e-05  -5.49788e-06   6.86574e-06       3.74997       4.92050       5.38593       5.50748       5.52764       5.36767       4.96944       4.60962       3.95375       3.52586       2.90050       2.42957       1.92963       1.46487       1.12504      0.822856      0.585929      0.418800      0.281943      0.191547      0.125768     0.0789921     0.0490347     0.0289060     0.0172435    0.00978201    0.00523726    0.00285765    0.00146208   0.000728575   0.000366300   0.000169574   7.54758e-05   3.33171e-05   1.34031e-05   5.23258e-06
  24  19 3796.7065    1.7861  5.9499 10.3351 -0.0060  0.0704   0.0190   0.1903    0.0651   0.0000   440.7825      -7.52807       12.0415       6.32193      -5.40100      -7.77127      -12.7828      -1.27332       6.87236      -3.41982       1.24451       1.05886       2.30718      -1.40471      -2.81617       1.27756      0.836967      0.112740     -0.514532     -0.102314      0.121761     0.0723457     0.0928761    0.00855516     0.0130971    0.00998977   0.000773201    -0.0140445    0.00251865    0.00184271   0.000152183  -0.000452722   0.000218032   4.79808e-05  -2.29563e-05  -1.00648e-05       4.52963       5.73159       6.51563       6.78340       6.72166       6.57593       6.07652       5.57095       4.98499       4.20845       3.53879       2.83544       2.31745       1.80282       1.36682       1.02033      0.738279      0.502021      0.361205      0.244171      0.153533     0.0982735     0.0620509     0.0362409     0.0214160     0.0124638    0.00691398    0.00370580    0.00193129   0.000989883   0.000460681   0.000217001   0.000102279   4.34444e-05   1.70528e-05   6.79730e-06
  24  20 3942.4680    1.4212  8.2497 10.0496 -0.0004  0.0910   0.0148   0.2590    0.0550   0.0000   448.7659      -9.03214       8.35115       6.50713      -13.9321      -1.27991      -13.7459     -0.790690       2.46652      0.777798       1.01083       1.80488      -3.04767       1.20851     -0.149090      -1.11781     -0.937789     -0.869054      0.589945      0.569122     -0.216031     -0.186237     0.0703283     0.0713461    0.00423431     0.0149281    0.00685155  -0.000881411    0.00187229    0.00526837  -0.000395640  -0.000155023   2.24219e-05   6.34237e-06   1.45480e-05   2.09928e-06       5.67435       7.47319       8.48207       8.67392       8.62861       8.51705       7.89802       7.16631       6.32676       5.40551       4.63988       3.70214       3.07567       2.36781       1.73179       1.32059      0.945013      0.665824      0.463803      0.309802      0.206452      0.129836     0.0816720     0.0489252     0.0288670     0.0160494    0.00916582    0.00482722    0.00252350    0.00130349   0.000619844   0.000298220   0.000133153   5.81219e-05   2.26539e-05   9.45916e-06
  24  21 4087.8438    1.1532 10.3452  9.9805 -0.0021  0.1181   0.0130   0.3395    0.0465   0.0000   439.2586       3.69169       37.9979       2.33635      -3.65191      -23.2527       10.2717      -2.34489       20.0512       1.79717       6.07336      -2.12315      -8.96716      -7.71434     -0.984898       2.69052       3.15134      0.685726      -1.90195      0.194045      0.192075   -0.00717950    -0.0866519     0.0547667     0.0552706     0.0187308    -0.0150976   -0.00409866   0.000661670   -0.00137237  -3.89512e-05   0.000252190  -3.69934e-05  -6.13064e-05  -7.60255e-06  -1.01862e-07       7.60337       9.95262       11.2621       11.8736       11.7354       11.2685       10.6708       9.62909       8.36072       7.16873       5.98953       4.92963       3.89941       3.01495       2.29648       1.73102       1.24821      0.893327      0.602122      0.404835      0.269106      0.171927      0.106027     0.0651505     0.0388447     0.0216679     0.0122845    0.00654444    0.00342995    0.00172193   0.000854157   0.000407293   0.000180870   7.88662e-05   3.16246e-05   1.26878e-05
  24  22 4233.3889    0.9827 12.0426  9.8169 -0.0018  0.1468   0.0113   0.3999    0.0447   0.0000   448.1813       30.3428       1.58356      -22.9026       7.69761      -14.9722      -10.0601       9.67115      -6.04965     0.0964903      -12.4152      -9.87480       12.7566      -3.16872      -1.66106      0.825987      -1.48936      -1.40863      0.952998      0.837781     -0.923883     -0.147879    -0.0581533     0.0264057      0.126139    -0.0352835    -0.0145081  -0.000572808     0.0138086   -0.00119938  -0.000502755  -8.76761e-07   0.000385434   1.34942e-05  -4.85235e-05  -2.19098e-05       9.17814       11.9196       13.6476       13.9546       13.7636       13.8973       12.2851       11.6847       10.3596       8.72808       7.36274       6.11827       4.82072       3.79794       2.92312       2.09688       1.54539       1.10528      0.749771      0.513329      0.337573      0.211027      0.133925     0.0810337     0.0468993     0.0267774     0.0152209    0.00813755    0.00432934    0.00213936    0.00106022   0.000495164   0.000226900   9.74178e-05   3.81952e-05   1.53715e-05
  24  23 4378.9779    0.7694 13.2811  9.7946  0.0014  0.1795   0.0102   0.5043    0.0388   0.0000   468.2511      -17.6291       4.33885      -13.0255      -8.20252       22.7013       8.89228      0.669421      -16.9696       2.42345       18.9024      -3.79553      -1.52957      -2.59113      -9.13091    -0.0626381    -0.0498484     -0.997520     -0.858703     -0.194961     0.0312890    -0.0704499   -0.00673363     -0.114772     0.0496393    -0.0497895     0.0186610    -0.0111679  -0.000590643   -0.00205860  -0.000215376   -0.00111790  -5.77184e-05   3.82725e-05  -4.69463e-05  -2.96983e-06       11.3588       14.8793       16.8342       17.3975       17.4713       16.6364       15.7571       14.3528       12.7780       10.9400       9.08436       7.40239       5.91253       4.66770       3.57454       2.66110       1.90935       1.37165      0.943013      0.630261      0.417841      0.263171      0.165168      0.102317     0.0584820     0.0344925     0.0191897     0.0105318    0.00551773    0.00277843    0.00135728   0.000647370   0.000288838   0.000126777   4.89649e-05   1.98637e-05
  24  24 4524.5002    0.6131 15.6585  9.6844 -0.0122  0.2438   0.0083   0.6323    0.0332   0.0000   438.2670      -28.6082       54.3204       1.33773      -16.4954      -3.17110      -21.9403      -7.37039       12.2226      -11.8286      -1.36966      -22.0583      -26.1979       6.64426       14.6904     -0.399608      0.363349      -1.73972      -3.43709     -0.725081       1.29019      0.320756    -0.0922567    -0.0874643     0.0446462     0.0203031    -0.0268504    -0.0227610     0.0193748    0.00702180   -0.00165231   -0.00197264    0.00101417  -9.68789e-05  -6.45965e-07   6.26483e-05       15.3450       19.6921       22.2669       23.1384       23.8712       22.4745       21.3199       19.1307       17.1441       14.5199       12.2328       10.2045       8.05618       6.36563       4.81859       3.56257       2.62124       1.84249       1.29697      0.884826      0.582529      0.374263      0.234304      0.145385     0.0844334     0.0494701     0.0278955     0.0149638    0.00811686    0.00397875    0.00201288   0.000943220   0.000423951   0.000185873   6.97745e-05   2.81371e-05
  25   7 2016.8870    0.5807  0.6974  9.0452 -0.0123  0.0281   0.0147   0.0539    0.0809   0.0000   439.7433    -0.0215890       19.2527      0.347344      -2.40032      0.915749       1.24238     -0.900569     -0.758162      -1.07650      -1.13351     -0.374933      0.298854     -0.694558      0.313901      0.234719      0.277201      0.226705    -0.0125439    -0.0843696     0.0531066     0.0661765    -0.0427955    -0.0265929    0.00861893   -0.00179703   -0.00214104   0.000984956  -0.000155527  -0.000166588   0.000187699   7.84489e-05  -1.86839e-05  -2.42563e-05   1.39472e-05   1.09887e-06       1.83913       2.73326       2.71193       2.86756       2.61589       2.82071       2.56749       2.53500       2.12952       1.80023       1.40332       1.06743      0.872770      0.660328      0.599772      0.443635      0.364790      0.245234      0.177240      0.105575     0.0710604     0.0419644     0.0280543     0.0156022     0.0104611    0.00550596    0.00309861    0.00174883   0.000957679   0.000452252   0.000239698   0.000121614   5.78953e-05   2.56752e-05   1.06449e-05   4.77693e-06
  25   9 2340.4528    1.2039  1.0673  9.7806 -0.0041  0.0297   0.0239   0.0656    0.1185   0.0000   435.3025      -2.61205       14.4678       3.18881      -1.04183       1.34255    -0.0594680       2.55818     -0.210284     -0.826185     -0.691502       1.29231      0.100931      0.481028     -0.142923      0.107605      0.302502      0.103938    -0.0993401     -0.112831     0.0208174    -0.0176173    -0.0248712    -0.0362643    0.00361551     0.0137412   -0.00805985   0.000192214  -0.000424155   0.000168547   7.39421e-05  -9.40371e-05   3.51673e-05  -1.10530e-05  -1.21778e-05  -1.06604e-06       1.75555       2.32998       2.50612       2.57188       2.81157       2.53225       2.47676       2.20178       2.10217       1.70548       1.48722       1.21890      0.871997      0.769886      0.596135      0.460941      0.328356      0.224735      0.169930      0.108644     0.0798918     0.0450777     0.0310873     0.0175424     0.0109464    0.00686708    0.00382142    0.00223612    0.00113393   0.000597834   0.000287202   0.000146384   6.56535e-05   2.98404e-05   1.34699e-05   5.67591e-06
  25  10 2494.3381    1.6850  1.0874  9.8761 -0.0020  0.0287   0.0318   0.0620    0.1860   0.0000   438.3383      -4.25264       19.9614       1.47819      -5.82209      -5.28905       3.15936      0.493781      -1.14940      -1.88516       1.05118      0.442288     -0.620579     -0.497987     -0.382496      0.430133     -0.121749     0.0824589    -0.0926444     -0.121826    -0.0539745     0.0424028    -0.0472321    -0.0113862    0.00597844   -0.00313299   -0.00140188  -0.000746976  -0.000244647  -0.000117853  -8.32772e-05  -0.000111280  -8.77234e-05  -1.63374e-05   1.86911e-05   4.43186e-06       1.63018       2.39720       2.42066       2.57638       2.63644       2.50185       2.50599       2.12562       1.89429       1.66423       1.35588       1.15642      0.893899      0.753844      0.533186      0.427500      0.298641      0.212483      0.159264      0.103659     0.0728189     0.0451655     0.0313985     0.0173140     0.0109390    0.00651594    0.00358318    0.00201142    0.00108320   0.000530902   0.000301485   0.000120399   6.76425e-05   2.69168e-05   1.22233e-05   5.15456e-06
  25  11 2646.1668    2.1733  1.0577 10.5276 -0.0033  0.0261   0.0428   0.0652    0.2034   0.0000   436.7781      0.502501       14.7134      -1.02122      -1.38552      -6.21044     -0.933693     -0.333368       1.31408     -0.623724     -0.581096    -0.0307747     -0.534664     -0.153116     -0.157264     0.0665830      0.378593    -0.0606791     -0.209233  -0.000957751     0.0452485   -0.00146802    0.00921875    -0.0191192   0.000583413    0.00982170   -0.00431774    0.00266538   0.000536505   0.000221427  -0.000178868  -0.000219093   1.38198e-05   5.78140e-07  -1.26947e-05  -5.82521e-06       1.64163       2.10382       2.37489       2.36919       2.50444       2.25019       2.27002       2.04005       1.76733       1.59509       1.29918       1.12668      0.865538      0.693424      0.547018      0.373554      0.291611      0.214977      0.139394      0.100276     0.0632857     0.0421699     0.0279252     0.0159113     0.0104571    0.00559291    0.00330989    0.00182166   0.000938141   0.000537055   0.000255427   0.000127801   6.08889e-05   2.60410e-05   1.16049e-05   4.88413e-06
  25  12 2797.2860    2.8571  0.8831 11.2004 -0.0015  0.0239   0.0565   0.0539    0.1413   0.0000   438.1354      -3.43479       12.5905       3.71019      -1.14810       2.05522      -1.09772      0.192491      0.842418      -2.00145      0.578408      0.143806     -0.327603      0.170617      0.791535     -0.463928      0.111803      0.287711    0.00758427     0.0293221      0.127712     0.0109672  -8.41680e-05     0.0154305     0.0141589    0.00512528   0.000619837   -0.00156922  -0.000664899   0.000125672  -0.000488361  -5.23106e-05   4.80301e-05   1.24666e-05  -1.24779e-05   1.02349e-06       1.38417       1.96390       2.06474       2.17211       2.22401       2.11289       1.99579       1.76777       1.69553       1.33692       1.19531      0.924666      0.759032      0.613842      0.456303      0.354310      0.241094      0.190716      0.126528     0.0871125     0.0595911     0.0357537     0.0252171     0.0141657    0.00937987    0.00484860    0.00300760    0.00161328   0.000891171   0.000477821   0.000227343   0.000118080   5.15728e-05   2.46581e-05   9.98635e-06   4.20595e-06
  25  13 2947.3068    3.5880  0.8977 11.3774 -0.0033  0.0235   0.0709   0.0535    0.1858   0.0000   436.8824     -0.473921       15.8286      -1.52108      -2.83962      0.874977     -0.334227      -2.31871      0.934861     -0.506622       2.04031     -0.504923       1.23396      0.468848    -0.0545025     -0.128484    -0.0596103     -0.144424     0.0281719   -0.00918404    -0.0625347    -0.0190038   -0.00384355    -0.0128935   -0.00380226   -0.00623018  -0.000778513   -0.00250793   -0.00130010   9.33156e-05   0.000474070   7.27224e-05   4.65926e-06  -3.48132e-05   9.64890e-06   4.85852e-06       1.59094       1.91015       2.03191       2.33903       2.39202       2.21756       1.97820       1.79972       1.69519       1.52217       1.20071      0.936371      0.819535      0.641796      0.484464      0.351793      0.255874      0.184480      0.128007     0.0874321     0.0592180     0.0380721     0.0238662     0.0144957    0.00845749    0.00551280    0.00301173    0.00176222   0.000906927   0.000503167   0.000257474   0.000121486   5.48492e-05   2.38638e-05   1.03712e-05   4.16567e-06
  25  15 3243.8096    3.7090  1.2542 11.8868 -0.0105  0.0308   0.0719   0.0710    0.2126   0.0000   439.8181      -3.37759       14.5173       2.11247      -4.09708      -1.16283       2.90989      -2.30819      -1.81286      0.841607       1.42510      0.253950     0.0176513    -0.0110684       1.26428     -0.219185      0.402028      0.162241     -0.130646   1.03405e-05    -0.0452982     0.0175732     0.0236636    -0.0155698   -0.00570825   5.05695e-05   -0.00477912   0.000769936    0.00165642   0.000676876   0.000544442   6.54764e-05  -1.92259e-05   1.39360e-05   1.17626e-06  -7.13156e-06       2.01146       2.53253       2.60809       2.93233       3.14581       2.78905       2.61556       2.43259       2.15397       1.82291       1.58483       1.28958       1.08220      0.754559      0.611247      0.486613      0.351562      0.246894      0.158615      0.115648     0.0793651     0.0509680     0.0312787     0.0194535     0.0117886    0.00778863    0.00422710    0.00226812    0.00120169   0.000591702   0.000323309   0.000158942   7.20696e-05   3.29899e-05   1.42444e-05   5.66963e-06
  25  16 3390.9594    3.0541  1.9036 11.7988 -0.0038  0.0356   0.0467   0.0944    0.0868   0.0000   439.3446       1.54964       8.96896      -2.61997       4.37314    -0.0330918       3.45873      0.535559     -0.395124      0.562884      0.393844      -1.37810      -1.06406     -0.672712      0.286222     -0.163504     -0.127368      0.282547      0.397206     0.0658186    -0.0332719    -0.0926492   -0.00192571     0.0234738  -0.000819699    0.00573525   -0.00226824   0.000368649  -0.000608931   9.52851e-06  -0.000215879   4.01260e-05   3.79291e-05  -2.28849e-05  -2.09867e-05   5.84157e-06       2.25596       2.89582       3.24268       3.29121       3.32199       3.24858       3.15534       2.77592       2.47515       2.20856       1.82511       1.48407       1.18086      0.953678      0.711431      0.564792      0.417049      0.291344      0.208973      0.136900     0.0884836     0.0581226     0.0368559     0.0240466     0.0134368    0.00840807    0.00444051    0.00259357    0.00140533   0.000711525   0.000355712   0.000179331   8.10820e-05   3.79005e-05   1.61797e-05   6.95469e-06
  25  17 3537.9475    2.4693  3.1277 11.1408 -0.0031  0.0471   0.0304   0.1179    0.0675   0.0000   440.0537     -0.510936       10.1889      -2.17073       5.10069       3.53631      -10.5716    0.00852844       4.50102      -5.12861      -3.42654     -0.672731       1.21645      0.198424      -1.30065     0.0968664      0.833500     -0.354171      0.213394      0.203508     0.0173200     -0.156622     0.0220678    0.00584940    0.00933028    -0.0211358    -0.0200893    0.00140618   0.000698209  -2.77699e-05   0.000168189  -1.87770e-05  -0.000221123   1.87739e-05   3.25733e-06   5.66705e-06       2.87411       3.83456       4.33565       4.38890       4.39854       4.35951       3.95904       3.71292       3.22651       2.91924       2.46602       2.01729       1.64842       1.27845      0.963678      0.724631      0.531244      0.376183      0.255938      0.178609      0.120989     0.0743705     0.0491831     0.0305773     0.0179004     0.0106217    0.00605317    0.00331916    0.00177219   0.000921940   0.000457889   0.000229047   0.000107494   5.10828e-05   2.02750e-05   8.77472e-06
  25  18 3684.7620    2.0439  4.7015 10.5647 -0.0025  0.0592   0.0219   0.1547    0.0654   0.0000   445.5958      -3.92866       17.7030       19.0056     -0.592757       2.45980      -2.58870     -0.278719       4.69567      -7.09959     -0.934908    -0.0156016      0.941121      0.885315      0.700335      -1.18701      -1.27156      0.159434     -0.235808    -0.0809637     -0.244780    0.00503767    -0.0208435    -0.0383370     0.0340626     0.0165781   -0.00808449   -0.00231885    0.00146902   0.000945666  -0.000116032  -0.000195859  -1.84153e-05   1.36346e-05  -6.48779e-06  -3.51028e-06       3.72918       4.82457       5.43009       5.44015       5.63854       5.53098       5.22262       4.65287       4.14085       3.52449       2.97460       2.51903       2.03213       1.63403       1.20906      0.897089      0.644030      0.456398      0.333196      0.233338      0.156660      0.101694     0.0634991     0.0391106     0.0230540     0.0131360    0.00768678    0.00418362    0.00227261    0.00118332   0.000593388   0.000288076   0.000136141   6.41072e-05   2.63501e-05   1.11834e-05
  25  19 3830.9861    1.6346  6.5090 10.2447 -0.0023  0.0735   0.0173   0.2084    0.0606   0.0000   434.5977       5.84258       14.7116       7.33308       1.55718      -2.82328      -9.11709      0.786392       4.58843      0.637942       1.18530      -1.35743       3.56310     0.0815503       2.36942     -0.635493      0.175642      0.641572     -0.144677      0.719914      0.234299    -0.0367033    -0.0101762     0.0815129    -0.0631969   -0.00403736    0.00203954   -0.00134304    0.00125622   7.14744e-05  -0.000654819  -0.000487586   0.000254582  -5.53716e-05  -2.67915e-05   2.63841e-05       4.57704       5.92331       6.59437       6.89908       6.94829       6.65050       6.32505       5.83377       5.11637       4.46113       3.83296       3.07553       2.47601       1.98730       1.51811       1.15344      0.844750      0.590047      0.419721      0.293309      0.190519      0.123534     0.0789783     0.0483358     0.0290170     0.0172360    0.00977389    0.00553623    0.00299615    0.00149209   0.000792563   0.000368170   0.000177890   8.29698e-05   3.46970e-05   1.49700e-05
  25  20 3977.3864    1.3472  8.7903 10.0494 -0.0009  0.0942   0.0143   0.2741    0.0518   0.0000   442.9864       1.44486       18.5344       9.08606      -6.62144      -13.7970      -4.21260      -4.99834       7.22741      -4.95713       1.87626      -6.96505      0.452623       2.95967       2.05348     -0.715352    -0.0427850      -1.43743     -0.187018      0.206621     0.0856932      0.119561     0.0270896    -0.0189818    -0.0230291    -0.0219908     0.0142821   -0.00241152   -0.00658505    0.00115238   0.000996375  -0.000793324  -0.000240600   0.000129035   8.47268e-05   1.65643e-05       5.81913       7.68677       8.57386       9.05730       9.03564       8.66031       8.21570       7.51945       6.65174       5.66653       4.89192       3.93537       3.21178       2.52597       1.91473       1.47526       1.06753      0.783650      0.534838      0.365718      0.246659      0.161571      0.101458     0.0634204     0.0378942     0.0227955     0.0130101    0.00707021    0.00382066    0.00203417    0.00102587   0.000513542   0.000238744   0.000108752   4.65501e-05   1.95733e-05
  25  21 4123.5021    1.1054 10.3018  9.9710 -0.0011  0.1172   0.0128   0.3425    0.0449   0.0000   439.8901      -9.44722      -9.43567      -18.2848       8.21379      -11.5662      -3.00489       9.14827      -12.7898      -7.60554     -0.175283      -1.16776       2.96538      0.718003      0.688804      -2.56727      -1.54152       1.47488      0.583850     -0.429149     -0.263912     0.0151072    -0.0400591    -0.0778837    -0.0136513    -0.0442321     0.0183284    0.00957142   -0.00791606    0.00384983   -0.00111814  -1.97017e-05   5.68658e-05  -7.05819e-05  -4.48644e-05  -1.71934e-05       7.09451       9.36212       10.4271       10.9923       11.0561       10.7427       10.0368       9.26065       8.14818       7.10945       5.97099       4.90538       4.00449       3.11189       2.45845       1.78625       1.36409      0.962112      0.672930      0.466432      0.309056      0.203240      0.129249     0.0795358     0.0480533     0.0287525     0.0163089    0.00903133    0.00490585    0.00256524    0.00131074   0.000644808   0.000302410   0.000139274   5.76930e-05   2.47625e-05
  25  22 4269.4445    0.9114 12.5293  9.7953  0.0015  0.1525   0.0106   0.4337    0.0425   0.0000   425.7330       17.9612       49.5940      -2.04877      -10.6135      -28.3996       15.3811       18.4079     -0.484169      -7.84896       2.78646       9.16705     -0.577522      -9.65475     -0.779709       3.84843      0.775730     -0.544764     -0.999056     -0.344450      0.372553      0.265962     0.0648978     -0.126842     0.0298603     0.0123130    -0.0233444   -0.00119928   -0.00537136   -0.00959129    0.00127644   0.000377889  -1.99862e-05  -0.000156338  -0.000139386   6.14611e-05       9.14157       12.1522       13.3615       13.9808       14.2285       13.6852       12.9050       11.9021       10.5328       9.26786       7.72093       6.46797       5.20951       4.11998       3.13277       2.41710       1.74475       1.27159      0.892512      0.607066      0.404698      0.269128      0.170658      0.105195     0.0643236     0.0380702     0.0216950     0.0120952    0.00652319    0.00344283    0.00175415   0.000861928   0.000404242   0.000183954   7.71212e-05   3.26127e-05
  25  24 4560.9846    0.5738 15.7135  9.6401  0.0119  0.2578   0.0080   0.6473    0.0305   0.0000   457.0085      -4.83788       20.4985       68.4661       12.3686      -40.0802       12.1235      -18.9413      -33.3317      -22.0243      -2.13516       13.5894      -6.92548      -8.20632       3.40306       8.34924       1.56374      -3.64813     -0.999645      -1.90961      -1.69876      0.125308     0.0899545     -0.403542    -0.0440806    0.00764318     0.0618453    -0.0106269    -0.0158305   -0.00977535   0.000642843  -0.000588411   -0.00105028    0.00102714  -0.000306185  -0.000140244       15.6461       20.4494       23.2100       23.8377       24.6822       23.4472       22.5278       20.0372       18.1207       15.7640       13.1214       10.7606       8.75924       6.89223       5.36647       4.08712       3.00198       2.17847       1.52059       1.05439      0.702454      0.464305      0.293794      0.185399      0.113873     0.0669488     0.0398122     0.0218012     0.0119160    0.00643985    0.00318129    0.00163067   0.000745610   0.000344277   0.000138179   5.82605e-05
  26   7 2039.7134    0.6290  0.6170  9.1859 -0.0127  0.0226   0.0162   0.0461    0.0712   0.0000   441.1064     -0.312390       20.8799     0.0786117      -3.39364      -1.87604       1.91213      -1.95209       1.18749     -0.419872       1.65660      -1.11265      0.862453      0.485509      0.167141     -0.349031      0.549653      0.252205      0.186230    -0.0265389     0.0534429     0.0241072    -0.0152294   -0.00152696    -0.0143042    0.00248312   -0.00419436  -2.11915e-05   6.27344e-05   0.000350727   9.76326e-05  -0.000179688  -1.50089e-05   5.50225e-05   1.18163e-05  -1.08018e-05       1.45766       1.69141       1.86295       2.15481       2.16492       1.77845       1.86601       1.82741       1.51980       1.28076       1.15618       1.04452      0.779026      0.597609      0.466833      0.412611      0.270152      0.184545      0.137455     0.0981565     0.0690798     0.0411609     0.0262222     0.0174262     0.0120507    0.00653572    0.00342070    0.00222942    0.00140775   0.000696416   0.000323620   0.000153080   9.80680e-05   4.22699e-05   2.07023e-05   9.37254e-06
  26   8 2206.0246    0.8955  0.8821  9.4884 -0.0029  0.0267   0.0193   0.0572    0.0983   0.0000   438.3259     -0.510457       20.5136      0.321406     -0.460173      0.339259      0.336715      -2.81107      0.149806     -0.297486       2.29096      0.815621      0.729322     -0.704680     -0.213541     -0.496760      0.397027      0.286042     0.0387583     0.0436308    -0.0593895    -0.0297752    -0.0103863    0.00730998     0.0125930   -0.00496955    0.00996705   -0.00144163  -0.000458142  -0.000196821   0.000152867  -0.000286118   0.000191510  -2.22939e-05  -1.42235e-05   2.88085e-06       1.64740       2.31069       2.33885       2.58961       2.27507       2.45869       2.18054       2.13936       1.81262       1.66163       1.44386       1.21298       1.02058      0.782673      0.612453      0.426205      0.313570      0.219758      0.159934      0.106187     0.0783760     0.0478990     0.0326692     0.0196101     0.0118334    0.00685171    0.00422464    0.00221544    0.00127626   0.000662319   0.000348291   0.000187937   8.34244e-05   4.27761e-05   1.84778e-05   8.69049e-06
  26   9 2366.0083    1.2660  1.0709  9.7916 -0.0074  0.0276   0.0240   0.0639    0.1258   0.0000   439.0110     -0.915242       21.3569      -1.74604      -3.67151      0.212994       1.94946       1.31503      -3.07351     -0.698720     -0.392687      0.553349       1.30210      -1.11578     -0.114367      0.575976     0.0144123     -0.487623     0.0132506     -0.108543     0.0239133    -0.0810283    -0.0113890     0.0193675   -0.00962676   -0.00643237   -0.00567293  -1.82480e-06   0.000617550   0.000431384  -0.000180704  -1.15699e-05   9.37770e-06   2.84435e-05   4.55937e-05  -1.49165e-05       1.70688       2.29904       2.40506       2.62780       2.64649       2.58043       2.39697       2.24172       2.02271       1.72885       1.34893       1.09650      0.929955      0.757792      0.590712      0.434520      0.332625      0.245916      0.178073      0.125983     0.0800639     0.0521080     0.0356623     0.0214503     0.0139604    0.00721944    0.00474215    0.00235952    0.00149227   0.000807151   0.000427099   0.000224328   9.73128e-05   4.94235e-05   2.19925e-05   9.18419e-06
  26  10 2521.1373    1.6988  1.0412 10.4280 -0.0078  0.0260   0.0327   0.0654    0.1237   0.0000   438.9597      -2.59065       11.7278       1.67192     -0.431595       2.06464       2.45531       1.43619      -1.47439      0.856833     -0.984620      -1.24120      0.926004       1.09949     -0.384408      0.243971     -0.441613     -0.242170     0.0414907    -0.0425499    -0.0658386     0.0597527     0.0613630   -0.00686141    -0.0236484    -0.0134649   -0.00186475  -0.000262824  -0.000790324  -0.000809572   5.30323e-05   0.000179087   1.82158e-05   3.28829e-05   1.37376e-05  -6.96139e-06       1.53581       2.04587       2.30451       2.38408       2.36915       2.46518       2.15689       2.00790       1.84494       1.62193       1.22887       1.11072      0.829902      0.694574      0.543474      0.423154      0.310457      0.226815      0.156040      0.111104     0.0750210     0.0488587     0.0315885     0.0186349     0.0120564    0.00710720    0.00422671    0.00245401    0.00131924   0.000734006   0.000366441   0.000199745   8.95002e-05   4.56745e-05   2.03128e-05   8.46289e-06
  26  11 2674.3189    2.3377  1.1483 10.4680 -0.0049  0.0282   0.0426   0.0648    0.2390   0.0000   439.8176     -0.153552       14.8519      -4.76826       1.03380       2.63809      -1.12440      -2.91835       1.09336     -0.136708       1.26946      -1.20955      -1.69061       1.06096       1.17015    -0.0573185     -0.316864      0.110697     0.0923119    -0.0701831     -0.129094     0.0231434    0.00293367    0.00941939    0.00435528   -0.00419106   0.000297202   -0.00167662    0.00105131   0.000187348   0.000190433  -3.84878e-05  -7.89526e-06   7.61030e-06   1.41532e-05  -4.79600e-06       1.66116       2.11374       2.55970       2.52707       2.55312       2.52086       2.32146       2.13308       1.89647       1.71440       1.36970       1.19231      0.943120      0.749443      0.589927      0.445169      0.318391      0.234227      0.172657      0.111808     0.0782327     0.0511603     0.0336398     0.0201241     0.0127679    0.00773887    0.00448229    0.00250332    0.00143215   0.000766849   0.000396074   0.000204559   0.000100597   4.77278e-05   2.06320e-05   1.03663e-05
  26  12 2826.5066    2.9643  0.9533 11.0305 -0.0059  0.0303   0.0569   0.0571    0.2082   0.0000   436.5734     -0.942905       17.8541      0.167220      -1.53805      -4.35455      -2.50582      -2.29522      0.201101       1.29855       2.35494      0.412549      0.459612      0.716217    0.00136760      0.244776     -0.324410     0.0639847     0.0670521     0.0126681    -0.0598580    -0.0182151    -0.0268580   -0.00653451    0.00233355    0.00327112    0.00152451  -0.000511052  -0.000832504  -4.43695e-05   8.55518e-05   7.38514e-05   3.24212e-06  -4.36106e-07  -1.30137e-05   5.15623e-06       2.31099       2.57441       2.26321       2.42120       3.09090       3.27043       3.00352       2.30026       1.70703       1.71140       1.85970       1.67363       1.18149      0.706273      0.525238      0.507896      0.444870      0.337290      0.212302      0.121021     0.0703312     0.0502811     0.0400964     0.0316558     0.0208715     0.0124423    0.00697871    0.00357738    0.00173840   0.000853511   0.000377223   0.000184532   9.26554e-05   4.02218e-05   2.12988e-05   9.83444e-06
  26  13 2977.4035    3.6571  0.8846 11.6240 -0.0082  0.0226   0.0740   0.0534    0.1649   0.0000   438.7690      -2.53953       13.6667       1.65263      -2.35562      0.150288       1.56871       2.36148     0.0141853      -1.76894      0.455871     -0.664467      -1.57692     -0.649817     -0.299862     -0.423714     -0.239551    -0.0978796      0.123289     0.0546108    -0.0796711    -0.0102822    -0.0377741    -0.0112466    0.00750419   -0.00483744    0.00269967  -0.000239604   0.000705042   0.000272568  -8.85319e-05   0.000169157  -8.23594e-05  -3.78382e-05   7.76077e-06   3.61531e-06       1.28856       1.79017       1.92308       1.98167       2.07946       2.01486       1.91907       1.71410       1.56568       1.29293       1.10320      0.958693      0.788217      0.600924      0.487918      0.337930      0.264379      0.190686      0.137143     0.0939894     0.0671930     0.0414607     0.0296236     0.0177635     0.0103605    0.00676196    0.00376376    0.00208746    0.00116463   0.000594834   0.000339726   0.000169709   8.14908e-05   3.87134e-05   1.75888e-05   7.54482e-06
  26  15 3275.2945    3.5838  1.4476 11.5452 -0.0089  0.0299   0.0628   0.0774    0.2466   0.0000   436.3120       3.48192       17.8750      -1.76209     -0.119201     -0.680104      0.587731      -3.57692     -0.555372     0.0190150       3.17094    0.00275457     -0.124962       1.09447      0.728563     -0.289312     -0.423644      0.365580      0.305050     0.0348447     0.0150632     0.0723714     0.0198829    0.00509595  -0.000190747    0.00120328    0.00302588   -0.00150300    0.00109065  -0.000920451  -0.000480911  -0.000145966   0.000125976  -1.89066e-05  -1.21848e-05   6.62774e-07       1.86943       2.41744       2.70945       2.77077       2.68065       2.76813       2.61041       2.35142       2.16422       1.82391       1.51295       1.32780       1.01931      0.808417      0.657208      0.484107      0.378649      0.269323      0.193486      0.128313     0.0880604     0.0570684     0.0366531     0.0231877     0.0143108    0.00857662    0.00481002    0.00276680    0.00152824   0.000807341   0.000416991   0.000211351   0.000106204   5.10324e-05   2.28742e-05   1.01333e-05
  26  16 3423.1320    2.8801  2.2597 11.4875 -0.0007  0.0385   0.0402   0.1002    0.0954   0.0000   438.3962       2.63137       17.7684      -1.71705       3.39404       2.60709     -0.317923      0.887517      0.219600     -0.697700      -2.13226      -2.47309      -1.24012       1.74282     -0.115267      0.144215      0.501498      0.465742    -0.0413936    -0.0916826     0.0955676     -0.148886     0.0152247    -0.0271174    -0.0311320    0.00879790     0.0106209   0.000856943  -0.000684993  -0.000662629  -0.000225116  -6.79883e-05   0.000203064  -0.000105827   1.93234e-05   1.25203e-05       2.34969       3.02256       3.41769       3.37462       3.49767       3.35645       3.09530       3.07378       2.76403       2.34207       2.03557       1.61204       1.35272       1.05881      0.830708      0.662502      0.482668      0.359761      0.251087      0.167409      0.116055     0.0731889     0.0482234     0.0294753     0.0182122     0.0111065    0.00638841    0.00367949    0.00199671    0.00109724   0.000567756   0.000291661   0.000146169   6.98390e-05   2.98209e-05   1.45247e-05
  26  17 3570.8741    2.3564  3.3434 11.1510 -0.0035  0.0475   0.0283   0.1260    0.0657   0.0000   440.8670      -1.63747       20.1350      -6.63129      -9.07265       3.65519       5.24172      -3.31281       2.52001     -0.310685      -2.22009      0.736263       2.71790      -1.80604      0.819784     -0.673263     -0.214148     -0.670215     -0.158121     0.0286469    0.00323311    -0.0493497     0.0425401    -0.0478699    -0.0289560    -0.0148491  -0.000765027   0.000205823    0.00207694  -0.000985696   0.000937804  -7.31808e-05   9.11871e-05   2.54989e-05   5.97276e-06   1.86297e-05       2.89319       3.66242       4.20546       4.28425       4.42645       4.31519       4.05032       3.63431       3.34488       2.87668       2.46249       2.05798       1.63891       1.26902       1.03047      0.787593      0.578929      0.428922      0.298014      0.202702      0.141015     0.0910809     0.0590059     0.0372024     0.0230465     0.0143159    0.00790015    0.00481739    0.00257850    0.00134022   0.000731710   0.000360717   0.000171768   8.71116e-05   3.83789e-05   1.66872e-05
  26  18 3718.2104    1.9148  5.3988 10.4154 -0.0033  0.0624   0.0193   0.1684    0.0635   0.0000   436.4827       6.29506       17.1019      -9.43126      -7.13816      -4.34678       2.87793     -0.693535   -0.00322159      -9.12662       1.36682      0.582191      -2.79942      -1.38734       2.49487      -1.78166      -1.08558     0.0426414      0.190273     -0.154982     -0.384479      0.195528     0.0583272   -0.00776740    -0.0474827     0.0107913     0.0260206   -0.00719825   -0.00356149   -0.00176703   0.000792296   0.000214382   7.88848e-05  -4.33743e-05  -1.63782e-05  -1.80233e-05       3.73100       4.77594       5.69301       5.77344       5.81788       5.78482       5.30246       4.95475       4.32475       3.73987       3.18419       2.65413       2.15792       1.72121       1.32795       1.00728      0.733920      0.531222      0.385299      0.264477      0.182342      0.121351     0.0781722     0.0494655     0.0297264     0.0180829     0.0106448    0.00604127    0.00331675    0.00179473   0.000964132   0.000477215   0.000239182   0.000112976   5.08516e-05   2.36153e-05
  26  19 3865.1808    1.5789  6.9114 10.2067 -0.0011  0.0760   0.0160   0.2134    0.0575   0.0000   446.4003       2.94528       26.4328      -3.44482      -2.22153       9.17494       5.91691      -3.62691      -3.62312      -5.75777      -5.05230       6.37954       3.59648      -3.99460      -1.57257       1.60163      0.538367       1.33300     -0.284712    -0.0230036     -0.160771  -0.000673657     -0.141214    -0.0132221   -0.00841492     0.0173521     0.0132056    -0.0115178  -0.000548856    0.00216156   0.000139435  -0.000249170  -2.73888e-05   0.000147700   2.58471e-05   3.42599e-06       4.45396       5.94225       6.72175       6.97047       6.90125       6.70025       6.34070       5.80331       5.28827       4.62188       3.98484       3.27133       2.69830       2.12946       1.65130       1.25782      0.929482      0.658350      0.477694      0.327505      0.224669      0.145637     0.0965390     0.0602490     0.0355861     0.0227690     0.0131441    0.00753378    0.00410793    0.00226722    0.00118453   0.000595194   0.000306484   0.000139366   6.30080e-05   2.92564e-05
  26  21 4158.7501    1.0331 10.7938 10.0478 -0.0055  0.1258   0.0125   0.3631    0.0424   0.0000   440.6594      -9.91759     -0.488936      -2.99119     0.0212015      -18.0661      -13.3106      -5.54282      -3.44642       9.88276      0.648227      -6.07121       6.06516      -2.36372      -1.31560      -1.02273       1.32870       1.98479      0.904206      0.262877     -0.303029     0.0466502      0.235283   -0.00558828   -0.00971592     0.0502098    -0.0625013    0.00746778     0.0153067  -0.000711237   -0.00337139  -0.000291358   0.000412307   0.000373006   8.25906e-05  -9.96719e-05       7.37372       9.66936       10.9398       11.1938       11.5032       11.0043       10.5085       9.75082       8.66066       7.62385       6.61759       5.42069       4.44955       3.54458       2.75241       2.11501       1.57611       1.12311      0.822033      0.562326      0.383543      0.256326      0.164697      0.106985     0.0645126     0.0394212     0.0236387     0.0132307    0.00754277    0.00401345    0.00214842    0.00110413   0.000526573   0.000258357   0.000112501   5.06451e-05
  26  22 4305.1768    0.9042 13.3784  9.8058  0.0016  0.1569   0.0097   0.4365    0.0386   0.0000   434.9882      -2.10451       17.5952      -25.1276      -4.87153       14.1329       6.58938       7.64374       11.6300       24.2976      0.665337       2.65320      -3.58986      -2.65457      -6.09791      0.606957       4.36018     -0.937990      -1.60259     -0.545549      0.543695      0.175447     -0.290214     0.0450855     0.0755784   0.000515805     0.0214135     0.0127493   -0.00534795    0.00649122   -0.00259292   0.000109267  -0.000181430  -0.000600278   0.000173691   1.16831e-05       8.98121       11.9135       13.5709       13.9246       14.1606       13.9761       12.9688       12.0487       10.6817       9.50073       8.01088       6.74747       5.46179       4.38947       3.42560       2.56667       1.94210       1.39077       1.01629      0.695982      0.480388      0.322378      0.205108      0.131694     0.0824200     0.0488220     0.0290894     0.0166867    0.00937570    0.00500835    0.00272963    0.00134617   0.000689165   0.000325914   0.000138535   6.21288e-05
  26  23 4451.5314    0.6439 14.4997  9.8299 -0.0135  0.2240   0.0083   0.5816    0.0310   0.0000   440.9878      -3.36943       46.7342     -0.925974      -13.2488      -13.8649       5.75244       14.3847       36.6091       6.36160      -7.12224      -2.08478      -3.49459      -10.2917       6.85331       5.90830      -2.72255      -2.49165      0.727795      -1.83370      -2.06562     -0.694611     -0.253452     -0.163826     0.0571807   -0.00603236   -0.00194416     0.0388878     0.0169050    0.00290566   -0.00807191   -0.00287196    0.00289652   0.000329238  -0.000294156  -0.000114464       12.9742       16.9400       19.2016       19.8225       20.2702       19.9587       19.0336       17.1350       15.3437       13.4711       11.4477       9.59607       7.83090       6.22959       4.91319       3.71126       2.80382       2.03128       1.45774       1.03271      0.696585      0.473964      0.303010      0.197028      0.121044     0.0740425     0.0434779     0.0253205     0.0141759    0.00765078    0.00413021    0.00208926    0.00103238   0.000500053   0.000209852   9.35189e-05
  27   7 2062.0318    0.6515  0.6406  9.2070 -0.0095  0.0226   0.0159   0.0488    0.0735   0.0000   438.9950       2.59714       15.7424   -0.00806715      -3.16347     -0.773066     -0.206839      0.212838      0.761913       2.60632      0.342830       1.58519      0.716108      0.496636     -0.321936     0.0742203      0.271387     0.0344594    -0.0884020      0.111539    -0.0520855    -0.0565634    -0.0218144     0.0241690     0.0107803    -0.0105699    0.00718410   0.000119463    0.00124343  -0.000407529  -0.000233413   0.000279774   0.000110172  -6.59567e-05  -2.25991e-05   1.95428e-05       1.39342       1.69346       1.88489       1.90877       2.02463       2.17279       1.98656       1.65822       1.52218       1.27322       1.21433       1.04236      0.779678      0.641087      0.487192      0.364948      0.288272      0.225748      0.155766     0.0994934     0.0749555     0.0460851     0.0326163     0.0214092     0.0142234    0.00884391    0.00534202    0.00299644    0.00166560   0.000879911   0.000462740   0.000231124   0.000114614   5.85258e-05   2.76521e-05   1.17134e-05
  27   8 2229.6950    0.9790  0.9179  9.5006 -0.0036  0.0259   0.0194   0.0578    0.1005   0.0000   442.1035     -0.770960       22.9423     -0.255451      -1.34431      -1.81869      -1.61184      0.981244       1.17502     -0.402311     -0.689840      0.641056     -0.384743       1.28118      0.502038      0.286434     -0.168458     -0.227717      0.100346      0.125766     0.0331457    -0.0143480    -0.0232373    0.00726940   -0.00790418    0.00566990  -0.000686266   -0.00181648   0.000524752   0.000133083   0.000373188   8.79655e-05  -7.44173e-05   0.000141645   3.18428e-07  -9.39403e-06       1.46425       1.89638       2.28644       2.33618       2.37863       2.42946       2.10637       1.96027       1.80414       1.50528       1.29893       1.11370      0.840918      0.691701      0.561465      0.411913      0.310772      0.237726      0.148365      0.118615     0.0786470     0.0551971     0.0357909     0.0226730     0.0134704    0.00852183    0.00553744    0.00316302    0.00190391   0.000922570   0.000537374   0.000292375   0.000143942   7.12165e-05   3.39133e-05   1.59212e-05
  27   9 2390.9134    1.3037  1.1675  9.8564 -0.0009  0.0277   0.0243   0.0709    0.1117   0.0000   438.8048     -0.372174       20.5980      -1.18296      -4.66003      -1.93915      0.151316       3.25925     -0.113657      -2.79105       2.48153      0.956906      0.486638     -0.924983     0.0982363     -0.613277      0.542424      0.252611    -0.0234078    -0.0661195     0.0138402      0.126078    0.00620064   -0.00814530    0.00802810   -0.00203417   -0.00724948    0.00510316  -0.000144503   0.000136743   0.000328632  -0.000374870   6.56677e-05  -8.01149e-05   1.83668e-05  -1.19458e-05       1.49899       2.14931       2.27707       2.48876       2.50399       2.39553       2.32529       2.15328       1.86867       1.62123       1.37643       1.15098      0.966598      0.760478      0.612058      0.442839      0.359241      0.243345      0.186227      0.123269     0.0927894     0.0582348     0.0416286     0.0239407     0.0158544    0.00967411    0.00578999    0.00348175    0.00190432    0.00108864   0.000572325   0.000304055   0.000157204   7.73569e-05   3.70121e-05   1.66935e-05
  27  10 2547.5198    1.8443  0.9319 10.6708 -0.0101  0.0234   0.0371   0.0594    0.1135   0.0000   438.5244     -0.952724       14.6388      0.297113      -1.44443      0.650563     -0.823952      0.993675       1.25573       1.66962     -0.672422     -0.274210      -1.21488     -0.281119     -0.266459     -0.161251     -0.259061     0.0388591     -0.123276    -0.0141197    -0.0636000    -0.0451643    -0.0560866    -0.0373774    -0.0289603    0.00666403   0.000340711   -0.00380901   -0.00122341  -0.000339222  -2.39414e-05  -0.000194482   0.000132587   2.76426e-05   7.24105e-06  -2.17592e-05       1.35087       1.71018       1.93120       2.05461       2.14378       1.95652       1.97509       1.80707       1.55458       1.35326       1.21949      0.956189      0.777847      0.644172      0.502244      0.390116      0.295409      0.208856      0.154151      0.107729     0.0781594     0.0522979     0.0331036     0.0215624     0.0135417    0.00830263    0.00489161    0.00277969    0.00174686   0.000926828   0.000501952   0.000260393   0.000124439   6.76629e-05   3.07154e-05   1.48041e-05
  27  11 2702.0006    2.4853  0.9091 10.8600 -0.0061  0.0229   0.0490   0.0550    0.1609   0.0000   439.3605       1.84807       11.6317      0.123391      -1.91598     -0.476166      -1.96724     -0.292757     -0.223580      -2.33753      0.420026      0.795657      0.986425      0.429878      0.896701     -0.323678     -0.200783      0.120189    -0.0384668     0.0744972     0.0400357    -0.0481159    -0.0354736    0.00762498    -0.0275580   -0.00603673    0.00340312    0.00395540   -0.00206673  -0.000854207   0.000193028   0.000269231  -0.000237858  -3.88100e-05   2.09517e-05   2.69476e-05       1.49466       2.00175       2.26862       2.38578       2.36059       2.32986       2.18101       2.02907       1.81400       1.49964       1.23097      0.998659      0.830575      0.622207      0.519341      0.390963      0.308941      0.219549      0.162001      0.113991     0.0744468     0.0495693     0.0323996     0.0209346     0.0132788    0.00743057    0.00478519    0.00265289    0.00151888   0.000825768   0.000461870   0.000237879   0.000125455   6.04890e-05   2.89686e-05   1.35177e-05
  27  12 2855.3072    3.1266  0.8771 11.1247 -0.0040  0.0260   0.0610   0.0508    0.2255   0.0000   440.0202      0.749397       12.3014      -1.58531      0.110540      -4.11780       2.97140      -1.05016     -0.844317      0.214545       1.68581     -0.721545      -1.17178       1.39284     -0.413077     -0.316217     -0.510891     -0.111876      0.161976     0.0452938      0.103179     0.0113094    -0.0359071   -0.00487820   -0.00171558    0.00127387   -0.00170731  -0.000916392   0.000631672  -0.000269811   0.000230346  -0.000312579  -1.44994e-05   7.52501e-05   1.62339e-05   2.58809e-05       1.39575       1.94945       2.13439       1.98276       2.33944       2.19016       2.00086       2.00628       1.62277       1.55694       1.31065       1.00669      0.936490      0.640588      0.556290      0.414341      0.332865      0.236024      0.179285      0.116370     0.0833045     0.0524882     0.0367310     0.0227541     0.0149518    0.00882266    0.00533037    0.00310342    0.00173824   0.000971561   0.000506846   0.000282469   0.000136243   6.56244e-05   3.19336e-05   1.47403e-05
  27  13 3006.9889    3.7568  0.9971 11.4112 -0.0055  0.0236   0.0698   0.0563    0.2148   0.0000   440.2786     -0.173974       12.8403      -2.03834      0.930817      0.151701     -0.909578      -3.91862      -1.35775       1.50297       1.47277     0.0160186     -0.717818     -0.365791      0.356943    -0.0297017     0.0105790     -0.283107     0.0105436    0.00671961     0.0611224    -0.0290656    -0.0147049     0.0263101    -0.0172113   -0.00680738    0.00309603    0.00346703  -0.000745770   0.000226927  -0.000437070  -0.000277640   2.34960e-05   7.29146e-05   4.73506e-06   2.31149e-05       1.40885       1.82354       1.99360       2.02353       2.14107       2.10948       1.97551       1.83832       1.49407       1.41778       1.28977       1.03744      0.867993      0.660783      0.509276      0.417629      0.304612      0.235664      0.162810      0.112164     0.0771354     0.0495070     0.0344913     0.0220575     0.0145329    0.00887473    0.00533102    0.00323459    0.00170794   0.000942166   0.000508757   0.000250720   0.000132993   6.19273e-05   2.91060e-05   1.42047e-05
  27  14 3157.1503    3.7831  1.0574 12.0503 -0.0012  0.0252   0.0709   0.0603    0.1394   0.0000   439.7302       2.52509       12.6187      0.185009      -4.05502      -2.44235     -0.839966      -4.67925      0.472694      -2.67209       1.93343     -0.411462      -1.01760      0.201060     -0.532443      0.189965      0.182746     -0.365449      0.196750     -0.216874    -0.0556965    -0.0535181     0.0396055   -0.00126435    -0.0151753     0.0104872    0.00304129   0.000403703  -0.000111945   0.000295550  -0.000156683  -1.23646e-05   7.35360e-06   2.03398e-05  -9.31683e-06  -6.50009e-06       1.53874       1.96576       2.07917       2.34157       2.31098       2.21193       2.19606       2.02584       1.74159       1.61364       1.32211       1.08748      0.921022      0.748889      0.587790      0.440927      0.329649      0.243320      0.179736      0.125329     0.0878996     0.0571749     0.0376519     0.0245894     0.0160629    0.00939224    0.00549446    0.00298785    0.00189036    0.00100396   0.000573941   0.000286225   0.000147741   7.06360e-05   3.54212e-05   1.58699e-05
  27  15 3306.4583    3.3900  1.6092 11.7384 -0.0087  0.0314   0.0555   0.0772    0.1423   0.0000   438.9775      -1.46278       18.3924       2.55142      0.883451     -0.174425      -2.38440      -3.48493      -2.81380       1.37181      -3.10717      -1.59076      0.368088      0.765653    -0.0582211      0.542475     -0.313891    -0.0397055     -0.114047    -0.0135138     -0.187706     -0.174748     0.0280116    -0.0223261  -0.000720992    0.00760474     0.0148709    0.00939259   -0.00249379   0.000162444  -0.000984858   0.000123234   0.000254038  -1.40993e-05  -1.27760e-05   8.56369e-06       1.84243       2.42413       2.66447       2.73897       2.81368       2.73746       2.61580       2.45912       2.18889       1.91027       1.64627       1.32403       1.12799      0.905122      0.696936      0.551308      0.409222      0.306127      0.222289      0.153330      0.107788     0.0712320     0.0487805     0.0294691     0.0191094     0.0115045    0.00709823    0.00399649    0.00236098    0.00124813   0.000697887   0.000379223   0.000179427   9.70896e-05   4.17977e-05   1.99495e-05
  27  16 3455.0516    2.8383  2.5186 11.1408 -0.0037  0.0394   0.0373   0.1015    0.1161   0.0000   440.6302      -3.06285       5.30748      -1.85640       6.61746     -0.329901      -2.15755     -0.938867       1.14208       1.99036      -3.84330      -3.54700     -0.692304     -0.445728     -0.901342      0.147868      0.623525      0.290943      0.109757     -0.104729     0.0284664     -0.104518    -0.0170716    0.00789579     0.0500313    -0.0283486   -0.00661415   -0.00256213    0.00674228    0.00189117   -0.00327873  -0.000200863   0.000132774   5.26780e-05  -0.000129378   7.88949e-06       2.17250       2.98541       3.28815       3.41669       3.52140       3.34885       3.25167       2.95268       2.65060       2.36908       2.00695       1.71136       1.34780       1.10946      0.850764      0.665288      0.519451      0.368118      0.271878      0.187805      0.130370     0.0874612     0.0556308     0.0383958     0.0230390     0.0144088    0.00884073    0.00497575    0.00292147    0.00160941   0.000866467   0.000459503   0.000227223   0.000119010   5.18467e-05   2.56413e-05
  27  17 3603.4690    2.2970  3.7894 10.8919 -0.0031  0.0495   0.0256   0.1314    0.0685   0.0000   438.2290      0.188985       11.3996      -6.51974     -0.240488      -2.35018      -1.51551       1.37845       5.47208       1.00517     -0.971673       1.08188      -1.43637     -0.465006       1.68323     -0.201277      0.227615      0.258393     0.0644904     -0.134119     -0.110510   -0.00706731      0.129860     -0.101343    -0.0645232    -0.0288030    0.00120280    0.00931997    0.00505401   -0.00212267  -0.000626734  -0.000894989   0.000212345   0.000104104  -5.94636e-05  -2.80947e-05       2.82782       3.67686       4.15677       4.37790       4.47650       4.24915       4.14330       3.79468       3.38298       2.98240       2.51587       2.13549       1.71972       1.42594       1.09341      0.834509      0.640871      0.469537      0.341298      0.238424      0.161218      0.110513     0.0719811     0.0476046     0.0294028     0.0181050     0.0108601    0.00623468    0.00358666    0.00194780    0.00108302   0.000566137   0.000289728   0.000146009   6.63969e-05   3.14698e-05
  27  18 3751.5685    1.8284  5.5139 10.5109 -0.0013  0.0630   0.0186   0.1762    0.0541   0.0000   435.5302      -1.75642       6.11406       10.5206      0.580640      -4.19278      -14.2272      -1.72477     -0.595319       5.45173     -0.627599       1.69230      -3.91147      0.698714       2.04110    -0.0135133       1.25430       1.08615      0.208129     -0.296316     -0.132943      0.191574     0.0776944   -0.00491640     0.0377324   -0.00752106    0.00130484     0.0106829   -0.00771449   -0.00589104   -0.00145413  -0.000437941   0.000212296   0.000188201  -3.16509e-05   2.11267e-05       3.59935       4.72274       5.31642       5.57461       5.63078       5.54208       5.25944       4.88155       4.36079       3.70835       3.26675       2.67508       2.21791       1.76131       1.40396       1.09320      0.792779      0.601824      0.434786      0.301144      0.211164      0.142735     0.0933980     0.0603664     0.0376000     0.0227790     0.0139021    0.00801460    0.00459218    0.00253356    0.00137252   0.000722307   0.000368413   0.000181389   8.44701e-05   3.95450e-05
  27  19 3898.9903    1.5142  7.6003 10.1663 -0.0022  0.0796   0.0151   0.2278    0.0527   0.0000   443.0744       3.11237       18.7519       8.28573     -0.941621       1.31091      -15.4857      -3.22318       10.1729       6.98114      -7.44477      -1.34252      -2.66454      -2.32443       3.19627       2.01200      -3.33132     0.0486006      0.244054      0.239291     0.0122089      0.384566     -0.167313    -0.0841277     0.0861209     0.0104452    -0.0315858     0.0106116   0.000136141   -0.00311979   -0.00129774   2.85568e-05   0.000893716   0.000152282  -5.32691e-05   4.57266e-05       4.54401       5.99425       6.73327       6.93087       7.05456       7.00166       6.40450       6.03620       5.47688       4.83691       4.23346       3.48042       2.87573       2.32735       1.83210       1.40169       1.07233      0.755729      0.555662      0.390683      0.275473      0.181486      0.122227     0.0767398     0.0486388     0.0300239     0.0178555     0.0107304    0.00610524    0.00337394    0.00186845   0.000951396   0.000495727   0.000240879   0.000112280   5.25547e-05
  27  20 4046.3248    1.2283  9.7434 10.0384  0.0016  0.1034   0.0135   0.3019    0.0478   0.0000   433.5969       5.70270       15.8963      -6.89127      -1.04045       7.11091      -3.99904      -16.3259       1.22610      -9.26336       3.46489      -4.18106       5.58972       2.72671      -1.06108      -1.04343      -1.43708     -0.575150      -1.29597      0.911948      0.111907     -0.212057    -0.0573608     0.0697964    0.00213718    -0.0356417   -0.00433508   0.000372397   -0.00566425    0.00577421    0.00150976   -0.00110983  -0.000784503   3.66856e-05   7.21736e-05  -9.14094e-05       5.79807       7.58247       8.71566       8.94768       9.10866       8.94194       8.56429       7.78282       7.12816       6.27712       5.31444       4.48135       3.63355       2.97116       2.33422       1.79581       1.36644       1.00728      0.721220      0.516223      0.351404      0.240712      0.158602      0.101328     0.0646013     0.0392452     0.0240402     0.0141732    0.00798355    0.00452533    0.00243944    0.00129076   0.000664564   0.000324662   0.000148582   6.95048e-05
  27  21 4193.3468    0.9729 11.1200 10.0101 -0.0042  0.1351   0.0121   0.3810    0.0419   0.0000   438.5570       7.63376      -12.4095       12.0280       1.81655      -20.2632       16.7281      -14.0735      -7.82211       4.71491       4.28250      0.867116       6.85907       1.03210       6.84376       1.04725      -3.78070     -0.857542     -0.566029      -1.25122      0.453534      0.377242     -0.239119   -0.00338397     0.0865246    -0.0270388   -0.00652420   0.000123473    0.00149371  -0.000379152    0.00393150    0.00198047   0.000871978  -0.000448838   0.000154865  -4.69495e-05       7.36992       9.79181       11.1478       11.4557       11.7568       11.3846       11.1031       10.0815       9.17687       8.08318       6.79425       5.86769       4.69324       3.84730       3.01906       2.35734       1.78620       1.30835      0.956100      0.681443      0.463241      0.319733      0.209985      0.135482     0.0849327     0.0525931     0.0323034     0.0188383     0.0107418    0.00606311    0.00327736    0.00171867   0.000898993   0.000446964   0.000197186   9.36254e-05
  27  22 4340.4108    0.8104 13.4730  9.8294 -0.0047  0.1734   0.0091   0.4595    0.0353   0.0000   446.5442       8.82472       1.08885       14.6816      -3.30565      -19.6249      -12.5972       32.1169       4.48628      -4.02413       12.4016      -5.35138       3.26147       4.99059       5.01056      -1.38139      -5.75224    -0.0514106      0.274081      -1.25023      0.132313      0.229784     0.0913906    -0.0190331     -0.154719   -0.00672380      0.134175     0.0237177    -0.0454816    -0.0112059     0.0146088    0.00153562  -0.000238194  -4.14897e-05   0.000198196  -0.000335962       9.71391       12.7920       14.3917       15.2380       15.3053       14.9343       14.1441       13.3294       11.9221       10.3619       9.00827       7.63563       6.09037       5.02036       3.90715       3.06541       2.31957       1.72105       1.22441      0.876901      0.603088      0.411124      0.271292      0.175302      0.110974     0.0683810     0.0418832     0.0245719     0.0142330    0.00791365    0.00427738    0.00228816    0.00118760   0.000575181   0.000273565   0.000125706
  28   7 2083.8682    0.6947  0.7133  9.2167 -0.0086  0.0233   0.0160   0.0520    0.0754   0.0000   440.2413      -1.64796       19.9353      -3.33711      -3.48458       1.49556     0.0782351      -2.62981      -2.18061      -2.41850     -0.848386      0.720269      0.889550      0.106571     -0.347504     -0.155385     -0.652018      0.135765      0.167144      0.109014     0.0945861    -0.0259720   -0.00396497    -0.0124917   -0.00605731    -0.0107967    0.00910846   -0.00207077   -0.00424336  -0.000952921  -0.000672846   0.000203737   0.000212197   1.51294e-05   3.51090e-05   2.82587e-06       1.18185       1.67193       1.79302       1.90664       2.03785       1.77920       1.81147       1.59448       1.57031       1.28479       1.19324      0.974669      0.823838      0.683888      0.493273      0.410171      0.295962      0.226868      0.165020      0.112738     0.0763445     0.0534674     0.0380880     0.0215264     0.0155125    0.00919669    0.00597583    0.00359097    0.00196323    0.00119187   0.000643732   0.000336970   0.000175679   9.87098e-05   4.96465e-05   2.33741e-05
  28   8 2252.7623    1.0328  0.9504  9.3982 -0.0093  0.0252   0.0200   0.0559    0.1115   0.0000   438.9683      -3.09391       17.1862      0.423515      -3.95617       2.34218       2.39228      0.329646      0.636325      0.393182     -0.802375    -0.0129801      0.597683     -0.634106     -0.335941      0.576374    -0.0874569     0.0419309    0.00494073     -0.126878      0.133437    -0.0656854     0.0448762     0.0610633    0.00635263    0.00178895   -0.00611383   0.000463993    0.00163679   0.000246610    0.00197476   0.000338920  -0.000256256   0.000156013   0.000113642  -3.57534e-05       1.55876       2.06109       2.40893       2.65681       2.65282       2.52030       2.52126       2.20582       1.80372       1.65021       1.39339       1.09359      0.887294      0.760097      0.572007      0.424135      0.324407      0.253288      0.172403      0.118619     0.0926628     0.0665518     0.0406639     0.0265551     0.0174840     0.0113087    0.00633612    0.00373142    0.00239898    0.00136024   0.000720117   0.000372953   0.000195626   0.000107885   5.20555e-05   2.35745e-05
[truncated: 1,495,669 more chars]
