# Supplementary material for: Global-Mode Analysis of Full-Disk Data from the Michelson Doppler Imager and the Helioseismic and Magnetic Imager
Source: Sol Phys. 2018 Jan 31;293(2):29. doi: 10.1007/s11207-017-1201-5 (PMC6566312; doi:10.1007/s11207-017-1201-5)
Supplement: Supplementary file 3 — (TAR 230.0 MB) [file 11207_2017_1201_MOESM3_ESM.tar › MDI/mdifd.2980.18]

   1  14 2156.8681    1.1586  1.1603 14.8026  0.0000  0.1940   0.0892   0.2424    0.1340   0.0000  -223.5648       53.4749       0.00000       0.00000       0.00000       0.00000       0.00000       0.00000       0.00000       0.00000       0.00000       0.00000       0.00000       0.00000       0.00000       0.00000       0.00000       0.00000       376.650       104.590       0.00000       0.00000       0.00000       0.00000       0.00000       0.00000       0.00000       0.00000       0.00000       0.00000       0.00000       0.00000       0.00000       0.00000       0.00000       0.00000
   1  15 2292.2521    1.2360  1.9803 14.9008  0.0000  0.3627   0.0803   0.3836    0.1039   0.0000   122.4340       263.138       0.00000       0.00000       0.00000       0.00000       0.00000       0.00000       0.00000       0.00000       0.00000       0.00000       0.00000       0.00000       0.00000       0.00000       0.00000       0.00000       749.026       185.664       0.00000       0.00000       0.00000       0.00000       0.00000       0.00000       0.00000       0.00000       0.00000       0.00000       0.00000       0.00000       0.00000       0.00000       0.00000       0.00000
   1  16 2425.7800    1.8693  1.0076 14.8662  0.0000  0.1743   0.1376   0.2167    0.1540   0.0000   497.2513       47.1462       0.00000       0.00000       0.00000       0.00000       0.00000       0.00000       0.00000       0.00000       0.00000       0.00000       0.00000       0.00000       0.00000       0.00000       0.00000       0.00000       309.676       99.3094       0.00000       0.00000       0.00000       0.00000       0.00000       0.00000       0.00000       0.00000       0.00000       0.00000       0.00000       0.00000       0.00000       0.00000       0.00000       0.00000
   1  17 2559.0956    2.0498  0.7755 14.8277  0.0000  0.0847   0.1562   0.1679    0.1577   0.0000   536.6217       23.5728       0.00000       0.00000       0.00000       0.00000       0.00000       0.00000       0.00000       0.00000       0.00000       0.00000       0.00000       0.00000       0.00000       0.00000       0.00000       0.00000       106.332       62.8491       0.00000       0.00000       0.00000       0.00000       0.00000       0.00000       0.00000       0.00000       0.00000       0.00000       0.00000       0.00000       0.00000       0.00000       0.00000       0.00000
   1  18 2693.2677    2.7719  0.8915 14.8906  0.0000  0.0779   0.2254   0.2298    0.1836   0.0000   306.9640       157.827       0.00000       0.00000       0.00000       0.00000       0.00000       0.00000       0.00000       0.00000       0.00000       0.00000       0.00000       0.00000       0.00000       0.00000       0.00000       0.00000       111.561       46.8662       0.00000       0.00000       0.00000       0.00000       0.00000       0.00000       0.00000       0.00000       0.00000       0.00000       0.00000       0.00000       0.00000       0.00000       0.00000       0.00000
   1  22 3233.4258    3.9942  1.2205 14.8184  0.0000  0.1398   0.2292   0.2322    0.2334   0.0000   315.2004       72.1429       0.00000       0.00000       0.00000       0.00000       0.00000       0.00000       0.00000       0.00000       0.00000       0.00000       0.00000       0.00000       0.00000       0.00000       0.00000       0.00000       210.455       78.3868       0.00000       0.00000       0.00000       0.00000       0.00000       0.00000       0.00000       0.00000       0.00000       0.00000       0.00000       0.00000       0.00000       0.00000       0.00000       0.00000
   1  23 3368.7515    3.7456  2.1294 14.4036  0.0000  0.1527   0.1636   0.3186    0.1749   0.0000   264.5281       163.998       0.00000       0.00000       0.00000       0.00000       0.00000       0.00000       0.00000       0.00000       0.00000       0.00000       0.00000       0.00000       0.00000       0.00000       0.00000       0.00000       201.817       98.7142       0.00000       0.00000       0.00000       0.00000       0.00000       0.00000       0.00000       0.00000       0.00000       0.00000       0.00000       0.00000       0.00000       0.00000       0.00000       0.00000
   1  24 3504.5517    3.1668  3.6184 14.3031  0.0000  0.2057   0.1084   0.5215    0.1111   0.0000   106.8693      -148.247       0.00000       0.00000       0.00000       0.00000       0.00000       0.00000       0.00000       0.00000       0.00000       0.00000       0.00000       0.00000       0.00000       0.00000       0.00000       0.00000       304.191       128.805       0.00000       0.00000       0.00000       0.00000       0.00000       0.00000       0.00000       0.00000       0.00000       0.00000       0.00000       0.00000       0.00000       0.00000       0.00000       0.00000
   1  25 3640.8523    2.5855  3.7837 14.2411  0.0000  0.2541   0.0869   0.5303    0.1026   0.0000   536.7030       90.8339       0.00000       0.00000       0.00000       0.00000       0.00000       0.00000       0.00000       0.00000       0.00000       0.00000       0.00000       0.00000       0.00000       0.00000       0.00000       0.00000       421.489       152.693       0.00000       0.00000       0.00000       0.00000       0.00000       0.00000       0.00000       0.00000       0.00000       0.00000       0.00000       0.00000       0.00000       0.00000       0.00000       0.00000
   1  26 3777.0440    2.2544  5.7846 14.0396  0.0000  0.3178   0.0597   0.7081    0.0793   0.0000   415.2178       85.4721       0.00000       0.00000       0.00000       0.00000       0.00000       0.00000       0.00000       0.00000       0.00000       0.00000       0.00000       0.00000       0.00000       0.00000       0.00000       0.00000       536.640       200.007       0.00000       0.00000       0.00000       0.00000       0.00000       0.00000       0.00000       0.00000       0.00000       0.00000       0.00000       0.00000       0.00000       0.00000       0.00000       0.00000
   2  14 2217.8040    1.3251  1.0861 13.6107  0.0000  0.1667   0.0700   0.2021    0.1399   0.0000   419.2623      -4.81628       15.8953       3.55594       0.00000       0.00000       0.00000       0.00000       0.00000       0.00000       0.00000       0.00000       0.00000       0.00000       0.00000       0.00000       0.00000       0.00000       145.682       104.264       55.9694       16.9123       0.00000       0.00000       0.00000       0.00000       0.00000       0.00000       0.00000       0.00000       0.00000       0.00000       0.00000       0.00000       0.00000       0.00000
   2  17 2619.7416    2.5505  1.1906 13.4521  0.0000  0.1047   0.1137   0.1586    0.1946   0.0000   459.3645       137.633       17.3091       5.24413       0.00000       0.00000       0.00000       0.00000       0.00000       0.00000       0.00000       0.00000       0.00000       0.00000       0.00000       0.00000       0.00000       0.00000       91.1169       73.7592       29.4685       8.25139       0.00000       0.00000       0.00000       0.00000       0.00000       0.00000       0.00000       0.00000       0.00000       0.00000       0.00000       0.00000       0.00000       0.00000
   2  18 2754.5123    3.0836  1.1798 13.1275  0.0000  0.0787   0.1416   0.1603    0.2872   0.0000   405.2808       78.8483      -15.9012       21.8990       0.00000       0.00000       0.00000       0.00000       0.00000       0.00000       0.00000       0.00000       0.00000       0.00000       0.00000       0.00000       0.00000       0.00000       66.6576       48.6068       28.1523       8.75883       0.00000       0.00000       0.00000       0.00000       0.00000       0.00000       0.00000       0.00000       0.00000       0.00000       0.00000       0.00000       0.00000       0.00000
   2  21 3160.0213    4.2871  1.2585 13.1318  0.0000  0.0802   0.1890   0.1885    0.4185   0.0000   467.9719       82.2734      -1.64063      -4.23523       0.00000       0.00000       0.00000       0.00000       0.00000       0.00000       0.00000       0.00000       0.00000       0.00000       0.00000       0.00000       0.00000       0.00000       70.4087       50.2413       28.2728       8.14919       0.00000       0.00000       0.00000       0.00000       0.00000       0.00000       0.00000       0.00000       0.00000       0.00000       0.00000       0.00000       0.00000       0.00000
   2  22 3295.1881    3.9886  1.7328 13.3230  0.0000  0.0802   0.1493   0.2100    0.2381   0.0000   452.2527       177.568       10.1378     0.0999973       0.00000       0.00000       0.00000       0.00000       0.00000       0.00000       0.00000       0.00000       0.00000       0.00000       0.00000       0.00000       0.00000       0.00000       63.1819       50.3788       25.9874       9.16008       0.00000       0.00000       0.00000       0.00000       0.00000       0.00000       0.00000       0.00000       0.00000       0.00000       0.00000       0.00000       0.00000       0.00000
   3  12 2001.0810    0.5476  0.5030 11.7345  0.0025  0.1185   0.0405   0.1004    0.1140   0.0000   388.2750       13.1229      -7.02547       13.9723       1.02103      -1.42000       0.00000       0.00000       0.00000       0.00000       0.00000       0.00000       0.00000       0.00000       0.00000       0.00000       0.00000       0.00000       89.7196       90.7914       56.1285       18.6913       5.14037       1.65881       0.00000       0.00000       0.00000       0.00000       0.00000       0.00000       0.00000       0.00000       0.00000       0.00000       0.00000       0.00000
   3  14 2273.4118    1.1217  0.5841 12.0805  0.0000  0.0474   0.0630   0.0957    0.1414   0.0000   395.3727       42.1161       15.9643      -3.91564       4.99094      -1.53692       0.00000       0.00000       0.00000       0.00000       0.00000       0.00000       0.00000       0.00000       0.00000       0.00000       0.00000       0.00000       27.6382       26.0271       17.5892       8.84855       4.07390       1.17632       0.00000       0.00000       0.00000       0.00000       0.00000       0.00000       0.00000       0.00000       0.00000       0.00000       0.00000       0.00000
   3  15 2407.6245    1.4874  1.0678 11.7744 -0.0020  0.0580   0.0657   0.1509    0.2298   0.0000   444.3079      -45.9650      -2.69502      -5.96720     -0.387977     -0.153881       0.00000       0.00000       0.00000       0.00000       0.00000       0.00000       0.00000       0.00000       0.00000       0.00000       0.00000       0.00000       31.4384       28.9060       21.5759       12.6597       5.38168       1.45348       0.00000       0.00000       0.00000       0.00000       0.00000       0.00000       0.00000       0.00000       0.00000       0.00000       0.00000       0.00000
   3  16 2541.7211    2.0934  1.0793 10.9545  0.0000  0.0536   0.0843   0.1311    0.6669   0.0000   411.8951       29.0273       5.13906       24.2259       1.36032      -1.83048       0.00000       0.00000       0.00000       0.00000       0.00000       0.00000       0.00000       0.00000       0.00000       0.00000       0.00000       0.00000       26.5755       27.6776       17.8130       11.5519       4.42515       1.65663       0.00000       0.00000       0.00000       0.00000       0.00000       0.00000       0.00000       0.00000       0.00000       0.00000       0.00000       0.00000
   3  17 2676.2265    2.2958  0.9910 12.3441  0.0000  0.0547   0.0985   0.1268    0.2892   0.0000   448.1902       50.8302       38.3361       7.67803      -3.58618      0.387426       0.00000       0.00000       0.00000       0.00000       0.00000       0.00000       0.00000       0.00000       0.00000       0.00000       0.00000       0.00000       26.8345       28.0439       19.6087       10.5261       5.28273       1.71084       0.00000       0.00000       0.00000       0.00000       0.00000       0.00000       0.00000       0.00000       0.00000       0.00000       0.00000       0.00000
   3  18 2811.5661    3.0244  0.9989 12.1138  0.0000  0.0548   0.1227   0.1159    0.4879   0.0000   426.7310      -7.60829       25.9929      -3.80398     -0.747625     -0.341946       0.00000       0.00000       0.00000       0.00000       0.00000       0.00000       0.00000       0.00000       0.00000       0.00000       0.00000       0.00000       25.1575       26.6545       18.7668       12.7085       4.83010       1.82005       0.00000       0.00000       0.00000       0.00000       0.00000       0.00000       0.00000       0.00000       0.00000       0.00000       0.00000       0.00000
   3  19 2947.1013    3.9178  0.8515 12.1133  0.0000  0.0558   0.1680   0.1094    0.6374   0.0000   416.1199       5.26123       8.86615      -11.7565     -0.734365      -3.52077       0.00000       0.00000       0.00000       0.00000       0.00000       0.00000       0.00000       0.00000       0.00000       0.00000       0.00000       0.00000       34.9116       33.5658       20.2609       10.1156       4.06178       1.30042       0.00000       0.00000       0.00000       0.00000       0.00000       0.00000       0.00000       0.00000       0.00000       0.00000       0.00000       0.00000
   3  20 3082.5255    4.0893  1.3311 11.2563  0.0000  0.0592   0.1463   0.1445    1.7653   0.0000   408.6612       67.5292       13.1350       20.8113      -7.24971      -3.69573       0.00000       0.00000       0.00000       0.00000       0.00000       0.00000       0.00000       0.00000       0.00000       0.00000       0.00000       0.00000       31.3315       28.6246       21.8436       11.8599       5.63948       1.52317       0.00000       0.00000       0.00000       0.00000       0.00000       0.00000       0.00000       0.00000       0.00000       0.00000       0.00000       0.00000
   3  21 3217.9716    4.2572  1.3095 11.9807  0.0000  0.0552   0.1549   0.1577    0.9654   0.0000   423.9093       69.7709     -0.555230      -6.70249       8.68899     -0.349283       0.00000       0.00000       0.00000       0.00000       0.00000       0.00000       0.00000       0.00000       0.00000       0.00000       0.00000       0.00000       31.0771       27.9054       20.4387       11.8122       4.91710       1.33036       0.00000       0.00000       0.00000       0.00000       0.00000       0.00000       0.00000       0.00000       0.00000       0.00000       0.00000       0.00000
   3  22 3353.6782    3.7927  2.2018 11.8386 -0.0018  0.0748   0.1038   0.1811    0.4565   0.0000   442.2045       27.4543       42.6393       3.79476       10.8261     -0.905167       0.00000       0.00000       0.00000       0.00000       0.00000       0.00000       0.00000       0.00000       0.00000       0.00000       0.00000       0.00000       39.1018       38.2400       27.4350       14.7023       7.09453       2.12089       0.00000       0.00000       0.00000       0.00000       0.00000       0.00000       0.00000       0.00000       0.00000       0.00000       0.00000       0.00000
   3  23 3489.7551    3.2359  2.8551 11.8379  0.0000  0.0898   0.0809   0.2221    0.3061   0.0000   417.8042       82.2244       7.04619       14.7412       9.24286      -1.64487       0.00000       0.00000       0.00000       0.00000       0.00000       0.00000       0.00000       0.00000       0.00000       0.00000       0.00000       0.00000       49.8841       46.2967       33.3313       18.4498       8.13908       2.26321       0.00000       0.00000       0.00000       0.00000       0.00000       0.00000       0.00000       0.00000       0.00000       0.00000       0.00000       0.00000
   3  24 3626.3824    2.7392  3.7458 11.5553  0.0000  0.1056   0.0604   0.2789    0.2356   0.0000   397.8230      -5.80515       49.8621      -24.1441      -4.55839      -3.44289       0.00000       0.00000       0.00000       0.00000       0.00000       0.00000       0.00000       0.00000       0.00000       0.00000       0.00000       0.00000       58.7822       54.8491       39.4134       21.4079       9.61758       2.69051       0.00000       0.00000       0.00000       0.00000       0.00000       0.00000       0.00000       0.00000       0.00000       0.00000       0.00000       0.00000
   4  11 1914.6277    0.4197  0.4051 12.7474 -0.0008  0.0952   0.0330   0.1048    0.0745   0.0000   480.8106      -48.4043       41.5886      -10.4629       10.5591      -3.80451       1.59867     -0.329702       0.00000       0.00000       0.00000       0.00000       0.00000       0.00000       0.00000       0.00000       0.00000       0.00000       50.0471       53.0686       41.4277       20.0840       8.76249       3.44453       1.23056      0.365359       0.00000       0.00000       0.00000       0.00000       0.00000       0.00000       0.00000       0.00000       0.00000       0.00000
   4  12 2051.6062    0.6687  0.4583 12.7563 -0.0027  0.0344   0.0410   0.0942    0.0884   0.0000   454.1537       23.4701       2.91938      -5.69482       3.75246       8.29997      0.441680     -0.491129       0.00000       0.00000       0.00000       0.00000       0.00000       0.00000       0.00000       0.00000       0.00000       0.00000       11.0108       13.8316       9.83163       7.98753       4.61855       2.19590      0.824891      0.288818       0.00000       0.00000       0.00000       0.00000       0.00000       0.00000       0.00000       0.00000       0.00000       0.00000
   4  14 2324.2897    1.2238  0.6263 12.9317  0.0039  0.0702   0.0691   0.1256    0.1350   0.0000   450.3716       32.6528       4.51834       4.93531       8.64558      -2.41697      -1.55403      0.190788       0.00000       0.00000       0.00000       0.00000       0.00000       0.00000       0.00000       0.00000       0.00000       0.00000       30.0830       20.9996       20.8846       20.6400       12.2393       5.40702       1.72831      0.325746       0.00000       0.00000       0.00000       0.00000       0.00000       0.00000       0.00000       0.00000       0.00000       0.00000
   4  15 2458.5887    1.6284  0.9441 12.9534 -0.0027  0.0511   0.0596   0.1199    0.1482   0.0000   427.4955       8.84065       3.31793      -6.09850       3.25991      -1.97141      -1.30266      0.247797       0.00000       0.00000       0.00000       0.00000       0.00000       0.00000       0.00000       0.00000       0.00000       0.00000       20.3243       22.3920       18.3881       11.6813       6.66947       3.36125       1.36068      0.339339       0.00000       0.00000       0.00000       0.00000       0.00000       0.00000       0.00000       0.00000       0.00000       0.00000
   4  16 2593.1265    2.2109  1.1576 12.8062 -0.0003  0.0663   0.0760   0.1425    0.1930   0.0000   443.5054       21.3823       51.3410       5.49521       5.34129      -6.89564      -2.20185      0.383781       0.00000       0.00000       0.00000       0.00000       0.00000       0.00000       0.00000       0.00000       0.00000       0.00000       28.4947       34.6803       24.2787       15.7598       8.21218       3.32931       1.57543      0.432694       0.00000       0.00000       0.00000       0.00000       0.00000       0.00000       0.00000       0.00000       0.00000       0.00000
   4  17 2728.5984    2.7413  1.0840 12.9363  0.0006  0.0554   0.0930   0.1231    0.2147   0.0000   467.5650       29.1689       9.49676       14.6614       14.9050      -2.42132       3.26971     -0.104749       0.00000       0.00000       0.00000       0.00000       0.00000       0.00000       0.00000       0.00000       0.00000       0.00000       20.0676       22.6735       19.3154       12.3968       7.44916       3.73343       1.63546      0.402378       0.00000       0.00000       0.00000       0.00000       0.00000       0.00000       0.00000       0.00000       0.00000       0.00000
   4  18 2864.3698    3.2136  0.9467 13.0412 -0.0018  0.0590   0.1164   0.1064    0.2249   0.0000   396.4292       12.6922      -17.8352      -10.6757      -9.18985     0.0751557     -0.562781     -0.262520       0.00000       0.00000       0.00000       0.00000       0.00000       0.00000       0.00000       0.00000       0.00000       0.00000       26.7275       27.1564       21.9512       12.5162       6.25348       3.69552       1.28425      0.304370       0.00000       0.00000       0.00000       0.00000       0.00000       0.00000       0.00000       0.00000       0.00000       0.00000
   4  19 3000.2657    4.0951  0.9198 12.8655 -0.0017  0.0515   0.1561   0.1138    0.3386   0.0000   386.9409       12.3315      -21.3017       3.84747      -4.51865       2.53189     -0.828949     -0.186882       0.00000       0.00000       0.00000       0.00000       0.00000       0.00000       0.00000       0.00000       0.00000       0.00000       19.3278       22.6426       17.2302       10.5041       7.69893       2.29632       1.52773      0.410321       0.00000       0.00000       0.00000       0.00000       0.00000       0.00000       0.00000       0.00000       0.00000       0.00000
   4  21 3271.8374    4.0196  1.6722 12.5646 -0.0017  0.0614   0.1117   0.1508    0.3224   0.0000   439.0080       21.7103       7.79268       6.45744      -14.0894      -2.90498      0.495924      0.281991       0.00000       0.00000       0.00000       0.00000       0.00000       0.00000       0.00000       0.00000       0.00000       0.00000       24.1085       21.5015       18.6299       15.9775       9.74101       4.33688       1.48341      0.382720       0.00000       0.00000       0.00000       0.00000       0.00000       0.00000       0.00000       0.00000       0.00000       0.00000
   4  22 3408.2181    3.6071  2.2712 12.6820 -0.0017  0.0707   0.0865   0.1785    0.1962   0.0000   463.6514       38.9770       17.3276       5.04592       6.52640      -3.79912      0.807580     -0.529620       0.00000       0.00000       0.00000       0.00000       0.00000       0.00000       0.00000       0.00000       0.00000       0.00000       30.2604       30.2172       25.1225       16.8958       9.35078       4.68071       1.69551      0.402852       0.00000       0.00000       0.00000       0.00000       0.00000       0.00000       0.00000       0.00000       0.00000       0.00000
   4  23 3544.8210    3.0037  3.2422 12.5490 -0.0016  0.0871   0.0585   0.2075    0.1327   0.0000   436.4337       74.1812       17.2059       34.6688      0.975591       1.61710       2.21852     -0.972288       0.00000       0.00000       0.00000       0.00000       0.00000       0.00000       0.00000       0.00000       0.00000       0.00000       36.9268       36.5878       31.1630       20.9167       11.9186       5.98002       2.22278      0.535723       0.00000       0.00000       0.00000       0.00000       0.00000       0.00000       0.00000       0.00000       0.00000       0.00000
   4  24 3681.7256    2.5281  4.6247 12.5867 -0.0016  0.1092   0.0417   0.2684    0.0966   0.0000   414.8596       71.7282       30.0018       27.6906       11.9928      -8.67993       4.47114      0.430831       0.00000       0.00000       0.00000       0.00000       0.00000       0.00000       0.00000       0.00000       0.00000       0.00000       44.5399       47.0685       38.3748       25.3694       13.7729       7.22558       2.78840      0.730129       0.00000       0.00000       0.00000       0.00000       0.00000       0.00000       0.00000       0.00000       0.00000       0.00000
   4  25 3819.3280    2.1014  5.5677 12.4821  0.0000  0.1270   0.0320   0.3155    0.0843   0.0000   443.2112       43.6511      -14.0871      -7.47794      -2.60177      -9.39869       2.39916      0.297519       0.00000       0.00000       0.00000       0.00000       0.00000       0.00000       0.00000       0.00000       0.00000       0.00000       50.9720       52.4745       45.0886       30.3933       16.9917       8.89937       3.31626      0.849050       0.00000       0.00000       0.00000       0.00000       0.00000       0.00000       0.00000       0.00000       0.00000       0.00000
   5  12 2098.4569    0.7084  0.7146 11.3136  0.0021  0.0700   0.0320   0.1299    0.1076   0.0000   423.3559      -28.9825      -3.06811       11.3809       12.0227       4.33721       2.32293       1.04110      0.155384   -0.00125359       0.00000       0.00000       0.00000       0.00000       0.00000       0.00000       0.00000       0.00000       27.0537       18.9272       15.0038       18.8532       15.5877       8.89046       3.55773       1.03291      0.268693     0.0505255       0.00000       0.00000       0.00000       0.00000       0.00000       0.00000       0.00000       0.00000
   5  13 2235.4189    0.9944  0.8744 11.1046  0.0001  0.0406   0.0394   0.1014    0.1570   0.0000   423.8865      -15.5267       16.6797     0.0435250     0.0183624      -9.14334      -3.82457     -0.871249     -0.358940    -0.0916617       0.00000       0.00000       0.00000       0.00000       0.00000       0.00000       0.00000       0.00000       13.6298       14.9471       12.9280       9.54729       6.23787       3.60973       1.88094      0.760485      0.254786     0.0614958       0.00000       0.00000       0.00000       0.00000       0.00000       0.00000       0.00000       0.00000
   5  14 2371.0537    1.3752  0.9277 11.5493  0.0020  0.0455   0.0525   0.1065    0.2122   0.0000   436.9761       8.53761       10.2266      0.917684       9.53582       3.24735      -1.97717     -0.547013      0.262281    -0.0252769       0.00000       0.00000       0.00000       0.00000       0.00000       0.00000       0.00000       0.00000       13.4635       15.5123       13.1266       10.6362       7.16262       3.79569       2.34854      0.786219      0.312257     0.0766006       0.00000       0.00000       0.00000       0.00000       0.00000       0.00000       0.00000       0.00000
   5  15 2506.0377    1.8997  0.9748 11.2977 -0.0034  0.0434   0.0656   0.0970    0.3733   0.0000   425.4481       15.8046       32.6777      -4.04282      -5.01786      -3.64582       1.90185    -0.0294779     -0.176141     0.0898581       0.00000       0.00000       0.00000       0.00000       0.00000       0.00000       0.00000       0.00000       16.1047       17.2904       14.6878       10.8165       7.05836       3.95037       1.89741      0.775599      0.252407     0.0566556       0.00000       0.00000       0.00000       0.00000       0.00000       0.00000       0.00000       0.00000
   5  16 2641.3301    2.3241  1.1702 11.6152  0.0005  0.0457   0.0764   0.1206    0.4577   0.0000   423.4937       11.2951       16.9631       1.90003      -12.2086      -8.23690     -0.409718      0.529342      0.241202     0.0761139       0.00000       0.00000       0.00000       0.00000       0.00000       0.00000       0.00000       0.00000       14.6305       15.5845       14.3445       10.5693       7.84884       4.40328       2.04877      0.901503      0.333157     0.0684750       0.00000       0.00000       0.00000       0.00000       0.00000       0.00000       0.00000       0.00000
   5  17 2777.4430    3.0225  0.9141 10.2297 -0.0018  0.0366   0.1011   0.0959    2.0331   0.0000   431.6582       17.1100      -3.65546       16.7326      -3.01491      -2.45802     -0.426771    -0.0673044     -0.102168    -0.0386879       0.00000       0.00000       0.00000       0.00000       0.00000       0.00000       0.00000       0.00000       11.2086       12.2408       10.6661       8.41305       6.08818       3.49529       1.69678      0.715051      0.252959     0.0588051       0.00000       0.00000       0.00000       0.00000       0.00000       0.00000       0.00000       0.00000
   5  18 2913.8251    3.6376  1.2305  5.9758  0.0033  0.0465   0.1076   0.1185   40.7813   0.0000   452.3178       50.5245       8.81539     -0.238541       1.13596       3.26277       2.80263      -1.11249     -0.167753     0.0610376       0.00000       0.00000       0.00000       0.00000       0.00000       0.00000       0.00000       0.00000       13.7725       15.6415       14.1674       10.3279       7.86073       4.62153       2.22919      0.990152      0.360922     0.0752899       0.00000       0.00000       0.00000       0.00000       0.00000       0.00000       0.00000       0.00000
   5  21 3322.7847    3.9618  1.6756  3.6446  0.0000  0.0585   0.1004   0.1370 1000.0000   0.0000   454.6931       67.5776       29.5416       10.4036       4.63448      -7.15320       0.00000       0.00000       0.00000       0.00000       0.00000       0.00000       0.00000       0.00000       0.00000       0.00000       0.00000       0.00000       18.0488       20.1903       17.7324       13.7518       9.19992       5.24001       2.81637       1.13737      0.410872     0.0954431       0.00000       0.00000       0.00000       0.00000       0.00000       0.00000       0.00000       0.00000
   5  22 3459.5018    3.3990  2.6021 11.3702 -0.0053  0.0696   0.0701   0.1747    0.4605   0.0000   445.4651       69.6928       15.5929       24.0496      -8.27846      -3.89527       3.60432      -2.41967     -0.693872     -0.316485       0.00000       0.00000       0.00000       0.00000       0.00000       0.00000       0.00000       0.00000       21.9011       23.5290       21.0501       16.8181       11.0021       6.57859       3.43134       1.44024      0.469525      0.111322       0.00000       0.00000       0.00000       0.00000       0.00000       0.00000       0.00000       0.00000
   5  23 3596.6550    2.8836  3.6911 11.0008 -0.0004  0.0876   0.0505   0.2251    0.3347   0.0000   428.9854       43.6193      -14.2532       8.24089       8.72815      -1.99865      -2.48197      -1.04997     -0.113121     -0.110204       0.00000       0.00000       0.00000       0.00000       0.00000       0.00000       0.00000       0.00000       28.9030       32.7014       28.5898       20.5078       13.8150       7.84471       3.91026       1.72450      0.615063      0.137488       0.00000       0.00000       0.00000       0.00000       0.00000       0.00000       0.00000       0.00000
   5  24 3734.3373    2.3756  4.9100 10.8960 -0.0009  0.1012   0.0366   0.2639    0.2030   0.0000   436.6011       40.9983       66.5214       11.8144      0.674128       2.08343       6.82673      -1.85260      -1.19091    -0.0947093       0.00000       0.00000       0.00000       0.00000       0.00000       0.00000       0.00000       0.00000       31.3783       35.8447       30.6554       24.6587       15.7155       9.71042       4.77101       2.16379      0.680707      0.172019       0.00000       0.00000       0.00000       0.00000       0.00000       0.00000       0.00000       0.00000
   5  25 3871.9177    2.0278  7.0263 10.7108 -0.0004  0.1235   0.0264   0.3329    0.1288   0.0000   454.7906       6.23022       6.13184       45.3356      -21.6163       15.5686       5.40010     -0.410280     -0.387544     -0.388331       0.00000       0.00000       0.00000       0.00000       0.00000       0.00000       0.00000       0.00000       39.2165       43.2511       37.9563       30.1899       19.9335       12.2034       5.93358       2.61465      0.846588      0.200210       0.00000       0.00000       0.00000       0.00000       0.00000       0.00000       0.00000       0.00000
   5  27 4147.8973    1.4025 10.1722 10.7382  0.0001  0.1800   0.0170   0.5043    0.0823   0.0000   362.8425       88.4012      -7.38933      -36.7678      -14.2067      -1.56861       4.04494     -0.687441     -0.751625     0.0415060       0.00000       0.00000       0.00000       0.00000       0.00000       0.00000       0.00000       0.00000       57.6945       68.2942       57.6771       44.2199       28.3141       16.3251       8.61621       3.54921       1.26032      0.313125       0.00000       0.00000       0.00000       0.00000       0.00000       0.00000       0.00000       0.00000
   6  10 1866.1312    0.4013  0.2525 11.0979 -0.0102  0.0317   0.0279   0.0508    0.0621   0.0000   430.1967      -8.10599       17.2390      -4.84528      -3.14552      -2.96165     -0.172688      0.681704      0.234359     0.0269166   -0.00249804     0.0114331       0.00000       0.00000       0.00000       0.00000       0.00000       0.00000       6.98710       10.0608       7.53568       6.54462       5.64730       3.42108       2.19873       1.00592      0.497129      0.165165     0.0662961     0.0149776       0.00000       0.00000       0.00000       0.00000       0.00000       0.00000
   6  11 2004.0521    0.5904  0.4504 11.2020 -0.0040  0.0307   0.0302   0.0709    0.0818   0.0000   434.2070       10.3721      -1.15970      -3.36981      -6.03265       2.25746       2.17955      0.311673     -0.650187     -0.399396    -0.0336914     0.0119330       0.00000       0.00000       0.00000       0.00000       0.00000       0.00000       7.38583       8.38642       8.15844       7.12855       5.05768       3.15504       2.22120       1.06115      0.570277      0.184989     0.0605274     0.0128597       0.00000       0.00000       0.00000       0.00000       0.00000       0.00000
   6  13 2279.8019    1.1964  0.9632 11.0829  0.0000  0.0375   0.0397   0.0930    0.1804   0.0000   427.4584       8.12470       15.2743       23.6108       13.2423      -1.16636      -2.20329     -0.913609    -0.0888118     -0.172022    -0.0113786    0.00524273       0.00000       0.00000       0.00000       0.00000       0.00000       0.00000       9.73562       11.2983       10.9695       8.60197       6.10881       3.98184       2.34022       1.29852      0.571543      0.229224     0.0702735     0.0141697       0.00000       0.00000       0.00000       0.00000       0.00000       0.00000
   6  14 2415.5125    1.5518  0.9029 11.5829 -0.0024  0.0374   0.0519   0.0909    0.2014   0.0000   433.2115       21.3870       4.77079      -19.7765      0.492222       6.62277       1.85624      -1.55433     -0.206532      0.118177     0.0198353     0.0111055       0.00000       0.00000       0.00000       0.00000       0.00000       0.00000       10.3460       12.2258       10.7049       8.93056       6.44636       4.17941       2.41962       1.26080      0.531590      0.204619     0.0643825     0.0147476       0.00000       0.00000       0.00000       0.00000       0.00000       0.00000
   6  15 2551.1025    2.0964  0.9614 11.2637 -0.0008  0.0366   0.0686   0.0940    0.3462   0.0000   431.3370     -0.689178       12.7201      0.929755      -6.98419       5.84395       1.58498      -1.06642     -0.520959      0.124266     -0.140157    0.00900109       0.00000       0.00000       0.00000       0.00000       0.00000       0.00000       9.89874       12.0454       10.1786       8.87528       5.89442       3.97623       2.20318       1.20090      0.509800      0.205516     0.0588546     0.0151591       0.00000       0.00000       0.00000       0.00000       0.00000       0.00000
   6  16 2687.2079    2.7588  1.0142 11.1326 -0.0012  0.0393   0.0858   0.0908    0.5921   0.0000   443.1038       28.0174       18.1214     -0.270446       7.69550       2.98171      -2.26883      -1.93910     -0.346247      0.146631    -0.0105103    -0.0263991       0.00000       0.00000       0.00000       0.00000       0.00000       0.00000       12.6947       14.6593       13.2035       10.1662       6.59637       4.07580       2.21482       1.16334      0.494933      0.193466     0.0538530     0.0120721       0.00000       0.00000       0.00000       0.00000       0.00000       0.00000
   6  17 2823.8026    3.4443  0.8041 12.0390 -0.0045  0.0330   0.1178   0.0761    0.4182   0.0000   425.9959       8.03008       12.6123      -12.0688      -9.62764      -7.13730      0.153557     -0.583122     -0.253966     -0.396401    -0.0241094    0.00685502       0.00000       0.00000       0.00000       0.00000       0.00000       0.00000       9.43229       10.3671       9.47289       7.81166       5.71627       3.69356       2.10980       1.16912      0.468988      0.189744     0.0533491     0.0111868       0.00000       0.00000       0.00000       0.00000       0.00000       0.00000
   6  19 3097.4696    4.3379  1.1207 11.7425 -0.0043  0.0410   0.1268   0.0993    1.2374   0.0000   434.6159       41.8220       16.9302       6.77112       1.53407      -7.62779      -1.62416     -0.739019     -0.320715     -0.164845    -0.0385632   -0.00288427       0.00000       0.00000       0.00000       0.00000       0.00000       0.00000       12.2472       12.7038       11.6269       9.54879       7.49357       5.01756       2.78383       1.38192      0.588060      0.224477     0.0644394     0.0126039       0.00000       0.00000       0.00000       0.00000       0.00000       0.00000
   6  20 3234.2033    4.2331  1.3323 11.4052 -0.0044  0.0475   0.1128   0.1097    1.3826   0.0000   422.5610       38.9437     -0.942153       1.12086      -9.99137       1.93725     -0.147818     -0.872095       1.01807     -0.376468    0.00147607   -0.00539915       0.00000       0.00000       0.00000       0.00000       0.00000       0.00000       12.2756       13.8393       13.7605       9.74946       8.67769       5.20454       3.02330       1.71672      0.612766      0.287890      0.100450     0.0171760       0.00000       0.00000       0.00000       0.00000       0.00000       0.00000
   6  21 3371.2556    3.7978  2.0755 10.7334  0.0001  0.0564   0.0780   0.1438    0.8967   0.0000   446.8868       39.8651       17.1847       26.6300       2.35235      -1.46249       6.70703      -1.78508      0.441108      0.169272     -0.113527    -0.0158936       0.00000       0.00000       0.00000       0.00000       0.00000       0.00000       14.6962       16.7241       16.4416       12.6069       9.06643       6.34676       3.58810       1.73830      0.901141      0.353423      0.104190     0.0210678       0.00000       0.00000       0.00000       0.00000       0.00000       0.00000
   6  22 3508.4049    3.1534  2.9904 10.8729  0.0004  0.0675   0.0552   0.1833    0.3706   0.0000   423.2097       3.55850      -11.5062      -10.5704      -17.3762      -1.49235       11.6530      -1.80717      -1.63975     -0.385081     0.0326483    -0.0326153       0.00000       0.00000       0.00000       0.00000       0.00000       0.00000       17.9647       21.0679       19.0215       15.8332       11.5758       7.64549       4.44665       2.30723       1.03052      0.409519      0.127791     0.0277428       0.00000       0.00000       0.00000       0.00000       0.00000       0.00000
   6  23 3646.2531    2.6781  4.2426 10.9366 -0.0002  0.0893   0.0389   0.2120    0.1979   0.0000   410.3182       5.89378       9.25739       7.41740      -31.5209       5.30164       1.87896      -2.47163      -1.29158      0.185850     -0.175130    -0.0263703       0.00000       0.00000       0.00000       0.00000       0.00000       0.00000       25.0134       29.6434       27.0167       22.2531       15.3814       9.71842       5.78155       2.95054       1.38185      0.524717      0.165335     0.0351607       0.00000       0.00000       0.00000       0.00000       0.00000       0.00000
   6  24 3784.2242    2.2076  5.6266 10.8301 -0.0013  0.0988   0.0285   0.2670    0.1318   0.0000   415.4984       60.6826       16.0651      -30.5640       3.10524       17.8240      -3.32829      -5.39624     -0.712432      0.622578      0.515608     0.0329029       0.00000       0.00000       0.00000       0.00000       0.00000       0.00000       25.7501       30.9537       28.6591       23.0837       17.1133       11.2415       6.50736       3.39588       1.57177      0.637563      0.201656     0.0406944       0.00000       0.00000       0.00000       0.00000       0.00000       0.00000
   6  25 3922.4296    1.8719  7.2588 10.8847  0.0007  0.1212   0.0227   0.3427    0.0974   0.0000   481.1362      -8.16969      -4.10527      -43.2738       9.58016       15.7149       5.28952       2.01214      -3.10029      -1.26223     0.0888031     0.0133613       0.00000       0.00000       0.00000       0.00000       0.00000       0.00000       31.1544       35.9778       34.8041       28.5620       20.8791       13.6505       8.07744       4.42407       1.95975      0.791477      0.244970     0.0493869       0.00000       0.00000       0.00000       0.00000       0.00000       0.00000
   6  26 4060.6285    1.6095  8.9295 10.7605 -0.0003  0.1501   0.0181   0.3854    0.0804   0.0000   442.2601       38.8156       28.3668      -105.785      -19.9689       9.94548      -3.42571      -10.2964      -3.12599      0.589973     -0.211237    -0.0781932       0.00000       0.00000       0.00000       0.00000       0.00000       0.00000       37.8978       46.0399       42.4539       35.2509       25.7182       16.8148       9.80029       5.18374       2.32904      0.943313      0.299758     0.0641819       0.00000       0.00000       0.00000       0.00000       0.00000       0.00000
   7  11 2045.8617    0.6798  0.5049 11.5972 -0.0046  0.0313   0.0305   0.0612    0.0789   0.0000   430.3439      -10.4025       18.0780       9.38141      -3.63146      0.206181     -0.649106      -1.95319      0.474747      0.134939      0.364508     0.0828244    0.00973569    0.00563989       0.00000       0.00000       0.00000       0.00000       6.55134       7.70808       6.76587       6.48493       5.33789       3.51455       2.54948       1.40900      0.851885      0.333583      0.157976     0.0442930     0.0151047    0.00328624       0.00000       0.00000       0.00000       0.00000
   7  13 2322.2503    1.2685  0.7894 11.9617  0.0018  0.0358   0.0433   0.0756    0.1335   0.0000   425.7853       3.53482       8.69256      0.517467      -2.49247      -1.49559    -0.0514148     -0.797554    -0.0414032     0.0564561      0.115687   -0.00861759   -0.00613396    0.00132131       0.00000       0.00000       0.00000       0.00000       8.41442       9.85495       8.92678       8.40341       6.41777       4.09619       2.62090       1.69913      0.922424      0.386231      0.159928     0.0540830     0.0158816    0.00328994       0.00000       0.00000       0.00000       0.00000
   7  14 2458.2196    1.6051  0.9672 12.0323 -0.0037  0.0377   0.0500   0.0918    0.1623   0.0000   445.5861       9.94732       6.44563       3.10234      -8.57331      -4.00376      -3.01343     -0.260427      0.366253     -0.275124     -0.252792     0.0586181     0.0136157    0.00211870       0.00000       0.00000       0.00000       0.00000       9.69639       10.9929       10.2198       9.68730       6.68678       4.18085       2.73534       1.76081      0.981468      0.436755      0.167743     0.0524223     0.0140839    0.00322946       0.00000       0.00000       0.00000       0.00000
   7  15 2594.2817    2.0873  1.1340 12.0127 -0.0015  0.0464   0.0590   0.0954    0.2313   0.0000   435.3985       26.6992       22.2852       1.03687       4.82799      0.489367     -0.600147      -2.68652      0.560600     -0.599088   -0.00590503     -0.119689  -0.000434934   -0.00235222       0.00000       0.00000       0.00000       0.00000       13.3276       15.8522       14.8495       12.5703       8.77938       5.24956       3.20256       1.92982       1.08964      0.448473      0.185988     0.0579865     0.0163242    0.00327368       0.00000       0.00000       0.00000       0.00000
   7  16 2731.2435    2.9714  0.9379 12.1056 -0.0033  0.0326   0.0864   0.0777    0.3022   0.0000   443.6530       11.4166       13.8801      -2.33136       4.96279      0.618769       3.10908     0.0507129     -0.842384    0.00184071     -0.137250     0.0283728    0.00712811   -0.00208902       0.00000       0.00000       0.00000       0.00000       7.76954       8.81034       8.51699       7.53447       5.40466       3.94651       2.57322       1.44976      0.770995      0.381717      0.157100     0.0524302     0.0135584    0.00287146       0.00000       0.00000       0.00000       0.00000
   7  17 2868.4670    3.4011  0.9648 12.6128 -0.0058  0.0385   0.1051   0.0799    0.3123   0.0000   444.0894       13.2526       15.3938       13.2894      -2.94913      -4.05966       1.55694      -1.70161     -0.245118      0.439325      0.122188    -0.0200923     0.0131139   -0.00178111       0.00000       0.00000       0.00000       0.00000       9.89012       10.6559       10.4899       8.84626       6.56869       5.11416       3.43021       1.69465      0.857976      0.465985      0.192892     0.0591206     0.0148861    0.00270835       0.00000       0.00000       0.00000       0.00000
   7  18 3005.7511    4.2764  1.0006 12.6407 -0.0020  0.0462   0.1243   0.0830    0.4260   0.0000   430.5337       29.4734       28.6911      -14.1604       6.54513       4.72500       1.38688    -0.0179069       1.01941     -0.105686     0.0241544    -0.0295923   -0.00209132    0.00201226       0.00000       0.00000       0.00000       0.00000       13.8472       17.1701       16.2868       12.3483       8.70219       5.11731       3.03954       1.62033      0.785948      0.412763      0.151291     0.0549700     0.0172601    0.00286864       0.00000       0.00000       0.00000       0.00000
   7  19 3142.8861    4.3506  1.2867 12.3212 -0.0048  0.0459   0.1129   0.0952    0.5451   0.0000   432.6778       31.2251       17.4344      -7.03390      -4.90770      -2.46452       4.75192      -2.28247      0.479549     -0.814661      0.276511    -0.0778319    -0.0149488   -0.00391176       0.00000       0.00000       0.00000       0.00000       12.1756       12.2368       11.9291       11.7465       8.42194       4.97685       3.39758       2.35688       1.32083      0.567663      0.207219     0.0596653     0.0158519    0.00319783       0.00000       0.00000       0.00000       0.00000
   7  20 3280.1666    4.0157  1.3348 12.5738 -0.0033  0.0433   0.0993   0.0956    0.3607   0.0000   427.7346       28.5220       10.7765      0.137370     0.0714048       2.09720      -2.65273     -0.321212       1.62997     -0.371226     0.0239067     0.0380830   -0.00184516  -0.000911356       0.00000       0.00000       0.00000       0.00000       9.98943       12.1836       11.2974       9.63469       7.22082       5.27731       3.42739       1.82351       1.02040      0.451877      0.209256     0.0680781     0.0197666    0.00417807       0.00000       0.00000       0.00000       0.00000
   7  21 3417.7925    3.5331  2.0467 11.9455 -0.0018  0.0497   0.0707   0.1299    0.2790   0.0000   451.7777       38.6462       4.41228     -0.585909       11.8800      -8.22760       7.91433      -1.39524       2.34224     -0.529594    -0.0258855     0.0326001     0.0337340  -8.01503e-05       0.00000       0.00000       0.00000       0.00000       11.5890       13.6776       12.7842       11.4281       8.56481       5.72411       3.81080       2.23928       1.29087      0.531788      0.235523     0.0749338     0.0227329    0.00450859       0.00000       0.00000       0.00000       0.00000
   7  22 3555.6421    2.9796  3.0714 11.4551 -0.0007  0.0631   0.0466   0.1630    0.2078   0.0000   419.1875       32.3413       8.03619       15.8908       3.81056      -10.1073       2.88960      -3.95382     -0.568494     -0.886452      0.174200    -0.0758027     0.0168197   -0.00893935       0.00000       0.00000       0.00000       0.00000       14.7103       17.2897       16.0706       13.9456       10.9074       7.81750       5.05914       2.88557       1.53032      0.702272      0.298412      0.102300     0.0293494    0.00584649       0.00000       0.00000       0.00000       0.00000
   7  23 3693.6362    2.4725  4.7328 11.4659 -0.0033  0.0857   0.0319   0.2163    0.1196   0.0000   419.7618       52.6833       30.5982       42.3737       11.1969       3.67826      -6.37716       4.85889      0.765233      0.137442     0.0709072     -0.429650   -0.00838653    -0.0132892       0.00000       0.00000       0.00000       0.00000       19.8775       22.7125       22.0416       19.5746       14.6917       10.5931       6.55688       4.13487       2.16349       1.01381      0.409026      0.150912     0.0397754    0.00798656       0.00000       0.00000       0.00000       0.00000
   7  24 3832.1784    2.0976  6.1152 11.2345 -0.0006  0.1013   0.0245   0.2731    0.0999   0.0000   424.7871       11.4345      -17.9206     -0.391833       8.44136      -14.1510      -13.9832     -0.260660      0.108200      -1.51453     -0.526143     0.0800913     0.0489393     0.0111545       0.00000       0.00000       0.00000       0.00000       22.7842       28.2703       26.1340       23.1602       17.5552       12.1642       8.03286       4.57882       2.56810       1.15161      0.513038      0.170269     0.0504161     0.0101974       0.00000       0.00000       0.00000       0.00000
   7  25 3970.7080    1.7915  7.9111 11.1454 -0.0010  0.1221   0.0185   0.3191    0.0757   0.0000   418.3680       65.6443       8.79745       25.0077       9.04051       32.5212       20.4179      -8.49087     -0.784942       2.06957      0.695851     -0.396058    -0.0246490   -0.00590330       0.00000       0.00000       0.00000       0.00000       26.7961       32.1270       31.0097       27.8900       20.6748       15.2404       9.80818       5.81272       3.00696       1.52032      0.614749      0.222277     0.0607384     0.0124423       0.00000       0.00000       0.00000       0.00000
   7  26 4109.6250    1.4920  9.5195 11.1395 -0.0012  0.1447   0.0151   0.3904    0.0653   0.0000   458.5337       77.6367      -13.0924      -45.9093      -1.43776       2.03397       7.48062       9.51639      -5.13768      0.290876      0.364207     -0.678399     0.0665394   -0.00914090       0.00000       0.00000       0.00000       0.00000       33.9873       39.6797       38.2417       33.2109       26.8287       18.0577       11.8122       7.00871       3.68730       1.75231      0.718571      0.259986     0.0764194     0.0138774       0.00000       0.00000       0.00000       0.00000
   8  11 2086.1309    0.6775  0.5636 10.2829 -0.0019  0.0306   0.0287   0.0774    0.1011   0.0000   429.0313       2.37278       13.6526       5.41938       3.90444       2.37086      -4.53259       1.82699      -1.04682      -1.07560     -0.403824     0.0772730     0.0249688   -0.00831626    0.00599867   -0.00178114       0.00000       0.00000       6.41593       7.68715       7.32043       6.54692       5.47529       3.77457       2.35454       1.72627       1.01468      0.552113      0.272395     0.0971243     0.0368661     0.0142214    0.00349498   0.000651223       0.00000       0.00000
   8  12 2225.0952    1.0094  0.7666 10.1442  0.0005  0.0300   0.0330   0.0736    0.1498   0.0000   431.4959      -4.74393      -1.62738      -1.69558      -6.85173      -3.02566     -0.763640     -0.208244     -0.356299     -0.285770      0.123684    -0.0981478    -0.0122975    0.00256044    0.00565836  -7.67140e-05       0.00000       0.00000       6.08554       7.51865       7.31769       6.52854       4.91144       3.70823       2.52497       1.56996      0.925036      0.489451      0.244438      0.107616     0.0422046     0.0132294    0.00343680   0.000679613       0.00000       0.00000
   8  14 2499.4852    1.7702  0.9633 11.1281 -0.0063  0.0381   0.0546   0.0803    0.1970   0.0000   437.9099       8.30955       14.8731       3.33311      -1.88262      -3.43475      -1.33463      -2.05750     -0.483114    0.00688316      0.452236     -0.273660     0.0267033     0.0159325    0.00301073   -0.00103713       0.00000       0.00000       6.92222       9.52117       7.72845       8.28263       5.62930       5.11916       3.16848       2.26965       1.09169      0.674572      0.304872      0.152743     0.0479973     0.0191686    0.00392598    0.00111708       0.00000       0.00000
   8  15 2636.2456    2.3533  0.9006 11.5328  0.0007  0.0327   0.0705   0.0788    0.2080   0.0000   443.5867       4.66839       13.9436       3.82178       2.32036      -6.33440      -6.92505       1.30388      0.127789    -0.0701716    -0.0931238    -0.0547633   -0.00994486    -0.0193784   -0.00207481  -6.07950e-05       0.00000       0.00000       5.78778       7.74261       6.63831       6.87127       5.12497       4.04115       2.79824       1.70634       1.15050      0.534975      0.301919      0.106820     0.0513256     0.0142819    0.00400964   0.000902799       0.00000       0.00000
   8  16 2773.8375    2.9435  0.8090 12.1035 -0.0043  0.0303   0.0921   0.0742    0.2108   0.0000   431.1304       30.1880       11.0839      -1.61383      0.244968      -8.01968      -2.58302      -1.04786     0.0115931      0.575473     0.0884846     -0.164635    -0.0481597    -0.0164174   -0.00336107   0.000491992       0.00000       0.00000       6.12282       7.40327       7.04305       6.25916       4.98199       3.91095       2.67353       1.67114      0.965665      0.533655      0.222767      0.115600     0.0419817     0.0135610    0.00345574   0.000683629       0.00000       0.00000
   8  17 2911.6840    3.5768  0.7589 12.8115 -0.0030  0.0283   0.1163   0.0728    0.1631   0.0000   426.3295       11.7140       17.2246       7.39092      -3.22072      -4.01767       1.34051     -0.875358      0.760635      0.398017      0.339601     0.0432140    -0.0163611    -0.0187557  -0.000672845  -0.000359850       0.00000       0.00000       5.49214       6.62775       6.40941       5.60610       4.74849       3.41482       2.48671       1.58305      0.874703      0.484889      0.240721      0.105076     0.0380354     0.0128321    0.00354423   0.000619280       0.00000       0.00000
   8  18 3049.2930    4.0932  0.9128 12.9035 -0.0080  0.0317   0.1279   0.0852    0.2092   0.0000   433.8662       26.2899       2.06218       8.44024      -3.37602      -4.48939      -2.30028     -0.649261       1.71447      -1.88917      0.834529    -0.0992730     0.0229255     0.0201267  -0.000985299   -0.00108025       0.00000       0.00000       6.81664       7.81148       7.98071       6.45959       5.76728       4.02044       2.66473       1.86675       1.01866      0.555061      0.289197      0.105050     0.0406411     0.0153289    0.00387757   0.000580662       0.00000       0.00000
   8  19 3186.8104    3.8638  1.1404 13.1800  0.0125  0.0430   0.1173   0.1019    0.1951   0.0000   442.8432       18.5874      -17.6004      -11.5201       3.83405       5.28081      -8.92800      -2.42830       2.77087     -0.896611     -0.566199      0.239896     0.0747635    -0.0258597   -0.00962518    0.00177026       0.00000       0.00000       7.79064       10.9354       9.30860       9.25997       6.69183       5.25188       3.75560       2.22310       1.38699      0.682386      0.366383      0.148219     0.0619800     0.0184833    0.00538343    0.00124368       0.00000       0.00000
   8  20 3324.5674    3.7279  1.4894 12.7353 -0.0090  0.0447   0.0960   0.1090    0.1859   0.0000   413.4997       33.7071      -1.29282       34.8800       5.27527       1.01978       4.35311      -3.60317      -1.18922     -0.626919     -0.165209     -0.197407    -0.0260734    0.00301516   -0.00504205   -0.00217608       0.00000       0.00000       8.58149       11.0458       9.52715       9.38904       7.35350       5.76010       4.04253       2.49414       1.53323      0.732511      0.408304      0.151036     0.0664013     0.0193672    0.00544351    0.00118192       0.00000       0.00000
   8  21 3462.6777    3.2270  2.5341 11.7308 -0.0013  0.0535   0.0630   0.1417    0.1715   0.0000   414.2875       40.7308       35.2755      -6.45207      -14.1874      -11.9277     -0.603030       1.77206     -0.635438     0.0673939     0.0378049     0.0890525    -0.0384099    -0.0258287    -0.0105419   0.000122328       0.00000       0.00000       10.6794       12.6836       12.0544       10.8073       9.00420       6.90572       4.76272       3.06211       1.77649      0.952903      0.448632      0.198552     0.0746481     0.0248499    0.00650156    0.00120294       0.00000       0.00000
   8  22 3601.1771    2.7071  3.3371 11.1301 -0.0008  0.0632   0.0466   0.1651    0.1639   0.0000   445.4783       20.1429       7.89172       13.4777       23.3687      0.145101      -7.10005      -8.77922       2.58088     -0.724424     -0.752581     -0.589055      0.342536    -0.0622865   -0.00520649   0.000549116       0.00000       0.00000       12.9505       15.3136       15.0713       13.1346       11.0019       7.93389       5.59856       3.61460       2.05037       1.11283      0.557350      0.236385     0.0884641     0.0295426    0.00794333    0.00134669       0.00000       0.00000
   8  24 3878.4381    1.9140  6.5082 10.3574 -0.0027  0.0983   0.0249   0.2683    0.1194   0.0000   410.9610       25.7764      -22.2298       19.4532       6.05174      -7.99847      -12.4000      -1.55951       1.85322      -3.01607     0.0506403     -0.259016     0.0713790    -0.0646773    -0.0113365   -0.00184603       0.00000       0.00000       18.9496       23.6321       22.6765       20.5986       16.8690       12.4578       8.63401       5.62050       3.28654       1.78609      0.877832      0.378443      0.144509     0.0487416     0.0130816    0.00240001       0.00000       0.00000
   8  25 4017.9381    1.6044  7.9441 10.0727 -0.0018  0.1139   0.0195   0.3194    0.1021   0.0000   420.2504       70.3937      -18.9386      -29.9141     0.0336366      -2.40436      -6.03417      -13.6923       5.94105      -2.06782      -2.36647     -0.889023     0.0829699      0.124247    -0.0222111   0.000857974       0.00000       0.00000       22.8072       27.1920       26.7454       23.8762       19.4365       14.9979       10.5606       6.63568       3.86266       2.08309       1.00834      0.454175      0.175503     0.0562960     0.0146759    0.00262740       0.00000       0.00000
   8  26 4157.0737    1.3573 10.3219  9.8879 -0.0016  0.1385   0.0156   0.4064    0.0854   0.0000   437.4444       5.25544       21.2896      -24.3425       26.2702      -12.7669       6.85390       3.08832       4.17801      -4.23693      0.109565     -0.170863     0.0203246     -0.114087    0.00293933  -0.000559045       0.00000       0.00000       27.3672       32.2507       31.9563       29.6811       23.8615       17.6764       12.4737       7.99693       4.93282       2.65214       1.31225      0.562928      0.218551     0.0687274     0.0182148    0.00320992       0.00000       0.00000
   8  27 4296.4706    1.1402 11.9805  9.8598 -0.0020  0.1680   0.0139   0.4881    0.0765   0.0000   438.3264       38.3159       13.0046       2.17649      -18.5475       6.58170       23.5281      -4.90415       2.28919       3.36797     -0.682874     -0.668413      0.519482     0.0266448    -0.0113543   -0.00737693       0.00000       0.00000       31.9672       39.4475       38.8828       34.4697       29.0237       22.0846       15.4020       9.77218       5.84410       3.07254       1.51576      0.656378      0.264526     0.0877827     0.0238144    0.00412704       0.00000       0.00000
   9   9 1843.6117    0.4096  0.3253 10.6312 -0.0126  0.0439   0.0266   0.0498    0.0561   0.0000   440.6091      -2.82030       15.3755       3.66038       8.43769      -2.07559    -0.0406316      0.282027     -0.571986      0.157053     -0.140227     -0.139833      0.104931     0.0411303    0.00731849   -0.00331315  -0.000351745   9.03260e-05       8.34982       11.8835       11.4944       11.0751       7.46154       5.27472       3.27747       1.99195       1.36250      0.509218      0.437710      0.155785      0.100525     0.0253711     0.0151531    0.00377056    0.00102527   0.000260442
   9  10 1984.1820    0.5796  0.4613 10.9435 -0.0030  0.0259   0.0246   0.0607    0.0687   0.0000   434.0161     -0.759894       22.8653       5.79829       1.43530      -1.73074      0.438517      0.355021      -1.16098      0.355149     -0.345222     0.0585317    -0.0395915     0.0342097     0.0160907    0.00346841  -0.000550641  -0.000170551       4.47737       5.61566       5.62550       5.14567       3.95827       3.39090       2.36073       1.53483       1.05812      0.564575      0.334201      0.154187     0.0768597     0.0305498     0.0123418    0.00323096   0.000735646   0.000144536
   9  11 2125.0957    0.8023  0.6501 10.9161  0.0003  0.0293   0.0269   0.0661    0.0960   0.0000   433.1756       9.09845       14.3562      -2.02030      -3.87649      -2.74446       1.34763     0.0106764      0.388746      0.360876      0.360657    -0.0107933     0.0676801   -0.00835575    0.00584745    0.00595235  -0.000993242  -6.10151e-05       5.92250       7.40916       7.34074       6.66547       5.11256       3.83882       2.65529       1.77880       1.01887      0.631053      0.319910      0.160746     0.0758846     0.0312437     0.0103339    0.00341072   0.000772070   0.000148444
   9  12 2264.5809    1.1628  0.7460 11.2318 -0.0113  0.0331   0.0374   0.0673    0.1263   0.0000   435.8852       5.47799       6.82506      -5.21624     -0.532766       1.27197       1.19084      -2.43659     -0.847950      -1.32004     -0.279503     -0.130785     -0.106952    -0.0247097    0.00948202    0.00714333  -0.000265984   6.24255e-05       7.16633       8.23271       8.10065       8.03777       6.52263       4.61930       2.68185       1.83075       1.41167      0.906541      0.475742      0.208771     0.0880050     0.0321241     0.0116419    0.00332107   0.000817749   0.000157328
   9  13 2402.3664    1.4598  0.8872 11.5625  0.0026  0.0328   0.0415   0.0743    0.1305   0.0000   443.8223       10.7521       17.9994       15.2127      -3.13730      0.173552     -0.213842      -2.52161       1.17496     -0.923535     -0.260450     0.0375037    -0.0213537     0.0396561    0.00833776  -0.000977206   0.000350298   0.000176034       5.96997       6.49133       6.85616       6.62972       5.46750       4.15238       2.91852       1.98861       1.35626      0.832281      0.452372      0.220684     0.0955881     0.0397877     0.0136280    0.00388902   0.000920676   0.000155292
   9  14 2539.6214    1.9025  1.0091 11.7575  0.0024  0.0351   0.0519   0.0812    0.1812   0.0000   435.4127       6.47068       11.4059       8.32579       1.52648       3.36968       3.50975      -3.11913     -0.954563       1.79818      -1.02931   -0.00782644     0.0281362     0.0311597  -0.000194450    0.00154903    0.00126469   1.39700e-05       6.54153       8.29960       7.71585       7.10962       5.97759       4.87591       3.38153       2.40869       1.38800      0.846725      0.419942      0.218445     0.0863547     0.0386296     0.0124724    0.00447814    0.00102491   0.000203865
   9  16 2815.3633    3.1283  0.8254 12.7346 -0.0036  0.0285   0.0943   0.0722    0.1750   0.0000   436.5413       25.3879       8.72428      -4.25964      -1.74294      -2.92630      -5.01913      0.687115      -2.00526      0.662268     -0.439877      0.272047     -0.199653    0.00551147     0.0112608  -4.20865e-06  -5.68262e-05   0.000136829       5.60764       6.36857       6.11567       6.11713       4.94069       3.70960       2.73195       1.88696       1.17146      0.681802      0.376715      0.195021     0.0815168     0.0306581     0.0101458    0.00307246   0.000742243   0.000140013
   9  17 2953.6981    3.7764  0.9630 12.5569 -0.0011  0.0302   0.0997   0.0743    0.2694   0.0000   437.5547       34.5925       17.6013       2.45153       4.94234     -0.390982      -5.17415       2.21797      0.956320      0.605929     -0.276921     0.0741930   -0.00224240    -0.0427970  -0.000574898    0.00207926    0.00115668   6.11051e-05       5.50401       6.49943       6.28748       5.67247       5.20172       3.91447       3.04967       1.96910       1.28585      0.739388      0.388901      0.189855     0.0829447     0.0339955     0.0118477    0.00359212    0.00101035   0.000156204
   9  18 3091.6459    4.1634  1.0733 12.9235 -0.0002  0.0321   0.1091   0.0826    0.2837   0.0000   440.8794       19.4165       13.4276      -3.07966      -6.00798      -3.77118     -0.144135      -1.47990       1.46975     -0.770478     -0.534160     -0.110464     0.0285355     0.0185205    -0.0123099   -0.00644988   0.000365545  -0.000102272       6.27791       7.26075       7.27788       6.92968       5.52690       4.21516       3.13004       2.04212       1.31190      0.756285      0.409505      0.205049     0.0910926     0.0369835     0.0125772    0.00350541   0.000898722   0.000157684
   9  19 3229.7440    4.0674  1.3503 12.8902 -0.0026  0.0380   0.1020   0.0915    0.2475   0.0000   442.3313       25.1415       15.5073      -5.30080      -3.02508      -3.26876      -1.20996      -3.57825      -3.08633      -1.72043     -0.292584     -0.254911     0.0742341    0.00148310     0.0145428   -0.00704578   -0.00132014   3.29150e-05       7.39742       9.45080       9.62144       8.32306       6.77193       5.02586       3.56314       2.40011       1.41128      0.892999      0.453350      0.220382      0.104291     0.0422207     0.0142484    0.00494061    0.00118291   0.000192343
   9  20 3367.8740    3.5570  1.9339 12.8134 -0.0046  0.0499   0.0731   0.1177    0.1373   0.0000   450.1492       31.8029       28.3600      -13.7312       6.30525      -7.23146      -1.97250      -7.72805       1.91458      -2.30788      -1.73795     -0.442730      0.102451    -0.0949020   -0.00625775   -0.00474944  -0.000649928  -0.000127559       10.4770       12.9801       13.2860       11.7732       9.09598       6.80318       4.73685       2.95047       1.88876       1.09029      0.575524      0.279947      0.129091     0.0546892     0.0195764    0.00543115    0.00136411   0.000229997
   9  21 3506.5071    3.1419  2.4115 12.4490 -0.0022  0.0505   0.0588   0.1329    0.1276   0.0000   449.9878       22.2419      -4.18904       18.0976       9.34345      -6.76971     -0.218469      -6.21614       2.13449      0.777187      0.298654     -0.267093     -0.196615      0.132417    0.00693945  -0.000981051   0.000294420  -0.000114377       9.06145       11.3120       10.8682       10.3843       8.52392       6.50231       4.77277       3.08291       2.04989       1.19836      0.638716      0.314153      0.140844     0.0582338     0.0206637    0.00602581    0.00160753   0.000288620
   9  22 3645.4241    2.6290  3.7619 11.8441 -0.0010  0.0658   0.0391   0.1683    0.1045   0.0000   457.3592       47.5586       15.5809       19.5889       6.52848       10.5215       14.0222       1.71733      -4.78862      -1.05336      0.541558     -0.365413      0.195581     0.0276337    -0.0572854    0.00859309    0.00355170  -0.000382701       11.8691       14.8710       14.3050       13.2582       11.1873       8.59754       6.19857       4.14063       2.66140       1.58328      0.837082      0.410582      0.183682     0.0753438     0.0267981    0.00828947    0.00211252   0.000374505
   9  23 3784.5698    2.1572  5.5826 11.1278 -0.0001  0.0837   0.0257   0.2185    0.0980   0.0000   446.4745       49.5884       5.64347       3.96631       7.60919       6.38234       6.62060       3.46586       1.31648      -3.59541      -1.71234    -0.0698234     -0.376004   -0.00802641    0.00190558    0.00190083   0.000943112  -0.000213335       15.2502       18.4764       17.7942       16.9201       14.0097       11.3000       7.94317       5.51775       3.48563       2.04333       1.11051      0.541002      0.244340     0.0974994     0.0355065     0.0107855    0.00256916   0.000469328
   9  25 4063.3240    1.5350  9.4912 10.7697 -0.0011  0.1233   0.0152   0.3394    0.0627   0.0000   439.5371       90.8612       33.5676       18.3799      -6.33109      -18.7905       2.26532       13.7176      -16.9687       2.51615     -0.473702      0.518913     -0.759964     0.0987230    -0.0323657    -0.0273651    0.00311636  -0.000929382       21.6708       26.6073       26.7557       24.6373       21.1684       16.3601       12.0211       7.99824       5.26468       3.05625       1.66183      0.799425      0.370826      0.148975     0.0555478     0.0169980    0.00435374   0.000704213
   9  27 4343.3257    1.1282 13.8734 10.5652 -0.0009  0.1883   0.0105   0.5036    0.0509   0.0000   415.1586       78.5911       16.3497       4.29190       16.4249      -16.3628      -19.2732      -5.60231      -8.11152      -2.92358       7.64373       2.41238     -0.348157      0.154323    -0.0660703    -0.0103134    0.00802139   -0.00161113       32.6285       41.0407       40.2378       38.1315       32.5549       25.4308       18.6234       12.4387       8.09899       4.89901       2.51822       1.28928      0.554702      0.242467     0.0851031     0.0272041    0.00694645    0.00115519
   9  28 4483.4665    0.9838 16.7978 10.5122  0.0015  0.2363   0.0088   0.6316    0.0463   0.0000   487.9024      -31.7258       52.7849       28.9097       17.0706       2.59949       19.8764      -26.3229       15.5900       7.98953      -3.05082       2.38647      0.658244     -0.903289     0.0602571     0.0878349    0.00115759  -3.24890e-05       41.6341       52.8849       53.1482       47.8591       41.4149       31.8156       22.9303       15.6466       10.1521       5.99186       3.23243       1.61841      0.722316      0.300531      0.111280     0.0348225    0.00864365    0.00140503
  10   9 1879.9599    0.4523  0.3952 10.4778 -0.0072  0.0228   0.0202   0.0548    0.0579   0.0000   442.1320       3.13619       11.4158      -4.60256      -4.01089       1.14848      -2.13948       1.22647     -0.332226     -0.824267      0.488193    -0.0978369      0.175401    -0.0769054     0.0167081    0.00487225   -0.00205618   -0.00125866       3.44691       3.94326       4.16352       4.00976       3.33245       2.66053       2.36358       1.62881       1.08987      0.679261      0.395421      0.222274      0.105998     0.0568637     0.0220243    0.00827786    0.00270259   0.000747272
  10  10 2021.4924    0.6349  0.4786 10.6798 -0.0033  0.0249   0.0258   0.0582    0.0718   0.0000   447.7852     -0.766262       14.2325      -3.02248     -0.802533       3.58777      -2.66499     -0.742475      0.219639     -0.525170      0.961231     0.0516859     0.0198568    -0.0430215  -0.000339655   -0.00833088  -0.000881678  -0.000326181       4.07838       4.63228       4.46456       3.82624       3.74822       3.33606       2.69139       1.98527       1.29011      0.759501      0.470342      0.219459      0.112786     0.0540235     0.0221272    0.00790321    0.00299290   0.000855034
  10  11 2162.9570    0.9007  0.6399 10.7655 -0.0036  0.0275   0.0294   0.0634    0.1048   0.0000   434.7916       3.58198       16.4635      -2.25210      -1.74795       3.05634       1.67739      -2.19723     -0.275631       1.34309     -0.388048     -0.205035     -0.139854    -0.0157709    -0.0330900    0.00354872    0.00442041  -0.000680797       4.11789       5.14149       4.51353       4.99365       4.30653       3.69462       2.38005       1.83601       1.21410      0.891301      0.519735      0.275839      0.137803     0.0564530     0.0263856    0.00924314    0.00316707   0.000980526
  10  12 2302.8485    1.2014  0.7659 11.0519 -0.0128  0.0269   0.0373   0.0687    0.1400   0.0000   430.9447       8.83043      0.973523       3.33572       3.15879      -4.93405      0.978377      0.624191      -1.14233     -0.885140      0.531240     -0.276261      0.137240    -0.0404925     0.0524154     0.0234755    0.00128393  -0.000100795       4.84492       5.90892       6.03227       5.56019       4.69872       3.68845       2.60153       1.82507       1.25641      0.770111      0.467994      0.241542      0.118522     0.0550978     0.0233532    0.00878968    0.00305789   0.000849720
  10  13 2440.8882    1.6266  0.9600 11.3569 -0.0059  0.0319   0.0444   0.0736    0.1747   0.0000   443.3945       4.17816       18.3674      0.108629     0.0883832      -2.28942     -0.614760    -0.0170034       1.00984     -0.109729     -0.688786    -0.0611061    -0.0377161     -0.105400    -0.0188277    -0.0134809   -0.00219664   2.19805e-05       5.27938       5.79769       6.68175       5.85076       5.02932       4.29820       3.07434       2.09587       1.55429      0.916674      0.558273      0.304620      0.154045     0.0707758     0.0298979     0.0123205    0.00430370    0.00105987
  10  14 2578.7278    2.0848  0.9735 11.8725 -0.0058  0.0331   0.0565   0.0743    0.1692   0.0000   441.8416      -5.47900       15.4783      0.508792      -2.21474      -5.89306      0.253331      -3.78539       2.05162      0.542682     0.0222261     -0.300696     0.0735159     -0.147912    -0.0200230   0.000570487   0.000416489   3.89111e-05       5.72705       7.15557       6.92860       6.53824       5.74504       4.67694       3.16429       2.37031       1.57469      0.976894      0.603655      0.299202      0.145270     0.0680523     0.0268141    0.00968123    0.00383733    0.00111104
  10  15 2717.1442    2.7197  0.8062 12.4976 -0.0012  0.0263   0.0806   0.0681    0.1483   0.0000   432.7179       20.0417       16.6664       9.78394      -1.16312      -3.46347      -1.07125      -2.20474       1.98137     -0.228226     -0.108613     -0.412056     -0.154551     0.0992821    0.00825890   -0.00450560    0.00701380   0.000580102       4.58741       5.54155       5.74723       5.27763       4.34294       3.54924       2.64108       1.88760       1.26556      0.743868      0.418372      0.245748      0.126290     0.0554321     0.0236096    0.00939767    0.00313480   0.000844111
  10  16 2855.7903    3.2675  0.9673 12.7861  0.0001  0.0293   0.0863   0.0772    0.1661   0.0000   443.5263       18.9580       13.8655       2.97138       2.06654      -5.54957       2.33268      -2.64404      -1.17246     -0.719828     0.0270090     -0.144988     0.0101086     0.0194624     0.0172422   -0.00182648  -0.000594807    0.00137218       4.97744       5.60369       5.59221       5.60951       4.75704       3.70370       2.89282       2.17333       1.40774      0.842756      0.516400      0.274507      0.147951     0.0674182     0.0284539    0.00943639    0.00329451   0.000923778
  10  17 2994.6364    3.8826  0.9270 13.2310 -0.0057  0.0278   0.1073   0.0740    0.1628   0.0000   440.9629       9.16683       16.2791       3.28306      -1.14097       1.94399       1.51999      -5.73714       1.32647     0.0507931     -0.786974      0.240820     -0.177724    0.00790054    -0.0131800    0.00135372    0.00488914  -0.000281227       5.00495       5.98414       6.23965       5.88419       4.81236       3.79067       2.79229       2.00285       1.25481      0.803564      0.472329      0.255455      0.127551     0.0628663     0.0254658    0.00980541    0.00310490   0.000890677
  10  18 3133.1503    4.1046  1.0873 13.0223 -0.0056  0.0314   0.1038   0.0807    0.2219   0.0000   437.8069       22.0855       8.57163       3.17472      -4.67238       1.93452     -0.964934      -3.94054       1.52159      -2.44234     -0.957377     -0.291312     -0.125114    -0.0168366     0.0112202  -0.000895124    0.00160619   -0.00139927       4.82340       5.95869       6.26838       5.49334       5.03070       4.00341       3.06837       2.12103       1.48499      0.927731      0.513683      0.306050      0.146106     0.0672577     0.0277917     0.0117756    0.00398210    0.00113271
  10  19 3271.5256    3.8489  1.5548 12.6962 -0.0042  0.0372   0.0830   0.0955    0.1768   0.0000   444.3889       22.6921       2.29774       10.7810      -2.30983      -3.18143      -3.34243      -1.57992       2.47909      -1.39194     -0.134494     -0.828866    -0.0972002    -0.0532047     0.0195374     0.0107812    0.00405472   -0.00295504       6.46924       7.71978       8.03747       7.52496       6.24768       4.90050       3.82712       2.58623       1.70558       1.09301      0.645028      0.340692      0.169115     0.0848560     0.0354657     0.0133086    0.00426002    0.00120401
  10  20 3410.3326    3.4536  1.9391 12.6642 -0.0022  0.0434   0.0666   0.1087    0.1281   0.0000   428.8444       32.0731       14.5015       13.8269      -6.79751      -13.5256       5.39792      -5.86105      0.977462     -0.423418      0.102098     0.0625462      0.141265    -0.0320498    -0.0145384    0.00349539    0.00770239  -0.000594454       6.85943       8.22488       8.42959       8.07385       6.77769       5.68498       4.24857       3.08294       1.97827       1.31421      0.758840      0.407438      0.207221     0.0960266     0.0424283     0.0157282    0.00512329    0.00151578
  10  21 3549.3704    2.8636  3.2847 11.8713 -0.0016  0.0585   0.0437   0.1496    0.1016   0.0000   438.8137       8.35947       6.38517      0.294753       5.27813       9.48367       8.90285      -1.23519       1.04226     -0.940837    -0.0447872     -0.630172      0.139764      0.173751    -0.0254025     0.0211783    0.00355787   -0.00153751       9.71814       11.9730       11.9451       11.6169       9.18315       7.95063       5.89301       4.05837       2.70621       1.75344       1.02595      0.529154      0.268710      0.124149     0.0566949     0.0208394    0.00707831    0.00188482
  10  22 3688.5388    2.3573  4.1120 11.7338 -0.0023  0.0667   0.0331   0.1828    0.0765   0.0000   448.9594       37.9007      -4.60840      -4.97623       9.49713      -10.5832      -3.82806       7.45674      0.544667      -3.44572       2.10946      -1.47668      0.192370     -0.279509    -0.0451134    0.00875272   -0.00199632  -0.000871010       10.6784       13.3283       13.1877       12.8752       10.8074       8.73962       6.73217       4.59651       3.15521       1.98809       1.18622      0.621521      0.317856      0.145317     0.0638380     0.0240693    0.00794541    0.00220001
  10  23 3828.2442    2.0503  5.9221 11.1478 -0.0021  0.0822   0.0243   0.2273    0.0764   0.0000   454.2124       36.0381       23.7413       5.73755       2.56181      -4.61012      -4.82114     0.0147749       6.59457      -6.42979      -1.12316      -1.96325      0.314915      0.203145      0.193417    -0.0591354   -0.00637613    0.00405790       13.3314       16.9168       16.7068       15.7785       13.4574       10.8942       8.22575       5.84797       3.88146       2.45190       1.40877      0.772050      0.384368      0.181351     0.0759808     0.0297474    0.00980567    0.00291408
  10  24 3967.8598    1.6821  7.2805 10.8484 -0.0006  0.0968   0.0183   0.2614    0.0684   0.0000   436.0124       44.2445       32.2013      -20.7236      -10.7886      -16.2757       2.55164      -2.50901       10.4940      -1.01833    -0.0288644     -0.768051     -0.767557    -0.0640938   -0.00857401    -0.0304421    -0.0145879   -0.00121335       15.5869       19.2077       19.1067       18.2621       16.0790       12.9484       9.58978       6.85699       4.61561       3.02371       1.76378      0.943958      0.479324      0.214706     0.0944844     0.0351973     0.0119225    0.00354113
  11   9 1915.4247    0.4898  0.3296  9.8289 -0.0251  0.0243   0.0263   0.0428    0.0643   0.0000   441.2322       1.69297       15.4567      -4.50197      -4.01008    -0.0745508      0.988420     -0.330202     -0.197593      0.609881     -0.288892      0.338602    -0.0866099     -0.152059    -0.0143285    0.00744982    -0.0192972   -0.00280948       3.10790       4.29572       4.11802       4.22966       3.68346       2.59456       2.39279       1.62736       1.17462      0.747382      0.461174      0.282530      0.154206     0.0858163     0.0387493     0.0176891    0.00803910    0.00241536
  11  10 2058.0038    0.6599  0.6723  9.7036  0.0006  0.0271   0.0205   0.0614    0.0926   0.0000   438.2169      -3.62271       15.9951      -1.70065      0.498736       7.54215     -0.727770      -2.05928      0.108924     -0.908554      0.391026    -0.0922883    -0.0311281     0.0151250    -0.0246727     0.0181860   -0.00131587   -0.00349633       3.71740       4.95341       5.18306       4.97912       4.19383       3.39904       2.68158       1.93137       1.41524      0.799219      0.610860      0.299129      0.186161     0.0953346     0.0454746     0.0218522    0.00791785    0.00287677
  11  11 2199.8576    0.9566  0.7684  9.9491 -0.0043  0.0261   0.0281   0.0683    0.1410   0.0000   438.8567      -6.86809       2.15801     -0.892337       10.2112      -1.68070     -0.652125      -1.05142       1.43496       1.37194     -0.347019    -0.0602466    -0.0535628    -0.0358005      0.129218     0.0179847    -0.0172235  -0.000600556       3.97429       4.62361       4.48741       4.41071       4.29341       3.45925       2.51396       1.81711       1.31848      0.938194      0.600273      0.355088      0.188635     0.0925999     0.0424578     0.0174556    0.00688229    0.00245319
  11  12 2340.0372    1.3939  0.8195 10.2937  0.0035  0.0274   0.0375   0.0619    0.1828   0.0000   437.2636       2.48056    -0.0218367      -7.58531      -3.91593       2.06504      -6.22946      -2.41118      0.479694      -1.20654     -0.145029     -0.335118     -0.138922    -0.0905881     0.0339190     0.0205909     0.0102431   0.000757464       3.95688       5.19347       5.13489       4.91426       4.23492       3.51091       2.85828       2.10538       1.41520      0.942180      0.567189      0.320371      0.186503     0.0914108     0.0448298     0.0195789    0.00812145    0.00276587
  11  14 2617.0319    2.1933  0.8903 11.8183 -0.0086  0.0271   0.0606   0.0682    0.1364   0.0000   427.2200       2.96611       19.6255       7.92180       1.98119       2.46503      0.689876      -1.33931     -0.562736      -3.36575     0.0780448      0.433874      0.279690     0.0103524    -0.0240291     0.0115104     0.0193423    0.00135407       3.90182       4.87702       4.98892       4.74446       4.22361       3.50787       2.74930       2.03727       1.40026      0.976223      0.615664      0.343356      0.196771      0.104239     0.0439057     0.0233291    0.00810777    0.00301424
  11  15 2756.2592    2.8076  0.8514 12.0015 -0.0056  0.0257   0.0757   0.0663    0.1527   0.0000   432.7139       4.74106       6.45667      -3.34736      -3.89087       8.17019       1.89409      -2.58761       3.30491     -0.877105     -0.186542    -0.0185699      0.265316    -0.0686789     0.0868365    0.00734272   -0.00296672   -0.00193674       4.01466       4.77114       4.66799       4.58087       4.18949       3.30039       2.73543       2.00282       1.43413      0.914815      0.564824      0.333359      0.180033     0.0920466     0.0444420     0.0182753    0.00718547    0.00246561
  11  16 2895.5112    3.4187  0.8897 12.1918 -0.0011  0.0269   0.0865   0.0617    0.1620   0.0000   440.1203       16.6608       16.1271       4.59628       3.27711     0.0589519      -2.55628      0.486593     -0.601535     -0.987335     -0.771723      0.218397    -0.0749723     0.0371586    -0.0622036   -0.00119636    0.00669700   -0.00208438       4.11178       4.75486       5.06425       4.91148       4.20882       3.55807       2.66878       2.01371       1.46426      0.949634      0.572011      0.343659      0.201800      0.102978     0.0467289     0.0202140    0.00816948    0.00294481
  11  17 3034.6920    4.1766  0.9555 12.5191 -0.0061  0.0281   0.1061   0.0686    0.1886   0.0000   437.1591       17.2786       12.0553       14.1089      -2.70772      -5.10427      -2.78187      -1.01226       1.44613      -1.01935      -1.34636     -0.297344    -0.0379141     0.0843618    -0.0396089     0.0226877     0.0122237   0.000547403       4.30653       5.27979       5.59653       5.20440       4.26850       3.81526       2.89357       1.99740       1.48080       1.00231      0.544071      0.329058      0.194255     0.0954440     0.0419644     0.0189851    0.00879931    0.00324003
  11  18 3173.6382    4.0378  1.1878 12.8280  0.0011  0.0325   0.0951   0.0838    0.1556   0.0000   439.1374       17.0890       9.66641      -5.53112       10.7833      -3.54761      -3.48664      -1.54632       1.64152      -1.09454     -0.280371     -0.384984     0.0454462     0.0516259     0.0313945    -0.0188751     0.0135936  -0.000602065       4.70794       6.30583       6.05759       5.87171       5.00789       4.32425       3.17834       2.55926       1.65068       1.10778      0.682679      0.387356      0.214600      0.111954     0.0515433     0.0236991    0.00883257    0.00313878
  11  19 3312.5732    3.8159  1.4718 12.6017  0.0002  0.0355   0.0814   0.0914    0.1331   0.0000   431.3412       21.5900       15.7109       8.03141      0.867228       1.27609      0.699153       1.59286       3.45617     -0.536682      -2.14313     -0.393502    -0.0202919     -0.138250    -0.0717163    -0.0112958     0.0148172    0.00470222       5.26087       6.42721       6.86269       6.32439       5.60979       4.70082       3.59483       2.64441       1.90939       1.18357      0.793349      0.445068      0.243678      0.127488     0.0594026     0.0269243     0.0102948    0.00394771
  11  20 3451.9361    3.1949  2.2705 11.8076  0.0009  0.0430   0.0545   0.1185    0.1106   0.0000   443.1434       33.2596       14.4827       8.26599      -2.57656      -6.94284      -1.78754      -3.23378       3.06169      -1.62518     -0.543846     -0.145968     -0.169469    -0.0586366     0.0178824    -0.0137834   -0.00351934    0.00319288       6.24584       7.41586       7.88550       7.54255       6.47739       5.59166       4.39213       3.18158       2.26190       1.50310      0.941377      0.561307      0.292747      0.155885     0.0733571     0.0336038     0.0129624    0.00496342
  11  21 3591.2883    2.6134  3.3908 11.3516 -0.0028  0.0552   0.0375   0.1479    0.0839   0.0000   440.9590       45.3949       14.1929       9.23998       5.29096      -8.04517       7.57948      -4.17542      -4.00374     -0.738237      -1.19813      0.108917     -0.309234  -0.000977103     -0.128265     0.0314875     0.0214033    0.00122085       8.38430       10.0416       10.3325       10.0827       8.77201       7.38441       5.73310       4.09431       2.95316       1.97303       1.23822      0.725192      0.397114      0.204801     0.0918903     0.0424062     0.0165092    0.00613659
  11  22 3731.0541    2.2348  4.5414 11.0326 -0.0011  0.0668   0.0291   0.1787    0.0729   0.0000   457.2592       38.2992      -6.49635       14.9712       11.3927       20.8506       2.11896     -0.592095       2.95783      -4.79053       3.14149    -0.0847758      0.115486      0.146724    0.00116738    -0.0423244    0.00956577    -0.0209328       9.89117       11.8687       12.0921       11.6870       10.5638       8.73691       6.75136       5.06595       3.57756       2.42605       1.47261      0.871684      0.499229      0.250764      0.114856     0.0504564     0.0204942    0.00726070
  11  23 3871.1310    1.9028  6.2549 10.5575  0.0004  0.0810   0.0218   0.2294    0.0704   0.0000   453.0290       43.2930       36.8040       2.47395       7.68671     -0.911132       2.21657       1.83317      -1.22925     -0.505173      -2.27085      0.739943      0.410427      0.246042   -0.00531139    -0.0687393     0.0475238   0.000481423       11.7922       14.1504       14.7636       14.0740       12.5984       10.4242       8.26449       6.31269       4.38624       2.87792       1.78935       1.04525      0.590080      0.304534      0.143422     0.0636951     0.0251387    0.00896334
  11  24 4011.2145    1.6239  7.8539 10.2822 -0.0009  0.0959   0.0172   0.2696    0.0629   0.0000   439.7287       29.2881       21.4109       11.2021      -17.3068     -0.723027       7.29240      -2.87076      0.701845       6.68802       3.46000     -0.359083      -1.16780    -0.0105971      0.212585     -0.122724    0.00570022   -0.00160333       13.9047       17.2848       18.0023       17.1443       14.7227       12.6093       10.0124       7.31675       5.15455       3.37187       2.18136       1.23880      0.682208      0.353193      0.168618     0.0776846     0.0303698     0.0111539
  11  25 4151.5776    1.3165  9.6439 10.1798 -0.0019  0.1182   0.0141   0.3485    0.0536   0.0000   451.2065       27.6991      -13.9266      -15.9452       5.35825      -3.15119      -6.98233       15.5188     -0.951697      -8.38222     -0.719099       2.25829     0.0251766     -0.899034     -0.407104      0.247941      0.113780   -0.00956312       16.4683       20.8239       20.9363       20.8201       18.2434       15.1462       12.1201       9.01736       6.41219       4.18132       2.72473       1.57413      0.875896      0.451756      0.219455     0.0961750     0.0374137     0.0135761
  11  29 4715.2378    0.6185 18.2072  9.8734 -0.0012  0.3052   0.0075   0.8208    0.0331   0.0000   533.4061       94.4909      -10.9998       16.9839      -4.93936      -74.2801       14.3507       55.1756      -1.42130      -23.8392      -19.1004       1.24675       2.44763    -0.0442793       1.04412     -0.302227     -0.138575     0.0440499       42.1932       53.6780       55.9669       53.3738       48.1801       39.8762       31.8844       23.7795       16.9180       11.5980       7.31044       4.39753       2.44038       1.28778      0.606376      0.275921      0.106015     0.0389146
  12   9 1949.9618    0.5148  0.5268 10.2018 -0.0032  0.0267   0.0181   0.0596    0.0624   0.0000   438.8631      -1.49819       17.9220       6.02321      -5.31032      -5.18828      -5.32165       1.84983       1.48826      0.229329      0.594023      0.429336      0.308887      0.168782     0.0107383    -0.0394405     0.0251652    0.00333224       4.02263       4.51051       4.72443       4.63034       3.63313       3.27576       2.99726       2.50465       1.58976       1.08426      0.743760      0.424574      0.211927      0.115928     0.0607769     0.0339870     0.0185236    0.00654753
  12  10 2093.6899    0.6970  0.6090 10.4916 -0.0058  0.0241   0.0220   0.0602    0.0771   0.0000   433.0789      0.805791      0.991953      -6.31170      -3.17078      -2.58774       1.32272     -0.215532      0.611879     0.0304847      0.485482      0.255191      0.137229    -0.0886569     0.0839709    0.00448948   -0.00752653   -0.00197455       3.17929       3.95956       4.09468       3.97466       3.59095       2.87754       2.52558       1.95033       1.30838      0.935913      0.649562      0.388359      0.218161      0.123973     0.0599551     0.0329324     0.0141578    0.00654503
  12  12 2376.3252    1.4226  0.8575 11.0231 -0.0042  0.0275   0.0374   0.0624    0.1374   0.0000   434.3093       6.34246       17.4475      -7.58667      -5.37851     -0.155339      -4.69064     -0.347082      0.135977      -1.44238     0.0144326      -1.05446      0.636177      0.114690     0.0542905  -0.000919625    -0.0111481    0.00274068       3.64977       4.53372       4.54457       4.31627       4.22039       3.35986       2.91760       2.16240       1.55480       1.08929      0.713509      0.438802      0.260378      0.136634     0.0721973     0.0332423     0.0157435    0.00631407
  12  13 2515.5027    1.9107  0.9667 11.0397 -0.0045  0.0274   0.0492   0.0726    0.2290   0.0000   431.5179       6.84601       8.48685      -2.08774       3.27155      -5.37092      -2.68929      -1.13393      0.428254      -2.33638      0.294423    -0.0990660      0.513807     -0.169538    -0.0756408     0.0347236    -0.0173911    0.00847529       4.00351       4.78529       4.99012       5.29469       4.38776       3.54854       2.87915       2.12308       1.44888      0.998333      0.705594      0.441566      0.242861      0.133217     0.0699159     0.0357021     0.0166266    0.00675952
  12  14 2654.7069    2.4382  1.0224 11.4926  0.0004  0.0306   0.0586   0.0730    0.2540   0.0000   436.6486       2.43519       1.13191       3.44060      -5.80637       1.05558       3.48315      -4.44231       2.00785    -0.0535993     -0.870746    -0.0576878     -0.190181    -0.0268327    0.00986677    0.00384733    0.00997936   -0.00762758       4.38190       5.87071       5.99745       5.93751       5.09617       4.20660       3.27853       2.26454       1.70601       1.08680      0.756890      0.457489      0.270120      0.132359     0.0732487     0.0358132     0.0154990    0.00628419
  12  15 2794.6103    3.1097  0.8610 12.5604  0.0036  0.0279   0.0835   0.0641    0.1515   0.0000   436.2216       5.13096       8.80379      -5.10647      -2.14828       7.94737     -0.116657      -7.78595      -1.52104      -1.46229     -0.853836     -0.188443     0.0709209      0.235874    -0.0897912   -0.00743981    -0.0216020    -0.0146888       4.09884       5.05075       5.03084       4.90917       4.44944       3.81790       3.04834       2.35611       1.60461       1.13477      0.789658      0.443028      0.271136      0.145671     0.0692863     0.0322090     0.0154936    0.00645130
  12  16 2934.4670    3.7386  0.8645 12.4807 -0.0053  0.0241   0.0923   0.0605    0.1816   0.0000   441.4514       10.3628       15.1711     -0.690265      -2.77620     -0.362634       3.26741      0.215311      -3.55233     -0.488827     -0.273197     -0.378234      0.607059    -0.0187821     0.0728694     0.0244338    0.00220331    -0.0139036       3.25826       3.91858       4.01853       3.68667       3.59825       3.11209       2.50468       1.88898       1.40551      0.974724      0.650030      0.394592      0.233820      0.127687     0.0634664     0.0288556     0.0135348    0.00566281
  12  17 3074.0339    4.0122  1.0144 13.0794 -0.0069  0.0275   0.1003   0.0726    0.1564   0.0000   433.2867       21.8798       2.69973      -3.17096       4.63736      -2.57153       5.56902      -2.34380       3.25219      0.222417     -0.880910     0.0280821    -0.0755223    -0.0345691      0.143265    0.00695562    -0.0177443    -0.0143100       3.84670       4.72895       4.45777       4.43583       4.10338       3.75300       3.01177       2.24257       1.60080       1.14341      0.778670      0.461144      0.273843      0.144700     0.0720436     0.0323431     0.0153119    0.00638285
  12  18 3213.3830    4.0752  1.1650 13.1702 -0.0024  0.0314   0.0924   0.0800    0.1453   0.0000   433.3820       17.5163       4.50609       2.04219       4.23478      -8.40388       2.75993     0.0279227       2.71007     -0.920967      -1.42346      0.783911      0.440816    -0.0540115     0.0451814     0.0618239    -0.0279016    0.00798919       3.84540       5.01466       5.26242       4.89840       4.43000       3.87156       3.03954       2.48155       1.70233       1.16099      0.831984      0.447433      0.292393      0.153717     0.0786088     0.0400874     0.0180349    0.00766454
  12  19 3352.8984    3.6026  1.5888 12.8063 -0.0028  0.0357   0.0717   0.0924    0.1141   0.0000   446.7931       10.6279       9.39882       9.49955      -3.38641       3.34904      -2.58556     -0.530103     -0.319648      -1.34986      0.650111     -0.541418     -0.560057     0.0701682      0.263535    -0.0509644    -0.0202563    -0.0123869       5.08162       6.05624       6.44723       6.14059       5.41385       4.63461       3.86594       2.91257       2.02473       1.38829      0.967785      0.586985      0.328924      0.171555     0.0910713     0.0450106     0.0212092    0.00867075
  12  20 3492.6113    3.1026  2.6446 11.9668  0.0010  0.0465   0.0466   0.1155    0.0921   0.0000   427.6731       34.0048       18.9720       7.06932      0.872017    -0.0638375       1.52027       2.79910      -3.49180      -1.45131     -0.735692     -0.557442      0.822811     -0.105470     -0.222283    -0.0557754    0.00115017    -0.0121335       6.11573       7.61371       7.87460       7.55460       6.82411       5.84988       4.94437       3.66859       2.72513       1.85269       1.21135      0.751002      0.440282      0.230038      0.123154     0.0598038     0.0267704     0.0111372
  12  21 3632.7312    2.5854  3.7344 11.5877 -0.0008  0.0564   0.0338   0.1465    0.0731   0.0000   431.9203       6.82402       17.6213       12.7709       1.79804      -12.5923       2.20757      -1.09351       2.46189      -4.33890     -0.736137      0.287743      0.600903      0.267956    -0.0305472     -0.102110   -0.00601582    0.00883508       7.60451       9.48190       9.66647       9.41087       8.39236       7.28694       5.94352       4.64614       3.29939       2.29998       1.50065      0.893383      0.542658      0.285014      0.151876     0.0726397     0.0325421     0.0138128
  12  22 3772.7913    2.1453  5.0817 11.2084 -0.0009  0.0687   0.0247   0.1837    0.0613   0.0000   442.6414       13.5626       18.2904      -1.62776      -10.2922       4.50530      -9.23173      -5.36324      -1.73872       4.57261       1.03423     -0.851599      0.439763      0.150561      0.242220     0.0389275     0.0417304     0.0116743       9.20891       11.4806       11.7058       11.3622       10.3316       8.93719       7.14907       5.50124       3.93016       2.74553       1.84981       1.13272      0.659281      0.350961      0.183406     0.0886814     0.0400206     0.0165437
  12  24 4053.9840    1.5146  8.3035 10.6954 -0.0023  0.0989   0.0151   0.2810    0.0505   0.0000   433.9302      -11.6409      -25.4386       23.8523       5.90639      -21.8867       16.6799      -8.79660      -9.50032      -2.14049       5.80126     -0.289992     -0.220988      -1.08606    -0.0464857     -0.283721     0.0511995    -0.0445145       12.8820       16.3635       17.3706       16.6203       15.0355       12.7342       10.3575       7.76661       5.80309       3.89172       2.64045       1.60817      0.937250      0.529182      0.271360      0.129036     0.0606398     0.0246217
  12  25 4194.2510    1.2860 10.7374 10.4294 -0.0007  0.1243   0.0121   0.3493    0.0464   0.0000   469.2583       23.8387       39.7410      -22.8905       62.9226       9.52280      -1.84426      -9.22483       10.4144      -9.98909       2.18547      -1.42723      -1.02784     -0.306025    -0.0897228      0.312367   -0.00513161    -0.0295013       16.3454       20.9613       21.5777       20.7612       19.3953       15.9795       13.2077       9.99344       7.36369       5.03459       3.32238       2.06813       1.19978      0.665045      0.342520      0.165586     0.0745728     0.0303795
  12  26 4335.6202    1.0816 13.0616 10.3681 -0.0011  0.1622   0.0101   0.4302    0.0406   0.0000   391.9547      -11.0087       57.5326      -24.4556       23.0615       26.9347      0.481871      -11.3574       9.59465       8.27912      -8.08023     0.0318088       1.53750     -0.351027     -0.393785    -0.0604068     -0.216167    -0.0203449       20.5395       26.8427       27.2531       26.6866       24.6064       20.8312       17.0664       13.1586       9.66470       6.62775       4.47679       2.71914       1.60763      0.902123      0.458443      0.225576      0.100634     0.0420635
  13   8 1838.6204    0.4277  0.3750  9.7235 -0.0092  0.0237   0.0170   0.0484    0.0559   0.0000   438.7884      -2.31507       12.5552      -1.35781     -0.813458      -2.77386      -2.38134       1.00811       1.33592     -0.680351      0.348639     -0.120175     -0.413650      0.125283    -0.0749249     0.0799201    -0.0343931  -0.000869310       3.50131       4.32013       4.60878       4.72381       4.19168       3.13788       2.33824       1.85765       1.48186      0.975610      0.570976      0.333574      0.227564      0.159962     0.0904400     0.0506651     0.0235207    0.00958788
  13   9 1983.8057    0.5650  0.5330  9.9984 -0.0066  0.0225   0.0190   0.0546    0.0726   0.0000   435.9891      -4.49683       15.1919       3.89619       1.77983      -3.76115      -1.57541      -4.23511      -1.74877       1.02436      0.697577      0.317656     -0.147009     -0.291795    -0.0943367    -0.0733005    -0.0173721    -0.0108803       2.70607       3.39422       3.32975       3.54870       3.27801       2.71530       2.27805       1.73709       1.34568      0.911780      0.674281      0.412807      0.280293      0.154346     0.0878194     0.0456529     0.0231930     0.0100236
  13  10 2128.5230    0.8031  0.6344 10.0318 -0.0015  0.0223   0.0229   0.0532    0.0875   0.0000   437.8252       3.42145       9.27609      -3.48532       3.50247       3.69683      -3.27791      -2.13159     -0.410540      0.340716     -0.177192     0.0220293     -0.209828      0.106989      0.119661    -0.0448091    -0.0202506     0.0108022       2.76607       3.43010       3.32612       3.46906       3.17591       2.77055       2.15807       1.81710       1.33554      0.974000      0.636407      0.408479      0.252883      0.153309     0.0859939     0.0442714     0.0216724    0.00971674
  13  11 2271.1696    1.1574  0.8402 10.1925 -0.0001  0.0256   0.0288   0.0615    0.1264   0.0000   439.5613       1.96711       19.7910       3.93897      -1.59066     -0.877025       1.63948     0.0384962       2.24516     -0.733155      0.223972     -0.219772     -0.112055      0.114471     0.0246036    0.00536608    -0.0112869    0.00407370       3.00389       4.01899       3.98129       4.11567       3.52730       2.98990       2.72589       1.96879       1.55160       1.00367      0.746496      0.434102      0.285595      0.152889     0.0900448     0.0456046     0.0231062     0.0111551
  13  12 2411.9268    1.4734  0.9041 10.7610  0.0012  0.0285   0.0357   0.0650    0.1332   0.0000   442.0588       1.68615       17.3650       16.5739      -4.21574       1.30098     0.0122464      -4.46298      0.167201       1.18552     -0.451028      0.161829      0.191277     -0.434347    -0.0912469     0.0648189    -0.0632381   -0.00836821       4.03440       5.04342       5.31990       4.98791       4.55358       4.03757       3.21875       2.42532       1.82821       1.24023      0.933532      0.536731      0.346291      0.199755      0.108901     0.0527012     0.0257705     0.0118662
  13  13 2551.8376    1.9833  0.9350 11.1845 -0.0095  0.0246   0.0489   0.0680    0.1782   0.0000   437.6702       9.18286       8.69144      -5.86009       4.29850     -0.277510       3.00670      -1.03123      -1.65472     -0.789423       2.20482      0.307054      0.314058    -0.0513731     -0.117592     0.0673182    -0.0111604    0.00279982       3.19321       3.96403       4.14943       4.11120       3.72242       3.13686       2.65201       2.02493       1.40632       1.02273      0.745643      0.484944      0.291371      0.165653     0.0924549     0.0462022     0.0234907     0.0110377
  13  14 2691.7541    2.5601  0.9335 11.5229 -0.0034  0.0260   0.0606   0.0601    0.2008   0.0000   434.8586      -6.55709       10.4115      0.397014      -2.44111       3.04135      -2.12954      -1.83812      -4.74159      0.107674      -1.05789     -0.457617     -0.257812    -0.0819154    -0.0876333    -0.0185074   -0.00523416    0.00391470       3.34659       3.98893       4.42167       4.21469       3.75459       3.21753       2.78811       2.09719       1.56520       1.16194      0.757478      0.490159      0.299845      0.182152     0.0930489     0.0516279     0.0253984     0.0113294
  13  15 2832.3251    3.2613  0.8156 12.1256 -0.0075  0.0235   0.0836   0.0577    0.1835   0.0000   439.8812       7.34774       13.8526       9.07577       2.32655      -7.35437     -0.107585      -1.64213     -0.842991      -1.69970    -0.0305181     -0.157069     -0.544590     -0.207168    -0.0907984    -0.0179090     0.0250402     0.0229182       3.28319       4.03048       4.11724       3.98690       3.58689       3.11895       2.59442       2.03189       1.61552       1.07955      0.703507      0.460115      0.276091      0.158347     0.0834013     0.0468598     0.0228398    0.00994819
  13  16 2972.7733    3.7131  0.8487 12.9556 -0.0011  0.0298   0.0943   0.0648    0.1298   0.0000   435.7554       14.4873       14.0474       1.89244      -4.69600      -6.16116      -1.97166      0.101444      0.190860      0.199197      -1.04060    -0.0509503      0.193620    -0.0932981    0.00729578    -0.0154646     0.0233943   -0.00582793       4.56127       5.56490       5.16107       4.32570       3.76058       3.87312       3.68990       3.18070       2.49038       1.68682       1.05811      0.588573      0.334709      0.185152      0.101160     0.0506562     0.0233467     0.0107656
  13  17 3112.6722    4.1736  0.9633 12.9697 -0.0020  0.0258   0.1000   0.0661    0.1421   0.0000   435.8623       15.2543       11.1270       4.33638       7.74107      -4.77800      -4.03202      -2.52140      0.580974     -0.695963      -1.31396     -0.112400     -0.462482    -0.0719590    -0.0696188    -0.0599553    -0.0228384    0.00658594       3.22152       3.92061       4.11107       4.24670       3.79664       3.17798       2.61531       2.09445       1.56523       1.05172      0.743826      0.498769      0.305122      0.171375     0.0953596     0.0529131     0.0266643     0.0125467
  13  18 3252.5583    3.6625  1.2582 13.0809 -0.0082  0.0320   0.0813   0.0806    0.1206   0.0000   440.6904       15.3715       16.0385       9.24074      -2.07220   -0.00882797     -0.179532      0.959840       6.38375      -2.54217     -0.246413     -0.501250      0.116900      0.244373     -0.184516    0.00981100    -0.0527935    0.00377437       4.22199       5.35703       5.54529       5.19714       4.82185       4.18649       3.46024       2.76950       2.11686       1.44483      0.971392      0.613163      0.384034      0.209975      0.115752     0.0621376     0.0310494     0.0137159
  13  19 3392.5601    3.4215  1.8954 12.2848 -0.0014  0.0384   0.0591   0.0963    0.1064   0.0000   442.8843       23.6198       15.4805       11.7814     -0.494835      -12.6199     -0.746304      -3.72409      -2.32713     -0.786407      -1.62940    -0.0175020      0.134774     -0.415053    -0.0739967  -0.000426831    0.00730983    -0.0239178       4.97014       6.12751       6.04812       6.32904       5.53670       4.91585       3.94535       3.36663       2.48603       1.79127       1.13591      0.762428      0.448605      0.265170      0.146193     0.0773327     0.0389849     0.0176198
  13  20 3532.8564    2.8816  3.0077 11.6099 -0.0023  0.0486   0.0400   0.1237    0.0774   0.0000   440.3855       26.1451       16.6505       7.70877      -2.06227       3.95499      -2.17581      -4.55364       4.86960      -2.64719      0.454366      -2.44125     -0.505361     -0.177274     -0.102936   0.000694876    -0.0282895     0.0366955       5.79575       7.45654       7.62705       7.59780       7.16828       6.05410       4.95591       3.90739       2.89323       2.04968       1.46183      0.932155      0.592992      0.338797      0.188086     0.0989700     0.0477075     0.0226511
  13  21 3673.2791    2.4101  4.2466 11.0956 -0.0010  0.0581   0.0288   0.1547    0.0690   0.0000   435.6160       28.5086       2.71451       2.48624      -8.97728      -1.41714      -10.1326      -3.30228      -5.64562     -0.138653      0.765397      0.344805      -1.50457     -0.644351    -0.0244038     -0.198330    -0.0195536     0.0184291       7.25433       9.04774       9.41833       9.12333       8.21643       7.40721       6.08353       4.91868       3.70342       2.58506       1.77619       1.10840      0.704031      0.397230      0.217143      0.118074     0.0572877     0.0260311
  13  22 3814.0010    2.0281  5.5176 10.7877 -0.0011  0.0691   0.0221   0.1859    0.0608   0.0000   446.2642       23.2917       26.2451      -6.35480      -9.25838       10.8651       5.43352      -3.10808       5.32880     0.0333851      0.984343      -2.32326      0.119168     -0.139659      0.314569     0.0447270     0.0889234    -0.0840493       8.58232       10.5135       11.2192       10.9946       10.1908       8.71129       7.28445       5.69521       4.19105       2.99455       2.11913       1.34935      0.858377      0.485221      0.271780      0.143714     0.0692202     0.0336205
  13  23 3954.8058    1.6702  7.5300 10.4433 -0.0006  0.0869   0.0168   0.2441    0.0567   0.0000   449.4989       9.06470       1.90889      -11.7682       4.68350      -21.3904       6.51630      -3.77104      -2.36150       1.26095       5.30515     -0.615467       1.01253      -1.19515     0.0899496      0.235181      0.127320    -0.0468650       10.2719       12.9693       13.7949       13.4010       12.3880       10.7374       8.97304       7.10427       5.27186       3.85020       2.58458       1.71398       1.04488      0.622662      0.338931      0.183882     0.0873380     0.0416878
  13  24 4095.7870    1.4063  9.2543 10.3930 -0.0013  0.1049   0.0142   0.3012    0.0477   0.0000   441.1677       22.5168       18.4441      -18.5376       6.92883      -10.8786      -7.15319      -8.47282      -3.24848      -14.2489      0.488661       1.27763      -1.20780     -0.948577      0.297837     -0.267652    -0.0406525    -0.0241604       12.9554       16.2470       16.8886       16.8258       15.5445       13.4398       11.2126       8.53175       6.52894       4.67519       3.21519       2.14099       1.30266      0.771884      0.426244      0.222078      0.107214     0.0505502
  13  25 4236.9616    1.1948 11.0750 10.1740 -0.0007  0.1249   0.0119   0.3636    0.0452   0.0000   430.6838       38.5652      -22.4408      -10.6999      -9.13225      -8.31825      -20.2391      -11.4800      -8.15869     -0.815807       1.77511      -3.53193      -1.01183      -2.32236      0.251194      0.382320     -0.325891    -0.0524324       14.9461       18.9835       19.9479       19.5755       18.0666       15.6521       13.0696       10.5171       7.67226       5.69378       3.78111       2.51513       1.52194      0.901899      0.504360      0.262114      0.126599     0.0605809
  13  26 4378.2333    1.0074 14.5374 10.0312 -0.0008  0.1751   0.0095   0.4770    0.0404   0.0000   464.2718       24.0074       57.6141      -1.64353       21.0310       20.6449      -24.0978      -25.2601      -7.18205      -15.9046       4.40882      -4.46688       1.34396      -1.25928       1.58272     0.0598835    -0.0447629    -0.0346339       20.4496       26.6113       28.1359       27.2112       25.6148       21.9883       18.4202       14.3378       10.8694       7.85015       5.45473       3.51953       2.18734       1.31883      0.730117      0.381928      0.178505     0.0857403
  14   7 1723.5183    0.2853  0.2597  9.8202 -0.0019  0.0210   0.0151   0.0401    0.0407   0.0000   436.7819      -1.42612       4.79964      -5.46137    -0.0999562     0.0914826      -5.00128    -0.0131396     -0.895449     -0.296712      0.202741     -0.264777      0.353374     -0.116925     0.0696982    -0.0754481    -0.0235376    0.00644643       2.18751       2.90211       2.82140       3.14283       2.44737       2.53965       2.25295       1.61307       1.11770      0.883142      0.589125      0.463768      0.284766      0.172630      0.104129     0.0538566     0.0258529     0.0131320
  14   9 2017.0471    0.6575  0.4717  9.8505 -0.0040  0.0207   0.0210   0.0413    0.0759   0.0000   437.1459      0.483917       11.3616     -0.752385      -2.10772     -0.569247      0.274852     -0.173262      0.515491     -0.756301      0.317029     -0.269599      0.826731     0.0551389     -0.181586   -0.00702940   -0.00404480   0.000174901       2.72382       2.93448       2.88999       2.96162       3.07723       2.90684       2.01995       1.73813       1.52511       1.21295      0.796629      0.440659      0.281357      0.204986      0.135209     0.0761073     0.0370507     0.0163570
  14  10 2162.5394    0.8781  0.6902 10.1640 -0.0023  0.0236   0.0230   0.0514    0.0899   0.0000   437.1366     -0.737578       17.0159      -1.55408      0.245206     0.0130367     -0.312664     -0.307634       1.84320      0.212125     -0.664958      0.153317     -0.222292     -0.363811     0.0470729     0.0549269     0.0102068    -0.0206201       2.49269       3.00422       3.36235       3.29543       3.18077       2.54126       2.39847       1.84613       1.37124       1.00266      0.767958      0.517859      0.317175      0.206076      0.121567     0.0682408     0.0321020     0.0174118
  14  11 2305.7426    1.2377  0.7655 10.5272  0.0012  0.0226   0.0313   0.0560    0.1152   0.0000   438.1536      -3.53456       16.4346       3.78771      0.881263      -2.81101      -2.64124       2.26513     -0.233506      -2.16735       1.28333     0.0773554      0.619130     -0.408590      0.159269    -0.0343901     0.0264251     0.0207259       2.61387       3.43215       3.59965       3.58353       3.30766       2.75554       2.41870       1.84807       1.38840       1.07042      0.715942      0.481907      0.309859      0.192162      0.110046     0.0624945     0.0320220     0.0162009
  14  12 2446.7710    1.5761  0.9790 10.7360  0.0018  0.0262   0.0351   0.0645    0.1486   0.0000   434.6752       5.34532       10.8385       3.49884       5.11226      -1.42533      -1.63365      0.450596       2.27866       1.29419     0.0323925     -0.187775     -0.100704     -0.204280    -0.0486831     0.0139076    -0.0103382    -0.0254165       3.19648       3.59539       3.98651       3.97762       3.40584       3.04123       2.84644       2.28775       1.66797       1.29758      0.899803      0.568242      0.379963      0.225451      0.123084     0.0712184     0.0367461     0.0195345
  14  13 2587.4349    2.1103  0.9609 11.6097 -0.0030  0.0251   0.0487   0.0647    0.1316   0.0000   436.7067       1.16624       12.8638       2.09906      -1.22734      -2.45796     -0.638081     -0.899625      0.155941      0.714191       1.21487      -1.10095     -0.468266     -0.422113    -0.0470560     0.0959678     0.0113307   -0.00640729       2.94674       3.52797       3.73377       3.88045       3.54514       3.15775       2.47791       2.03422       1.58393       1.21787      0.798843      0.546936      0.340316      0.222588      0.131550     0.0770970     0.0388213     0.0191575
  14  14 2728.2572    2.7473  0.8849 12.0937 -0.0034  0.0245   0.0648   0.0596    0.1492   0.0000   439.2310       9.41009       13.4272      -2.16144      -1.19588     -0.196901       2.96100      -2.01304     -0.256281    -0.0925165       1.40004      0.110678      0.274452     -0.274513    -0.0835898    0.00733119  -0.000840498   -0.00343293       2.85572       3.56797       3.70945       3.69142       3.34629       3.05785       2.46950       2.05865       1.63203       1.10566      0.818366      0.555031      0.329154      0.210627      0.126696     0.0699802     0.0339803     0.0185401
  14  15 2869.3590    3.2921  0.9852 12.2061 -0.0014  0.0248   0.0748   0.0663    0.1870   0.0000   436.8616       10.4980       8.56923      -2.68747      -2.41037      -2.51259     -0.767620      -1.41973  -0.000746217       1.16541      -1.14905     -0.508764      0.390425    -0.0310310    -0.0158892    -0.0923879    0.00501589    -0.0126303       2.84470       3.64943       4.04811       3.91065       3.59705       3.08467       2.55795       2.03641       1.54070       1.11782      0.788439      0.546063      0.323774      0.206620      0.127539     0.0706355     0.0343559     0.0176219
  14  16 3010.3352    3.9359  0.9226 12.7875 -0.0015  0.0248   0.0930   0.0627    0.1672   0.0000   438.6571       17.7042       11.9630       1.33237     -0.959610       5.85891      -2.54336      -1.29078      0.235144      -2.83345     -0.363562     -0.745400     -0.318731     0.0719409    -0.0465670     0.0325705    -0.0308770    0.00188715       3.07149       3.97025       4.11183       4.34313       3.86087       3.27652       2.62869       2.09542       1.54401       1.14043      0.772561      0.530519      0.347311      0.210592      0.118082     0.0669703     0.0362172     0.0192022
  14  17 3150.7220    4.2085  1.2499 12.5852 -0.0014  0.0290   0.0855   0.0747    0.2023   0.0000   443.3425       13.5973       7.18116       3.41096      0.904904       6.95457       2.86634      -1.93770     -0.231211       1.85653      0.244152     -0.247099      0.271434     -0.129564     -0.117126     0.0112776     0.0316087    -0.0449123       3.33608       4.32050       4.46209       4.19331       3.90473       3.39066       3.13444       2.45394       1.96500       1.45758      0.971332      0.648990      0.404772      0.247704      0.139002     0.0812321     0.0399481     0.0210781
  14  18 3291.0652    3.8177  1.4551 12.6500 -0.0070  0.0321   0.0737   0.0817    0.1298   0.0000   439.1338       21.4939       1.05833       3.02545      -2.10238      -2.67948       6.49154      -6.23797      0.731746     -0.978846      0.222158       1.01647      -1.01947     -0.161026      0.284785    0.00358225    -0.0457858    -0.0195437       3.59468       4.58725       4.60475       4.93993       4.49302       3.89187       3.19366       2.60860       2.11083       1.46749       1.02383      0.692727      0.460287      0.275427      0.160473     0.0904991     0.0501887     0.0255005
  14  19 3431.6296    3.2090  2.1885 12.1785 -0.0049  0.0393   0.0515   0.1053    0.0914   0.0000   439.7068       21.5024       2.30636       8.74385       7.96879      -1.08136      -5.64720      -5.94778     -0.334695      -4.29022      -1.59225      -2.46707     -0.227442     -0.215654      0.133579     0.0541030    0.00643764    0.00453357       4.53465       5.52792       5.72330       6.06293       5.62692       4.75066       4.02804       3.16427       2.49570       1.86025       1.30810      0.848896      0.557998      0.340563      0.209494      0.117986     0.0610667     0.0300794
  14  20 3572.3652    2.7440  3.3006 11.4495 -0.0019  0.0480   0.0352   0.1275    0.0773   0.0000   435.5222       24.3754      0.858396       6.18214      -14.7171      -1.05499      -1.37106      -9.34709       1.43604      0.314309     -0.581104      -1.43855      0.734539      0.385236      0.233621     -0.240422     0.0465607    -0.0254365       5.54356       6.90333       7.28860       7.37367       6.78707       5.96678       5.02823       4.03163       2.98437       2.24401       1.60903       1.06104      0.701912      0.420942      0.253692      0.137401     0.0714557     0.0355179
  14  21 3713.5131    2.2819  4.5463 11.2065 -0.0007  0.0615   0.0261   0.1591    0.0588   0.0000   425.2933       17.2625       14.2148       12.6404      -2.49207      -11.4485      -3.94510      -9.77516      0.353941      -3.92852     -0.491892      -1.27969     -0.804469      0.733816      0.644362      0.102662   -0.00756979    -0.0675412       6.80739       9.08360       9.31207       9.27789       8.54960       7.64423       6.47294       5.05976       3.92615       2.89306       2.04987       1.37710      0.902568      0.538589      0.323932      0.176310     0.0886446     0.0444381
  14  22 3854.5899    1.9079  6.2101 10.7694 -0.0004  0.0738   0.0195   0.1973    0.0538   0.0000   443.6964       30.3660       23.7656       1.36135       18.6522      -4.48872      -6.61601      -7.16886       2.59203      -4.80939      -2.40989       4.99800      -1.22541     -0.218891      0.107435     0.0307867     0.0697802     0.0306617       8.27715       10.6275       10.8447       11.0992       10.2166       9.19933       7.50864       6.19309       4.78377       3.55996       2.48079       1.66895       1.07129      0.659312      0.390524      0.218195      0.112755     0.0564745
  14  23 3995.7146    1.6149  7.7893 10.5380 -0.0000  0.0879   0.0158   0.2433    0.0500   0.0000   434.5510       16.3881       20.8649       23.0502       1.07897      -19.8068       3.57891      -3.13400       3.48022       2.74298       2.49341      0.584032       1.42487      0.381096    -0.0594108     -0.238143     -0.115524     0.0295490       9.87946       12.9282       13.5830       13.7000       12.6181       11.0480       9.18696       7.26508       5.57150       4.13652       2.86975       1.99092       1.26516      0.794570      0.454301      0.259943      0.132227     0.0669946
  14  24 4136.9605    1.3353  9.5453 10.4287 -0.0017  0.1109   0.0135   0.3031    0.0456   0.0000   426.0080       35.4389       5.13715       7.30720      -1.56001       4.18439       4.00525      -1.69842       15.8878      -6.88259      0.375662     -0.782259       1.04992     -0.770848     -0.544023     -0.151762     0.0111837    -0.0433480       11.9389       15.8873       16.3857       16.3904       15.4299       13.3016       11.7519       9.02924       7.30875       5.21830       3.78176       2.51048       1.62567       1.00841      0.580252      0.324482      0.167234     0.0827100
  14  25 4278.6198    1.1508 12.3034 10.2083 -0.0002  0.1352   0.0108   0.3855    0.0406   0.0000   411.6027       47.2782       39.1053       29.2427      -20.1402      -22.2008       12.3481      -10.0439      -13.4933       2.06739       3.27555       4.35168     0.0525726      -1.00719      0.585448      0.812773     -0.149774    -0.0983153       14.6108       18.7976       19.9405       19.9014       18.8001       16.4399       13.7845       11.2557       8.73771       6.40393       4.55353       3.10363       2.02109       1.25229      0.722183      0.413267      0.214481      0.108410
  15   9 2049.6266    0.6704  0.6025 10.0158 -0.0030  0.0212   0.0193   0.0522    0.0751   0.0000   433.4746      0.837972       12.8921      -5.13750      -2.34367       1.57252      -5.43437      -2.29516      -1.18898      0.456956      0.501330     -0.752541   -0.00491797    -0.0707115      0.139749    -0.0979621     0.0507547   0.000634780       2.22408       2.83455       3.08799       3.10023       2.73153       2.66603       2.19948       1.82287       1.33791       1.01578      0.786954      0.504053      0.334292      0.242847      0.130259     0.0777552     0.0453101     0.0235131
  15  10 2195.8329    0.9381  0.8226 10.2686 -0.0007  0.0248   0.0225   0.0618    0.1045   0.0000   441.0959     -0.892729       20.1468      0.155587     -0.772507      0.366895     -0.536617      0.788499      0.768839      -1.11325     0.0962562     -0.816919      0.289195    -0.0653724    0.00386756   -0.00311953     0.0839903   -0.00615162       2.78258       3.71085       3.77286       3.84882       3.59335       3.00794       2.62968       2.12085       1.72813       1.16887      0.894041      0.594632      0.410179      0.245621      0.144043     0.0843943     0.0474139     0.0252548
  15  11 2339.5347    1.3240  0.8297 10.5989 -0.0041  0.0237   0.0304   0.0544    0.1245   0.0000   435.8807       1.94944       16.2697      -3.04395      -5.42989      -4.92548      -4.73126      -1.64258      -2.57825      0.444187      0.116154     -0.374043     -0.212601     -0.358482    -0.0389091    -0.0140779     0.0863117     0.0190920       2.43073       3.30337       3.20837       3.37983       3.10795       2.83691       2.48339       1.96045       1.51707       1.11133      0.851174      0.571498      0.413001      0.253034      0.152185     0.0870596     0.0478847     0.0253688
  15  12 2481.1185    1.7433  0.8981 11.1891 -0.0007  0.0250   0.0393   0.0585    0.1221   0.0000   436.5163       1.59435       7.95244      -3.61869      -1.32261      -2.81304     -0.127659      -1.55811       1.95549      -1.21338      -1.88083     0.0365947      0.541644      0.143874     -0.240433    0.00242579    -0.0172862    -0.0234588       2.72630       3.13949       3.27311       3.69365       3.26394       2.86561       2.44815       2.10168       1.63107       1.15972      0.892999      0.615460      0.406039      0.246980      0.164368     0.0972557     0.0520578     0.0281454
  15  13 2622.4471    2.2461  0.9982 11.7909  0.0001  0.0259   0.0500   0.0638    0.1249   0.0000   438.6995       1.73696       10.2532       4.19559      -2.55874      -2.93093      -2.29213      0.677655       2.19575       1.96759      -2.03601     -0.449847    -0.0935543     -0.378532    -0.0676167     0.0740611    0.00455476     0.0393605       2.59813       3.69607       3.65189       3.69929       3.40081       3.09586       2.65785       2.13087       1.69507       1.26893      0.942069      0.624404      0.430358      0.253405      0.165762     0.0978299     0.0502842     0.0254581
  15  14 2764.2938    2.8534  0.8478 12.1656  0.0002  0.0214   0.0654   0.0573    0.1279   0.0000   437.0390       12.3315       16.2232       4.03750     -0.559274       2.33898     -0.382670     -0.652537       1.42047      -1.72759     -0.198793     0.0714268     -0.396522     -0.383920    -0.0669287    -0.0248548    -0.0431428    -0.0321065       2.35662       2.73284       3.00791       3.01981       2.82725       2.55238       2.17200       1.76632       1.44598       1.06731      0.754187      0.543044      0.373613      0.235585      0.134537     0.0870904     0.0457621     0.0242048
  15  15 2905.9238    3.3668  0.8960 12.5194 -0.0068  0.0251   0.0780   0.0574    0.1618   0.0000   436.2111       12.2650       12.3241       2.48851      0.278569      -2.30057       1.64036      -1.85313       1.32591      -1.88163     -0.197078      0.847839      0.277443     -0.274789     -0.551371     0.0471711     0.0592276    -0.0248231       3.22978       3.92963       4.06742       3.64917       3.37021       3.13664       2.87938       2.49465       1.93221       1.48403       1.05970      0.691982      0.451359      0.276208      0.165978     0.0864281     0.0492346     0.0256819
  15  16 3047.2303    4.0101  1.0355 12.7543 -0.0006  0.0254   0.0875   0.0657    0.1814   0.0000   435.8357       13.8922       14.5737      -1.30781      -3.71773      -8.40053     -0.721846     -0.257330       2.43125      -2.57179      -1.02910      -1.69571      0.625446     -0.124256      0.126547     -0.163782     0.0409744    -0.0296104       2.87051       3.55767       3.54044       3.61181       3.54041       3.00344       2.60205       2.19862       1.82758       1.35148      0.988360      0.646365      0.425826      0.262564      0.168643      0.102124     0.0552097     0.0297886
  15  17 3188.2446    4.0121  1.1838 13.3382 -0.0102  0.0277   0.0909   0.0817    0.1321   0.0000   439.5469       18.0842       10.6378      0.478340      -3.28942     -0.462011      -2.02418      -6.08845      -6.76033      -1.23391      0.163752     -0.123695     -0.263165      0.273652     0.0824185    -0.0430630     0.0615150     0.0150928       3.05530       3.88271       3.95565       4.09610       3.63556       3.45488       2.81894       2.37863       1.93714       1.37061      0.984267      0.697507      0.463074      0.295638      0.173013      0.101994     0.0569324     0.0296502
  15  18 3329.1097    3.5496  1.7588 12.6094 -0.0029  0.0360   0.0627   0.0875    0.1177   0.0000   438.3790       14.7414       9.46631       2.08878       5.78440      0.605038      0.838751      -3.50804      0.551485       1.63873       2.57224     -0.687571      0.790906     -0.439212     0.0634708     -0.156059    -0.0377888  -0.000227324       3.84789       4.96754       5.18502       5.44221       4.94979       4.38191       3.65733       3.07200       2.34579       1.73676       1.27852      0.875367      0.611276      0.366818      0.228684      0.135761     0.0750404     0.0387655
  15  19 3470.2345    3.1291  2.3194 12.0796 -0.0019  0.0404   0.0460   0.0995    0.0900   0.0000   438.4330       23.5053       8.08602       3.19576      0.233288     -0.194501       1.30530      -3.22442       2.20446      -2.31109       1.33910      -1.95214     -0.704401    -0.0324309      0.148142     -0.263602     -0.206103     0.0243415       4.27002       5.49110       6.03717       6.08060       5.51486       4.90773       4.18303       3.38720       2.64065       2.03797       1.37606      0.990754      0.668412      0.418950      0.256884      0.147652     0.0840526     0.0456500
  15  20 3611.4856    2.6069  3.6077 11.5130  0.0003  0.0505   0.0316   0.1362    0.0693   0.0000   435.5250       14.9188       7.11623      0.101773       11.6986      -4.24668       2.86577      -6.56037     -0.396992      0.603200      -2.95644     -0.327081      0.809293       1.07587      0.300735     -0.113896     0.0816148   -0.00398069       5.37748       6.99474       7.26069       7.39240       6.62839       6.19129       5.07188       4.39494       3.44845       2.62260       1.85196       1.26993      0.834999      0.543262      0.318900      0.186414      0.104375     0.0580649
  15  21 3752.7040    2.1730  5.0124 11.0635 -0.0004  0.0615   0.0231   0.1669    0.0589   0.0000   440.5525      0.956390       4.93326      -3.17961       8.38385      -8.60625      -4.74467      -15.0783       3.06014      -5.92661      -2.22790      -2.18743      0.771791     -0.177108      0.296267     0.0102430     0.0809172     0.0511647       6.52142       8.36998       8.80697       8.96626       8.26209       7.37781       6.34178       5.32907       4.14175       3.12540       2.25588       1.55574       1.03872      0.669450      0.402343      0.225359      0.131711     0.0702491
  15  22 3894.2824    1.8207  6.7844 10.7516 -0.0020  0.0775   0.0177   0.2086    0.0516   0.0000   425.1888       24.1651       7.14745       4.77015       10.3852      -2.11801     -0.688258       4.77822      -1.02639      -3.20677       1.31933      -2.00588       2.13307     -0.616526     -0.435698      0.765082    -0.0368565      0.103724       8.15120       10.3817       10.8639       11.0787       10.3078       9.47765       7.93871       6.58389       5.13888       3.95035       2.87295       1.96056       1.31698      0.853528      0.512779      0.304447      0.167328     0.0890870
  15  23 4036.0143    1.5679  8.9129 10.4035 -0.0002  0.0925   0.0138   0.2576    0.0480   0.0000   432.7773       6.78529       18.6647      -7.25890       6.85830       29.4179     0.0114782      -13.3037      -3.66025       7.74622      -2.91473      -2.72990       1.62774     -0.344504     -0.288454     -0.261510     0.0544329    -0.0236292       9.54110       12.5000       12.8764       13.0473       12.3934       11.1819       9.57334       7.76496       6.21189       4.66570       3.41713       2.36451       1.59392       1.02213      0.613401      0.364229      0.197750      0.105333
  15  24 4177.5616    1.2864 10.6250 10.3662 -0.0003  0.1149   0.0118   0.3175    0.0419   0.0000   453.2112       9.69564       5.10924       11.3852      -13.7217       1.14177      -9.39619      -18.1013       6.58432      -5.81881      -4.89647      0.632621       1.07748      -2.24863      0.683404      0.937793      0.198141     -0.328135       11.8092       15.2882       16.1483       16.4004       15.4332       13.8032       11.9886       9.59019       7.70451       5.80636       4.22096       2.97309       2.00591       1.29772      0.780211      0.453525      0.252924      0.133964
  15  25 4319.9769    1.0659 12.8890 10.2546 -0.0021  0.1437   0.0096   0.4044    0.0368   0.0000   427.0530       1.82364      -27.1424       4.79198       2.50442       5.99641       7.52601       18.4132      -13.4729      -19.6374       1.66491      -1.98312      -6.20084      -2.52687      0.815083      -2.28300     0.0998375     0.0494399       14.7091       19.1758       20.2212       20.3373       19.4125       17.4818       14.8316       12.1710       9.69013       7.13463       5.33226       3.71721       2.57309       1.61974      0.989221      0.580956      0.313216      0.168058
  16   9 2081.6033    0.7428  0.6135  9.7720  0.0006  0.0201   0.0198   0.0456    0.0831   0.0000   441.7027      -1.94534       10.1864     -0.255212     -0.653109       2.10967     -0.182841     -0.593988       1.11002      -1.34747     -0.416226      0.840918      0.548376     0.0723790      0.114323     -0.115039     0.0384172     0.0131790       2.12129       2.64638       2.83929       2.98704       2.64496       2.35778       2.10746       1.73548       1.38444       1.05058      0.793718      0.547039      0.364138      0.235899      0.154013     0.0922475     0.0538049     0.0299435
  16  10 2228.4123    1.0004  0.8167  9.9867 -0.0027  0.0223   0.0229   0.0541    0.1125   0.0000   436.4687      -1.98066       14.1227       2.22592       2.00229     -0.977440       2.77814     -0.741320  -0.000447060       2.60429     -0.258726      0.951168     0.0510681     -0.378088     0.0130224     0.0412852    -0.0775686     0.0313900       2.21775       2.80719       2.96409       3.07183       2.80751       2.60965       2.22632       1.84185       1.55136       1.22017      0.848713      0.576311      0.432040      0.274470      0.174512      0.102099     0.0607605     0.0349502
  16  11 2372.6038    1.3732  1.0059 10.3032 -0.0010  0.0254   0.0277   0.0591    0.1350   0.0000   438.1821       2.16299       9.81319     -0.351788      -3.08907       1.91155       1.07662       1.49259       1.13092     -0.653928      0.599600     -0.217482     0.0899851      0.380705     -0.379633     0.0670157    -0.0132968    -0.0196005       2.69224       3.40554       3.71408       3.46511       3.38151       3.14063       2.57860       2.24999       1.75439       1.28865       1.00637      0.698938      0.483986      0.325130      0.205665      0.115471     0.0691600     0.0377617
  16  12 2514.9118    1.8166  0.9109 11.1754 -0.0020  0.0232   0.0390   0.0597    0.1162   0.0000   437.0643       3.93424       11.9612      -2.26078      -4.58351      -4.33718      0.321227      -4.03375     -0.474007      0.260837     -0.210050     -0.735091     -0.906008     -0.602616    -0.0519923    -0.0547725    -0.0573986    -0.0517567       2.15368       2.79181       2.91213       3.15126       2.88322       2.55917       2.31388       1.88524       1.48561       1.13611      0.891950      0.607901      0.433279      0.276559      0.178551      0.110542     0.0656580     0.0357417
  16  13 2657.0189    2.4246  0.9071 11.5075 -0.0030  0.0224   0.0508   0.0559    0.1245   0.0000   436.7349       7.20865       13.9554     -0.508545       5.62644      -3.04020       1.52703       1.57845     0.0195500       2.21292     -0.488199     -0.779644      0.554699      0.367521     -0.299896      0.166150    -0.0389987     0.0196520       2.22425       2.90002       2.94049       3.12979       2.72213       2.61736       2.31330       1.88443       1.50729       1.15845      0.893924      0.606007      0.412733      0.283350      0.176570      0.106431     0.0600618     0.0355959
  16  14 2799.6389    2.9981  0.8407 12.3154 -0.0009  0.0212   0.0679   0.0549    0.1061   0.0000   434.7813       5.43338       14.3850       4.69091      -1.68379      -1.54498      0.976052     -0.137712       1.21532      -2.25632    -0.0388836     -0.802176      0.122437      0.184706    0.00859543     0.0571901     0.0593835    -0.0145545       2.28918       2.67631       2.83954       2.99837       2.72076       2.48353       2.18521       1.81869       1.52690       1.19800      0.886997      0.595021      0.413271      0.272641      0.167558      0.104631     0.0615551     0.0353863
  16  15 2941.9739    3.6113  0.8497 12.7003 -0.0045  0.0222   0.0810   0.0520    0.1134   0.0000   439.0160       3.51342       13.3501       2.04382      -1.16807      -2.63757       1.63396      -4.35108     -0.725470      0.315174      0.207086      0.838658     -0.405920     -0.152214     0.0409121     0.0557988    0.00732845    -0.0487123       2.27377       2.90160       2.97753       3.06205       2.78569       2.64650       2.27535       1.92546       1.46022       1.24155      0.859352      0.641467      0.411906      0.276269      0.169605      0.109618     0.0636271     0.0359415
  16  16 3083.6826    4.0097  1.0254 12.9369 -0.0013  0.0247   0.0848   0.0628    0.1383   0.0000   440.0066       17.9935       15.5993      0.835404      -1.28297      -2.93413       2.33976       1.42208       1.70846      -1.76816     -0.619593      -1.47648      0.855080     -0.670254      0.191922     -0.166100    -0.0615287    -0.0655031       2.48439       3.13172       3.32252       3.26129       3.11323       2.90340       2.49649       2.13150       1.68624       1.28211      0.952215      0.679146      0.497648      0.320653      0.201514      0.117456     0.0681496     0.0387407
  16  17 3225.1885    4.1078  1.3740 12.5378  0.0010  0.0284   0.0777   0.0761    0.1624   0.0000   446.1265       12.2057       14.7641      -3.41936       1.11660       1.24098      -2.07389      -4.29753       2.99227      -3.44742     -0.884692     -0.292952       1.14536      0.336228     0.0147586     0.0947163     -0.113393    -0.0251203       2.95929       3.82007       3.91260       4.08820       3.56195       3.44896       2.92418       2.52921       1.91691       1.51815       1.08803      0.789711      0.543637      0.359218      0.228272      0.133732     0.0750777     0.0442524
  16  18 3366.5920    3.4429  1.8612 12.3738 -0.0007  0.0362   0.0578   0.0908    0.1092   0.0000   439.3489       25.5284       11.3150       3.67833       5.34903      -3.49412       3.97564      -6.62313       1.80537     -0.879250      0.670966     -0.892903     0.0424231     -0.104177     -0.317664     0.0363199    -0.0979605     0.0499115       3.41320       4.65616       4.84498       5.01795       4.58665       4.35053       3.58645       2.94833       2.34294       1.88541       1.32371      0.968300      0.658335      0.431392      0.283335      0.170567     0.0988161     0.0569503
  16  19 3508.1541    2.9807  2.8796 11.6173 -0.0024  0.0426   0.0396   0.1144    0.0897   0.0000   447.5168       23.7838       12.3964      -1.83369       1.48484       5.73570       1.41175     -0.981631      -3.81400       1.18764     -0.204357     -0.131271       2.00289    -0.0658877      0.162795    -0.0269597     0.0222901     0.0165814       4.38932       5.57974       5.92253       5.95331       5.48887       5.02918       4.42803       3.70053       3.02431       2.29431       1.71081       1.18887      0.833919      0.550691      0.340553      0.204859      0.116402     0.0669907
  16  20 3649.9862    2.4956  4.0815 11.2013 -0.0010  0.0527   0.0282   0.1422    0.0668   0.0000   433.1674       25.4435       7.24358      -5.27226     -0.508105      -9.89244       1.75347      -3.45433       7.47598      -1.35809       2.21046      -2.51700     -0.874858     -0.251468      0.278637     -0.178381    -0.0216544    -0.0134011       5.24369       6.79076       6.99912       7.24514       6.88375       6.21721       5.46154       4.38879       3.62504       2.76548       2.07521       1.46175       1.02110      0.657256      0.425517      0.259569      0.149952     0.0847280
  16  21 3791.8937    2.0663  5.4346 10.7571 -0.0014  0.0629   0.0205   0.1709    0.0564   0.0000   428.6274       18.2031       18.9091       18.5011       13.6195      -8.67530       6.40003      -12.4187       2.52715      -5.63102      0.198816      -2.71527      0.105226     0.0230535      0.614524      0.339278     0.0212911     0.0615655       6.36489       8.26264       8.67078       8.75183       8.28588       7.68204       6.50246       5.45110       4.35175       3.35375       2.48956       1.76453       1.22458      0.806733      0.504446      0.311439      0.177905      0.100117
  16  22 3933.7470    1.7729  7.3702 10.3805 -0.0002  0.0780   0.0158   0.2093    0.0511   0.0000   432.3639       23.0251      -2.93594      -17.6652       9.58190       20.5909      -9.14351      -14.9668      -4.61069      -2.20733      -2.78883      0.433843    -0.0548982     -0.802127      0.937721     -0.150577      0.105445     -0.160355       7.58097       9.87060       10.4301       10.5511       10.1093       9.14196       7.99078       6.57338       5.37251       4.07667       3.07526       2.16957       1.51260      0.994233      0.624359      0.385434      0.221000      0.122182
  16  23 4075.9086    1.4700  9.5222 10.1950 -0.0002  0.0956   0.0124   0.2703    0.0444   0.0000   442.4217       18.2660       29.5206      -6.58590       20.0693       3.14700      -5.53233      -14.8410      -2.60616       3.87945      0.306256     -0.284840     -0.659249      0.171229     -0.629992     -0.342152      0.290798      0.102529       9.19966       11.6938       12.7583       12.7844       12.2919       11.0183       9.53577       8.26383       6.42523       5.09356       3.72652       2.70707       1.86049       1.23538      0.785264      0.476479      0.272105      0.154099
  16  24 4217.8192    1.2095 11.2605 10.1116 -0.0005  0.1177   0.0107   0.3319    0.0413   0.0000   450.2569       70.4752      -12.0652       1.68341       31.3731       2.76628     -0.332760       4.80864       6.22420       3.93692       4.72455       1.05416      -4.55161      -1.07816       1.05870     -0.333792      0.362285      0.166478       11.4129       14.9084       15.5396       15.9851       15.0800       13.7161       12.1466       10.0559       8.04553       6.23733       4.65722       3.30892       2.35663       1.54387      0.981475      0.591205      0.337207      0.191896
  16  25 4360.2627    1.0336 14.0893  9.9763 -0.0003  0.1502   0.0085   0.4214    0.0363   0.0000   438.8223       21.3833       47.5188      -5.95247      -11.5651      -21.5779       27.3376       8.85917      -17.6749      -14.9764       2.30429      -3.91260      -3.76699      -1.27592      0.687018     0.0997151     -0.395106     -0.162148       14.4165       19.0579       20.1533       20.3942       19.5448       17.7001       15.3403       12.8004       10.3505       7.87036       6.00685       4.26499       2.96275       1.97846       1.24052      0.766517      0.439497      0.241692
  16  26 4502.8263    0.8560 16.4677  9.9552 -0.0005  0.1921   0.0072   0.5156    0.0308   0.0000   459.1924      -9.76149      -6.04412     -0.745827      -14.7751      -1.80840      -23.5290      -7.85017      -11.2530      -3.36209      -4.68167       1.78802      -6.89688    -0.0849038       1.49629     -0.205250     -0.687259    -0.0565104       18.2015       23.8377       25.5683       25.5383       24.3381       22.1691       19.3609       16.3853       13.2873       10.3209       7.83238       5.49097       3.79793       2.51475       1.59758       1.00461      0.560709      0.319906
  16  27 4645.0402    0.7221 19.5215  9.8233 -0.0006  0.2481   0.0059   0.6296    0.0265   0.0000   400.9495      -21.5014      -5.17011      -4.28114       35.9030       6.74482      -18.1252      -21.9921       15.1643      -14.2074       11.5165       6.93159       8.28310       2.31226       1.19326      -1.90260     -0.702588     -0.474906       23.1894       30.6257       32.6542       32.7264       30.9904       28.6146       25.2864       21.0656       17.2445       13.2764       10.1741       7.15526       5.01948       3.37335       2.12021       1.31106      0.729924      0.416087
  17   7 1811.9648    0.3776  0.3433  9.7530 -0.0121  0.0199   0.0152   0.0385    0.0443   0.0000   436.4747      -8.44100       11.8335      -9.52690      -2.99305     -0.364738       1.53650       3.53350      0.676634      0.459595      0.794322      0.571970      0.723997     -0.215581     0.0399581      0.175474     0.0883910    -0.0155758       1.85629       2.45418       2.45530       2.58381       2.39576       2.06522       2.07860       1.62738       1.35710       1.02211      0.788462      0.562259      0.414736      0.288427      0.198434      0.111943     0.0721650     0.0394332
  17   9 2112.9810    0.7815  0.7550  9.7669  0.0002  0.0216   0.0182   0.0519    0.0942   0.0000   439.2201      -2.07326       6.29851       4.68503       3.74515       2.03921       1.33900      -3.89740     -0.428896     -0.663239      -1.37032      0.166371      0.311306      0.213968     0.0828562      0.142405     -0.142903    -0.0237129       2.06788       2.60711       2.82846       2.78958       2.66070       2.30220       2.21121       1.88871       1.46713       1.17783      0.960713      0.673323      0.435820      0.305023      0.196412      0.128804     0.0758270     0.0460074
  17  10 2260.3126    1.0776  0.8805 10.2860 -0.0009  0.0245   0.0235   0.0573    0.1065   0.0000   437.9804      0.593973       16.3075      0.801585      -6.50547      -1.46849      0.620553       1.08932      0.171796     -0.722826      0.122916     -0.567435      0.407477      0.560014      0.348659     0.0844312    -0.0357592     0.0575304       2.65805       3.67978       3.95347       3.99328       3.72085       3.29146       2.85788       2.28811       1.80315       1.36526       1.00875      0.766103      0.491186      0.349486      0.215535      0.136366     0.0824241     0.0460090
  17  11 2405.0388    1.5107  0.8530 10.8510 -0.0019  0.0216   0.0321   0.0533    0.1160   0.0000   438.4943       2.21748       15.5384       2.46160       4.06231       3.26280      -1.48158      -3.71583       1.35499      0.183447     -0.473908      0.814314     -0.151609    -0.0314660     -0.395714    -0.0383810     0.0634605    0.00739762       2.01752       2.54069       2.69456       2.73856       2.60888       2.35970       2.19040       1.83711       1.49960       1.12842      0.866415      0.633176      0.464928      0.331047      0.211568      0.125954     0.0765101     0.0430219
  17  12 2548.1659    1.9776  0.9030 11.4541 -0.0043  0.0228   0.0417   0.0590    0.1093   0.0000   442.5466       1.40802       15.9381       3.58587       3.11109      -1.07257      -1.22263      -1.91199     -0.933276      -2.97978      0.560729      0.243761    -0.0675513    0.00701991    -0.0578329    -0.0836937    -0.0812836     0.0163842       2.04697       2.79305       2.92675       3.30113       2.89638       2.68404       2.20511       2.00228       1.47433       1.22190      0.826175      0.684994      0.429749      0.308162      0.188423      0.136041     0.0735618     0.0446016
  17  13 2691.1166    2.5056  1.0506 11.4938  0.0007  0.0243   0.0493   0.0605    0.1508   0.0000   439.6019       2.93500       16.4772      -1.25066       5.77404     -0.584419      -3.15479      -1.69242      0.717592     -0.375140    -0.0135247      -1.11417      0.219702    -0.0310511      0.503119    -0.0983638     0.0259633     0.0810320       2.52332       3.09589       3.22960       3.20280       2.93545       2.81569       2.47443       2.20451       1.88595       1.40714       1.07405      0.787901      0.555270      0.367847      0.237404      0.148743     0.0834717     0.0493350
  17  14 2834.4689    3.0505  1.0802 12.3114 -0.0019  0.0247   0.0603   0.0653    0.1254   0.0000   436.5231       10.3818       15.6804      -1.01704      -2.41384      -6.08960       1.51798       1.67425     -0.112220      -2.09490      -1.13536      0.241127    -0.0488690   0.000759700     -0.257921    -0.0966844    -0.0428433    -0.0371806       2.46383       3.00483       3.15490       3.35507       3.12622       2.98709       2.45364       2.02853       1.70178       1.40648       1.05374      0.747365      0.510570      0.325505      0.241305      0.145094     0.0908324     0.0546881
  17  15 2977.3812    3.7854  0.8655 12.8894 -0.0015  0.0209   0.0814   0.0544    0.1048   0.0000   439.0929       5.03957       9.25299       3.13164      -3.54240      0.679779      0.478989      -2.61942      0.878363       1.44598     -0.459261      -1.02622     -0.556032      0.173992      0.229255    -0.0353790    -0.0362163    -0.0828019       2.01979       2.48793       2.65996       2.77398       2.49336       2.30302       2.07202       1.84448       1.45285       1.14137      0.869597      0.645016      0.449560      0.294349      0.195970      0.125523     0.0741823     0.0417885
  17  16 3119.5665    4.1547  0.9159 13.2119 -0.0016  0.0256   0.0893   0.0574    0.1139   0.0000   437.7975       12.2765       3.96739       3.99960      -5.39042      0.486079      -4.91605      -2.93265      -1.52378      -1.73969      -1.06554     -0.394709    -0.0566693     -0.507037    -0.0182012     -0.111054     0.0276296    -0.0173957       3.02974       4.23743       4.67766       4.81444       4.42641       3.84287       3.24189       2.54830       1.90160       1.41979       1.01586      0.739224      0.480294      0.341711      0.203702      0.132346     0.0823815     0.0448946
  17  17 3261.6059    3.7974  1.5326 12.5404 -0.0038  0.0307   0.0658   0.0767    0.1359   0.0000   436.4401       17.2716       8.15791       10.1541      0.180963      -8.41563      -1.01971      -2.88730    -0.0164159      -3.28846      -1.20828      -1.67577    -0.0343434     -0.183525     0.0593691    -0.0194842     0.0739364    -0.0713186       2.94511       3.84497       4.05448       4.12314       3.85996       3.68791       3.08474       2.65685       2.22738       1.65347       1.28531      0.927083      0.662796      0.450005      0.297979      0.180640      0.106407     0.0635339
  17  18 3403.6277    3.3680  2.1313 12.3140 -0.0049  0.0360   0.0521   0.0959    0.0992   0.0000   442.2211       21.8033       11.9773       2.35847     -0.420994       8.96208      -3.89362      -3.16812      -3.54897     -0.715064       3.89429      0.635015      -1.22924     -0.225724      0.779805     -0.154528      0.125300    -0.0609715       3.48556       4.49081       4.70524       4.67284       4.53498       4.14404       3.69451       3.17076       2.57757       2.01500       1.49873       1.12797      0.784138      0.559210      0.352282      0.219373      0.129970     0.0737363
  17  19 3545.7422    2.9000  3.0701 11.5757 -0.0011  0.0428   0.0365   0.1158    0.0899   0.0000   431.3740       21.1933       22.1071       3.19533      -1.60118       3.99811      -2.07030      -4.72839       2.93141      -4.95023     -0.367962     -0.742032    -0.0535925     -0.257047     0.0693754    -0.0388410    -0.0461597     -0.234901       4.10972       5.04317       5.50936       5.49173       5.21832       4.76146       4.37915       3.66310       3.02513       2.43616       1.84651       1.32983      0.936242      0.620573      0.411549      0.257660      0.157412     0.0907247
  17  20 3687.8803    2.3595  4.3189 11.1650 -0.0010  0.0528   0.0256   0.1469    0.0650   0.0000   439.6911       33.8837      -1.33488      -6.79962       4.49791      -4.29570       2.19870     -0.977924      -2.77970      -1.32778     0.0745768     -0.766617      -1.67486       1.37751      0.220344      0.141816     0.0516014    0.00699656       4.93632       6.25619       6.59253       6.61713       6.55148       6.07022       5.21803       4.40363       3.69535       2.86815       2.19712       1.62331       1.11786      0.767608      0.504343      0.317602      0.196345      0.113298
  17  21 3830.3866    1.9922  6.0526 10.6379 -0.0007  0.0660   0.0184   0.1763    0.0564   0.0000   437.5408       16.8301       19.5358      -25.8712       10.1194      -13.5963       7.04847      0.296831       6.13623      -9.39843      0.417371      -1.46342      0.322411     -0.393395      0.809886     -0.635776     0.0478161     -0.161050       6.20721       7.98818       8.26017       8.50080       8.27193       7.58596       6.67611       5.61478       4.71507       3.64988       2.74989       2.02640       1.42077       1.00745      0.647398      0.400052      0.239436      0.139909
  17  23 4115.3835    1.4163  9.6620 10.2978 -0.0009  0.0962   0.0119   0.2657    0.0418   0.0000   459.0498       37.0948       3.72544      -28.0983       21.3318       11.7960       9.68766       4.68871       1.69426      -1.24258      0.107756      -2.14905      0.286166      0.450612       1.68537     -0.315737      0.112112     -0.240521       9.18095       11.9536       12.7095       12.8373       12.1718       11.2333       9.88641       8.49427       6.85404       5.49653       4.08218       3.04947       2.08854       1.43460      0.928393      0.582138      0.351131      0.204392
  17  24 4257.7259    1.1875 13.0079 10.1658  0.0002  0.1286   0.0094   0.3638    0.0366   0.0000   444.7863       5.19094       26.9498       15.9213       2.92586       10.5220      -13.8344      -18.2722    -0.0527014      -7.73441      -5.52763     -0.546496       2.86893      -1.30629     0.0319293     -0.615090    -0.0331931      0.678904       11.6543       15.1707       16.3666       16.6908       15.9983       14.6580       12.7735       11.0187       8.97842       7.04997       5.33113       3.97452       2.78935       1.90618       1.25326      0.793894      0.471872      0.274407
  17  25 4400.4769    1.0099 14.4932 10.1018 -0.0002  0.1547   0.0081   0.4256    0.0330   0.0000   459.2708       33.8799      -6.60263      -11.5313       6.19871      -16.0185      -10.8976      0.977045      -10.2136       10.8140      -2.37396      -12.5613       4.55950       2.22482      -2.13324      -1.61111       1.26156      0.834944       13.6109       18.4419       19.5381       20.1977       19.1205       17.7841       15.5330       13.0299       10.8101       8.35269       6.34200       4.73125       3.37402       2.32248       1.51847      0.955517      0.557285      0.327967
  17  26 4543.3024    0.8057 17.0297 10.0521 -0.0001  0.2012   0.0066   0.5305    0.0280   0.0000   422.6150       58.8765      -5.31305      -18.1337      -4.78985       16.0309       39.2023      -25.5376       12.5534      -6.23662      -15.3360       6.76441       7.69891      0.727007      -2.62884     -0.303696      0.486694      0.234698       17.8067       23.3482       25.3384       25.6414       24.5812       22.7743       19.7878       17.3608       13.7738       11.2749       8.50940       6.31572       4.41845       3.01896       1.99637       1.28137      0.747172      0.445392
  18   6 1683.6503    0.2901  0.1791  9.6279 -0.0035  0.0179   0.0170   0.0244    0.0357   0.0000   436.1929      -1.74599       15.6326      -1.52268      -2.90594    -0.0865182       1.65379      -1.89259     0.0355043     -0.418525      0.320046      0.471007      0.233962    -0.0596916    -0.0200652    -0.0652170     -0.117688    -0.0270553       1.37614       1.77234       1.52948       1.76814       1.66828       2.30755       1.70790       1.37145      0.861449       1.03973      0.968771      0.765290      0.310543      0.224349      0.168704      0.143143      0.105601     0.0601126
  18   7 1839.9857    0.4397  0.3415  9.7493 -0.0057  0.0152   0.0151   0.0347    0.0448   0.0000   440.2818       1.45922       9.43819       1.33865      -1.82384     -0.159069      0.817537      0.805775     -0.668607       1.56012     0.0233329      0.337366      0.155230     -0.118615      0.109434     -0.101049     -0.128755    -0.0132212       1.39784       1.56137       1.81924       1.90732       2.02320       1.66217       1.38332       1.35153       1.08451      0.818419      0.688919      0.480360      0.330180      0.271266      0.160295      0.100785     0.0716081     0.0383601
  18   8 1992.8600    0.6151  0.4665  9.9089  0.0019  0.0162   0.0176   0.0381    0.0586   0.0000   438.5475       3.43850       13.9804      0.127321      -3.82270     0.0701560     -0.658550      -2.69767     -0.350492      0.353059      -1.10643     -0.877616      0.242836      0.510694     0.0700984     -0.109790  -4.83821e-05     0.0280090       1.41550       1.77804       1.86757       1.97639       1.74963       1.69846       1.41250       1.43926       1.15370      0.869084      0.706860      0.531599      0.366953      0.268421      0.173553      0.117075     0.0677259     0.0419063
  18   9 2143.7061    0.8202  0.7040 10.0941 -0.0037  0.0201   0.0191   0.0455    0.0777   0.0000   437.2435      -1.27040       14.8831       5.19834      0.404403     -0.540738       2.61282     -0.628810      -2.66844     -0.421990      -1.51807     -0.371301      0.709426     0.0274872     -0.308213      0.248431     0.0794313    -0.0391308       1.82159       2.37309       2.49598       2.50268       2.43691       2.19228       1.98857       1.74054       1.44945       1.14729      0.890826      0.660079      0.470308      0.327255      0.222475      0.142575     0.0870232     0.0511373
  18  10 2291.6900    1.1842  0.8302 10.4126  0.0003  0.0215   0.0255   0.0521    0.1062   0.0000   439.2663       2.31834       9.25725      -2.14943       1.04574      -2.62655      -1.76654      -2.59324      0.310972     -0.128896      -1.94793      0.443083    -0.0230594      0.416658      0.153003    -0.0998623   -0.00904617    -0.0555794       2.09248       2.54524       2.87481       2.84897       2.67219       2.47669       2.26385       1.89226       1.55721       1.21765      0.958223      0.706152      0.497664      0.354484      0.237086      0.147010     0.0923770     0.0574047
  18  11 2436.8592    1.6102  0.9865 11.0781 -0.0026  0.0233   0.0323   0.0596    0.1088   0.0000   436.1744       2.10224       13.5667       1.74057       1.38158      0.300381      0.301161      -2.70574      0.361719       1.50660     0.0356600      0.413407     -0.699871      0.123226    -0.0787972    -0.0315541     0.0513806     -0.114786       2.30122       2.81876       2.93627       2.92864       2.80020       2.59775       2.40026       2.13876       1.74289       1.36267       1.07628      0.800929      0.586457      0.404892      0.279324      0.176698      0.106685     0.0625741
  18  12 2580.9392    2.1167  1.0486 11.1330 -0.0044  0.0225   0.0401   0.0588    0.1419   0.0000   440.2934       6.65092       15.2622       4.54232      -1.00663       6.84203       1.50342      -2.15455       4.36495      -2.27429     -0.924261      0.337004     -0.790082    -0.0730757      0.108903     -0.430844     0.0932717    -0.0590681       2.06521       2.68038       2.86449       2.91251       2.74316       2.57508       2.34786       1.95157       1.64457       1.29814      0.948208      0.732839      0.526579      0.381480      0.251003      0.166746     0.0966020     0.0599477
  18  13 2724.8527    2.7119  0.9717 11.9869 -0.0041  0.0231   0.0540   0.0579    0.1234   0.0000   436.5168       5.23278       11.7252       1.57337       2.62151      -2.34041      -1.78211      0.577871     -0.600989     -0.468972      0.816189     -0.222524      -1.19046      0.223049     0.0459388     -0.375796    -0.0882456     0.0275470       2.35820       2.88033       2.85832       3.07027       2.91960       2.60760       2.34762       2.10323       1.82001       1.44962       1.03119      0.808726      0.575203      0.419795      0.265661      0.168109      0.100377     0.0627883
  18  14 2868.8176    3.3767  0.9004 12.1473 -0.0020  0.0206   0.0669   0.0517    0.1272   0.0000   439.0362       2.53966       14.6469       2.62960       5.05894       2.36074      -1.54932      -2.33621       2.79159     -0.449441      -1.62434      -1.09521     -0.663004      0.118933    -0.0114079    -0.0411011    -0.0135909     -0.128429       1.87972       2.44849       2.58554       2.59913       2.53641       2.39063       2.11210       1.78826       1.40997       1.11167      0.856809      0.663801      0.465112      0.339658      0.216288      0.148171     0.0912287     0.0563073
  18  15 3012.3202    3.9657  0.9548 12.9144  0.0008  0.0232   0.0809   0.0564    0.1123   0.0000   438.2799       17.6182       11.4797      0.542958       2.40580      -6.19458     -0.378975      -2.52742      0.182906      -2.17386      0.288163     -0.762032      0.598890      0.102414    -0.0916586    -0.0819171    0.00741024   -0.00938328       2.48098       3.20909       3.33092       3.18537       2.75155       2.62562       2.43063       2.28302       2.00706       1.63771       1.24142      0.900913      0.615343      0.411991      0.260740      0.159959     0.0969472     0.0575410
  18  16 3155.0420    4.1157  1.0278 13.1468 -0.0061  0.0231   0.0825   0.0612    0.1168   0.0000   437.6702       11.1334       15.6580       1.85371       3.00787       1.39944      -2.54013      -5.14895      0.281406      -1.55928    -0.0621730    0.00785045    -0.0796899     -0.365102    -0.0358478    -0.0598868    -0.0711896    -0.0599052       2.25022       2.80284       2.94056       2.92659       2.78474       2.60251       2.32678       2.15070       1.74305       1.33621       1.02507      0.767381      0.576543      0.408845      0.268917      0.171113      0.103289     0.0618179
  18  17 3297.5840    3.6937  1.3892 13.1376  0.0022  0.0294   0.0683   0.0743    0.0935   0.0000   437.4613       9.45664       13.6458      0.219232      0.610913      -1.93722      -1.48977      -7.74887      0.102071      -1.36906     -0.669819     0.0400904      0.329143     -0.310106      0.107297    0.00698936    -0.0207251    -0.0503168       2.70587       3.38284       3.60615       3.89955       3.69197       3.25018       2.87522       2.55354       2.13964       1.62536       1.29670      0.934312      0.685787      0.457290      0.309811      0.206040      0.125392     0.0767811
  18  18 3440.1706    3.2362  2.4892 11.6809 -0.0016  0.0368   0.0432   0.0981    0.1151   0.0000   438.6738       19.8852       7.20611       2.44386      -6.50087       2.02694      -5.14536      -7.36764      -3.56726      -2.58593     -0.149916      -3.36375      0.141589      0.360091     -0.450054     -0.641004    -0.0245329    -0.0387743       3.38071       4.37820       4.62690       4.80119       4.53107       4.30065       3.73574       3.23675       2.57252       2.11572       1.62611       1.22438      0.853843      0.598012      0.400076      0.260430      0.165196      0.100533
  18  19 3582.9557    2.7172  3.4865 11.4489 -0.0009  0.0452   0.0321   0.1230    0.0800   0.0000   443.4460       23.8152       17.0115      -7.13903      -2.13840       4.68070       4.56399      -5.02563       2.52554      -1.79511     -0.493963       1.43889      -1.68208      0.676660      0.758085      0.145516    -0.0517241    -0.0870571       4.13452       5.17699       5.46325       5.66321       5.38170       5.13178       4.51408       3.84342       3.24153       2.57938       2.01556       1.50750       1.09194      0.742715      0.501523      0.326795      0.210294      0.127838
  18  20 3725.6916    2.2842  4.7040 11.0613 -0.0007  0.0551   0.0236   0.1505    0.0633   0.0000   433.0105       27.1312       17.8153       5.00151       6.61853      -8.05862      -6.74294       1.02728     -0.505233      -9.41453     -0.137883      -3.45261      -1.26446      -1.28728     -0.983070     -0.442588      0.420757     -0.160769       4.88952       6.42721       6.78076       6.86122       6.65925       6.10860       5.47650       4.81046       3.90033       3.25553       2.44512       1.86472       1.30909      0.905949      0.605338      0.387149      0.249574      0.150671
  18  21 3868.2689    1.9392  6.6705 10.5041 -0.0003  0.0668   0.0166   0.1847    0.0532   0.0000   430.9645       39.1452       10.7550       13.2063      -2.11758      -1.86272      -6.89335       1.41608       5.44580      -10.5490      -2.47312       1.84967     0.0879606      -1.49295      0.822063     0.0101398     -0.568295     -0.187263       6.10378       7.76747       8.37017       8.54542       8.23531       7.52861       6.83881       5.75301       4.83961       3.84954       3.02720       2.22904       1.58863       1.10774      0.741184      0.485219      0.301153      0.184456
  18  22 4011.2919    1.6184  8.5758 10.2642 -0.0009  0.0828   0.0128   0.2268    0.0454   0.0000   423.6163       5.55926       13.9081      0.612083       20.8562      -9.50516       14.9008      -1.56545      -3.87187      -7.49512       3.62136       3.87812      -3.16617       3.07750       1.72760     -0.953967     -0.320591     -0.162608       7.12997       9.37369       9.95403       10.2840       9.89394       9.22448       8.10843       6.97121       5.86926       4.68374       3.59557       2.70503       1.93125       1.37190      0.907165      0.591677      0.370402      0.220172
  18  23 4154.3435    1.3533 10.8298 10.1958 -0.0009  0.1021   0.0106   0.2931    0.0397   0.0000   418.9946      -5.06612       6.51420       7.09077       8.70591       7.70673      -3.50556      -3.52721       2.03936      0.182803      -4.72828       6.57872       5.71719     -0.938872      -1.12846     -0.568678      0.291644      0.247693       8.93732       11.3957       12.4167       12.6099       12.2106       11.3630       10.0135       8.69536       7.27035       5.84050       4.45653       3.38551       2.42773       1.71112       1.14105      0.743113      0.461719      0.280183
  18  24 4297.6093    1.1204 12.4858 10.2010 -0.0002  0.1279   0.0091   0.3548    0.0347   0.0000   462.2834       22.9108      -2.64825      -5.21435       23.4283      -4.05855      -13.7172       6.45863       5.07761       2.51995       7.81467      -1.10947       1.18182      -1.05718    -0.0987804      0.615732       1.02848      0.481002       10.7622       14.2685       15.6052       15.6779       15.3154       13.9425       12.6083       10.7982       9.01556       7.23408       5.61588       4.17608       3.05261       2.11424       1.41455      0.937550      0.562973      0.341083
  18  25 4440.0919    0.9151 15.7785 10.1163  0.0019  0.1704   0.0072   0.4655    0.0303   0.0000   425.5489       42.2697       44.7465       15.3839       20.8682      0.383795       25.8779      -12.3624       7.39359      -4.64567      -7.17207       3.21755       8.56129     -0.831276       1.15298      -1.79712     -0.628032      0.157996       14.5281       18.9224       20.6564       20.8028       20.5201       19.0345       16.7764       14.4762       11.9698       9.61853       7.55914       5.53631       4.09449       2.89986       1.92893       1.27871      0.779089      0.474049
  19   6 1709.3688    0.2989  0.2797  9.4813 -0.0066  0.0173   0.0132   0.0440    0.0371   0.0000   438.6729      -2.43311       15.9606      -1.15154       1.47313       3.18344      0.425023      -1.19229      0.490055     -0.792534      0.478481     -0.596775      0.156092      0.287124      0.145329    -0.0605658     -0.150131    0.00769278       1.81227       2.49304       3.02415       2.85203       2.93524       2.67272       2.16965       1.64778       1.28086      0.969292      0.679478      0.547671      0.369783      0.244789      0.162556      0.107973     0.0808008     0.0602813
  19   7 1867.2770    0.4301  0.5044  9.5393 -0.0009  0.0189   0.0121   0.0448    0.0518   0.0000   436.2014      0.410868       14.4677       2.34592      -2.19908      -2.37727       2.11631       1.59013     -0.386294      0.308930      0.637733      0.382142      0.497700    -0.0459083      0.394939     0.0461291    -0.0672635     0.0109329       1.73961       2.19833       2.49995       2.38159       2.22067       1.97047       1.97187       1.63164       1.37975       1.20540      0.925657      0.695709      0.497807      0.340460      0.229426      0.135870     0.0992861     0.0621262
  19   8 2021.7709    0.6263  0.5815  9.7281 -0.0023  0.0180   0.0162   0.0430    0.0659   0.0000   437.9750       1.75514       12.4284       3.15993      -3.26606      -2.54296       2.27909      -1.56815     -0.910086      -1.30307      0.194458     -0.224025     -0.318650     0.0329275      0.293784      0.267604     -0.188135   -0.00896746       1.53892       1.95962       2.11963       2.11776       2.03512       1.92088       1.73369       1.46934       1.35558       1.07331      0.890557      0.654489      0.452300      0.360761      0.221862      0.153475     0.0993111     0.0595854
  19   9 2173.7410    0.8826  0.7240 10.0438 -0.0039  0.0194   0.0202   0.0482    0.0836   0.0000   438.0894       2.31209       15.7180       1.70084       4.31370       1.69664     -0.100048       1.17228       1.27448    -0.0466755      -1.39723      0.189343      0.528074     -0.928304     -0.152689     0.0674049    -0.0757680     -0.160463       1.63643       2.09606       2.34221       2.26262       2.26510       2.06918       1.92504       1.65729       1.35281       1.03758      0.857401      0.672820      0.457886      0.349131      0.236469      0.157809     0.0989993     0.0653235
  19  10 2322.3440    1.2535  0.8854 10.5427 -0.0001  0.0214   0.0256   0.0523    0.0941   0.0000   442.9502       2.75363       13.3962      -3.49705      -4.03542       2.80640      -1.17214      -3.02318       3.37590     -0.676875      0.222602      0.725229     -0.464886      0.508048     0.0473824    0.00433521     -0.174729     0.0280658       1.86007       2.38714       2.52696       2.53534       2.51433       2.31273       2.15423       1.84633       1.48771       1.21031      0.984665      0.724344      0.535611      0.394983      0.259672      0.185419      0.116746     0.0693676
  19  11 2468.1233    1.6385  1.0493 11.0328 -0.0005  0.0236   0.0308   0.0609    0.1071   0.0000   440.2828       5.53090       7.44894      -2.14012      -2.63089      -5.11909      -1.32009      0.541937       1.85454      -1.87417      -1.16537      0.406348      0.929650     -0.182157      0.141218      0.264861     -0.212383    -0.0158244       1.99239       2.48913       2.79487       2.75664       2.76910       2.54983       2.18104       1.99082       1.63398       1.34912       1.07850      0.780486      0.592479      0.423448      0.285708      0.185575      0.125642     0.0804427
  19  12 2613.1307    2.2570  0.9149 11.3467 -0.0020  0.0236   0.0441   0.0502    0.1285   0.0000   435.0458       5.16802       9.79439       1.64098      -2.63383      0.779779      -2.95827      0.774888       2.70837     -0.891349      0.977889     -0.604462     -0.398363     -0.118549     0.0242862    -0.0544690    -0.0698105    0.00469422       2.47606       3.45891       4.01286       4.11677       3.90276       3.53801       2.93418       2.33515       1.91860       1.39640       1.05407      0.770589      0.547832      0.370808      0.254379      0.171009      0.112008     0.0660140
  19  13 2757.9958    2.7697  1.0287 11.8725 -0.0021  0.0221   0.0514   0.0553    0.1201   0.0000   437.0173       7.16302       9.43771      0.529162      -2.34111      -2.14185      0.991407      -2.72051     -0.669839      0.343043       1.79707     0.0129628     -0.886290     -0.552939     -0.241487     0.0297670      0.115680    -0.0722811       1.88577       2.45021       2.56981       2.61994       2.54689       2.29262       2.05236       1.90011       1.60591       1.37037       1.02175      0.796637      0.578459      0.400479      0.278505      0.179749      0.114070     0.0703271
  19  14 2902.6531    3.5023  0.8657 12.4084 -0.0091  0.0194   0.0703   0.0512    0.1126   0.0000   439.7178       7.21961       9.84051      -1.07693      -2.49860      -2.11838     -0.373603      -2.35698      -2.87468      -1.92295       1.95602     -0.462839     -0.600527     0.0929821     -0.453057      0.192272      0.118012   -0.00606577       1.68878       1.99598       2.17090       2.39730       2.24497       2.03487       1.94803       1.61487       1.34752       1.06236      0.860529      0.635701      0.485235      0.336909      0.248249      0.163209      0.102739     0.0678245
  19  15 3046.7432    3.8814  1.1016 12.8874 -0.0041  0.0251   0.0732   0.0585    0.1169   0.0000   434.1600       5.48127       11.2758       9.37129      -1.40003      -1.56472      -1.11375      -2.78100      0.361663      -1.21570     -0.193296      -1.55488       1.04029      0.242632      0.252169     -0.426112     -0.229146     -0.146504       2.20271       2.83886       2.86051       2.96256       2.78567       2.68037       2.43139       2.10816       1.87849       1.53560       1.19650      0.912872      0.658784      0.476638      0.321571      0.216244      0.133486     0.0865443
  19  16 3190.0624    4.0019  1.3170 12.7544 -0.0029  0.0271   0.0689   0.0674    0.1124   0.0000   437.6927       12.4205       4.94178       3.45710      -1.78015      -3.53755     -0.444418      -1.61238      -1.61345      -2.69990       1.42682     -0.352948      0.228555     0.0131244      0.344038     -0.180471     0.0130338      0.136971       2.48792       3.28152       3.59233       3.67866       3.35510       3.12687       2.82062       2.44830       2.07604       1.68377       1.34055      0.991983      0.715318      0.486645      0.331583      0.213231      0.139694     0.0866259
  19  17 3333.1383    3.5733  1.6526 12.7824 -0.0009  0.0306   0.0573   0.0783    0.0783   0.0000   438.6978       12.8464       10.9510      -4.34053      -3.89320       3.37631      -4.77926       1.09142       3.91939      -1.07486       1.56178      -1.36780    -0.0261121      0.471926      0.475127     0.0966018    -0.0520043     -0.105117       2.62855       3.37839       3.44714       3.66285       3.62332       3.24224       3.02982       2.57204       2.22102       1.77022       1.36356       1.04318      0.773534      0.571248      0.380630      0.263321      0.162637      0.100794
  19  18 3476.4494    3.0028  2.4634 12.1535 -0.0009  0.0386   0.0404   0.1008    0.0706   0.0000   437.4279       12.8026       21.0594       4.65004       2.11483      -2.68058      -1.22397      -1.19082       1.37756      -3.46520      -2.42479      -1.94118     -0.239890     -0.537418    -0.0731093    0.00878870     -0.165704    -0.0751985       3.11568       4.17472       4.46102       4.62810       4.51180       3.99700       3.81901       3.13004       2.79798       2.15570       1.73308       1.30291      0.980242      0.670384      0.478259      0.316991      0.199776      0.121851
  19  19 3619.6994    2.5399  3.8346 11.2594 -0.0006  0.0479   0.0276   0.1287    0.0684   0.0000   431.9071       11.6093       15.4916      -2.33852      -4.03382      -3.03373       1.52210      -4.14164      0.274979      -2.68126      -2.38270      -3.27880       1.55666     -0.953160     -0.702706     -0.403833    -0.0730082    -0.0200795       4.10159       5.28069       5.67524       5.75986       5.51085       5.24633       4.61436       3.98450       3.53498       2.87957       2.25607       1.70834       1.24120      0.854235      0.607060      0.392666      0.248798      0.158848
  19  20 3762.8046    2.1664  5.3044 10.8297 -0.0001  0.0582   0.0201   0.1558    0.0547   0.0000   430.4554       21.1241       13.2962       9.44882      -10.9251      -7.12022       4.93652      -7.63420       5.65435    -0.0298613      0.105101     -0.831576      0.396982      0.346717     -0.236924     0.0363652      0.507791     -0.412874       4.79213       6.23454       6.62295       6.98017       6.71674       6.31294       5.59911       4.93773       4.09158       3.39357       2.65765       2.01997       1.50645       1.03388      0.732719      0.481337      0.313529      0.197999
  19  21 3906.0752    1.8342  7.1229 10.3323 -0.0004  0.0699   0.0148   0.1891    0.0494   0.0000   442.7700       28.3471      -4.88375      -4.91147       4.38100       5.51031       7.17269      -7.46477       8.19463       5.55092       4.86907      -3.90607       1.81183       1.37365    -0.0599570      0.414666      0.561124     -0.195636       5.80866       7.68543       8.12458       8.42384       8.26963       7.67126       6.83060       6.08031       4.97114       4.06488       3.13626       2.43254       1.77728       1.28557      0.886179      0.589388      0.376965      0.232541
  19  22 4049.4414    1.5046  8.9649 10.2200 -0.0012  0.0865   0.0117   0.2353    0.0408   0.0000   433.1581       15.9265       30.1719      -28.5936      -13.4254       4.63884       19.8039      -17.8145    -0.0354363       1.96798      -2.32683      0.470111      0.188452      -2.42282      0.287438     -0.232401    0.00858351    -0.0352400       7.10604       9.23994       9.92040       10.4031       10.0734       9.28174       8.44746       7.33959       6.16963       4.94906       3.92236       2.96989       2.18804       1.59740       1.08782      0.740481      0.458590      0.290037
  19  23 4192.7453    1.2667 11.2718 10.1073 -0.0009  0.1071   0.0095   0.2995    0.0363   0.0000   449.3992       14.7449       14.7853      -13.5608       6.80264     -0.485505      -4.52308      -3.74563      -11.9894       4.82037      0.938485      -4.08901      -4.21383     -0.256096      -3.00279     -0.617951     -0.786585     0.0636222       8.72804       11.4820       12.3474       12.8337       12.3285       11.5070       10.2362       9.06147       7.68646       6.31047       4.93753       3.79508       2.78024       1.93267       1.35970      0.898890      0.568396      0.360442
  19  24 4336.1565    1.0553 14.3615 10.0657 -0.0018  0.1478   0.0077   0.3902    0.0320   0.0000   444.2940       2.57263      -8.48701      -14.1090       4.24799      -8.18752      -8.68546      -32.8452      -7.65528      -3.58938      -2.55338     -0.759668      -2.03630       5.41611      0.993692      -3.90316      0.434040     -0.350652       11.7284       15.8657       16.7371       17.3341       16.9732       15.8223       14.2894       12.4594       10.3564       8.65828       6.70071       5.22858       3.78117       2.74120       1.87192       1.25307      0.798093      0.506816
  20   6 1734.2104    0.3189  0.2797  9.7021 -0.0044  0.0147   0.0123   0.0313    0.0356   0.0000   439.0367       2.80794       17.5899      0.710690      -3.06093       2.08128      0.668140     -0.754117      0.841233      0.905280      0.578354     0.0714579    -0.0239499     -0.261166      0.565498     0.0334118    -0.0812308    -0.0124047       1.13955       1.55594       1.53823       1.60543       1.66594       1.46758       1.44376       1.16988       1.03741      0.852155      0.660026      0.541378      0.371676      0.288274      0.207059      0.145349     0.0934055     0.0568557
  20   7 1893.9360    0.5026  0.3739  9.7655  0.0010  0.0149   0.0156   0.0325    0.0462   0.0000   439.8084    -0.0420025       15.6277      0.593842      -1.78853     -0.569820      0.728578      0.436528      0.155964    -0.0277171     -0.117162    -0.0810747      0.707788      0.325100     -0.412813    -0.0884875     0.0261716      0.128666       1.23051       1.51978       1.63851       1.63511       1.60766       1.57263       1.38672       1.27718       1.09723      0.882099      0.715191      0.555130      0.413942      0.320118      0.210574      0.152881     0.0931670     0.0662946
  20   8 2050.1038    0.7156  0.5777  9.8331 -0.0026  0.0166   0.0171   0.0409    0.0679   0.0000   439.8981       1.94685       15.4277       1.51839      0.846025     -0.464028      0.148829      -1.41216      -1.39992     -0.321259      0.392158     -0.581499      0.395493     -0.267822      0.149456      0.112326     0.0773450   -0.00449403       1.34168       1.67771       1.93066       1.98508       1.88873       1.69247       1.62752       1.41470       1.17264      0.982171      0.757044      0.584358      0.441238      0.328964      0.232967      0.161088      0.103075     0.0652247
  20   9 2203.1726    0.9543  0.7739 10.3205 -0.0022  0.0207   0.0211   0.0491    0.0821   0.0000   438.5920       2.46281       11.0449      0.171475       3.55533     -0.958172       1.50892      -3.79157       1.37728      0.448352     -0.965083      -1.34697      0.585629      0.854642     -0.354501     0.0845684    -0.0114846    -0.0590811       1.71134       2.22118       2.29226       2.46207       2.28498       2.23685       2.04218       1.77753       1.44488       1.20614      0.933754      0.737932      0.531372      0.403940      0.292859      0.195016      0.128301     0.0819804
  20  10 2352.4808    1.3615  0.9657 10.5335 -0.0025  0.0213   0.0258   0.0543    0.1093   0.0000   437.6639       1.16523       12.8980      -1.87375      -1.28472      -1.09653      0.574001      -1.78886      0.470834      -1.14954      0.473500     0.0400604      0.575891     -0.482719     0.0314801      0.131435     -0.148427     0.0994528       1.77817       2.34398       2.45931       2.52167       2.39660       2.37306       2.02530       1.82943       1.57772       1.34348       1.08246      0.838702      0.636466      0.419620      0.295463      0.198849      0.134988     0.0880802
  20  11 2499.0487    1.7329  0.9786 11.2650 -0.0053  0.0219   0.0342   0.0580    0.1094   0.0000   435.8375       5.61927       16.6220      -3.63298       5.10528      -6.11148       4.05709      -2.01101      -1.77029      -1.13747       1.06802      -1.21093      0.232935      0.168195     0.0437143      0.133110    -0.0624981     -0.131085       1.88086       2.38684       2.51679       2.60547       2.56578       2.44121       2.13143       1.93902       1.57244       1.32859       1.02725      0.788105      0.591578      0.435173      0.311541      0.207568      0.133602     0.0928895
  20  12 2644.9253    2.3558  1.0664 11.4724 -0.0006  0.0217   0.0432   0.0597    0.1248   0.0000   437.0542       4.06075       12.6159       6.22201      -2.97429      -7.16811       2.17811       2.43601       1.49397     -0.362426     -0.830817     -0.356610    -0.0333780     -0.837936      0.238048   -0.00231917     0.0430813    -0.0547888       1.78987       2.27431       2.33072       2.49729       2.33846       2.25603       2.03773       1.86804       1.54939       1.30299       1.05589      0.822013      0.613279      0.433783      0.304937      0.208272      0.135184     0.0889544
  20  13 2790.8338    2.9912  0.9426 11.9244  0.0014  0.0191   0.0566   0.0523    0.1156   0.0000   437.7049       7.04381       15.2918       1.37975      -1.48510      -3.46473      0.735832      -4.37092      0.555929      0.569130      -1.49930     0.0820515      0.321599      0.149600      0.612151      0.103106     -0.211508     0.0447925       1.59247       1.96586       2.18366       2.25368       2.14163       2.01157       1.87860       1.63545       1.35785       1.12536      0.929774      0.704960      0.511884      0.386211      0.274216      0.171744      0.122498     0.0790390
  20  14 2936.1035    3.5956  0.8079 12.8289 -0.0082  0.0189   0.0750   0.0478    0.0958   0.0000   438.4019       9.16434       16.7426      0.187757      -1.75642     0.0377092      -1.39002      -4.73891      -2.59498       1.47240     -0.126205      -1.07331     -0.343944     -0.400730      0.325862     -0.174944     0.0664640     -0.173299       1.58827       2.04461       2.17187       2.19264       2.09287       1.89826       1.77354       1.64410       1.43988       1.20423      0.962294      0.732122      0.558886      0.382339      0.264059      0.179829      0.113250     0.0753782
  20  15 3080.6622    4.1027  0.9322 12.9513  0.0054  0.0214   0.0794   0.0506    0.1091   0.0000   437.4941       9.85183       11.7003       2.30258      -2.45107      -4.34553      0.466278      -1.65639       3.35943      -2.74519     -0.653381      0.606463       1.82917     -0.648412      0.512912     -0.310083     0.0119014      0.120448       1.77153       2.31862       2.37356       2.60117       2.47536       2.36181       2.09985       1.81550       1.50187       1.25439       1.03907      0.796622      0.597557      0.410003      0.282199      0.194623      0.133500     0.0899684
  20  16 3224.6527    3.9898  1.2623 12.7884 -0.0003  0.0247   0.0672   0.0663    0.1102   0.0000   438.6091       6.88204       9.62173       1.76074      -1.39783       1.24966     -0.371702      -1.95363       2.76460     -0.722945      0.842496     -0.643250      0.257974      0.426745     -0.303556     0.0845061     -0.131170    -0.0438898       1.93872       2.61977       2.77700       2.85098       2.61026       2.53103       2.32221       2.04652       1.83712       1.50571       1.22418      0.940100      0.662161      0.514295      0.342794      0.238287      0.148460     0.0942288
  20  17 3368.3110    3.4635  1.9586 12.4060 -0.0010  0.0320   0.0477   0.0823    0.0708   0.0000   436.1189       18.2695       13.1625       3.54426      0.151517      -1.82078       1.10052       2.94579     -0.305210      -4.48318       2.37312       2.65105     0.0706339     -0.933450      0.382486     -0.421895     0.0275126     0.0557433       2.60169       3.37766       3.52511       3.61718       3.56514       3.42025       3.12423       2.70956       2.31780       1.85654       1.45172       1.17331      0.842311      0.651754      0.460110      0.312493      0.212578      0.128976
  20  18 3512.1056    2.9692  2.9371 11.6953 -0.0006  0.0388   0.0340   0.1058    0.0672   0.0000   433.5592       20.1411       7.38953       13.4085     -0.361744      -3.86519       6.27316       5.52097     -0.299575      -2.63219      -1.89455      -2.06682      0.600816       1.15488     -0.113940     -0.431306    -0.0665783      0.230109       3.15157       3.99584       4.05349       4.54510       4.43286       4.16361       3.69874       3.17134       2.74561       2.28805       1.85958       1.37995       1.03343      0.756629      0.543613      0.358506      0.242354      0.164336
  20  19 3655.8995    2.5061  4.1559 11.2078 -0.0008  0.0494   0.0254   0.1260    0.0628   0.0000   439.3133       13.9684       9.53375      -2.24368      -3.39723      0.888608     -0.248629      -8.51920      -3.10974     -0.951476     -0.527004       3.63676      -1.93523      0.446482     -0.506158      0.337581     0.0956562    -0.0279592       4.06387       5.29898       5.61896       5.91547       5.74565       5.36192       4.84958       4.26316       3.60996       2.96882       2.32537       1.77653       1.34538      0.990816      0.701502      0.473443      0.311580      0.197250
  20  20 3799.5161    2.1453  5.5612 10.7660 -0.0004  0.0590   0.0191   0.1556    0.0540   0.0000   442.8699       14.1058       5.68760       2.78008       19.9370      -12.2899       1.01476      -8.37601      -5.90601       2.06084      0.404377       1.63081     -0.305591      0.118478       1.42970     -0.652300     -0.184806      0.120989       4.80664       6.15589       6.63061       6.87474       6.68696       6.10717       5.82224       4.98381       4.29804       3.52339       2.84946       2.15548       1.63850       1.20014      0.824549      0.563046      0.375238      0.243494
  20  21 3943.3583    1.7322  7.4154 10.5222 -0.0005  0.0726   0.0142   0.1992    0.0426   0.0000   433.1401       22.3060      -5.51559       21.4592      -2.19098       2.64948       12.1392      -3.49762       3.76587     -0.397314       3.11794     -0.742166     -0.378069      -1.43189       1.31425     0.0434157     -0.295870     -0.230455       5.77663       7.52172       8.19254       8.43404       8.23614       7.71962       7.07862       6.10903       5.27549       4.33713       3.42334       2.66004       1.99391       1.48116       1.00151      0.701683      0.458954      0.294700
  20  22 4087.0519    1.4574  9.8586 10.2461  0.0002  0.0912   0.0108   0.2517    0.0366   0.0000   433.2412       24.7328       17.6480      -10.9140       1.69498      -8.23993       5.10292      -7.47043      -3.94280      -1.81224       4.59225      -2.06481     -0.420566      -1.71628     -0.691786     -0.106840     -0.714771      0.674971       7.11613       9.34774       10.0006       10.2698       10.1489       9.55728       8.79538       7.55407       6.59125       5.40531       4.31286       3.34204       2.50891       1.84610       1.30992      0.891354      0.581908      0.375274
  20  23 4230.9548    1.2168 12.2909 10.1283 -0.0006  0.1151   0.0087   0.3197    0.0336   0.0000   434.0799       41.0005       29.4575       12.3239     -0.517813       3.36239      -3.75742      -10.4337      -14.7081      -6.51652      0.763963       1.37253      -3.30142       1.42474       1.04908      -1.69888       1.47227     -0.118664       8.84984       11.6128       12.5751       13.0437       12.7348       12.0926       10.9407       9.61427       8.10722       6.79025       5.32988       4.16026       3.14863       2.29906       1.61909       1.10244      0.734850      0.470111
  20  24 4374.7575    1.0049 14.6302 10.1331 -0.0003  0.1477   0.0073   0.4031    0.0291   0.0000   423.0244       41.3700       42.2096      -1.35521       29.6416      -4.99949      -7.62431      -14.3366      -10.0318       4.69915       13.9903       1.04488      -2.45980       3.66295      0.370224      0.714457      0.664474      0.336363       11.2974       14.8884       15.9457       16.7664       16.2575       15.4500       14.0240       12.4046       10.4991       8.61544       6.90918       5.37111       4.08625       2.95479       2.11652       1.44491      0.946682      0.607106
  20  25 4518.2856    0.8589 17.4653 10.0030 -0.0008  0.1848   0.0060   0.4901    0.0257   0.0000   402.1133       54.7164       28.0394       7.42064       27.6814       14.7977       15.4424      -2.43720      -25.7832     -0.573306       16.1078      -9.87003       1.61854       4.17046      -2.27507     -0.421165     -0.924000      0.375441       13.8335       18.3701       20.2519       20.9132       20.3780       19.4162       17.5156       15.4713       12.9055       10.8857       8.50572       6.66189       5.09400       3.67550       2.64841       1.81353       1.16009      0.745829
  21   6 1758.2158    0.3682  0.2960  9.5223 -0.0028  0.0149   0.0129   0.0290    0.0381   0.0000   437.7705     -0.529116       16.7949      0.288418     -0.662185     -0.265899       2.37345      0.472867     -0.769529     -0.198490      0.728657     -0.439263    -0.0616876      0.193380    -0.0311849     -0.247477   -0.00729930     0.0452174       1.36860       1.57440       1.66228       1.55168       1.54435       1.61755       1.65686       1.47279       1.18310      0.809256      0.638688      0.519487      0.401861      0.327708      0.274931      0.200274      0.140702     0.0916418
  21   7 1919.8194    0.5303  0.4562  9.6499 -0.0048  0.0169   0.0146   0.0352    0.0511   0.0000   438.9327      0.566656       14.5611     -0.202424      -4.73533       1.68929       1.53657       1.27302      0.388131      -1.05370       1.32498       1.25360     -0.120492    0.00416731     -0.104442     0.0175789      0.162567     0.0869775       1.21152       1.70305       1.85935       1.95848       1.95661       1.75423       1.65307       1.37460       1.14422      0.966599      0.768462      0.629263      0.443054      0.355595      0.214147      0.173296      0.106880     0.0742062
  21   9 2231.9175    0.9826  0.8676 10.1539 -0.0042  0.0206   0.0201   0.0524    0.0954   0.0000   439.2039       1.41702       14.6287       2.76105      0.362630       3.51160      -1.89406     -0.904301     -0.408932      -2.83064      -2.70117      -1.58556      0.136409      0.415047      0.205319     -0.184947      0.180204    -0.0875089       1.60874       2.03488       2.17931       2.18885       2.16673       2.04082       1.85853       1.69491       1.52496       1.28126       1.01708      0.765124      0.596016      0.446391      0.324133      0.233160      0.151402     0.0979469
  21  10 2381.9362    1.4256  0.9653 10.6837 -0.0029  0.0248   0.0276   0.0531    0.1061   0.0000   439.2169      0.134155       14.6279      -3.17011      -1.26563    -0.0989044      -3.44822      -1.09023       1.69264     -0.722546     -0.394628      -1.04641      0.101238     -0.424904      0.125644   -0.00845864     -0.158689      0.236281       2.49292       3.55463       4.05299       4.32658       4.19208       3.82335       3.33626       2.70277       2.13329       1.61684       1.21202      0.875972      0.646607      0.474813      0.350394      0.240522      0.162340      0.103073
  21  11 2529.3612    1.9340  0.9561 11.2553 -0.0006  0.0200   0.0356   0.0512    0.1000   0.0000   439.6922       1.47440       14.7763      -2.99740      -4.02180      0.842236       2.37898      0.310502     0.0210316     -0.119316      -1.21451      0.130437      0.791253     -0.333227     -0.741565     -0.126185    -0.0890831    -0.0279137       1.57818       1.98110       2.12829       2.19706       2.18687       2.03580       1.85881       1.66329       1.45705       1.24581      0.997124      0.753926      0.586157      0.455505      0.312911      0.217679      0.147220     0.0980785
  21  12 2676.2802    2.4602  0.9857 11.7979 -0.0026  0.0201   0.0452   0.0549    0.1037   0.0000   442.6923       8.36531       12.2341      -1.75209      -2.75039      -2.76669      -3.51205     -0.965626      0.477284      -1.74883    -0.0105804      -1.14405      0.339445       1.07897     -0.107583     -0.145816      0.162255    -0.0783552       1.58160       2.00036       2.20266       2.33928       2.23318       2.14795       1.92677       1.69435       1.47019       1.16936      0.974548      0.773981      0.583558      0.403811      0.313164      0.220700      0.143193     0.0968089
  21  13 2823.0907    3.1337  0.9069 12.3649 -0.0002  0.0203   0.0591   0.0493    0.1031   0.0000   438.8627       5.99049       17.5278       2.61418      0.484272       2.41825      0.373754      -2.14710      0.913488      -2.32987     -0.478055     -0.614367    -0.0336470     -0.516421      0.221104     -0.213305     -0.126368      0.129073       1.59472       1.98385       2.12586       2.32899       2.18799       2.01849       1.86955       1.70950       1.49916       1.18641       1.01286      0.756535      0.596818      0.424775      0.316573      0.223066      0.141670     0.0932729
  21  14 2969.0406    3.8582  0.9740 12.4694 -0.0018  0.0208   0.0690   0.0512    0.1135   0.0000   438.3415       3.30852       10.4253       3.41089      -4.73048      -1.70148      -3.08360     -0.229094     -0.540781      0.362667      -2.38914      0.125964     -0.170841     -0.866534      0.154140     -0.138156     -0.107879   -0.00427147       1.87065       2.42837       2.55136       2.48647       2.26697       2.09576       1.96302       1.81282       1.77354       1.52765       1.28893      0.957941      0.740496      0.510346      0.353205      0.229561      0.152843     0.0972041
  21  15 3114.1376    4.0597  1.1637 12.9007 -0.0024  0.0224   0.0708   0.0606    0.1132   0.0000   439.0701       8.40483       15.3470       4.88366       2.13269      -6.14344       2.01742      -4.75021      0.644444      -1.67874      -1.07525      0.823078      0.160218     -0.209930     -0.275047    -0.0164016    -0.0119031     -0.144344       1.75460       2.24056       2.36734       2.51986       2.52630       2.37440       2.13035       1.87590       1.61608       1.34308       1.17351      0.861583      0.654975      0.458644      0.360246      0.252640      0.162973      0.105424
  21  16 3258.7582    3.8637  1.4475 12.7582 -0.0004  0.0261   0.0597   0.0689    0.0833   0.0000   440.9583       10.2496       12.1015       1.35895      -1.32785    -0.0317406      -2.14380      -3.06439      0.980947      0.705857     -0.887405      -2.06154     -0.376080     0.0221409      0.301105      0.262628    0.00416382     -0.130312       2.07402       2.48991       2.65723       2.82283       2.80280       2.70226       2.48798       2.00224       1.82221       1.56378       1.27553      0.999776      0.738658      0.550813      0.396918      0.275040      0.187795      0.122527
  21  17 3403.1045    3.2517  2.1901 12.1920  0.0019  0.0327   0.0418   0.0876    0.0631   0.0000   442.5934       17.7515       12.8589       6.68749     -0.555751      -8.36584      -1.64454      -5.88516       6.12683      -3.77317     -0.502807    -0.0892668      -1.04100      -1.19997      0.772914     -0.190899     -0.344594    -0.0407620       2.50431       3.25743       3.48711       3.57643       3.52050       3.28697       3.10575       2.70814       2.37821       1.94705       1.60669       1.24235      0.951478      0.717965      0.498704      0.350489      0.238961      0.154664
  21  18 3547.4407    2.8153  3.2414 11.5775 -0.0006  0.0411   0.0301   0.1061    0.0583   0.0000   438.4552       16.8696       16.3929       6.11710     -0.860511     -0.354722      -2.56511       2.81615      0.834564      -5.42737       2.05553     -0.308851      -1.33726      0.482475     -0.155067      0.226067     -0.764057     -0.191951       3.12656       4.12220       4.30783       4.67753       4.47792       4.28389       3.85445       3.48431       2.94483       2.50276       1.97132       1.61797       1.19328      0.883047      0.623329      0.439016      0.295677      0.195639
  21  19 3691.7173    2.3517  4.6685 11.0593 -0.0008  0.0506   0.0219   0.1364    0.0517   0.0000   437.9167       19.5402      0.300179       1.05385       10.2871      0.156852      -8.32361      -11.0396      -1.79730       4.43828       1.53581      -1.66851       6.50276      -1.68137      -1.03999     -0.459313     -0.370298    -0.0486094       3.86451       5.02823       5.43378       5.56109       5.38771       5.14530       4.70740       4.30877       3.65054       3.11046       2.45788       1.95504       1.49124       1.11361      0.789751      0.549987      0.371692      0.244275
  21  20 3835.9348    1.9738  6.5616 10.5770 -0.0015  0.0619   0.0156   0.1756    0.0449   0.0000   443.7189       29.4325       14.8855      -1.50949       1.87081      -12.0731       3.05358      -2.67732       9.18539      -7.19788      -2.16398      0.291534      -1.11322      -1.09295      -1.84286      0.896977      0.498931     0.0145112       4.73799       6.06598       6.66889       6.79945       6.81632       6.46530       5.85999       5.12381       4.44133       3.75894       2.98015       2.37383       1.79401       1.32055      0.961639      0.667452      0.454978      0.296140
  21  21 3980.1038    1.6711  8.2922 10.3130 -0.0001  0.0756   0.0124   0.2074    0.0402   0.0000   434.5838       21.7764       24.7372       9.03371       6.45658       3.68502      -11.9468      -8.04769      -2.54834      -5.72306      -2.55805      0.164950      -2.77674      0.430030      0.496132     -0.452014      0.802906     0.0966688       5.78579       7.49715       8.09787       8.39843       8.28110       7.91354       7.11250       6.39120       5.42261       4.62030       3.70071       2.93261       2.19656       1.65854       1.16995      0.828622      0.549767      0.363142
  21  22 4124.6911    1.3854 10.8722 10.1621 -0.0007  0.0969   0.0097   0.2713    0.0345   0.0000   432.1002       34.3005       7.71136      -12.8055       9.42838      -2.56197       4.25234      -21.3111     -0.309607       5.08559      -2.00527      -1.97782      -7.79035     -0.691273      -2.88435     -0.733124      0.618541      0.354749       7.21732       9.49853       10.3233       10.6879       10.6426       9.99979       9.26183       8.08494       6.97254       5.71318       4.62180       3.72582       2.80379       2.07332       1.48899       1.05071      0.705049      0.468244
  21  24 4412.8735    0.9719 15.2290 10.0763 -0.0005  0.1512   0.0068   0.4119    0.0275   0.0000   438.5474       19.2659      0.505004       6.05691       10.2764      -24.1467       1.66019      -9.68156      -19.3230      -15.5805      0.841298       1.68692      -1.18334       5.23175       1.91607      -2.93476      0.130125     0.0711594       10.9451       14.6139       15.8528       16.4137       16.0913       15.5552       13.9989       12.4749       10.7609       8.95179       7.31121       5.74207       4.41513       3.27529       2.33662       1.66419       1.09229      0.727564
  21  25 4557.1590    0.7950 17.5326  9.9442 -0.0013  0.1878   0.0058   0.4927    0.0251   0.0000   437.3345       29.9460      -10.1068      -19.1870       29.6852      -18.6063       20.4183       15.7203      -10.0204      -31.1728     -0.334010      -1.33401       1.39282      0.275277      -2.91840       1.39757       1.13713      0.968679       13.7168       17.8215       19.8292       20.3665       20.0273       19.1788       17.4868       15.6384       13.3155       11.1418       8.86404       7.19819       5.44641       4.05395       2.96328       2.04942       1.38201      0.915122
  22   5 1611.3467    0.2392  0.1841  9.4959 -0.0105  0.0116   0.0114   0.0255    0.0296   0.0000   439.5129     -0.835430       18.1248       1.53692      -1.39998      -1.01168       2.91749    -0.0746286       1.24473     -0.221170     0.0885152     -0.501534     -0.345993      0.539242     -0.128483      0.116627      0.147960    -0.0810027      0.967852       1.14074       1.30900       1.36465       1.29191       1.24113       1.19422       1.07674       1.04698      0.755331      0.597182      0.461034      0.379786      0.286055      0.200556      0.155078      0.110188     0.0649541
  22   6 1781.5259    0.3783  0.3449  9.4977 -0.0035  0.0139   0.0120   0.0333    0.0388   0.0000   440.3941      -2.36499       14.6988      0.565467      -2.78185     -0.118044      0.167849      0.159629      0.198837     -0.390926      0.516019     -0.153992     -0.340715     -0.384100     0.0728628     0.0969461     -0.202794    -0.0218245       1.02623       1.24242       1.41172       1.28703       1.42061       1.27598       1.30252       1.07918      0.953033      0.845180      0.695604      0.603678      0.413502      0.323301      0.231293      0.160356      0.116784     0.0724929
  22   7 1945.0643    0.5778  0.5147  9.6656  0.0005  0.0158   0.0143   0.0395    0.0557   0.0000   439.9343       1.91336       13.2381       1.33633      -2.81511      -1.51715       1.13018      0.202162      0.146408     -0.636722      0.818028     -0.153183    0.00747548     -0.144860     -0.210645     -0.146924   -0.00448279   -0.00975358       1.12687       1.41168       1.56706       1.62303       1.63961       1.52536       1.43229       1.24609       1.07474      0.887558      0.735765      0.594503      0.459817      0.349062      0.234370      0.176328      0.119187     0.0846615
  22   8 2104.8108    0.7851  0.6459 10.0142 -0.0048  0.0182   0.0171   0.0389    0.0646   0.0000   440.0109      0.819287       15.9031       3.67437      -4.61023      0.262589       3.08543       1.82130      -1.02622      0.696480     0.0142811      0.122207     -0.739189   -0.00261334     0.0145400      0.125001      0.177209      0.179461       1.25500       1.73177       1.77706       1.96375       1.67427       1.82837       1.59251       1.48164       1.22879       1.12237      0.848291      0.714501      0.548032      0.415968      0.286245      0.215242      0.152434     0.0973829
  22   9 2260.0072    1.1690  0.8565 10.1078 -0.0029  0.0189   0.0219   0.0468    0.0958   0.0000   438.7470       1.67636       11.0519      -3.45468      -4.37830       2.40453      0.950894       2.57200      -1.18529      0.412835      0.964609     -0.474208     -0.808868     -0.245270     -0.319438      0.250347      0.125126     0.0875069       1.53063       1.98281       2.16456       2.26748       2.33732       2.17672       1.95704       1.70518       1.40804       1.14539      0.927113      0.733589      0.554232      0.415707      0.307728      0.219949      0.150885      0.104783
  22  10 2410.8555    1.6088  0.9047 10.6194 -0.0017  0.0198   0.0294   0.0480    0.1138   0.0000   437.6326       2.52011       12.1871       2.31730      -1.58162     -0.283704       1.04294      0.431280       2.36504       1.17245     -0.455871    -0.0403168       1.22041     -0.556618     -0.328494     -0.491837      0.318328     0.0329635       1.53489       2.11518       2.22672       2.41139       2.20936       2.20641       1.96585       1.76201       1.50053       1.21653       1.00897      0.802798      0.624413      0.451353      0.316786      0.230878      0.165511      0.102748
  22  11 2559.3003    2.0914  1.0012 11.2226 -0.0013  0.0204   0.0372   0.0513    0.1164   0.0000   438.9428       2.20652       13.2443       2.99309    -0.0782323     -0.304267     -0.806393     -0.352686      -2.25724     -0.926372       2.00935     -0.105655     -0.841026      0.299204      0.267165     -0.144985     -0.260877      0.123673       1.56861       2.00531       2.07867       2.30766       2.27784       2.14004       1.96227       1.77337       1.53060       1.21850      0.941080      0.763164      0.585336      0.457557      0.347887      0.246938      0.175112      0.117689
  22  12 2707.2215    2.6116  0.8945 11.8689 -0.0003  0.0192   0.0489   0.0487    0.1058   0.0000   438.1671       6.55247       16.0752      0.604471       3.03832      0.327735      -1.39035     0.0330661       1.52176      -1.85217     -0.392239    -0.0963026     -0.932997      0.379699      0.101032     0.0899774    -0.0422198     0.0378827       1.59638       2.06633       2.29065       2.38069       2.33026       2.20219       2.03047       1.73168       1.50371       1.22421      0.980107      0.753854      0.577623      0.454193      0.322960      0.232729      0.157930      0.104615
  22  13 2854.8860    3.3816  0.9815 12.0832 -0.0006  0.0196   0.0596   0.0522    0.1307   0.0000   440.0804       6.55582       14.5801      -4.55828      0.190075       1.43721      -1.53647    -0.0584631     -0.358490     -0.857603     -0.315752    0.00354060     -0.196218     -0.658432    -0.0440467    -0.0115367     0.0713059     -0.180894       1.57339       2.06036       2.16828       2.17464       2.07808       1.89858       1.81627       1.59406       1.52104       1.35414       1.15294      0.917741      0.699499      0.526077      0.356932      0.233901      0.163483      0.107894
  22  14 3001.5757    3.8996  0.9127 12.8045 -0.0004  0.0208   0.0713   0.0479    0.0992   0.0000   439.1842       9.78189       13.8220       4.65862      -1.08241      0.404589    -0.0260867      -3.05404       1.58424     -0.829568     -0.738616     -0.897819      0.746329   -0.00606664      0.439367   -0.00354738     -0.136838   -0.00787217       1.67632       2.35674       2.55669       2.75842       2.69466       2.49934       2.27728       1.89971       1.63771       1.29480       1.06602      0.782248      0.637119      0.448198      0.319750      0.229458      0.156621      0.107422
  22  15 3147.2034    4.0903  1.2453 12.7452 -0.0025  0.0228   0.0673   0.0595    0.1057   0.0000   441.3636       9.03303       12.9190      -3.09251       2.34296     -0.282714     -0.284999      -3.39744      0.876223      -2.45987       1.56383      -2.91470     -0.443715     -0.551412     -0.106105     0.0369650      0.117831    -0.0946466       1.77300       2.22185       2.35743       2.45952       2.37982       2.33758       2.22658       2.00399       1.68729       1.34974       1.09638      0.875088      0.671247      0.531409      0.396983      0.294029      0.203229      0.135604
  22  16 3292.4591    3.8571  1.5349 12.7025 -0.0010  0.0254   0.0571   0.0702    0.0787   0.0000   440.7681       18.4660       14.6157       3.07952     -0.731233       2.02802      -2.65115      0.382331      -2.02736      -2.41952     -0.959452      0.640006      0.332451      0.352851      -1.22197     -0.261656     0.0633506     -0.182500       1.94729       2.42585       2.61712       2.74193       2.71103       2.56760       2.41969       2.08835       1.77860       1.56571       1.29219       1.03557      0.787805      0.591867      0.418227      0.297703      0.212625      0.142008
  22  17 3437.4573    3.2836  2.2460 11.9632 -0.0021  0.0321   0.0393   0.0809    0.0639   0.0000   439.3434       16.0788       11.3096       1.82750      -2.68798      -7.23127       2.73090      -6.64443     -0.774641       2.67968      0.461426      -2.19507      -2.52752      -1.25162      0.491647     -0.223880     -0.380381      0.131298       2.43714       3.21463       3.39086       3.53979       3.43733       3.34788       3.12649       2.74167       2.37421       1.93389       1.56934       1.28102      0.978830      0.744906      0.539855      0.374257      0.274116      0.180416
  22  18 3582.2985    2.6650  3.4317 11.5860 -0.0004  0.0421   0.0274   0.1087    0.0499   0.0000   436.8064       12.0318       17.4197      -5.19947       1.96829      -4.65930      -4.03175    -0.0458143       1.60161      -2.57232     -0.758542      -1.84649      0.364760     -0.295832      0.575850     -0.569795   -0.00921688     -0.147627       3.02426       3.98860       4.12723       4.47531       4.32829       4.23380       3.88101       3.40753       3.05316       2.47947       2.08878       1.61548       1.27491      0.953995      0.713638      0.492541      0.348222      0.235060
  22  19 3727.2717    2.2910  4.8191 10.9657  0.0011  0.0504   0.0203   0.1373    0.0486   0.0000   446.4216       29.5033       24.4255       2.17811      -1.94784      -8.37059      0.113823       1.79668      0.281504      -5.60411      -2.33678      -1.67679     -0.315299      -1.43551       1.24727      0.112681     -0.845461     0.0555483       3.62135       4.79218       5.12059       5.47516       5.33094       5.06881       4.69634       4.21092       3.67720       2.96244       2.50768       1.90166       1.51412       1.14167      0.852560      0.590717      0.420974      0.283978
  22  20 3872.0586    1.8958  6.7538 10.4993  0.0002  0.0635   0.0145   0.1702    0.0430   0.0000   431.3832       23.7083      -3.25970       4.45275      -18.6623       4.50899      -1.31909      -9.31746      -2.35548       3.78306      0.659663      -2.70914       1.01704      -1.63164       1.55658     0.0659137     -0.451532     -0.605137       4.64413       6.12398       6.53283       6.88539       6.75094       6.48144       5.93165       5.26107       4.63744       3.88732       3.19685       2.51458       2.00175       1.44827       1.07939      0.769608      0.516742      0.352568
  22  21 4016.7359    1.5963  8.6281 10.3054 -0.0005  0.0779   0.0116   0.2143    0.0372   0.0000   437.2819       7.66360       12.5302       5.26876     -0.265948       1.87903      -4.77557       1.72318       2.90042      -3.97741       1.88605      -1.20357    -0.0784051      -1.36177       1.35139      -1.31366     -0.744965     -0.576423       5.60167       7.32369       7.94372       8.39698       8.18840       7.95208       7.27801       6.49087       5.58479       4.71084       3.73898       3.01555       2.34698       1.77955       1.31443      0.932812      0.647480      0.436705
  22  22 4161.4725    1.3130 10.6944 10.1802 -0.0007  0.0976   0.0093   0.2698    0.0331   0.0000   434.5812       26.1132      -7.90066       16.0839      -4.47677      -7.09602      -8.78151      -2.83725      -14.1654       1.57834      -1.39700      -3.98640       1.52593      -1.02020      0.675299     0.0361900      0.113633    -0.0930379       6.92283       9.22632       9.90048       10.3285       10.2381       9.83853       9.03185       8.21449       6.92317       5.98979       4.73264       3.89954       2.94249       2.29200       1.62854       1.18842      0.815368      0.545142
  22  23 4306.0108    1.1004 13.5206 10.0880 -0.0010  0.1262   0.0074   0.3501    0.0297   0.0000   439.5548       23.1834       15.8311       33.8390       17.6532      -4.90733       2.68360      -13.3314       2.44465     -0.543049       8.06060       12.2950      0.800930      -5.32334      -1.40890     -0.452680      0.490039      0.238678       8.93276       11.9850       13.0032       13.5462       13.5138       12.7702       11.8167       10.5010       9.10940       7.62696       6.17003       4.93315       3.88177       2.90323       2.12572       1.50518       1.02944      0.708515
  22  24 4450.7138    0.9072 16.0609 10.0428  0.0000  0.1603   0.0062   0.4345    0.0260   0.0000   452.2973       7.89000      -11.4346       19.4224       33.3331       15.9270      0.754118      -7.53240      -2.28765       10.7040      -2.12764      -10.3003       2.25450       1.73130      0.702842      -2.66211       1.29259      0.922380       11.2182       15.0221       16.7192       17.1029       17.2674       16.2132       14.8873       13.3640       11.4530       9.57960       7.92314       6.24108       4.88144       3.64923       2.70377       1.93146       1.30390      0.880703
  23   5 1632.7952    0.2305  0.2063  9.5911 -0.0154  0.0164   0.0108   0.0260    0.0291   0.0000   438.3776       1.57132       16.3025       2.05108      -4.00006     -0.298545       1.27708       1.50481      0.739297     -0.341785     -0.835793    -0.0597246   -0.00632757     -0.555737     0.0844476      0.374883    -0.0688738     0.0504982       1.04085       1.51849       1.64989       1.45670       1.73584       1.27550       1.45334       1.29148       1.01274       1.03422      0.786268      0.686612      0.501394      0.400911      0.259103      0.196109      0.133070     0.0782791
  23   6 1804.2130    0.3930  0.3555  9.5954 -0.0050  0.0173   0.0118   0.0312    0.0385   0.0000   441.2191      0.839868       17.8525       2.17750      -1.90789       1.01101       1.62170     -0.180248     -0.155998       1.18701      0.793606      0.313618     -0.214140      0.123001    -0.0115346    -0.0866777     -0.143813     0.0220862      0.934713       1.60264       1.43737       1.80358       1.55590       1.52507       1.49870       1.20028       1.14325      0.839260      0.811932      0.588209      0.513140      0.321423      0.272915      0.187261      0.127715     0.0913826
  23   7 1969.6036    0.5849  0.6296  9.7134  0.0002  0.0192   0.0134   0.0449    0.0592   0.0000   440.0871      -2.58957       17.9833       2.13126      -2.49415      0.386929      0.404117       1.48404      -2.14343      0.115731     -0.145547     -0.761584      0.533783      0.130514     0.0640130     0.0241111      0.218596     -0.174455       1.25014       1.76026       1.76475       1.90529       1.85082       1.95379       1.64469       1.49769       1.32597       1.03521      0.903906      0.751349      0.549954      0.446372      0.307086      0.221288      0.165314      0.114419
  23   8 2131.1289    0.8563  0.6966  9.9979 -0.0006  0.0182   0.0175   0.0415    0.0684   0.0000   440.0030       2.12379       15.5010      -1.41186      -1.07279     -0.265536      0.172459      -2.64270      0.384260      0.171282      -1.11052     0.0506023     -0.227718     -0.288302     0.0169060      0.127067    -0.0649156     0.0623231       1.33062       1.78604       1.81891       1.94304       1.85551       1.71421       1.53167       1.40973       1.36550       1.19460       1.00844      0.842820      0.625584      0.453862      0.343878      0.239131      0.159874      0.107941
  23   9 2287.5363    1.1898  0.8026 10.3946 -0.0026  0.0194   0.0228   0.0438    0.0904   0.0000   438.7191     -0.626731       17.5441      -1.43941      -2.09815      0.751713       1.60582     -0.936328     -0.474874      -1.15684     -0.615881      -1.26925      0.723366     -0.292309      0.166150     -0.154383      0.135907      0.110352       1.28055       1.76406       1.86599       1.89445       2.03870       1.85149       1.73338       1.56511       1.30248       1.14169      0.897811      0.710064      0.583808      0.434776      0.328393      0.227131      0.171178      0.115161
  23  10 2439.2217    1.6409  1.0262 10.6508 -0.0003  0.0215   0.0276   0.0497    0.1225   0.0000   439.7852       5.60966       15.0063       1.27388     -0.548172     -0.805221      -1.43993      -1.03451     -0.237989     -0.409917     -0.287331      0.601303      0.462298     -0.624416      0.404378    -0.0845378     0.0279429      0.145617       1.45230       1.88731       1.98340       2.10747       2.14107       1.94722       1.92067       1.60598       1.43533       1.29346       1.05267      0.850270      0.650088      0.507353      0.362784      0.267773      0.194974      0.128118
  23  11 2588.7521    2.1665  1.0456 11.5310 -0.0040  0.0203   0.0377   0.0554    0.1045   0.0000   439.4547       5.41726       13.9517     -0.328280      -3.81012       1.58318      0.141039      -4.65271      -1.22841      0.804798      0.225402     -0.177559     -0.421573      0.123310      0.554598     -0.327121     -0.334394    -0.0707541       1.51932       1.93021       2.19306       2.30579       2.32446       2.11761       1.95345       1.78589       1.51726       1.26462      0.993003      0.819542      0.631852      0.484514      0.355727      0.258753      0.180919      0.125742
  23  12 2737.7538    2.7360  0.9481 12.0341 -0.0034  0.0190   0.0480   0.0481    0.0950   0.0000   437.1317       1.78225       18.3781      -1.38222      -5.93271       1.48243      -1.30858      -3.05198     -0.367968      -2.01907      0.668936     -0.724383     -0.776087      0.837636     -0.159362    -0.0644210     0.0127128    -0.0907380       1.38659       1.80105       1.94747       2.00678       1.99470       1.86740       1.74558       1.61488       1.37919       1.22553      0.978408      0.768934      0.625300      0.469267      0.347551      0.252884      0.178382      0.120971
  23  13 2886.2020    3.4235  0.9893 12.4261 -0.0019  0.0194   0.0603   0.0518    0.1109   0.0000   437.6164       4.40082       10.7917       2.44937      0.475096     -0.877432      0.915652     -0.956318      0.239745       1.50544      0.458841      0.270948       1.17954    -0.0466435     -0.189968      0.656416     -0.218677    -0.0964025       1.37425       1.75742       1.93311       1.96685       1.95281       1.82406       1.72504       1.54261       1.36458       1.20965       1.03209      0.827725      0.631399      0.485057      0.365320      0.251330      0.175719      0.120575
  23  14 3033.6127    3.9942  0.9719 12.9747 -0.0015  0.0196   0.0720   0.0508    0.0997   0.0000   435.9993       8.30724       15.3355       2.12413      -5.18199       2.46280       2.46356      -1.36996      0.155685      0.372839     -0.222372     -0.774016      0.418497     -0.657565     0.0690775     -0.298906     0.0326019     0.0373192       1.40759       1.88906       2.00359       2.17735       2.11722       1.97309       1.85658       1.62285       1.48108       1.20357       1.01417      0.798341      0.621221      0.481506      0.350415      0.247286      0.181861      0.120636
  23  15 3179.9412    4.0793  1.1616 12.8726 -0.0026  0.0219   0.0684   0.0583    0.1159   0.0000   438.3587       9.63716       7.65265       1.82458     -0.331480      -2.65440      0.697389      -2.51506      -1.36832      0.604215       3.02287     -0.159189     -0.896179     -0.941085      0.270717    -0.0951541      0.193326    -0.0738030       1.64914       2.16969       2.36596       2.48762       2.45866       2.32298       2.12745       1.93827       1.69538       1.37583       1.11985      0.903017      0.680818      0.538580      0.396252      0.289407      0.203836      0.147465
  23  16 3325.7710    3.7348  1.6914 12.5128 -0.0040  0.0268   0.0510   0.0692    0.0740   0.0000   437.4808       12.1235       12.0697       4.03330       2.88456      -5.41837       3.88977      -3.66127      -2.79679      -1.30326      0.265141      -2.85314     -0.985739     -0.859568     -0.142922     -0.971309     -0.157059   -0.00777409       1.88360       2.50971       2.73802       2.84144       2.81274       2.73113       2.49076       2.23209       1.94872       1.64422       1.30654       1.07465      0.820094      0.642835      0.472015      0.344145      0.245179      0.165449
  23  17 3471.4991    3.0481  2.5504 12.0519 -0.0014  0.0344   0.0343   0.0902    0.0541   0.0000   437.6643       15.8111       12.1477      0.322024       1.87677     -0.920030       8.04390      -6.77227       2.02489       1.12783      0.974378      -2.22025      -1.42988       1.65455    -0.0500837     -0.559012   -0.00315840   -0.00390092       2.54521       3.30649       3.44366       3.54704       3.48656       3.40817       3.25818       2.96455       2.54420       2.14029       1.74369       1.41191       1.14230      0.872408      0.646181      0.457540      0.336031      0.227979
  23  18 3616.9607    2.5570  3.8566 11.3681 -0.0017  0.0434   0.0236   0.1130    0.0460   0.0000   439.9688       11.4004       12.7580      -4.75631      -4.91584      -2.80169      -7.41318      -5.92305      -8.96243      -2.48073    -0.0205520      -1.15041     -0.689930      0.201257     0.0572557     -0.735553     -0.640930     -0.254299       2.95574       3.91804       4.15296       4.40634       4.27910       4.18476       3.95375       3.47677       3.07115       2.62879       2.18281       1.72716       1.38245       1.05248      0.773237      0.568559      0.404751      0.270158
  23  19 3762.3378    2.1807  5.3332 10.9300 -0.0012  0.0524   0.0178   0.1429    0.0421   0.0000   440.5833       13.9858       17.0659       3.46641      -6.34374       7.11609     -0.776171      -11.7532      -3.83042      -4.84695      -1.74620      -2.87593     -0.792108      0.237849     -0.786141     0.0941438     0.0318556     -0.360121       3.59955       4.71062       5.06839       5.35044       5.37107       5.12755       4.71806       4.20095       3.75580       3.14164       2.66985       2.14786       1.66662       1.29065      0.937221      0.671611      0.473689      0.328065
  23  20 3907.6463    1.8305  7.2734 10.4752 -0.0005  0.0648   0.0132   0.1785    0.0398   0.0000   439.4568       21.8625       1.39366     -0.541309      -9.09768     -0.207337       7.08991      -2.40951      -6.58401      0.423467      -3.03811       2.53985      -1.77157      -1.05576      -1.54136    -0.0147080     -0.519086      0.343101       4.53572       5.91553       6.49108       6.66019       6.76062       6.37110       5.99187       5.27715       4.69852       4.00449       3.26546       2.67164       2.04799       1.59230       1.16992      0.866089      0.601593      0.408122
  23  21 4052.7586    1.5009  9.5359 10.3180  0.0004  0.0843   0.0103   0.2280    0.0337   0.0000   440.8338       15.4569       18.3040      -8.69273      -7.55541      -3.85548      -8.82389      -14.4220       7.04019      -2.77270      -1.92225      -1.78633      -1.87310      -2.49097     -0.508799       1.84646      0.512901     -0.940974       5.81411       7.73244       8.34306       8.60222       8.62193       8.22910       7.74152       6.93520       6.04030       5.21684       4.29268       3.47814       2.74352       2.08929       1.53156       1.10589      0.789459      0.537025
  23  22 4197.9241    1.2805 12.0566 10.1678  0.0000  0.1040   0.0082   0.2929    0.0308   0.0000   428.6658       18.8356       9.91603      -8.78822       7.16061       19.9764      -3.04829      -5.83559      -9.11711      -10.5552      -5.88861       2.13546       1.27920      -2.16105      -1.47738     -0.369773      0.771063     -0.282256       7.09330       9.29598       10.0788       10.6057       10.5878       10.2466       9.45957       8.47438       7.40911       6.30817       5.15108       4.18229       3.28899       2.52376       1.88860       1.36845      0.961175      0.661403
  23  23 4343.1868    1.0685 14.5867 10.1267 -0.0005  0.1342   0.0068   0.3599    0.0273   0.0000   437.7890       41.8906      -6.10569      -21.3044      -6.39948       25.2845      -3.33865      -19.8099      -7.77943      -2.42725      -3.96211      -8.60124      -1.11900      0.204640      -1.56255       1.43898       1.02593       1.02155       8.95011       12.1126       12.9595       13.6900       13.6085       13.0705       12.0116       10.9940       9.34666       8.22450       6.78236       5.55465       4.34240       3.26440       2.43687       1.77716       1.19886      0.845196
  23  24 4487.6986    0.8675 17.0756 10.0618  0.0005  0.1703   0.0057   0.4585    0.0242   0.0000   443.5758      -4.04058       2.30100      -5.64831      -1.30247      -1.78269       15.4336      -12.6087       9.53167      0.933119      -5.86102       6.06827       3.20939      -10.8931    -0.0109037       4.79482      -3.65505      0.692922       11.1961       14.9089       16.3166       17.0705       17.0889       16.3844       15.1930       13.7122       12.0970       10.1431       8.46703       6.83816       5.39227       4.17380       3.06429       2.27620       1.54679       1.07837
  24   6 1826.3339    0.4479  0.3582  9.5435 -0.0019  0.0139   0.0126   0.0282    0.0413   0.0000   439.6218      0.802838       18.1936     -0.646363      -2.46764      -2.08970       1.92648      0.342611     -0.918223      0.520384      0.469702      0.213213     -0.522809     -0.280894      0.444171    -0.0484437    -0.0126827     0.0522223       1.00631       1.21418       1.34531       1.50342       1.28270       1.26337       1.31311       1.09420      0.979698      0.847068      0.720886      0.547911      0.453490      0.356858      0.271669      0.186697      0.139126     0.0958378
  24   7 1993.5718    0.6375  0.5575  9.6069 -0.0014  0.0147   0.0144   0.0378    0.0584   0.0000   439.1971     -0.632444       15.6406      0.451845      0.803608     -0.208106    0.00878989     -0.385409      -2.75845     0.0563181      0.694921     0.0971349      0.675357     0.0277379     0.0958185    -0.0895631      0.138077     -0.113293      0.985008       1.22192       1.38941       1.43534       1.39229       1.31451       1.22830       1.16292       1.05027      0.873570      0.738310      0.605556      0.512026      0.366977      0.286614      0.200241      0.143909      0.101299
  24   8 2156.7715    0.9345  0.7133  9.9503 -0.0033  0.0171   0.0181   0.0390    0.0773   0.0000   439.0804       2.32089       14.3867     0.0310625      -1.28458       1.89320     -0.269561     -0.405453       1.14703      -1.18142     -0.276401     -0.978287      0.331701      0.492767     -0.190663      0.340110     -0.178787      0.103964       1.12690       1.51908       1.66485       1.77250       1.75009       1.58924       1.49302       1.40652       1.19682       1.05648      0.859298      0.729095      0.550898      0.440181      0.320662      0.234926      0.158667      0.112686
  24   9 2314.3582    1.2584  0.9835 10.1349 -0.0002  0.0189   0.0215   0.0509    0.1075   0.0000   439.0869       2.53393       14.4085       2.54601      0.323578     -0.124450     -0.920343      -2.42267       3.68754     -0.316480       1.30513     -0.456182     -0.652905     -0.123341      0.638339     0.0338292    -0.0538506     0.0389872       1.29197       1.66865       1.84971       1.97494       1.96040       1.85592       1.75471       1.52424       1.38829       1.16673      0.946968      0.748446      0.618046      0.476927      0.347515      0.256323      0.188315      0.131191
  24  10 2467.0863    1.7615  1.0137 10.9198 -0.0039  0.0214   0.0296   0.0477    0.1097   0.0000   438.3609       3.28131       16.0462       1.44245     -0.403164     -0.272529       1.39278      0.725432      -2.93318       2.30256     -0.362890      0.580292      -1.35068      0.716132     -0.549857     0.0527685      0.189460      0.187567       1.63472       2.17663       2.30495       2.24344       2.09835       1.90082       1.84275       1.74885       1.71065       1.50770       1.33387       1.09700      0.870746      0.674795      0.464470      0.338048      0.231137      0.155193
  24  11 2617.7782    2.1799  1.0897 11.5928 -0.0001  0.0215   0.0365   0.0536    0.1006   0.0000   437.4486       4.33124       14.4301       1.15113      -1.32823      -1.13048      -1.74853      0.273154      0.446158      0.183477     -0.219298      -2.11403     -0.453364    -0.0274081     -0.354551     -0.426200     0.0363928    -0.0524882       1.47611       1.94596       1.93953       2.11969       2.09803       2.11349       1.93214       1.71351       1.54335       1.31205       1.08386      0.864175      0.704503      0.536335      0.410714      0.302548      0.219088      0.152487
  24  12 2767.8195    2.9597  0.9412 12.1122 -0.0016  0.0185   0.0506   0.0467    0.0941   0.0000   436.5880       5.25594       14.2367       1.74444       1.12042      -4.66290       1.17576       1.33335     -0.951696       1.32198     -0.848405    -0.0809115     -0.263790     0.0139553     -0.207439     -0.123767     0.0834027     -0.206137       1.30340       1.59913       1.82614       1.84518       1.87560       1.78970       1.56918       1.46874       1.35206       1.13531      0.970764      0.785636      0.615679      0.490495      0.370279      0.252028      0.185534      0.129753
  24  13 2917.1034    3.6036  0.9094 12.4719  0.0016  0.0180   0.0633   0.0456    0.1022   0.0000   439.1706       6.32443       14.6859       1.99842      0.892754      -1.19420       1.56718      -2.20616      0.480504       1.49674      -1.54598      -1.40187      0.200658   -0.00728303      0.514418     -0.189316    -0.0739926      0.104402       1.30426       1.66099       1.84231       1.99210       1.95678       1.83744       1.75568       1.53548       1.28900       1.16197      0.935083      0.749185      0.592662      0.461634      0.353620      0.248875      0.171004      0.129600
  24  14 3065.1712    3.9502  1.1481 12.8689  0.0005  0.0219   0.0646   0.0573    0.1027   0.0000   440.6068       8.31365       13.8818       4.00255       3.75639     -0.487035      0.398706     -0.605057     -0.919851     -0.270470     -0.766863      0.209133     -0.710847     -0.670783      0.387373     -0.318826      0.503933     -0.291882       1.42847       1.92406       2.01915       2.18652       2.15698       2.12068       1.94174       1.77687       1.51068       1.28256       1.08005      0.909778      0.685257      0.541907      0.409850      0.300631      0.209992      0.153106
  24  15 3212.1960    4.0493  1.3170 12.7896 -0.0055  0.0235   0.0614   0.0578    0.0951   0.0000   441.0625       7.02998       15.8543       6.01171      -1.71783      -3.56252       3.03946      -1.74658     -0.283274      -3.38826      0.511755      -1.34215      -2.03446     -0.140507      0.730764     -0.411496    -0.0895515     -0.191641       1.67121       2.22438       2.35699       2.57194       2.51297       2.44985       2.21891       2.07296       1.75697       1.53247       1.20032       1.02250      0.757781      0.620616      0.454254      0.346159      0.237419      0.173079
  24  16 3358.7052    3.6041  1.9366 12.3297 -0.0027  0.0280   0.0445   0.0733    0.0653   0.0000   439.4000       11.8741       12.8631     -0.937011      -1.61150      -3.27349     -0.220568      -7.73672      0.436338      0.174640       1.50699     -0.157076    -0.0447825     -0.788098     -0.826299      0.537203     -0.256279      0.351382       1.86496       2.46960       2.63472       2.81860       2.83092       2.62368       2.45621       2.28735       2.00199       1.69603       1.41456       1.14253      0.915641      0.708459      0.533609      0.393589      0.276790      0.199592
  24  17 3505.0879    2.9782  2.8696 11.6201 -0.0004  0.0347   0.0299   0.0894    0.0527   0.0000   436.7804       13.7619       13.6487       3.32270      -8.66121      -3.22250      0.183401      -5.69891       3.87217      -2.87867     -0.873544      -2.94971       1.30897      -1.48805      0.846379      -1.01800    -0.0738960      0.324263       2.39343       3.05257       3.34448       3.39835       3.47133       3.21316       3.09357       2.82893       2.52843       2.16253       1.78718       1.48932       1.19516      0.925145      0.686414      0.505528      0.355821      0.249887
  24  18 3651.2532    2.4597  3.9829 11.3295  0.0002  0.0430   0.0219   0.1147    0.0428   0.0000   441.0537       16.4878       15.9155       12.8224       1.28734       1.03700      -5.36864      -5.19572      -2.25680      -2.40685      0.558434       1.68592      0.545607      -2.25074      0.352420     -0.543487      0.217431     0.0973525       2.96380       3.90898       4.28424       4.45171       4.50913       4.24602       3.93254       3.59329       3.14109       2.72218       2.22537       1.80903       1.42884       1.11523      0.823978      0.617692      0.444545      0.303399
  24  19 3797.0930    2.0781  5.8156 10.8815 -0.0007  0.0553   0.0163   0.1482    0.0384   0.0000   430.8797       18.0351       14.0928      -5.82696      -4.88547      -8.39186      -11.2837       1.60902     -0.938753      -4.51666      -2.02239      -3.18489      -1.49462      -4.19285       1.39976     -0.842466      0.418985     -0.214977       3.69227       4.81564       5.22193       5.40813       5.42340       5.19664       4.94641       4.48778       3.93438       3.41111       2.80762       2.31378       1.85423       1.43698       1.06428      0.792439      0.575491      0.396547
  24  20 3942.9350    1.7502  8.1149 10.3933 -0.0001  0.0691   0.0118   0.1884    0.0360   0.0000   445.6090       21.1042       10.6887     -0.909537      -3.22729       1.20268      -6.11429      -12.5138       2.92517      -6.27574       1.71436       1.11467      -6.05246     -0.743393       1.09990     -0.828199     -0.669148     -0.905994       4.55586       5.99885       6.48611       6.91858       6.79814       6.55374       6.13791       5.53821       4.90209       4.29049       3.56563       2.89617       2.30947       1.79570       1.34646      0.980883      0.701513      0.483622
  24  21 4088.7720    1.4529  9.7793 10.2684 -0.0013  0.0858   0.0096   0.2269    0.0323   0.0000   434.6451       30.4368       16.2669       10.0491      -6.09879      -2.79686       15.3764      -13.8852     -0.855785      -6.28921       4.27190      -6.78215      -3.34217      0.450656       3.56848      0.560500      0.855233     -0.594260       5.63534       7.46360       8.02627       8.39066       8.50681       8.12700       7.73095       6.93523       6.16897       5.26619       4.31867       3.51181       2.83646       2.16330       1.69648       1.22932      0.881222      0.617847
  24  22 4234.3532    1.2370 12.4225 10.1752 -0.0009  0.1090   0.0078   0.2967    0.0289   0.0000   434.2927       27.2788       7.03694       20.5281       8.59434      -13.3360       26.9124      -14.6883       3.66905      -4.31627      0.238545      -2.32518       1.63681       1.29411       1.56375      0.839591       1.29388     0.0983579       7.11473       9.42013       10.2957       10.8211       10.8674       10.3290       9.71132       8.77551       7.72288       6.68793       5.64034       4.53569       3.60897       2.79419       2.11855       1.56504       1.10496      0.764403
  24  23 4379.7610    0.9831 14.6778 10.0932 -0.0005  0.1406   0.0062   0.3741    0.0256   0.0000   424.1938       28.0316       13.3317      0.635429       10.6233       3.29807      -15.0543      0.571298      -7.73027      -18.6417       3.13051      -2.17908       5.19018      -2.90682       4.89575       3.82229     -0.696225     -0.872479       9.00616       12.0666       13.2122       13.8808       13.7814       13.4921       12.5583       11.2170       9.92181       8.51895       7.08481       5.87113       4.61883       3.54764       2.72532       1.98248       1.41675      0.986525
  25   6 1847.8766    0.4781  0.4223  9.6135 -0.0021  0.0146   0.0126   0.0328    0.0443   0.0000   440.4284       1.49827       18.1658     -0.306346      -1.09791     -0.315119     -0.730798       2.55077       1.12452     -0.430082      0.511417    -0.0736405     -0.186615     -0.176527      0.369695     -0.191164    -0.0591951     0.0130328      0.971486       1.31426       1.41826       1.41440       1.47692       1.30304       1.33703       1.17170       1.09675      0.929940      0.749950      0.639357      0.478454      0.380725      0.294669      0.227193      0.164140      0.120183
  25   7 2016.9487    0.6560  0.5949  9.8724 -0.0045  0.0159   0.0146   0.0395    0.0554   0.0000   439.5277     -0.586091       18.9461      -1.69486      -3.61968      0.874057     0.0342018      -1.93659      0.294224       1.19275       1.74876       1.23647      -1.70225     -0.545139      0.513583     0.0656471     -0.235611     0.0248974      0.992306       1.23182       1.45385       1.44720       1.50710       1.43228       1.27962       1.22184       1.08584      0.945641      0.798428      0.656303      0.519803      0.411676      0.311166      0.235937      0.166048      0.114603
  25   8 2181.7852    0.9711  0.7556 10.1801 -0.0011  0.0171   0.0186   0.0425    0.0712   0.0000   438.3574      0.516622       12.2093      0.135808      -4.17583       1.28202     -0.473189      -1.19118     -0.860230     -0.526423      -1.26674      -1.20214       1.05793     -0.329419     -0.315677     0.0880955     -0.290078     -0.171521       1.09573       1.45303       1.48058       1.59407       1.56010       1.56459       1.45040       1.42366       1.23232       1.03328      0.868693      0.683187      0.519287      0.442193      0.338271      0.275802      0.207295      0.142665
  25   9 2340.5532    1.3103  0.9917 10.7350 -0.0047  0.0202   0.0223   0.0498    0.0813   0.0000   442.2984       5.06982       13.2896       2.38130      0.911213       1.23891       2.86389    -0.0622834      -2.09339      0.155194       1.21649     -0.143438      0.498188     -0.612170      0.394504      0.678623     0.0332280    -0.0925111       1.33822       1.78170       2.00563       2.14620       2.06793       2.04971       1.86548       1.71247       1.46249       1.27542       1.05413      0.834167      0.663891      0.534492      0.396310      0.300240      0.218452      0.154053
  25  10 2494.4090    1.8192  1.1002 11.0601 -0.0004  0.0200   0.0293   0.0536    0.1029   0.0000   440.3783       2.42504       11.9014       1.62579      -6.76445      -2.37494      0.543315      0.731638      -1.59025      -1.54384     -0.750303     -0.915896      0.683044     -0.160348     -0.287891      0.226871     -0.213433      0.159664       1.36931       1.71555       1.83005       1.97353       2.00559       1.92819       1.87972       1.58826       1.44233       1.21760       1.04079      0.844427      0.678779      0.509779      0.405178      0.304409      0.224448      0.155020
  25  11 2646.3081    2.3831  1.0482 11.6713 -0.0004  0.0199   0.0398   0.0520    0.1068   0.0000   439.4184       4.98195       13.9381     -0.295029      -1.66411       1.83411     -0.654069       1.89566      -2.40073     -0.413223     -0.486248     -0.979814     -0.125638     -0.585507     -0.212990     0.0268094     -0.197878     -0.101197       1.37534       1.75435       1.77160       2.00352       2.00480       1.94768       1.82821       1.62794       1.47226       1.24317       1.04337      0.834945      0.654332      0.524945      0.412255      0.306170      0.220787      0.156750
  25  12 2797.4747    3.0173  0.9802 12.0815 -0.0036  0.0185   0.0506   0.0483    0.1037   0.0000   437.9781       7.11409       12.3169       2.80316      0.508765     -0.630883       3.39149      -4.18857      -1.78031      0.644931      0.481809      0.514182     -0.201667     -0.130353    -0.0594254     0.0551431     0.0964480     -0.173228       1.28187       1.57655       1.68850       1.83518       1.85168       1.81547       1.62424       1.50429       1.31632       1.15327      0.955924      0.790333      0.623425      0.498681      0.369893      0.280820      0.202598      0.147287
  25  13 2947.5295    3.8049  0.9135 12.4986 -0.0028  0.0174   0.0650   0.0449    0.1072   0.0000   439.8522       9.24539       10.5326      -1.41475       2.03491    0.00525546      -1.11664      -1.26800      -3.53755     -0.253761     -0.761399     -0.641382      0.536854    -0.0591181     -0.615633    0.00799303     -0.150844     0.0337205       1.15939       1.52133       1.64684       1.79429       1.80962       1.71674       1.62846       1.45343       1.31618       1.01372      0.891981      0.714688      0.567825      0.449449      0.335406      0.265205      0.187855      0.134765
  25  14 3096.3570    4.1171  1.1345 12.8224 -0.0013  0.0206   0.0665   0.0542    0.1183   0.0000   437.2794       5.32427       14.7090      -4.21934      -1.33470      -4.20995      0.305090      -3.91848       2.03697       1.59975     -0.730184      -2.16800     -0.460751     -0.622741     -0.226496     0.0992908     -0.131118      0.147427       1.41126       1.77831       1.95455       2.09976       2.01065       1.95424       1.89103       1.67956       1.52738       1.29554       1.09503      0.901198      0.693937      0.566719      0.432363      0.322342      0.233195      0.164549
  25  15 3244.0943    3.9706  1.3360 12.9444 -0.0003  0.0230   0.0600   0.0599    0.0854   0.0000   440.7504       9.64810       13.6870      0.179650     -0.589013      -1.17978    -0.0358643      -2.45645       3.22722      -1.90059     -0.620135     -0.308840       1.59157      0.797372      0.290608     -0.391985      0.314628     -0.166867       1.56313       2.01759       2.09207       2.30412       2.26744       2.22681       2.08976       1.90253       1.63575       1.43079       1.20943       1.00981      0.804568      0.636192      0.473394      0.352520      0.251904      0.180405
  25  16 3391.3288    3.4275  2.0116 12.4291 -0.0016  0.0290   0.0422   0.0752    0.0614   0.0000   439.9799       13.7052       17.3944       4.76836    -0.0590195      -3.84258      -3.47537      -2.68292      -2.89641      -2.51333     -0.662026      -1.36473     -0.500304     -0.250081       1.03820     0.0776442     -0.168609     -0.638558       1.82886       2.46195       2.52071       2.74557       2.69384       2.63938       2.50242       2.29455       2.06857       1.74607       1.46500       1.20257      0.988923      0.766261      0.592190      0.438480      0.318958      0.234737
  25  17 3538.3164    2.8509  3.0449 11.7680 -0.0004  0.0354   0.0281   0.0961    0.0470   0.0000   436.0181       14.4596       11.4500     -0.480214      0.268898       2.30800       1.18291       4.38286       3.75088      -6.58923       1.82904      0.508401      0.177236     -0.830232      0.110117      0.221381     -0.413866      0.514528       2.28852       2.98768       3.20863       3.41357       3.37548       3.24168       3.14162       2.81046       2.50007       2.18641       1.83713       1.47934       1.21250      0.933828      0.716122      0.554355      0.395045      0.281385
  25  18 3685.1073    2.3598  4.6151 11.1579 -0.0007  0.0463   0.0190   0.1201    0.0388   0.0000   444.4903       15.8659       11.1968       1.24877       4.34955      -11.7504       2.70051     -0.406562      0.329624     -0.840918      -2.28428      0.699004      -1.58904      0.667597     -0.520648      0.764132      0.783514     -0.460789       2.95051       3.84558       4.23668       4.35577       4.34314       4.25759       4.03884       3.63952       3.23992       2.81823       2.40418       2.00831       1.59794       1.26216      0.948418      0.714718      0.512957      0.359398
  25  19 3831.5809    1.9397  6.3658 10.8229 -0.0003  0.0584   0.0143   0.1577    0.0353   0.0000   435.7979       15.2331       14.3519       2.12690      -4.70308      -5.56138      -12.7275      -10.7890      -4.45537      -6.63037      -2.49753      -1.58040      -1.02668      0.169999     0.0317127     -0.622267    -0.0964769     -0.599553       3.69308       4.89349       5.36743       5.56030       5.70434       5.43679       5.19570       4.59735       4.16916       3.54777       2.99347       2.49875       1.96700       1.57196       1.17785      0.890888      0.636236      0.454003
  25  20 3977.7616    1.6219  8.2803 10.5356 -0.0007  0.0718   0.0112   0.1971    0.0324   0.0000   441.1819       25.4724       13.0927      -7.30767      -14.3086       3.16009       5.85578      -5.34852      -1.12081      -2.22551       6.39962      -5.95342      -4.88971       2.18179     -0.624340     -0.825214     -0.466563     -0.796563       4.57815       6.05078       6.56358       6.94265       6.92503       6.70152       6.27943       5.78505       5.10996       4.45039       3.70694       3.09136       2.46235       1.92593       1.47468       1.11332      0.800349      0.575145
  25  21 4124.2035    1.3712 10.8726 10.3221  0.0002  0.0933   0.0088   0.2554    0.0299   0.0000   434.8502       14.3747       32.1284       7.38911       12.0750      -18.3044      -2.25708    -0.0772527       5.47608      -2.73229      -3.56742     -0.225875       2.16191       2.85274       3.46008      0.189655      -2.46806     -0.251907       5.90193       7.75305       8.71034       9.07098       9.11756       8.77257       8.18928       7.50912       6.59465       5.74956       4.84600       3.97179       3.22991       2.51807       1.89409       1.43711       1.01296      0.720974
  25  22 4270.1956    1.1460 13.1917 10.2395  0.0003  0.1167   0.0071   0.3210    0.0265   0.0000   430.9964       33.6124      0.657535      -15.3636       3.05614      -1.46048       8.10558      -5.53662       3.24120       3.43966       8.97114       5.95460      -5.38172      -4.73167      0.114722       1.08203      0.584322      -1.27552       7.31016       9.51636       10.5099       10.9066       11.2061       10.7850       10.0521       9.22233       8.22402       7.06665       6.02966       4.91206       3.95034       3.11965       2.40488       1.78962       1.29067      0.935698
  26   6 1869.0348    0.5009  0.4225  9.5565 -0.0011  0.0144   0.0124   0.0304    0.0440   0.0000   440.6193      0.716157       18.8731      -2.00611      -2.75452       1.08063     -0.415739      -1.31199      0.727415     -0.264862      0.613275     -0.376074     0.0999110     -0.265667      0.255160    -0.0423126     0.0268006     0.0766911      0.808586       1.07981       1.23796       1.26757       1.15173       1.27007       1.10978      0.996754      0.959190      0.831460      0.716969      0.598995      0.509153      0.388433      0.289008      0.230321      0.155358      0.111101
  26   7 2039.7514    0.7181  0.6574  9.6673  0.0009  0.0167   0.0144   0.0383    0.0656   0.0000   441.2162     -0.737061       16.8973       2.36649      -2.99270       1.39856       1.93482      0.449407     -0.332638       1.32582      0.997110      0.194693      0.116483     -0.553434     -0.425492      0.399262     0.0461293     0.0656698      0.971118       1.28298       1.39543       1.51213       1.45649       1.45645       1.31383       1.23814       1.09803      0.974116      0.845191      0.696712      0.548373      0.432126      0.343940      0.252583      0.188570      0.134903
  26   8 2206.0651    1.0485  0.7773 10.1164 -0.0029  0.0167   0.0193   0.0415    0.0800   0.0000   442.3560      -1.21060       16.5097       1.11124      -2.02097       1.83994     -0.513277      0.418098       1.62313      -1.55240     -0.736119      -1.04438       1.31129    -0.0534003      0.557205     -0.226310    -0.0788007      0.231892       1.00444       1.35698       1.45948       1.61621       1.58647       1.53494       1.46595       1.33895       1.13867       1.03435      0.819458      0.747060      0.555249      0.452329      0.339579      0.254486      0.198077      0.139279
  26   9 2366.1158    1.4477  0.9664 10.7904 -0.0013  0.0184   0.0246   0.0508    0.0835   0.0000   439.0451       1.62376       16.5169      -1.35363     -0.623169       3.71588      0.928038      -1.92473       1.62912     -0.525697      -1.17965     -0.577061      0.872310      0.148672       1.05913     -0.479974     0.0702565    -0.0911370       1.15169       1.50503       1.61865       1.79698       1.77061       1.74387       1.61851       1.46645       1.33913       1.08878      0.905714      0.773675      0.620989      0.500445      0.394858      0.288857      0.200812      0.153717
  26  10 2521.2376    1.9080  1.0073 11.1517 -0.0064  0.0188   0.0316   0.0482    0.0978   0.0000   438.9406      0.406664       18.4504       1.46920      -1.25083      -2.76860       5.08523     -0.658015      -1.62439      -2.40161       2.13988      0.637534     -0.694049     -0.652451      0.116201     -0.195020    -0.0915462     -0.156677       1.16197       1.55449       1.61083       1.82936       1.78212       1.79310       1.67737       1.48822       1.33521       1.15649      0.982403      0.787659      0.639783      0.501458      0.392198      0.302368      0.218758      0.163540
  26  11 2674.4932    2.5830  0.9942 11.7812 -0.0020  0.0190   0.0428   0.0482    0.1014   0.0000   441.0613       2.30499       14.5864       1.28282      -2.29655       1.08444     -0.221645     -0.400407      -2.48596     0.0125888      -1.32247      -2.43628      0.471472      0.490903    -0.0674473      0.389248     -0.294698     -0.122058       1.19238       1.54360       1.74673       1.79021       1.83925       1.80506       1.70138       1.56652       1.31087       1.13688      0.981680      0.785578      0.629177      0.514401      0.391010      0.292538      0.224451      0.155297
  26  12 2826.6715    3.2145  0.9996 12.2132 -0.0010  0.0183   0.0521   0.0483    0.0993   0.0000   437.8321       5.45161       14.3656       2.12736       1.30618     -0.374476       1.67749      -1.05845      -1.21406       1.51189     -0.771863     -0.888205      -1.36806     -0.468982      0.287705     -0.186411     -0.299478      0.279560       1.17015       1.59359       1.68014       1.82190       1.77102       1.70888       1.58678       1.48908       1.31138       1.17621      0.983258      0.817031      0.669839      0.526279      0.414139      0.299457      0.220616      0.151893
  26  13 2977.5820    3.7682  1.0130 12.8261  0.0007  0.0191   0.0620   0.0485    0.0878   0.0000   438.7076       6.76542       16.5720      0.652933      -3.64222     -0.118424       1.02127      -1.94685       1.48820     -0.484658      -1.80599     0.0661468     -0.445302      0.656010     -0.437462      0.379832     -0.632249      0.386660       1.20375       1.63140       1.74487       1.88180       1.78917       1.77195       1.62027       1.50412       1.37548       1.21658       1.03885      0.840523      0.692882      0.541811      0.401187      0.319828      0.236265      0.165158
  26  14 3127.1062    4.1530  1.2105 12.7259  0.0015  0.0215   0.0634   0.0552    0.1088   0.0000   440.9220       7.58703       14.0759      0.457531      -2.27369       1.47558       2.49881      -2.30307       2.78037     -0.370785      0.230215      0.894292      0.997540     -0.111674     -0.142693     0.0541952     -0.107037     -0.190746       1.44092       1.95612       2.03257       2.12671       2.03258       1.91501       1.87431       1.73449       1.62785       1.42683       1.19879      0.993079      0.810644      0.624206      0.491348      0.364763      0.268771      0.187879
  26  15 3275.5776    3.8960  1.5740 12.3784 -0.0015  0.0244   0.0508   0.0610    0.0905   0.0000   439.6326       12.1547       14.4986      -1.99509     -0.597035      0.583814     -0.637170      -4.03626      -1.64322      -1.07268      -1.71133      -1.57148      -1.00149      0.265183     -0.941603      0.682994      0.366901      0.140937       1.53921       1.93092       2.13774       2.31962       2.24053       2.26050       2.03159       1.86204       1.69912       1.51040       1.26117       1.07178      0.845713      0.675848      0.524693      0.398337      0.293366      0.207677
  26  16 3423.5970    3.3045  2.1614 12.3055 -0.0009  0.0297   0.0384   0.0752    0.0571   0.0000   441.4328       10.1535       16.1509       3.45020      -3.75291      -4.24912       1.06405      -3.03218      0.359651      -4.88462       1.55967       2.64227      -1.98760     -0.770927     -0.476730     -0.225045      0.290116     -0.317605       1.92806       2.46700       2.69885       2.77393       2.74808       2.66475       2.51000       2.36294       2.12668       1.85835       1.62192       1.34437       1.11422      0.872889      0.674370      0.500135      0.366846      0.265867
  26  17 3571.2664    2.7467  3.2932 11.6582 -0.0008  0.0357   0.0257   0.1010    0.0439   0.0000   435.0065       11.5335       12.6514       3.38213      -5.04305     -0.343192      -2.47568      -5.01301     -0.164464     -0.163989       3.41674     -0.566600     -0.650041      -1.44960     -0.113191    -0.0766424      0.514147     -0.177797       2.21314       2.83830       3.11685       3.30921       3.23147       3.23977       3.06087       2.81224       2.49928       2.15396       1.85309       1.56756       1.24493       1.00695      0.758696      0.578974      0.438462      0.317601
  26  18 3718.6635    2.2752  4.8922 11.0930 -0.0008  0.0468   0.0178   0.1265    0.0377   0.0000   437.9284       16.0189       14.4756       8.88070      -4.55432      -1.58738      -4.59205      0.722129     -0.945842      -8.28542      0.501038       3.21193       1.95184     -0.121285      0.493425      -1.42264     -0.215307     -0.195687       2.94220       3.85981       4.19316       4.41147       4.40937       4.22226       4.02822       3.70918       3.35560       2.88198       2.52034       2.07179       1.70913       1.34234       1.02734      0.781538      0.563457      0.414989
  26  19 3865.7540    1.8949  6.7173 10.7253 -0.0005  0.0591   0.0133   0.1597    0.0337   0.0000   439.4991       20.6184       10.9166       1.87166       5.44351      -5.97459      0.424302      -4.07657       1.14230     -0.427683       2.52939     -0.917304      -3.26256      -1.10785      -1.25867       2.74976     -0.319460     -0.216819       3.63790       4.85075       5.29749       5.62181       5.58352       5.47943       5.11873       4.63788       4.14708       3.65332       3.16788       2.61458       2.07764       1.67120       1.27876      0.963541      0.710598      0.508349
  26  20 4012.6189    1.5844  8.4589 10.5230 -0.0000  0.0720   0.0107   0.1988    0.0304   0.0000   440.4772       16.6201       20.6475      -12.5205      0.447453      -6.18984      -5.65171      -14.9054       1.24842      -1.07859     -0.537759     -0.476580      -1.90053      0.864462      -1.84191      0.666524      0.200711     -0.796597       4.40975       5.83417       6.37536       6.68552       6.76037       6.56023       6.25937       5.61186       5.07970       4.44538       3.76468       3.16661       2.53540       2.03652       1.56562       1.16632      0.865843      0.629506
  26  21 4159.1732    1.3333 11.8152 10.2454 -0.0004  0.0992   0.0079   0.2728    0.0285   0.0000   440.6275       16.7653       3.95920      -17.2299       3.57576       2.87847       6.39096      -17.4625       1.32927      -1.61782      -1.54116      -8.01622      -5.87159      -1.30335     -0.375942      0.695260     -0.493636      -1.45281       5.97251       7.77152       8.60113       8.97376       9.28933       8.90270       8.35466       7.72768       6.82247       6.06074       5.14314       4.23540       3.46555       2.72833       2.14568       1.60372       1.18604      0.848432
  26  22 4305.7571    1.1161 13.7509 10.1670 -0.0002  0.1226   0.0066   0.3229    0.0257   0.0000   450.1279       26.8200      -4.94322       1.10916       6.80592      -9.65609      -15.7857      -7.84595      -2.00595      -4.88674      -7.82824       5.69101       2.87614       1.39517     -0.612623      -1.89114      -1.16115       1.17898       7.21715       9.75583       10.6155       11.1414       11.4240       10.9829       10.4574       9.58451       8.51954       7.42034       6.29738       5.24545       4.25651       3.42594       2.61387       1.97233       1.44934       1.04797
  26  23 4451.7564    0.8936 16.1850 10.0688 -0.0029  0.1544   0.0054   0.4159    0.0233   0.0000   433.3871       26.4418       17.3234       9.54023       31.0556       17.6635      -21.0429       2.89324       10.7459       2.35805       7.26359      -9.61984       7.28946      -1.27539      -1.82961      -2.02582     -0.645680      0.669213       9.09120       12.1459       13.4737       14.2143       14.1808       14.0635       13.1808       11.9933       10.7654       9.38116       7.94496       6.61786       5.32924       4.23238       3.32129       2.51881       1.82636       1.32678
  27   4 1527.5490    0.1989  0.1346  9.4306  0.0142  0.0101   0.0091   0.0213    0.0249   0.0000   440.0056      -1.50330       20.1521     -0.119795     -0.951360      0.633623      0.100744      0.457219      0.133499      0.364036     -0.432815      0.236891     -0.218355     -0.666431     0.0522854     -0.176586     0.0286993    -0.0389579      0.575934      0.724298      0.755850      0.788834      0.811857      0.802087      0.881274      0.712145      0.744251      0.643487      0.656992      0.690554      0.428386      0.282751      0.247056      0.244200      0.220739      0.160181
  27   6 1889.7365    0.5177  0.5362  9.4600 -0.0049  0.0151   0.0115   0.0354    0.0503   0.0000   440.5962      0.874527       19.5946      -2.23163      -2.48756       2.07017     -0.775283     -0.732840      -1.10992      0.435046      0.213693     -0.430747      0.229751     0.0732600     -0.493756      0.142609      0.411451     0.0275359      0.906072       1.13343       1.32199       1.38235       1.41480       1.38189       1.27147       1.15077       1.06038      0.921278      0.779467      0.635785      0.508271      0.398227      0.330347      0.246613      0.192226      0.145887
  27   7 2062.0719    0.7713  0.6506  9.6743 -0.0006  0.0156   0.0148   0.0350    0.0641   0.0000   440.1852      0.229622       17.5488       2.12555      0.389864       1.55270       1.15040     0.0766403     -0.822354     0.0167433       1.47495     -0.409549     -0.658337     -0.252585     -0.323929    -0.0130201     0.0123692     -0.166995      0.975151       1.24306       1.38408       1.45296       1.45454       1.40923       1.31789       1.25279       1.10391      0.938289      0.853786      0.699016      0.592490      0.446987      0.350734      0.272241      0.199969      0.145237
  27   8 2229.7443    1.0881  0.8294 10.2822 -0.0021  0.0170   0.0193   0.0442    0.0741   0.0000   440.4871       1.87796       17.3711     -0.165663    -0.0205479     0.0183806      0.638709       1.07477      -1.19927      -1.37663     -0.285414     -0.992623       1.03467     -0.283444  -0.000882159      0.342844      0.189291      0.171308       1.05186       1.37797       1.42918       1.49415       1.42180       1.52134       1.49141       1.36022       1.23180       1.05392      0.870433      0.703452      0.585816      0.485178      0.386469      0.301592      0.230879      0.168037
  27   9 2391.0459    1.4980  1.0643 10.6266 -0.0036  0.0193   0.0238   0.0529    0.0962   0.0000   440.3788       2.44569       15.7652     -0.489047     -0.734261       1.46217      -1.63129       1.64685     -0.303826      -1.72984      0.255501      -2.06536      -1.33833      0.880519      0.619839      0.335487     -0.112991      0.279501       1.17339       1.54225       1.60650       1.73717       1.73297       1.66378       1.65164       1.46922       1.33847       1.14594       1.01930      0.839344      0.710441      0.563539      0.444451      0.328526      0.242786      0.177904
  27  10 2547.5984    2.0290  1.0715 11.1498 -0.0032  0.0197   0.0315   0.0482    0.1067   0.0000   439.3393       1.00070       16.9816      0.728614      -2.92717     -0.947318      0.166997     -0.324504      0.912527     -0.641900      0.428706      -1.51919     -0.826027     -0.686264      0.128611     -0.350234      0.499170     -0.210635       1.16874       1.51808       1.61795       1.83180       1.74829       1.70990       1.67663       1.48283       1.35494       1.19314       1.00946      0.853526      0.718113      0.560566      0.427531      0.332102      0.249121      0.184696
  27  11 2702.1531    2.6165  1.0701 11.5450 -0.0012  0.0191   0.0397   0.0468    0.1118   0.0000   439.3945       2.49043       13.4663     -0.223664      -1.26464      0.685236     -0.723965      -1.20709      -1.93760      0.166999     -0.617006      -1.12980   -0.00553717      0.392575       1.03305      0.590087     0.0776256     0.0408280       1.16191       1.48926       1.63255       1.76032       1.77752       1.71476       1.61425       1.49702       1.33876       1.14810       1.00479      0.839072      0.691400      0.537703      0.428904      0.328154      0.237974      0.175152
  27  12 2855.4531    3.4406  0.9808 12.1518  0.0004  0.0175   0.0554   0.0463    0.1115   0.0000   437.3577       5.98601       16.6531       2.47002       1.82614     -0.393615      -1.56412      -1.48195      0.575570      -2.10039     -0.524556      -1.04751      -1.20476     -0.515280      0.999268     -0.297873     0.0497515      0.333489       1.07600       1.42287       1.52077       1.64159       1.64120       1.58454       1.54107       1.36764       1.26063       1.11741      0.906116      0.798292      0.615760      0.523947      0.395415      0.303428      0.220398      0.167651
  27  13 3007.2394    4.0387  0.9024 12.7639 -0.0014  0.0171   0.0672   0.0429    0.0902   0.0000   439.4174       5.78608       13.2802       1.69166      0.763235      -3.91283      -4.11250      -1.85736     -0.287291      -1.23075     -0.208285      -2.74893      0.901879      0.517926      0.391762    -0.0499074    -0.0529134     0.0404413       1.09290       1.37478       1.50244       1.64856       1.66321       1.62661       1.47351       1.41635       1.22225       1.10253      0.912710      0.769428      0.599433      0.488497      0.383938      0.296692      0.222542      0.166859
  27  14 3157.4646    4.0866  1.1656 13.0145 -0.0031  0.0199   0.0645   0.0560    0.0938   0.0000   438.4629       9.65994       13.2480       3.64823      -4.71691      -2.44350      -1.27100      -3.13324     -0.833486      0.379004      0.753125     -0.808065      0.494563     -0.803961     -0.995046     -0.849658     -0.270259      0.245305       1.23400       1.58742       1.74323       1.82991       1.79346       1.80623       1.77582       1.57773       1.42353       1.22348       1.04044      0.851343      0.723038      0.572900      0.448344      0.353595      0.257932      0.183570
  27  15 3306.7198    3.6303  1.7753 12.4812 -0.0021  0.0270   0.0454   0.0652    0.0704   0.0000   438.3625       9.43165       12.7830       2.57156      -1.75040      -3.47590    -0.0459249     -0.716183      -2.85619     -0.423329       2.65960    -0.0337620       1.03284      -1.41876      0.757518     -0.690210     -0.415598     -0.362741       1.62577       2.13079       2.23602       2.43299       2.42923       2.36202       2.23496       2.02713       1.91559       1.66318       1.38389       1.16965      0.958463      0.776680      0.606667      0.466894      0.338958      0.253875
  27  16 3455.5385    3.1573  2.2785 12.3120 -0.0020  0.0303   0.0361   0.0790    0.0530   0.0000   438.8434       7.54225       13.7601       5.50034       1.86107      0.879277      -5.84862      -3.36747     -0.147601      -5.78377      -1.28038      -2.13250     -0.673663     -0.362816      -1.01533     -0.141295     -0.522062      0.113765       1.81911       2.34896       2.58003       2.82910       2.72579       2.69566       2.53227       2.36226       2.11539       1.89630       1.60326       1.31542       1.10321      0.875504      0.676346      0.522805      0.395804      0.285892
  27  17 3603.7758    2.6343  3.8013 11.2688 -0.0017  0.0387   0.0223   0.1021    0.0448   0.0000   439.2300       13.4990       13.5488       2.05139    -0.0382382     -0.296873      -1.62913       4.41236      -3.25295       3.71987      0.362694       3.82091       1.07618     -0.561043      0.677319      0.372422      -1.13226     0.0965433       2.29574       2.96059       3.27336       3.48261       3.57943       3.39419       3.23481       2.96931       2.69747       2.35677       2.01127       1.70317       1.37799       1.10569      0.874119      0.663376      0.498320      0.355438
  27  18 3751.8341    2.1742  5.2489 11.0371 -0.0005  0.0486   0.0164   0.1317    0.0347   0.0000   436.4530       14.3098       14.3125       4.66075      -5.65392      -6.56657     -0.501429      -3.84598      -2.12738      -2.10936      -3.08053       2.83132       1.03614     -0.893386      0.754097      -1.55113      0.614918      0.566689       2.86347       3.72190       4.10532       4.44592       4.45306       4.38862       4.08768       3.74627       3.41049       2.93647       2.52232       2.13756       1.73873       1.38414       1.07524      0.845016      0.608520      0.455120
  27  19 3899.5116    1.7933  7.1224 10.7168 -0.0002  0.0617   0.0123   0.1688    0.0309   0.0000   439.7214       13.6163       16.5687       1.54218      -4.65460       4.18336       2.21605       1.39300      0.128326       3.49274       1.63392      -1.30384       1.31034     0.0593755      0.810693     -0.159049     -0.356533     -0.998594       3.64957       4.80255       5.23126       5.43474       5.55277       5.41998       5.17260       4.77322       4.31978       3.78264       3.20859       2.74311       2.21944       1.79686       1.38470       1.07609      0.810132      0.587110
  27  21 4193.9698    1.2743 12.1332 10.2294 -0.0009  0.1021   0.0074   0.2770    0.0266   0.0000   434.9850       23.4152       23.4609      -8.10964      -1.06595      -12.2113       12.5378      -13.1902      0.152285       9.26969       5.72720      -4.86234      -5.32573      -3.09749     0.0613556      -2.89372     -0.369554      0.777162       5.85509       7.80632       8.58619       9.05812       9.26910       8.99344       8.55804       7.93865       7.03763       6.25341       5.28682       4.44308       3.59727       2.88045       2.28964       1.75041       1.31224      0.956900
  27  22 4341.0331    1.0526 14.6588 10.1266 -0.0004  0.1293   0.0060   0.3436    0.0241   0.0000   439.9121       27.9093       24.5441      -3.41955      0.114041      -2.96020       2.78142      0.107420       4.42569      -3.66250    -0.0313407      -6.57450       3.64363       2.23109      -2.14607       4.14186      -2.46951      0.544424       7.43304       9.81307       10.7204       11.4456       11.7038       11.3008       10.7278       9.88761       8.95531       7.89767       6.70537       5.62154       4.64372       3.68331       2.92130       2.26244       1.64630       1.22408
  28   5 1732.7581    0.3415  0.3175  9.5089  0.0005  0.0121   0.0097   0.0267    0.0330   0.0000   441.1185     -0.177076       18.1205      -1.27459      -2.36777     -0.970638     -0.949570     -0.945002      0.968404    -0.0849946     -0.442315      0.177475      0.171673     -0.534301     0.0265921     0.0990712     -0.113576     -0.119827      0.674582      0.880263      0.983136       1.06727       1.02096       1.01275       1.02643      0.873871      0.887983      0.710656      0.660795      0.491338      0.419824      0.347250      0.273967      0.215400      0.160478      0.126523
  28   6 1910.1412    0.5476  0.5189  9.6553 -0.0047  0.0138   0.0125   0.0363    0.0462   0.0000   440.5322      0.583271       18.5208      0.588006      -2.60418      -1.29978       2.22702      0.331836      0.149601       1.21224     -0.214897     -0.364173     -0.259731     -0.497706      0.285123      0.173089     -0.358542      0.213046      0.835195       1.05797       1.16219       1.26822       1.26937       1.20901       1.14703       1.09502      0.984468      0.884640      0.729780      0.623668      0.535606      0.423090      0.341182      0.274851      0.198867      0.146821
  28   7 2083.9142    0.7612  0.7622  9.8280 -0.0009  0.0172   0.0137   0.0396    0.0636   0.0000   440.5330     -0.686226       20.2034    -0.0397746      -2.81253     -0.152108     -0.721148      0.902050     0.0926252     -0.754371      -1.70072      0.571753     0.0441133     -0.238446     0.0355320     -0.653521     0.0405014    -0.0579910      0.981016       1.22830       1.35137       1.43868       1.41358       1.42982       1.38762       1.26345       1.17303       1.00615      0.860917      0.757826      0.645538      0.507886      0.390261      0.329692      0.233957      0.170570
  28   8 2252.8387    1.1461  0.8026 10.3765 -0.0017  0.0164   0.0199   0.0393    0.0749   0.0000   440.9585      0.371169       17.5691     -0.724445      -2.00929      -1.44354       1.58730     0.0918586      0.915071      -1.31895      -1.04466      0.316376      0.515188     -0.139977      0.798242     0.0494738    -0.0312447      0.136088       1.02294       1.30376       1.39733       1.49116       1.48433       1.46525       1.36521       1.33212       1.18183       1.07668      0.864748      0.740149      0.619225      0.495888      0.398624      0.305111      0.242620      0.172407
  28   9 2415.3708    1.5433  1.0442 11.1044 -0.0019  0.0194   0.0249   0.0499    0.0778   0.0000   440.9854       3.22577       18.3343     -0.687332      -3.61133      0.758440       1.13693      -3.34123       2.93084      0.610138      0.201635     -0.797244      0.502977      0.800621      0.846601      0.261223     0.0996502      0.122480       1.10761       1.47629       1.51563       1.73071       1.65179       1.66220       1.52437       1.50521       1.31842       1.18220      0.999579      0.847334      0.696986      0.560473      0.439808      0.339936      0.266341      0.204673
  28  10 2573.4123    2.1656  1.0473 11.4962 -0.0030  0.0192   0.0338   0.0471    0.0922   0.0000   438.4790       2.94280       14.9606      0.803357    -0.0617032      -2.97528       4.02385      0.580681       1.26222       1.25279      -1.07580      0.732552      0.469549     -0.855106      0.811559     -0.469996    -0.0615486     -0.286700       1.17973       1.55140       1.63437       1.73536       1.71514       1.67888       1.58027       1.43277       1.38478       1.26773       1.07952      0.910554      0.734978      0.594778      0.453250      0.359235      0.269254      0.206414
  28  11 2729.4465    2.7104  1.0780 11.9472  0.0003  0.0190   0.0410   0.0499    0.0935   0.0000   439.3664       7.36129       16.1249     -0.306621      -3.69807      0.892817      -1.70059      0.584226      0.261691     -0.842091     -0.685375     -0.478866       1.07191     -0.520832     -0.211446     -0.259038    -0.0563112     -0.229556       1.03527       1.43142       1.49398       1.67432       1.68016       1.66139       1.56262       1.42846       1.29684       1.10878       1.00708      0.790714      0.692126      0.541680      0.431115      0.323145      0.248491      0.178374
  28  12 2883.8670    3.5000  0.9358 12.5920  0.0008  0.0171   0.0570   0.0442    0.0884   0.0000   439.1734       5.24703       16.6941      -1.09031     -0.874700     -0.631938      -1.97508     -0.502422       1.25420     -0.244731      -2.60274      -2.32276      0.462306     -0.577714     -0.188221     -0.254770     0.0752976     -0.174402       1.02790       1.32925       1.47820       1.55370       1.52491       1.48631       1.44852       1.31671       1.18888       1.04989      0.958679      0.816274      0.660778      0.558959      0.419157      0.332519      0.239810      0.174372
  28  13 3036.3808    4.0205  1.0983 12.8839 -0.0047  0.0195   0.0612   0.0488    0.0923   0.0000   438.2521       11.1165       13.1613       2.23678      -2.71675       2.42576     -0.254964      -4.35208      -2.46114      -1.71674      -1.20661      -1.18726      0.467149      0.273062     0.0473765    -0.0998871     -0.544450     0.0106179       1.14761       1.50291       1.65948       1.72939       1.70730       1.75227       1.58947       1.54059       1.34219       1.19073       1.06516      0.884354      0.711247      0.608999      0.446996      0.355650      0.273746      0.197688
  28  14 3187.3784    4.1843  1.2686 12.9239  0.0004  0.0209   0.0606   0.0539    0.0870   0.0000   439.7657       8.69515       13.0422       2.63881      0.502346      -2.58980      0.161039      -1.78901     -0.714956      -3.33426       1.40729       1.72851       1.18861     -0.984327      0.539742      0.746359     -0.243219     -0.292874       1.20993       1.63090       1.73088       1.87632       1.87766       1.82189       1.74980       1.63125       1.47187       1.30102       1.11719      0.937664      0.746098      0.620239      0.488478      0.386862      0.282312      0.214013
  28  15 3337.4987    3.5799  1.7879 12.6771 -0.0002  0.0263   0.0449   0.0672    0.0643   0.0000   440.6128       7.97729       13.7285      -3.16501      -2.51436      -2.77238      0.428753       1.20581       1.08177      -3.45154      0.857874      -1.46986     -0.918284      0.409261      0.606872   0.000403654      0.175139      0.100070       1.50170       2.04531       2.17955       2.41721       2.36097       2.37279       2.19141       2.07418       1.83759       1.60636       1.40146       1.17018      0.979270      0.749343      0.616328      0.468818      0.353941      0.270500
  28  16 3486.9868    3.0404  2.6169 12.0541 -0.0025  0.0318   0.0313   0.0838    0.0497   0.0000   436.3901       13.4176       17.2785       5.25269       2.49368      -7.05070      -3.03497      -2.44037     -0.104430      -4.69077      -2.34864       2.20481       2.39599     -0.369151     -0.906857      0.742197      0.301493      0.428604       1.87162       2.46648       2.64159       2.76401       2.75176       2.70391       2.54868       2.40095       2.16709       1.98571       1.75341       1.49049       1.22849       1.00314      0.777157      0.604076      0.458762      0.331000
  28  17 3635.9990    2.5289  3.9043 11.4521  0.0005  0.0399   0.0215   0.1058    0.0406   0.0000   436.5853       9.13830       16.2988      -1.28171       2.11122      -3.86213       2.99102      -4.55822      0.352348      -3.12564       2.72477      -1.68772      0.693380       1.74020      0.936576     -0.529368     0.0252326     -0.142681       2.28562       3.03729       3.26051       3.53450       3.54909       3.41724       3.28728       2.98133       2.80953       2.44943       2.15133       1.79504       1.48245       1.21026      0.940414      0.740428      0.553853      0.413212
  28  18 3784.6534    2.0874  5.8318 10.8981  0.0002  0.0513   0.0146   0.1368    0.0334   0.0000   435.6869       8.62975       9.17875       5.26348     -0.394994       1.16895       4.95609      -4.31174      -1.04859      0.362635       3.88952      -3.93190      -3.31605      -1.74668      0.976537       1.09792      -1.71839      0.241741       2.92345       3.80564       4.19230       4.44945       4.50913       4.36386       4.20984       3.88792       3.58838       3.07559       2.69426       2.29777       1.90195       1.53094       1.20697      0.929071      0.709231      0.523330
  28  19 3932.7944    1.7187  7.5820 10.6613 -0.0007  0.0633   0.0113   0.1745    0.0297   0.0000   441.8407       25.8149       15.7843      -2.78324      -6.74237       3.98784      -2.18872      -4.63369      -7.09564      -5.37985     -0.985130       1.99533       6.25034       3.35434      -2.02277      0.106047    -0.0924452      0.593095       3.58794       4.64702       5.15523       5.48988       5.58649       5.48725       5.21743       4.79714       4.32726       3.84550       3.34181       2.78700       2.34505       1.88047       1.49554       1.15285      0.865781      0.632058
  28  20 4080.8151    1.4483 10.1967 10.4139 -0.0006  0.0825   0.0087   0.2284    0.0278   0.0000   440.6798       16.1728       13.2516       2.74247       14.4465      -7.03413      -6.60040       3.43921       5.11075      -4.55985      -4.27894      -7.08162      0.883427      -1.40052      0.222170      -1.45426     -0.712216     -0.912050       4.72787       6.10980       6.78679       7.24194       7.34512       7.24115       6.85656       6.31621       5.73814       5.07516       4.35526       3.67442       3.00669       2.42715       1.95444       1.50886       1.13436      0.843342
  28  21 4228.4750    1.2027 12.5170 10.2984 -0.0007  0.1061   0.0070   0.2907    0.0253   0.0000   432.8588       5.28815       30.5084      -1.41792      -16.3541      -16.6082      0.724126      -19.5933      -6.42040      -11.7205       8.42719      -9.26204       2.30297       2.35775      0.597131      -1.77370       2.69545     -0.703462       5.98266       7.89231       8.63319       9.23082       9.28558       9.19046       8.78707       8.13294       7.42007       6.44373       5.51467       4.71823       3.88164       3.15239       2.48924       1.95006       1.44938       1.08820
  28  22 4376.0138    0.9947 15.0276 10.1967 -0.0003  0.1346   0.0057   0.3594    0.0225   0.0000   418.9330       18.4979       33.2705      -6.61433      -11.9980       4.91232       7.05587      -25.0802       3.83024       1.23563      -1.36857      -2.50509       1.84448       4.53305      -2.97152       1.49941       2.52722      -2.09797       7.47583       9.93414       11.0907       11.6009       11.9377       11.7218       11.0809       10.2739       9.20450       8.22590       7.04017       6.04859       4.85561       4.04370       3.11847       2.45554       1.83363       1.36786
  29   4 1564.1272    0.2123  0.2002  9.3886  0.0023  0.0115   0.0085   0.0258    0.0254   0.0000   440.6614      0.310021       18.4361     -0.123198     -0.908189      0.937746     -0.427717     -0.784714     -0.577203     -0.138211      0.431717     -0.374313     -0.465032    -0.0473543     0.0593026     -0.194046     -0.128780     0.0856023      0.599670      0.873186      0.917082       1.20455       1.01572      0.996784       1.12552      0.996441      0.818272      0.719619      0.720137      0.497531      0.408075      0.443327      0.305066      0.196492      0.223755      0.152732
  29   6 1930.1756    0.5713  0.4919  9.6544 -0.0011  0.0135   0.0125   0.0312    0.0457   0.0000   440.0280     -0.728151       19.0282    -0.0321934      -4.21542      -1.82698     -0.957237       1.93043      0.943877     -0.906604      0.947509      0.487639     0.0753240     -0.146961    -0.0927336     -0.199541   -0.00303328   0.000575703      0.784134      0.975400       1.12661       1.13331       1.15016       1.09447       1.09465       1.01988      0.909218      0.855417      0.739767      0.603278      0.491169      0.401636      0.314761      0.256756      0.199148      0.152465
  29   7 2105.3119    0.8192  0.7435  9.7913 -0.0018  0.0162   0.0146   0.0384    0.0691   0.0000   440.9454      0.124782       17.4854      0.996928      -4.18100     -0.374300      0.849731      -1.00844      0.949894       1.28617      0.747815     -0.338589      -1.18496   -0.00280368    -0.0739069    -0.0577341     -0.111485    -0.0750300      0.956558       1.27895       1.36759       1.42678       1.35558       1.33599       1.27833       1.20993       1.13022       1.03870      0.901992      0.786592      0.660588      0.529323      0.424329      0.313035      0.243433      0.179980
  29   8 2275.4017    1.1538  0.8882 10.4113 -0.0015  0.0172   0.0189   0.0429    0.0735   0.0000   440.7548       2.08594       19.1856      -1.31665      -3.09667      -3.94021       1.89802      0.497148      0.891497      0.857879     -0.728887      0.384387     -0.883510     -0.312909     -0.569112      0.401738      0.190079    -0.0764321      0.960277       1.20270       1.33679       1.46765       1.46387       1.43269       1.42667       1.27286       1.19920       1.01445      0.885429      0.755137      0.637953      0.505219      0.415681      0.320083      0.244064      0.182384
  29   9 2439.1095    1.7371  1.0054 10.9999 -0.0018  0.0180   0.0270   0.0462    0.0861   0.0000   441.4786       1.89613       15.1505     0.0171634      -2.96290      -1.15244     -0.947709      -1.19974      0.107856      0.414627      0.755200    -0.0375598       1.77341     -0.540526       1.24066     -0.661564     -0.192161    -0.0560839       1.04270       1.34507       1.55635       1.61569       1.68394       1.60398       1.51367       1.43660       1.25383       1.16490       1.00148      0.825677      0.664533      0.541261      0.429452      0.347416      0.264137      0.200963
  29  10 2598.7387    2.2068  1.0546 11.6425  0.0007  0.0190   0.0338   0.0474    0.0814   0.0000   437.2251       3.46057       18.0397      -1.07333      -1.01905      -1.04175     -0.961522      -2.80495       1.50477      -2.51499     -0.738764      -1.18723      0.999657      -1.47288     -0.336869      0.392087    -0.0667570     -0.155283       1.08440       1.40387       1.51328       1.64996       1.64927       1.64119       1.55921       1.43562       1.32306       1.16221      0.996157      0.859634      0.712251      0.584727      0.450430      0.359675      0.271915      0.203847
  29  11 2756.2545    2.8961  1.0584 12.0360  0.0016  0.0179   0.0443   0.0483    0.0885   0.0000   437.9539       4.02361       16.6735       2.22309      -2.68377     -0.825347       2.08734       2.01468       1.61350     -0.672897      -1.44857     -0.593778      0.915898      0.734277      0.381893     0.0602355     -0.458966    -0.0558525      0.987864       1.31268       1.40410       1.54665       1.60202       1.52165       1.50120       1.34456       1.28152       1.07600      0.931838      0.778902      0.665952      0.536788      0.420942      0.326862      0.264129      0.189487
  29  12 2911.7779    3.5961  0.9898 12.6453  0.0000  0.0177   0.0574   0.0462    0.0875   0.0000   437.5237       7.63268       13.5575       3.43272      -1.43082     -0.522026     -0.351108      -4.04200       1.73116      -1.03930      0.845573      -1.31294      -1.74660      -1.15074      0.647597     0.0529198      0.431036     -0.275430       1.06122       1.38979       1.51627       1.63449       1.65250       1.65376       1.58661       1.48851       1.30993       1.11492      0.965529      0.796097      0.639981      0.534510      0.421670      0.335293      0.259209      0.198064
  29  13 3065.1286    4.0661  1.0703 13.0087 -0.0010  0.0189   0.0626   0.0489    0.0894   0.0000   437.9292       6.56199       13.9956      -1.03425     -0.555401      -2.15031      0.786592     -0.190169      0.907861      0.637079       1.63322     -0.817488      0.454698    -0.0498211      0.398433      0.158897     -0.397873   -0.00273471       1.03641       1.38665       1.51910       1.63752       1.63804       1.62620       1.56463       1.44518       1.28559       1.12503       1.00157      0.843307      0.695322      0.586480      0.456950      0.366284      0.256884      0.202629
  29  14 3217.0108    4.0393  1.4142 12.5705 -0.0015  0.0215   0.0525   0.0556    0.0828   0.0000   439.5270       9.38745       15.1317       3.15897     -0.921485     -0.841304       1.05071     -0.143033     -0.816427      -4.15550      -1.14409      -1.54446      0.579119     -0.102224     -0.183239     -0.150628     -0.227926     -0.235974       1.15189       1.55160       1.67431       1.79454       1.78179       1.80522       1.68541       1.58418       1.46468       1.27915       1.12164      0.940722      0.809790      0.649835      0.511719      0.397208      0.305281      0.233672
  29  15 3367.8594    3.5679  2.0539 12.2761 -0.0028  0.0257   0.0391   0.0710    0.0545   0.0000   438.5256       8.49598       16.5983       1.87710      -1.45644      -2.03131      0.197038      -5.79856      0.794994      -1.61199       1.97433     -0.689535      -2.49765      -3.17080     -0.415644     -0.488930     -0.553282     -0.511173       1.44606       1.89619       2.08868       2.22496       2.31874       2.18507       2.11334       1.95708       1.80356       1.58340       1.35241       1.18245      0.965362      0.808324      0.624014      0.476416      0.380594      0.287627
  29  16 3518.1726    2.9588  3.0104 11.7757 -0.0015  0.0335   0.0274   0.0873    0.0460   0.0000   439.6364       11.3686       8.47330      -1.17049     -0.211191      -1.93641      0.962250      -4.11811      0.152298      -2.66200       1.18241      -3.40590      -2.05789       1.11689      -1.17203    -0.0824926     -0.370569      0.192831       1.82530       2.39795       2.65280       2.80703       2.91328       2.81813       2.62414       2.50950       2.31255       2.01370       1.76179       1.47637       1.25005       1.00965      0.815474      0.621882      0.484867      0.363343
  29  17 3667.8241    2.4243  4.2829 11.2899 -0.0008  0.0411   0.0196   0.1116    0.0380   0.0000   438.6297       15.0230       9.97844       10.2547      -3.71849      0.591883       1.47501       1.22670      -8.31138      -4.46179     -0.450694      0.634061      0.492128      0.823767     -0.660326      -2.40207     -0.304065      0.847034       2.24370       2.93931       3.28716       3.41726       3.50282       3.43146       3.28497       3.04857       2.80519       2.47439       2.18377       1.84882       1.54666       1.27081      0.994752      0.788875      0.598624      0.450632
  29  18 3817.1462    2.0539  6.0783 10.7337 -0.0007  0.0511   0.0138   0.1395    0.0334   0.0000   441.3616       11.1650       11.1018       4.51120      -6.29445      -4.90860      -4.80696      -12.9807     -0.705728       3.49946       3.59950      -4.71320       1.72844      -1.63894      0.306299      -1.39863     -0.943103    -0.0568396       2.79792       3.74588       4.02245       4.31227       4.36989       4.29528       4.09971       3.81857       3.54529       3.10943       2.75646       2.26990       1.94377       1.58180       1.27384      0.980536      0.747984      0.562632
  29  19 3966.0508    1.6952  8.2212 10.4853 -0.0005  0.0652   0.0103   0.1796    0.0289   0.0000   443.1155       16.6104       19.3770      -9.76851      -8.77810       5.60357       9.74052      -5.70621     -0.707853      -4.35179      -1.14603       7.54610     -0.655402      -7.69825      0.961512     -0.420035      0.206799      -1.35593       3.59749       4.61718       5.21173       5.52067       5.64983       5.50189       5.30565       4.88150       4.48664       3.97151       3.44621       2.93934       2.41620       1.96095       1.57577       1.23438      0.962416      0.718997
  29  20 4114.3963    1.3992 10.3178 10.3249 -0.0002  0.0842   0.0083   0.2303    0.0280   0.0000   433.7744       21.3326       16.5052      -1.09310       3.96177       2.89449      -4.43689       11.1134      -3.68386     -0.231794      -3.96657      -1.27746      -3.45346       3.03401      -1.32708      -3.10092      0.929340     -0.882806       4.62256       6.20650       6.75212       7.17875       7.34672       7.24975       6.91128       6.47214       5.83939       5.15715       4.52585       3.82280       3.17074       2.53493       2.05386       1.60157       1.24553      0.931119
  29  21 4262.7133    1.1569 13.4827 10.1958 -0.0007  0.1132   0.0062   0.3020    0.0242   0.0000   434.2563       26.4916       21.7960      -3.68232       2.14795      -11.1894      -2.34006      -10.3640       10.3525      -10.8963      -10.5515      -8.38307       1.16829      -7.93238      0.742500       3.34929      -1.46743      -1.44779       5.99866       8.02469       8.76656       9.31490       9.41606       9.35913       8.92576       8.48575       7.62763       6.78636       5.90548       5.03469       4.17779       3.42464       2.74792       2.15441       1.63142       1.25039
  29  22 4410.6306    0.9597 15.8065 10.1027 -0.0001  0.1380   0.0053   0.3743    0.0217   0.0000   452.5174      -3.34099       11.0670      0.928278      0.820123       13.0411       1.40346      -9.29666       2.42675     -0.436745       1.96864      -9.03319      -4.24155      -3.41769       4.10741      -4.77992      -2.58989     -0.589480       7.34936       9.83459       10.8676       11.7052       11.6653       11.6899       11.1110       10.3953       9.34388       8.42561       7.21196       6.16346       5.08685       4.17767       3.32058       2.63878       1.98998       1.49217
  30   5 1770.0481    0.3945  0.3860  9.4264 -0.0051  0.0128   0.0099   0.0288    0.0367   0.0000   440.2211     -0.854457       20.0104       1.90337      -2.57489      0.309383       1.29627     -0.127436     -0.516395     -0.639317      0.270129     -0.328372     -0.236624      0.458972      0.112025     -0.468031     -0.235539     0.0945826      0.748599      0.981829       1.08120       1.14482       1.09769       1.01523       1.00222      0.901816      0.868324      0.802408      0.748536      0.652417      0.536554      0.439051      0.349602      0.272325      0.203727      0.148311
  30   6 1949.9616    0.5834  0.6222  9.5762 -0.0020  0.0152   0.0113   0.0357    0.0518   0.0000   440.5048      -1.57687       18.9261      0.560065      -1.66856     0.0445979     -0.781789     -0.943784      0.924382     -0.539177     -0.326207     -0.490314    -0.0382973     -0.701772     -0.336743    -0.0286064     0.0306740     -0.167817      0.852329       1.08713       1.21854       1.25682       1.31647       1.29432       1.28431       1.16028       1.05119      0.949492      0.788969      0.694805      0.598378      0.452151      0.365258      0.292366      0.240838      0.178059
  30   7 2126.3783    0.8635  0.8355  9.7835  0.0002  0.0169   0.0142   0.0402    0.0719   0.0000   441.2916      0.391290       21.3553      0.846584      -2.77997     -0.389942      -2.58863      -1.19544    -0.0170347      0.173335      0.311300     -0.480109     -0.635683    -0.0559141      0.342082      0.144300      0.330314     0.0540492      0.911745       1.23222       1.27362       1.38117       1.35404       1.35539       1.34602       1.24747       1.18734       1.01309      0.915576      0.730336      0.629941      0.530197      0.411590      0.334971      0.266648      0.199906
  30   8 2297.3767    1.2137  1.0535 10.5425 -0.0019  0.0191   0.0188   0.0485    0.0779   0.0000   441.1316       2.87153       17.4397     -0.738671      -3.37444      0.442416       4.27671      -1.11527      -1.18958       1.67385      0.536244   -0.00812143     0.0680031    -0.0423024      0.786701      0.357261    -0.0600164      0.202048       1.05972       1.37086       1.49322       1.61575       1.60211       1.59907       1.59253       1.49899       1.32613       1.15138      0.967098      0.860688      0.726938      0.595510      0.459017      0.376255      0.297664      0.218683
  30   9 2462.3342    1.7413  1.1859 10.8697 -0.0006  0.0190   0.0246   0.0517    0.0889   0.0000   439.3146      0.439978       16.6977      0.389248      -1.13377     -0.691143      0.139161       1.15874       2.17093      -1.82352   0.000839160   -0.00755305      0.584256    -0.0976902      0.606594      0.251531    -0.0103953      0.243747      0.981826       1.29631       1.42825       1.52112       1.59346       1.50235       1.48151       1.39505       1.25288       1.15750      0.941500      0.846053      0.697744      0.569019      0.452894      0.367552      0.281291      0.216819
  30  10 2623.5860    2.3296  1.0529 11.6035 -0.0024  0.0176   0.0352   0.0476    0.0896   0.0000   440.1268       3.19474       18.1771       2.23851      -1.55516      -3.93891       1.16039      -1.60431      0.202185      0.759062     -0.913825     -0.334903     -0.874506      0.373508     -0.124436     -0.122616      0.305007      0.180219      0.935192       1.23668       1.32528       1.46674       1.46995       1.39975       1.40011       1.27187       1.20127       1.02748      0.915498      0.808784      0.672702      0.543533      0.451857      0.351280      0.266583      0.201868
  30  11 2782.6111    3.0470  1.0079 12.1568 -0.0013  0.0169   0.0457   0.0465    0.0874   0.0000   438.6760       4.15555       14.1478     -0.128893      -2.02823      -1.14783       1.00183      -3.96786       1.48988      -1.62250      0.510366     -0.610757      0.532064     -0.255593      0.165985     -0.322475     -0.305061      0.285669      0.961823       1.24409       1.38842       1.47160       1.53156       1.47997       1.46746       1.32933       1.20156       1.07870      0.924378      0.798047      0.623558      0.524128      0.412516      0.337221      0.257174      0.200946
  30  12 2939.2267    3.7108  1.0256 12.7141 -0.0032  0.0183   0.0552   0.0446    0.0852   0.0000   437.9135       6.46646       11.7402      0.468110      -1.74143      -1.16530      -1.48448      -1.10944     -0.969066      -2.54553      0.990777     -0.626929      0.480280     -0.274094     0.0800247     -0.249005      0.126731     -0.205913      0.991018       1.27468       1.41784       1.45028       1.47067       1.53671       1.48650       1.32418       1.22216       1.07833      0.959818      0.825488      0.688689      0.570973      0.461337      0.359019      0.273528      0.205875
  30  13 3093.5382    4.1796  1.1234 12.9108 -0.0007  0.0192   0.0615   0.0490    0.1012   0.0000   440.4472       8.01651       14.3637       1.55279      -1.65867      -3.06090     0.0347789     -0.497257      0.941047       1.21530      0.650668     -0.915946     -0.641372     -0.970249      0.119405     -0.654346     -0.456907     -0.249809       1.10515       1.42191       1.47909       1.60131       1.59961       1.52798       1.52279       1.43047       1.34255       1.17788       1.06842      0.898906      0.760144      0.660638      0.537699      0.413791      0.313445      0.233533
  30  14 3246.1703    3.9181  1.4378 12.9220 -0.0039  0.0218   0.0512   0.0577    0.0692   0.0000   442.0746       8.08841       11.7046       1.62333      0.503131      0.946534     -0.367779     -0.728270       1.86146      -2.38882       2.39695     -0.137412      0.313258      0.365679      0.525647      0.197749    -0.0107095     -0.258929       1.17092       1.56126       1.68739       1.84904       1.84135       1.83150       1.75613       1.64321       1.53129       1.33464       1.21005      0.966229      0.806975      0.640332      0.547184      0.423443      0.337826      0.267306
  30  15 3397.8819    3.4501  2.0070 12.3808 -0.0023  0.0257   0.0380   0.0677    0.0532   0.0000   436.8012       9.31558       16.2934      0.726244      -1.25757      -1.63727       6.57964      0.218588     -0.469737       2.55544      -1.50198      -2.85484      0.226543      0.120808      0.661979      -1.67130     -0.114789      0.381881       1.42725       1.84752       2.03332       2.19020       2.15766       2.12289       2.05698       1.94197       1.79184       1.58305       1.40030       1.18337      0.988567      0.816584      0.675029      0.525671      0.414729      0.301030
  30  16 3548.9978    2.8281  3.3152 11.6747 -0.0010  0.0354   0.0244   0.0900    0.0430   0.0000   443.1404       8.12618       11.3316      -1.40479       5.25050      -5.14579      0.363160      -1.47197       1.89104     -0.302355     -0.733262      -2.53035       1.21632      0.465029     -0.283941     -0.290089      0.667108     -0.193866       1.86501       2.55071       2.72794       2.92873       2.93810       2.89171       2.80516       2.59422       2.46147       2.14282       1.90567       1.58736       1.35639       1.09555      0.890609      0.696535      0.544827      0.412575
  30  17 3699.4757    2.3288  4.7569 11.1532 -0.0005  0.0430   0.0174   0.1166    0.0359   0.0000   434.5515       12.8633       13.5530     0.0563773      -4.63446      0.199061      -7.71128      -2.26373       3.83874      -9.61640     -0.680829     -0.765185      0.614774      0.361768      0.573598     -0.898685      -1.42245     -0.744936       2.31955       3.04477       3.39954       3.59837       3.64962       3.62308       3.46007       3.24887       3.00156       2.60261       2.31631       1.96532       1.63845       1.35364       1.09609      0.845919      0.669052      0.510132
  30  18 3849.3472    1.9451  6.8459 10.7056 -0.0002  0.0548   0.0123   0.1521    0.0306   0.0000   438.6362       13.0218       12.5237       6.63511      -9.31796      -5.58445       8.51451      -3.80954       1.48228      -3.46144      -3.16584      -3.04985       1.83169     0.0147333      -3.38341      0.231793      0.275700      0.252254       2.95947       3.84061       4.27925       4.54955       4.62511       4.61070       4.42212       4.10639       3.76906       3.34209       2.94618       2.50650       2.07014       1.70462       1.37932       1.09802      0.851046      0.646801
  30  19 3998.6549    1.5925  9.2944 10.4917 -0.0002  0.0733   0.0092   0.1997    0.0272   0.0000   439.1514       18.4478       8.44863       2.87988      -10.5851       3.93593       3.13858      -2.63130     -0.348949      -3.12562      -6.43857      -4.50049       3.01910      0.700215      -2.00176      -2.26143      0.150242      0.342223       3.84918       5.14715       5.69094       5.98567       6.10263       6.05619       5.83524       5.48495       4.99007       4.42121       3.87086       3.32232       2.83242       2.31381       1.88259       1.45338       1.12831      0.850747
  30  20 4147.8476    1.3500 11.7979 10.3054 -0.0002  0.0933   0.0072   0.2574    0.0260   0.0000   440.9784       18.8019       16.3505       6.38876       7.37137      -14.7836       1.64959      -5.32226       2.61803       4.18720       9.79690       1.42235      0.953924      -1.37368      0.617043      -1.67064      0.582075      0.590637       4.90081       6.48572       7.23400       7.65564       7.90508       7.73704       7.46166       6.83286       6.41650       5.61852       4.97570       4.21377       3.54303       2.93676       2.33082       1.85793       1.41898       1.08708
  30  21 4296.4479    1.1302 14.2558 10.1783  0.0004  0.1179   0.0058   0.3109    0.0235   0.0000   438.1926       17.7781       13.2661      -16.2525       9.05908      -20.4019      -8.62245     -0.211524      -5.37923      -4.07827      0.664341       12.8382      -1.75331      -2.35329      -5.11287      -5.97337       1.29540       2.29603       6.08199       8.01924       9.03487       9.48347       9.74886       9.49020       9.30163       8.61752       7.89685       7.09497       6.13731       5.31046       4.44051       3.65503       2.96351       2.32354       1.80396       1.35614
  31   4 1599.3101    0.2251  0.1703  9.4716 -0.0029  0.0101   0.0086   0.0195    0.0244   0.0000   441.3327     -0.517073       21.6825     -0.324456      -1.99372      -1.58216       1.56498      -1.09323      0.437905     -0.951869      0.369605     -0.230978      0.156368     -0.390925      0.192176     -0.264758      0.113264    -0.0462176      0.573600      0.824496      0.958576       1.04388       1.13467       1.10104      0.981573      0.898050      0.827329      0.679743      0.604761      0.451939      0.413643      0.310092      0.249493      0.193346      0.149269      0.108250
  31   6 1969.4580    0.6327  0.5718  9.5994 -0.0033  0.0135   0.0124   0.0339    0.0512   0.0000   440.4869     -0.352859       19.5482      0.617013      -3.51673     -0.383385      0.776151     -0.785225      0.159262       1.36359       1.16146     -0.595904    -0.0269918     -0.277850     -0.234389     0.0879510     0.0238563     -0.171111      0.687209      0.899978       1.02920       1.08795       1.07078       1.10576       1.01586      0.961839      0.892912      0.782281      0.703316      0.613380      0.503011      0.426073      0.343199      0.275851      0.206905      0.159844
  31   7 2147.0289    0.9059  0.8696  9.9051 -0.0007  0.0166   0.0145   0.0419    0.0723   0.0000   441.6715      -1.09932       19.7700       1.23638      0.223666     -0.812926      -1.05008      -1.63160     -0.534021       1.00450      0.818954      -1.05778     -0.217103     -0.713365      0.280320      0.215294     -0.240593    -0.0983917      0.886406       1.19694       1.28350       1.37816       1.39099       1.37581       1.34800       1.22796       1.11364       1.03061      0.904549      0.786362      0.648241      0.559521      0.429494      0.341456      0.271314      0.205170
  31   8 2318.9414    1.3493  0.9908 10.5698 -0.0022  0.0175   0.0204   0.0451    0.0788   0.0000   440.4850      0.130787       19.4615     -0.519240      -1.45120     -0.211233     -0.417161      -1.42731     -0.584751      -1.37363     -0.583774     -0.193320       1.74927     -0.465858     -0.678633     -0.721585     -0.535465     -0.112917      0.895152       1.21869       1.29970       1.47043       1.48653       1.43768       1.40611       1.28750       1.16911       1.09640      0.908871      0.813199      0.671930      0.538491      0.449893      0.354227      0.270126      0.212894
  31   9 2485.0701    1.8149  1.1702 11.0376 -0.0027  0.0189   0.0257   0.0514    0.0918   0.0000   437.9162       2.10712       16.4880      0.451339      0.187505     -0.573626      -1.53241      -1.64554      0.143427      -2.04356     -0.143424      -1.21531     -0.871117      -1.31106     -0.727687      0.551734      0.240451      0.291948      0.965831       1.26353       1.43315       1.52344       1.58384       1.59342       1.50433       1.36749       1.27985       1.13624      0.990319      0.845909      0.707560      0.585995      0.479493      0.382936      0.290825      0.218458
  31  10 2647.9415    2.4303  1.0458 11.7324 -0.0009  0.0177   0.0355   0.0450    0.0864   0.0000   441.2719       3.41465       17.3703       2.47227     -0.433724       1.37360       1.63632     -0.666869     -0.821124     -0.615762     0.0671643     -0.256983     -0.663223      0.598401      0.686107     -0.329687     0.0373333     0.0580854      0.986277       1.27175       1.44316       1.55421       1.54769       1.50292       1.47185       1.31521       1.26241       1.12352      0.993726      0.865793      0.708027      0.569052      0.474432      0.374912      0.300263      0.225733
  31  11 2808.4329    3.1672  1.0191 12.3762 -0.0029  0.0177   0.0476   0.0442    0.0856   0.0000   440.8266       5.69407       13.4715       1.94262      -2.60260      -1.89931     -0.515287      -4.26133      0.716311      -1.50227     -0.718432     -0.965065     -0.306950     -0.165474     -0.182847      0.367964     -0.492272      0.157669      0.970624       1.25126       1.36217       1.48805       1.48646       1.53886       1.48696       1.32155       1.19522       1.09431      0.946247      0.807155      0.682026      0.560564      0.460716      0.357561      0.287719      0.210108
  31  12 2966.3000    3.9664  0.9196 12.6280 -0.0019  0.0156   0.0608   0.0416    0.0882   0.0000   440.8500       6.55858       16.2309       1.19845      0.198665      -2.95345       2.04332      -4.68446  -0.000236194      0.988044     -0.349978     -0.685704     -0.269883      0.875294       1.11288     -0.185382     -0.262868     -0.204910      0.866027       1.06514       1.20829       1.23211       1.29416       1.26916       1.25346       1.17742       1.04871      0.962855      0.840346      0.724299      0.618707      0.516861      0.416323      0.338605      0.262589      0.199610
  31  13 3121.4881    4.1508  1.1742 13.0359 -0.0012  0.0201   0.0613   0.0496    0.0987   0.0000   439.8807       8.98531       16.1477      0.333370      -1.90583      0.509955     0.0279793     -0.185759      0.543410      0.570207       2.04868      -1.15034     -0.425743     -0.402233     -0.139524      0.158795   0.000972718      0.665992       1.02254       1.39107       1.48406       1.68946       1.63001       1.66014       1.56072       1.49028       1.34515       1.18422       1.07106      0.931528      0.775345      0.657788      0.525640      0.414415      0.324473      0.244620
  31  14 3275.0219    3.9215  1.5214 12.7611 -0.0018  0.0216   0.0493   0.0590    0.0688   0.0000   441.6719       7.67273       16.7313       1.45789      -1.95282      0.361637       1.59890      -4.12840      0.842365      -3.58628      0.694780     -0.691452   -0.00170795     -0.557155      0.578090      0.250191     -0.281263     -0.164410       1.18712       1.50572       1.64776       1.72876       1.78849       1.82786       1.74143       1.63121       1.45938       1.29615       1.17013       1.02334      0.836599      0.698218      0.572427      0.440855      0.358532      0.276405
  31  15 3427.5911    3.2547  2.4499 12.0491 -0.0004  0.0285   0.0314   0.0749    0.0477   0.0000   436.3082       9.49386       13.0010       3.86050       1.85364      -2.26708      -1.81538      -1.14080       3.89498      -3.39016      -1.02752      -1.10180     -0.558659      -1.13384      0.578856     -0.830111     0.0561204     -0.251183       1.45084       1.94211       2.12174       2.25574       2.30338       2.30137       2.19047       2.13890       1.95094       1.70368       1.46572       1.28207       1.05030      0.908059      0.709064      0.584575      0.446371      0.355204
  31  16 3579.4626    2.7418  3.4670 11.5968 -0.0005  0.0350   0.0226   0.0912    0.0396   0.0000   436.6993       10.7693       16.0439       5.95608      -2.94706     -0.155968     -0.105955      -3.37585       4.76371     -0.911932      -3.31061     -0.280639     -0.376127     -0.876379     -0.121182       1.14377     -0.711015     -0.501881       1.82096       2.40038       2.59153       2.79846       2.85856       2.82499       2.72380       2.53768       2.41154       2.11279       1.84917       1.60250       1.36425       1.12230      0.909321      0.719212      0.569578      0.441049
  31  17 3730.5505    2.2457  5.3399 11.0838 -0.0004  0.0464   0.0158   0.1239    0.0331   0.0000   437.8547       14.1197       16.6557       2.84498      -1.24568     -0.941056       7.06566      -3.02631       3.66001      -4.29627      -1.52585    -0.0535968     -0.153865     -0.698647      0.403233      -1.75534     -0.836235     -0.308271       2.39679       3.18161       3.49496       3.76041       3.75855       3.76366       3.60029       3.41448       3.15315       2.84621       2.45277       2.14778       1.79471       1.48773       1.19588      0.965483      0.755812      0.576551
  31  18 3881.0378    1.8728  6.9248 10.6855 -0.0006  0.0563   0.0117   0.1516    0.0300   0.0000   443.5539       15.9478       14.5568      -2.50434      -4.78888      -11.0510      -6.85314      -9.01255     -0.166417      -7.97146       6.93708     -0.519540       2.37378    -0.0873730       2.13873      0.827655      0.926442      -1.38375       2.89813       3.94381       4.22720       4.63097       4.67477       4.67775       4.51852       4.18470       3.85105       3.44848       3.01828       2.58283       2.16324       1.80044       1.45443       1.15370      0.900905      0.693446
  31  19 4031.1247    1.5545  9.4812 10.4722 -0.0001  0.0747   0.0089   0.2017    0.0268   0.0000   447.2522       17.2934       8.35014       12.1949      -3.89045     -0.784478      -12.0654      -3.64333      -4.43084      -2.84735       2.95490      -2.19241      0.700803      -4.00124     -0.969247      -2.53030     -0.306051     -0.630841       3.81965       5.00546       5.60139       5.90318       6.07896       5.98187       5.86065       5.42821       5.02652       4.54376       3.90975       3.37194       2.87037       2.41201       1.94447       1.56399       1.19959      0.920415
  31  20 4180.6035    1.2889 12.3912 10.3104 -0.0009  0.0990   0.0067   0.2703    0.0247   0.0000   436.5281       34.3708       14.3125      -5.88694      -5.40859      -8.43252       1.00060      -4.93361       6.39633      -13.2724       5.99480      -5.65285      -2.75019      -1.83728      0.132498      -5.68884      0.770075      0.102782       5.01820       6.68015       7.34482       7.94877       8.08794       8.09257       7.76794       7.20813       6.66043       6.00998       5.24049       4.48009       3.84363       3.11462       2.52654       2.03285       1.58273       1.23330
  31  21 4329.7128    1.0690 14.9320 10.1409 -0.0004  0.1239   0.0053   0.3294    0.0227   0.0000   431.9547       20.3438      -2.55884      -2.67844      -12.8672      -15.6879      -1.70042       12.1618      -2.44333      0.844981       10.9155      -8.29430     -0.297128      -4.10358     -0.179684     -0.306429      -1.66828      -2.49344       6.29377       8.34380       9.33221       9.85086       10.1457       10.0631       9.74932       8.99645       8.31684       7.51997       6.51404       5.69951       4.77137       3.95467       3.21327       2.55353       2.00867       1.51731
  32   6 1988.6739    0.6400  0.6033  9.6647 -0.0017  0.0143   0.0122   0.0336    0.0517   0.0000   441.1734      0.759386       18.9181      -1.37476      -4.04538      -1.60681       1.73161      -1.22205     -0.662846     -0.896688      0.898535       1.10950     -0.316278      0.140402    -0.0935795      0.248783      0.181976     -0.112432      0.761982      0.973160       1.02204       1.13592       1.14656       1.13169       1.06930      0.975578      0.905093      0.855778      0.777449      0.726075      0.628837      0.499491      0.394131      0.312335      0.257798      0.195264
  32   7 2167.3771    0.9660  0.7905 10.0105 -0.0013  0.0154   0.0156   0.0376    0.0679   0.0000   439.5489       1.45421       18.5594      -1.89236      -2.06923       2.64671      -1.06872     -0.383257     -0.657119      0.613325      0.116663      0.517396      0.573477     -0.285338      0.535521     0.0438947     0.0719977     -0.276267      0.776864       1.04418       1.14266       1.24415       1.26152       1.26703       1.25839       1.14839       1.04627      0.888935      0.814853      0.686486      0.589127      0.496520      0.404447      0.320966      0.242218      0.188317
  32   8 2340.0706    1.4040  1.0999 10.3793 -0.0022  0.0184   0.0199   0.0470    0.1005   0.0000   439.4751       3.55993       18.0023      -2.32703      -1.63052      0.729188       2.65448      -1.18328     -0.283076      -1.87245     0.0265380      0.265987     0.0853676     0.0932521    -0.0115735      0.270673    -0.0804358    -0.0174756      0.948196       1.24497       1.32176       1.40979       1.49397       1.38935       1.38066       1.25438       1.19904       1.11584      0.988732      0.864595      0.724738      0.622529      0.502659      0.397681      0.309827      0.244970
  32   9 2507.3629    1.8905  1.1305 11.4124 -0.0018  0.0192   0.0273   0.0486    0.0789   0.0000   439.2174       4.33405       17.3211       2.49959      0.501640      -2.17077      0.257488      -3.16484     -0.411653       1.45990     -0.427040      -1.25794      0.429971     -0.409465     -0.514846      0.385119    -0.0364297    -0.0883195      0.949973       1.24728       1.40916       1.54309       1.53084       1.53377       1.50871       1.39935       1.26991       1.17448       1.00926      0.841964      0.749060      0.618073      0.489235      0.403619      0.312762      0.241976
  32  10 2671.7266    2.5834  1.1424 11.6701 -0.0004  0.0185   0.0362   0.0478    0.0993   0.0000   439.7245       1.71049       16.0163       1.00624     -0.537532       1.35845      -3.13566      -1.53891      -2.73625     0.0672253     -0.151502     -0.179469      0.828243      0.634880     -0.190873      0.292789      0.180652     -0.223120      0.959699       1.22586       1.38262       1.45327       1.44541       1.45059       1.46187       1.32901       1.25263       1.11327      0.971652      0.859046      0.722617      0.591030      0.476661      0.388232      0.312292      0.244363
  32  11 2833.8594    3.3671  1.0020 12.2753 -0.0020  0.0167   0.0490   0.0427    0.0874   0.0000   439.8291       4.95927       18.3390       1.36829     -0.880597     -0.174686      -1.67110      -4.25907      0.889765      -2.08031     0.0353126      -1.01954     -0.229183      -1.38497     -0.235432     0.0639656      0.760511     0.0150670      0.925632       1.17111       1.25041       1.33822       1.38729       1.37030       1.36052       1.29108       1.18578       1.03149      0.882256      0.765107      0.671418      0.558199      0.452527      0.364136      0.287734      0.216674
  32  12 2992.8572    3.9287  1.0516 12.8845  0.0014  0.0177   0.0571   0.0466    0.0796   0.0000   440.4545       6.48000       15.8284      0.614541     -0.590776      -2.32572       1.12843      -3.93172       1.53076      -1.10847      -1.08339      0.192069     -0.905665     0.0621547     0.0560014     -0.260638     -0.242185     -0.228907      0.979638       1.29261       1.38116       1.49070       1.45057       1.40735       1.34833       1.21012       1.21305       1.09889       1.01201      0.895344      0.772343      0.641412      0.504767      0.409388      0.315243      0.239737
  32  13 3149.0775    4.1113  1.2527 12.9531  0.0008  0.0196   0.0561   0.0515    0.0802   0.0000   440.4342       8.94748       14.4180      -1.38118      -2.06424       1.00944      -1.12365      -3.26274       2.72386      -1.18131     -0.774406     -0.388383      -1.31903      0.152910     0.0457089     -0.670233      0.300602      0.269213       1.02323       1.37835       1.47487       1.58859       1.58045       1.63406       1.55516       1.44960       1.34051       1.19465       1.06421      0.936090      0.821371      0.686389      0.555723      0.436620      0.340990      0.268105
  32  14 3303.5273    3.8126  1.7184 12.4435 -0.0009  0.0236   0.0431   0.0591    0.0686   0.0000   439.5220       8.76321       13.4161     -0.830358      -3.47663      -1.56789       2.19569      -1.94042      0.812881     -0.946671     -0.342367      0.130519     -0.211846      0.571259      0.759589      0.294768    -0.0762399     -0.205659       1.12860       1.57479       1.66612       1.84109       1.82080       1.90206       1.73116       1.69613       1.49880       1.38440       1.21997       1.06274      0.929747      0.764937      0.617761      0.500415      0.372756      0.294709
  32  15 3456.9314    3.2053  2.6174 11.8500 -0.0005  0.0287   0.0291   0.0740    0.0468   0.0000   438.6405       12.9357       15.8800       3.75221       3.27557      -3.39036     -0.817770      -2.23179       2.36811      -2.07862       1.88896      -2.56318     -0.992849     -0.711283       2.39968      -1.06588      0.384083      0.565351       1.42620       1.89062       2.05781       2.24768       2.28509       2.21660       2.16503       2.02768       1.89536       1.71835       1.53991       1.32251       1.10179      0.926629      0.767829      0.611377      0.479555      0.373671
  32  16 3609.6210    2.6319  3.7952 11.4589 -0.0009  0.0363   0.0205   0.0962    0.0374   0.0000   438.4700       9.60146       14.5476      -1.74237       1.18845      -4.15651      0.603863      -8.88434       1.58657      -3.11689      -1.77706       1.36037       1.07203      -2.74793      -1.07252    -0.0844564       1.17675     -0.364786       1.80275       2.39436       2.68531       2.88798       2.93907       2.92158       2.83242       2.61456       2.45022       2.16272       1.93879       1.68469       1.39631       1.18952      0.967419      0.783019      0.608422      0.466237
  32  17 3761.4357    2.1530  5.4503 11.0051 -0.0010  0.0462   0.0146   0.1255    0.0322   0.0000   436.2861       13.0955       14.9249       2.40186      -2.23153      -1.33119     -0.961654      -8.61267      0.749326      -4.06540       7.65266      -5.19937      -2.16007       3.16528     -0.446507      0.178611       1.16248     0.0100195       2.30407       3.02338       3.36231       3.64859       3.69760       3.61488       3.48659       3.28599       3.05502       2.79539       2.46879       2.13187       1.83192       1.54269       1.24635       1.00154      0.779173      0.606147
  32  18 3912.5839    1.7925  7.8154 10.5660 -0.0006  0.0590   0.0104   0.1660    0.0283   0.0000   436.2891       17.3038       13.8558      -5.58248      -7.83640       1.21120       5.58133      0.377923       1.84703      -5.89622       3.17615      -3.06636      -1.81295      -5.12417       2.32965      0.605232      0.567618     -0.582905       2.97310       3.86267       4.30140       4.61517       4.79142       4.72912       4.57545       4.26920       3.90537       3.55939       3.15802       2.72984       2.29529       1.94794       1.56814       1.28525      0.995140      0.768496
  32  19 4063.2088    1.4929 10.0408 10.4435 -0.0001  0.0779   0.0082   0.2136    0.0260   0.0000   435.0460       9.99078       17.4475     -0.741000      -8.50517      -2.06844      0.347707       5.32731       5.37898       2.31163       3.61107     -0.703950      0.309863     -0.445086       3.50297      -1.54702      -1.81079     -0.610798       3.84975       5.12358       5.68463       6.03928       6.11846       6.13140       5.86422       5.64837       5.15136       4.65272       4.15541       3.57575       3.08295       2.54902       2.09946       1.68209       1.31953       1.02847
  32  20 4213.5542    1.2535 13.1447 10.2991  0.0001  0.1028   0.0062   0.2812    0.0232   0.0000   436.1107       16.3864       5.36775       1.06695       12.0628       7.54756      -6.24357       1.39208      -3.76523      -4.95711       2.42676       1.30827     -0.520591       3.82055      -3.67957       1.25678      0.737307     0.0860868       4.98907       6.69819       7.42843       7.98977       8.08087       8.13212       7.70654       7.37019       6.76305       6.11997       5.42913       4.73904       4.01331       3.38209       2.73937       2.19616       1.72184       1.34529
  33   4 1633.2292    0.2622  0.2187  9.4412 -0.0025  0.0103   0.0092   0.0228    0.0255   0.0000   440.8864      -1.21371       19.4484      -1.55855      -1.55656      -1.19841       1.24109     -0.507316     -0.200122      0.296298     -0.103121      0.292479    -0.0637263     -0.493835     -0.260265     0.0269636     -0.219976    -0.0443559      0.501253      0.689723      0.876781      0.822627      0.805933      0.766803      0.754811      0.740040      0.610340      0.612319      0.579506      0.500557      0.438618      0.384398      0.319693      0.244674      0.209631      0.171301
  33   5 1823.8418    0.4477  0.4459  9.5197 -0.0040  0.0133   0.0099   0.0288    0.0379   0.0000   441.2610     -0.113199       18.7218      0.467313      -3.39496       1.33344     -0.267601   -0.00436753      0.476674     -0.528787       1.13842     -0.447133     -0.423155      0.222881     -0.430773   -0.00689445     0.0295031     -0.190665      0.672562      0.894910      0.884135      0.977934       1.02636       1.01774       1.00308      0.893884      0.853070      0.763270      0.685360      0.631796      0.547182      0.465759      0.372680      0.307018      0.238079      0.174086
  33   6 2007.6168    0.6765  0.6804  9.6716 -0.0042  0.0147   0.0121   0.0356    0.0532   0.0000   440.8911     -0.698050       19.6969      -1.13151      -2.39394      -1.23051       2.73952      -1.22524      -2.12769    -0.0168749   -0.00900944     -0.602484      0.655614      0.319583      0.343455    -0.0228144      0.312596     -0.143420      0.667491      0.903514      0.959835       1.06835       1.10120       1.09866       1.03794       1.01716      0.948436      0.811378      0.734948      0.634575      0.564054      0.446652      0.387735      0.305476      0.243119      0.191835
  33   7 2187.3504    1.0095  0.8172 10.2904 -0.0038  0.0156   0.0165   0.0394    0.0635   0.0000   440.1271       1.35698       18.6864       2.90771      -3.69266      0.695224      0.389765     -0.176656     -0.104176      -1.16388      0.601820      -2.21360      0.166257      0.295832     -0.533356     -0.257719     0.0596778      0.328948      0.791393       1.01635       1.11382       1.18281       1.22313       1.18796       1.17700       1.14273       1.02014      0.934690      0.834670      0.722259      0.617827      0.500371      0.425000      0.346283      0.275724      0.219071
  33   8 2360.8373    1.4202  1.1985 10.7703 -0.0019  0.0201   0.0197   0.0503    0.0759   0.0000   440.7506       3.68116       19.3237     -0.135575      -1.14045      -1.01245       1.51905      -1.78569     -0.272681      0.243369     -0.155315      -1.44773      -1.67059      0.281441      0.260575     -0.132315     -0.305191      0.254287      0.923752       1.28422       1.28563       1.47370       1.47668       1.51186       1.45097       1.37729       1.31132       1.15070       1.05270      0.869773      0.771703      0.641078      0.529328      0.426846      0.342799      0.266444
  33   9 2529.2075    1.9815  1.1750 11.2193 -0.0018  0.0188   0.0272   0.0486    0.0915   0.0000   440.1083       4.58227       18.2576       1.11698      -1.04479    -0.0349126     -0.891073      -1.79747     -0.174597      -2.19943     -0.622877      -1.46138     -0.615193      0.898320      0.434369     -0.104820     0.0233925     -0.325317      0.939878       1.30940       1.38158       1.53141       1.53937       1.54976       1.48967       1.36636       1.29189       1.14674       1.04626      0.907707      0.752543      0.641440      0.508386      0.417064      0.336743      0.256643
  33  10 2695.1323    2.7363  1.0739 11.9101 -0.0034  0.0170   0.0383   0.0456    0.0900   0.0000   439.8681       3.83963       16.6111      -1.64219      -2.06770       1.21319      0.412582      -1.48554     -0.880055     -0.662722      0.680137       1.61579      -1.94082     -0.165045      0.279535      0.601177     -0.255087     -0.671713      0.844455       1.08869       1.21586       1.30459       1.33052       1.31027       1.31865       1.20638       1.14389       1.02391      0.927062      0.812107      0.664467      0.547034      0.446379      0.382094      0.305579      0.242553
  33  11 2858.7242    3.4868  0.9718 12.4420 -0.0017  0.0161   0.0511   0.0427    0.0858   0.0000   439.7816       5.84684       15.4437       2.28700      -1.28416     -0.371854     -0.886847      -2.74606      -1.47823     0.0842872      -1.28076       1.39679      0.569953     -0.814481     -0.657711      0.698312     -0.479021     -0.263791      0.861714       1.13803       1.23763       1.39152       1.39160       1.37561       1.31491       1.24648       1.10995       1.02189      0.934017      0.800256      0.680041      0.558969      0.448143      0.368145      0.291514      0.225585
  33  12 3018.9834    4.0301  1.1091 12.7298  0.0000  0.0178   0.0563   0.0450    0.0934   0.0000   439.4529       8.09906       15.5407      0.165121      -1.57625      -1.72264    -0.0932840      -2.89385       1.55762      -1.51884       1.03610     -0.647788      -1.30126    -0.0253899      0.512991      0.181693     -0.642804     -0.523764      0.918793       1.19474       1.27002       1.42406       1.42075       1.35089       1.36444       1.28263       1.20278       1.09053      0.959299      0.846899      0.723284      0.629717      0.516839      0.406010      0.324282      0.247070
  33  13 3176.2645    4.1068  1.3203 12.8917  0.0008  0.0201   0.0533   0.0511    0.0800   0.0000   438.8294       7.07586       13.3014       3.98892       2.49529      -3.15242     -0.489119      -1.62601     -0.702803     -0.525779      0.288151     -0.176314     -0.109985     -0.795384      0.485559     -0.928345      0.277756      0.239721       1.02508       1.33864       1.47848       1.58258       1.62951       1.64181       1.60315       1.48904       1.33118       1.20473       1.09435      0.960605      0.808396      0.653718      0.559189      0.451729      0.349664      0.273596
  33  14 3331.6546    3.7253  1.8062 12.5391 -0.0013  0.0238   0.0408   0.0600    0.0574   0.0000   440.5926       9.08691       15.4938       4.31183       1.29109       1.85577      -1.65468      -3.80431     -0.913907      -1.87293      0.462206      -1.88098     -0.868589      0.247788      0.594760      0.318761     0.0871154     -0.215243       1.10794       1.47658       1.64963       1.77297       1.76309       1.82051       1.69215       1.59852       1.54335       1.38960       1.25010       1.08218      0.912761      0.756385      0.642726      0.505098      0.408144      0.320796
  33  15 3486.0287    3.0788  2.8162 11.9063 -0.0007  0.0299   0.0271   0.0797    0.0426   0.0000   440.5583       9.22841       11.8019       1.78675     -0.947147       2.86693     -0.103221      -2.16732       2.31848      -2.67149      -2.70729       1.44382       1.91453     -0.271524      0.275794      -1.15944     -0.233042     -0.273523       1.42969       1.91718       2.08267       2.30127       2.33340       2.29838       2.28559       2.12296       1.97311       1.77074       1.55558       1.38619       1.15621      0.982458      0.806652      0.644415      0.513382      0.399670
  33  16 3639.4643    2.5671  4.1468 11.3038 -0.0015  0.0377   0.0188   0.0988    0.0360   0.0000   435.9850       9.91697       17.0086       6.90047      0.133269      -2.84082       6.70417      -3.63153       2.10687      -3.95375       3.90208     -0.240106      -1.83454      -2.36303       2.15914      0.730821       1.31095      0.172644       1.80024       2.40017       2.59885       2.84732       2.91781       2.84132       2.85074       2.64973       2.47794       2.22040       2.01567       1.73060       1.45571       1.21922       1.02024      0.828351      0.658896      0.518079
  33  17 3792.0572    2.1009  5.9694 10.9734 -0.0005  0.0481   0.0134   0.1324    0.0294   0.0000   434.7589       8.18293       16.4099       1.91585      -1.98549      -5.27762       9.48770      -7.28642     -0.766293      -2.66687      0.213804     -0.646751     -0.966013      -1.31597      -2.00717       2.42901      0.291520     -0.370203       2.33349       3.08973       3.41559       3.70049       3.79485       3.75298       3.68314       3.43593       3.19882       2.89070       2.57281       2.21597       1.92253       1.62674       1.31982       1.07150      0.831738      0.669910
  33  18 3943.8052    1.7397  8.1805 10.5406 -0.0003  0.0617   0.0097   0.1674    0.0276   0.0000   435.8583       22.4362       9.06135      -1.39568      0.309847      -4.60945       3.66474      -6.01888      -2.43193      -6.04086    -0.0214381      -4.34926       4.24069      -3.30030     -0.125242     -0.674863     -0.976127       1.05023       3.00669       3.90119       4.40240       4.64289       4.80786       4.71660       4.65347       4.40824       4.05876       3.68552       3.27783       2.84809       2.44915       2.06688       1.68436       1.37863       1.10282      0.846274
  33  19 4095.1502    1.4819 10.8238 10.3516  0.0003  0.0809   0.0076   0.2225    0.0263   0.0000   443.3218       14.0275       11.5783       1.38186      -8.51326      -8.26236     -0.247913      -6.82237      0.775733     -0.254154      0.255829      -4.97714       4.55631      0.656814       2.75172     -0.531156       1.34606      -1.75806       3.88789       5.23086       5.78650       6.26217       6.31229       6.33991       6.12820       5.81255       5.34687       4.85411       4.31147       3.77003       3.24252       2.69854       2.24533       1.80586       1.43201       1.10244
  33  20 4245.9235    1.2102 13.7820 10.2757 -0.0004  0.1072   0.0058   0.2927    0.0228   0.0000   425.6162       16.3644       21.8973      -2.09014      -12.4909      -8.12080       4.16063      -10.1877       7.58207      -11.9965       5.94214      -3.54871      -2.55019      -7.16234       4.95303      -1.21032      -1.43012       1.33751       5.10937       6.67511       7.50201       8.09575       8.19943       8.25675       7.97764       7.61434       7.03978       6.31654       5.63716       4.88040       4.20486       3.51902       2.93913       2.37225       1.86317       1.45647
  34   5 1841.2676    0.4759  0.4573  9.4767 -0.0036  0.0122   0.0101   0.0283    0.0392   0.0000   441.0568      0.507196       19.9007      0.375891      -1.95842     -0.239204       1.49565      -1.32411     -0.353838     -0.606327     -0.200521     -0.263569     -0.186690     0.0405004      0.170799      0.478326   -0.00893944      0.207998      0.594846      0.819892      0.860230      0.953600      0.940418      0.962487      0.903554      0.929695      0.854648      0.810053      0.714094      0.593903      0.488387      0.374247      0.318945      0.273445      0.244078      0.193986
  34   6 2026.3677    0.7084  0.5779  9.8425 -0.0033  0.0130   0.0132   0.0315    0.0488   0.0000   441.8833      0.979759       18.3255     0.0455729      -3.81872      -1.01998     -0.175481     0.0891682     -0.881626       1.24738     -0.396097     -0.355601   -0.00503945      0.638447      0.149977     -0.211785      0.335652      0.264225      0.710280      0.944425       1.10607       1.12510       1.09687       1.06574      0.949852      0.882535      0.817466      0.740156      0.769278      0.749770      0.716555      0.688919      0.632405      0.498089      0.374680      0.259710
  34   7 2207.0411    1.0223  0.9016 10.3273 -0.0016  0.0161   0.0158   0.0422    0.0624   0.0000   441.7715       2.06123       18.2288     -0.691342      -1.46029     -0.523582      -1.81829      -1.25867      0.508480     -0.524756      0.590017     -0.233098      0.483823     -0.114006      0.168858    -0.0525924      0.584424     -0.253540      0.762540      0.983528       1.05124       1.18390       1.22836       1.22734       1.19779       1.11452       1.05314      0.957235      0.850357      0.714079      0.599451      0.515678      0.443736      0.359769      0.285463      0.221448
  34   8 2381.2771    1.5050  1.1109 11.0822 -0.0003  0.0182   0.0218   0.0492    0.0706   0.0000   441.8050       4.19484       18.9238     -0.580450      -4.11216    -0.0311820      0.738399     -0.496561      0.453410     0.0518366     -0.962299    -0.0572002      0.114769     -0.378978     0.0734143      0.197452      0.332950     0.0302495      0.851656       1.13206       1.22253       1.33751       1.37074       1.36377       1.35512       1.22416       1.17791       1.07208      0.951835      0.853995      0.722611      0.589186      0.506160      0.410847      0.330424      0.259011
  34   9 2550.7277    2.0807  1.1222 11.5044 -0.0003  0.0184   0.0293   0.0458    0.0819   0.0000   440.2162       3.01767       19.7450      0.699771      0.166331     -0.191469      0.789809      -2.74971       1.35737     0.0428099     -0.340473      0.210971      0.472888      -2.00718       1.30839      0.513969     -0.432046     -0.367380      0.917584       1.22979       1.38877       1.46335       1.48818       1.51104       1.44275       1.31896       1.25899       1.12484       1.02696      0.896202      0.771463      0.636447      0.542928      0.431844      0.352096      0.266725
  34  10 2718.0933    2.8144  1.1262 12.1080 -0.0028  0.0177   0.0392   0.0467    0.0834   0.0000   441.4121       6.81438       18.1241     -0.486545      -1.78458     -0.806160       2.23165      -1.42557      -1.16186      -1.64334     -0.385569      -1.97247      0.867154     -0.339034    -0.0729882     -0.276361      0.257908     0.0568557      0.843356       1.13297       1.24329       1.38728       1.41204       1.37934       1.40119       1.25656       1.17581       1.08189      0.935632      0.817926      0.709254      0.586024      0.490956      0.403884      0.322496      0.250043
  34  11 2883.0730    3.5692  1.0550 12.4817 -0.0032  0.0171   0.0499   0.0424    0.0901   0.0000   440.2116       4.99795       15.8041       1.01556      0.446692     0.0887083       1.61787      -1.51692     -0.997390      -1.67446      0.940201     -0.337044      -1.23151      -1.24500     0.0746109     -0.165684     -0.269259      0.168154      0.825701       1.09839       1.15485       1.31480       1.26335       1.32123       1.22694       1.20364       1.11872       1.01547      0.888246      0.806966      0.706171      0.593336      0.486405      0.394473      0.310491      0.253319
  34  12 3044.6417    4.1044  1.1517 12.8347  0.0018  0.0196   0.0560   0.0489    0.0884   0.0000   439.0658       6.43933       16.1520       4.65846     -0.199277      -3.55723     -0.161162      0.336753       2.34428      0.240102      0.409819     -0.359600     -0.548025     -0.192364      0.891161     -0.667813     -0.238043     -0.255103       1.15858       1.67148       1.96797       2.21383       2.26970       2.22188       2.13079       1.95205       1.72607       1.49799       1.27324       1.04626      0.858894      0.687468      0.569118      0.440098      0.350605      0.266669
  34  13 3203.0086    4.2147  1.3442 12.7780 -0.0011  0.0191   0.0528   0.0501    0.0762   0.0000   440.5883       8.45006       17.3366      0.977006      -2.84847      0.952783      -2.03287      0.833369      0.786028      -1.66250      0.316089      -1.74889       1.04641      -1.53205      0.314405     -0.396059     -0.596880      0.152986      0.919631       1.20409       1.33230       1.45797       1.46425       1.44885       1.44449       1.36261       1.25326       1.13170       1.02559      0.899219      0.748400      0.663922      0.519120      0.441046      0.356408      0.274054
  34  14 3359.3964    3.6419  2.0166 12.3185 -0.0004  0.0244   0.0375   0.0645    0.0555   0.0000   438.9750       10.7903       14.3979       2.75852      -1.33588      0.278021      -4.08955      -3.19943     0.0290090      -1.81638       2.79984     -0.375409    -0.0538013      0.335905      0.474621      -1.05425     -0.422292     -0.205831       1.17312       1.63117       1.69225       1.83835       1.85628       1.82822       1.81764       1.71553       1.59496       1.45117       1.31636       1.18762       1.00552      0.870747      0.701147      0.580047      0.460232      0.364722
  34  15 3514.6236    2.9842  3.1191 11.6625 -0.0009  0.0309   0.0245   0.0819    0.0436   0.0000   439.3630       8.75657       12.3515       1.48573       3.05164      -1.00562       2.20523      -2.37888      -3.84409      -3.98817     -0.394927     -0.791163     -0.766471     0.0971907    -0.0515078     -0.354344      0.832485      0.163378       1.47781       1.93195       2.20584       2.38458       2.49212       2.41246       2.34689       2.23193       2.06288       1.85876       1.64384       1.44263       1.25609       1.03218      0.871291      0.709534      0.568577      0.437118
  34  16 3668.9102    2.4427  4.6129 11.2208 -0.0004  0.0393   0.0168   0.1065    0.0327   0.0000   438.7099       10.0829       11.3532     -0.474326      -1.51664      -6.78927      -2.52051      0.628380      -5.08387      0.627853      -3.69120    -0.0191409      0.856164      -1.62809      0.398826     -0.294956      0.238092      0.311117       1.82560       2.42107       2.71227       2.89447       2.97090       2.94664       2.88940       2.73866       2.53742       2.28856       2.07576       1.81312       1.55642       1.33774       1.08816      0.909222      0.709857      0.554413
  34  17 3822.3096    2.0076  6.5273 10.8369 -0.0001  0.0511   0.0121   0.1390    0.0289   0.0000   441.6926       8.67778       13.5283       2.49381      -3.42368      -4.42378       1.54078      -6.56115    -0.0801342      -3.01507      -1.24770      -1.57417     -0.959813      -1.70680      0.659013     -0.646206      0.160196     -0.174100       2.39744       3.20303       3.54057       3.82089       3.88395       3.91349       3.76116       3.57108       3.38447       3.11841       2.72922       2.36103       2.03767       1.71759       1.43860       1.15781      0.945494      0.729549
  34  18 3974.9146    1.6882  8.9312 10.5135  0.0000  0.0661   0.0090   0.1823    0.0266   0.0000   438.3038       15.0961       16.6359       5.82793      0.164321      -7.25030       2.38208      -8.02074       4.20987      -2.63048      -5.54254      -1.74599      -3.73214      -3.40591       1.58478      -2.27828      0.167328      0.879955       3.11138       4.10961       4.59903       4.96840       5.10362       5.06300       4.90363       4.64020       4.34721       3.90445       3.48677       3.10507       2.68670       2.26169       1.87305       1.52422       1.22000      0.955170
  34  19 4126.8573    1.4064 11.5938 10.3298 -0.0006  0.0882   0.0068   0.2377    0.0247   0.0000   430.3750       21.0287       23.1978      -4.47463      -6.05530      -4.48161      -9.47196      -14.9496       9.95949      -5.82715       3.78406       5.32688       1.33983      -4.29971       2.68996      0.387727     0.0732433      0.291803       4.10733       5.43985       6.12811       6.53966       6.76602       6.76645       6.52476       6.25116       5.75467       5.25919       4.64224       4.11986       3.54169       2.96554       2.45922       2.00291       1.60156       1.26260
  34  20 4278.1668    1.1538 14.0783 10.2214  0.0001  0.1100   0.0054   0.2967    0.0220   0.0000   448.0462       10.8074       23.9118       7.50481      -12.1437      -8.75294      -3.47798       3.69360      -13.0764       7.57249      -1.69175       2.35796      -1.33978      -5.36581      0.574261       2.35683       3.15087       1.40686       5.12999       6.83482       7.61976       8.19519       8.41796       8.35413       8.15643       7.68446       7.16912       6.55584       5.86727       5.17912       4.41254       3.70041       3.10182       2.51361       2.02565       1.58797
  35   3 1456.6244    0.1561  0.1171  9.4433 -0.0133  0.0088   0.0075   0.0171    0.0210   0.0000   441.0716      -1.02054       19.8458     0.0227776      -3.34053     -0.510554      0.623942      0.463464      0.528283      0.122577      0.249339    0.00794876     0.0318911      0.165607      0.252460     -0.280222     -0.249749     -0.129668      0.398974      0.560699      0.686523      0.671733      0.743387      0.720261      0.750827      0.586813      0.652568      0.519285      0.485251      0.468614      0.363062      0.319369      0.265105      0.215165      0.201991      0.141682
  35   4 1665.9419    0.2860  0.2632  9.4621 -0.0015  0.0114   0.0081   0.0218    0.0265   0.0000   441.0679      -1.54836       20.7124    -0.0416452      -2.26867       1.40003       1.49410      0.242148     -0.437224      0.237771     -0.731614     -0.294771      0.108041     -0.149418     -0.395250      0.266147      0.218479    -0.0176974      0.594153      0.723013      0.837850      0.757845      0.798665      0.882517      0.878063      0.863375      0.808239      0.691050      0.558698      0.479778      0.449611      0.367838      0.323262      0.258393      0.196462      0.161801
  35   6 2044.8694    0.7448  0.6426  9.8122 -0.0031  0.0131   0.0131   0.0332    0.0533   0.0000   441.1347      0.703190       20.7123     0.0690045     -0.583048     -0.830245       1.81171      -1.02582      0.314321      0.266836       1.57912     -0.309357      0.164110      0.284243    -0.0204643      0.207312      0.267833     -0.181583      0.631268      0.830662      0.914729       1.01472       1.02335       1.03994      0.992340      0.929519      0.875017      0.793948      0.730806      0.642611      0.539497      0.442172      0.366006      0.293093      0.242407      0.197013
  35   7 2226.4621    1.0881  0.9363 10.3194 -0.0010  0.0168   0.0161   0.0410    0.0687   0.0000   440.0355       3.17947       19.0674       4.28121      -4.33070      0.960386     -0.394573      -2.68918      0.811766    -0.0966276       1.06473      0.143026      0.765297     0.0901797      0.952435     -0.103374     0.0113889     -0.253195      0.865273       1.18449       1.37450       1.46584       1.46997       1.41026       1.31616       1.24621       1.14111       1.06994      0.982175      0.858436      0.741899      0.660467      0.519688      0.449747      0.351975      0.276916
  35   8 2401.3842    1.5855  1.1597 10.8531 -0.0026  0.0177   0.0212   0.0479    0.0838   0.0000   439.4962       3.40856       20.6036      0.870910      -2.65004      0.660991      0.180996      -2.22185      0.156703      0.118037       1.67174    -0.0625450       1.19569     0.0230143     -0.484334      0.121837      0.566843     -0.269737      0.811513       1.06578       1.20206       1.30934       1.32465       1.33742       1.27785       1.23723       1.17167       1.03494      0.921051      0.814970      0.718030      0.587396      0.508009      0.406117      0.333630      0.258995
  35   9 2571.9070    2.1942  1.2424 11.4087 -0.0002  0.0178   0.0280   0.0492    0.0777   0.0000   440.2940       3.30096       19.7417      0.814907      -2.97345      -3.66270     -0.781374     -0.951554      0.255794     -0.935716      0.719522     -0.498688     0.0294492      0.997574      0.566364      0.195429      0.425708      0.222759      0.842384       1.10807       1.26732       1.35365       1.36539       1.35459       1.34453       1.25342       1.19908       1.07579      0.979427      0.857200      0.722890      0.619644      0.511099      0.409310      0.347670      0.271852
  35  10 2740.6181    2.8830  1.0963 12.2564 -0.0007  0.0175   0.0394   0.0450    0.0754   0.0000   440.3703       4.15638       17.9167     -0.459500      -1.33690      -2.36478     -0.761793      -1.87209      0.701041      -1.77451      -1.70954     -0.869204     -0.637686     -0.221250      0.572241     -0.277999    -0.0441474     -0.303312      0.861801       1.17068       1.27919       1.31955       1.28936       1.30419       1.25765       1.22205       1.17739       1.09416      0.994184      0.853138      0.743164      0.625135      0.512090      0.414679      0.337883      0.270817
  35  11 2906.9980    3.7743  1.0199 12.6127 -0.0022  0.0162   0.0524   0.0411    0.0865   0.0000   441.6599       5.59616       15.7064       1.78258      -1.86472      -2.49259      0.686675      -1.11346     -0.839254      -2.03616     -0.104522      -1.34883     0.0553238      0.990609      0.117172     0.0754063    -0.0712474     -0.185378      0.778567       1.04373       1.12631       1.21062       1.21933       1.26681       1.20278       1.10530       1.03212      0.978438      0.893824      0.790889      0.675540      0.573670      0.477425      0.392520      0.318890      0.243945
  35  12 3069.7990    4.2555  1.1751 12.8300  0.0010  0.0172   0.0577   0.0473    0.0994   0.0000   440.4289       8.63025       16.9124       3.87798      -1.95265      -2.19686      -2.52128      -1.95187       1.21325      -2.37199     -0.402369     -0.134516      0.564771      0.316289     -0.406716      0.488984      0.154446     0.0999366      0.836463       1.04500       1.15606       1.28222       1.24916       1.27506       1.25541       1.20680       1.13864       1.04981      0.900553      0.792138      0.713723      0.599179      0.496457      0.411473      0.324047      0.271419
  35  13 3229.3734    4.0529  1.5100 12.7785 -0.0005  0.0202   0.0473   0.0534    0.0647   0.0000   442.2152       7.25215       16.7480      0.982105      0.846937      -2.50134     -0.312497      -4.30346      0.993653      -1.23251     -0.571075      -1.26689     -0.891609      0.100725      0.706422      0.182036     -0.605822    -0.0726076      0.960817       1.27082       1.37865       1.51912       1.50264       1.54344       1.45944       1.41468       1.29868       1.20635       1.09460      0.983776      0.833595      0.703143      0.590776      0.478200      0.395258      0.317242
  35  14 3386.8627    3.5115  2.0697 12.4556  0.0000  0.0242   0.0355   0.0650    0.0493   0.0000   439.4221       10.0799       14.5727      -1.59954      -1.98301      -1.50772     -0.988528      -2.47066      -1.46323      -1.50374     -0.530649      0.322207      0.337831      -1.09950       1.34430      0.296446    -0.0587894    -0.0100658       1.13371       1.48019       1.62936       1.74830       1.81361       1.84372       1.77966       1.62351       1.55407       1.43460       1.28289       1.12831      0.975240      0.834121      0.691954      0.575556      0.454396      0.364792
  35  15 3542.9760    2.8961  3.4112 11.6806 -0.0002  0.0319   0.0224   0.0864    0.0384   0.0000   437.2807       10.0840       13.6769      -1.10984      -2.27394      -4.39374      0.909531      -2.07203      0.118974      -2.75804     -0.487417      -1.57588     -0.872643     -0.735185       1.12603     -0.621287     -0.170023     -0.286393       1.47961       2.00436       2.21408       2.41120       2.50134       2.50402       2.39502       2.31549       2.10164       1.91839       1.70713       1.53319       1.29577       1.12396      0.906899      0.748578      0.593002      0.475771
  35  16 3698.0785    2.3821  5.0129 11.1165 -0.0007  0.0412   0.0155   0.1078    0.0328   0.0000   441.7165       10.7223       12.6244       5.46551     -0.945253      -5.99792     -0.718060      -8.72942       1.19325      -5.01330      0.312393      -2.83799       4.00250      -1.87281      0.810518     -0.292604       1.08335    -0.0863364       1.91597       2.51440       2.77495       3.06454       3.12488       3.10313       2.99771       2.85944       2.72139       2.44753       2.18171       1.94124       1.68935       1.44415       1.16595      0.971451      0.780165      0.632891
  35  17 3852.1301    1.9609  6.8975 10.7556 -0.0003  0.0528   0.0113   0.1410    0.0291   0.0000   435.1683       21.4957       16.7522       2.37034      0.287929      -2.49511       4.21853      -3.92020      -1.18404      -1.46497       1.03124      -3.24565     -0.343752      -1.69480     -0.967981     -0.442819     -0.202461       1.52895       2.41072       3.26609       3.63563       3.87344       3.98108       3.94063       3.88103       3.63675       3.42367       3.12600       2.80679       2.50669       2.18301       1.87412       1.54773       1.25115       1.01295      0.811642
  35  18 4005.2947    1.6232  9.5143 10.5289 -0.0008  0.0705   0.0082   0.1924    0.0256   0.0000   431.3419       7.78155       8.89368      -4.75426     0.0514126      -7.11268      -7.89836      -7.41789       2.62976      -8.30440      -3.61691      -2.60082       4.29877     -0.614970      0.866739      -1.30836     -0.760150      -1.24762       3.17908       4.26352       4.74821       5.10175       5.17018       5.20361       5.04158       4.85158       4.59395       4.14495       3.73783       3.31339       2.80944       2.41985       1.98560       1.64089       1.33357       1.06302
  35  19 4158.1207    1.3381 12.2309 10.4169 -0.0003  0.0920   0.0063   0.2515    0.0230   0.0000   441.6917       20.3582       22.0484       8.55892      -3.31221      -9.90357       19.8650       6.18936       1.70625      -4.30534      -13.4717      -3.85816      0.406664     -0.959909       1.64539     -0.194925      -1.63822       1.72669       4.17005       5.50086       6.15785       6.66069       6.87749       6.92310       6.70120       6.39790       5.91816       5.42464       4.83170       4.27432       3.66578       3.15758       2.62528       2.13311       1.72244       1.35779
  35  20 4309.9806    1.1088 14.5981 10.2707 -0.0006  0.1140   0.0051   0.3122    0.0213   0.0000   436.0314       6.50320       13.5099       16.3008      -17.1307      0.153541      -5.58173       2.94164      -2.32469      -4.16716      -15.1022      -3.04768     -0.446414      -1.20667      -4.41864      -2.25471     -0.188989       1.38940       5.07625       6.79568       7.71091       8.13514       8.50148       8.33879       8.20388       7.86023       7.30507       6.61342       6.02320       5.28072       4.56947       3.90809       3.24450       2.67973       2.11669       1.70496
  36   3 1471.8479    0.1633  0.1292  9.4646 -0.0163  0.0087   0.0072   0.0182    0.0208   0.0000   441.1932     -0.997303       20.4513      -1.42714      -2.99190     -0.203928      0.860630     -0.832123     0.0161257    -0.0291238      0.341638     -0.118736      0.168585     -0.190763     -0.258525     -0.195470     -0.219270    -0.0656246      0.370246      0.554860      0.531433      0.641166      0.542353      0.633302      0.560593      0.632764      0.514387      0.508363      0.416976      0.415145      0.338377      0.291088      0.223891      0.204796      0.168030      0.138739
  36   4 1681.8794    0.2902  0.3696  9.4786 -0.0017  0.0133   0.0074   0.0296    0.0281   0.0000   441.5489      0.714197       19.9075      -1.46999      -3.18930       1.12122     -0.111386     -0.685892     -0.264956      0.846661      0.317378      -1.07284     -0.272615      0.633497     -0.180819     -0.419797     0.0226722      0.221642      0.527265      0.739514      0.857786      0.915704      0.996220      0.937429      0.927763      0.887388      0.860452      0.716883      0.657938      0.606179      0.494061      0.429329      0.343809      0.300422      0.213342      0.179741
  36   5 1875.4400    0.5345  0.4957  9.6011 -0.0021  0.0118   0.0105   0.0289    0.0406   0.0000   442.3115      -1.02466       20.0906       1.16256      -3.10952      0.155461     -0.397170      -1.02731     -0.438713     -0.339399      0.446575      0.422661     -0.440885     -0.438057     -0.172801    -0.0843394      0.199509    -0.0313679      0.520541      0.680604      0.758774      0.827825      0.835747      0.829960      0.837975      0.798060      0.748573      0.687407      0.608144      0.524972      0.459229      0.407567      0.330646      0.265648      0.234085      0.186843
  36   6 2063.0942    0.7643  0.6696  9.9190 -0.0034  0.0144   0.0130   0.0326    0.0548   0.0000   441.3127      -1.45940       20.8933      0.237959      -2.84874     0.0984574      0.983961     -0.385063    -0.0924431     -0.986666     -0.141653      -1.00618     -0.722875      0.457770      0.685379     -0.184446     0.0982000      0.423707      0.728664       1.01213       1.18305       1.32086       1.37724       1.39954       1.32484       1.20156       1.11455      0.994452      0.870978      0.767493      0.617767      0.521937      0.418719      0.336416      0.285913      0.219842
  36   7 2245.5448    1.1384  0.9154 10.4657 -0.0021  0.0158   0.0167   0.0407    0.0644   0.0000   442.6370       1.64199       19.1666       1.48940      -3.44167      0.823469      -2.15371      -1.55090     -0.581817      0.959256     -0.548824     -0.243060      0.340950     -0.814577      0.739149     -0.533755      0.305181     -0.379600      0.705343      0.949167       1.04662       1.19162       1.18222       1.22338       1.17804       1.11217       1.03135      0.896705      0.847450      0.733731      0.629299      0.541128      0.462382      0.385278      0.299967      0.244607
  36   8 2421.2065    1.6593  1.1306 10.8986 -0.0005  0.0174   0.0219   0.0455    0.0813   0.0000   440.7753       2.86594       18.1832      -1.69388      -2.35842      -3.33035      -1.73715     0.0646092      0.938797      -1.22738     -0.395465      0.573925     -0.529886     -0.397846      -1.03310     -0.587695      0.154133    -0.0974508      0.772710       1.06948       1.09311       1.25639       1.24755       1.31795       1.25421       1.21079       1.09114       1.03537      0.926897      0.810610      0.678170      0.587853      0.505521      0.412816      0.337760      0.268775
  36   9 2592.8103    2.2706  1.1796 11.6182 -0.0026  0.0176   0.0299   0.0470    0.0773   0.0000   441.5979       4.15828       17.0952      0.120374      -3.00713     -0.316709       2.71165      -1.54810      0.482305      -1.79291     -0.223944      -1.91343    -0.0218122     -0.261980     -0.305506      0.499012     -0.317500    0.00305051      0.782044       1.08206       1.15584       1.27129       1.30712       1.30941       1.30998       1.19784       1.15139       1.03392      0.934346      0.806395      0.717152      0.614751      0.522436      0.424370      0.345730      0.265006
  36  10 2762.8178    2.9512  1.1495 12.1647  0.0004  0.0172   0.0393   0.0467    0.0816   0.0000   440.5597       5.16666       16.9936      0.710114      -2.37793      -1.15606       2.49461    -0.0974227       1.05104     -0.247790       1.42702     -0.543406     -0.806515      0.402119      0.719306     -0.138262     -0.901368    -0.0571305      0.793563       1.06182       1.19377       1.32438       1.34065       1.31029       1.30377       1.22478       1.18770       1.04156      0.945070      0.812197      0.681481      0.608430      0.504157      0.414046      0.345348      0.263082
  36  11 2930.4081    3.8852  1.0810 12.6918 -0.0002  0.0162   0.0526   0.0436    0.0840   0.0000   440.7699       5.25629       16.6121       2.68311      -2.44549      -3.04184     -0.820569      -1.03951       1.00848     -0.812749    -0.0171043     -0.434956     -0.902449     -0.977736      0.382450     -0.477238    -0.0482688     -0.113339      0.724494      0.965796       1.04260       1.16935       1.21192       1.18813       1.15510       1.09948       1.04285      0.941327      0.862507      0.765255      0.649031      0.561980      0.458059      0.374885      0.311310      0.258071
  36  12 3094.4606    4.1831  1.1556 13.0401 -0.0016  0.0178   0.0563   0.0465    0.0845   0.0000   441.7560       5.58086       12.3557       1.68628      -2.93836      -1.96653       2.19973      -2.93237      0.988130     -0.732422      0.104130     -0.704221      0.708599     -0.767547     0.0857036     -0.999136     -0.100807      0.141027      0.793096       1.08532       1.17000       1.26177       1.29306       1.26212       1.29746       1.25245       1.17207       1.07604      0.919765      0.854942      0.676737      0.617710      0.492154      0.422323      0.329720      0.274340
  36  13 3255.3267    4.0581  1.5967 12.6958 -0.0009  0.0208   0.0453   0.0540    0.0621   0.0000   441.6218       5.78557       14.2186       2.17812      0.556168      -3.01284      0.236710      -3.60541      0.601677      -3.95155     -0.179125      -1.04170      0.223446      -1.15006      0.975658     -0.383915    -0.0241932     -0.107596      0.921893       1.26213       1.39053       1.52301       1.54494       1.55848       1.54036       1.42667       1.34444       1.24239       1.09901      0.971867      0.839396      0.731250      0.600465      0.507398      0.391373      0.319925
  36  14 3413.8965    3.3800  2.3330 12.2300 -0.0016  0.0257   0.0313   0.0669    0.0448   0.0000   441.0830       8.23001       12.3505     -0.756071     -0.175120      -2.29250      0.438082      -5.94474     -0.705243      -2.23268     -0.765455     -0.632753      -1.21256     -0.336029       1.44524    -0.0372158      0.489126      0.533305       1.15266       1.54207       1.71990       1.86161       1.92329       1.88793       1.85120       1.76660       1.65279       1.49199       1.38379       1.19999       1.06566      0.892009      0.765043      0.629515      0.510393      0.402181
  36  15 3571.0513    2.7865  3.6561 11.5633 -0.0008  0.0327   0.0206   0.0884    0.0365   0.0000   440.1517       13.7430       9.05440       1.41515      -7.42697      0.665858       1.00348      -2.23555       2.63449      -3.92067     -0.179960       1.01030      0.557341      0.546582     -0.444719       1.10978     0.0669360     -0.770990       1.47633       1.97671       2.21821       2.39012       2.43483       2.44293       2.38991       2.29357       2.13317       1.89766       1.74892       1.54949       1.36543       1.16439      0.977927      0.791223      0.654498      0.515941
  36  16 3726.9142    2.2869  5.1438 11.1963 -0.0007  0.0427   0.0147   0.1108    0.0296   0.0000   440.0145       4.71494       14.4019       5.40447       2.10059      -6.57479       1.99445       1.54536      0.378039      -6.67369      -3.62792      -2.07014     0.0270517      -2.57644      0.473952     -0.602730      -1.28926     0.0784872       1.84814       2.48423       2.73170       2.94921       3.05902       3.04628       2.99815       2.86574       2.71350       2.47547       2.22123       1.94779       1.69965       1.45482       1.21116       1.00599      0.821006      0.651667
  36  17 3881.7679    1.9085  7.2700 10.7232 -0.0003  0.0543   0.0105   0.1457    0.0275   0.0000   438.6981       11.9674       8.17798      0.938735      -4.48699     -0.534857      -2.92157      -10.3395       3.81134       2.98325       9.20648       3.66910       2.20426       1.50158       1.92388      0.979959     -0.352772      0.640578       2.40707       3.19067       3.52549       3.78670       3.90933       3.99971       3.77889       3.63759       3.48439       3.15055       2.86903       2.54467       2.20349       1.88020       1.57148       1.31836       1.05858      0.848201
  36  18 4035.7282    1.5716 10.0337 10.5147 -0.0000  0.0731   0.0077   0.2015    0.0248   0.0000   441.0305       9.23578       18.1310       3.10023      -5.51186      -14.3338       5.06939      -2.98905      -6.56723      -5.38311       5.24454      -7.47180      -1.13270       1.74346      -3.51785      -1.35198      -1.10397      0.780982       3.24112       4.28088       4.80778       5.18720       5.35370       5.31695       5.25659       4.95227       4.73787       4.24608       3.88055       3.41539       2.98176       2.56908       2.10601       1.75951       1.41500       1.14847
  36  19 4189.0172    1.2839 13.0101 10.3970 -0.0007  0.0990   0.0059   0.2656    0.0221   0.0000   440.2167       11.5045       5.57360       12.4091      0.483690      -22.9880       13.6909      -2.50408       3.58201       6.07103      -8.08559       1.29429      -9.09982      -1.24062       2.52102      -3.35808      -1.30431      -1.09176       4.39068       5.86691       6.54813       6.94843       7.35391       7.24627       7.15359       6.78494       6.38006       5.82649       5.22018       4.61549       3.98249       3.49820       2.93182       2.41393       1.95360       1.56008
  37   4 1697.6128    0.3209  0.3003  9.4730 -0.0022  0.0105   0.0083   0.0231    0.0276   0.0000   440.9409     -0.838111       19.2735     -0.239128      -2.58102      0.533913     -0.460879     -0.670454     -0.694748     -0.647913      0.737629     -0.105013     -0.357552    -0.0882575      0.259192      0.293936     -0.167957    -0.0129376      0.501222      0.648809      0.665028      0.725475      0.791702      0.820979      0.770121      0.680451      0.623197      0.614749      0.615362      0.483772      0.402290      0.382454      0.344036      0.282304      0.222814      0.167731
  37   5 1892.2297    0.5266  0.4913  9.6572 -0.0005  0.0118   0.0102   0.0290    0.0385   0.0000   440.6701       1.31721       19.5752     -0.418192     -0.799636       1.86714     -0.439459       1.23886      -1.32359     -0.322796      0.334895      0.177593      0.641964     -0.379523     -0.149643     -0.663217     -0.169885     0.0727912      0.533659      0.708897      0.825939      0.875569      0.898084      0.880514      0.830375      0.778987      0.761019      0.650223      0.609035      0.620530      0.545923      0.475431      0.416169      0.349652      0.283669      0.223239
  37   6 2081.1522    0.7932  0.7640  9.8588 -0.0041  0.0147   0.0126   0.0354    0.0567   0.0000   441.2153      0.301396       21.0025      0.593523      -3.25976       2.39996       1.50695    -0.0470035      -1.15957     -0.977948      0.406238      0.662374      0.772412      -1.25588     -0.128884     -0.599631     -0.421422      0.271901      0.640898      0.887787      0.968163       1.08202       1.04112       1.07244       1.03045       1.03594      0.934434      0.874944      0.752279      0.692398      0.600234      0.518724      0.446209      0.366751      0.296821      0.227154
  37   7 2264.3737    1.1948  1.0146 10.3674 -0.0010  0.0165   0.0166   0.0416    0.0731   0.0000   441.6445      0.747222       20.6285      -1.97007       1.19336      -1.57975      0.544848       1.27552     -0.172899      0.199044     -0.800352      0.922046     -0.306660     -0.439270      -1.25585     -0.129546     -0.301189    -0.0896110      0.719264       1.00121       1.06373       1.17182       1.16189       1.18476       1.15987       1.07375       1.03200      0.939895      0.859322      0.790461      0.709473      0.611245      0.532737      0.430897      0.360642      0.277169
  37   8 2440.7437    1.7535  1.1658 11.0374 -0.0008  0.0178   0.0229   0.0468    0.0827   0.0000   441.7819       5.02879       18.5998     0.0343158      -1.58444       1.54231      -2.21361      0.906538     -0.848242      -1.21769      -1.55397     -0.484590       1.77524      0.628252     -0.198540      0.174378     -0.136528      0.246046      0.752705       1.03122       1.08572       1.24235       1.26472       1.28972       1.22966       1.17857       1.11326       1.02618      0.932543      0.789353      0.722587      0.594340      0.524711      0.426672      0.349258      0.277913
  37   9 2613.4464    2.3330  1.2241 11.7614 -0.0016  0.0181   0.0304   0.0491    0.0745   0.0000   440.9710       4.65591       18.4515      0.345954      -1.74984      0.121350     -0.689506      -2.99270      -1.37760      0.160085      -1.00225     -0.435982      0.889365      0.603438     -0.665823     0.0915759      0.477600     -0.110545      0.825099       1.08408       1.21662       1.35152       1.40051       1.45400       1.37090       1.26484       1.22189       1.08333      0.978268      0.860651      0.729611      0.636055      0.538670      0.449341      0.368751      0.294455
  37  10 2784.6779    3.1215  1.0713 12.2785 -0.0026  0.0165   0.0423   0.0425    0.0855   0.0000   440.4860       4.36803       16.7421      0.900195     -0.835196     -0.899399       1.32449     -0.294424     -0.372664      -2.12777     -0.722002      0.782259      0.103988      0.744740     -0.649714     -0.351530     -0.468311     -0.202745      0.759526      0.975033       1.05011       1.17845       1.20064       1.22674       1.16427       1.12878       1.08059       1.00000      0.892397      0.772991      0.667768      0.595197      0.511031      0.413187      0.337014      0.271012
  37  11 2953.4645    4.0002  1.0791 12.5525 -0.0008  0.0160   0.0527   0.0411    0.0938   0.0000   440.4207       7.00125       19.0452       1.52061      -2.24621      -2.76419      0.752846      -2.28609       2.47704      -1.18686      0.319739     -0.269273    -0.0512001     -0.227632      0.171758      0.142220     -0.193613    -0.0494393      0.721458      0.955490       1.07512       1.17504       1.20761       1.19876       1.20930       1.11837       1.05522      0.964886      0.849456      0.763131      0.679047      0.581998      0.485158      0.394037      0.320491      0.265118
  37  12 3118.7202    4.2703  1.2365 13.0258 -0.0033  0.0178   0.0543   0.0474    0.0737   0.0000   439.7080       6.38883       18.0237       1.68950     -0.510701       1.44722     -0.378579      -3.45174     -0.188481      -1.39695     0.0946162      -1.27495      0.740926       1.12504     -0.589139     -0.880727    -0.0449512     -0.401427      0.788093       1.00988       1.14451       1.24050       1.23297       1.29258       1.25245       1.17645       1.11186       1.01753      0.937785      0.834455      0.726551      0.629513      0.526968      0.436544      0.363426      0.285879
  37  13 3280.8332    3.9586  1.7053 12.7079 -0.0005  0.0216   0.0420   0.0549    0.0544   0.0000   440.6845       8.92884       14.7649       1.30420      -2.49074      -1.46202      0.581660      -2.62051      0.524802      0.608284      -2.29423      0.662852     -0.301845     -0.592921     -0.454665    -0.0989092     -0.126192     -0.615256      0.920421       1.21696       1.37137       1.45680       1.51291       1.50424       1.49688       1.43655       1.36340       1.22739       1.12474      0.976754      0.847851      0.765081      0.619330      0.522013      0.428464      0.346294
  37  14 3440.6130    3.2774  2.4704 12.2140  0.0001  0.0265   0.0292   0.0694    0.0406   0.0000   440.6410       6.96591       13.3194       4.79914      -1.23251      -5.87018     -0.805171      -2.61674     -0.760322      -1.62010      -1.88961      -1.30804   -0.00510465      -1.64752      0.449615      0.646050     0.0759142     -0.547125       1.20502       1.63935       1.81022       1.99014       2.02846       2.03650       2.04260       1.92019       1.81287       1.62015       1.44220       1.28770       1.09923      0.946960      0.791106      0.657402      0.537431      0.428748
  37  15 3598.7211    2.7270  3.9495 11.4920 -0.0010  0.0337   0.0192   0.0925    0.0338   0.0000   440.0128       6.81009       15.0044       1.76919      -4.20530      -3.93588       5.43324      -4.59243       4.03664      -1.74045      -2.59105      -2.68621     -0.488653      -3.19222      -1.76823      -1.48882     -0.771022      0.249434       1.46479       1.93547       2.15269       2.34598       2.44719       2.43710       2.42326       2.26508       2.13387       1.94553       1.77518       1.56776       1.37312       1.18138       1.01322      0.837685      0.676499      0.540519
  37  16 3755.4761    2.2459  5.6591 10.9621  0.0001  0.0435   0.0134   0.1173    0.0296   0.0000   438.9512       9.20092       19.4450      -1.91743      0.506834     0.0845173     -0.628867      -5.26787      0.516010       1.85319       2.48387      -2.98853     -0.781658      0.507722     -0.802841      0.133471      0.548793     -0.797868       1.88080       2.52459       2.75386       3.02142       3.11216       3.09705       3.02850       2.93628       2.71300       2.51888       2.28321       2.04763       1.79737       1.53528       1.27941       1.08787      0.883627      0.709911
  37  17 3911.0604    1.8166  8.0032 10.6734 -0.0006  0.0579   0.0096   0.1593    0.0262   0.0000   433.3071       9.76836       13.9742       4.81255       2.19946      -6.59781       1.75155      -5.60448       5.42959      0.578542      -2.04997      -5.31218      -5.06460     -0.209246     -0.231959       3.86390     -0.766134      0.404207       2.48252       3.27417       3.64064       3.91893       4.13909       4.06559       3.95576       3.84615       3.56831       3.36673       3.00304       2.70146       2.35823       2.04449       1.72908       1.42175       1.15943      0.939651
  37  18 4065.8593    1.5200 10.8783 10.4573  0.0000  0.0783   0.0070   0.2170    0.0241   0.0000   443.1787       14.2235       5.92279       9.42339       5.36642      -3.50305      -1.43012      -6.01269       6.41737      -3.60971      -1.69850     -0.600338       2.32041      -1.66792       1.28737       1.31740      0.683952     -0.209428       3.31855       4.37727       4.89896       5.31818       5.47203       5.58913       5.40574       5.13518       4.87568       4.49336       4.03901       3.62467       3.15952       2.73781       2.28749       1.90441       1.56009       1.24509
  37  19 4219.9707    1.2467 13.6936 10.3498  0.0004  0.1032   0.0055   0.2768    0.0210   0.0000   428.7534       3.41007       13.1232       1.53200       1.21753       1.78874      -2.82112      0.743404      0.466216      -2.79772      -4.55370       2.22360       3.67410      -2.06258      0.657549     -0.440214     -0.744145      -3.98038       4.28071       5.80122       6.55321       7.08709       7.34738       7.41355       7.26137       6.85585       6.46384       6.01298       5.34788       4.77415       4.12552       3.58240       2.99950       2.48390       1.99755       1.61689
  38   2 1262.5486    0.0897  0.0707  9.4535  0.0203  0.0153   0.0070   0.0178    0.0187   0.0000   441.4401     -0.394088       20.3111      0.228989     -0.595127     -0.125355      -1.11905       1.53061     -0.231055     -0.525931      0.199378   -0.00446287     0.0530324     -0.223448      0.291507      0.562262     -0.194721    -0.0935747      0.629262      0.675670      0.744153       1.11990       1.07242      0.788432      0.986849       1.23438      0.881890      0.630284      0.762613      0.753905      0.548047      0.389383      0.414363      0.392018      0.257424      0.217793
  38   3 1501.5447    0.1923  0.1453  9.4410 -0.0157  0.0078   0.0080   0.0194    0.0211   0.0000   441.2459     -0.131697       20.5167      0.502288      -3.23106     -0.332808       1.27978    -0.0151794      0.331135     -0.789310    0.00780831    -0.0946918     -0.300615      0.124537     -0.294122     -0.124267     -0.251922   -0.00866348      0.379418      0.467372      0.534829      0.589061      0.727312      0.671203      0.662639      0.612259      0.558057      0.496876      0.423471      0.391552      0.340655      0.289895      0.289819      0.231418      0.181844      0.154030
  38   4 1713.0231    0.3614  0.3272  9.4386 -0.0016  0.0106   0.0088   0.0232    0.0293   0.0000   441.6598      0.282040       21.2341      0.579750      -3.09645     -0.702451      0.160539       2.10886     -0.677748    -0.0422582      0.289088      0.310622     -0.110773      0.432832   -0.00355596      0.303583    -0.0290246     -0.198106      0.437873      0.607266      0.673695      0.640309      0.711022      0.679494      0.714357      0.726150      0.652745      0.609270      0.519020      0.481065      0.408586      0.358300      0.305793      0.260490      0.219824      0.181226
  38   5 1908.7834    0.5497  0.6176  9.5652 -0.0010  0.0141   0.0097   0.0325    0.0436   0.0000   441.4455     -0.226959       21.1199      0.881837      -2.69238     -0.358236      0.996558      0.637930      0.974517      0.330017       1.04028      0.275323     0.0215326    -0.0358575      0.629687      0.190063    -0.0454699     -0.170831      0.636600      0.880061      0.961048       1.03593       1.06033      0.982020      0.973080      0.883541      0.846450      0.777075      0.721418      0.666206      0.609690      0.565726      0.483244      0.429649      0.358506      0.267164
  38   6 2098.9748    0.8601  0.8203  9.8107 -0.0021  0.0143   0.0127   0.0367    0.0621   0.0000   440.4630       1.44110       18.6154     -0.713056      -1.85002       1.65725      0.721965      0.534139      0.361059      0.314297    -0.0191089     -0.398876     -0.235919      0.187034      0.279586     -0.610374     -0.519611      0.264187      0.606157      0.816179      0.874024      0.967417       1.00911      0.994041      0.959076      0.927540      0.879227      0.832102      0.758763      0.691069      0.584557      0.497524      0.415598      0.355862      0.301115      0.252863
  38   7 2282.9341    1.2770  1.0627 10.3198 -0.0012  0.0167   0.0170   0.0432    0.0791   0.0000   440.2572     -0.537810       20.3051      -1.56201      -2.57108     -0.992739       1.66219      -1.96164      -1.30126     -0.493079      0.558525      0.650393      0.515591     -0.147704     -0.529653    -0.0724722      0.299997    -0.0358702      0.714362      0.985680       1.08914       1.21776       1.24880       1.21596       1.18768       1.15022       1.07276      0.985997      0.887259      0.797215      0.662038      0.603054      0.507664      0.424349      0.346801      0.289358
  38   8 2460.0346    1.8093  1.2116 11.0108 -0.0003  0.0175   0.0227   0.0470    0.0785   0.0000   440.3078      0.646957       19.1844       2.54555      -1.06810     -0.969570       2.59430      0.153092     -0.434047      -1.68175       1.10716      -1.07676    -0.0784262     -0.305780      0.677035      0.303345     0.0953858      0.101131      0.746925       1.03617       1.13566       1.22442       1.23466       1.29303       1.24700       1.19871       1.11696       1.05087      0.924576      0.843463      0.712594      0.634556      0.512930      0.441317      0.359148      0.294912
  38   9 2633.8165    2.5062  1.1468 11.6815 -0.0020  0.0167   0.0322   0.0451    0.0855   0.0000   441.3365       2.34847       19.8793       1.17187      -3.96581      -1.49531      0.503488      -1.77719      0.344506      -2.33805     0.0891556     -0.721277       1.17013      0.746090    -0.0979879     -0.610892      0.470285    -0.0917729      0.719728      0.968110       1.04519       1.16289       1.16063       1.14252       1.13854       1.09654       1.04145      0.973791      0.908460      0.813881      0.700134      0.592021      0.493919      0.415741      0.345236      0.290278
  38  10 2806.1793    3.3217  1.1633 12.1740  0.0010  0.0165   0.0420   0.0448    0.0897   0.0000   440.4364       4.28452       18.0510      0.790168      -1.23772     0.0882621      -1.50756      -2.30846       1.63792     -0.487113      0.349001      -1.09109     0.0894234      -1.15405     -0.315027      0.593773      0.702955     -0.465741      0.721134      0.951670       1.03940       1.14777       1.19336       1.18861       1.18389       1.11558       1.04980      0.972980      0.900185      0.797876      0.666932      0.582633      0.493233      0.430748      0.357738      0.274536
  38  11 2976.1046    4.0523  1.0806 12.8377  0.0001  0.0158   0.0536   0.0436    0.0796   0.0000   440.1338       5.77921       17.9447       1.22967      -2.58131     -0.941972      0.564552      -1.09883       2.35577     -0.574940      0.389359      -1.18143     -0.342095     -0.328200     -0.347059     -0.581213      0.249574     0.0999171      0.700860      0.919144       1.00817       1.11234       1.14790       1.13902       1.11545       1.05140       1.02843      0.926059      0.830462      0.757321      0.672788      0.577389      0.484936      0.427135      0.354453      0.281232
  38  12 3142.5454    4.2963  1.2369 12.8828 -0.0008  0.0170   0.0527   0.0468    0.0765   0.0000   440.9072       6.44276       18.5860       4.35217      -1.95999     -0.934446      0.741913      -1.52535     -0.657839     -0.128926   -0.00444088     -0.198189      0.230607    -0.0383706      0.324544     -0.398574     -0.123234      0.273878      0.760501      0.979372       1.11494       1.24282       1.27420       1.29840       1.27308       1.19026       1.10574       1.00818      0.930115      0.832203      0.716936      0.608745      0.526973      0.423907      0.352207      0.285706
  38  13 3305.9274    3.8285  1.8745 12.5675  0.0001  0.0220   0.0381   0.0580    0.0496   0.0000   440.8613       10.5187       15.2433     -0.218862      -4.85427      -1.29027    -0.0416148      -2.33528       1.37935      -3.54702       1.42317     -0.377641    -0.0116096      0.350282      0.451557     -0.945310     -0.352650    -0.0736672      0.949168       1.27587       1.43189       1.54475       1.60206       1.59743       1.58856       1.48887       1.43260       1.31986       1.19389       1.04163      0.917684      0.787971      0.659586      0.543711      0.450934      0.367722
  38  14 3466.9742    3.1787  2.8239 11.9986 -0.0006  0.0278   0.0258   0.0723    0.0374   0.0000   440.8927       8.14913       17.3394       2.43626      -2.64232      0.201163      -2.11001      -6.51190      -1.18859      -1.98949      0.987384     0.0821936     -0.704517     0.0835183      0.413317     -0.869464      -1.01005      0.472464       1.21113       1.58824       1.76608       1.95180       1.99809       1.98826       1.91705       1.86140       1.73788       1.61026       1.47421       1.31123       1.17982       1.01823      0.863149      0.712442      0.597683      0.479777
  38  15 3625.9918    2.5828  4.1117 11.4959 -0.0001  0.0353   0.0178   0.0932    0.0310   0.0000   442.1765       10.0931       17.0144       1.25633       3.44079      -6.42762      -2.03539      -2.82189      -1.36647      -2.98118     -0.996869      -2.21226      -1.76906     -0.548338       1.38251      0.105496     -0.165773      -1.15225       1.49457       2.00645       2.22618       2.45874       2.44713       2.47739       2.41545       2.35280       2.21630       2.05615       1.90293       1.67497       1.44769       1.25224       1.06096      0.888005      0.731026      0.592225
  38  16 3783.5739    2.1215  6.2203 10.9442 -0.0007  0.0468   0.0122   0.1269    0.0273   0.0000   441.5775       13.6143       18.4095       2.52533      -1.93049      -2.83716     -0.567302      -4.65192      -2.67827      -5.80219      0.914205      -2.39500      0.265284      -3.58222      0.403749      -1.23278     -0.792422       1.15670       1.96443       2.57714       2.93066       3.12044       3.26202       3.21555       3.16872       3.07639       2.91750       2.69826       2.43808       2.19468       1.89883       1.65347       1.39194       1.17933      0.963938      0.781510
  38  17 3939.9236    1.7672  8.4634 10.6810 -0.0000  0.0601   0.0091   0.1679    0.0250   0.0000   440.8303       8.22369       11.1321       6.34046       2.69387       1.35239       8.14705      -2.00576       1.07442      -5.19665      -3.02624     -0.527783       2.26979      -2.49984     -0.804673      -2.40553       1.23326      -1.16353       2.53140       3.38213       3.73938       4.09096       4.29116       4.27020       4.22243       4.01854       3.75275       3.50948       3.14401       2.83640       2.43799       2.14592       1.80418       1.52418       1.23734       1.00518
  38  18 4095.4114    1.4517 11.4709 10.4385 -0.0002  0.0837   0.0064   0.2281    0.0230   0.0000   445.1361       16.0950       23.3591       4.00152       1.98994       2.92604       6.37911      -14.4405       2.27245      0.331799       2.17502      -3.44229      0.534677     -0.745671       1.40731      0.481435      -2.45768      0.359053       3.41472       4.66615       5.11126       5.55035       5.77102       5.79663       5.64512       5.53587       5.19454       4.76186       4.34768       3.87774       3.38579       2.93879       2.47254       2.08368       1.71078       1.37538
  38  19 4250.0481    1.1744 13.9253 10.3017 -0.0010  0.1081   0.0051   0.2847    0.0205   0.0000   430.1368       5.59985       14.6758       13.5016     -0.454116       4.09002      -4.78158      0.118364      -8.86250      -5.70989       5.87400       4.27131       7.42940      0.628430       1.50502      0.230758      0.217674       1.13324       4.35869       5.97151       6.63431       7.19350       7.48000       7.48664       7.31627       7.05154       6.63853       6.18176       5.53954       5.01773       4.39745       3.80182       3.22110       2.65700       2.18003       1.78901
  39   3 1516.0499    0.1880  0.1432  9.4527 -0.0083  0.0089   0.0076   0.0173    0.0207   0.0000   442.0232     -0.516574       19.3691      0.247625      -2.59529     -0.260607      0.891760     0.0383148     -0.126594     -0.391637      0.287781      0.166846    -0.0990712     -0.248988      0.232064    -0.0839443   -0.00100213     -0.249678      0.395897      0.521323      0.657482      0.602420      0.579947      0.582094      0.471060      0.496540      0.450841      0.481524      0.495792      0.431743      0.369958      0.359746      0.312628      0.245189      0.197344      0.168444
  39   4 1728.2535    0.3567  0.3383  9.4982 -0.0021  0.0097   0.0084   0.0243    0.0284   0.0000   441.4567      0.560258       20.4742      0.392768      -1.38988     -0.141736       2.06316     -0.178733    -0.0711867     -0.496931      0.184670     -0.391692     -0.409013     -0.383587     0.0106402      0.224491     -0.279658     -0.201079      0.422940      0.550115      0.622165      0.648660      0.689663      0.708373      0.714275      0.658487      0.641724      0.600432      0.528889      0.473338      0.402060      0.353724      0.283773      0.237582      0.212632      0.175795
  39   5 1925.1913    0.5852  0.6043  9.4979 -0.0006  0.0128   0.0100   0.0305    0.0458   0.0000   440.8191      0.432894       20.7800     -0.994568      -2.15350      0.184007       1.13285     -0.547802     -0.379192     -0.870747    -0.0666874      0.740554      0.695303     -0.693570     -0.205771     -0.134378      0.143356      0.179293      0.524021      0.708900      0.758824      0.828449      0.852375      0.866186      0.847378      0.783949      0.755510      0.673288      0.664767      0.607594      0.532521      0.462682      0.408393      0.320289      0.285528      0.229878
  39   6 2116.5737    0.8861  0.8192  9.8186  0.0001  0.0141   0.0129   0.0362    0.0653   0.0000   441.7931       1.88264       18.7419      0.978266      -1.04126     -0.511599     0.0153281      0.719394      0.158770      -1.49318     -0.656077      0.712332     -0.542098      0.483274     0.0742975     -0.528797    -0.0750233      0.102832      0.585833      0.794838      0.880825      0.936369       1.00630      0.994079      0.987879      0.940231      0.887110      0.802815      0.732793      0.664575      0.595722      0.513890      0.429789      0.370203      0.299561      0.237747
  39   7 2301.2952    1.3074  1.0271 10.5167 -0.0010  0.0158   0.0176   0.0423    0.0748   0.0000   440.4495       2.97356       19.9308      0.421128      -2.20701      -1.55965       1.10559     -0.195282     -0.636013     -0.405028     -0.625798    -0.0485427     0.0209197     0.0858407      0.491970      0.275616     -0.221521      0.293042      0.672345      0.896133      0.971057       1.08325       1.10221       1.09733       1.09123       1.03657      0.996121      0.932778      0.867929      0.744412      0.650370      0.559867      0.487438      0.402619      0.329742      0.275076
  39   8 2479.1067    1.8648  1.2606 11.0876 -0.0009  0.0176   0.0226   0.0464    0.0732   0.0000   441.3429       2.21144       20.4074       1.33697      -3.99573      0.222494     0.0256287      -1.38011      0.741612       1.37763      0.561291     0.0239547     -0.278604     -0.600871      0.191382     -0.215682      0.367560     -0.150969      0.747510      0.974735       1.08201       1.14521       1.21792       1.23177       1.24707       1.17082       1.08733      0.990209      0.927114      0.820677      0.739530      0.631868      0.529885      0.443666      0.362664      0.301166
  39   9 2653.9883    2.5167  1.2033 11.9454  0.0001  0.0175   0.0318   0.0465    0.0705   0.0000   442.1563       4.74649       18.4940       1.37452      -4.86826     -0.600545      0.803142      -2.62545      -1.18364      -2.43780   -0.00214953       1.10750      0.847077     -0.515623      0.468314      0.307121     -0.344991     -0.172708      0.733337       1.00933       1.10032       1.19210       1.18446       1.21064       1.19134       1.15712       1.09631       1.04031      0.918679      0.831265      0.725324      0.629262      0.553857      0.449940      0.381480      0.309773
  39  10 2827.4476    3.3496  1.0807 12.6253  0.0009  0.0163   0.0444   0.0436    0.0708   0.0000   442.7327       2.47991       19.5063      0.480823      -2.74423       1.16427      -1.14424     -0.158412      0.438517       1.46433      0.445887     -0.270262     -0.686353     -0.485241       1.54962     -0.897290     0.0723809      0.422533      0.691856      0.897281      0.963272       1.07211       1.12302       1.13009       1.09211       1.07508      0.992917      0.920973      0.842196      0.756845      0.666138      0.571524      0.512942      0.423199      0.344316      0.284086
  39  11 2998.2862    4.0340  1.1982 12.6088 -0.0019  0.0172   0.0493   0.0428    0.0873   0.0000   440.8991       7.74820       16.7058       2.64339       1.24813     0.0135384     -0.799494      -1.55281     -0.372623     -0.835479      0.270031       1.22708      -1.25579      -1.29811     -0.600789     -0.458359     0.0456735     -0.148632      0.705922      0.949649       1.04674       1.13732       1.15724       1.15875       1.12941       1.09779       1.01442      0.951837      0.898412      0.815816      0.715674      0.622645      0.544055      0.438236      0.371629      0.294619
  39  12 3165.9276    4.3639  1.3687 12.8770 -0.0026  0.0184   0.0505   0.0477    0.0691   0.0000   441.1548       5.43028       16.9269       1.32869      -1.09585      -1.12888       1.99528      -2.45426      -1.88824      -2.69396     -0.596146      -1.43149      0.327709     -0.550649     0.0485002      0.103396      0.177117      0.845830      0.746404       1.01746       1.12082       1.25403       1.23095       1.28044       1.24193       1.17890       1.14394       1.04403      0.938319      0.856516      0.753900      0.642994      0.568659      0.458993      0.377502      0.320961
  39  13 3330.6241    3.8171  1.8719 12.5683 -0.0007  0.0220   0.0379   0.0565    0.0512   0.0000   441.3559       6.09412       19.4920       1.26772     -0.240387      -2.64945       1.49500      0.495730      0.769645      -2.13438      -2.62637      0.597983       2.19351     -0.681929      0.246735      0.876941   -0.00211784      0.807077      0.931244       1.26599       1.41105       1.54234       1.60769       1.62188       1.59854       1.53101       1.40997       1.28836       1.17670       1.04829      0.936367      0.802358      0.678317      0.578231      0.473196      0.385984
  39  14 3492.9550    3.0683  2.9200 12.1642 -0.0004  0.0288   0.0251   0.0771    0.0341   0.0000   443.6060       13.4038       14.1809     -0.414920      -2.06802     -0.134856      -2.97002      -5.29812      0.204710     -0.161032    -0.0636708      -2.68015      -1.19720      -1.62461      0.926997      0.453504      0.158152     -0.497298       1.18824       1.57743       1.77229       1.93455       1.95985       1.99538       1.96892       1.87516       1.79045       1.65338       1.49699       1.34510       1.18740       1.03525      0.875570      0.730559      0.615314      0.507070
  39  15 3653.0895    2.5087  4.6326 11.4191 -0.0006  0.0376   0.0162   0.1006    0.0288   0.0000   440.1707       11.1089       16.1115       4.91498     -0.923659       2.65507      -2.75871      -3.65476      0.960706      -2.78537      -1.57496      -1.10392      0.507757     -0.957127      0.539157      -2.83009    -0.0725221     -0.504324       1.54349       2.08806       2.30431       2.51648       2.58655       2.63800       2.56498       2.44542       2.29936       2.14693       1.96622       1.78239       1.56735       1.37459       1.17511      0.978314      0.803246      0.654746
  39  16 3811.5272    2.0641  6.4096 10.9962 -0.0005  0.0483   0.0118   0.1291    0.0264   0.0000   438.0094       7.53563       19.7168      -1.57653      -6.77874      -6.63540       2.67369      -2.15714      -5.41728      -4.28487      -4.58606      -2.03139       3.74064      -3.40462     -0.754726       1.16338      -2.18831     -0.871400       1.99281       2.66823       3.01127       3.28500       3.33241       3.37183       3.32432       3.17560       2.97832       2.80033       2.53506       2.30208       2.01056       1.76243       1.48280       1.25608       1.04160      0.840751
  39  17 3968.6611    1.6990  9.1595 10.6012 -0.0012  0.0658   0.0082   0.1793    0.0250   0.0000   441.3612       16.8250       3.92094       12.9923      0.666124      -15.6522      -4.03880      -1.58894       11.3458      -4.32312     -0.324232       1.80640       2.72928      -2.33176       2.44432     -0.258062     -0.867101     -0.412091       2.67049       3.57255       4.01228       4.32788       4.52060       4.50094       4.46457       4.26926       4.08651       3.80687       3.43871       3.04710       2.69797       2.33716       2.01208       1.69461       1.36510       1.12557
  39  18 4124.9578    1.4041 11.9066 10.4492 -0.0006  0.0857   0.0061   0.2331    0.0225   0.0000   444.2363       8.32443       23.5104       5.95110       4.94488     0.0925437      -1.52621      -3.38290     0.0540758       3.33534     -0.580837      -4.85291       5.30326       3.32092      -3.67175      -2.01095     -0.617799     -0.643358       3.47043       4.64065       5.21150       5.63792       5.88652       5.89520       5.78852       5.59595       5.24316       4.92890       4.48310       4.01029       3.55803       3.04129       2.57800       2.19900       1.78850       1.45558
  40   4 1743.2547    0.3784  0.3292  9.4785 -0.0049  0.0096   0.0088   0.0220    0.0289   0.0000   441.4939     -0.180174       20.4505    -0.0326727      -1.69195     -0.543180       1.03744      -1.12828     0.0228747     0.0776349       1.05946     -0.747456      0.270677     0.0420245     0.0285074     -0.222732      0.118121     -0.115885      0.411390      0.534667      0.578447      0.648847      0.659454      0.676999      0.669598      0.642883      0.614198      0.548655      0.502132      0.465395      0.400604      0.339709      0.290482      0.269418      0.217386      0.182943
  40   5 1941.4085    0.5978  0.6497  9.5727 -0.0007  0.0131   0.0099   0.0321    0.0468   0.0000   440.8407     -0.561641       19.2483      0.875842      -1.99105     -0.176457      0.674697      0.141138     -0.389642      0.894011      0.368213     -0.627796     -0.859596      0.572568      0.239493     -0.148348     -0.490292     0.0355347      0.527335      0.716548      0.802820      0.861444      0.908024      0.907708      0.902223      0.870698      0.824955      0.761264      0.678568      0.607499      0.538590      0.469958      0.399721      0.347372      0.280455      0.237968
  40   6 2133.9520    0.9263  0.8135  9.9410 -0.0016  0.0138   0.0134   0.0344    0.0610   0.0000   441.2702      0.378166       19.5195     0.0142535      -2.94765      0.595762       1.43610      0.808523     -0.482949     0.0622317     -0.347880     -0.560171     -0.233619    -0.0867144      0.664054     -0.371616     -0.425105      0.103872      0.610860      0.767642      0.872873      0.919352      0.948739      0.967150      0.967699      0.930108      0.889697      0.853088      0.740789      0.673687      0.586672      0.488472      0.421099      0.372191      0.308827      0.256506
  40   7 2319.4008    1.3728  1.1658 10.4589 -0.0006  0.0171   0.0173   0.0445    0.0798   0.0000   440.1253      0.536960       19.9813       2.04518     -0.481289      -1.56695     -0.395377      -1.66715      0.781010     -0.324736      -1.99853      -1.94719     -0.311284     -0.411368    -0.0943322      0.506110      0.264116      0.117849      0.678597      0.916584      0.969505       1.10377       1.10098       1.14873       1.11087       1.07153       1.00552      0.985808      0.896777      0.797949      0.692052      0.597241      0.511890      0.439800      0.365369      0.302637
  40   8 2497.9714    1.8756  1.2264 11.3720 -0.0002  0.0180   0.0237   0.0465    0.0703   0.0000   441.7066       2.67379       18.6847     -0.226667      -2.86159      -1.39027      -1.80929     -0.188951     -0.137379      -1.56075      -1.12893      -1.24217     -0.768536       1.01694      0.635373     -0.178597    -0.0805519     0.0533712      0.758532      0.973698       1.04626       1.16663       1.21803       1.21863       1.21539       1.16151       1.14333       1.04679      0.959548      0.854935      0.740344      0.636150      0.545653      0.465206      0.384926      0.326803
  40   9 2673.9138    2.6559  1.2256 11.8366  0.0021  0.0173   0.0328   0.0453    0.0810   0.0000   441.5975       4.60976       18.8545       3.02314      -1.89853      -1.50661      0.346142      -1.60477       1.36345     -0.555821      -1.90851      0.813639       1.05035     -0.277566      0.830140   -0.00256902     -0.233392      0.244131      0.714923      0.940176       1.07553       1.15822       1.18364       1.17575       1.16364       1.15004       1.05487      0.989300      0.927222      0.827299      0.719901      0.636303      0.547845      0.457328      0.379946      0.310389
  40  10 2848.3956    3.4394  1.1400 12.3156 -0.0039  0.0160   0.0435   0.0435    0.0872   0.0000   442.7283       5.22636       19.0057      0.135526      -4.63603       1.45510      0.586222     -0.657665     -0.937692      -2.69809       2.39225      -1.05984      0.351581     -0.608482      0.731852    -0.0229460      0.271415     -0.439236      0.675813      0.889328      0.966434       1.06182       1.12445       1.11887       1.10597       1.05870       1.00679      0.924034      0.838563      0.759918      0.684552      0.598862      0.503112      0.420277      0.359334      0.287764
  40  11 3020.2378    4.2368  1.1803 12.8424 -0.0021  0.0160   0.0524   0.0454    0.0763   0.0000   441.7693       6.16960       18.4983       1.50304      -2.11484      -2.36196      -1.16379      0.480360     -0.954366      -3.95725      0.861959     -0.452174     0.0689965     -0.607590      0.346202     -0.591245     -0.694612     -0.286222      0.656130      0.870859      0.942854       1.04917       1.06194       1.08994       1.08329       1.04249      0.982582      0.918701      0.843509      0.748966      0.642216      0.579800      0.492693      0.431967      0.347667      0.283441
  40  12 3188.9012    4.2630  1.4915 12.6257 -0.0009  0.0188   0.0461   0.0480    0.0672   0.0000   441.0842       9.99063       17.9783      0.302897      -1.15608     -0.215137     -0.679059      -5.33862      -1.29079      -1.20605     -0.978132      -1.92885       1.68398      0.644227      0.757224     -0.487051     -0.510225     -0.663586      0.778860       1.03279       1.10071       1.23632       1.28641       1.29092       1.24512       1.21316       1.14402       1.09660      0.982432      0.892891      0.794674      0.698617      0.587031      0.485782      0.400129      0.333696
  40  13 3354.9450    3.7131  2.0000 12.3684 -0.0009  0.0217   0.0347   0.0583    0.0477   0.0000   440.9902       7.74056       19.9691       1.97910      -4.10687      -4.97272       1.20234      -4.85342      -1.24186      -2.21888      0.588558      -1.66747      0.800333     -0.616520      0.291144      0.321963      0.373122     -0.458246      0.902953       1.17236       1.31468       1.42064       1.45734       1.44647       1.44120       1.41025       1.35191       1.24926       1.14922       1.02470      0.909355      0.786389      0.671174      0.568877      0.473634      0.393592
  40  14 3518.4021    3.0049  3.3575 11.9072 -0.0013  0.0304   0.0223   0.0812    0.0321   0.0000   442.8362       11.9629       17.5357       4.53617      -3.04665      -4.00762       1.94582      -3.28185       2.19421      -4.44339       2.79085      -1.56158      0.130733      -1.01365       1.99461     0.0315765      0.384153     -0.177232       1.21273       1.64635       1.79278       1.91614       1.99660       2.03341       2.00594       1.94086       1.83638       1.71730       1.56315       1.44615       1.24839       1.08945      0.926681      0.785631      0.668255      0.545651
  40  15 3679.7911    2.4576  4.7691 11.2992 -0.0006  0.0377   0.0153   0.1004    0.0282   0.0000   437.2063       8.87800       15.2193       1.35964      -2.18011     -0.738099      -2.06716      -5.98865      -6.44012      -4.27314      0.784618      -5.54147      -4.53510      0.766000       1.00717     -0.306777     -0.457509     -0.783955       1.53888       2.02191       2.28735       2.45221       2.56968       2.58895       2.55532       2.45841       2.34920       2.14097       1.97315       1.78580       1.55883       1.37464       1.17987       1.00096      0.825807      0.676175
  40  16 3839.0961    2.0217  7.0105 10.8185 -0.0002  0.0501   0.0106   0.1359    0.0261   0.0000   441.9073       6.99628       22.5175       3.37148      -6.37761      -2.49643     -0.333423      -1.14465      -2.27894      -4.08645      -1.39491      -2.24871      -1.89046      -1.40237      0.934504     -0.505650      -1.53872      0.123351       2.02314       2.72540       3.00957       3.22888       3.35737       3.43037       3.37015       3.28107       3.08902       2.85514       2.61229       2.33788       2.08894       1.81898       1.54959       1.33236       1.11152      0.897488
  40  17 3997.1808    1.6795 10.1639 10.4913  0.0011  0.0709   0.0073   0.1901    0.0241   0.0000   439.8673       16.3468       11.4809       7.30296      -4.15971      -3.96336      -11.2153       2.48744       3.30402      -9.94732      -1.07284      -3.04933       2.80939       3.16168      0.930411       1.22479       2.82858       1.60490       2.78806       3.73988       4.18973       4.53177       4.68583       4.78924       4.66038       4.53614       4.30491       3.98155       3.63504       3.29671       2.90126       2.57462       2.18002       1.83821       1.54044       1.25671
  40  18 4153.9868    1.3775 12.3426 10.4093  0.0006  0.0887   0.0058   0.2403    0.0217   0.0000   437.8312       9.89725       19.6331       3.38261       4.33716       8.15581     -0.383434      -3.68642       6.83103       2.38774      -9.68367      0.494394    -0.0436479     -0.109568       1.64935       3.08404      0.490841       1.62310       3.43379       4.69618       5.27796       5.68761       5.90235       5.97066       5.89267       5.66419       5.35533       5.02206       4.55193       4.13335       3.62933       3.17516       2.74413       2.29885       1.90566       1.55367
  41   3 1544.3551    0.1972  0.1872  9.4427 -0.0025  0.0094   0.0066   0.0186    0.0209   0.0000   442.0134     -0.130858       20.9202     -0.301912      -2.28365     -0.511903      0.762896     -0.360793     -0.375147      0.258287     -0.214902     -0.522054    -0.0844907     0.0348429    -0.0706061      0.162717      0.122174      0.100676      0.425999      0.582693      0.602797      0.637301      0.605719      0.626609      0.707257      0.716984      0.693917      0.594762      0.528187      0.431493      0.377538      0.330483      0.281648      0.251640      0.201433      0.168391
  41   4 1758.0439    0.3874  0.3688  9.5484 -0.0014  0.0105   0.0085   0.0240    0.0297   0.0000   441.9846     -0.555232       20.8584     -0.762487      -3.41814    0.00950480      0.396462     -0.173130      0.496953     0.0155140     0.0765431      -1.09270      0.687729      0.158720     -0.395109      0.164742     -0.174253      0.171430      0.449440      0.592365      0.659381      0.717472      0.743954      0.823716      0.789322      0.762491      0.705639      0.636272      0.588227      0.542789      0.455450      0.373637      0.318982      0.271774      0.234143      0.204201
  41   5 1957.4523    0.6240  0.6466  9.7060 -0.0005  0.0137   0.0102   0.0305    0.0465   0.0000   441.1116    -0.0785160       19.2667     -0.946912     -0.657249       1.62121      -1.12410     -0.229156     -0.348522      0.154627     -0.339563     -0.314209     -0.322042      0.300536      0.240834      0.286169     -0.425022      0.222027      0.528128      0.698965      0.751926      0.854844      0.906625      0.915159      0.871601      0.813399      0.786178      0.756729      0.682068      0.597301      0.553274      0.478153      0.409173      0.361919      0.295189      0.245166
  41   6 2151.1680    0.9773  0.8309 10.0407 -0.0015  0.0138   0.0138   0.0343    0.0613   0.0000   441.7038      0.744071       21.9263       2.02841      -3.13897      0.121757      0.605379      -1.17744     -0.462820     -0.850755      -1.64130       1.41889      -1.13963      0.161563     -0.543628      -1.08203      0.352043      0.315255      0.535901      0.708843      0.796311      0.878201      0.924913      0.910038      0.887655      0.877040      0.811275      0.750084      0.697661      0.633072      0.560108      0.497906      0.437019      0.376019      0.316696      0.260366
  41   7 2337.2093    1.4212  1.1227 10.5515 -0.0026  0.0159   0.0179   0.0436    0.0781   0.0000   439.1640       2.75526       22.4236     -0.448693      -3.11251      -1.57178       1.70107      -1.06970      -1.10843     -0.333542     -0.737493      -2.01781      0.416406      -1.22691     -0.318162      0.187716      0.574627     -0.458781      0.648689      0.889581      0.982929       1.09808       1.13800       1.16451       1.12902       1.10286       1.02521      0.940081      0.850854      0.776127      0.687174      0.601331      0.494085      0.428669      0.354598      0.297784
  41   8 2516.6428    2.0154  1.2313 11.3266 -0.0011  0.0172   0.0243   0.0438    0.0710   0.0000   441.9298       2.31566       17.1334     -0.757929      -2.16106       2.63111      0.357137      -2.79275     -0.401637     -0.929476     -0.574812      -1.44318      0.211832     -0.298740     -0.544337      0.724111    -0.0336145      0.100767      0.695441      0.934402       1.02165       1.14674       1.15631       1.17406       1.14147       1.10192       1.02860      0.973931      0.914356      0.827020      0.710849      0.637298      0.548747      0.474883      0.401823      0.326786
  41   9 2693.6530    2.7919  1.1735 11.9989 -0.0009  0.0165   0.0344   0.0442    0.0829   0.0000   441.8374       4.10684       19.8063       2.87826      -3.52217       2.11018       1.69855      -1.47854      0.228758      -2.63879     -0.749984     -0.776392     -0.500780     -0.531753     0.0636555     -0.751123      0.234646      0.259533      0.692900      0.877931      0.971947       1.06574       1.10537       1.15739       1.12965       1.06100       1.00344      0.973444      0.883222      0.784250      0.679696      0.609614      0.522173      0.432556      0.378215      0.298769
  41  10 2869.1039    3.6200  1.1646 12.3733 -0.0012  0.0159   0.0437   0.0430    0.0891   0.0000   442.2727       4.46172       20.1242       2.51993      -2.53414      -1.16273     -0.351338     -0.808212     -0.517394     -0.381006      0.204481      0.264631     -0.504398     -0.368554     -0.827464      0.108523     -0.385473     -0.668190      0.657562      0.862580      0.956461       1.02130       1.06071       1.05248       1.05602       1.02160      0.996737      0.918995      0.847832      0.750836      0.666970      0.580808      0.508032      0.432543      0.359851      0.305458
[truncated: 755,939 more chars]
