# Supplementary material for: Global-Mode Analysis of Full-Disk Data from the Michelson Doppler Imager and the Helioseismic and Magnetic Imager
Source: Sol Phys. 2018 Jan 31;293(2):29. doi: 10.1007/s11207-017-1201-5 (PMC6566312; doi:10.1007/s11207-017-1201-5)
Supplement: Supplementary file 3 — (TAR 230.0 MB) [file 11207_2017_1201_MOESM3_ESM.tar › MDI/mdifdvwap.4202]

   0  15 2228.4130    1.0814  1.1954  9.5200  0.0000  0.1963   0.1921   0.6714    1.7407   0.0000    -0.0000       0.00000       0.00000       0.00000       0.00000       0.00000       0.00000       0.00000       0.00000       0.00000       0.00000       0.00000
   0  16 2362.8112    1.3535  0.6624 10.7597  0.0000  0.1578   0.2888   0.5970    0.5169   0.0000    -0.0000       0.00000       0.00000       0.00000       0.00000       0.00000       0.00000       0.00000       0.00000       0.00000       0.00000       0.00000
   0  17 2496.0355    2.0333  0.7760  9.6114  0.0000  0.1052   0.3605   0.7224    3.3595   0.0000    -0.0000       0.00000       0.00000       0.00000       0.00000       0.00000       0.00000       0.00000       0.00000       0.00000       0.00000       0.00000
   0  20 2899.0975    3.5595  0.4990  7.3761  0.0136  0.0914   0.6049   0.2318   11.7454   0.0000    -0.0000       0.00000       0.00000       0.00000       0.00000       0.00000       0.00000       0.00000       0.00000       0.00000       0.00000       0.00000
   1  14 2156.5839    1.1605  7.1082  9.1567  0.0900  0.3206   0.0453   0.7346    0.2230   0.0000   628.6188      -4.19997       0.00000       0.00000       0.00000       0.00000       443.610       198.949       0.00000       0.00000       0.00000       0.00000
   1  15 2292.0004    1.4160  0.8447  3.0759  0.0000  0.0778   0.1574   0.4080  557.7891   0.0000   418.3487       31.6035       0.00000       0.00000       0.00000       0.00000       94.6980       46.1083       0.00000       0.00000       0.00000       0.00000
   1  16 2425.6786    1.4691  1.0947  9.5270  0.0000  0.1445   0.1147   0.2563    1.6629   0.0000   292.5066      -76.7376       0.00000       0.00000       0.00000       0.00000       211.158       81.4898       0.00000       0.00000       0.00000       0.00000
   1  19 2828.2408    3.3991  0.6179 11.7846  0.0000  0.1023   0.3158   0.2020    0.7127   0.0000   473.1845       30.5833       0.00000       0.00000       0.00000       0.00000       149.605       52.8858       0.00000       0.00000       0.00000       0.00000
   1  20 2963.3451    3.8800  1.3422  9.1198  0.0053  0.1223   0.2742   0.3884    5.6241   0.0000   434.8311       19.6257       0.00000       0.00000       0.00000       0.00000       129.788       89.1167       0.00000       0.00000       0.00000       0.00000
   1  21 3098.2280    4.3333  1.1080 10.7623  0.0000  0.1164   0.2938   0.2559    4.1024   0.0000   421.7766       43.0887       0.00000       0.00000       0.00000       0.00000       112.071       93.8306       0.00000       0.00000       0.00000       0.00000
   1  22 3232.9794    4.1972  2.0328  2.2445  0.0000  0.1508   0.2373   0.4272 1000.0000   0.0000   411.1947       59.4799       0.00000       0.00000       0.00000       0.00000       205.955       91.9383       0.00000       0.00000       0.00000       0.00000
   1  23 3368.5734    3.7145  2.5663  2.5198  0.0000  0.2286   0.1689   0.4537 1000.0000   0.0000   704.1758       97.7364       0.00000       0.00000       0.00000       0.00000       300.563       132.914       0.00000       0.00000       0.00000       0.00000
   1  24 3504.3410    3.2311  3.4015  5.2822  0.0000  0.1866   0.1333   0.5642  216.0508   0.0000    78.7531       138.628       0.00000       0.00000       0.00000       0.00000       206.499       139.675       0.00000       0.00000       0.00000       0.00000
   1  25 3639.8835    2.8476  4.6864 -1.3054  0.0000  0.2175   0.0960   0.7961 1000.0000   0.0000   467.3286       173.390       0.00000       0.00000       0.00000       0.00000       274.693       158.336       0.00000       0.00000       0.00000       0.00000
   2  12 1945.8281    0.5858  1.1072  8.9927  0.0000  0.1238   0.0395   0.3058    0.3841   0.0000   516.8129       28.6589       50.0099       12.8645       0.00000       0.00000       113.644       77.2510       52.6115       12.8783       0.00000       0.00000
   2  14 2217.5272    1.0372  1.1205  7.7572  0.0000  0.1112   0.0593   0.1840    3.0263   0.0000   412.8558       52.8082       15.9918       13.3072       0.00000       0.00000       76.7076       60.0849       44.9222       13.6668       0.00000       0.00000
   2  15 2352.1913    1.2302  1.0040  9.9854  0.0000  0.0999   0.0752   0.1943    0.5276   0.0000   498.2235       6.41509       48.5918      -1.30793       0.00000       0.00000       83.1452       65.5374       30.1095       11.0889       0.00000       0.00000
   2  18 2754.4921    2.9260  1.1627 -4.4002  0.0000  0.0724   0.1901   0.2350 1000.0000   0.0000   430.1575       17.3603       9.15932       1.79265       0.00000       0.00000       53.5430       47.6415       23.5773       9.46130       0.00000       0.00000
   2  19 2889.7425    3.1750  0.8906 11.9968  0.0000  0.1066   0.1931   0.1556    0.5090   0.0000   415.3881       131.993       20.5091       16.3839       0.00000       0.00000       97.7997       71.3843       32.3772       8.43645       0.00000       0.00000
   2  20 3024.8849    4.2188  1.1023 -3.2835  0.0000  0.0661   0.2437   0.2151 1000.0000   0.0000   427.7712       60.0506       2.23035       7.70485       0.00000       0.00000       52.1384       42.3406       21.6277       8.29860       0.00000       0.00000
   2  23 3430.9440    3.4400  2.9442 -2.0920  0.0000  0.1146   0.1229   0.3635 1000.0000   0.0000   345.5456      -30.8390      -24.6537      -5.05345       0.00000       0.00000       77.6292       65.8903       42.5880       15.9512       0.00000       0.00000
   2  24 3566.8417    2.8923  3.3713 -3.1506  0.0000  0.1443   0.1013   0.3658 1000.0000   0.0000   366.0875       47.3596       9.88345       7.58944       0.00000       0.00000       109.703       91.8234       46.8202       18.6900       0.00000       0.00000
   3  13 2137.7640    0.7328  0.5934 10.0236 -0.0041  0.0779   0.0544   0.1481    0.1938   0.0000   411.9814      -2.20708      -8.05095       4.38631      0.285111     -0.165153       34.7502       36.5589       26.0796       22.8021       6.89065       2.73091
   3  14 2273.3163    1.0582  0.6942 10.6516  0.0000  0.0657   0.0748   0.1538    0.2296   0.0000   412.1925       4.72913      -20.1303      -19.6788      -5.46851      -1.98768       36.6931       34.5393       23.3869       12.3659       5.49721       1.50607
   3  15 2407.6274    1.4005  0.9657 10.3325  0.0000  0.0729   0.0818   0.1724    0.4827   0.0000   394.0618       30.2169      -12.6482      -22.5735      -2.69035       1.00094       31.7025       34.2318       22.8168       19.5095       6.02710       2.53358
   3  16 2541.6552    2.0220  0.9082 10.7994  0.0000  0.0789   0.1160   0.1649    0.5740   0.0000   457.5679       46.3909      -7.91967      -14.7818       5.71204       3.49642       48.2779       47.1104       27.9334       14.3538       5.33103       2.10315
   3  19 2947.0354    3.7580  1.0946 -1.7019  0.0000  0.0629   0.1994   0.1472 1000.0000   0.0000   418.3791       16.1229      -8.43610       8.33409       9.15713      0.967125       32.9974       32.2041       23.5798       12.4369       6.22250       1.75059
   3  20 3082.2778    4.2141  0.8214 12.4521 -0.0034  0.0622   0.2543   0.1469    0.5115   0.0000   454.0437       17.4379       51.0389       14.1305      0.843972      -3.46391       37.3442       34.5161       22.8993       12.2606       4.98965       1.29789
   3  21 3217.7682    3.9899  1.3145 12.1071  0.0000  0.0743   0.2037   0.1934    0.6373   0.0000   462.9992       51.7557      -20.0308       19.1532      0.193432      0.931034       36.1321       35.1806       25.9811       17.1873       6.97077       2.29649
   3  22 3353.6825    3.4529  1.5321 12.2658  0.0000  0.0784   0.1644   0.2299    0.3632   0.0000   406.7951       60.7645       13.2396      -5.51126      0.710782       1.40829       38.2899       37.5629       27.2816       17.5419       7.23452       2.42067
   3  23 3489.7475    2.9014  2.0352 12.1148  0.0000  0.0997   0.1399   0.2979    0.2720   0.0000   365.0617     -0.646790       1.39720      -1.24185       12.5151      -7.66532       46.9507       49.0885       35.9776       17.8780       9.90419       3.14790
   4  11 1914.7125    0.4787  0.3523  9.1379  0.0000  0.0598   0.0398   0.0859    0.1142   0.0000   431.8596      -7.41024       3.99250       9.64556      -1.00390       2.35090       29.6394       31.8645       22.3066       14.0840       5.76779       2.40637
   4  12 2051.7229    0.7412  0.5084  9.5903  0.0000  0.0516   0.0571   0.1239    0.1528   0.0000   439.8478      -6.95862     -0.409251       6.17049      -3.62154       2.51934       23.2852       26.3821       18.3224       11.8395       6.11024       2.84993
   4  13 2188.3347    0.8519  0.6127  9.5111 -0.0006  0.0524   0.0533   0.1338    0.2810   0.0000   433.9562       15.0514      -4.68914      -23.6132      0.424199      -1.30049       17.3730       17.9609       15.8670       11.8619       7.63303       3.27296
   4  15 2458.4674    1.5617  0.9368 10.3932  0.0000  0.0643   0.0783   0.1824    0.6873   0.0000   413.7285       54.2202      -11.9944       1.49589       18.6972       8.47480       25.3085       28.9252       20.7774       15.6381       8.90246       4.12643
   4  17 2728.4603    2.5046  0.6929 11.9584  0.0000  0.0603   0.1360   0.1294    0.2900   0.0000   430.6655      -20.5641      -7.42320       24.0549      -7.54356      -7.06914       20.0514       21.3761       20.0914       18.1234       6.38958       7.65494
   4  18 2864.2109    3.3955  0.7434 11.7743  0.0000  0.0492   0.1792   0.1188    0.5237   0.0000   424.5236       30.8786       11.4529       12.0288       3.85337      -1.52956       19.9856       19.0984       16.6340       10.9888       7.08564       3.06632
   4  19 3000.1801    3.7253  0.7076 12.2828  0.0000  0.0522   0.2103   0.1176    0.3681   0.0000   430.9051       48.1282      -15.8766       4.60825       11.1061       2.00828       20.5586       22.9734       15.3347       12.7452       7.04389       3.09645
   4  20 3136.0447    4.1664  1.2574  2.3382  0.0000  0.0709   0.2086   0.1572 1000.0000   0.0000   403.1758       58.6643      -26.9375       23.0052       1.16546       3.30969       30.3382       32.4880       25.2014       16.9553       9.77589       4.39254
   4  21 3271.8180    3.6478  1.0711 12.5870  0.0016  0.0690   0.2030   0.1849    0.4032   0.0000   415.5335       73.7798      -6.90466       13.3716      -14.1446      -12.0380       26.5930       27.1088       24.1954       15.3870       9.07045       4.48946
   4  22 3408.1367    3.3061  1.9622 11.7393  0.0000  0.0831   0.1422   0.2582    0.4123   0.0000   423.1124      -46.5973       33.5372       21.3259      -5.02555      -3.98953       31.3850       33.8526       27.9394       19.7214       11.1514       6.05264
   4  23 3544.5414    2.7004  3.1505 11.4728  0.0000  0.1160   0.0915   0.3077    0.2138   0.0000   425.1712       67.4697      -11.6383      -10.8460       10.3597      0.200796       44.8696       49.0531       40.0129       27.4527       16.6365       7.88986
   4  24 3681.7665    2.1907  3.4689 11.3355  0.0000  0.1321   0.0782   0.3631    0.1884   0.0000   505.2515       176.921       23.1310      -10.6754      -14.7511      -1.73903       55.3833       58.6869       47.3327       31.2523       17.2125       9.06749
   5  11 1960.5122    0.4643  0.5037  9.2260  0.0000  0.0432   0.0290   0.0955    0.1195   0.0000   454.6722       20.4684       5.03316      -2.52592       9.41872      -3.05344       14.5926       15.8372       14.6211       9.82022       6.18404       3.71882
   5  12 2098.5243    0.7379  0.4317  9.7027  0.0000  0.0337   0.0502   0.0877    0.1186   0.0000   454.6074       23.3854       9.32222       7.81359      -2.85275      -3.54046       12.5132       14.4016       9.47536       9.69782       9.68107       4.68831
   5  13 2235.3886    0.9565  0.6585 10.2866  0.0000  0.0401   0.0519   0.1161    0.1308   0.0000   431.3323       5.87008       30.5439      -3.10061      -11.2365       7.07645       13.1893       15.7096       12.9840       9.51853       5.78464       3.82187
   5  15 2506.0143    1.8119  0.8305 10.6665  0.0000  0.0516   0.0921   0.1380    0.3025   0.0000   420.2180      -7.33864       27.2426       15.1859      -18.3540       13.7165       18.3530       20.7590       18.0816       11.9604       7.16647       3.85103
   5  16 2641.2298    2.4028  0.6475 11.4770  0.0000  0.0415   0.1276   0.0994    0.2610   0.0000   455.4105      -6.11305       17.4515       5.01919       9.59989       4.26492       12.2560       14.6486       11.0006       9.42140       7.15322       4.34263
   5  17 2777.3392    3.0713  0.9735 10.5671  0.0000  0.0487   0.1348   0.1454    1.0493   0.0000   446.4281       38.7421      -3.98528      -6.33301       20.0590     -0.164896       14.4166       16.8100       13.6182       11.7247       7.72058       5.02797
   5  18 2913.6695    3.5153  1.0873  8.5736  0.0000  0.0649   0.1576   0.1623   15.9315   0.0000   419.7408       27.6413      -9.32371      -15.8302      -9.24232       4.41194       24.4280       27.3691       23.0493       15.6214       9.97780       5.48330
   5  19 3050.0441    4.0172  1.1803 12.2960 -0.0004  0.0632   0.1933   0.1887    0.7992   0.0000   408.3567       18.2671       7.85272       19.8616       6.04813      -2.74932       20.1068       23.6201       21.5134       16.5826       11.1708       6.28582
   5  20 3186.2854    4.3191  0.8024 12.8734  0.0008  0.0700   0.2282   0.1541    0.4802   0.0000   400.1986       27.7048       60.4563       38.0195      -2.90338      -2.22610       27.0829       30.1720       28.0402       17.7831       10.2225       5.39134
   5  21 3322.6701    3.3749  1.3947 12.5602  0.0000  0.0776   0.1550   0.2171    0.4240   0.0000   488.9664       103.964       17.8597      -5.20074       10.7223      -2.77196       22.2980       27.8800       21.9152       19.0024       12.8088       7.49420
   6  10 1866.1654    0.3905  0.4016  9.0983  0.0000  0.0356   0.0238   0.0796    0.0841   0.0000   452.4961      -11.1771       4.31419      -1.67822      -1.86585      -1.41633       8.19173       10.8268       9.29819       8.18963       5.37084       3.61501
   6  11 2004.0586    0.5845  0.4304  9.3208 -0.0039  0.0337   0.0364   0.0859    0.1067   0.0000   432.8175      -5.30234       15.5986       3.16516       7.40710      0.183688       8.85559       10.5197       10.5344       8.12447       4.95112       3.39718
   6  12 2142.6039    0.6874  0.5410  9.6596  0.0000  0.0789   0.0405   0.0862    0.1173   0.0000   432.7413      -30.0697       23.6659       15.4314     -0.921909       8.77630       31.4707       41.6048       35.0215       23.7303       13.7620       6.35879
   6  13 2279.7285    0.9402  0.9002 10.1852  0.0000  0.0524   0.0436   0.1272    0.1550   0.0000   451.6993      -27.2099      -1.99885       19.5504       23.9645    -0.0575241       12.8908       14.5493       12.8126       11.8160       8.31022       6.26919
   6  14 2415.5402    1.4383  0.7885 10.6861  0.0000  0.0417   0.0631   0.1012    0.1460   0.0000   437.5909       4.01412       21.9084      -2.42970      -7.34265       2.17672       11.1483       13.7029       11.9569       9.54065       6.94393       4.40289
   6  15 2551.1061    1.8980  0.6870 11.5351  0.0000  0.0464   0.0906   0.0879    0.1370   0.0000   433.2230       10.5269      0.124254       11.8205      0.601622      -2.81685       10.6437       14.7209       10.5492       10.2054       6.99526       4.97286
   6  16 2687.1522    2.3689  0.8759 11.8117 -0.0004  0.0442   0.1011   0.1207    0.1668   0.0000   445.5389      -4.69454     -0.753533      -11.1448       5.67115       2.03138       10.9352       12.2582       11.7902       9.41440       7.71448       4.99099
   6  17 2823.6613    2.8862  0.7466 12.2515  0.0000  0.0404   0.1398   0.1123    0.1557   0.0000   432.6867       1.71435       2.94982       13.1428      -6.30747      0.935584       11.9359       12.4436       10.4704       10.2022       7.71314       4.62635
   6  18 2960.7375    3.5749  0.7933 12.5729  0.0000  0.0398   0.1656   0.1074    0.1771   0.0000   446.5102       16.8731       38.3181       7.21819       9.46062       9.24013       10.4506       12.4149       11.0571       8.75817       6.36788       4.55090
   6  19 3097.3789    3.9877  0.8604 12.4084  0.0029  0.0428   0.1776   0.1083    0.2534   0.0000   427.9327       37.8420       14.1151       25.4747      -6.89783     -0.627430       11.3529       12.4874       10.7683       9.54522       7.99647       4.73062
   6  20 3234.0681    3.8026  1.2872 12.8865  0.0019  0.0600   0.1597   0.1546    0.2348   0.0000   418.5223       38.8715      -24.5647       18.0877      -1.33742       7.45434       17.9394       20.6405       17.7749       14.6187       10.9649       7.32925
   6  21 3370.9790    3.7975  1.8651 11.4771  0.0000  0.0689   0.1181   0.1986    0.4772   0.0000   416.1375       25.3663      -11.9219       3.86408       13.2484      -3.65151       17.7811       21.0424       18.3636       15.8775       11.7998       7.73757
   6  22 3508.4717    2.9992  2.5060 11.4429 -0.0023  0.0898   0.0911   0.2564    0.3043   0.0000   469.6489       48.3211       43.2692       49.2110      -7.52426      -6.00356       24.0729       29.0863       27.3002       21.7110       14.7650       9.25140
   6  23 3646.2239    2.3699  3.2363 11.3404  0.0000  0.1191   0.0676   0.3223    0.2018   0.0000   466.1591      -36.2165       15.7714      -11.4149      -16.1859       31.1355       26.0993       35.3345       30.8030       27.8982       18.3618       12.5426
   7   9 1767.6731    0.3273  0.2141  9.1246  0.0000  0.0271   0.0263   0.0493    0.0672   0.0000   441.9028       2.04846       11.5432       1.20125       5.40928       1.44049       4.95128       6.91102       6.44248       6.42042       4.04746       4.71572
   7  10 1906.8736    0.4530  0.4077  9.1614  0.0000  0.0313   0.0270   0.0792    0.0875   0.0000   429.0038      -10.5194       8.76925      -1.88943      -7.93356      -5.18840       8.57702       10.5475       9.26059       7.17559       4.76006       3.89801
   7  11 2045.8885    0.6187  0.4760  9.4089  0.0000  0.0299   0.0318   0.0729    0.0934   0.0000   417.7536       6.03679       5.79190    -0.0722040      -5.86056       5.14820       7.10617       8.47121       8.91737       7.48444       5.15498       3.38264
   7  12 2184.5336    0.8690  0.6698  9.7584  0.0000  0.0371   0.0385   0.0984    0.1263   0.0000   434.2819      -3.67842       9.42183       3.80389      -1.43198       3.97866       8.58511       8.97336       8.56853       7.81541       6.02943       4.47165
   7  13 2322.1564    1.1522  0.8357 10.4107  0.0000  0.0464   0.0470   0.1015    0.1432   0.0000   424.0544     -0.703334      -2.03648      -5.46022      -5.28703      -2.30719       9.08674       10.7075       10.8155       9.87629       7.09243       4.95292
   7  14 2458.1747    1.6329  0.9204 10.6315  0.0000  0.0415   0.0634   0.1128    0.1635   0.0000   404.8220       4.18086       11.6325      -9.53323       4.15560       3.73887       9.24911       11.6119       10.6833       8.22225       6.94484       5.15328
   7  15 2594.2972    2.0275  0.7771 11.2605  0.0000  0.0372   0.0826   0.0970    0.1599   0.0000   425.7590       19.1409     -0.660976       13.9756      0.170710      -5.52188       8.94243       10.7024       9.59042       8.73477       6.32252       4.54812
   7  16 2731.2106    2.6037  0.7506 11.9606  0.0000  0.0393   0.1126   0.1071    0.1378   0.0000   448.4375       13.1283       7.16979       9.27845       8.00136       2.13742       9.70569       10.1031       9.54897       7.94092       7.67023       5.33914
   7  17 2868.3891    3.3617  0.6785 12.2671  0.0000  0.0327   0.1486   0.0943    0.1421   0.0000   426.2753       11.7051      0.586175       13.3631      -14.2194       3.69956       7.09268       8.88347       8.53518       7.29973       5.35056       3.89948
   7  18 3005.7446    3.5489  0.8829 12.7198  0.0000  0.0438   0.1452   0.1051    0.1495   0.0000   425.6678       27.9575       13.9518       21.2479      -12.8843       13.7984       9.79131       11.2952       11.8621       10.4290       6.84124       5.21760
   7  19 3142.8466    3.6349  1.2544 12.3576  0.0000  0.0497   0.1244   0.1411    0.1843   0.0000   441.1530       27.5650       20.1497      -9.35807       12.8822       10.6251       10.6374       12.9526       12.3359       10.9384       8.03491       5.80417
   7  20 3279.9406    3.4787  1.4285 12.3338  0.0000  0.0546   0.1166   0.1395    0.1622   0.0000   440.8549       35.9202       4.24065       18.5164       14.0401      -4.43422       12.2480       14.1230       13.6747       11.4776       9.45062       6.78112
   7  21 3417.5705    3.0218  2.0022 11.9250  0.0000  0.0662   0.0929   0.1852    0.1596   0.0000   429.7892       24.5985       4.88251       22.3434       10.5674      -18.3566       14.1904       17.4225       16.1759       15.0367       10.7368       8.31506
   7  22 3555.3584    2.6119  2.5125 11.5885  0.0000  0.0854   0.0759   0.2198    0.1750   0.0000   432.4855       58.0767       3.20986       9.93834       16.9494       9.52404       18.6062       22.9310       22.2684       19.2115       14.4896       9.78080
   7  23 3693.5874    2.2771  3.8627 10.8367 -0.0035  0.0995   0.0495   0.2906    0.1533   0.0000   444.0570      -37.9125       46.1148       30.7237      -3.47475       6.53012       22.0988       25.9297       25.4886       21.8066       17.2808       13.3256
   7  26 4109.1383    1.3025  8.8340  9.9618 -0.0008  0.1955   0.0239   0.5808    0.0858   0.0000   481.6494      -40.5915       118.203       31.4423      -9.85570       9.45535       41.0254       50.3030       47.9268       42.0169       34.5228       25.9037
   8   7 1521.2500    0.1510  0.1326  8.9509  0.0000  0.0303   0.0164   0.0470    0.0496   0.0000   438.4082      -9.25322       8.48528      -1.81255     -0.882416       2.14289       7.60332       7.20316       5.73678       6.47759       6.34662       3.41836
   8   8 1665.7350    0.2505  0.2309  8.9749  0.0000  0.0267   0.0196   0.0631    0.0589   0.0000   434.9739      -9.46468       11.1294      -8.05695     0.0439390       1.14424       6.98770       8.84387       8.94861       6.74292       4.43901       3.17243
   8  10 1946.0482    0.5119  0.4548  9.1621  0.0000  0.0320   0.0249   0.0671    0.0991   0.0000   430.4484       5.44178       14.7040       4.60393      -4.23208     -0.542411       5.86432       6.42753       7.75306       6.62860       4.54247       3.86794
   8  11 2086.0768    0.6940  0.5916  9.6142  0.0000  0.0343   0.0314   0.0819    0.0960   0.0000   431.4849      -6.27012      -11.9922       1.87550      -8.67955      -1.91674       7.48477       8.95320       9.62625       7.11711       6.25878       4.52170
   8  12 2225.0966    0.9166  0.7107  9.8529  0.0000  0.0350   0.0372   0.0833    0.1166   0.0000   437.0880      -10.2292       21.8219      -5.44416      -9.43809       4.10039       6.75051       8.54257       8.38839       7.33692       5.99901       4.21155
   8  13 2362.8754    1.2628  0.7917 10.4045  0.0000  0.0392   0.0491   0.0893    0.1369   0.0000   424.8225       17.0936       21.2513      -7.91254       1.04940       5.12799       7.61349       9.68374       8.55143       7.68663       6.48649       4.86115
   8  14 2499.5414    1.6586  0.8032 10.9178  0.0000  0.0370   0.0628   0.0906    0.1384   0.0000   446.9628     -0.825317       9.65069       2.77418       2.08515       3.44654       8.38958       9.63009       9.31054       8.42843       7.35163       4.86349
   8  15 2636.1425    2.2734  0.8239 11.4133  0.0000  0.0345   0.0869   0.0958    0.1504   0.0000   441.8925       24.8216      0.682424      -12.4536       19.0989       11.1798       6.34886       7.78713       7.92012       7.10461       5.49148       4.49859
   8  16 2773.8027    2.6481  0.8799 12.1056  0.0000  0.0397   0.1005   0.1014    0.1382   0.0000   432.5063       10.1465       16.7163       6.63534     -0.134701      -2.87065       7.79530       9.72040       8.61162       8.21055       6.09372       5.30756
   8  17 2911.5621    3.2976  0.7383 12.6464  0.0000  0.0327   0.1276   0.0892    0.1228   0.0000   445.2789      0.695327       14.0521       4.93681       1.80220       4.00528       6.42413       7.63307       7.23701       6.84183       5.23470       4.17925
   8  18 3049.2294    3.7622  0.7250 13.0341  0.0000  0.0341   0.1499   0.0900    0.1215   0.0000   438.1934       5.53491       19.8488       18.3653       11.1093       1.84885       6.28699       8.31469       7.82686       8.01905       5.54262       4.08420
   8  19 3186.7540    3.6843  1.0043 13.1344  0.0000  0.0469   0.1356   0.1213    0.1306   0.0000   426.8239       12.9905      0.985805       9.23948       8.16499      -3.02516       9.79523       10.7367       11.1293       10.1088       8.20779       5.93039
   8  20 3324.5693    3.1176  1.1372 12.9319  0.0000  0.0534   0.1155   0.1331    0.1342   0.0000   446.3754       10.8310     -0.175079       27.4940      0.425559      -4.08295       9.69265       12.6262       11.6978       9.72871       9.14093       7.23594
   8  21 3462.4677    2.8694  2.1911 11.8430  0.0000  0.0714   0.0726   0.1813    0.1119   0.0000   438.6181       54.6719      -9.86855       17.7106      -9.43199      -6.61356       12.5640       17.1550       14.6263       14.2642       11.5118       8.54945
   8  22 3601.0387    2.5146  2.9686 11.4107  0.0000  0.0820   0.0582   0.2140    0.1151   0.0000   434.8035       30.7813      -11.0452       18.2504       21.7105       8.97021       15.4215       19.9351       18.6121       17.2804       13.1977       10.6027
   8  24 3878.5070    1.7771  5.3541 10.5829  0.0000  0.1278   0.0333   0.3594    0.0977   0.0000   481.3572       36.2818      -11.0794       20.4194       45.7896       13.4637       24.0906       30.1861       29.6144       24.8524       22.2445       16.5888
   8  26 4156.8123    1.1944  7.9388 10.1015  0.0000  0.1840   0.0228   0.5356    0.0741   0.0000   374.4112       18.1895       34.9888       41.9299       46.5206      -22.7108       35.4203       45.1913       43.8549       40.1657       31.7932       23.5535
   9   7 1557.6767    0.1855  0.1382  8.9146  0.0000  0.0205   0.0207   0.0551    0.0477   0.0000   431.9700      -8.90265       10.0771       8.73926      -2.34553     -0.516265       3.08800       3.59366       4.93228       3.49946       3.81029       2.81617
   9   9 1843.6008    0.3563  0.3890  9.1012  0.0000  0.0308   0.0187   0.0609    0.0696   0.0000   435.0155      0.674287       9.48657       5.00154      -5.34916      0.135946       5.66131       6.97300       7.48256       5.58872       5.61732       4.10030
   9  10 1984.1872    0.5513  0.4440  9.2287  0.0000  0.0289   0.0258   0.0575    0.1041   0.0000   440.0139      -5.21587       5.47260       4.09729      -2.29046      -1.03094       4.74809       6.07005       5.33897       5.73807       4.44307       3.66520
   9  11 2125.1398    0.7279  0.6587  9.4339  0.0000  0.0325   0.0285   0.0767    0.1286   0.0000   440.8690      -5.66268       14.1414       8.47191      -3.43690      -2.74550       5.17807       6.37434       6.32293       5.74514       5.04212       3.88487
   9  13 2402.4439    1.3008  0.8834 10.7467  0.0000  0.0453   0.0485   0.0932    0.1204   0.0000   437.2821       5.33674      -3.41532       7.51912       8.27659       2.17414       8.56463       11.7954       10.7889       10.0466       8.02687       5.71922
   9  14 2539.5287    1.7726  1.0149 10.9565  0.0000  0.0405   0.0598   0.1033    0.1425   0.0000   442.3572     -0.314693       15.7481       21.8779       3.13424       4.05067       6.91665       8.13513       8.39301       7.59813       6.63993       4.97991
   9  15 2677.0929    2.2614  0.7630 11.7942  0.0000  0.0331   0.0856   0.0889    0.1124   0.0000   440.9611       7.23608      -12.6322       2.45812      -2.14005      -1.25939       5.64701       7.26751       6.77637       6.20384       5.42639       4.34187
   9  16 2815.2012    3.0135  0.7909 12.2269  0.0000  0.0378   0.1121   0.0799    0.1259   0.0000   416.8371       19.4013       17.5956      -10.4581      -11.2032       6.23920       6.19743       7.74556       7.46354       7.25861       5.36923       4.85972
   9  17 2953.5625    3.5220  0.9222 12.1816  0.0000  0.0341   0.1227   0.1009    0.1551   0.0000   439.0624       15.1246       6.76997      -4.49542       2.72736       4.68739       6.41026       7.75943       7.65719       7.05716       5.72801       4.48854
   9  19 3229.6765    3.7960  0.8556 13.3782  0.0000  0.0376   0.1458   0.1055    0.1104   0.0000   427.2111       13.9440      -3.50701       18.2243      -7.24809      -2.62057       6.84847       8.97116       8.24076       7.97671       6.19839       5.03325
   9  20 3367.7780    3.0856  1.6526 12.6696  0.0000  0.0636   0.0881   0.1516    0.0970   0.0000   444.0796       3.09258       3.87400       9.80596       4.25166      -8.58313       9.66597       12.2563       12.6611       11.8014       9.16857       7.24043
   9  21 3506.2826    2.6277  2.2886 12.2340  0.0000  0.0751   0.0680   0.1934    0.0783   0.0000   440.7148       7.44325       9.85810       7.01996      -8.48645       1.61763       12.5628       14.2347       15.9471       13.7142       11.9372       9.49620
   9  23 3784.3202    1.7287  4.2794 11.3850  0.0000  0.1164   0.0404   0.3085    0.0668   0.0000   447.3567       43.1140       65.3716      -9.23952       6.22289      -2.45732       19.2189       24.7871       24.9853       22.0401       19.0428       14.8502
   9  26 4202.9320    1.0724  9.4068 10.0427  0.0064  0.2016   0.0194   0.5819    0.0575   0.0000   447.8421       108.366      -11.9581      -28.8668       9.21734       36.7824       32.3786       41.7374       41.9941       38.9227       32.5915       24.8133
  10   8 1737.7945    0.3046  0.2720  8.9443  0.0000  0.0285   0.0191   0.0520    0.0559   0.0000   435.4005      -5.77211       7.31574      -2.57186       5.73434       3.94176       5.09821       7.40237       7.56191       6.80588       4.89282       3.90937
  10   9 1880.0068    0.3946  0.3482  9.1023  0.0000  0.0243   0.0209   0.0579    0.0629   0.0000   437.2707      -3.16194       7.98418      -1.94891       4.85718       2.03164       3.37195       4.70736       3.72059       4.37392       3.79388       2.83307
  10  10 2021.4597    0.6360  0.4654  9.4826  0.0000  0.0254   0.0294   0.0706    0.0903   0.0000   439.4046       5.32409       10.3832       2.13668      -4.52140       3.13200       3.95402       5.43913       5.03663       4.97812       3.65210       3.23878
  10  11 2162.9333    0.8411  0.5428  9.7438  0.0000  0.0287   0.0358   0.0645    0.1368   0.0000   438.7346      -6.29977       12.1587       1.16149       3.39283      0.550104       4.62754       5.36252       5.25828       4.72984       4.48364       3.88741
  10  12 2302.8241    1.0856  0.6904 10.3203  0.0000  0.0325   0.0415   0.0800    0.1307   0.0000   423.5990      -4.97540       4.24998      -3.53448       3.11494       9.58111       5.54862       6.42181       5.83871       6.14507       5.17824       4.07831
  10  13 2440.8015    1.4183  0.9236 10.7969  0.0000  0.0363   0.0490   0.0986    0.1259   0.0000   437.2709      -7.49963       15.1066       12.1008       2.26232      -3.11132       6.23529       7.97577       7.98529       6.85961       5.92885       4.77402
  10  14 2578.6559    1.9321  0.8090 11.4456  0.0000  0.0319   0.0702   0.0919    0.1062   0.0000   435.1035      -5.15055       8.58394      -1.31752      -4.19639       2.25259       5.66547       7.39144       7.16372       6.65136       5.62743       4.53935
  10  15 2717.0245    2.4191  0.7267 11.9222  0.0000  0.0315   0.0887   0.0798    0.1032   0.0000   437.7290      0.715037       7.18951       11.4076      -5.70408     -0.738842       5.07640       6.60075       6.34690       5.94025       5.17911       4.01230
  10  16 2855.7066    3.3370  0.8224 11.7187  0.0000  0.0309   0.1095   0.0814    0.1499   0.0000   440.7422       4.44309       7.59778       10.5084       7.42121      -3.02665       4.63689       5.89198       6.09547       5.03429       4.72945       3.98196
  10  17 2994.5353    3.6860  0.8228 12.4922 -0.0002  0.0340   0.1236   0.0827    0.1256   0.0000   440.2536       7.43584       3.36644       9.15780       2.86184      -1.03685       5.87557       7.65563       7.97974       7.21424       5.83655       4.53850
  10  18 3132.9033    3.8235  1.0209 12.6187  0.0000  0.0384   0.1200   0.0945    0.1372   0.0000   440.3455       7.97890       2.99466       2.84754       11.5181       6.41998       6.10849       7.07908       7.04078       6.60206       6.11861       4.96821
  10  19 3271.3098    3.5874  1.3937 12.2738  0.0000  0.0453   0.0981   0.1156    0.1293   0.0000   439.4215       8.76767      -6.47056      0.245791       2.99046       6.97102       7.22414       9.26329       8.92074       8.83608       7.06022       5.98134
  10  20 3410.1980    3.0157  1.9703 12.1240  0.0000  0.0593   0.0764   0.1548    0.0971   0.0000   454.0930       11.5678       7.82350      -2.56188      -1.71746       6.77584       9.25051       11.1854       11.7559       11.3112       9.56281       7.37217
  10  21 3549.1293    2.5006  2.6199 12.0644  0.0000  0.0703   0.0578   0.2065    0.0679   0.0000   415.2135       26.6653     -0.369775      0.939794      -13.6209      -5.79722       10.2636       13.1778       13.3655       12.8249       10.4301       8.96446
  10  22 3688.4393    2.0908  3.6681 11.3293  0.0000  0.0876   0.0413   0.2373    0.0655   0.0000   439.3125       1.78511       6.66301       17.9699       9.38705      -21.4887       13.3876       17.4053       17.2159       16.6827       13.5455       11.3080
  10  23 3827.8760    1.7143  4.8234 11.0469  0.0000  0.1156   0.0339   0.3000    0.0630   0.0000   419.0880      -5.66581       36.8665      0.158556       5.28594      0.349805       16.5679       22.5988       21.2909       21.4276       17.4590       14.2842
  10  24 3967.8148    1.4080  6.4808 10.5746  0.0000  0.1354   0.0247   0.3848    0.0577   0.0000   430.9119       4.51446      -6.67071       11.3388       17.7177       13.5285       20.2696       26.4836       27.0829       24.7100       21.2084       17.3283
  11   8 1772.1909    0.3212  0.2360  9.0679  0.0000  0.0184   0.0192   0.0426    0.0537   0.0000   436.4350      -4.17512       15.4678      -3.63930      0.564995      -1.97506       3.18810       3.63628       3.68339       3.54960       2.56889       2.73830
  11   9 1915.3785    0.4230  0.4480  9.1555  0.0000  0.0260   0.0187   0.0630    0.0661   0.0000   433.5882       10.5781       15.5679      0.867140      -1.26504      -4.32247       3.73301       4.30288       4.71832       3.88682       3.86534       3.17810
  11  10 2057.9304    0.6468  0.5401  9.4162  0.0000  0.0279   0.0258   0.0653    0.0820   0.0000   432.5852      0.725522       20.9212       1.87658      -1.93084      -5.02993       4.53166       6.25999       6.08596       5.52585       4.60682       3.52329
  11  11 2199.8081    0.8971  0.6027  9.8588  0.0000  0.0284   0.0334   0.0669    0.1174   0.0000   435.9602       5.47042       7.25328      0.160369      -1.94623      0.796762       3.57847       4.74592       4.92019       4.92817       3.84659       3.48281
  11  12 2340.0336    1.2931  0.9934  9.9482  0.0000  0.0390   0.0446   0.1057    0.2827   0.0000   442.5709       12.2263       11.9879      -3.11859      -3.45214       4.88460       4.96165       6.93756       6.61601       6.55445       5.80959       4.75095
  11  13 2478.5069    1.5105  0.9343 10.8004  0.0000  0.0361   0.0510   0.0936    0.1846   0.0000   441.6751      -3.76086       17.1292       4.19814      -4.53680      -2.10061       5.13871       6.48346       6.66302       6.56947       5.53914       4.28376
  11  14 2617.0197    2.0020  0.8385 11.4935  0.0000  0.0355   0.0667   0.0822    0.1279   0.0000   429.9057       3.94730       5.59831      -5.27052       1.91421       4.16090       4.90642       6.56705       6.73620       5.94266       5.06847       4.22520
  11  15 2756.1659    2.6488  0.8133 11.9862  0.0000  0.0318   0.0870   0.0801    0.1088   0.0000   436.0553       11.1305       7.21937      -1.38403      -5.05042      -1.08233       4.15198       5.97381       5.30793       5.62216       4.36725       3.99112
  11  16 2895.4271    3.2803  0.8548 12.1494  0.0000  0.0311   0.1039   0.0786    0.1190   0.0000   434.7411       1.05940       8.48100       1.61703      -3.71911      -5.27659       5.02527       6.39156       6.53086       5.83767       4.97314       4.32975
  11  17 3034.5539    3.9413  0.8403 12.4581  0.0000  0.0327   0.1215   0.0719    0.1315   0.0000   439.2169       7.17572       16.3801       10.0843       7.97092      -2.84015       4.45151       5.94786       5.59804       5.48070       5.08359       4.05466
  11  18 3173.4929    3.9197  0.9994 12.7911  0.0000  0.0382   0.1211   0.0900    0.1218   0.0000   428.5043       11.0444       11.3127       20.3719      -4.82182       1.02688       5.08316       7.26095       6.49976       6.48095       5.40315       4.77104
  11  19 3312.3671    3.5461  1.3830 12.3427  0.0000  0.0421   0.0944   0.1129    0.1226   0.0000   424.8293       21.2125      -3.62736       10.9993       4.33104      0.531070       5.92425       7.23535       7.60535       7.71928       6.55834       5.20909
  11  20 3451.7304    3.0123  2.0234 11.7686  0.0000  0.0523   0.0679   0.1420    0.0967   0.0000   437.8403      -2.98116       13.3729       24.3566      -3.02094       7.09658       7.22894       9.28117       9.05046       9.23731       7.69887       6.43505
  11  21 3591.2561    2.4941  3.0156 11.5101  0.0000  0.0702   0.0477   0.1781    0.0692   0.0000   442.6307       18.6087       12.5773      -11.4140      -1.38104       17.4308       9.52944       12.2181       12.6344       11.8395       10.6578       8.58430
  11  22 3730.8461    1.9973  4.3324 11.1624  0.0000  0.0893   0.0353   0.2462    0.0590   0.0000   443.3510       11.0807       57.5183       49.2799      -10.9193      -14.8971       12.2337       15.8605       16.0476       15.1481       13.7884       11.3354
  11  24 4010.9352    1.3472  6.6344 10.6264  0.0000  0.1380   0.0240   0.3743    0.0531   0.0000   470.5957       20.5479       31.6281       30.2487       62.6039       6.90629       18.3836       24.3789       24.4670       22.6699       20.3020       17.3255
  11  25 4151.2392    1.1085  9.0070 10.2696  0.0000  0.1775   0.0194   0.5018    0.0503   0.0000   426.4440       9.72117       60.8523       41.9116       21.8787      -2.57890       23.4407       30.8671       32.2121       29.5072       26.3862       22.6088
  12   8 1805.7860    0.3330  0.3276  9.0434  0.0000  0.0225   0.0172   0.0547    0.0550   0.0000   439.7141       5.87050       8.68660     -0.664348      -1.07482      -1.29080       3.18909       4.31218       4.26492       4.03742       3.60027       2.72522
  12   9 1949.9785    0.5095  0.4066  9.2079  0.0000  0.0256   0.0237   0.0573    0.0689   0.0000   438.7009       1.63935       9.23504      -4.14185       5.70206       2.35559       3.62631       5.72872       4.70647       4.79154       4.23514       3.46144
  12  10 2093.6542    0.7204  0.4918  9.4732  0.0000  0.0368   0.0281   0.0555    0.0811   0.0000   434.8528       2.11634       6.43186       6.57360      -4.53191     -0.628487       6.52364       8.83819       8.87436       8.11908       6.98760       5.27793
  12  11 2235.8522    0.9732  0.5978  9.9953  0.0000  0.0256   0.0346   0.0627    0.0892   0.0000   433.3104      -1.78399       9.91097      0.230118      -7.79296      -4.03292       3.83607       4.68322       5.06713       4.28009       4.41895       3.69628
  12  12 2376.3687    1.4169  0.7887 10.2234  0.0000  0.0273   0.0459   0.0752    0.1729   0.0000   436.5875       7.20352       14.5309      -3.01914     -0.748529       4.32190       3.75909       4.61615       4.66977       4.44457       3.94896       3.41195
  12  13 2515.4628    1.7861  0.9364 10.8877  0.0000  0.0325   0.0599   0.0894    0.2213   0.0000   431.6895       8.57238       14.9639       3.04826       3.74768       1.29365       4.56709       5.35164       5.52329       5.78316       5.26690       4.16373
  12  14 2654.6485    2.3494  0.8091 11.2820  0.0000  0.0285   0.0780   0.0793    0.1985   0.0000   431.3352       9.34572       18.6757       9.26405       1.48912       3.49823       3.72991       4.75922       4.90136       4.66669       4.13135       3.40690
  12  15 2794.5767    2.6698  0.8104 12.0316  0.0000  0.0302   0.0850   0.0815    0.1313   0.0000   440.0367       10.6412       17.3959       1.77796       5.51738       1.97479       4.22132       5.47351       5.74039       5.09739       4.83580       3.70421
  12  16 2934.4128    3.6118  0.7139 12.6322  0.0000  0.0278   0.1202   0.0693    0.1064   0.0000   439.3492       5.26021       7.92748       4.77468       2.68188      -4.61110       4.28769       5.68728       5.83108       5.82982       4.95472       4.05279
  12  17 3073.9186    3.9180  0.8660 12.6157  0.0000  0.0313   0.1195   0.0776    0.1177   0.0000   438.0649       14.5185      -3.16384     -0.891201      -2.26346       7.23719       3.79542       5.22995       5.30074       5.22781       4.37037       3.77987
  12  18 3213.3354    3.8792  1.1176 12.5559  0.0000  0.0409   0.1068   0.0969    0.1324   0.0000   434.3332       10.7740       19.8753       15.6693       4.34146       6.67655       6.27517       8.07370       7.93054       7.52663       7.17971       5.59677
  12  19 3352.6848    3.2648  1.7216 12.2943  0.0000  0.0494   0.0782   0.1323    0.0902   0.0000   435.4130       8.18589       7.83680      -1.98939       9.21443      -6.63056       6.47393       9.26159       8.60966       8.53420       7.17117       6.23996
  12  20 3492.4692    2.8464  2.4476 11.7164  0.0000  0.0603   0.0572   0.1463    0.0787   0.0000   438.0631      -1.47470       16.7375       16.8784      -11.7879      -10.8526       7.60230       10.3935       10.0086       10.2010       8.94771       7.68564
  12  21 3632.4943    2.3673  3.3908 11.3759  0.0000  0.0706   0.0422   0.1893    0.0638   0.0000   455.2734       14.8276      -10.0053       15.2815       17.1894      -15.3153       8.82798       11.6518       11.5985       11.8017       10.5204       8.81643
  12  22 3772.7058    1.8207  4.7009 11.2204  0.0000  0.0950   0.0321   0.2647    0.0498   0.0000   437.9641       12.2457     -0.435561       3.85313      -10.7602       16.5329       11.6139       15.1372       15.5974       15.3772       13.3401       11.4943
  12  23 3913.0178    1.5245  5.6620 10.8567  0.0000  0.1105   0.0264   0.3080    0.0514   0.0000   456.1129       26.8410       11.7583       23.8775       32.1245       27.0871       13.5075       17.6793       18.1497       17.8391       15.6994       13.7716
  12  24 4053.3169    1.2723  7.2224 10.4931  0.0000  0.1346   0.0213   0.3880    0.0503   0.0000   405.2983       26.3402       10.1882       27.2351       38.5155      -23.0182       17.1983       22.6881       22.9767       21.7931       19.9829       16.8873
  12  25 4193.9861    1.0717  9.5744 10.1396  0.0000  0.1752   0.0181   0.4915    0.0501   0.0000   432.9115       1.46048       79.5390       1.13613       6.68344      -37.0007       21.4814       28.1822       28.6853       28.9318       24.9580       21.7172
  12  27 4476.5027    0.7517 13.4358  9.8298  0.0000  0.2771   0.0152   0.7887    0.0441   0.0000   441.6482      -32.3496       5.59478       17.0894       12.7954       34.2284       33.0577       44.6644       44.8630       44.7801       38.6070       33.8397
  12  29 4758.7306    0.4801 18.4113  9.6028  0.0000  0.5129   0.0104   1.3010    0.0333   0.0000   372.8916       94.9265       61.5794       59.3513       17.7790      -21.1235       63.4853       81.7301       86.4734       84.5811       76.1337       63.8376
  13   6 1541.1638    0.1697  0.1024  8.9105  0.0000  0.0204   0.0169   0.0331    0.0386   0.0000   433.8866      -2.53486       10.7099      -2.57813      -2.21731      -1.74581       2.03380       2.19392       3.61869       2.66762       2.21465       2.39860
  13   8 1838.6241    0.3786  0.3745  9.0202  0.0000  0.0219   0.0163   0.0488    0.0620   0.0000   435.4502      -6.05713       18.1101    -0.0750335      -5.91964     -0.213648       2.88220       4.09639       3.96001       4.17593       3.59286       3.09313
  13   9 1983.8514    0.5248  0.4231  9.2794  0.0000  0.0225   0.0207   0.0476    0.0663   0.0000   435.4436       2.82065       8.91073       6.14029      -5.18675      -3.09712       2.71503       3.17656       3.44470       3.43854       3.04767       2.63968
  13  10 2128.5378    0.7099  0.5413  9.7726  0.0000  0.0252   0.0262   0.0582    0.0699   0.0000   438.3068       3.01716       12.6627     -0.890713      -2.96202       1.83112       2.84876       3.93574       3.64806       3.73155       3.23799       2.93320
  13  11 2271.1249    1.0188  0.8931  9.8714  0.0000  0.0323   0.0302   0.0827    0.1034   0.0000   442.8782       4.36976       10.0124      -4.52257       5.51325      -2.26007       4.36693       5.52254       5.73830       5.30334       5.03288       4.02087
  13  12 2411.8478    1.3547  0.8722 10.5947  0.0000  0.0293   0.0421   0.0856    0.1033   0.0000   436.7371      -5.31786       2.38578      -2.90236      -8.98071     -0.412938       3.39002       4.59397       4.62894       4.78437       4.22012       3.52089
  13  13 2551.7794    1.8153  0.9470 10.9608  0.0009  0.0332   0.0539   0.0859    0.1707   0.0000   438.6931      -1.98032       19.2881       10.5318       5.74384       10.5461       3.93234       5.28014       5.30264       5.17434       4.67648       4.19110
  13  14 2691.6912    2.3511  0.9542 11.2115  0.0000  0.0319   0.0746   0.0859    0.2574   0.0000   433.5123       10.1747       8.44689       7.46332       8.43592      -2.28593       3.84841       4.64197       5.02435       4.78843       5.02288       3.72843
  13  15 2832.1710    2.9628  0.8101 12.0387  0.0000  0.0320   0.1001   0.0725    0.1763   0.0000   440.4911       10.1533       8.52452     -0.888787       2.95683       4.57197       4.58830       6.19858       6.15367       6.50452       5.89274       4.89912
  13  16 2972.6625    3.4795  0.6411 12.8995  0.0000  0.0241   0.1181   0.0621    0.1018   0.0000   444.0798       3.49013       10.6709       5.82520       2.78470      -8.68868       2.99121       3.79422       3.87618       4.10723       3.91321       3.06294
  13  17 3112.5568    3.6299  0.8621 12.8994  0.0000  0.0310   0.1119   0.0816    0.1043   0.0000   435.7764       2.84864       15.5828      -8.15845      0.246797       3.35781       3.61556       4.80481       4.55150       4.42800       4.29002       3.64246
  13  18 3252.4289    3.6854  1.2536 12.7457  0.0000  0.0403   0.0976   0.1003    0.1119   0.0000   445.1754       10.9308       16.3738       15.1337      -15.4510       5.12616       4.64571       6.44077       6.18414       6.03076       5.61278       4.97237
  13  19 3392.4689    3.0793  2.0187 11.9790  0.0000  0.0490   0.0645   0.1328    0.0825   0.0000   448.1535       14.9787     -0.993036       16.1822      -1.26554      -4.51013       5.51349       7.29086       7.26720       7.55245       6.74258       5.93364
  13  20 3532.7162    2.4977  2.5501 11.7005  0.0000  0.0587   0.0492   0.1536    0.0697   0.0000   438.8256       1.59855       16.7130       17.4579       2.93609      -12.6560       6.83398       8.75718       9.38044       8.94224       8.18045       7.43009
  13  21 3673.1799    2.1772  3.5812 11.2495  0.0000  0.0729   0.0373   0.1883    0.0602   0.0000   439.9890       5.63500       32.9371       25.6490       2.28428      0.370238       8.29377       11.3493       11.2800       11.3670       9.96029       9.09500
  13  23 3954.3815    1.4797  6.7310 10.5562  0.0000  0.1134   0.0225   0.3219    0.0520   0.0000   452.5123       29.8228      -12.0492       3.00694      -8.57293      0.465193       12.8573       16.9813       18.1016       17.3733       15.7919       13.7647
  13  24 4095.0121    1.2409  8.8200 10.2750  0.0000  0.1411   0.0188   0.4134    0.0502   0.0000   442.8405       68.5885       25.5003       24.3718       20.8054       20.7695       16.3091       21.1250       21.9127       21.7113       19.9537       17.2613
  13  25 4236.2099    0.9924  9.6440 10.1114  0.0000  0.1704   0.0166   0.4893    0.0471   0.0000   396.3679       62.3322       46.9305      -37.6019      -32.9515       29.8634       19.6217       26.1145       26.8716       27.3101       24.2599       21.4743
  13  26 4378.4100    0.8038 11.2218 10.0148  0.0000  0.2260   0.0165   0.6511    0.0449   0.0000   448.9794       24.4079       47.9705       29.0354       65.5516       5.87433       25.3261       32.3111       34.7592       33.3809       30.4739       26.9712
  14   7 1723.5125    0.2719  0.2699  8.9442  0.0000  0.0231   0.0146   0.0474    0.0455   0.0000   439.7319      -4.13478       7.97217       2.12050      -5.11204       1.42266       2.22896       2.40515       3.46418       3.23630       2.98192       2.61749
  14   9 2017.0384    0.5720  0.5591  9.3208  0.0000  0.0257   0.0198   0.0572    0.0734   0.0000   436.3426       1.54838       6.24407       3.18141       3.15895      -1.72808       2.63157       3.74378       3.87717       3.26270       3.53148       3.05070
  14  10 2162.5629    0.8190  0.6902  9.6471  0.0000  0.0258   0.0258   0.0684    0.0838   0.0000   438.0841      -2.86551       6.25670       5.92947       7.63148       1.10044       2.77562       3.58000       3.48742       3.61165       3.38737       2.89577
  14  11 2305.7194    1.0893  0.7811 10.0971  0.0000  0.0280   0.0320   0.0699    0.0913   0.0000   431.1941      -5.59547       15.4209     -0.796453     -0.308194      -2.77362       3.11743       3.93626       4.38597       4.49435       4.06109       3.52868
  14  12 2446.7878    1.4305  0.7396 10.9670  0.0000  0.0273   0.0450   0.0711    0.0831   0.0000   441.3578       8.25693       1.38874       4.50839      -7.71389       3.85192       3.36580       4.59006       4.63738       4.75789       4.14143       3.67690
  14  13 2587.3451    1.9148  1.1065 10.9368  0.0000  0.0355   0.0499   0.0822    0.1368   0.0000   443.9947       1.12704       8.14045       10.5769      -2.68536      -2.18319       3.84800       5.29064       4.94403       4.97378       4.79601       4.23012
  14  14 2728.2056    2.5267  0.9030 11.4592  0.0000  0.0319   0.0712   0.0746    0.1785   0.0000   445.2892       8.26654       13.0703      -4.17470      -6.00993       1.20546       3.32645       4.84112       4.62762       4.79431       4.59288       3.72738
  14  15 2869.2443    3.0829  0.9853 11.6872  0.0000  0.0328   0.0893   0.0796    0.2591   0.0000   435.3667       6.54777       15.9247       7.59221      -4.06599      -4.75276       3.31550       4.25962       4.84599       4.64929       4.02977       3.69694
  14  16 3010.2086    3.7405  0.8661 12.5744  0.0025  0.0299   0.1152   0.0793    0.1617   0.0000   437.4119       11.1580       11.4069       10.6616      0.599010       2.93549       3.75780       4.73021       5.05548       4.57252       4.22172       3.84431
  14  17 3150.5895    3.6465  1.0302 12.7702  0.0000  0.0356   0.1018   0.0835    0.1389   0.0000   432.4910       16.7829       11.3637       17.9019      -5.17589      -2.34208       3.53032       4.94854       4.96476       4.60631       4.68297       3.98805
  14  18 3290.9328    3.5083  1.4054 12.6066  0.0000  0.0435   0.0867   0.1005    0.1124   0.0000   433.9315       15.3843       19.9935       6.96859      0.411970      -3.68193       4.27317       6.07871       5.74087       6.14403       5.18011       4.87625
  14  19 3431.5503    2.8799  2.0509 12.1684  0.0032  0.0520   0.0625   0.1348    0.0792   0.0000   432.3622       20.6393       17.7709       10.9862      -2.58618      -1.63178       5.55286       7.27233       7.22977       7.67464       6.83788       6.01575
  14  20 3572.3202    2.4114  2.6881 11.7412  0.0000  0.0629   0.0470   0.1595    0.0689   0.0000   427.7534       9.41800       23.4032       16.4801      -2.97132      -5.71668       6.48556       8.67296       8.89596       8.92131       8.04738       7.09190
  14  21 3713.1723    2.0225  3.9740 11.1633  0.0000  0.0748   0.0336   0.1995    0.0593   0.0000   455.1708       20.8978       10.3283       11.9099       5.19742       10.0638       8.63211       11.2758       11.9968       11.4514       10.8959       9.19644
  14  23 3995.6642    1.3714  7.0055 10.5072  0.0000  0.1178   0.0217   0.3273    0.0516   0.0000   452.5173       30.0449       18.3936      -13.8091       29.6795      -17.2573       12.7186       16.9500       17.6214       17.4323       15.6700       14.3815
  14  24 4136.5341    1.1191  9.2831 10.2654  0.0000  0.1558   0.0184   0.4446    0.0492   0.0000   387.7691      -5.49381       84.8143      -17.2758      -27.0135       28.7886       16.7924       21.8487       23.8467       23.2229       21.1553       18.7567
  14  25 4277.9786    0.9414 10.9631 10.0593 -0.0013  0.1912   0.0168   0.5545    0.0478   0.0000   432.2130       23.0544      -41.8608      -19.5987       48.8070      -11.2874       19.9214       25.9444       27.8969       27.8738       24.8417       22.1414
  15   6 1601.0217    0.1836  0.2386  8.8160  0.0000  0.0219   0.0110   0.0501    0.0400   0.0000   434.7924      -1.08421       20.6452     -0.793203      -4.82341       3.65997       2.89468       3.12008       3.28049       3.29894       3.25992       2.58102
  15   7 1753.8005    0.2882  0.3262  9.0144  0.0000  0.0207   0.0136   0.0510    0.0480   0.0000   435.3270      -1.36356       14.7497       3.12257      0.200268      0.654476       2.15893       2.34799       2.71099       2.91567       2.83256       2.19411
  15   8 1902.3121    0.4612  0.4226  9.1196  0.0000  0.0204   0.0178   0.0487    0.0594   0.0000   435.7671       2.90400       12.0475       5.18898      -3.29545       2.27548       2.42221       3.08342       3.40985       3.37894       3.16637       2.71709
  15   9 2049.6508    0.6615  0.4498  9.4748  0.0000  0.0206   0.0238   0.0464    0.0731   0.0000   433.1445     -0.989144       19.3064       1.45499     -0.410697       4.76947       2.06402       3.01754       3.22472       3.89046       3.42377       2.74241
  15  10 2195.8329    0.9196  0.6093  9.8068  0.0000  0.0243   0.0291   0.0543    0.0834   0.0000   435.0572       2.01071       12.9277       1.62402      -3.23059      -1.46009       2.59197       3.34216       3.42910       3.16656       3.13655       2.70679
  15  11 2339.4513    1.2534  0.8154 10.2389  0.0000  0.0289   0.0346   0.0661    0.1016   0.0000   439.8216       5.27659       5.88271       5.37532     -0.206755       2.91460       2.97009       4.05207       4.16325       4.15647       3.71893       3.13836
  15  12 2481.0641    1.6683  0.8838 10.8494  0.0000  0.0289   0.0466   0.0739    0.0971   0.0000   438.0804       2.44731       13.0726       1.62740      -1.37622       1.12385       3.16142       4.18647       4.45363       4.27588       3.97486       3.18541
  15  13 2622.4280    2.0889  0.7591 11.4535  0.0000  0.0261   0.0599   0.0624    0.0911   0.0000   438.8661     -0.520183       12.9000       3.59032      -4.01656       1.65362       2.77653       3.56227       3.53641       3.70252       3.50488       3.16146
  15  14 2764.2047    2.5187  0.9370 11.8731  0.0000  0.0539   0.0680   0.0762    0.1080   0.0000   435.9881      0.641675       14.2565       2.94609      -3.58390      -1.29636       8.71488       11.2301       12.4382       12.7374       11.1095       7.35198
  15  15 2905.7704    3.0966  0.8611 12.3628  0.0000  0.0285   0.0872   0.0735    0.1321   0.0000   440.3546       4.72140       19.0726       2.34527      -3.18240       3.63103       2.90147       3.68962       3.91627       4.06643       3.74352       3.32261
  15  16 3047.1087    3.9185  0.9101 12.4259  0.0000  0.0301   0.1181   0.0753    0.2054   0.0000   433.8104       6.18474       6.58917       9.45368      -6.80128       4.01123       3.03305       4.06664       4.11224       4.25744       3.78744       3.44898
  15  17 3188.0766    3.6746  1.0532 12.9436  0.0000  0.0341   0.1094   0.0903    0.1441   0.0000   444.1032       6.43587       12.6522       5.67581       7.77556       2.38707       3.70196       4.91332       5.24412       5.51205       4.99312       4.48802
  15  18 3328.8696    3.4115  1.4513 12.3765  0.0000  0.0397   0.0830   0.1039    0.1418   0.0000   433.5821       5.37616       9.62307       9.95690      -2.44203       2.96379       4.16843       5.52450       5.82481       5.82950       5.66674       4.79131
  15  19 3470.0204    2.7470  2.3503 12.0200  0.0000  0.0535   0.0551   0.1474    0.0796   0.0000   445.6858       17.4731       25.5728       3.42202      -12.1422       4.52557       5.43953       7.28755       7.32478       7.49059       6.92456       5.98641
  15  20 3611.2666    2.3092  3.3352 11.4649  0.0000  0.0663   0.0396   0.1751    0.0669   0.0000   441.0339       8.36463     -0.828275       1.07995      -25.3570      -1.22769       6.42539       8.75995       8.78593       9.17903       8.21292       7.62343
  15  21 3752.5965    1.9700  4.6744 10.9316  0.0003  0.0782   0.0303   0.2129    0.0606   0.0000   438.6986       18.8538       13.2443       16.4939      -7.27340       2.74185       8.44703       10.3942       11.3857       11.1028       10.4506       9.43890
  15  22 3894.2791    1.5979  6.2996 10.5432  0.0000  0.0995   0.0227   0.2799    0.0538   0.0000   441.7695       25.7576       25.6514      -14.5551      -19.5631      -9.25238       9.70437       12.9569       13.7780       13.7308       12.9515       11.5725
  15  23 4035.7426    1.2753  7.4845 10.4805  0.0000  0.1214   0.0199   0.3556    0.0466   0.0000   423.8831       4.47740      -3.87527       17.6839       15.7174       18.1525       11.9612       15.5608       16.3284       16.9091       15.5508       13.8478
  15  24 4177.5803    1.0659  9.9875 10.1357  0.0000  0.1569   0.0168   0.4577    0.0469   0.0000   432.5321      -3.06891       36.2973      -12.3507      -27.7881       16.5792       15.6208       19.7305       21.2959       21.8551       19.6162       18.1151
  16   6 1629.5267    0.2098  0.1906  8.8688  0.0000  0.0150   0.0124   0.0362    0.0385   0.0000   438.0301      -1.92541       13.3632     -0.969618      -1.06627      -2.78155       1.79871       2.02178       2.00093       2.21806       2.06421       1.74400
  16   8 1933.1554    0.4504  0.4808  9.1522  0.0000  0.0228   0.0163   0.0550    0.0576   0.0000   438.0618       3.04211       14.5567       3.23926      0.556187      -1.28941       2.11150       2.70464       3.01404       2.75397       2.83117       2.49396
  16   9 2081.6247    0.7109  0.5405  9.3161  0.0000  0.0208   0.0235   0.0538    0.0810   0.0000   435.8432      -5.90587       14.4568     -0.687554      -2.04573      0.396185       2.10476       2.56410       2.81864       2.64639       2.61775       2.57692
  16  10 2228.4393    0.8858  0.7694 10.1288  0.0000  0.0289   0.0266   0.0656    0.0842   0.0000   432.9810       2.75047       14.0486       1.31051       4.64701       1.78239       2.65573       3.69751       3.86174       3.73687       3.59608       3.19585
  16  11 2372.6483    1.2373  0.7710 10.4702  0.0000  0.0272   0.0339   0.0630    0.0836   0.0000   434.0649       2.93792       13.9976       2.68344      -2.11603       1.74677       2.48691       3.34771       3.51784       3.48148       3.32293       3.01017
  16  12 2514.8486    1.7312  0.8917 10.8317  0.0000  0.0272   0.0447   0.0693    0.0972   0.0000   440.7732       5.78791       12.2349       2.31831      -2.49057      -3.81483       2.86969       3.73513       3.85068       3.89606       3.75525       3.23442
  16  13 2657.0170    2.2904  0.7561 11.6701  0.0000  0.0245   0.0647   0.0626    0.0876   0.0000   434.6443       2.76276       13.6858       5.74923      -3.87836     -0.538225       2.45250       3.22269       3.43373       3.62333       3.47803       3.01733
  16  14 2799.4940    2.8621  0.7812 11.9269 -0.0003  0.0253   0.0786   0.0614    0.0969   0.0000   431.4660       7.51587       7.96825       3.30853     -0.896968       1.12625       2.45692       3.08023       3.18623       3.34676       3.07489       2.74151
  16  15 2941.8083    3.3695  0.8417 12.4753  0.0000  0.0277   0.0910   0.0674    0.1033   0.0000   439.5885       6.59349       13.3631       2.21234      -5.62255      0.936831       2.45459       3.41245       3.37398       3.40270       3.31447       2.92898
  16  16 3083.5542    3.8022  0.7979 12.8359  0.0000  0.0277   0.1102   0.0672    0.1304   0.0000   442.6108       10.6343       15.8041       5.47208       2.06037      -7.59018       3.03565       3.68441       3.51230       3.60810       3.56573       3.15621
  16  17 3224.9968    3.6071  1.3993 12.3683  0.0000  0.0399   0.0921   0.1036    0.1779   0.0000   438.7285       12.1399       21.9974       8.76407      0.578191      -6.26689       3.52719       4.46171       5.34623       5.01734       4.68174       4.48663
  16  18 3366.4745    3.2664  1.6453 12.3652  0.0000  0.0440   0.0801   0.1183    0.1361   0.0000   437.8300       5.31189       8.13938       9.16511      -10.6716      -2.44484       3.97470       5.71544       5.58903       5.73089       5.54797       4.85235
  16  19 3507.9916    2.7130  2.5224 11.9221  0.0000  0.0545   0.0531   0.1461    0.0860   0.0000   430.7451       7.19761       21.5307       4.81653      -10.7038       1.42914       5.13739       6.85676       7.45918       7.15002       7.13108       6.30440
  16  20 3649.8537    2.2725  3.6223 11.3092  0.0025  0.0670   0.0366   0.1716    0.0682   0.0000   441.1450       7.94216       31.4761       23.4545      -18.5250       2.37498       6.33337       7.98177       8.86165       8.87455       7.98950       7.55971
  16  21 3791.6813    1.8348  4.6526 10.8768  0.0000  0.0766   0.0277   0.2163    0.0604   0.0000   420.2034       11.2015       29.4056       9.65872      -1.74061       15.3430       7.58172       9.53058       9.97772       10.4126       9.78162       8.81469
  16  22 3933.5878    1.5616  6.9265 10.3935  0.0000  0.1020   0.0208   0.2809    0.0537   0.0000   450.9343       18.2409       26.8329       20.0676       14.8252       11.1944       9.58447       12.1883       13.0269       13.3945       12.1938       11.3579
  16  23 4075.7184    1.2480  8.8283 10.2319  0.0000  0.1273   0.0175   0.3704    0.0469   0.0000   450.3743       30.7546      -3.06339      -4.83391      -7.66597      -1.11631       12.1375       15.7889       16.6770       17.0842       16.0237       14.7810
  16  25 4360.2860    0.8409 12.3947  9.9496  0.0008  0.2036   0.0146   0.6000    0.0430   0.0000   454.7693       18.9685       37.6768       6.27510       1.34948       36.6322       19.3817       24.8150       26.9531       26.7979       24.5687       23.2106
  17   7 1811.9764    0.3739  0.3312  9.0442  0.0000  0.0174   0.0153   0.0406    0.0483   0.0000   438.1553      0.156619       11.0391     -0.530272      -1.83129      -2.13994       1.67051       2.03344       2.07569       2.20856       2.36976       2.19325
  17   8 1963.3120    0.5021  0.4770  9.2983  0.0000  0.0222   0.0170   0.0448    0.0572   0.0000   437.3480       4.74369       15.7286      0.230186      -1.68392     -0.602399       1.97058       2.54369       2.62446       2.88181       2.41543       2.32255
  17   9 2113.0204    0.7376  0.5067  9.5966  0.0000  0.0197   0.0239   0.0468    0.0651   0.0000   440.3553      -6.54656       13.8341      -1.35232     -0.717755       1.84620       1.93172       2.43574       2.58787       2.66607       2.39128       2.35072
  17  10 2260.2915    1.0021  0.7104  9.8865  0.0000  0.0238   0.0278   0.0613    0.1019   0.0000   436.6240     -0.881143       9.51796       1.85384      -3.66569      -3.61514       2.19896       2.82864       2.95964       3.17520       3.13354       2.74564
  17  11 2405.0350    1.3361  0.8500 10.6517  0.0000  0.0276   0.0355   0.0663    0.0853   0.0000   436.2794       2.29631       11.5743      -5.53535     -0.828158       2.32912       2.64687       3.42419       3.71666       3.53030       3.42355       3.05953
  17  12 2548.1343    1.8240  0.8737 11.0005  0.0000  0.0262   0.0474   0.0675    0.0957   0.0000   441.8937      0.698812       12.7614       2.62664       2.77101      -3.87223       2.51927       3.43855       3.42881       3.62494       3.43517       2.98929
  17  13 2691.0832    2.4146  0.8547 11.5130  0.0000  0.0256   0.0615   0.0653    0.0936   0.0000   437.1404      -3.29092       22.6609       8.54841       2.14273       1.03002       2.52740       3.28418       3.28997       3.40346       3.20857       2.97575
  17  14 2834.3511    2.8736  0.8433 12.1322  0.0000  0.0260   0.0754   0.0669    0.0856   0.0000   437.3786       5.19062       7.15220       3.69213      -2.46298      -1.22921       2.37366       3.28138       3.18035       3.40068       3.19633       2.90810
  17  15 2977.2907    3.4990  0.9573 12.3478  0.0000  0.0274   0.0873   0.0723    0.1008   0.0000   437.9682       5.68770       15.0545       1.98435     -0.208227      0.810144       2.46970       3.31122       3.52355       3.54029       3.38773       2.92873
  17  16 3119.4355    3.6602  1.0367 12.6857  0.0000  0.0300   0.0915   0.0793    0.1188   0.0000   438.5453       8.17805       15.1012       12.7625     -0.686368      -1.41803       2.57372       3.51369       3.61515       3.71718       3.52136       3.10955
  17  17 3261.4669    3.6374  1.3571 12.5089  0.0000  0.0367   0.0873   0.0958    0.1440   0.0000   445.1457       6.12455       9.73960       3.01369      -5.10415      0.935316       3.17466       4.51313       4.42826       4.58192       4.52882       4.07326
  17  18 3403.5182    3.1631  2.0642 11.4250  0.0000  0.0435   0.0637   0.1172    0.2156   0.0000   434.3506       4.63511       12.3512      0.643965      -5.28281       9.76543       3.88399       5.09475       5.33529       5.42902       5.39574       4.63925
  17  19 3545.5475    2.7176  2.7482 11.5569  0.0000  0.0528   0.0504   0.1486    0.1062   0.0000   437.9010      -1.72178       11.0274       21.5389      -2.92218      -1.19633       4.79183       6.00149       6.73944       6.48870       6.44339       5.71959
  17  20 3687.8325    2.0974  4.0361 11.1656  0.0000  0.0712   0.0330   0.1865    0.0676   0.0000   446.1813       18.4561       19.6255       10.1030       7.01424       3.30512       6.83892       9.00100       9.60134       9.48002       9.06016       8.26619
  17  21 3829.9884    1.7025  5.3828 10.8194  0.0000  0.0864   0.0253   0.2425    0.0547   0.0000   444.8539       19.4668       5.36759       24.5897     -0.498828      -9.74066       7.60792       10.1024       10.7852       11.0821       10.3408       9.41569
  17  22 3972.2546    1.4524  7.5841 10.3071  0.0000  0.1067   0.0189   0.3045    0.0507   0.0000   423.3061      -6.23994       24.4428       28.7598       11.5757       4.22158       9.46782       12.1674       13.3800       13.5530       12.9718       11.8665
  17  23 4115.3836    1.1735  8.8027 10.1746  0.0000  0.1276   0.0165   0.3776    0.0458   0.0000   450.7020       18.7748       28.3307       27.1111       11.8483       1.09400       11.2810       14.7683       16.0039       15.9679       15.0934       14.2776
  17  26 4543.4295    0.6370 16.2901  9.7934  0.0000  0.3236   0.0104   0.8230    0.0328   0.0000   420.9131       65.1306       11.2052       40.6845      -4.76118      -34.1342       27.2639       37.3151       38.5951       41.2002       37.8244       34.7262
  18   4 1341.5206    0.0957  0.0577  8.8169  0.0000  0.0250   0.0121   0.0189    0.0309   0.0000   437.8621       4.23326       15.3830      0.141491      -3.08559       4.84494       2.07398       2.04545       2.99102       3.90377       2.35024       2.60330
  18   5 1518.7402    0.1682  0.1263  8.7518  0.0000  0.0273   0.0124   0.0312    0.0337   0.0000   436.1138      0.665355       15.9767       3.49946      -1.91570     -0.776794       4.83823       4.52254       4.23940       3.08334       2.12491       2.72173
  18   6 1683.6463    0.2842  0.2572  8.9435  0.0000  0.0158   0.0132   0.0376    0.0400   0.0000   439.4851      -1.96378       15.3258      0.715765      -5.66785     -0.112136       1.58852       1.95682       2.26283       2.19909       2.47070       2.05487
  18   7 1839.9693    0.3849  0.3745  9.1571  0.0000  0.0204   0.0153   0.0463    0.0487   0.0000   440.4085      -5.28660       15.9040     -0.964837      -2.14072       1.43630       2.39872       3.03396       3.24836       3.35076       3.26896       2.76605
  18   8 1992.8363    0.5656  0.5134  9.2722  0.0000  0.0224   0.0183   0.0493    0.0616   0.0000   432.9961     -0.726565       17.1486       4.04178     -0.837447      -2.81559       1.94980       2.59447       2.40342       2.51317       2.63624       2.63200
  18   9 2143.7167    0.7888  0.6486  9.6183  0.0000  0.0213   0.0224   0.0557    0.0694   0.0000   436.6639      -2.77147       17.2285     -0.316019       3.01929       2.64061       1.95597       2.43013       2.61698       2.41898       2.56348       2.28795
  18  10 2291.6437    1.1400  0.6772 10.1416  0.0000  0.0222   0.0324   0.0569    0.0866   0.0000   440.4155      -3.41570       13.2148       3.21205     -0.574482    -0.0761329       1.99009       2.61394       2.67506       2.83323       2.76038       2.31902
  18  11 2436.8615    1.4625  0.8899 10.7817  0.0000  0.0278   0.0382   0.0684    0.1020   0.0000   443.4869      -4.07946       16.1419      0.385123      0.993897      0.170604       2.32348       3.14335       3.28575       3.58764       3.29438       3.00600
  18  12 2580.8561    1.9894  0.9339 11.4344  0.0000  0.0264   0.0504   0.0756    0.0846   0.0000   437.2164       4.99284       15.6742      0.603911       5.25104     -0.554220       2.44263       3.20229       3.27415       3.21383       3.31276       2.98615
  18  13 2724.7410    2.5633  0.8781 11.5694  0.0000  0.0258   0.0622   0.0611    0.1021   0.0000   442.7417      0.328578       12.3684       4.29254       1.73088       3.68013       2.18560       2.83115       3.01508       3.06544       3.25225       2.78466
  18  14 2868.7120    3.1783  0.8807 12.1163  0.0000  0.0269   0.0778   0.0643    0.0943   0.0000   435.9644       12.3853       10.5254       1.04222       3.48510       6.47976       2.41392       3.86301       3.68306       4.11829       3.76971       3.65844
  18  15 3012.2108    3.7045  0.8670 12.7481  0.0000  0.0246   0.0950   0.0718    0.0824   0.0000   442.3701       5.01943       15.2388       1.75437     -0.401453       1.18389       2.15725       2.80879       3.06243       3.08217       2.89565       2.72141
  18  16 3154.9274    3.7935  0.9658 13.0878  0.0000  0.0287   0.0969   0.0757    0.0848   0.0000   439.9657       5.01982       7.69677       4.76754       1.28758       4.37313       2.60336       3.34844       3.54589       3.83017       3.55256       3.22390
  18  17 3297.4064    3.4638  1.4031 12.5365  0.0000  0.0351   0.0783   0.0918    0.1199   0.0000   433.0081       11.0017       14.7073       9.22156      -5.93170     -0.764426       3.15836       4.03527       4.38393       4.45183       4.44537       3.89140
  18  18 3440.1021    2.9828  2.2537 11.7881  0.0000  0.0448   0.0554   0.1246    0.1140   0.0000   438.5859      -3.30034       5.91707       12.9072       3.09880       1.23366       3.84477       5.06001       5.45894       5.61870       5.51448       5.01685
  18  19 3582.5929    2.4699  3.3179 11.2046  0.0000  0.0555   0.0394   0.1619    0.1014   0.0000   441.9910       12.5794       13.7629       8.38035      -5.31372       6.07658       4.95388       6.11937       6.76610       6.82211       6.59330       6.22831
  18  20 3725.3541    2.0269  4.7086 10.8716 -0.0000  0.0742   0.0286   0.1995    0.0688   0.0000   440.1660       11.9238      -14.3192       15.7222       5.10979      -12.4900       6.11370       8.26684       8.82308       9.16158       8.58375       8.03213
  18  21 3868.1734    1.7059  6.1299 10.5344  0.0000  0.0879   0.0220   0.2418    0.0568   0.0000   432.5164       20.5732       20.6772      -4.94106      -16.1688       6.38301       7.51793       9.57130       10.5903       10.7860       10.3531       9.65305
  18  22 4010.7851    1.3996  8.3347 10.2437  0.0005  0.1123   0.0174   0.3253    0.0482   0.0000   457.3978       8.89105      -3.15407     -0.296528      0.258990      -4.41480       9.34147       12.7123       13.2629       13.7774       12.9430       12.3325
  18  23 4154.0145    1.1407  9.7419 10.0960  0.0000  0.1316   0.0150   0.3906    0.0433   0.0000   434.7401       16.6523       16.9466       9.11273      -12.1193      -12.5162       11.1554       14.6418       15.5532       16.5351       15.7919       14.1215
  18  24 4297.0900    0.9341 12.5478  9.9868  0.0012  0.1818   0.0134   0.5420    0.0400   0.0000   429.6454       25.9040       32.4598       19.9895       21.6277       26.3421       15.3194       19.6712       21.8320       21.8075       21.1453       19.5750
  18  25 4440.0398    0.7476 14.3477  9.8937  0.0000  0.2453   0.0116   0.6684    0.0361   0.0000   417.1943       35.1137       4.09947      -1.54265       31.4780       21.5199       19.9196       26.9069       28.8768       30.4230       27.7282       26.0565
  18  26 4582.8154    0.6019 15.0135  9.7762 -0.0033  0.2854   0.0106   0.7877    0.0331   0.0000   386.4007       28.6319       69.7348      -21.6059      -4.63700       45.7313       23.7900       30.3700       33.2759       34.9255       31.5163       30.6368
  19   4 1364.3208    0.0974  0.0833  8.8676  0.0000  0.0289   0.0104   0.0252    0.0305   0.0000   438.0485       1.71447       17.4075     0.0269716      -3.38368     -0.393585       2.56462       2.38338       2.29888       2.54257       3.84174       3.08475
  19   6 1709.3431    0.2572  0.2354  8.9974  0.0000  0.0155   0.0122   0.0344    0.0394   0.0000   440.0177     -0.481564       15.3586      -1.84285       2.37333      -2.32708       1.45730       1.99132       2.02939       2.07293       2.43529       2.06987
  19   7 1867.2915    0.4271  0.3916  9.1659  0.0000  0.0179   0.0149   0.0398    0.0486   0.0000   437.2714      -5.30208       13.4196      -2.79919      -2.75654      -1.58738       1.35735       1.97979       1.90736       2.13672       1.99096       1.84656
  19   8 2021.7828    0.6094  0.5642  9.2670  0.0000  0.0210   0.0179   0.0486    0.0673   0.0000   438.2059      -4.38062       14.4629       2.43978      -5.44354      0.446752       1.75513       2.21362       2.25155       2.25772       2.32493       2.19222
  19   9 2173.7914    0.8648  0.6780  9.6528  0.0000  0.0232   0.0238   0.0582    0.0738   0.0000   439.2267     -0.395702       14.2311     -0.870531      -3.57630      0.905537       2.28271       3.25025       3.52133       3.84697       3.74082       2.99833
  19  10 2322.3451    1.1538  0.7995 10.1598  0.0000  0.0252   0.0287   0.0610    0.0797   0.0000   440.1817      0.334842       17.0010       6.73406      -4.91512       2.91530       1.92226       2.80803       2.80443       3.07287       3.06774       2.67866
  19  11 2468.1332    1.5489  0.9237 10.7725  0.0000  0.0262   0.0383   0.0704    0.1044   0.0000   436.2032      -3.24262       18.5943       3.53559       2.18145     -0.378128       2.06080       2.75179       2.78344       2.98595       2.83430       2.58453
  19  12 2613.1150    2.0146  0.9244 11.4324  0.0000  0.0272   0.0501   0.0695    0.0958   0.0000   439.7590       3.57018       11.5737       1.34034       1.43954       1.47329       2.12740       2.85495       3.13805       3.14267       2.96839       2.88981
  19  13 2757.9613    2.6347  0.9874 11.7515  0.0000  0.0278   0.0605   0.0666    0.0945   0.0000   441.5795       2.46687       6.11866       3.45117      -2.40417       1.20960       2.28206       3.05715       3.23301       3.37873       3.04645       2.85859
  19  14 2902.5834    3.2297  0.9230 12.2162  0.0000  0.0247   0.0774   0.0689    0.0912   0.0000   436.9986       10.4858       10.3262       5.94459      -4.98103       4.51126       2.05308       2.59147       2.85957       2.87782       2.72098       2.49451
  19  15 3046.5231    3.8030  0.9468 12.6116 -0.0011  0.0262   0.0901   0.0679    0.0918   0.0000   439.3305       11.9907       7.77207      0.454936       4.43044      -3.72235       2.31488       3.26769       3.32696       3.57578       3.72202       3.22249
  19  16 3189.9233    3.6359  1.1029 12.8815  0.0000  0.0309   0.0861   0.0829    0.0905   0.0000   438.9101       9.02679       7.01732       8.35866     -0.952355       6.61079       2.60359       3.64925       3.66502       3.85014       3.80849       3.60283
  19  17 3332.9101    3.3767  1.6165 12.2892  0.0000  0.0375   0.0665   0.0964    0.0897   0.0000   438.4689       9.57699       10.9708       4.08352       5.37828       4.01020       2.94749       4.05070       4.29918       4.29715       4.39762       3.92512
  19  18 3476.1264    2.7376  2.3143 11.9086  0.0000  0.0466   0.0499   0.1233    0.0837   0.0000   436.9936       10.7288       19.9280       15.2665       2.59047      -1.82821       3.71298       5.04010       5.28969       5.57235       5.20749       4.95421
  19  19 3619.3959    2.3682  3.7114 10.9735  0.0000  0.0576   0.0345   0.1608    0.0877   0.0000   435.5528       17.7480       9.54017       2.37902      -4.75958      -5.47226       4.75930       6.08115       6.59775       6.89564       6.57725       6.20185
  19  20 3762.4059    1.9073  5.5030 10.6378  0.0000  0.0757   0.0237   0.2152    0.0600   0.0000   433.7837       3.68867       23.9102       10.2995       6.53861       3.32068       6.11640       7.97071       8.48432       8.93512       8.54239       8.00708
  19  21 3905.7353    1.6197  7.1211 10.2861 -0.0008  0.0936   0.0187   0.2606    0.0521   0.0000   448.2004       11.8633       23.3302       18.3542       14.3146       1.11026       7.51141       9.96694       10.8944       11.0104       10.7509       9.76453
  19  22 4049.0163    1.3293  8.4935 10.2812  0.0000  0.1141   0.0163   0.3263    0.0415   0.0000   435.1115       9.47169       14.9076       8.58036       7.76397       14.8861       9.00793       11.6520       13.2475       13.2892       13.0377       11.9042
  19  23 4192.2624    1.0820 10.1657 10.0357  0.0006  0.1390   0.0142   0.4032    0.0417   0.0000   439.7696      -1.09095       21.8899       15.4477      -4.57204       1.95361       11.0235       14.2249       15.9940       15.9821       15.5417       14.8203
  19  25 4479.5408    0.7204 15.6439  9.8012  0.0001  0.2564   0.0097   0.6973    0.0323   0.0000   423.3193       24.5022       7.49297      -15.5436       18.9609      -11.8645       19.7169       26.5939       28.7924       29.8555       28.4719       27.1100
  20   5 1566.5384    0.1920  0.1717  8.8451  0.0000  0.0130   0.0110   0.0351    0.0340   0.0000   437.3859     0.0248237       17.1772     -0.362368      -1.94826      -1.14111       1.30036       1.85911       1.78351       2.04399       2.47223       2.31528
  20   6 1734.2098    0.3156  0.3354  8.9032  0.0000  0.0172   0.0125   0.0436    0.0420   0.0000   437.8654      -1.03979       15.0475       1.73315     -0.380873       2.58186       1.22305       1.79600       1.65279       1.96168       1.74702       1.61189
  20   7 1893.8985    0.4503  0.4241  9.2345  0.0000  0.0189   0.0151   0.0414    0.0496   0.0000   439.5387       2.73909       12.9996      0.701101      -3.44497       2.85190       1.44685       1.86641       2.08758       2.17498       2.06125       1.95674
  20   8 2050.0520    0.6763  0.5027  9.4968  0.0000  0.0188   0.0201   0.0448    0.0574   0.0000   440.2892      -1.27267       12.9634      0.120151       2.28132      -4.78829       1.39636       1.94665       1.95080       2.16899       1.89318       1.87358
  20   9 2203.1095    0.9327  0.7687  9.7167  0.0000  0.0234   0.0231   0.0560    0.0818   0.0000   436.5618       2.73554       14.0517      0.588343      -6.86846      -5.43109       1.79183       2.49103       2.55412       2.63885       2.55519       2.41063
  20  10 2352.4184    1.2873  0.8574 10.3523  0.0000  0.0242   0.0309   0.0640    0.0814   0.0000   438.6747       1.83154       11.7513       2.33322      0.417006       3.84563       1.96212       2.69181       2.87860       2.98154       3.01895       2.74140
  20  11 2498.9953    1.6481  0.8829 10.9727  0.0000  0.0246   0.0398   0.0660    0.0937   0.0000   440.3165       2.14124       9.31243       2.63352     -0.305913       2.39014       1.94062       2.69200       2.79606       3.11955       2.97923       2.75511
  20  12 2644.8222    2.1882  0.9611 11.3755  0.0000  0.0251   0.0518   0.0702    0.1104   0.0000   436.7659       8.41131       13.3708       6.94775      -5.01610       1.23633       1.96492       2.61316       2.69252       2.89717       2.98960       2.77066
  20  13 2790.7704    2.8457  0.7640 12.0635  0.0000  0.0239   0.0709   0.0561    0.0790   0.0000   436.9078       4.66034       6.72258       1.99527       1.28324      -3.97303       1.75526       2.38046       2.54725       2.61198       2.77595       2.32005
  20  14 2935.9778    3.5870  0.8116 12.3754  0.0000  0.0226   0.0872   0.0595    0.0856   0.0000   440.6984    -0.0370197       9.64592       4.80573      -1.08089      0.747323       1.73964       2.36511       2.31537       2.72156       2.58950       2.26573
  20  15 3080.5024    3.7984  0.9124 12.4604  0.0000  0.0247   0.0878   0.0634    0.0968   0.0000   442.2933       7.81506       20.5330       6.01266       1.13985       1.50844       2.11802       2.86187       3.04063       3.14334       3.11077       2.69397
  20  16 3224.4257    3.6034  1.2713 12.6554  0.0000  0.0316   0.0765   0.0857    0.0896   0.0000   440.7153       10.2136       12.1472     -0.270218       1.65906       4.32624       2.47251       3.14473       3.64120       3.50235       3.50710       3.17204
  20  17 3368.0795    3.0844  1.9074 12.3720  0.0002  0.0415   0.0568   0.1148    0.0651   0.0000   437.7481       15.5552       5.66369      -3.90571       5.86786       1.43760       3.08510       4.27931       4.45133       4.70092       4.54186       4.30818
  20  18 3511.8252    2.6076  2.6000 11.8850  0.0000  0.0498   0.0430   0.1303    0.0649   0.0000   437.5465       12.3800       8.00914       1.05050       4.04192       4.27348       3.91411       5.20974       5.66012       5.89377       5.68096       5.25832
  20  19 3655.6337    2.1747  3.8712 11.2699  0.0000  0.0633   0.0320   0.1725    0.0634   0.0000   438.2355       6.73053       8.40901      -1.40678      -7.26177       2.10181       4.81038       6.43493       7.09097       7.16089       6.86078       6.54478
  20  20 3799.2691    1.8342  5.6336 10.6308  0.0000  0.0794   0.0225   0.2125    0.0563   0.0000   436.7939       11.0740       9.39488       6.68217       4.45260      -2.05315       5.85775       7.74664       8.64837       8.69705       8.45400       7.92771
  20  21 3943.0961    1.5200  7.2249 10.3246  0.0000  0.0945   0.0179   0.2686    0.0487   0.0000   447.9491       10.9626      -1.27520       14.6070    -0.0889907     -0.843045       7.15858       9.56001       10.2243       10.5645       10.3042       9.74733
  20  22 4086.6247    1.2186  9.2307 10.1811  0.0000  0.1231   0.0146   0.3513    0.0395   0.0000   442.7415       37.1175       4.51124      -17.2392       13.5728      -8.90998       9.09703       12.0942       13.3901       13.4471       13.2183       12.1904
  20  23 4230.6576    1.0397 11.3888  9.9955  0.0000  0.1524   0.0131   0.4327    0.0388   0.0000   430.1053       54.8572       19.6390      -25.6161       15.2425       12.7985       11.6692       14.9020       16.8327       17.1446       16.3973       15.5256
  20  24 4374.3689    0.8564 13.5761  9.9044  0.0011  0.1972   0.0111   0.5491    0.0342   0.0000   448.8970       36.8555       23.9724      -6.31295       14.0841      -11.3011       15.0227       19.5057       21.9396       22.0900       21.2844       20.0728
  20  25 4518.3557    0.7058 16.5417  9.7531  0.0000  0.2618   0.0087   0.6974    0.0298   0.0000   417.6578       25.6157       43.6508       5.38185       7.36582       16.6385       19.3257       25.5366       28.0735       29.2525       27.6045       26.2281
  21   4 1408.0774    0.1274  0.1192  8.7938  0.0023  0.0149   0.0096   0.0303    0.0303   0.0000   439.2267      -3.43439       18.0704       1.90977     -0.681887       1.43953       1.23360       1.54419       1.56332       1.82741       1.63717       1.61017
  21   6 1758.2314    0.3296  0.2737  8.9233  0.0000  0.0153   0.0131   0.0305    0.0408   0.0000   439.0846      -2.78566       14.5606       1.63329      -1.90690     -0.185971       1.14065       1.38156       1.57558       1.63853       1.52107       1.48909
  21   7 1919.8186    0.4863  0.4878  9.1306  0.0000  0.0205   0.0154   0.0465    0.0553   0.0000   439.6623      -2.04870       14.4482     0.0641047      -2.39725      -1.94279       1.47039       1.77275       2.17773       2.15196       2.05521       1.87468
  21   8 2077.7560    0.7151  0.6366  9.4818  0.0000  0.0214   0.0189   0.0505    0.0633   0.0000   437.9060      -1.31682       11.2621      -2.17364       2.42191       1.04374       1.54170       1.86874       2.24617       2.06328       2.19365       2.05190
  21   9 2231.9152    0.9671  0.7287  9.9430  0.0000  0.0215   0.0247   0.0568    0.0753   0.0000   437.5627       1.04781       16.6371       7.46743      -3.05785      -2.04618       1.72446       2.26835       2.46598       2.66915       2.48599       2.37932
  21  10 2381.8832    1.3376  0.8487 10.6025  0.0000  0.0258   0.0317   0.0586    0.0730   0.0000   438.4288      -2.51944       15.4204       4.65277      0.430412       3.80311       2.14169       3.08387       3.11214       3.20712       3.05209       2.89647
  21  11 2529.3329    1.8397  0.9094 10.8955  0.0000  0.0248   0.0405   0.0607    0.0852   0.0000   438.9324      -1.30326       12.5876       7.77337      -2.20542      -2.26288       1.90299       2.49445       2.50458       2.59820       2.54848       2.47964
  21  12 2676.2699    2.3090  0.8996 11.6511  0.0000  0.0270   0.0540   0.0638    0.1001   0.0000   440.2586     0.0926033       12.0829       6.92005       1.45334     -0.201575       2.46432       3.23327       3.55934       3.75297       3.59923       3.24879
  21  13 2822.9605    2.9035  0.7253 12.3090  0.0000  0.0227   0.0740   0.0556    0.0814   0.0000   443.7091       3.65164       14.8535       1.78504      -6.08785       2.73889       2.15598       2.94977       3.30383       3.53108       3.31908       3.04401
  21  14 2968.9416    3.5941  0.6927 12.5086 -0.0009  0.0204   0.0903   0.0506    0.0758   0.0000   442.4413       10.2281       16.3373       2.59705       5.21464     0.0670668       1.42574       2.05732       2.04385       2.12991       2.08653       1.93443
  21  15 3113.9855    3.9217  1.0153 12.5358 -0.0002  0.0249   0.0851   0.0702    0.0948   0.0000   438.7043       10.9352       11.2722       1.25735      -3.95576       3.45908       1.86276       2.45004       2.63725       2.71881       2.69420       2.56323
  21  16 3258.5738    3.7168  1.2694 12.7256  0.0000  0.0315   0.0775   0.0797    0.0891   0.0000   442.1852       9.54228       7.46088       2.76801       1.50740      0.453572       2.29059       3.11508       3.31465       3.48828       3.42388       3.16303
  21  17 3402.8793    3.0669  1.7575 12.1844  0.0000  0.0375   0.0546   0.0971    0.0706   0.0000   439.1017       9.75917       19.1278       10.6997      0.488558      -1.96864       2.76207       3.71006       4.06301       4.14645       4.04269       3.86380
  21  18 3547.2384    2.4898  2.9079 11.6710  0.0000  0.0503   0.0367   0.1351    0.0553   0.0000   439.4865       13.2424       13.6250       2.74982      -4.28775       2.37928       3.54575       4.79673       5.14613       5.34040       5.15248       4.83050
  21  19 3691.7475    2.0156  4.1309 11.2197  0.0020  0.0650   0.0284   0.1751    0.0530   0.0000   440.0798       7.12423       20.4162      -9.35376      -9.70764       4.45643       4.73360       6.32700       6.79193       7.19055       7.07981       6.50288
  21  20 3835.7782    1.7127  5.6987 10.6704  0.0000  0.0777   0.0215   0.2243    0.0514   0.0000   444.8359       13.4611       14.9047      -12.2341       10.0135      -6.99394       5.64462       7.45819       8.18110       8.28882       8.17575       7.79018
  21  21 3979.7184    1.4461  8.0891 10.2629 -0.0000  0.1030   0.0161   0.2884    0.0431   0.0000   441.6726       48.0863       22.8135       15.0685       2.67235      -4.46684       7.10696       9.79764       10.3639       10.9460       10.2097       9.95623
  21  22 4123.9841    1.1866  9.8775 10.1189  0.0000  0.1273   0.0140   0.3556    0.0389   0.0000   428.2376       22.9011       64.7471       3.99384      -27.8392       6.43971       9.09467       12.0061       13.2727       13.5610       13.1501       12.5443
  21  23 4268.4084    0.9567 12.4547 10.0089  0.0019  0.1719   0.0118   0.4875    0.0346   0.0000   441.2513      -22.7307       93.9305       26.4074       20.2910       26.3863       12.1729       15.9982       17.4364       17.9790       17.8535       16.6954
  21  24 4412.2863    0.8001 14.1862  9.8755  0.0016  0.2098   0.0098   0.5742    0.0309   0.0000   395.6893       40.4294       21.1905       9.78981       27.0241       5.99903       14.8352       19.7619       21.5653       22.4235       21.5739       20.4449
  21  25 4557.1320    0.6648 16.5279  9.7117  0.0000  0.2637   0.0083   0.7024    0.0283   0.0000   432.4489      -14.3484       26.0378      -30.7280       37.6523       14.7577       18.8232       24.4187       27.1169       28.3133       26.7815       25.9077
  22   4 1429.1237    0.1189  0.1417  8.8302  0.0000  0.0156   0.0086   0.0392    0.0296   0.0000   438.3820      0.185523       17.6660      -1.34300     -0.349517       1.60920       1.11204       1.48900       2.00019       1.65156       1.62213       1.56020
  22   5 1611.3370    0.2097  0.1967  8.9318  0.0000  0.0122   0.0107   0.0325    0.0327   0.0000   438.0659      0.165448       19.1681      0.488732      0.880995      0.281017      0.905512       1.18090       1.28127       1.27302       1.39465       1.28591
  22   6 1781.5289    0.3389  0.3585  8.9566  0.0000  0.0172   0.0120   0.0388    0.0425   0.0000   437.6347   -0.00499587       15.4258       2.84084      -2.29695      -1.89890       1.47518       2.02477       2.41125       2.52377       2.54552       2.57798
  22   7 1945.0682    0.4816  0.5020  9.3231  0.0000  0.0198   0.0144   0.0459    0.0493   0.0000   439.2796       2.08481       16.5339      -1.37855      0.282393      -1.21475       1.37044       1.88632       1.94268       2.05637       2.02464       1.88827
  22   8 2104.7727    0.7300  0.5214  9.7131  0.0000  0.0180   0.0209   0.0446    0.0558   0.0000   435.2880      -2.19742       12.3757       3.28236      -3.87762     -0.274503       1.26840       1.77129       1.73887       1.86758       1.83441       1.65721
  22   9 2260.0117    1.0688  0.7927 10.1668  0.0000  0.0225   0.0257   0.0610    0.0714   0.0000   439.9253     -0.345514       16.9076       2.18188      -3.81638      0.227495       1.56538       2.19525       2.19766       2.40833       2.36269       2.18254
  22  10 2410.8048    1.4301  0.9362 10.5700  0.0000  0.0256   0.0315   0.0617    0.0890   0.0000   439.4710     -0.111371       18.2408       2.83835      -3.12501       2.01974       1.70344       2.38113       2.54329       2.64703       2.51676       2.36905
  22  11 2559.2145    1.8569  0.9648 11.1915  0.0003  0.0257   0.0407   0.0650    0.0805   0.0000   439.0189       4.13613       11.0909       1.60102       1.78017       2.67854       1.76765       2.39312       2.47233       2.64495       2.67477       2.42290
  22  12 2707.1124    2.3977  0.8974 11.8936 -0.0013  0.0237   0.0555   0.0647    0.0791   0.0000   439.4904       3.60191       12.9131       4.06250     -0.670170       3.46537       1.74570       2.29429       2.39037       2.54056       2.54035       2.34780
  22  13 2854.8050    3.0789  0.8952 12.3301  0.0000  0.0258   0.0695   0.0612    0.0891   0.0000   434.8172       1.19396       13.3952       3.48964      -2.92714      -1.89633       1.60831       2.31413       2.31487       2.56833       2.30822       2.21294
  22  14 3001.4499    3.6702  0.8636 12.6639  0.0000  0.0227   0.0833   0.0601    0.0802   0.0000   439.6181       6.34987       13.5900       5.69059      -1.55149      0.428862       1.75204       2.14005       2.29797       2.46533       2.47822       2.28307
  22  15 3147.0380    3.8868  1.0703 12.6483  0.0000  0.0256   0.0822   0.0700    0.0927   0.0000   437.0289       5.42542       11.5752       2.57610      -1.91348       5.28126       1.83830       2.47833       2.66155       2.97888       2.86494       2.65849
  22  16 3292.3073    3.3974  1.3407 12.7446  0.0000  0.0325   0.0706   0.0848    0.0793   0.0000   442.8474       6.60575       13.6230       4.48501       1.36692      -1.19760       2.34883       3.13012       3.23304       3.41477       3.56076       3.27119
  22  17 3437.2555    2.8845  2.0106 12.1318  0.0000  0.0404   0.0482   0.1050    0.0598   0.0000   440.2014       6.49590       2.83380       2.93045       5.07887       4.04142       2.86899       3.85739       4.07827       4.23250       4.27356       4.07541
  22  18 3582.1342    2.3720  3.1995 11.5771  0.0000  0.0520   0.0326   0.1393    0.0490   0.0000   443.0957       6.41577       7.59842     -0.922344      -5.10384       3.25684       3.54648       4.80443       5.14068       5.37701       5.19054       4.89107
  22  19 3727.0751    1.9685  4.7653 11.0037  0.0000  0.0666   0.0241   0.1868    0.0484   0.0000   444.5766      -9.58721       7.41164       12.9317      -5.34903       1.04954       4.57586       6.06319       6.78584       6.96373       6.65198       6.55201
  22  20 3871.5838    1.6894  6.3776 10.5487  0.0000  0.0812   0.0189   0.2250    0.0456   0.0000   423.3238       22.1784       5.44854       15.8613     -0.334429      -3.66285       5.61641       7.44332       8.17869       8.42703       8.34624       8.03612
  22  21 4016.3807    1.3707  8.4675 10.2994  0.0000  0.1037   0.0152   0.2989    0.0392   0.0000   444.3337       20.2720       18.5293       17.5853      -7.01714      -15.4728       7.20939       9.47767       10.4053       10.7061       10.4625       10.0772
  22  22 4160.8240    1.1290 11.0700 10.0633  0.0000  0.1397   0.0125   0.3880    0.0361   0.0000   452.3412       14.4291       18.6605      -1.32051       23.1621      -8.41999       9.26667       12.6541       13.8888       14.0150       13.9100       13.0858
  22  23 4305.7013    0.9272 12.3597  9.9759  0.0011  0.1671   0.0110   0.4703    0.0331   0.0000   431.3823       42.1452       3.12967      -21.7324       13.7370      -13.8150       11.4121       14.8728       16.4316       17.4450       16.3871       16.1042
  23   4 1449.6888    0.1395  0.1066  8.7980  0.0000  0.0145   0.0095   0.0219    0.0289   0.0000   441.1336      0.167908       19.5110       2.74365      0.704853       1.32642       1.08491       1.58256       1.86043       1.87179       1.47527       1.59618
  23   5 1632.7894    0.2312  0.2628  8.8689  0.0000  0.0204   0.0103   0.0375    0.0348   0.0000   440.4548      -3.99873       20.1135      -3.18213      0.863870      -1.06006       1.86704       2.68506       2.62270       2.53304       2.94181       2.61534
  23   6 1804.1860    0.3787  0.4045  9.0248  0.0000  0.0186   0.0124   0.0407    0.0432   0.0000   440.6523      0.317983       16.8993      0.702110     -0.307595      0.317766       1.55104       2.09291       2.37863       2.30459       2.12074       1.88829
  23   7 1969.6306    0.5676  0.4851  9.2918  0.0000  0.0172   0.0163   0.0414    0.0516   0.0000   439.0474      -2.64834       12.8221      -2.12293      -6.41343      -4.19692       1.15349       1.60750       1.59683       1.87183       1.78981       1.70011
  23   8 2131.1332    0.7378  0.6951  9.7721  0.0000  0.0223   0.0191   0.0547    0.0576   0.0000   440.7857     -0.458812       14.5716      0.249602     -0.208211       1.58227       1.43761       2.08221       2.14249       2.29862       2.12315       2.13089
  23   9 2287.4584    1.0928  0.8220 10.0048  0.0000  0.0217   0.0246   0.0570    0.0778   0.0000   439.0325     -0.796093       15.9867      -1.09724     -0.171292      -3.49592       1.52524       1.90740       2.21077       2.27812       2.17779       2.11757
  23  10 2439.1940    1.5306  0.9391 10.6183  0.0000  0.0251   0.0326   0.0615    0.0893   0.0000   439.9270       5.28829       13.5807       1.10605      0.608937       1.04065       1.69798       2.14078       2.46049       2.71383       2.55930       2.39701
  23  11 2588.6564    1.9518  0.9059 11.2879  0.0000  0.0235   0.0431   0.0605    0.0759   0.0000   437.3179     -0.232262       18.8448     0.0175438      -4.63569      -1.15329       1.54100       2.08802       2.13184       2.38387       2.20276       2.09792
  23  12 2737.6344    2.6161  0.8482 11.8556  0.0000  0.0222   0.0583   0.0575    0.0757   0.0000   437.0528       2.94339       13.1644       1.50731     -0.387850       4.41707       1.46860       2.09491       2.12214       2.26213       2.38078       2.17525
  23  13 2886.1134    3.2401  0.8435 12.4645  0.0000  0.0238   0.0743   0.0553    0.0855   0.0000   438.9858       2.37996       13.7067      0.309474      -2.95889      -1.34495       1.66270       2.13032       2.31437       2.39208       2.40061       2.18031
  23  14 3033.5453    3.7398  0.8613 12.6079  0.0000  0.0228   0.0824   0.0582    0.0932   0.0000   441.2903       3.99338       11.2571       6.40412     -0.943007       2.21445       1.59599       2.04993       2.33254       2.32949       2.41782       2.17470
  23  15 3179.7431    3.8451  1.0455 12.6483  0.0000  0.0253   0.0805   0.0684    0.0892   0.0000   441.6236       4.60930       12.6770       4.65188       4.07820      -1.54904       1.72294       2.17680       2.19793       2.43877       2.48349       2.33342
  23  16 3325.5911    3.3478  1.5102 12.4340  0.0000  0.0325   0.0609   0.0852    0.0686   0.0000   434.8115       9.10382       17.2684       14.4124      -4.52052       2.70142       2.26940       3.19456       3.32619       3.46581       3.56116       3.35024
  23  17 3471.2716    2.7094  2.4156 11.9630 -0.0061  0.0439   0.0402   0.1155    0.0493   0.0000   439.8401       10.1564       10.0268       7.61539       10.0533       5.25230       2.87531       4.00240       4.27208       4.36261       4.40425       4.25358
  23  18 3616.7072    2.2099  3.8252 11.2951  0.0000  0.0556   0.0275   0.1487    0.0458   0.0000   440.2342       12.6160       18.7543       11.1007    -0.0368874       6.53741       3.73095       4.77094       5.31903       5.43489       5.56018       5.22728
  23  19 3761.9750    1.8875  5.3949 10.8225  0.0000  0.0705   0.0215   0.1882    0.0456   0.0000   427.5512       18.6596       5.74874       13.0665      0.722833      -3.49161       4.65415       6.13109       6.73242       7.27738       6.72937       6.57622
  23  20 3907.4491    1.5401  7.4144 10.4604  0.0000  0.0920   0.0166   0.2496    0.0401   0.0000   444.6991       9.79163       7.08436       14.4826       21.7455      -12.1930       5.88438       7.97049       8.75282       9.24543       8.88318       8.53604
  23  21 4052.5859    1.2569  8.9448 10.2791  0.0000  0.1106   0.0143   0.3191    0.0369   0.0000   445.8312       2.64537       8.31702       23.1372      -5.31859      -5.06255       7.33259       9.61785       10.8116       11.0767       10.8491       10.3467
  23  22 4197.8305    1.0693 11.1237 10.0751 -0.0012  0.1384   0.0121   0.3973    0.0345   0.0000   434.6557       16.5839       8.90019       1.38586      -2.14945       2.57580       9.12388       12.0855       13.3853       14.0700       13.7289       13.3276
  23  23 4342.8840    0.8668 13.9637 10.0049  0.0000  0.1934   0.0101   0.5401    0.0302   0.0000   469.2632       9.08936      -23.7800       5.50738       32.3061       19.0512       12.6727       16.4759       18.5986       19.2989       18.8282       18.2313
  24   4 1469.7773    0.1461  0.1630  8.8571  0.0000  0.0141   0.0087   0.0328    0.0295   0.0000   439.2573      0.652676       22.2710     -0.572523      -3.84733      -2.08703      0.901704       1.22287       1.43464       1.47937       1.20087       1.37972
  24   5 1653.6693    0.2603  0.2702  8.8975  0.0000  0.0137   0.0105   0.0344    0.0350   0.0000   439.4922      -1.47241       20.2319     -0.541706      -1.36167      0.727625      0.908326       1.17403       1.21241       1.27379       1.24342       1.37214
  24   6 1826.2992    0.4234  0.3543  9.0185  0.0000  0.0159   0.0140   0.0348    0.0442   0.0000   440.3450      -1.01775       17.3109      -1.49139      -2.01975      0.399415      0.943080       1.27141       1.44166       1.55771       1.53892       1.41492
  24   7 1993.5616    0.5763  0.5138  9.4077  0.0000  0.0169   0.0164   0.0473    0.0498   0.0000   439.3823     -0.568344       17.5469    0.00237463      0.486629      -3.26017       1.13479       1.46238       1.64509       1.79495       1.77701       1.62252
  24   8 2156.7962    0.8409  0.7066  9.6343  0.0000  0.0206   0.0198   0.0506    0.0627   0.0000   440.2704      -2.88453       14.6783       3.30864      -1.06369       1.73903       1.29953       1.89448       1.95654       2.14052       1.89036       1.94089
  24   9 2314.3137    1.1876  0.8429 10.3807  0.0000  0.0235   0.0269   0.0582    0.0684   0.0000   441.5255      0.339241       12.4546       4.48551       1.22694      -1.51324       1.49762       1.92377       2.12356       2.24635       2.08555       2.09201
  24  10 2467.0250    1.5642  1.0715 10.7447  0.0000  0.0271   0.0326   0.0689    0.0931   0.0000   437.2273      -1.63976       14.1394       3.23696      -3.19798      -1.28080       1.65925       2.46926       2.34513       2.76769       2.85245       2.62774
  24  11 2617.7013    2.0137  0.9138 11.5707  0.0000  0.0236   0.0441   0.0626    0.0762   0.0000   440.0568       4.49154       15.1026       4.69832     -0.724855       3.53118       1.51676       2.05095       2.15583       2.34093       2.44827       2.13898
  24  12 2767.7108    2.7166  0.9246 11.8211  0.0000  0.0226   0.0577   0.0624    0.0826   0.0000   433.4822       4.74984       13.9339       4.99708      0.544015       3.82260       1.46335       2.07053       2.20629       2.33370       2.30555       2.24679
  24  13 2916.9809    3.3544  0.7701 12.5298  0.0000  0.0204   0.0786   0.0538    0.0754   0.0000   438.3143       2.52818       15.7925       2.81749      -5.14112     -0.610515       1.33128       1.84493       1.88725       2.08024       2.10520       1.98045
  24  14 3065.0725    3.8672  0.9446 12.6264  0.0000  0.0240   0.0826   0.0583    0.1013   0.0000   437.4801       7.17246       14.5605       9.11965       1.67754       3.68630       1.60447       2.21465       2.37841       2.60513       2.65952       2.54461
  24  15 3211.9812    3.7726  1.0914 12.9844  0.0000  0.0264   0.0814   0.0737    0.0840   0.0000   440.9009       8.63554       16.2153       7.43930      -9.26915       1.99669       1.78695       2.46215       2.59765       2.80286       2.76864       2.43912
  24  16 3358.5779    3.2496  1.6534 12.4701  0.0000  0.0349   0.0578   0.0897    0.0646   0.0000   440.6211       7.92152       15.2037       10.9188      0.341427       3.49601       2.15817       3.04845       3.08029       3.42018       3.21659       3.08555
  24  17 3504.7948    2.6005  2.5818 11.8160  0.0000  0.0420   0.0363   0.1156    0.0486   0.0000   448.2335       1.49578       17.2661       10.1537       1.27203      -5.63347       2.80333       3.58744       4.06739       4.02203       4.26607       3.90887
  24  18 3650.9631    2.1060  3.9291 11.3552  0.0000  0.0559   0.0260   0.1556    0.0408   0.0000   437.8291       13.8615       18.2819       5.05781      -9.26935      -1.57958       3.68979       4.61088       5.41340       5.62643       5.62965       5.30779
  24  19 3796.7355    1.7848  5.4523 10.8428  0.0000  0.0703   0.0200   0.1938    0.0411   0.0000   443.1001       16.2806       6.54794      0.726790       4.89579       1.54239       4.41091       6.02405       6.59864       6.84101       6.72422       6.46002
  24  20 3942.7765    1.4650  7.3451 10.4261  0.0000  0.0897   0.0157   0.2462    0.0397   0.0000   436.8546      -1.01518       25.9886      -8.09416      -1.38129       10.5731       5.60758       7.40550       8.36473       8.70123       8.38708       8.27688
  24  21 4088.5267    1.1935  9.1770 10.2600  0.0000  0.1143   0.0139   0.3248    0.0364   0.0000   434.4007       6.33539       15.3703     -0.567732      -13.2943     -0.737402       7.23228       9.69673       10.5801       11.2944       10.9166       10.4186
  24  22 4234.1030    1.0017 12.0204 10.1379 -0.0013  0.1549   0.0118   0.4490    0.0321   0.0000   450.0424       10.1647       6.70014      -25.8157      0.534842     -0.209519       9.60391       12.8596       14.1005       14.9232       14.5415       14.0789
  24  23 4379.5050    0.7862 14.3806 10.0033  0.0009  0.2101   0.0095   0.5664    0.0287   0.0000   421.8478       12.8153       21.3344      -28.1923      -26.6160       22.1300       13.1907       17.2925       19.4117       20.2442       19.4477       19.1303
  25   3 1289.3831    0.0781  0.0645  8.8186  0.0000  0.0209   0.0086   0.0211    0.0262   0.0000   441.3569       2.32487       21.3125     0.0164843      -1.72312      -3.10164       1.14326       1.43654       1.88048       1.60755       1.55070       1.77228
  25   4 1489.4216    0.1524  0.1744  8.8338  0.0000  0.0134   0.0086   0.0371    0.0291   0.0000   440.3934     -0.993828       19.7368     -0.805038     -0.630821      0.469435       1.05139       1.52461       1.79554       1.58986       1.52849       1.51036
  25   6 1847.8679    0.4198  0.4664  9.0936  0.0000  0.0189   0.0125   0.0420    0.0461   0.0000   439.2899       1.14637       16.2837     -0.185122      -1.41806      0.422632       1.05568       1.51248       1.57068       1.68921       1.62979       1.56342
  25   7 2016.9193    0.6237  0.6030  9.3822  0.0000  0.0188   0.0159   0.0472    0.0550   0.0000   440.7143      0.277476       16.8302      0.983173      -2.80221      -1.16490       1.17414       1.56443       1.62942       1.82141       1.85021       1.67050
  25   8 2181.7836    0.9010  0.7157  9.7345  0.0000  0.0197   0.0207   0.0480    0.0643   0.0000   440.4559      -2.01322       17.8247      -1.54021      -1.56029       2.63714       1.27544       1.61674       1.84085       1.87609       1.96036       1.85065
  25   9 2340.5156    1.3016  0.8548 10.4165  0.0000  0.0222   0.0280   0.0573    0.0708   0.0000   440.9990      0.978608       18.5492       3.23588   -0.00122998      -1.14855       1.29710       1.80646       1.79925       1.93080       1.94525       1.91782
  25  10 2494.4018    1.7297  1.0103 10.8756  0.0000  0.0246   0.0346   0.0606    0.0832   0.0000   437.3211       2.30373       13.8504       3.36759       1.04662      0.721757       1.51666       2.08984       2.30767       2.44527       2.37488       2.33696
  25  11 2646.2763    2.2437  1.0004 11.5808  0.0007  0.0254   0.0455   0.0619    0.0819   0.0000   438.6888     -0.921872       13.0382       6.47224      -5.00359      -1.78007       1.50605       2.17049       2.24760       2.48167       2.48138       2.32124
  25  12 2797.4047    2.9159  0.8589 12.0006  0.0000  0.0220   0.0611   0.0514    0.0747   0.0000   440.0220       1.49218       16.9522      -2.52944      -3.02909      -1.57575       1.33619       1.87831       1.95338       2.05537       2.06165       1.95459
  25  13 2947.4555    3.4997  0.8378 12.5561  0.0000  0.0209   0.0768   0.0555    0.0728   0.0000   437.3391       5.21810       16.3928       6.28249      0.780712       3.17889       1.30689       1.74610       2.00017       2.09096       1.98682       1.93960
  25  14 3096.1643    3.8629  1.0191 12.8769  0.0000  0.0243   0.0805   0.0647    0.0880   0.0000   441.2869       7.03310       17.0257       4.58678      0.884200      -2.21063       1.61567       2.01796       2.17356       2.39267       2.53904       2.37089
  25  15 3243.9201    3.4920  1.2954 12.7811  0.0000  0.0309   0.0700   0.0800    0.0868   0.0000   439.6274       3.65271       13.8210       2.88588      -3.78418      -5.03946       1.90360       2.73210       2.76036       3.05740       3.09280       2.97250
  25  16 3391.0823    3.0991  1.8886 12.3557  0.0000  0.0359   0.0512   0.0990    0.0600   0.0000   438.3298       4.04968       11.6659       3.37226       4.80740       5.40891       2.19990       2.98002       3.24403       3.37232       3.43902       3.35113
  25  17 3538.0661    2.5295  2.5747 11.9115  0.0000  0.0434   0.0358   0.1126    0.0470   0.0000   436.3058       3.23431       10.5163       6.06894       1.80937      -6.74853       2.74020       3.46431       3.94635       4.06430       4.04198       4.07178
  25  18 3684.8715    2.0373  4.5607 11.1445  0.0000  0.0603   0.0229   0.1608    0.0391   0.0000   433.0191       13.3360       17.1761      -5.07446       1.06213       7.50245       3.69243       4.84685       5.32383       5.70056       5.63797       5.33451
  25  19 3831.2133    1.7330  6.3628 10.7146  0.0000  0.0756   0.0183   0.2115    0.0393   0.0000   442.7639       12.5958       11.4464       17.4838     -0.282559       6.38908       4.60389       5.92500       6.89495       6.93817       7.07790       6.66578
  25  20 3977.5324    1.4049  8.3035 10.4344  0.0000  0.0970   0.0151   0.2776    0.0371   0.0000   451.4976      -7.40181       13.9983      0.417402     -0.790001      -1.39799       5.89661       7.77118       8.83087       9.16897       9.07327       8.80115
  25  21 4123.7991    1.1899 10.4299 10.1837  0.0000  0.1222   0.0126   0.3444    0.0342   0.0000   446.3647     0.0632843       18.6289       10.1618       24.4755       2.04195       7.28632       9.93537       10.8034       11.4763       11.1286       10.6437
  25  22 4269.9289    0.9504 11.6171 10.0988  0.0007  0.1545   0.0113   0.4293    0.0318   0.0000   444.7020      -2.89364      -6.77013      -13.2146      0.173480      -15.7930       8.95395       12.2843       13.3950       14.2245       13.6950       13.3151
  25  23 4415.3860    0.7466 14.1452 10.0048  0.0043  0.2127   0.0092   0.5708    0.0268   0.0000   425.4413       15.4310      -2.27804       13.3164       10.6736      -15.8343       12.6026       16.5287       18.8666       19.5914       19.1330       18.6311
  26   3 1307.4914    0.0915  0.1155  8.7820  0.0000  0.0171   0.0075   0.0318    0.0262   0.0000   439.9997      0.188707       19.7569     -0.563028      0.110765      0.806465      0.992214       1.22531       1.48714       1.62401       1.69820       1.32409
  26   4 1508.7178    0.1623  0.1315  8.8428  0.0000  0.0134   0.0092   0.0209    0.0283   0.0000   439.8856      -1.11847       17.6930       1.06520      -1.08735     -0.301283      0.766848       1.00617       1.17174       1.30123       1.36005       1.37914
  26   5 1694.0450    0.3074  0.2645  8.9227  0.0000  0.0129   0.0114   0.0298    0.0352   0.0000   439.4935      -1.32450       19.9927       1.31836      -1.57113      -1.00842      0.747169       1.06636       1.17559       1.23253       1.09521       1.16152
  26   6 1868.9999    0.4695  0.4359  9.0951  0.0000  0.0470   0.0159   0.0469    0.0475   0.0000   438.9098     0.0399231       16.6853     0.0218326      -2.31163      -2.06691       5.53055       7.20561       9.36596       11.8768       14.9762       10.7682
  26   7 2039.7474    0.6439  0.6430  9.4727  0.0000  0.0197   0.0158   0.0480    0.0551   0.0000   439.2960       1.18345       20.4045      0.906569      -4.50861      -1.32720       1.22993       1.59371       1.70080       1.72950       1.82721       1.71948
  26   8 2206.0761    0.9371  0.8242  9.9117  0.0000  0.0225   0.0204   0.0540    0.0665   0.0000   437.9416      0.530377       18.9378      0.716322     -0.105307      0.177478       1.23770       1.73937       1.82138       1.95901       1.85766       1.84874
  26   9 2366.0678    1.3110  0.9144 10.4426 -0.0007  0.0222   0.0268   0.0591    0.0691   0.0000   438.8961      -2.14344       18.3088       3.07752      -4.14479       1.28832       1.31075       1.72368       1.84440       2.01907       2.13886       2.02786
  26  10 2521.2411    1.7306  0.9056 11.1538  0.0000  0.0224   0.0363   0.0584    0.0704   0.0000   440.1454       1.77058       13.0535       5.30446      -3.38175       1.15468       1.43610       1.91845       2.02926       2.15516       2.18322       1.98410
  26  11 2674.4013    2.4619  0.8625 11.6982  0.0000  0.0215   0.0510   0.0530    0.0845   0.0000   436.8318       1.15523       16.3753     0.0595223      0.287510       2.15642       1.32767       1.75484       1.94531       2.12488       2.21522       2.19068
  26  12 2826.5800    3.0211  0.9087 12.0506  0.0000  0.0213   0.0620   0.0586    0.0807   0.0000   440.3750       5.57653       18.0380       5.58355      0.447322      0.257820       1.37843       1.86609       1.96777       2.07326       2.10244       2.07701
  26  13 2977.4775    3.5609  0.8384 12.5906  0.0000  0.0213   0.0751   0.0531    0.0714   0.0000   438.2509       2.72277       13.1024       5.20899      -2.05210     0.0368916       1.21613       1.77724       1.79881       1.98009       1.92558       1.92109
  26  14 3126.9502    3.7576  1.0633 12.7835 -0.0005  0.0246   0.0749   0.0651    0.0840   0.0000   438.9614       5.44104       12.4325       7.32953     -0.201441       1.34132       1.46440       1.92920       2.13513       2.26484       2.36899       2.17817
  26  15 3275.3732    3.5751  1.2974 12.9163  0.0000  0.0293   0.0702   0.0797    0.0784   0.0000   438.3133       7.97415       19.3437       7.64163     0.0523502      -3.93111       1.72859       2.26899       2.57768       2.66827       2.80418       2.53936
  26  16 3423.3462    2.9889  2.2138 11.8632  0.0002  0.0375   0.0431   0.1000    0.0702   0.0000   440.5499       4.88531       9.68696       6.99553      -1.76300       2.02770       2.17121       3.00145       3.16625       3.35358       3.44048       3.28871
  26  17 3571.0303    2.3019  3.0455 11.7248  0.0000  0.0474   0.0305   0.1290    0.0448   0.0000   439.6083       4.93963       17.8239       11.2708       3.01986      -2.62546       2.79361       3.81686       4.24568       4.25292       4.35804       4.09326
  26  18 3718.4474    1.9455  5.0060 11.0276  0.0000  0.0639   0.0210   0.1739    0.0391   0.0000   444.7874       8.42548       16.3120       1.10873       6.92217      -7.77446       3.60255       5.05158       5.48038       5.66848       5.65303       5.55230
  26  19 3865.2810    1.5692  5.9391 10.8542 -0.0004  0.0766   0.0176   0.2068    0.0353   0.0000   439.9817       33.5681       20.8631      -11.3015      -1.91189       8.28139       4.38234       5.80941       6.67226       6.84703       6.82552       6.63340
  26  20 4012.0609    1.3407  8.5703 10.4177  0.0000  0.0991   0.0143   0.2804    0.0354   0.0000   435.5551       11.8762       22.1971       15.4483       2.75225       2.78817       5.74814       7.89516       8.39093       9.20146       8.83156       8.75505
  26  21 4158.8463    1.0840 10.4119 10.2616  0.0026  0.1280   0.0123   0.3611    0.0322   0.0000   432.8017       14.9685       24.5698       10.1524      -12.6796       6.34618       7.39907       9.98514       11.1012       11.6090       11.3955       11.2074
  26  22 4305.2401    0.9142 12.7336 10.0781  0.0000  0.1647   0.0100   0.4519    0.0290   0.0000   425.0656       23.2286       12.7769      -19.6051       22.9078       11.1218       9.60694       12.7130       14.3379       14.7885       14.7909       14.3760
  26  23 4452.1148    0.7255 14.5375  9.9749  0.0010  0.2112   0.0086   0.5766    0.0258   0.0000   434.7545      -6.12631       52.0166      -43.6834      -4.88448       29.6544       12.0350       16.1586       17.9432       18.8790       18.6009       18.2652
  27   2 1104.4554    0.0499  0.0211  8.8814  0.0000  0.0201   0.0096   0.0156    0.0240   0.0000   440.6307      -1.73250       17.3523     -0.849122      -1.95572     -0.190144      0.889055       1.36617       1.51799       2.55562       1.15361       2.08978
  27   4 1527.5788    0.1726  0.1485  8.8336  0.0000  0.0122   0.0092   0.0248    0.0281   0.0000   440.0503     -0.863054       18.7808       1.08024      -1.76338      -1.12378      0.814697       1.15010       1.18120       1.07886       1.10611       1.24360
  27   5 1713.5926    0.3006  0.2629  8.9587  0.0000  0.0127   0.0112   0.0294    0.0342   0.0000   439.7650     -0.650222       19.2389     -0.452792      -3.61210       1.11379      0.875466       1.29920       1.51111       1.94536       1.82010       1.70590
  27   6 1889.7601    0.4269  0.4945  9.2199  0.0000  0.0179   0.0121   0.0451    0.0448   0.0000   439.3605     -0.174479       20.2102     -0.941224      -1.41209       1.08138       1.08586       1.48852       1.64491       1.73081       1.67266       1.57420
  27   7 2062.0493    0.7100  0.6826  9.5163  0.0000  0.0190   0.0165   0.0485    0.0573   0.0000   441.4822      0.389623       17.9999       1.86721      -1.23911     -0.763056       1.15384       1.53890       1.75287       1.83935       1.79060       1.73841
  27   8 2229.7245    1.0110  0.7825 10.0767  0.0000  0.0214   0.0220   0.0514    0.0655   0.0000   440.4701      -2.53868       14.7358       4.00984     -0.704688      -2.60571       1.24011       1.75546       1.75234       1.94883       1.93840       1.97649
  27   9 2390.9938    1.4062  0.9101 10.5936  0.0000  0.0219   0.0285   0.0579    0.0716   0.0000   441.6421    -0.0402281       14.8483       1.50491      -2.95778      -1.17431       1.29648       1.68509       1.85256       1.95825       1.96888       1.84204
  27  10 2547.5441    1.9041  0.9233 11.1697  0.0000  0.0228   0.0377   0.0556    0.0744   0.0000   442.1487       3.06175       13.1020     -0.866943       2.55084      -1.21622       1.28202       1.72453       1.93446       2.02272       2.03768       1.89034
  27  11 2702.1222    2.4564  0.9503 11.7941  0.0000  0.0223   0.0487   0.0568    0.0732   0.0000   438.4489       1.66838       11.6007       3.21149      -3.00665      0.727353       1.33140       1.75719       1.94411       1.94199       2.02587       1.96589
  27  12 2855.4333    3.2416  0.8110 12.2985  0.0000  0.0204   0.0666   0.0499    0.0751   0.0000   439.9514       1.34766       16.4146       3.18878      -1.85305       1.09832       1.17935       1.60895       1.62580       1.79837       1.73348       1.64874
  27  13 3007.0522    3.7728  0.8391 12.5223  0.0000  0.0199   0.0768   0.0505    0.0729   0.0000   442.8889       2.50213       16.8725       3.55090      -2.92019      -1.95233       1.21223       1.69006       1.73604       2.04568       1.99909       1.89414
  27  14 3157.2780    3.8758  1.0550 12.8543  0.0000  0.0240   0.0756   0.0631    0.0760   0.0000   438.5084       9.10823       10.6519       2.47571      -1.62143      -2.01107       1.40013       1.90297       2.04767       2.18364       2.21150       2.08650
  27  15 3306.5398    3.4337  1.3705 12.7137  0.0000  0.0289   0.0631   0.0822    0.0747   0.0000   439.1845       8.72949       11.2670       2.59518      -2.43085       2.12368       1.59110       2.20523       2.37120       2.52411       2.59670       2.48071
  27  16 3455.1498    2.8138  2.1134 12.2435  0.0000  0.0384   0.0451   0.1044    0.0603   0.0000   442.3061       14.2125       8.04659       6.24333     -0.486567       4.43055       2.22372       3.04555       3.34083       3.54476       3.50763       3.50820
  27  17 3603.5517    2.3100  3.5498 11.4058  0.0003  0.0493   0.0272   0.1364    0.0453   0.0000   436.7337       1.71675       6.25597       2.10249       9.19739      -2.64677       2.76075       3.70633       4.21890       4.27637       4.48592       4.33549
  27  18 3751.6498    1.8926  5.2808 10.9860  0.0000  0.0636   0.0198   0.1800    0.0371   0.0000   443.0697       4.20607       19.2076      0.839220       6.26845      -6.38101       3.58933       4.79327       5.29068       5.59080       5.42797       5.43083
  27  19 3899.2189    1.5219  7.2763 10.6422  0.0000  0.0844   0.0160   0.2363    0.0347   0.0000   431.0973       1.12351       13.0360      -3.41312      -1.52379       12.1674       4.80932       6.50816       7.22892       7.43763       7.49625       7.19818
  27  20 4046.6197    1.2616  9.2703 10.4138  0.0000  0.1080   0.0138   0.3102    0.0332   0.0000   447.9589       6.18058       1.11533       1.02128       25.3769       1.65741       6.13753       8.31032       9.26018       9.74248       10.0250       9.46682
  27  21 4193.7737    1.0343 11.7849 10.2533  0.0009  0.1492   0.0116   0.4072    0.0300   0.0000   455.8982       14.5405      -21.4129       24.5876       21.2132      -4.42263       8.23055       11.1321       12.2943       13.2182       13.0171       12.6769
  27  23 4487.2505    0.7014 16.8397  9.8822 -0.0047  0.2476   0.0072   0.6225    0.0235   0.0000   424.7041      -9.81871       8.48004       2.33102       1.20430       5.70097       13.5223       18.0829       20.2007       21.3550       20.6209       20.1814
  28   3 1342.6319    0.1037  0.1301  8.7666  0.0000  0.0154   0.0074   0.0349    0.0260   0.0000   440.2712     -0.430702       20.3614     -0.189562      -1.77129      0.401860      0.888668      0.904220       1.24272       1.32625       1.20389       1.38955
  28   4 1546.0553    0.1849  0.1667  8.8568 -0.0010  0.0118   0.0091   0.0278    0.0282   0.0000   440.4181      -1.64862       19.8088      0.740320      -2.75550      0.811430      0.781051       1.08860       1.22745       1.20721       1.51663       1.24420
  28   5 1732.7408    0.3301  0.2836  8.9357  0.0000  0.0126   0.0113   0.0290    0.0359   0.0000   441.4185      -1.10975       18.4250       1.50013      -3.46240      0.955047      0.726747      0.923720      0.983226       1.06677       1.06036       1.23508
  28   6 1910.1373    0.4679  0.4877  9.1701  0.0000  0.0162   0.0126   0.0392    0.0457   0.0000   440.8305     -0.158511       18.0112     -0.607871      0.598717       1.19339      0.934504       1.22200       1.30615       1.46368       1.38892       1.37357
  28   7 2083.8896    0.7090  0.7319  9.5622  0.0000  0.0208   0.0159   0.0515    0.0592   0.0000   441.1982      0.454546       17.2836      -1.66572      0.356941     -0.278742       1.15281       1.60758       1.68511       1.80283       1.87490       1.83772
  28   8 2252.8611    1.0047  0.8726 10.2690  0.0000  0.0222   0.0211   0.0568    0.0597   0.0000   440.3569     -0.478671       17.8648       1.71528       1.46251       5.94743       1.24807       1.64011       1.75599       1.84479       1.88439       1.82388
  28   9 2415.3039    1.4475  0.9158 10.9235  0.0000  0.0232   0.0295   0.0571    0.0639   0.0000   441.3464       2.03779       16.0264      -1.62379      -5.54305       2.69537       1.26023       1.75863       1.80266       2.02075       1.98783       1.91470
  28  10 2573.4032    2.0019  0.9810 11.3302  0.0000  0.0228   0.0393   0.0590    0.0741   0.0000   440.3610       1.53999       14.7314       4.67275      -4.00955       1.14737       1.22481       1.68953       1.77084       1.90842       1.88908       1.91123
  28  11 2729.3425    2.5414  0.9691 11.7599  0.0000  0.0217   0.0485   0.0576    0.0743   0.0000   441.9075       4.63379       13.6844     -0.631297      -1.22459       2.17930       1.21207       1.62271       1.79102       1.87860       1.82030       1.76482
  28  12 2883.7651    3.1706  1.0615 12.2476  0.0000  0.0247   0.0586   0.0618    0.0825   0.0000   440.1359       3.84472       10.1146       5.60282     -0.616257      0.165979       1.24085       1.81266       1.86943       2.00432       2.08190       1.92879
  28  13 3036.2778    3.7529  0.9552 12.5803  0.0000  0.0216   0.0713   0.0569    0.0793   0.0000   436.5857       3.64828       14.8557       1.08214       2.50667       1.31380       1.26259       1.63178       1.76725       1.91254       2.00709       2.01409
  28  14 3187.2287    3.8320  1.0745 13.0445  0.0000  0.0244   0.0733   0.0643    0.0677   0.0000   439.7666       5.41707       12.6037       8.54919      0.175907      -1.75398       1.40248       1.85945       2.05184       2.15884       2.24081       2.13402
  28  15 3337.2973    3.2920  1.7171 12.4557  0.0000  0.0325   0.0530   0.0865    0.0627   0.0000   437.2248       8.29288       11.3165       2.27758     0.0488964       2.56993       1.73471       2.43560       2.64346       2.76126       2.78169       2.67146
  28  16 3486.8279    2.7657  2.3624 12.0668  0.0000  0.0392   0.0402   0.1068    0.0575   0.0000   438.0531       7.80907       10.6754       4.09966      -2.82679       2.25775       2.14159       2.87054       3.20939       3.38372       3.54606       3.41924
  28  17 3635.7690    2.2082  4.0110 11.3387  0.0000  0.0530   0.0251   0.1471    0.0430   0.0000   441.5622       8.05665       4.64327       7.14710   -0.00670753      -4.43354       2.82959       3.87016       4.30059       4.51683       4.44433       4.41800
  28  18 3784.4362    1.8003  5.9012 10.8690  0.0000  0.0684   0.0182   0.1885    0.0363   0.0000   438.8141       7.83001       16.1255       10.6601      -13.3096       10.5192       3.78302       5.00700       5.52945       5.86392       6.00867       5.81528
  28  19 3932.7402    1.4726  7.4529 10.6187  0.0000  0.0845   0.0153   0.2396    0.0344   0.0000   442.8419       14.6610       14.8466       18.0098       5.12452       5.58548       4.73377       6.24590       7.07769       7.59476       7.33371       7.21444
  28  20 4080.5605    1.2053  9.8920 10.3741  0.0000  0.1149   0.0129   0.3182    0.0326   0.0000   442.1516       15.1596       17.7508      -1.99735       1.51812       2.61154       6.18530       8.14080       9.25063       9.62590       9.71370       9.42504
  28  21 4228.2753    0.9787 11.9370 10.2427  0.0000  0.1473   0.0107   0.4192    0.0287   0.0000   437.9363       25.5987       13.7983       14.4132       25.8797       12.7338       7.94316       10.5749       11.6640       12.4605       12.1902       11.9080
  28  22 4375.9903    0.8155 14.4458 10.0399 -0.0041  0.1940   0.0083   0.5099    0.0254   0.0000   447.5157      -21.3375       19.6679       15.8055     -0.689258      -15.0121       10.3866       13.8164       15.8286       16.4599       16.3176       15.9215
  28  23 4522.4562    0.6842 16.8542  9.8519  0.0029  0.2440   0.0071   0.6056    0.0231   0.0000   459.6950       2.44099      -68.1562      -10.5398       22.5902      -6.77472       12.8009       17.0917       19.3083       20.1596       20.3607       19.9106
  29   4 1564.1377    0.1925  0.1714  8.8615  0.0000  0.0122   0.0090   0.0266    0.0279   0.0000   441.2958     -0.693162       21.3871      0.474260      -2.15317       1.08903      0.706673      0.799354       1.08521       1.16202      0.842699       1.02552
  29   5 1751.5567    0.3416  0.3764  8.9400  0.0000  0.0143   0.0105   0.0358    0.0373   0.0000   441.5118      0.334585       18.2694      0.989114      -2.09315      0.527936      0.765956       1.00710       1.10232       1.18699       1.19221       1.12253
  29   6 1930.1965    0.5408  0.4970  9.2797  0.0000  0.0155   0.0140   0.0389    0.0470   0.0000   441.2324      -1.62904       19.0029     -0.383646     -0.476093     -0.886425      0.837691       1.06492       1.21420       1.32073       1.30051       1.33269
  29   7 2105.3032    0.7473  0.7070  9.5456 -0.0002  0.0197   0.0161   0.0454    0.0585   0.0000   439.6804       3.40180       18.8781      0.128023      -4.07594       1.73044       1.00987       1.34467       1.39751       1.56965       1.53602       1.41371
  29   8 2275.3382    1.1089  0.8960 10.2696  0.0000  0.0221   0.0221   0.0559    0.0641   0.0000   439.4035      0.911906       19.0900      -2.47080      -1.65425      0.881963       1.12808       1.45941       1.65246       1.81070       1.74741       1.87858
  29   9 2439.0407    1.5910  0.9755 10.9479  0.0000  0.0220   0.0307   0.0604    0.0685   0.0000   440.2132      0.276161       15.5393       1.71348      -2.16152     -0.221653       1.19686       1.60624       1.71201       1.95867       1.91724       1.90353
  29  10 2598.7056    2.0691  0.9945 11.5753  0.0004  0.0235   0.0400   0.0587    0.0676   0.0000   439.4448       2.59613       17.8510    -0.0485802      0.524261      -3.73867       1.31850       1.84363       2.00150       2.10550       2.14960       2.02812
  29  11 2756.1532    2.7620  0.9010 11.9659  0.0000  0.0207   0.0529   0.0521    0.0711   0.0000   439.1558       4.93719       17.9885      0.680056      -3.86041      -1.16993       1.12580       1.47647       1.70469       1.83595       1.74911       1.73112
  29  12 2911.6413    3.2814  0.9138 12.3985  0.0000  0.0208   0.0623   0.0521    0.0787   0.0000   440.4646       3.15445       16.6119     0.0236686      -2.54120     -0.436812       1.17381       1.50625       1.79084       1.83706       1.88140       1.75963
  29  13 3065.0339    3.8575  0.9393 12.8292  0.0000  0.0216   0.0730   0.0545    0.0764   0.0000   439.2374       3.21028       17.0436       2.97009      -2.53400       2.66419       1.19481       1.62308       1.77828       1.85305       1.90274       1.82025
  29  14 3216.7958    3.6735  1.2600 12.8651  0.0000  0.0267   0.0657   0.0713    0.0709   0.0000   441.5941       4.89606       10.0615       5.35893      0.250730       1.18500       1.37932       1.92658       2.00711       2.12555       2.12230       2.08524
  29  15 3367.6626    3.2678  1.6739 12.3892  0.0000  0.0310   0.0506   0.0817    0.0592   0.0000   438.5617       6.94744       15.3975       2.22820       6.23472      -4.20234       1.60630       2.23890       2.37048       2.52998       2.53094       2.46628
  29  16 3517.9077    2.6128  2.9722 11.7162  0.0003  0.0423   0.0324   0.1188    0.0520   0.0000   443.6179       4.82678       7.26598       8.84612     -0.351930       2.91972       2.29328       3.08641       3.41083       3.49769       3.53252       3.44247
  29  17 3667.8105    2.1279  4.2305 11.2386  0.0000  0.0533   0.0235   0.1489    0.0430   0.0000   435.3681       6.77723       18.3104       1.50949      0.741402      -6.50501       2.83297       3.73981       4.26600       4.43353       4.51379       4.48510
  29  18 3816.9408    1.7155  6.0196 10.8431  0.0000  0.0703   0.0173   0.1899    0.0356   0.0000   437.7921       8.80530       17.4425       11.0884      -3.45883       5.24092       3.70335       4.90521       5.53065       5.79372       5.99676       5.95112
  29  19 3965.8864    1.4378  7.6672 10.6104 -0.0000  0.0873   0.0143   0.2403    0.0321   0.0000   440.4230     -0.839432       20.7316       28.2911      -4.07965       3.57545       4.47301       6.06430       6.76023       7.12637       7.11548       6.95333
  29  20 4114.3510    1.1328 10.0194 10.3876  0.0000  0.1185   0.0122   0.3289    0.0311   0.0000   440.0250       16.4112       4.63835       27.6968      0.183807       2.87603       6.12018       8.29263       9.29270       9.73102       9.83535       9.54728
  29  22 4410.8036    0.7641 13.6218 10.0702  0.0027  0.1910   0.0085   0.4969    0.0255   0.0000   437.3608       15.6436       18.4017      -13.8495       12.4169      -4.96337       9.81320       13.1630       14.7942       15.5613       15.6346       15.1710
  29  23 4558.1121    0.6117 16.1458  9.8927  0.0000  0.2489   0.0070   0.6296    0.0222   0.0000   437.3701       23.2837       23.5129       4.08661       13.1080       4.11650       12.8128       16.9520       19.0687       20.4476       19.8208       19.6940
  30   3 1376.5765    0.1055  0.1096  8.8558  0.0000  0.0150   0.0075   0.0272    0.0246   0.0000   439.5944      -2.29965       18.6093     0.0228763     -0.598730       3.11632       1.00524       1.13090       1.13462       1.01502       1.32244       1.39801
  30   4 1581.9132    0.2109  0.2205  8.8701  0.0000  0.0118   0.0087   0.0282    0.0289   0.0000   441.5588       1.73079       18.8696      0.599036      -3.41582     -0.536625      0.740734      0.974456       1.08437       1.26199       1.19255       1.27814
  30   5 1770.0586    0.3560  0.3017  9.0844  0.0000  0.0130   0.0115   0.0290    0.0349   0.0000   440.3288     0.0249042       18.6220       1.11156      -1.38157       1.28538      0.653363      0.923950       1.05764       1.02950       1.06253       1.08892
  30   6 1949.9606    0.5419  0.5524  9.2394  0.0000  0.0170   0.0132   0.0402    0.0481   0.0000   441.9235      -2.27306       19.8784      0.831386      -2.71299     -0.224905      0.880978       1.09974       1.34427       1.43087       1.40495       1.34812
  30   7 2126.3913    0.8259  0.6740  9.6993  0.0000  0.0175   0.0177   0.0445    0.0574   0.0000   440.9491      0.322893       15.7754       1.14801      -1.32008       3.19194      0.943265       1.23267       1.35457       1.48129       1.49197       1.47018
  30   8 2297.3720    1.1804  0.8492 10.2882  0.0000  0.0200   0.0236   0.0541    0.0653   0.0000   440.7198     -0.502613       21.6017       1.99011     -0.864958       1.89043       1.06902       1.39619       1.40853       1.55789       1.59695       1.53714
  30   9 2462.3254    1.6592  0.9991 10.9649 -0.0005  0.0216   0.0311   0.0593    0.0715   0.0000   440.2176      -2.00210       20.0291       1.21770      -6.49229       1.94742       1.17465       1.58631       1.69238       1.83630       1.92802       1.92130
  30  10 2623.5742    2.1066  1.0360 11.5334 -0.0001  0.0241   0.0392   0.0605    0.0724   0.0000   441.2134      -1.78593       18.3341       1.80022     -0.297368      -3.26213       1.27522       1.81200       1.92189       2.00668       2.02598       1.92555
  30  11 2782.5133    2.7877  0.9894 12.0518  0.0000  0.0217   0.0517   0.0585    0.0691   0.0000   440.1402      -1.28602       16.0674       5.36601      -3.87536    -0.0110058       1.14910       1.64680       1.71912       1.87122       1.84942       1.81885
  30  12 2939.1161    3.4161  0.9659 12.6976  0.0000  0.0220   0.0649   0.0561    0.0637   0.0000   440.6769       4.77986       12.6369       4.01932       1.18149    -0.0834587       1.23752       1.68864       1.75867       1.90533       1.93425       1.88224
  30  13 3093.4304    3.9405  0.9390 12.9510  0.0000  0.0219   0.0750   0.0565    0.0728   0.0000   438.5147       2.58882       16.8510       4.10154      -1.57837      -1.97515       1.08547       1.55729       1.61710       1.78494       1.77718       1.75207
  30  14 3245.9643    3.7896  1.4263 12.7011  0.0015  0.0287   0.0619   0.0741    0.0702   0.0000   439.7588       5.66095       15.4783     -0.731651      -3.50034     -0.626867       1.50106       2.17385       2.31054       2.51721       2.43707       2.40025
  30  15 3397.7214    3.0478  2.0827 12.1550  0.0000  0.0335   0.0414   0.0910    0.0507   0.0000   438.2091       7.88237       14.6880       5.78266       4.61885      0.346864       1.72426       2.35134       2.54861       2.73459       2.71289       2.67405
  30  16 3548.7580    2.4326  2.9377 11.9268  0.0001  0.0429   0.0307   0.1191    0.0418   0.0000   438.4539       6.20378       8.03359       6.87152       7.56781      -3.11967       2.27233       2.91657       3.28220       3.46629       3.63174       3.49645
  30  17 3699.2643    2.0753  4.4944 11.1756  0.0000  0.0546   0.0218   0.1489    0.0398   0.0000   440.1040       11.6117       26.7874       4.41632     -0.680777       2.84436       2.78995       3.74545       4.21714       4.48439       4.48024       4.37089
  30  18 3849.0651    1.6215  6.3987 10.7645  0.0000  0.0738   0.0160   0.1995    0.0341   0.0000   441.3004       6.87023       12.7492       15.2786       3.02059       9.82855       3.75395       5.14683       5.61808       6.04452       6.07647       5.89575
  30  19 3998.5143    1.3305  8.4900 10.5944  0.0000  0.0957   0.0134   0.2707    0.0295   0.0000   438.1379       10.4614      -2.07000       10.6900      -2.87541       16.1593       4.90946       6.58459       7.35227       7.85708       7.97015       7.91696
  30  21 4296.4024    0.8841 13.1655 10.2238 -0.0029  0.1711   0.0092   0.4495    0.0257   0.0000   439.6379      -23.2744       7.31491       7.93865      -11.0070       9.70260       8.67490       11.6120       13.2335       13.7908       13.8884       13.8995
  30  22 4444.4970    0.7392 15.5253 10.0130 -0.0007  0.2103   0.0073   0.5496    0.0229   0.0000   432.3127      -21.4018      -29.9173       41.0054      -3.71618      -13.3181       10.5536       13.8802       16.0734       16.6767       17.0304       16.8816
  31   4 1599.3310    0.2171  0.2300  8.9107  0.0024  0.0124   0.0086   0.0279    0.0288   0.0000   440.9872     -0.581547       17.9621     -0.207635      -1.96484      0.387608      0.688770      0.776208      0.881557      0.912271      0.985344       1.00845
  31   5 1788.2694    0.3591  0.3519  9.1046  0.0000  0.0205   0.0110   0.0326    0.0357   0.0000   440.4146     -0.212463       19.4172      -1.47368      -4.06698      -1.72140       1.55221       2.45693       2.66226       2.92866       3.08778       2.74289
  31   6 1969.4033    0.5776  0.6227  9.3128  0.0000  0.0173   0.0131   0.0433    0.0489   0.0000   440.2898       2.92703       19.1117     -0.925086     -0.910364       1.52310      0.920899       1.19755       1.30269       1.42570       1.48826       1.44513
  31   7 2147.0824    0.8335  0.7850  9.7537  0.0000  0.0205   0.0169   0.0491    0.0596   0.0000   441.3138      -1.27641       18.8833      0.815393      -2.37356     -0.798376      0.950826       1.38979       1.40459       1.53964       1.54180       1.50161
  31   8 2318.9198    1.1918  0.9151 10.5076  0.0000  0.0214   0.0233   0.0562    0.0625   0.0000   443.4828      0.974001       17.4502      -1.71883     -0.520676       2.67485       1.11712       1.50110       1.66129       1.70053       1.82125       1.72111
  31   9 2484.9984    1.7185  1.0128 10.9878  0.0000  0.0212   0.0314   0.0598    0.0701   0.0000   437.4935       1.29775       16.3157      0.268657      -4.17381       1.38339       1.08692       1.48203       1.59360       1.77043       1.80663       1.83775
  31  10 2647.8129    2.2886  1.0102 11.5656  0.0000  0.0222   0.0413   0.0555    0.0735   0.0000   439.9418       2.68435       16.9209       3.30511      0.358677      -1.22570       1.10659       1.44559       1.64343       1.75443       1.75660       1.71720
  31  11 2808.3517    2.9796  0.8963 12.2394  0.0000  0.0207   0.0557   0.0500    0.0650   0.0000   439.9974       4.15218       14.4709      0.513246     -0.266737       2.31661       1.08706       1.43804       1.53890       1.67731       1.68501       1.69562
  31  12 2966.1354    3.6657  0.9267 12.5313  0.0000  0.0206   0.0670   0.0509    0.0710   0.0000   436.6818       4.00814       14.9292       1.33219      -2.02511      0.554768       1.07177       1.48316       1.50811       1.67927       1.70502       1.65473
  31  13 3121.3494    3.8509  1.1543 12.7948  0.0000  0.0238   0.0674   0.0646    0.0788   0.0000   440.8825       7.00598       14.3978     -0.121626      -2.48841     0.0330481       1.15075       1.60487       1.71050       1.83723       1.88992       1.81936
  31  14 3274.8714    3.5066  1.4587 12.6979 -0.0000  0.0288   0.0565   0.0741    0.0645   0.0000   440.0549     -0.737265       12.5140      -1.14232      -5.53170       6.46383       1.44979       2.02192       2.06880       2.35008       2.39765       2.31094
  31  15 3427.4203    3.0620  2.1153 12.2045  0.0000  0.0336   0.0410   0.0939    0.0495   0.0000   438.5264       3.15245       7.99486       5.40988      0.796922       1.12888       1.63726       2.29041       2.44569       2.63393       2.68170       2.60580
  31  16 3579.3167    2.3666  3.3912 11.6724  0.0004  0.0457   0.0269   0.1243    0.0405   0.0000   437.2951       6.81861       11.2362      -1.48306       4.93770       5.19849       2.24249       3.02977       3.40875       3.51881       3.61829       3.59423
  31  17 3730.3449    1.9858  4.9187 11.0985  0.0000  0.0566   0.0198   0.1589    0.0367   0.0000   438.6872       4.22427       10.3810       8.47971      -6.81855       1.93832       2.87141       3.84358       4.21233       4.36415       4.57750       4.48444
  31  18 3880.8502    1.5856  6.5655 10.7988 -0.0001  0.0731   0.0156   0.2062    0.0317   0.0000   434.1874       4.72162       20.6102       8.42950      -10.3573       1.60746       3.69557       4.75921       5.53959       5.71861       5.73261       5.73367
  31  19 4030.7123    1.2728  9.0402 10.5034  0.0000  0.1016   0.0126   0.2801    0.0295   0.0000   438.0344      -3.12923       25.0989       5.08335      -2.75197      0.703772       5.02454       6.53088       7.60162       7.79462       8.01556       7.90394
  31  20 4180.3856    1.0723 11.5842 10.3085  0.0017  0.1363   0.0105   0.3610    0.0282   0.0000   428.6909       13.6185       26.6634      -14.4997      -13.1954       9.14153       6.60916       8.83652       9.91255       10.6035       10.6518       10.5970
  31  21 4330.4641    0.8385 12.9184 10.1781  0.0000  0.1696   0.0088   0.4491    0.0253   0.0000   444.8108      -8.16087       4.89307      -3.10712      -19.6126      -1.74647       8.18239       10.8902       12.3373       13.1004       13.2477       12.9646
  32   3 1409.4239    0.1137  0.1438  8.8304  0.0000  0.0156   0.0072   0.0290    0.0249   0.0000   441.3850     -0.672729       19.1462      -2.92909      -2.05980      0.967198      0.729820      0.824540       1.17011       1.24117       1.20566       1.26124
  32   4 1616.4321    0.2319  0.2402  8.8879  0.0000  0.0118   0.0087   0.0279    0.0291   0.0000   440.4858      0.353057       17.9214       1.53611      -2.86704      0.297325      0.590709      0.756441      0.927923      0.926603      0.882424      0.906198
  32   5 1806.1636    0.4096  0.3770  9.0246  0.0000  0.0132   0.0114   0.0326    0.0381   0.0000   440.2755      -1.33439       19.5139      0.878272      -1.42417      0.250322      0.657182      0.848506       1.03550       1.03047      0.993937      0.992814
  32   6 1988.6706    0.6086  0.5612  9.3509  0.0000  0.0161   0.0141   0.0391    0.0499   0.0000   440.8017      -1.30337       21.5071       1.16383     -0.836702     -0.224126      0.867535       1.20450       1.33127       1.51887       1.51367       1.56838
  32   7 2167.3339    0.8933  0.8347  9.7837  0.0000  0.0199   0.0175   0.0499    0.0616   0.0000   440.8788       3.05147       16.9087      -1.11830      -2.42942     0.0994640       1.03184       1.31864       1.51226       1.64496       1.70761       1.75952
  32   8 2340.0629    1.2852  1.0510 10.5254 -0.0000  0.0231   0.0235   0.0604    0.0675   0.0000   440.2937       1.76335       21.7711     -0.986647      -2.61357      0.803803       1.12598       1.53374       1.74358       1.77781       1.76420       1.69350
  32   9 2507.2526    1.8075  1.0168 11.2079  0.0000  0.0223   0.0327   0.0566    0.0666   0.0000   442.4983       5.61909       15.6335       1.27570      -3.44083     -0.810895       1.06318       1.46763       1.51556       1.76062       1.73494       1.74547
  32  10 2671.6511    2.3303  1.0144 11.8319 -0.0006  0.0231   0.0425   0.0573    0.0650   0.0000   439.8036       2.33137       17.4569       2.34681      -4.60410      -1.88058       1.04402       1.49199       1.67278       1.72735       1.82715       1.68171
  32  11 2833.7272    2.9622  0.8988 12.5528  0.0000  0.0208   0.0573   0.0552    0.0591   0.0000   441.5739       2.80502       14.1880       2.72815      -1.28173       1.75630       1.03312       1.35425       1.39608       1.52276       1.56007       1.54805
  32  12 2992.7460    3.6649  0.9674 12.7608  0.0000  0.0213   0.0672   0.0565    0.0652   0.0000   439.0647       2.93742       14.8648       2.30087      -1.13081      -1.49822      0.987165       1.39051       1.49245       1.60180       1.61184       1.60153
  32  13 3148.9143    3.7028  1.0840 13.1056  0.0000  0.0239   0.0679   0.0614    0.0631   0.0000   438.4491       3.65345       14.7015       5.70612      -2.04867      -1.57432       1.13184       1.59693       1.70142       1.85406       1.90468       1.93047
  32  14 3303.3395    3.5388  1.4607 12.7333  0.0000  0.0282   0.0563   0.0729    0.0660   0.0000   441.9579       4.79065       15.4971       1.00162     -0.916774      -1.11083       1.37832       1.86866       2.04879       2.18105       2.20037       2.18981
  32  15 3456.7805    2.7841  2.5026 12.0100  0.0000  0.0362   0.0338   0.1007    0.0429   0.0000   441.7965       3.75141       12.1693       8.22747       3.31979      -2.29770       1.80979       2.36976       2.66703       2.80755       2.91997       2.93412
  32  16 3609.3781    2.2589  3.7915 11.4397  0.0000  0.0470   0.0235   0.1295    0.0376   0.0000   441.9265       10.5375       9.69751       4.80509      0.112889      -1.00545       2.28512       3.08888       3.34025       3.65552       3.77892       3.72678
  32  17 3761.2892    1.8917  5.1096 11.0560  0.0000  0.0590   0.0182   0.1606    0.0345   0.0000   436.5878       9.69895       17.6362       15.4072      -1.86038      -3.24684       2.85167       3.72862       4.31783       4.36348       4.69555       4.52826
  32  18 3912.4408    1.5866  7.3826 10.6425  0.0000  0.0788   0.0146   0.2120    0.0318   0.0000   436.0716       3.90613       12.2360       7.28220      -23.2208       2.23177       3.84055       5.13259       5.76967       5.94764       6.21875       6.05975
  32  19 4063.1850    1.2560  9.1850 10.4484  0.0006  0.1010   0.0118   0.2766    0.0285   0.0000   442.9130      -9.61538       21.9986       8.13074       2.44437       4.96822       4.77233       6.44067       7.19490       7.71241       7.73082       7.83281
  32  20 4213.3513    0.9599 12.2850 10.3072 -0.0028  0.1511   0.0093   0.4156    0.0260   0.0000   457.9849       3.73586      -11.6957      -1.57085       3.83521       2.80494       7.11707       9.44178       10.9729       11.3796       11.4354       11.4981
  32  21 4362.9373    0.8217 14.4274 10.1105  0.0000  0.1824   0.0075   0.4836    0.0231   0.0000   449.2828       4.77887       15.7775      -1.72654      -34.4238     -0.158902       8.51399       11.3165       12.8783       13.9267       13.7832       13.7153
  33   2 1193.8523    0.0629  0.0354  8.9327  0.0000  0.0219   0.0083   0.0156    0.0221   0.0000   439.9587      0.333406       20.7845     -0.129284      -1.46799       2.15386      0.784515       1.61464       1.10581       1.50072       1.33028       1.52002
  33   3 1425.4100    0.1325  0.1340  8.8102  0.0000  0.0121   0.0077   0.0300    0.0243   0.0000   440.2207      -1.27730       20.5665      0.890161      -3.55830      0.683580      0.874910       1.09288       1.07665       1.31890       1.24737       1.43635
  33   4 1633.2175    0.2491  0.2400  8.8838  0.0000  0.0136   0.0091   0.0278    0.0295   0.0000   440.2997      -1.31539       20.1862     -0.828477      -2.93484     -0.545048      0.832775       1.36592       1.45065       1.83336       1.99121       2.07747
  33   5 1823.8270    0.3926  0.4573  9.1200  0.0000  0.0158   0.0104   0.0366    0.0385   0.0000   440.0677      -2.43679       21.2898      0.895396      -2.44145     0.0755681      0.802478       1.08343       1.19632       1.27347       1.38479       1.34736
  33   6 2007.6367    0.6173  0.5969  9.4107  0.0000  0.0169   0.0137   0.0402    0.0482   0.0000   441.9128     -0.845749       19.3142      0.455854      -1.00414     -0.859254      0.807476       1.11115       1.22449       1.33259       1.32009       1.30045
  33   7 2187.3673    0.9395  0.7368 10.0686  0.0000  0.0179   0.0192   0.0486    0.0530   0.0000   439.6872     -0.969911       22.4128      -1.88349      -3.19524       4.61788      0.849458       1.14016       1.24312       1.37441       1.43431       1.40981
  33   8 2360.8149    1.3526  1.0107 10.6903  0.0000  0.0223   0.0245   0.0560    0.0626   0.0000   439.2442     -0.544208       16.1364     0.0765388      -1.81651       2.42205       1.03672       1.41842       1.54256       1.67298       1.65618       1.60724
  33   9 2529.1908    1.8443  1.1170 11.2794  0.0000  0.0233   0.0323   0.0603    0.0682   0.0000   441.8718       2.64311       20.1303      -2.23599      -5.12777       1.88038       1.12637       1.47678       1.59342       1.84356       1.77537       1.74128
  33  10 2695.0668    2.5360  1.0037 11.9050  0.0000  0.0214   0.0450   0.0553    0.0642   0.0000   439.7579       2.27235       22.5286      0.528421      -4.53520     -0.932991       1.00250       1.39370       1.48647       1.65967       1.62651       1.60246
  33  11 2858.5648    3.2573  0.9940 12.2234  0.0000  0.0206   0.0564   0.0537    0.0732   0.0000   440.3537       4.87656       16.2952       2.22494      -1.87094       3.00126      0.962545       1.33195       1.44069       1.47509       1.62926       1.53893
  33  12 3018.8705    3.8956  0.9674 12.7248  0.0000  0.0206   0.0694   0.0523    0.0691   0.0000   439.8766       3.46269       16.5201       4.22680      -1.67262      0.328904      0.973849       1.40293       1.44835       1.64857       1.76806       1.76596
  33  13 3176.0762    3.8717  1.1023 13.0071  0.0000  0.0224   0.0687   0.0626    0.0657   0.0000   439.6197       4.39949       11.9929      0.453881      -1.19011     -0.884466       1.09043       1.48102       1.65266       1.85301       1.87815       1.74962
  33  14 3331.4251    3.3405  1.6372 12.5910  0.0001  0.0295   0.0511   0.0797    0.0597   0.0000   438.5170       7.42978       16.2884       1.00161       1.57179      0.433159       1.31313       1.87326       1.98412       2.15339       2.18880       2.15043
  33  15 3485.8290    2.6895  2.5691 12.0112  0.0000  0.0378   0.0324   0.0987    0.0429   0.0000   440.7233      0.579364       11.5101       8.41970      -2.99010       2.03483       1.78703       2.44188       2.67860       2.89521       3.06263       2.90338
  33  16 3639.2007    2.1568  4.0262 11.4340 -0.0001  0.0475   0.0216   0.1362    0.0334   0.0000   438.5551       5.07603       14.6641       1.88942      -10.2838     -0.564345       2.30449       3.05838       3.40449       3.60620       3.73614       3.69025
  33  17 3791.6347    1.7658  5.9707 10.9490  0.0000  0.0649   0.0165   0.1837    0.0315   0.0000   437.6699       7.09148       16.6940      -1.94593       3.49505       2.26416       3.03947       4.10668       4.62847       4.89005       4.99368       4.84659
  33  18 3943.5816    1.4812  7.9115 10.6021  0.0000  0.0834   0.0131   0.2292    0.0290   0.0000   441.2100       18.6400       7.12000       3.13525      -9.76980       1.54603       3.89728       5.15572       5.90504       6.30836       6.47191       6.43331
  33  19 4094.8445    1.1978 10.5784 10.3782 -0.0006  0.1163   0.0106   0.3169    0.0276   0.0000   446.2871      -4.92708      0.310871       19.8208      -19.5701      -14.0435       5.34773       7.02984       8.12423       8.58769       8.74329       8.77179
  33  20 4245.7880    0.9858 12.3923 10.2793  0.0019  0.1471   0.0090   0.3951    0.0248   0.0000   446.5205       1.22661     -0.633018       14.4634       15.3164       26.7160       6.59169       9.07590       10.2047       10.8016       10.9007       10.8151
  34   4 1649.7318    0.2536  0.3119  8.8564  0.0000  0.0142   0.0083   0.0325    0.0303   0.0000   440.3229      -2.19704       19.0831       1.18857      -1.08044       1.58049      0.609204      0.751026      0.972034      0.971977      0.954990      0.913485
  34   5 1841.2749    0.4214  0.4888  9.1050  0.0000  0.0165   0.0104   0.0371    0.0401   0.0000   440.2611     -0.115340       19.0134      0.211305      -2.66440     -0.586354      0.696906      0.981020       1.01755       1.17401       1.08672       1.20085
  34   6 2026.3635    0.6391  0.6473  9.4937  0.0000  0.0162   0.0139   0.0448    0.0479   0.0000   441.3631     -0.182825       20.6898       1.21751      -1.33441      -2.55036      0.830418       1.02144       1.19395       1.30200       1.37424       1.33286
  34   7 2207.0065    0.9726  0.9488  9.8693  0.0000  0.0204   0.0175   0.0535    0.0638   0.0000   440.1489     -0.381756       20.5521     -0.125868      -2.54937      0.517466      0.931140       1.27750       1.40649       1.58184       1.59289       1.64717
  34   8 2381.2410    1.3870  1.0478 10.6897 -0.0009  0.0233   0.0247   0.0560    0.0678   0.0000   442.2490      0.694083       20.6028       2.41865      -2.09711     -0.722476       1.05570       1.48474       1.54481       1.66532       1.73885       1.70624
  34   9 2550.6707    1.9329  1.1327 11.4013 -0.0001  0.0232   0.0334   0.0604    0.0662   0.0000   440.0234       1.56791       19.1395      -2.14851     -0.232118       2.67070       1.08842       1.45243       1.60267       1.73792       1.79447       1.79501
  34  10 2717.9950    2.6350  1.0414 11.7975  0.0000  0.0203   0.0450   0.0562    0.0685   0.0000   441.9603       3.92381       20.1038       2.55221      -2.38375       1.77291      0.920743       1.21388       1.39979       1.44054       1.47076       1.47181
  34  11 2882.9603    3.2325  0.9292 12.5593  0.0000  0.0198   0.0584   0.0509    0.0618   0.0000   442.4865       5.20076       15.3156       2.10792     -0.856651       2.82731      0.954834       1.24399       1.34389       1.47775       1.56009       1.50852
  34  12 3044.5261    3.9743  1.0232 12.8207  0.0000  0.0210   0.0684   0.0545    0.0673   0.0000   439.5584       2.08799       15.1166       5.13373      -4.30791     -0.789242      0.941788       1.31492       1.41308       1.51104       1.56505       1.50036
  34  13 3202.8694    3.7927  1.1968 12.8906  0.0000  0.0247   0.0640   0.0636    0.0704   0.0000   438.8679       3.50223       14.9401       5.63585      -3.01884       2.28923       1.05124       1.52470       1.57437       1.70142       1.77532       1.66931
  34  14 3359.2314    3.3851  1.7656 12.4025  0.0000  0.0292   0.0476   0.0770    0.0593   0.0000   437.5155       6.64156       11.5412       2.77453       2.50396      0.600479       1.32293       1.77731       2.01102       2.09723       2.13320       2.13180
  34  15 3514.4721    2.6068  2.7820 11.9609  0.0000  0.0387   0.0303   0.1057    0.0408   0.0000   439.1920       3.75793       12.4757       5.14813       9.13878       3.03557       1.71064       2.32899       2.58211       2.79191       2.80725       2.77934
  34  16 3668.6747    2.1406  4.3219 11.3089  0.0000  0.0505   0.0204   0.1360    0.0338   0.0000   439.0512       3.89824       10.9813       6.69164       3.73777      -1.30419       2.20199       2.96604       3.31501       3.56901       3.55058       3.54347
  34  17 3822.1182    1.6983  6.1240 10.9150  0.0000  0.0671   0.0154   0.1830    0.0306   0.0000   436.0504       4.41914       21.1557       6.84287      -10.0509       3.88406       2.99083       4.02850       4.58860       4.76221       4.95237       4.99444
  34  18 3974.5607    1.3656  8.5286 10.6199 -0.0000  0.0933   0.0123   0.2539    0.0272   0.0000   436.5937       13.0524       10.2426     -0.113958       8.42465      -6.48850       4.02034       5.53245       6.19924       6.54517       6.73284       6.60350
  34  19 4126.2569    1.1612 11.2342 10.3628  0.0020  0.1201   0.0097   0.3309    0.0258   0.0000   441.1945      -1.85967       14.9602       16.7220       10.0804      -7.72582       5.33130       7.08020       8.19030       8.52595       8.61729       8.53824
  34  21 4429.0399    0.7452 14.7709 10.0559 -0.0005  0.1937   0.0071   0.4993    0.0223   0.0000   460.3891       32.4068       6.77278      -18.9730       34.1285       22.8656       8.54535       11.2468       13.1585       13.6751       13.9849       13.8128
  35   3 1456.6419    0.1505  0.1553  8.8060  0.0000  0.0106   0.0073   0.0261    0.0245   0.0000   441.0925      -1.17919       19.8816     0.0619644      -4.25368      -1.37029      0.451902      0.681819      0.709777      0.933775       1.07687       1.12525
  35   4 1665.9575    0.2712  0.2681  8.9250  0.0000  0.0112   0.0090   0.0276    0.0291   0.0000   441.0478      0.770007       20.9267       1.06563      -2.30782       1.17959      0.520567      0.651928      0.761227      0.834649      0.781024      0.871774
  35   5 1858.4202    0.4470  0.5096  9.0649  0.0000  0.0152   0.0108   0.0399    0.0427   0.0000   439.7541      0.624766       20.8313     -0.907736      -1.42864      0.790224      0.704230      0.944895       1.05835       1.06678       1.12382       1.07253
  35   6 2044.7890    0.7046  0.6702  9.5003  0.0000  0.0169   0.0144   0.0405    0.0499   0.0000   440.9338       1.27780       18.5613     -0.468362      -1.94220       1.05637      0.799112       1.09363       1.18339       1.31699       1.42088       1.35798
  35   7 2226.4441    0.9979  0.8924 10.1299  0.0001  0.0205   0.0183   0.0505    0.0579   0.0000   441.1452    -0.0920174       20.8937       4.63410      -4.46080      -1.94694      0.917541       1.28921       1.37645       1.46893       1.52257       1.57130
  35   8 2401.3281    1.4226  0.9859 10.8453  0.0000  0.0216   0.0257   0.0545    0.0631   0.0000   440.0392      0.510427       18.7153       1.25458      -2.52396      -3.43107      0.962910       1.32923       1.43108       1.60196       1.70490       1.56927
  35   9 2571.8349    2.1091  1.0812 11.1952  0.0000  0.0215   0.0349   0.0556    0.0754   0.0000   440.9178       1.63837       17.7823      -2.10575     0.0202019       2.96631      0.928595       1.31090       1.37901       1.56424       1.57837       1.55258
  35  10 2740.5545    2.7579  0.9852 11.9022  0.0000  0.0200   0.0469   0.0523    0.0674   0.0000   442.5339       3.77917       16.2046       3.75942      -2.42237      0.154852      0.924592       1.20634       1.29749       1.37583       1.52888       1.50378
  35  11 2906.8522    3.5993  0.9399 12.2381  0.0000  0.0184   0.0614   0.0489    0.0740   0.0000   439.8341       4.77644       18.5643       1.38518      -1.77975       2.12623      0.859145       1.14487       1.32902       1.38865       1.44916       1.38743
  35  12 3069.6288    3.8033  1.0333 12.7980  0.0000  0.0214   0.0649   0.0540    0.0687   0.0000   439.5332       5.55548       16.7052       3.60525      -1.85567       2.74032      0.950002       1.32988       1.44333       1.59481       1.68038       1.67756
  35  13 3229.1492    3.7189  1.2822 13.0315 -0.0023  0.0244   0.0607   0.0682    0.0573   0.0000   439.4368       6.40485       12.3983       5.63843      -4.55643     -0.680090       1.06492       1.46942       1.63217       1.71846       1.83491       1.77735
  35  14 3386.6405    3.1712  1.9305 12.3467  0.0000  0.0305   0.0420   0.0828    0.0481   0.0000   440.5939       3.56294       14.0533       2.51058      0.617224    -0.0905248       1.31349       1.82218       2.01573       2.21806       2.20219       2.20721
  35  15 3542.8105    2.4738  3.0840 11.8983  0.0000  0.0411   0.0283   0.1125    0.0391   0.0000   441.3101       2.46712       17.6745       8.78134       2.98146      -5.50103       1.86132       2.45914       2.76930       2.88544       2.96446       2.95226
  35  16 3697.7900    2.0331  4.9536 11.0945  0.0000  0.0531   0.0182   0.1483    0.0328   0.0000   435.7985       5.76739       20.6608       3.00661      -9.37313       3.87767       2.34339       3.07640       3.55275       3.78712       3.85823       3.81024
  35  17 3851.8678    1.6644  6.9228 10.7862  0.0000  0.0717   0.0145   0.1939    0.0297   0.0000   439.4682       3.29194       16.7247       7.83277      0.607040      -2.66775       3.12239       4.16870       4.75426       4.99073       5.12226       5.06271
  35  18 4005.2045    1.3452  9.0013 10.5504  0.0000  0.0944   0.0119   0.2598    0.0273   0.0000   437.8811       18.1480       6.41477       4.63861      -10.2297       1.42808       4.11158       5.48961       6.26259       6.68790       6.76117       6.78949
  35  19 4157.8306    1.0862 10.7622 10.3707 -0.0018  0.1207   0.0096   0.3292    0.0252   0.0000   445.0433       18.1372      0.857843      -2.63942      -14.7824      -3.97505       5.35944       7.01502       8.12486       8.45539       8.96097       8.83624
  35  20 4309.5293    0.8685 13.3770 10.2068  0.0001  0.1637   0.0078   0.4338    0.0234   0.0000   429.9399       11.1831       26.5244       31.1894      -11.9787       1.24531       7.16674       9.58877       10.8657       11.6018       11.8368       11.9511
  36   2 1235.6601    0.0771  0.0769  8.8660  0.0000  0.0195   0.0068   0.0245    0.0218   0.0000   441.6379      0.182477       19.6756      0.223294      -2.51327     -0.459635      0.914673      0.963220      0.881511       1.38959       1.18343       1.11107
  36   3 1471.8398    0.1327  0.1438  8.8528  0.0000  0.0138   0.0072   0.0246    0.0240   0.0000   440.8159     -0.778641       20.2258      -2.25635      -1.46017     -0.696717      0.703343      0.828845      0.939986       1.07139       1.06873      0.951284
  36   4 1681.9244    0.2947  0.2653  8.9911  0.0000  0.0114   0.0095   0.0271    0.0293   0.0000   441.6475      -1.13774       19.5723      0.308818     -0.556493     -0.823503      0.559495      0.812560      0.879729      0.947962      0.968998      0.979948
  36   5 1875.4288    0.4773  0.4919  9.0973  0.0000  0.0156   0.0112   0.0347    0.0416   0.0000   440.7566    -0.0486135       21.7661      0.693023      -2.96607      -1.12826      0.625269      0.921543      0.948869       1.06240       1.04860       1.03364
  36   6 2063.0702    0.7055  0.7380  9.5421  0.0000  0.0173   0.0139   0.0462    0.0520   0.0000   441.2598     -0.328649       22.4721      -1.34878      -2.74603       2.26317      0.747311      0.997105       1.08533       1.16532       1.20688       1.19752
  36   7 2245.5156    1.0623  0.8964  9.9979  0.0000  0.0188   0.0188   0.0502    0.0633   0.0000   441.1767       2.26803       21.8038       2.29505      -3.72489       2.63882      0.834624       1.11230       1.25523       1.28932       1.40353       1.37796
  36   8 2421.1781    1.5601  1.0192 10.8987 -0.0006  0.0211   0.0268   0.0538    0.0633   0.0000   441.9666       1.00529       18.8787      -2.51232     -0.493938       1.46674      0.913375       1.22888       1.39821       1.54195       1.57940       1.51152
  36   9 2592.7428    2.1256  1.1633 11.3466  0.0000  0.0227   0.0343   0.0590    0.0734   0.0000   440.5795      0.175335       20.2250       5.02222      -3.09213      0.946511      0.968393       1.32736       1.43637       1.56913       1.63820       1.60083
  36  10 2762.7357    2.8703  0.9975 12.0648  0.0001  0.0201   0.0489   0.0527    0.0664   0.0000   439.9830       2.31824       18.3260       1.76374      0.275231       1.88301      0.832564       1.13912       1.19628       1.38045       1.33469       1.35439
  36  11 2930.2592    3.5926  0.9641 12.6017  0.0000  0.0193   0.0616   0.0507    0.0638   0.0000   440.8416       2.16810       14.6947       5.75325      -2.10637      -1.22087      0.864499       1.13666       1.30763       1.38887       1.41608       1.39896
  36  12 3094.3464    3.9728  1.1785 12.7860  0.0000  0.0238   0.0635   0.0581    0.0706   0.0000   439.0173       5.50373       15.5176       1.96439      0.323479      0.182198      0.952369       1.37543       1.50733       1.52464       1.66556       1.57482
  36  13 3255.1516    3.6660  1.2918 12.8781  0.0000  0.0245   0.0583   0.0644    0.0596   0.0000   441.6124       3.31608       14.7573       5.65246      -3.71176      -3.39748       1.05343       1.44148       1.55048       1.69845       1.75263       1.71643
  36  14 3413.7505    3.0918  2.0428 12.2543  0.0000  0.0312   0.0399   0.0834    0.0481   0.0000   440.8596       1.18105       10.8728       3.27580       1.39846       2.24161       1.34900       1.80184       2.03617       2.15381       2.26540       2.22011
  36  15 3570.7802    2.3719  3.3590 11.7386  0.0000  0.0430   0.0251   0.1123    0.0366   0.0000   439.3678       3.95414       15.5100       8.21579      -2.90773       1.03231       1.84369       2.52056       2.78945       2.99454       3.03688       3.13888
  36  16 3726.6539    1.9177  4.9560 11.2032  0.0001  0.0562   0.0178   0.1500    0.0310   0.0000   441.0357       5.54293       15.1901       3.02044      -1.95118       6.54168       2.36227       3.26479       3.67667       3.82580       3.91476       3.89407
  36  17 3881.4718    1.5240  6.8777 10.8626  0.0000  0.0750   0.0141   0.2047    0.0284   0.0000   443.5045      0.540451       19.6888       1.44372      -12.2821      -3.71045       3.16187       4.32026       4.77578       5.17632       5.17935       5.28219
  36  18 4035.4018    1.2811  8.9502 10.5825  0.0000  0.0951   0.0114   0.2641    0.0264   0.0000   441.2723       10.4643       19.8165       10.5734      -3.42850      -9.54812       4.05386       5.41645       6.15092       6.45220       6.73235       6.70332
  36  20 4341.0425    0.8395 14.7030 10.1714 -0.0011  0.1808   0.0071   0.4679    0.0218   0.0000   429.3188       14.3693       32.8950       15.2409      -6.56123       5.94699       7.45871       10.1475       11.3356       12.2570       12.5030       12.4172
  37   3 1486.8227    0.1513  0.1734  8.7964  0.0000  0.0105   0.0068   0.0250    0.0239   0.0000   441.5271      0.146811       20.7342      -1.22166      -2.40788     0.0599028      0.451851      0.590081      0.655764      0.729402      0.723287      0.845707
  37   4 1697.6070    0.2951  0.2551  9.0627  0.0000  0.0108   0.0094   0.0249    0.0285   0.0000   441.4564     -0.727831       20.6795     -0.668040      -3.77282      0.456246      0.436091      0.603678      0.654298      0.673317      0.691602      0.663236
  37   5 1892.2130    0.4963  0.4360  9.3187  0.0000  0.0136   0.0120   0.0313    0.0387   0.0000   440.7687      -1.60716       20.0866      0.960828      -1.85943     -0.239984      0.578652      0.768620      0.821296      0.877557      0.941059      0.929687
  37   6 2081.0644    0.7348  0.7560  9.4289  0.0000  0.0181   0.0139   0.0437    0.0570   0.0000   441.9450       1.19740       21.0877       2.27168      -1.74530      -1.10562      0.843675       1.13716       1.25803       1.34449       1.43403       1.49665
  37   7 2264.3624    1.1358  0.9133 10.2346  0.0000  0.0189   0.0198   0.0507    0.0586   0.0000   441.3106     0.0630906       19.5711      0.410078      -2.75259      0.473544      0.841104       1.12301       1.24581       1.31644       1.45229       1.43172
  37   8 2440.6776    1.6295  1.1103 10.8841  0.0000  0.0221   0.0265   0.0566    0.0645   0.0000   438.8635     -0.336778       19.1786       4.65224      -1.79036    -0.0336582      0.869269       1.25869       1.34106       1.47738       1.49390       1.53044
  37   9 2613.3522    2.2683  1.1195 11.5116  0.0000  0.0224   0.0360   0.0558    0.0662   0.0000   440.1929     -0.557846       17.6127      0.979834     -0.381367       1.01521      0.871709       1.26756       1.30315       1.44898       1.49633       1.45283
  37  10 2784.5563    2.9965  1.0799 12.1864  0.0000  0.0213   0.0488   0.0551    0.0662   0.0000   441.3508       4.46645       18.1638       1.04941      -3.60264      0.585708      0.865334       1.21463       1.30685       1.40662       1.44697       1.45834
  37  11 2953.3288    3.6710  0.9411 12.7981  0.0000  0.0188   0.0634   0.0498    0.0574   0.0000   439.9160      0.629254       17.3497       1.73936     -0.731581      0.888019      0.816286       1.11179       1.19857       1.32631       1.37736       1.34891
  37  12 3118.6016    4.0710  1.1030 12.8819  0.0000  0.0212   0.0660   0.0561    0.0687   0.0000   440.8293       2.75520       17.0023       2.86268      0.151471       1.93153      0.880036       1.22556       1.31002       1.46272       1.52440       1.47176
  37  13 3280.6142    3.6197  1.6062 12.5190  0.0000  0.0258   0.0500   0.0721    0.0549   0.0000   443.0896       5.17933       16.7404       2.10872     -0.817457       2.73188       1.10588       1.43720       1.64000       1.69375       1.79910       1.82672
  37  14 3440.3688    2.9424  2.4706 11.9908  0.0000  0.0332   0.0331   0.0904    0.0428   0.0000   444.1256       1.97538       11.8216       3.88921       3.97067      -3.60032       1.39956       1.91346       2.10572       2.25634       2.41874       2.39105
  37  15 3598.4885    2.3080  3.8342 11.6102  0.0000  0.0439   0.0226   0.1240    0.0335   0.0000   441.5795       7.66436       7.94397      0.644332      0.691337      -3.66750       1.87575       2.41705       2.83685       2.94297       3.12837       3.07105
  37  16 3755.1857    1.8712  5.4647 11.0641  0.0000  0.0579   0.0164   0.1582    0.0299   0.0000   440.3220       4.22286       18.2059       6.76155       3.09758      -7.77327       2.39199       3.25692       3.66296       3.82489       3.97825       3.98089
  37  17 3910.7722    1.5375  7.4206 10.7723  0.0000  0.0747   0.0129   0.2064    0.0264   0.0000   440.6348       14.4217       16.1686     -0.507303      -10.1072       2.34703       3.11885       4.21046       4.81750       5.00057       5.16130       5.23662
  37  18 4065.3403    1.2421  9.9027 10.5419  0.0000  0.1043   0.0104   0.2841    0.0250   0.0000   434.7607       7.45653       18.3955       14.4004     -0.445889      -2.50101       4.30310       5.83808       6.59880       6.98854       7.27143       7.19859
  37  19 4219.1789    1.0314 12.3235 10.3091  0.0004  0.1363   0.0079   0.3611    0.0227   0.0000   428.1122       12.9785       22.3692      0.921262       8.54010      -2.24631       5.49700       7.41950       8.34611       8.89809       9.08659       9.06602
  38   3 1501.5459    0.1708  0.1454  8.8132  0.0000  0.0107   0.0076   0.0189    0.0239   0.0000   441.1544      -1.06660       21.8976      0.369774      -1.81116     -0.910053      0.549949      0.588655      0.752894      0.934458      0.974499       1.09690
  38   4 1713.0224    0.3169  0.3340  8.9821  0.0000  0.0121   0.0091   0.0311    0.0305   0.0000   441.2185     -0.629571       20.0085      -1.21365      -2.46863     0.0642339      0.519106      0.667576      0.775623      0.850389      0.926231      0.886313
  38   5 1908.7818    0.5527  0.5563  9.1311  0.0000  0.0151   0.0118   0.0358    0.0454   0.0000   441.2677      -1.44775       20.6475     -0.136726      -3.69428       1.57633      0.641712      0.815521      0.927005       1.02353       1.03641       1.05620
  38   6 2098.9194    0.7964  0.7979  9.5022  0.0000  0.0179   0.0144   0.0439    0.0577   0.0000   441.6080     -0.344759       20.9880      -2.23835      -2.96957      0.597753      0.800430       1.08079       1.20180       1.27529       1.34705       1.36251
  38   7 2282.9140    1.1559  0.9627 10.2456 -0.0000  0.0200   0.0197   0.0501    0.0623   0.0000   441.3325      0.741877       19.2614      0.293031     -0.451523     -0.373445      0.825398       1.15276       1.24320       1.40868       1.45602       1.47185
  38   8 2459.9853    1.7086  1.1356 10.9524  0.0000  0.0214   0.0272   0.0576    0.0666   0.0000   440.6555       1.63117       21.4579      0.770597      -2.68112       1.99905      0.894587       1.22402       1.38711       1.44334       1.56490       1.48464
  38   9 2633.7204    2.2843  1.0467 11.5851  0.0000  0.0206   0.0369   0.0527    0.0636   0.0000   440.9053      0.626009       20.0526       3.58239      -1.64317      0.181938      0.819600       1.14057       1.27802       1.34277       1.41707       1.38576
  38  10 2806.0983    3.1502  0.9778 12.1549  0.0000  0.0185   0.0513   0.0504    0.0653   0.0000   441.9092       2.61064       18.7434      0.801280      -1.10142       1.26533      0.809542       1.11215       1.19260       1.29004       1.34381       1.28024
  38  11 2975.9069    3.7920  0.9305 12.6706  0.0000  0.0189   0.0631   0.0469    0.0622   0.0000   441.0460       2.49073       18.2975       3.09137     -0.816021      0.899607      0.728542       1.02803       1.14125       1.19041       1.28935       1.24698
  38  12 3142.3148    3.8994  1.1424 13.0615  0.0000  0.0220   0.0628   0.0596    0.0607   0.0000   441.8656       5.09951       16.1212       4.51329      -2.24278      0.147947      0.899364       1.25648       1.36076       1.41904       1.53978       1.53894
  38  13 3305.7399    3.5968  1.6667 12.5534  0.0000  0.0267   0.0483   0.0727    0.0520   0.0000   441.0839       5.23227       17.2348       3.99353      -4.79195       2.65176       1.09706       1.51711       1.66579       1.74761       1.86123       1.83906
  38  14 3466.6745    2.7933  2.7568 12.0457 -0.0000  0.0360   0.0301   0.0961    0.0365   0.0000   441.5020       4.43011       10.9672       3.78282      -1.71825      -1.16758       1.45588       1.98231       2.21231       2.31825       2.56266       2.50386
  38  15 3625.7373    2.2748  4.0683 11.4410  0.0000  0.0450   0.0206   0.1209    0.0319   0.0000   440.6288       8.33581       19.5132       7.39130      -5.11350      -1.99608       1.79143       2.45077       2.73185       2.86760       2.99011       3.01179
  38  16 3783.3805    1.8281  6.1992 10.9637  0.0000  0.0611   0.0149   0.1696    0.0278   0.0000   442.2570      -1.30635       17.6334       12.5107     -0.190848       2.63269       2.50025       3.32493       3.73691       4.11099       4.26033       4.15212
  38  17 3939.7208    1.4482  7.8251 10.7564 -0.0004  0.0813   0.0123   0.2230    0.0260   0.0000   435.8113       5.69901       10.5628       10.4549      -15.0607       4.67965       3.27574       4.52180       5.04385       5.42511       5.61074       5.63692
  38  18 4095.0965    1.2022 11.0438 10.5024  0.0012  0.1181   0.0094   0.3142    0.0241   0.0000   443.7785       1.86190       13.7203      -2.51537      -10.2897      -4.97993       4.65503       6.28876       7.11757       7.61363       7.78948       7.81878
  38  19 4249.9565    0.9765 13.8504 10.3104 -0.0004  0.1566   0.0072   0.4088    0.0212   0.0000   433.0460       4.61733       13.5156      -16.7870       8.58926      -4.07671       6.08941       8.30539       9.29078       10.0751       10.0396       10.1181
  39   2 1275.7507    0.0962  0.1080  8.7888  0.0000  0.0143   0.0066   0.0240    0.0216   0.0000   441.6580      0.483022       21.7301      0.108750      -3.28218      -2.07469      0.650461      0.649045      0.773835      0.776958      0.972390      0.889026
  39   3 1516.0326    0.1637  0.1905  8.8993  0.0000  0.0106   0.0069   0.0268    0.0239   0.0000   441.8369      0.457142       20.1262     -0.284798      -1.34718     0.0159715      0.437483      0.585828      0.666187      0.735879      0.846337      0.800468
  39   4 1728.2710    0.3256  0.3425  8.9889  0.0000  0.0122   0.0090   0.0288    0.0312   0.0000   441.6395      0.756911       20.8749      0.239582      -3.58259     -0.660851      0.507598      0.677096      0.742059      0.803176      0.822632      0.796912
  39   5 1925.1789    0.5475  0.5960  9.1570  0.0000  0.0156   0.0113   0.0387    0.0454   0.0000   440.7164      -1.06233       19.3755     -0.139344      -3.25641      -1.43495      0.602268      0.850977      0.927790       1.00867       1.04314      0.999443
  39   6 2116.5707    0.8228  0.7728  9.4707  0.0000  0.0162   0.0148   0.0441    0.0570   0.0000   441.6220     -0.517344       18.7643       1.63776     -0.635160      0.209826      0.659041      0.881306      0.951023       1.04569       1.12736       1.13587
  39   7 2301.2407    1.1897  1.0166 10.2644  0.0000  0.0200   0.0196   0.0532    0.0630   0.0000   439.8909     -0.685833       21.0591     -0.596577      -2.05499      0.396321      0.814577       1.11279       1.21966       1.29029       1.30799       1.34813
  39   8 2479.0646    1.7258  1.1348 10.9217  0.0000  0.0211   0.0272   0.0575    0.0687   0.0000   443.1363       1.19152       16.5782      -1.32083      -1.02341      0.877996      0.850998       1.15653       1.26819       1.35427       1.41813       1.39484
  39   9 2653.9065    2.3704  1.0602 11.6548  0.0000  0.0203   0.0379   0.0532    0.0659   0.0000   442.0059       1.05606       20.8453      -1.08732      -2.19885      0.287446      0.811810       1.11533       1.26976       1.34519       1.30962       1.35690
  39  10 2827.3324    3.2860  0.9320 12.3629  0.0000  0.0182   0.0543   0.0474    0.0604   0.0000   440.9472       3.09836       20.3442      0.264549      -3.79514     -0.645535      0.724198      0.977268       1.08873       1.19594       1.22365       1.21732
  39  11 2998.1637    3.8772  0.9705 12.7594  0.0000  0.0185   0.0633   0.0499    0.0614   0.0000   440.9044       4.10496       18.5229      0.429061      -3.58503      0.494209      0.763497       1.02968       1.10550       1.21655       1.22957       1.23860
  39  12 3165.7419    4.0235  1.1459 13.0152  0.0000  0.0220   0.0634   0.0562    0.0621   0.0000   441.2780       3.02645       18.2394       2.54761      -5.43666     -0.851086      0.863584       1.22169       1.29287       1.41681       1.43335       1.45268
  39  13 3330.4357    3.4712  1.6800 12.6509  0.0000  0.0275   0.0472   0.0736    0.0495   0.0000   441.8882      0.600206       18.2934       2.01902     -0.533904       1.43632       1.12520       1.59259       1.72963       1.90298       2.03917       1.99817
  39  14 3492.6410    2.7278  2.9170 11.9507  0.0000  0.0371   0.0281   0.0990    0.0358   0.0000   442.2609       9.02925       11.9378       5.01462       3.15783       3.53506       1.42304       1.91930       2.17854       2.33181       2.49421       2.37697
  39  15 3652.7287    2.1717  4.5878 11.3715  0.0000  0.0483   0.0189   0.1326    0.0294   0.0000   441.2246       9.18884       20.2075       9.72898     -0.115093       4.52053       1.90157       2.63838       2.91352       3.19306       3.43104       3.34174
  39  16 3811.2146    1.7392  6.3791 10.9100  0.0000  0.0632   0.0141   0.1737    0.0276   0.0000   446.6612       8.22371       11.4814      -5.47040      -2.93149       4.54338       2.49109       3.30988       3.75842       4.04067       4.11244       4.19130
  39  17 3968.2893    1.4372  8.7354 10.6844  0.0004  0.0875   0.0118   0.2356    0.0257   0.0000   448.4621       6.37780       9.27507     -0.846535       1.37866      0.800136       3.42269       4.54520       5.30560       5.52785       5.72670       5.73525
  39  18 4124.4922    1.1369 11.3232 10.4963 -0.0012  0.1212   0.0088   0.3310    0.0232   0.0000   430.3647       6.22413       26.6988       6.56199      -16.3590       2.78121       4.68869       6.35150       7.32522       7.80477       7.92868       7.97929
  40   2 1288.7418    0.0925  0.0815  8.8349  0.0000  0.0149   0.0070   0.0230    0.0211   0.0000   441.4792      -1.26559       20.9252     -0.155023      -2.91217       1.73911      0.747443      0.972750       1.25004       1.35974       1.60048       1.55887
  40   3 1530.3105    0.1790  0.2126  8.8731  0.0000  0.0121   0.0069   0.0254    0.0244   0.0000   441.3548      -1.19697       20.0948      0.619036      -2.17871     -0.868193      0.447892      0.605822      0.694253      0.757236      0.745938      0.774462
  40   4 1743.2307    0.3560  0.3741  9.0010  0.0000  0.0125   0.0093   0.0299    0.0329   0.0000   441.2180      -1.68329       21.6663      0.529872      -2.30403      0.786196      0.490623      0.674617      0.742125      0.830646      0.902560       1.00169
  40   5 1941.4250    0.5692  0.5910  9.2981  0.0000  0.0156   0.0115   0.0363    0.0428   0.0000   441.0971     -0.815898       20.5073      0.907563      -4.45126      0.932210      0.590441      0.803287      0.918700      0.959547       1.07624       1.08637
  40   6 2133.9409    0.8645  0.7716  9.8107  0.0000  0.0168   0.0154   0.0418    0.0513   0.0000   440.1113      0.653100       20.1073     0.0136606     -0.621559      0.743013      0.663697      0.870408      0.996901       1.10671       1.11159       1.10403
  40   7 2319.3224    1.2506  0.9141 10.5630  0.0000  0.0189   0.0211   0.0480    0.0529   0.0000   441.2103       1.45061       20.7517       1.35240      -3.15585       1.00318      0.695084      0.981506       1.03702       1.18298       1.15198       1.20562
  40   8 2497.9142    1.8264  1.0776 11.2066  0.0000  0.0204   0.0289   0.0544    0.0630   0.0000   441.5869       1.21021       19.1405       1.61307      -3.54212      0.866348      0.806118       1.09232       1.18226       1.27440       1.38694       1.37651
  40   9 2673.8260    2.5294  0.9656 11.8833  0.0000  0.0188   0.0410   0.0490    0.0595   0.0000   441.1322      -1.46008       19.7471       2.54164      -2.25142       2.38743      0.731717       1.03085       1.10747       1.22857       1.26353       1.19923
  40  10 2848.2698    3.1405  1.0556 12.4769  0.0001  0.0204   0.0500   0.0531    0.0585   0.0000   440.6785       2.11873       19.5855       2.06845      -4.42789     -0.172692      0.786519       1.10033       1.20719       1.25713       1.36917       1.33379
  40  11 3020.0637    3.9766  1.0721 12.6737  0.0000  0.0199   0.0619   0.0526    0.0664   0.0000   441.4924       3.33464       17.2148       2.63942      0.818360      0.438821      0.736967       1.06814       1.15711       1.26934       1.25919       1.27924
  40  12 3188.7360    4.0420  1.3259 12.8838  0.0000  0.0234   0.0583   0.0611    0.0587   0.0000   440.7079       2.95105       18.2086       3.57674     -0.191955       1.31487      0.883174       1.23770       1.36663       1.52026       1.68215       1.64983
  40  13 3354.6654    3.3376  1.8235 12.4920  0.0000  0.0277   0.0422   0.0765    0.0462   0.0000   440.3405       7.44785       16.8596       7.34723       2.61385      -3.09626       1.06160       1.43888       1.62896       1.74886       1.84977       1.81621
  40  14 3518.1465    2.6311  3.0978 11.9192 -0.0002  0.0371   0.0260   0.1038    0.0329   0.0000   440.7073       2.83139       13.2523       14.7684       3.60445       3.63825       1.41338       1.90088       2.11383       2.31086       2.34465       2.39793
  40  15 3679.4120    2.1112  4.5370 11.3578  0.0000  0.0470   0.0181   0.1299    0.0286   0.0000   438.7134       10.8415       13.4938       2.12204      -2.67372       4.14456       1.87144       2.46539       2.80588       2.95649       3.13853       3.14278
  40  16 3838.7366    1.6513  6.6954 10.9776 -0.0001  0.0684   0.0139   0.1824    0.0263   0.0000   439.4749       6.38509       16.4478       10.5183      -6.32420      -1.25725       2.61391       3.48238       4.01956       4.22270       4.43605       4.41659
  40  17 3996.8782    1.3250  8.4393 10.7393 -0.0005  0.0898   0.0113   0.2422    0.0246   0.0000   433.7249      0.394542       15.9422       8.16311      -6.66602      -21.8006       3.38951       4.60056       5.23012       5.55925       5.77647       5.82301
  40  18 4153.5404    1.1018 11.5985 10.4970 -0.0003  0.1240   0.0083   0.3373    0.0221   0.0000   429.0606      -4.75848       23.5706       24.8023      -8.23348      -8.00836       4.67338       6.27157       7.20093       7.73014       7.82854       8.00027
  40  19 4309.5948    0.8546 13.1978 10.3087 -0.0019  0.1636   0.0071   0.4097    0.0209   0.0000   434.4450       10.4228       11.0788       27.2445    -0.0515746      -25.7228       6.19580       8.39299       9.52020       10.1434       10.5239       10.6370
  41   2 1301.5643    0.1003  0.1311  8.8275  0.0000  0.0137   0.0062   0.0285    0.0215   0.0000   441.1126     -0.373876       20.4348     -0.831782      -2.96214      -1.37939      0.606863      0.822543      0.914268      0.943490      0.992019      0.892241
  41   3 1544.3599    0.1991  0.2310  8.8769  0.0000  0.0111   0.0071   0.0279    0.0249   0.0000   440.8318     -0.280073       21.1298      0.237705      -2.65593     -0.301040      0.480524      0.627088      0.671366      0.766364      0.857865      0.726317
  41   4 1758.0533    0.3745  0.3742  9.0206  0.0000  0.0121   0.0094   0.0281    0.0329   0.0000   441.3236     -0.160477       20.7194      0.740609      -4.01179      0.377510      0.517991      0.660472      0.782168      0.777754      0.845313      0.848800
  41   5 1957.4707    0.5941  0.5869  9.3535  0.0000  0.0144   0.0121   0.0373    0.0439   0.0000   441.2123     -0.322946       19.4899      0.947409      -1.53437     -0.501023      0.550494      0.722192      0.836451      0.867182      0.894824      0.926242
  41   6 2151.1709    0.8935  0.7943  9.9041  0.0000  0.0170   0.0159   0.0448    0.0515   0.0000   440.5741     -0.489953       20.1716      0.428738      -2.51232     -0.718504      0.652923      0.904095      0.977500       1.08144       1.12830       1.13104
  41   7 2337.1850    1.3122  1.0916 10.4571  0.0000  0.0203   0.0205   0.0541    0.0644   0.0000   441.8093       1.31474       19.3962     0.0413736      -3.49006       3.95022      0.791513       1.07982       1.19335       1.26807       1.37222       1.37597
  41   8 2516.5944    1.8917  1.1089 11.2801  0.0000  0.0206   0.0293   0.0534    0.0615   0.0000   440.2570       2.26510       17.8024       1.96787      -1.92585       3.57190      0.815248       1.09593       1.25178       1.33505       1.41368       1.38089
  41   9 2693.5286    2.5676  1.0386 11.9744 -0.0000  0.0199   0.0409   0.0524    0.0605   0.0000   442.0335       1.16449       19.3355       4.81997     -0.310530      0.519159      0.721769       1.05402       1.10369       1.22384       1.29091       1.32075
  41  10 2868.9657    3.3025  0.9770 12.5997  0.0000  0.0186   0.0534   0.0490    0.0556   0.0000   441.3421       4.00670       18.3342       2.39223      -1.47939      0.542795      0.741901       1.00102       1.14668       1.21597       1.23418       1.25504
  41  11 3041.7046    4.0618  1.0902 12.8299  0.0000  0.0198   0.0619   0.0525    0.0629   0.0000   441.7730       2.62928       19.0519       4.85427      -3.84165      -1.63464      0.734557       1.02638       1.07179       1.21660       1.25983       1.29757
  41  12 3211.3573    3.9334  1.4543 12.7279  0.0000  0.0235   0.0531   0.0630    0.0543   0.0000   440.9545       3.48303       16.1049       2.57259     -0.975566      -1.01677      0.898932       1.22636       1.35345       1.45739       1.59493       1.52627
  41  13 3378.5727    3.2969  2.1500 12.3595  0.0000  0.0296   0.0377   0.0799    0.0416   0.0000   442.1445       3.85750       14.4289       1.48604       1.72660       3.49716       1.12509       1.49308       1.65154       1.79658       1.85126       1.87036
  41  14 3543.4059    2.5510  3.4386 11.7530  0.0000  0.0388   0.0234   0.1049    0.0313   0.0000   443.4557       4.15739       16.1365       5.29371       3.52676      -1.34981       1.47323       1.97135       2.24329       2.36250       2.51801       2.47461
  41  15 3705.6766    2.0096  5.1587 11.3417 -0.0001  0.0523   0.0167   0.1452    0.0255   0.0000   440.0789       8.48415       16.5304       3.02615       7.46294      -2.27625       1.97459       2.67576       3.00587       3.20559       3.44178       3.47545
  41  16 3865.9586    1.6063  6.9733 10.9661  0.0000  0.0687   0.0131   0.1922    0.0252   0.0000   437.6924       2.37619       10.3280       4.56948     -0.309789       3.63002       2.60453       3.46901       4.02327       4.22628       4.43840       4.44016
  41  17 4024.8890    1.3383  9.6485 10.6997  0.0012  0.0971   0.0104   0.2640    0.0237   0.0000   445.3083       9.16770       11.3427       2.16368      -4.17382       8.13539       3.62044       4.85732       5.53690       5.91588       6.12433       6.17009
  41  18 4182.4603    1.0713 12.0109 10.4550  0.0007  0.1325   0.0079   0.3365    0.0218   0.0000   441.7068     -0.890722       14.4530       14.6474      -3.50223       11.1972       4.86132       6.54511       7.54747       8.05202       8.24393       8.34856
  42   3 1558.1893    0.2012  0.2017  8.8260  0.0000  0.0107   0.0073   0.0217    0.0242   0.0000   441.8765     -0.519388       21.8369    -0.0981629      -3.42282      0.320617      0.400129      0.443926      0.584178      0.665839      0.613405      0.678974
  42   4 1772.6451    0.3800  0.4073  9.0603  0.0000  0.0131   0.0093   0.0305    0.0327   0.0000   442.5565      0.223656       21.1076     0.0856736      -2.20268     -0.364945      0.495834      0.663253      0.770664      0.775404      0.942428      0.922174
  42   5 1973.3038    0.6156  0.6776  9.2888  0.0000  0.0156   0.0116   0.0402    0.0457   0.0000   441.1774     -0.154336       19.0231      0.822477      -1.16222      -1.19100      0.649490      0.856610      0.999577       1.12024       1.20887       1.17554
  42   6 2168.1000    0.9177  0.8433  9.8839  0.0000  0.0177   0.0157   0.0453    0.0532   0.0000   440.1421      0.753606       20.5886      0.132736      -2.16958     -0.266318      0.647910      0.930632      0.984812       1.09908       1.18750       1.21244
  42   7 2354.7787    1.3948  1.1068 10.4011  0.0000  0.0207   0.0211   0.0532    0.0679   0.0000   440.6678       1.60431       20.8657       1.60482      -3.22153       1.92882      0.737498       1.04639       1.15043       1.22496       1.23099       1.29392
  42   8 2535.0601    1.9550  1.1894 11.2065  0.0000  0.0219   0.0291   0.0563    0.0650   0.0000   441.1569       1.41724       20.3715     -0.365250      -3.63450      0.888974      0.777859       1.12844       1.21834       1.30676       1.40304       1.43915
  42   9 2713.0600    2.6500  1.0991 12.0183  0.0000  0.0204   0.0411   0.0539    0.0591   0.0000   441.1669       1.30718       17.3766      0.822118      -3.33571     -0.891735      0.732031       1.03211       1.06079       1.17193       1.22805       1.23843
  42  10 2889.4565    3.4331  0.9844 12.6216 -0.0000  0.0186   0.0551   0.0496    0.0562   0.0000   441.6388       2.17448       17.5782       2.27934      -3.75012     0.0640662      0.677699      0.965317       1.02735       1.15691       1.20270       1.17208
  42  11 3063.0154    4.0719  1.0332 13.0919  0.0000  0.0193   0.0649   0.0524    0.0572   0.0000   440.4564       2.32814       17.0828       2.22506      -1.28098       1.36615      0.719305      0.979217       1.08757       1.16070       1.19208       1.22488
  42  12 3233.6220    3.8766  1.5122 12.6819  0.0000  0.0245   0.0517   0.0650    0.0529   0.0000   440.9384       4.93107       18.9427     -0.985156      0.201776       1.23205      0.865920       1.23213       1.32423       1.46467       1.56340       1.56952
  42  13 3402.0749    3.1898  2.0740 12.4195  0.0000  0.0301   0.0375   0.0782    0.0394   0.0000   443.3989       3.50949       17.2525       1.09170     -0.108768     -0.545752       1.06951       1.48914       1.59656       1.75470       1.82423       1.76982
  42  14 3568.1347    2.4440  3.8558 11.6507 -0.0004  0.0428   0.0217   0.1134    0.0295   0.0000   441.7520       2.10503       11.4241      0.166282       2.98545      -2.29590       1.56238       2.08603       2.40764       2.53242       2.69092       2.64430
  42  15 3731.5663    1.9963  5.6194 11.1717  0.0000  0.0551   0.0157   0.1504    0.0254   0.0000   441.3446       4.40734       9.11960       6.37732       1.24809       5.58605       2.01727       2.76770       3.04935       3.35502       3.48539       3.46626
  42  16 3893.0266    1.6089  8.0020 10.8033  0.0003  0.0766   0.0119   0.2065    0.0245   0.0000   444.9391       4.07923       16.0209       7.59539      -7.53784       1.75647       2.80716       3.76319       4.37236       4.57028       4.94941       4.94181
  42  17 4052.6645    1.2687 10.3295 10.6142 -0.0008  0.1067   0.0092   0.2843    0.0225   0.0000   441.0804       8.91013       26.3429       8.03252      -7.91725       6.45045       3.84993       5.18678       5.86527       6.35614       6.53165       6.54753
  42  18 4210.9614    1.0165 12.9091 10.3747 -0.0022  0.1440   0.0070   0.3620    0.0203   0.0000   445.7240       8.79684       12.2532      -11.7007       2.10789       19.8418       5.12868       6.90558       7.92543       8.44076       8.61564       8.79770
  43   2 1326.7352    0.1143  0.1037  8.8485  0.0000  0.0097   0.0066   0.0218    0.0207   0.0000   441.7675     -0.795228       20.9483    -0.0834197      -2.50983     0.0564465      0.417832      0.527570      0.588141      0.684640      0.654080      0.642326
  43   3 1571.8015    0.2062  0.2278  8.8897  0.0000  0.0103   0.0071   0.0244    0.0244   0.0000   441.5351     -0.236200       20.9838     -0.661002      -2.28880     -0.126962      0.400660      0.490732      0.603597      0.651009      0.643538      0.622210
  43   4 1787.0207    0.3880  0.4003  9.0634  0.0000  0.0127   0.0093   0.0285    0.0330   0.0000   441.3341     -0.736495       19.8040      0.633638      -1.71290      0.445485      0.467193      0.653217      0.718456      0.797096      0.866008      0.887119
  43   5 1989.0307    0.6259  0.6902  9.4072  0.0000  0.0157   0.0117   0.0402    0.0444   0.0000   439.9297      0.417554       20.2952    -0.0478328      -3.61073     -0.747574      0.589153      0.765124      0.841552      0.904131      0.937979      0.943748
  43   6 2184.8859    0.9456  0.9592  9.7829  0.0000  0.0191   0.0149   0.0462    0.0594   0.0000   441.4488      -1.31369       21.8354       2.31574      -2.14105      -2.97068      0.690160      0.936960       1.04701       1.12433       1.14154       1.15693
  43   7 2372.2077    1.4175  1.0441 10.7701  0.0000  0.0201   0.0222   0.0510    0.0581   0.0000   441.5520      0.820300       21.6096      -2.82370     -0.957427     -0.101834      0.761598       1.07868       1.15749       1.27485       1.27239       1.34028
  43   8 2553.3937    2.0257  1.1719 11.3843 -0.0000  0.0209   0.0300   0.0561    0.0626   0.0000   441.7983       1.98945       20.4296      0.623506     -0.553851       2.31939      0.739933       1.00361       1.12875       1.19732       1.30224       1.28008
  43   9 2732.4429    2.7473  1.1233 11.8915  0.0000  0.0200   0.0405   0.0513    0.0644   0.0000   441.5839       1.38060       21.6320       1.43860     -0.355398      0.844400      0.707524      0.994079       1.09291       1.15482       1.22665       1.20963
  43  10 2909.6631    3.6232  0.9742 12.5817 -0.0002  0.0177   0.0561   0.0475    0.0594   0.0000   439.7130       4.88776       19.6276       1.84996      -3.28861      -1.25944      0.682273      0.912881       1.06815       1.15681       1.17700       1.20242
  43  11 3084.0369    4.1248  1.2159 12.9024  0.0000  0.0209   0.0594   0.0564    0.0593   0.0000   441.1414       2.96255       18.5286       1.48167      -3.01993       3.34440      0.744232       1.03305       1.16547       1.24342       1.31649       1.34644
  43  12 3255.6889    3.8279  1.4854 12.9150 -0.0001  0.0245   0.0520   0.0657    0.0507   0.0000   441.6576       4.24381       19.3004       1.76582      -4.61312       1.44650      0.867097       1.23602       1.30547       1.44270       1.55381       1.51144
  43  13 3425.2040    3.0451  2.5899 12.1579 -0.0002  0.0320   0.0307   0.0868    0.0358   0.0000   443.0919       8.56339       12.2260       3.29236       1.45304       1.80915       1.14874       1.49598       1.73987       1.87786       2.00054       2.03572
  43  14 3592.4962    2.4020  4.0410 11.6026  0.0000  0.0429   0.0206   0.1170    0.0295   0.0000   442.5250       4.13837       17.5844      -1.22599       7.76096       10.5527       1.53344       2.09021       2.32438       2.51046       2.56765       2.64063
  43  15 3757.2373    1.8866  6.0974 11.1212  0.0000  0.0594   0.0144   0.1632    0.0250   0.0000   437.8558       6.71417       17.7518       7.40914      -9.68959     -0.876387       2.08842       2.87276       3.21625       3.50125       3.56599       3.61093
  43  16 3919.5292    1.5285  8.9239 10.8204  0.0003  0.0851   0.0106   0.2320    0.0234   0.0000   440.8416       7.34266       12.1196      -6.46234       3.23430      0.652091       3.04147       4.03908       4.65506       4.95882       5.11729       5.22133
  43  17 4079.9708    1.2350 10.4084 10.5926 -0.0005  0.1063   0.0085   0.2797    0.0221   0.0000   438.1220       16.7851       27.5690       1.38204      -6.89749       2.23174       3.70070       5.07147       5.77490       6.08611       6.29468       6.38664
  43  18 4239.3449    1.0126 13.2294 10.3682  0.0027  0.1443   0.0069   0.3623    0.0201   0.0000   441.7903      -17.7298       12.3980       9.20747       8.70136      -10.9040       4.93687       6.71017       7.76651       8.24942       8.45926       8.47756
  44   2 1339.0631    0.1158  0.1138  8.8219  0.0000  0.0111   0.0064   0.0213    0.0207   0.0000   441.6915     0.0993779       21.1170      0.420042      -3.12846      0.101456      0.479312      0.563971      0.556728      0.626203      0.684678      0.771399
  44   3 1585.2239    0.2199  0.2221  8.8576  0.0000  0.0100   0.0073   0.0216    0.0246   0.0000   441.8836      -1.27202       20.5934      0.162889      -3.51281      0.566375      0.394159      0.476823      0.582539      0.633219      0.664986      0.692192
  44   4 1801.2334    0.4209  0.4449  9.1247  0.0000  0.0126   0.0097   0.0321    0.0341   0.0000   442.5510     -0.954632       20.2326      -1.07326      -2.88164      0.971826      0.456477      0.609673      0.659441      0.738109      0.786181      0.783623
  44   5 2004.5787    0.6719  0.6781  9.3756  0.0000  0.0149   0.0122   0.0382    0.0468   0.0000   442.0957     -0.417455       19.1687      0.146043      -2.65460       1.28977      0.555208      0.737442      0.825584      0.901069      0.875179      0.939378
  44   6 2201.4247    0.9969  0.8356 10.1338  0.0000  0.0169   0.0166   0.0435    0.0512   0.0000   442.0561      0.959998       21.0920     -0.285948      -1.80349     -0.795500      0.602865      0.823550      0.894281      0.969027       1.02681       1.04836
  44   7 2389.4415    1.4990  1.1266 10.6086  0.0000  0.0200   0.0219   0.0527    0.0651   0.0000   441.3576       1.32613       18.8523      0.818215      -1.42309     -0.462733      0.697397      0.978715       1.06726       1.16077       1.19576       1.16426
  44   8 2571.4788    2.1050  1.1829 11.5183 -0.0015  0.0212   0.0311   0.0558    0.0620   0.0000   441.9595       1.09723       19.1265       3.00120      -4.06370      0.521543      0.728301      0.999476       1.09766       1.23559       1.24417       1.23163
  44   9 2751.5946    2.8763  1.0524 12.2331  0.0001  0.0195   0.0441   0.0505    0.0590   0.0000   440.4358       1.90266       19.1670       3.77121      -3.52715     -0.383748      0.686132      0.969249       1.05131       1.14198       1.21546       1.20922
  44  10 2929.6760    3.6655  0.9934 12.8093  0.0000  0.0178   0.0572   0.0496    0.0543   0.0000   441.5608       2.28165       21.2854       1.17826      -2.22564       2.27671      0.627651      0.851408      0.913062       1.02314       1.03581       1.04211
  44  11 3104.8493    4.0772  1.2252 12.8663  0.0000  0.0209   0.0582   0.0557    0.0601   0.0000   440.5845       3.08072       19.4504       1.56198      0.482493       1.57316      0.740637       1.02087       1.11799       1.19881       1.27361       1.25148
  44  12 3277.4714    3.6957  1.6278 12.7208  0.0000  0.0254   0.0468   0.0658    0.0473   0.0000   441.5157       2.61634       19.1192       4.37233      -4.75953      0.292145      0.886652       1.17252       1.35103       1.44854       1.58524       1.56867
  44  13 3447.9201    3.0087  2.7281 12.0686  0.0000  0.0327   0.0294   0.0876    0.0361   0.0000   440.0189       3.69678       18.0576       3.78075       3.60783      0.201406       1.14320       1.57708       1.79651       1.85918       1.99267       1.97332
  44  14 3616.4147    2.3186  4.1800 11.6674  0.0000  0.0441   0.0199   0.1213    0.0274   0.0000   444.8681       5.81280       13.8360       1.03904       6.93787       3.38852       1.53832       2.08343       2.36990       2.53754       2.70141       2.68240
  44  15 3782.3058    1.8824  6.4186 11.1125  0.0000  0.0609   0.0140   0.1657    0.0244   0.0000   438.2579       8.84754       13.8229       7.11404     0.0409320       4.24867       2.12193       2.89083       3.20615       3.52558       3.66320       3.72304
  44  16 3945.8118    1.4724  8.6576 10.8063 -0.0010  0.0841   0.0105   0.2279    0.0235   0.0000   438.9108       4.94401       26.2742       10.1073      -13.2566      -1.05974       2.92548       3.89102       4.48250       4.81883       5.06451       5.12337
  44  17 4107.0290    1.2135 11.7435 10.5636  0.0014  0.1184   0.0077   0.3111    0.0208   0.0000   454.1783       7.49396       19.1044       10.7275      -13.6483      -16.5914       4.07327       5.54498       6.32651       6.84635       7.09184       7.26756
  45   2 1351.2790    0.1082  0.1144  8.8167  0.0000  0.0118   0.0061   0.0217    0.0204   0.0000   442.0772     -0.214279       20.4007    -0.0399401      -2.04298      0.107188      0.415354      0.560767      0.619197      0.664715      0.659669      0.718935
  45   3 1598.4132    0.2430  0.2295  8.8810  0.0000  0.0101   0.0077   0.0211    0.0251   0.0000   442.2176      0.488138       20.1870     0.0966012      -2.65617    -0.0659380      0.340089      0.483526      0.525691      0.597585      0.649154      0.667580
  45   4 1815.2952    0.4348  0.4137  9.0541 -0.0000  0.0115   0.0098   0.0284    0.0345   0.0000   441.8376      0.343988       20.2931    -0.0215020      -3.61799      -1.01021      0.437982      0.574456      0.641708      0.682029      0.721255      0.754461
  45   5 2020.0101    0.6715  0.6388  9.5923  0.0000  0.0149   0.0124   0.0362    0.0415   0.0000   442.2347     0.0945186       20.1466     -0.290588      -1.07711    -0.0376763      0.497384      0.694362      0.769255      0.871143      0.912078      0.908405
  45   6 2217.7814    0.9946  1.0358 10.1035  0.0000  0.0197   0.0158   0.0524    0.0554   0.0000   442.0246     -0.679351       19.0925      0.557179      -1.05902      0.667803      0.684610      0.923323       1.01782       1.11894       1.15635       1.17072
  45   7 2406.4727    1.5788  1.1788 10.6189  0.0021  0.0203   0.0227   0.0530    0.0677   0.0000   440.4169      0.759667       18.9755       2.78349      -1.57678       1.25189      0.724437      0.975686       1.07101       1.17050       1.20007       1.21262
  45   8 2589.4452    2.1408  1.1697 11.2165  0.0000  0.0201   0.0301   0.0519    0.0701   0.0000   440.5713       3.62304       19.6098     -0.330886      -1.82031       1.06959      0.689932      0.969201       1.04085       1.15060       1.24496       1.27438
  45   9 2770.5858    2.9647  1.0850 12.0408  0.0003  0.0189   0.0440   0.0507    0.0635   0.0000   441.4783      0.817377       19.0465       2.09663     -0.935643       1.48682      0.653170      0.902597      0.971859       1.05242       1.10654       1.08928
  45  10 2949.4643    3.8902  1.0266 12.6702  0.0000  0.0183   0.0582   0.0469    0.0607   0.0000   440.9105       3.29828       20.0944       2.57682      -3.03511      0.182755      0.625201      0.859738      0.895455       1.01469       1.03492       1.06174
  45  11 3125.3749    4.2193  1.2116 12.9115  0.0000  0.0200   0.0596   0.0545    0.0586   0.0000   440.3647       2.70390       21.1191       2.25116      -2.83516     -0.380981      0.710999      0.950370       1.07180       1.11993       1.22554       1.18711
  45  12 3298.8723    3.6697  1.6908 12.6570  0.0000  0.0249   0.0449   0.0686    0.0447   0.0000   440.7041       2.71661       18.4986       4.31953      -3.38768      -1.06200      0.850184       1.17374       1.28394       1.40022       1.50406       1.51157
  45  13 3470.4524    2.8881  3.0377 12.0640  0.0000  0.0342   0.0272   0.0970    0.0317   0.0000   441.2385       6.99449       13.1311       1.07923       4.87997       6.00687       1.18574       1.59559       1.81491       1.94124       1.95920       2.01371
  45  14 3640.1291    2.3039  4.6598 11.4879  0.0000  0.0464   0.0181   0.1276    0.0260   0.0000   442.8403       6.62327       13.4690       2.20904       3.63562       3.92310       1.51922       2.11577       2.38100       2.62377       2.63864       2.71382
  45  15 3807.0444    1.7770  6.6919 11.0943  0.0000  0.0663   0.0134   0.1738    0.0236   0.0000   440.1277       10.5986       12.9767     -0.692436     -0.562314       7.38136       2.18698       3.02506       3.43804       3.58551       3.85505       3.77424
  45  16 3971.6400    1.4815  9.3404 10.7128 -0.0001  0.0908   0.0097   0.2367    0.0230   0.0000   436.4929      0.709521       23.2843       8.38100      -10.6410      -4.68717       3.03736       4.15472       4.69591       5.03699       5.29140       5.34402
  45  17 4133.9191    1.1406 11.3862 10.5446 -0.0004  0.1172   0.0076   0.3096    0.0204   0.0000   438.0292      -7.20795       24.5137       13.0377      -11.1509      -9.76040       3.98273       5.39809       6.17934       6.62529       6.91999       6.93417
  46   2 1363.3056    0.1163  0.1019  8.8254  0.0001  0.0128   0.0066   0.0212    0.0202   0.0000   442.1167     -0.667525       21.5423     -0.400382      -1.68185     -0.862715      0.452824      0.641842      0.706684      0.722754      0.706491      0.772804
  46   3 1611.4521    0.2340  0.2943  8.9064  0.0000  0.0118   0.0069   0.0264    0.0251   0.0000   442.5237      -1.21047       20.5438       1.77350      -3.38286     -0.682944      0.405845      0.528435      0.616244      0.639414      0.695494      0.716927
  46   4 1829.2054    0.4574  0.5267  9.0898  0.0000  0.0140   0.0094   0.0335    0.0371   0.0000   441.7980     -0.979250       19.0844       1.18889      -2.16727       1.19453      0.462014      0.634859      0.679101      0.781244      0.855612      0.864059
  46   5 2035.2569    0.7044  0.7624  9.5668  0.0000  0.0162   0.0121   0.0419    0.0458   0.0000   442.8015     -0.391844       19.4447     -0.353500     -0.893913     -0.143284      0.541207      0.728883      0.850626      0.869797      0.946015      0.943647
  46   6 2233.9509    1.0588  0.9489 10.2616  0.0000  0.0186   0.0166   0.0466    0.0527   0.0000   442.6961      0.143550       19.7416      0.539496      -3.08529       1.03009      0.630874      0.859729      0.963766       1.05063       1.12610       1.14973
  46   7 2423.2870    1.5555  1.1389 10.9914  0.0000  0.0210   0.0232   0.0532    0.0583   0.0000   441.4931       1.58685       19.8170      0.505209      -1.84140       2.83396      0.683042      0.969403       1.08035       1.19074       1.21740       1.22893
  46   8 2607.2734    2.2452  1.1554 11.5717  0.0000  0.0201   0.0325   0.0522    0.0623   0.0000   440.5054      0.853818       18.4800     -0.370992      -1.04246      0.789185      0.674382      0.951306       1.03138       1.13503       1.20901       1.20225
  46   9 2789.3849    3.0826  1.0143 12.1783  0.0002  0.0178   0.0459   0.0468    0.0617   0.0000   441.3713       1.73735       20.2304    -0.0702693      -2.71517    -0.0745430      0.603049      0.832622      0.921363      0.969208       1.04131       1.05748
  46  10 2969.0849    3.7896  1.0889 12.7376  0.0000  0.0187   0.0558   0.0505    0.0602   0.0000   441.8845       2.55994       18.8728       1.33070      -2.48482      0.156830      0.655664      0.921141      0.994204       1.12691       1.18661       1.18280
  46  11 3145.7787    4.0254  1.2407 13.1333  0.0000  0.0213   0.0579   0.0582    0.0538   0.0000   441.1788       3.19655       20.1781       2.22072      -3.44445     -0.204880      0.739166       1.03775       1.11953       1.25028       1.30833       1.29916
  46  12 3320.0828    3.6926  1.7753 12.4461 -0.0041  0.0260   0.0430   0.0653    0.0478   0.0000   442.2038       6.57302       16.3164     0.0749889      -1.04323     -0.460514      0.836687       1.18784       1.27014       1.42728       1.45662       1.44309
  46  13 3492.7178    2.7756  3.1299 12.0361 -0.0001  0.0357   0.0257   0.0984    0.0314   0.0000   440.2378       6.10871       15.3079       5.62146      0.257305      0.461893       1.16843       1.65015       1.79758       1.97304       2.00371       2.06041
  46  14 3663.4143    2.1746  4.8706 11.4044 -0.0000  0.0478   0.0167   0.1303    0.0258   0.0000   441.5250       4.94814       17.7179       4.79434      -1.95803      0.380280       1.57790       2.19287       2.45609       2.64786       2.78484       2.80016
  46  15 3831.4598    1.7358  7.1615 11.0989  0.0000  0.0689   0.0128   0.1873    0.0233   0.0000   441.1418       10.8628       15.7581      -2.54987      -12.9990       4.93943       2.29056       3.11647       3.54840       3.80146       3.92835       3.94712
  46  16 3997.1256    1.4313  9.8541 10.7096 -0.0006  0.0944   0.0088   0.2531    0.0219   0.0000   437.7572       6.68052       20.8946      -2.11966      -11.8035      -4.39667       3.06604       4.22467       4.78099       5.11622       5.39268       5.41924
  46  17 4161.0358    1.1098 12.1325 10.5545  0.0000  0.1291   0.0071   0.3263    0.0195   0.0000   433.1881       2.33456       17.5568      0.203289      -17.3445       5.93963       4.13008       5.74453       6.44394       6.97620       7.10304       7.25910
  47   2 1375.1966    0.1217  0.1346  8.7985  0.0000  0.0101   0.0059   0.0220    0.0203   0.0000   441.1359      -1.03603       21.0007     -0.919934      -2.87036      0.869380      0.361302      0.420856      0.538075      0.538591      0.566484      0.663282
  47   3 1624.2601    0.2697  0.2808  8.9105  0.0000  0.0100   0.0077   0.0263    0.0258   0.0000   442.1644     -0.881492       20.3079      0.361108      -3.03832     -0.488059      0.347870      0.443776      0.483370      0.573944      0.652509      0.601868
  47   4 1842.9338    0.4449  0.4930  9.0767  0.0000  0.0129   0.0092   0.0312    0.0355   0.0000   440.9452      0.664176       21.8704      0.216596      -3.21324      0.557365      0.426439      0.591251      0.655926      0.723480      0.744995      0.793038
  47   5 2050.3500    0.7636  0.7864  9.4331  0.0000  0.0160   0.0125   0.0394    0.0500   0.0000   441.3809     -0.861034       21.3694      0.126680      -4.12875     -0.502017      0.513594      0.734366      0.780886      0.897291      0.940735      0.959566
  47   6 2249.9391    1.0979  1.0064 10.2373  0.0000  0.0195   0.0166   0.0471    0.0542   0.0000   441.1147     -0.190959       20.0250      0.466912      -2.31788       1.07537      0.604240      0.868659      0.937905       1.02072       1.02385       1.03529
  47   7 2439.9725    1.6323  1.2397 10.9318  0.0000  0.0211   0.0230   0.0565    0.0572   0.0000   439.9737     0.0191763       19.8440      0.739439      -2.71581      0.769812      0.696055      0.953415       1.03267       1.15256       1.19669       1.16974
  47   8 2624.9525    2.3007  1.1354 11.6733  0.0001  0.0205   0.0329   0.0499    0.0596   0.0000   441.2636      0.668985       19.6113       3.09235      -2.93273       1.43820      0.648169      0.922999      0.991441       1.12329       1.14456       1.18198
  47   9 2808.0192    3.0891  1.1346 12.2549  0.0000  0.0194   0.0444   0.0507    0.0612   0.0000   440.8548       3.44909       21.1914       2.03834      -3.98289     -0.973808      0.685733      0.947315       1.02899       1.14216       1.17925       1.19809
  47  10 2988.5268    3.9976  1.0258 12.8721  0.0000  0.0185   0.0591   0.0460    0.0579   0.0000   441.3984      0.992419       19.1817       2.85670      -2.47004     -0.522080      0.594720      0.857200      0.908727       1.01819       1.06965       1.04841
  47  11 3165.9041    4.0985  1.3313 12.8230  0.0001  0.0209   0.0544   0.0575    0.0564   0.0000   440.6838       3.71390       20.1795       3.53539     -0.937199     0.0711089      0.687843      0.952077       1.03821       1.16083       1.22264       1.29976
  47  12 3341.1493    3.5748  2.0511 12.3822 -0.0000  0.0265   0.0384   0.0722    0.0434   0.0000   441.9399       5.73126       15.2906       2.72036       1.37789       1.94838      0.888159       1.19665       1.36129       1.44193       1.52825       1.54005
  47  13 3514.6557    2.6838  3.3799 11.8851  0.0000  0.0365   0.0236   0.0995    0.0303   0.0000   441.8184       6.26489       15.0121       4.82586       3.08690       1.09682       1.19668       1.60140       1.82080       1.96629       2.07643       2.03664
  47  14 3686.2340    2.1372  5.2764 11.3828 -0.0002  0.0509   0.0161   0.1370    0.0250   0.0000   439.8464       1.86229       18.3795       4.18913      -6.25949       1.92572       1.68268       2.25448       2.57388       2.77796       2.91372       2.89725
  47  15 3855.6054    1.6672  7.7615 11.0669  0.0016  0.0767   0.0119   0.2033    0.0229   0.0000   440.3927       7.76516       20.3102       10.0726      -3.37193      -6.45619       2.44692       3.36779       3.80859       4.14253       4.28706       4.31135
  47  16 4022.5538    1.3654 10.3035 10.7145 -0.0007  0.1008   0.0082   0.2678    0.0209   0.0000   441.6742      -7.94947       16.5815       10.9513      -12.0099      -3.26087       3.27744       4.41116       5.10027       5.40334       5.74924       5.78051
  48   2 1386.8899    0.1216  0.1687  8.8318  0.0000  0.0101   0.0056   0.0306    0.0204   0.0000   441.8747     -0.326672       21.3226     -0.283080      -2.88187     -0.451036      0.313342      0.479427      0.526723      0.605678      0.647701      0.646117
  48   3 1636.8932    0.2643  0.2602  8.9106  0.0000  0.0100   0.0076   0.0234    0.0254   0.0000   441.6165     -0.808573       20.5164      0.375339      -3.05374     -0.270919      0.350280      0.414586      0.488589      0.539640      0.578849      0.630038
  48   4 1856.5368    0.4812  0.5163  9.1742  0.0000  0.0133   0.0097   0.0319    0.0358   0.0000   441.3877     -0.368232       20.0992      0.695359      -2.51613     -0.250695      0.446436      0.657117      0.679161      0.772032      0.802055      0.811125
  48   5 2065.3161    0.7440  0.7462  9.6680  0.0000  0.0161   0.0126   0.0381    0.0460   0.0000   441.3382     0.0848981       19.6581      0.354647      -1.10555      -1.24409      0.522503      0.701033      0.774939      0.835860      0.901854      0.901893
  48   6 2265.7485    1.1646  1.0708 10.1715  0.0000  0.0188   0.0170   0.0500    0.0608   0.0000   442.8916      0.354536       21.2833       1.92250      -2.41544       1.84665      0.616523      0.818563      0.936921      0.949350       1.07219       1.08900
  48   7 2456.5165    1.7371  1.1671 10.9370  0.0000  0.0194   0.0246   0.0524    0.0628   0.0000   441.5131       1.02346       19.3164       1.30023      -2.90988       1.17107      0.636782      0.874240      0.949825       1.04672       1.12379       1.14574
  48   8 2642.4606    2.4077  1.1805 11.4937  0.0000  0.0195   0.0327   0.0512    0.0657   0.0000   442.6763       1.56937       18.8368       1.56998     -0.233211      0.333076      0.630764      0.863611      0.937770       1.05931       1.06633       1.09482
  48   9 2826.5247    3.1916  1.1121 12.4059  0.0000  0.0189   0.0457   0.0508    0.0575   0.0000   440.2768       3.08466       21.9236       3.40727      -1.94015       2.03522      0.633756      0.887138      0.964472       1.09835       1.15474       1.19217
  48  10 3007.7575    3.8867  1.1300 12.6897  0.0000  0.0194   0.0543   0.0496    0.0626   0.0000   441.3099       2.24011       18.7431       3.59786      -1.67101      -1.95876      0.606947      0.871768      0.954843       1.04083       1.06579       1.06452
  48  11 3185.9006    4.0840  1.2655 13.0157  0.0000  0.0218   0.0565   0.0550    0.0581   0.0000   441.9584       3.14209       19.2954       2.90457     -0.826212       3.27666      0.664663      0.974051       1.03566       1.14844       1.20195       1.16632
  48  12 3361.9111    3.4341  2.0810 12.4178 -0.0000  0.0269   0.0367   0.0745    0.0405   0.0000   443.5025       3.48421       18.3989       4.02052      -2.19077      -1.35978      0.838600       1.16413       1.31416       1.40198       1.48009       1.45833
  48  13 3536.3536    2.5897  3.6367 11.8225 -0.0000  0.0382   0.0217   0.1047    0.0280   0.0000   441.7271       5.43797       18.1233       5.69313      0.561899       1.74718       1.18892       1.67161       1.85339       1.99743       2.11902       2.15623
  48  14 3708.8842    2.1106  5.7377 11.3256  0.0000  0.0543   0.0154   0.1451    0.0247   0.0000   440.9260       6.96046       20.4581       3.29606      -1.82321       11.0217       1.69883       2.35412       2.64152       2.84920       3.02945       3.05851
  48  15 3879.1737    1.6798  8.2931 10.9654  0.0000  0.0767   0.0107   0.2081    0.0229   0.0000   440.7264       6.71760       20.7088      0.961237       1.26339       2.72630       2.45112       3.36327       3.86411       4.04346       4.31413       4.33922
  48  16 4047.4305    1.3650 11.1337 10.6678  0.0024  0.1075   0.0078   0.2788    0.0205   0.0000   435.7144      -3.46602       19.5232       12.5542      -10.7963       2.06675       3.36548       4.62162       5.23927       5.74749       5.93892       6.03147
  49   2 1398.5144    0.1364  0.1400  8.8055  0.0000  0.0109   0.0062   0.0215    0.0202   0.0000   441.9913     -0.553433       21.1057     -0.263040      -2.63236     -0.226722      0.402983      0.567774      0.689950      0.707144      0.779323      0.891681
  49   3 1649.3435    0.2728  0.3036  8.8253  0.0000  0.0106   0.0072   0.0243    0.0263   0.0000   440.9840     -0.821226       20.4383      0.641858      -2.72306   -0.00159885      0.349352      0.434032      0.526802      0.568430      0.574074      0.606263
  49   4 1869.9715    0.5011  0.5538  9.1087  0.0000  0.0136   0.0096   0.0330    0.0378   0.0000   441.8282     -0.376625       19.9684      0.583341     -0.845239       1.03838      0.430974      0.569625      0.635975      0.719833      0.756777      0.745515
  49   5 2080.0665    0.7833  0.8318  9.6423 -0.0000  0.0165   0.0126   0.0415    0.0484   0.0000   440.4979      0.755805       21.2047       1.55133      -2.73694     -0.968419      0.523874      0.714320      0.800612      0.856859      0.890178      0.913355
  49   6 2281.3566    1.1841  1.0752 10.3404  0.0000  0.0193   0.0171   0.0500    0.0540   0.0000   441.8109     -0.827724       18.0699      0.294372      -2.65806     -0.809223      0.582477      0.818135      0.893494      0.985747       1.07078       1.08731
  49   7 2472.8797    1.7047  1.2714 11.0406  0.0002  0.0214   0.0234   0.0566    0.0553   0.0000   442.2326       1.44488       22.2181    -0.0193514       1.04420      -2.31366      0.668826      0.922171       1.00425       1.14639       1.18653       1.21852
  49   8 2659.8130    2.4272  1.1444 11.8345  0.0001  0.0198   0.0346   0.0518    0.0593   0.0000   441.0885      0.536389       20.5616       1.43588      -3.14595       1.58461      0.626031      0.864316      0.966687       1.04509       1.06790       1.10637
  49   9 2844.8316    3.3929  0.9974 12.4027  0.0000  0.0177   0.0485   0.0446    0.0575   0.0000   442.5656       1.21774       20.0145       1.52746      -2.18650      -1.56689      0.570193      0.797617      0.883900      0.918931       1.01708       1.01796
  49  10 3026.7995    4.1135  1.1127 12.8664  0.0000  0.0188   0.0578   0.0481    0.0592   0.0000   441.7068       2.48736       19.7228       3.23755      -3.05863      0.274101      0.619058      0.829387      0.901584      0.983465       1.08262       1.08538
  49  11 3205.6728    4.0362  1.4642 12.8050  0.0000  0.0223   0.0508   0.0599    0.0492   0.0000   442.0403       3.53171       18.8483       4.07221      -1.05762      0.294578      0.665409      0.968423       1.03866       1.14222       1.16026       1.19862
  49  12 3382.5220    3.3239  2.3434 12.1845 -0.0000  0.0282   0.0327   0.0767    0.0396   0.0000   442.1737       3.49649       18.8564       2.08733     -0.734407      0.857056      0.874547       1.19945       1.39796       1.44066       1.54116       1.55800
  49  13 3557.8488    2.5660  3.7121 11.8307  0.0000  0.0388   0.0217   0.1052    0.0279   0.0000   442.0480       6.78430       20.5378       7.49992      0.927806       4.85175       1.22274       1.66411       1.89393       2.02429       2.14342       2.16738
  49  14 3731.4223    2.0196  5.9330 11.2963  0.0000  0.0564   0.0146   0.1511    0.0239   0.0000   441.4543       5.06195       19.4633       1.91971      -3.02875       3.62492       1.73388       2.39047       2.67655       2.88603       3.02683       3.09127
  49  15 3902.6603    1.6729  8.4439 10.8714  0.0006  0.0806   0.0101   0.2081    0.0231   0.0000   442.2550     -0.183958       18.9650       11.7509      -8.20052      -3.84384       2.43661       3.41597       3.82708       4.13778       4.25147       4.37443
  49  16 4071.5145    1.2757 11.7334 10.6702 -0.0024  0.1188   0.0072   0.3046    0.0192   0.0000   442.9390       5.29282       22.3145       5.34288      -12.2778       4.03352       3.63155       4.98264       5.64946       6.02889       6.31759       6.52418
  50   2 1409.9742    0.1364  0.1631  8.7992  0.0000  0.0105   0.0059   0.0213    0.0207   0.0000   441.9660     -0.533046       19.6001      0.518373      -3.41493     -0.139464      0.350554      0.471611      0.517642      0.906786       1.10945       1.10709
  50   3 1661.6319    0.2896  0.3016  8.9470  0.0000  0.0110   0.0076   0.0240    0.0260   0.0000   441.9169     -0.134636       20.4577    -0.0948378      -3.48072     -0.367847      0.335095      0.442956      0.495837      0.551420      0.547955      0.563343
  50   4 1883.2535    0.5100  0.5385  9.2015  0.0000  0.0135   0.0098   0.0313    0.0367   0.0000   442.2014      0.292621       21.2079     -0.439298      -1.36770      0.542092      0.417741      0.611206      0.671620      0.788672      0.824259      0.817721
  50   5 2094.6725    0.8162  0.7974  9.6796  0.0000  0.0155   0.0130   0.0394    0.0476   0.0000   441.3813      0.403052       20.8343     -0.512149      -2.96526     -0.650751      0.486435      0.640149      0.726623      0.775130      0.827731      0.842248
  50   6 2296.7901    1.2206  1.0361 10.4174  0.0001  0.0186   0.0177   0.0472    0.0540   0.0000   442.3154     -0.310017       20.2540      0.832732      -2.06333      0.586131      0.561753      0.799247      0.850215      0.926851      0.997505       1.00934
  50   7 2489.0122    1.8600  1.2081 11.2891 -0.0000  0.0202   0.0263   0.0548    0.0595   0.0000   442.8414       1.39616       19.9094      0.469788      -3.70517     -0.540423      0.629387      0.877707      0.954489       1.04325       1.11053       1.12146
  50   8 2677.0377    2.5266  1.2028 11.7803 -0.0058  0.0199   0.0342   0.0515    0.0571   0.0000   440.6249       1.50031       19.7719     -0.580061      -2.52092       1.49036      0.622119      0.875301      0.959984       1.05204       1.11104       1.10306
  50   9 2862.9860    3.3087  1.0437 12.5438  0.0000  0.0181   0.0474   0.0459    0.0546   0.0000   441.5004      0.577955       19.7231       1.18277      -1.38864       2.08717      0.584683      0.799370      0.854941      0.975812       1.02648       1.05568
  50  10 3045.6936    4.1887  1.0931 12.7124  0.0000  0.0179   0.0573   0.0461    0.0648   0.0000   441.1596       2.54136       20.0936       1.47862      -3.31715      0.910490      0.570051      0.775747      0.899495      0.946857       1.03729       1.02248
  50  11 3225.2364    3.9429  1.4400 12.7945  0.0000  0.0217   0.0489   0.0572    0.0491   0.0000   441.8521       3.35315       18.7831       2.12003      -3.21955     -0.230294      0.667083      0.928942       1.03524       1.10829       1.16317       1.18161
  50  12 3402.9336    3.1826  2.2886 12.4619  0.0000  0.0288   0.0326   0.0777    0.0342   0.0000   441.5558       6.65585       17.8017       4.91499       1.10504       2.06726      0.881673       1.23860       1.37571       1.48984       1.58683       1.59457
  50  13 3579.1266    2.4844  4.2221 11.7042  0.0000  0.0421   0.0194   0.1116    0.0266   0.0000   441.7568       4.31374       19.8290       4.83205       2.92866     -0.856521       1.28755       1.73729       2.01124       2.12528       2.27812       2.31297
  50  14 3753.5369    1.9556  6.2303 11.3187  0.0001  0.0595   0.0141   0.1603    0.0238   0.0000   441.8425       5.20638       20.4420       3.22139      -6.64941      -1.55154       1.80750       2.45161       2.79036       3.02540       3.15733       3.20507
  50  15 3925.7380    1.6028  9.1179 10.8893 -0.0012  0.0840   0.0091   0.2264    0.0221   0.0000   439.7867       3.58600       18.4505       13.1483      -5.35788      -3.57493       2.57289       3.51918       4.02186       4.30032       4.55530       4.60159
  51   2 1421.2706    0.1461  0.1212  8.7616  0.0000  0.0087   0.0063   0.0158    0.0198   0.0000   442.1277      0.144081       20.9973     -0.117329      -2.89580      0.287937      0.262403      0.361015      0.386762      0.444327      0.425977      0.448519
  51   3 1673.7309    0.2995  0.3503  8.8831  0.0000  0.0108   0.0073   0.0270    0.0264   0.0000   441.6795     -0.519764       20.7332     -0.205844      -3.13775     -0.685586      0.333592      0.438039      0.518004      0.531773      0.579917      0.601627
  51   4 1896.4703    0.5241  0.6337  9.1011  0.0000  0.0147   0.0094   0.0340    0.0397   0.0000   442.1683     -0.155668       20.3161      0.748145      -3.03327       1.47243      0.451550      0.639237      0.687329      0.785382      0.862123      0.907890
  51   5 2109.1830    0.8146  0.8053  9.7709  0.0000  0.0158   0.0130   0.0395    0.0451   0.0000   441.3058      0.415150       20.9722     -0.393633      -1.97222      0.533314      0.511496      0.685559      0.771215      0.889688      0.957549      0.948083
  51   6 2312.0414    1.2748  1.1609 10.4079  0.0000  0.0197   0.0178   0.0522    0.0569   0.0000   442.0088      0.667350       21.8092      0.252937      -2.02400       1.61459      0.575246      0.811428      0.884411      0.941342       1.02661       1.01178
  51   7 2505.0558    1.9276  1.2131 11.1166  0.0000  0.0202   0.0259   0.0505    0.0577   0.0000   441.4472       1.16024       22.1719      0.422053      -4.78825     -0.951176      0.597692      0.883298      0.927451       1.05946       1.11242       1.09764
  51   8 2694.1205    2.6431  1.1994 11.8271  0.0000  0.0197   0.0354   0.0510    0.0589   0.0000   442.9976       1.89833       20.2782   0.000866869      -2.55677       1.69903      0.572200      0.826094      0.875419      0.978895       1.01823       1.04653
  51   9 2880.9997    3.5280  1.0813 12.4558  0.0000  0.0177   0.0489   0.0477    0.0562   0.0000   440.5251       2.49280       19.6115       1.80143      -1.69479       1.67475      0.541991      0.752835      0.826179      0.910213      0.980418      0.967108
  51  10 3064.3888    4.0995  1.1396 13.0012  0.0000  0.0189   0.0572   0.0515    0.0528   0.0000   441.3190       3.29767       21.3445       2.50067      -2.12023    -0.0147181      0.555503      0.816193      0.865434      0.917853       1.01599      0.997960
  51  11 3244.7772    3.8951  1.4677 12.8159 -0.0000  0.0227   0.0485   0.0586    0.0479   0.0000   441.9842       2.55365       19.6151       4.72959      -3.41884     -0.467625      0.653466      0.951804       1.01161       1.15775       1.19683       1.20126
  51  12 3423.2214    3.1729  2.5574 12.1572  0.0000  0.0302   0.0300   0.0786    0.0362   0.0000   444.0969       4.21411       15.2810      0.856578       1.99131       3.07244      0.898720       1.24157       1.41866       1.49607       1.61755       1.63006
  51  13 3600.1721    2.4453  4.5019 11.5577  0.0000  0.0432   0.0183   0.1162    0.0260   0.0000   442.8329       4.46680       22.0213       5.25290      -5.91254      -1.06944       1.28798       1.76453       2.00335       2.18171       2.26641       2.27425
  51  14 3775.3464    1.9241  6.9266 11.1978  0.0000  0.0651   0.0130   0.1736    0.0235   0.0000   442.0825       2.68088       21.5278       9.89980      0.611184       2.70682       1.94331       2.63179       2.97188       3.29836       3.37959       3.45422
  51  15 3948.4999    1.5555  9.9081 10.7955  0.0000  0.0948   0.0083   0.2432    0.0210   0.0000   438.3702       2.65473       20.5558       7.62616      -5.72043       5.41607       2.75700       3.83332       4.36090       4.69623       4.85075       5.11521
  52   1 1129.5322    0.0594  0.0597  8.9140  0.0000  0.0128   0.0059   0.0221    0.0178   0.0000   440.1988     -0.917176       21.6816      0.514124      -4.07194    -0.0245995      0.378256      0.539259      0.631362      0.628392      0.681316      0.875981
  52   2 1432.4366    0.1452  0.1173  8.8260  0.0000  0.0093   0.0064   0.0157    0.0196   0.0000   441.7467     -0.200715       20.8907      0.201233      -1.60415       1.02449      0.247553      0.443910      0.451685      0.587317      0.674847      0.738467
  52   3 1685.6717    0.3101  0.3388  8.9601  0.0000  0.0102   0.0075   0.0261    0.0266   0.0000   442.4183     -0.595696       21.0019      0.389830      -2.83241      0.100085      0.314889      0.407794      0.453778      0.511743      0.540946      0.554279
  52   4 1909.5290    0.5450  0.5939  9.2325  0.0000  0.0133   0.0099   0.0344    0.0386   0.0000   441.6733    -0.0944799       21.0348      0.234387      -2.71215       1.11686      0.400046      0.545790      0.591344      0.642343      0.705676      0.720310
  52   5 2123.5258    0.8485  0.8817  9.7860  0.0000  0.0167   0.0129   0.0422    0.0483   0.0000   441.8102     -0.199930       20.0696       1.28053      -3.68309       2.09991      0.496435      0.706281      0.753337      0.858721      0.902297      0.921601
  52   6 2327.1305    1.2913  1.0527 10.7292  0.0000  0.0187   0.0190   0.0494    0.0522   0.0000   441.2098       1.14922       20.0748      0.691442      -2.00023      -1.34246      0.554515      0.759529      0.852683      0.931708       1.00175      0.985778
  52   7 2521.0052    1.9494  1.1931 11.3890 -0.0015  0.0202   0.0265   0.0499    0.0557   0.0000   440.6733      0.126493       20.8010       2.48951     -0.711912     -0.657436      0.586556      0.845011      0.909528      0.996964       1.05861       1.06386
  52   8 2711.1481    2.6843  1.2198 11.8668  0.0000  0.0195   0.0350   0.0500    0.0568   0.0000   442.0615      0.622518       19.7435      0.938516      -1.05155      -1.04107      0.599708      0.834760      0.905329       1.01071       1.07609       1.07142
  52   9 2898.8464    3.6203  1.1127 12.4349  0.0000  0.0178   0.0487   0.0468    0.0616   0.0000   440.7107       3.13748       19.4842       4.56433      -3.32584       1.85263      0.538136      0.766282      0.844396      0.932107      0.972886      0.958500
  52  10 3082.9925    4.1538  1.1459 13.0298  0.0000  0.0187   0.0568   0.0492    0.0571   0.0000   440.9819       3.37706       20.8485       1.95939      -3.96202      0.408204      0.564045      0.775560      0.853487      0.941254       1.03431       1.02983
  52  11 3264.0680    3.8745  1.5818 12.8163  0.0000  0.0227   0.0455   0.0598    0.0437   0.0000   442.1778       3.93261       20.1673      0.853482      -3.91388       2.69129      0.682761      0.952244       1.06737       1.17490       1.27514       1.30929
  52  12 3443.3618    3.0432  2.8204 12.1626  0.0000  0.0310   0.0273   0.0843    0.0328   0.0000   441.5561       3.12116       16.3651       5.90970       3.21570      -2.27984      0.925808       1.27175       1.43797       1.52916       1.60806       1.66205
  52  13 3620.9699    2.3841  4.7416 11.5351  0.0000  0.0443   0.0173   0.1197    0.0261   0.0000   441.8745       4.72186       24.4361       1.92152    -0.0397674      -3.48790       1.29526       1.80588       1.99181       2.21235       2.26796       2.32164
  52  14 3796.9218    1.9103  7.3123 11.1948  0.0012  0.0679   0.0121   0.1795    0.0237   0.0000   439.4575       2.41899       31.4017       7.49789      -4.92167       4.01624       2.00622       2.73793       3.12664       3.34649       3.51611       3.60760
  52  15 3971.1559    1.5236  9.9756 10.8650  0.0017  0.0941   0.0083   0.2439    0.0207   0.0000   437.8637       11.6857       26.3330      -3.95388      0.695243       4.58904       2.76819       3.75180       4.34362       4.68605       4.89215       5.00744
  53   2 1443.5007    0.1560  0.1889  8.7536  0.0000  0.0089   0.0057   0.0236    0.0204   0.0000   441.8492     -0.334981       21.2933     -0.237748      -3.09495     -0.680816      0.277534      0.346522      0.452934      0.404900      0.484530      0.496646
  53   3 1697.4724    0.3229  0.3648  8.9460  0.0000  0.0107   0.0076   0.0280    0.0272   0.0000   442.3268      0.395108       19.8343      0.271525      -4.20335      0.383642      0.318082      0.447945      0.497379      0.568515      0.598346      0.568101
  53   4 1922.4846    0.5574  0.6653  9.2575 -0.0000  0.0145   0.0096   0.0362    0.0391   0.0000   442.6348      0.296293       21.3705      0.322285      -2.45668     0.0241870      0.417442      0.554555      0.659310      0.722837      0.765479      0.741483
  53   5 2137.7306    0.8887  0.8684  9.9261  0.0000  0.0160   0.0136   0.0417    0.0459   0.0000   442.4164      0.182993       20.9070      0.781128      -3.56825     -0.615104      0.466845      0.643843      0.717179      0.752717      0.809429      0.794877
  53   6 2342.0280    1.3460  1.0933 10.7927  0.0000  0.0197   0.0192   0.0498    0.0505   0.0000   441.7563      0.225343       20.1349       2.03394      -4.41050      0.465746      0.559988      0.828391      0.884243      0.988608       1.06763      0.996567
  53   7 2536.7069    1.9723  1.2762 11.3293  0.0004  0.0208   0.0257   0.0534    0.0511   0.0000   441.8179      0.942989       19.6606       1.94869      -3.06011     -0.367429      0.587838      0.808607      0.914535       1.00360       1.02328       1.05660
  53   8 2727.9545    2.7765  1.1795 12.1998  0.0000  0.0193   0.0386   0.0512    0.0557   0.0000   440.5656       1.89328       19.7398      0.663029      -3.86469       1.52882      0.582137      0.800525      0.844052      0.920241       1.01838       1.02269
  53   9 2916.5055    3.6302  1.0703 12.6261  0.0000  0.0172   0.0494   0.0466    0.0546   0.0000   441.8528       2.57854       20.5797       1.21791      -2.86158     -0.336313      0.495091      0.688723      0.757015      0.837090      0.902217      0.897615
  53  10 3101.3453    4.2022  1.2326 12.9342  0.0000  0.0190   0.0547   0.0516    0.0548   0.0000   442.4012       3.03060       20.6572       4.76105      -1.79068     -0.375664      0.562434      0.762061      0.855766      0.937108      0.959366      0.983415
  53  11 3283.2418    3.7211  1.6009 12.8305 -0.0000  0.0241   0.0441   0.0612    0.0429   0.0000   441.5907       1.98849       18.5723       4.08403      -1.53069     -0.205510      0.648341      0.953594       1.03682       1.15320       1.16036       1.19322
  53  12 3463.2492    2.9516  3.0497 12.0538  0.0000  0.0323   0.0252   0.0876    0.0310   0.0000   441.3567       4.06293       18.5771       6.29575       1.33512      0.247377      0.932786       1.27094       1.45749       1.54687       1.67209       1.67060
  53  13 3641.6564    2.2706  4.9647 11.5240 -0.0000  0.0480   0.0165   0.1238    0.0252   0.0000   438.3882       4.43968       14.4376       2.42287      0.343206       1.85394       1.34964       1.87951       2.16865       2.29608       2.40608       2.50313
  53  14 3818.3574    1.8222  7.4122 11.1668 -0.0018  0.0699   0.0115   0.1849    0.0232   0.0000   440.2704       1.70886       21.4812       5.45386      -4.54851      -1.01125       1.98293       2.74941       3.13532       3.34381       3.50720       3.50908
  53  15 3993.5606    1.4263 10.0275 10.8863 -0.0019  0.0980   0.0079   0.2580    0.0199   0.0000   440.6425       5.87721       17.3936       9.62097      -10.9112       2.00274       2.84780       3.83261       4.41038       4.72405       4.96508       5.07632
  54   1 1147.9239    0.0688  0.0821  8.8900  0.0000  0.0137   0.0059   0.0221    0.0178   0.0000   439.7622     -0.363299       21.6099     -0.210445      -3.10236      -1.53059      0.445683      0.550194      0.626990      0.763380      0.845051      0.882211
  54   2 1454.4023    0.1527  0.1773  8.8620  0.0000  0.0084   0.0058   0.0226    0.0200   0.0000   441.8916     -0.288645       21.2993     -0.174066      -3.32026     -0.506685      0.254635      0.332996      0.362273      0.395535      0.417978      0.412681
  54   3 1709.1031    0.3296  0.3786  8.9883  0.0000  0.0116   0.0075   0.0266    0.0275   0.0000   441.8213     -0.246231       20.2675      0.296334      -3.01944      0.200979      0.345607      0.503395      0.547996      0.623288      0.661060      0.678292
  54   4 1935.3100    0.5881  0.6729  9.3084  0.0000  0.0141   0.0099   0.0358    0.0401   0.0000   442.1299    -0.0611021       21.0894     -0.559542      -3.08443     -0.513310      0.399962      0.556733      0.607357      0.692702      0.725332      0.698534
  54   5 2151.7893    0.8939  0.9134 10.0173 -0.0000  0.0176   0.0135   0.0422    0.0470   0.0000   440.8125      0.214733       21.7660     -0.358962      -3.35001      0.463936      0.474449      0.685243      0.733789      0.815898      0.873185      0.887741
  54   6 2356.7811    1.4551  1.1918 10.5032  0.0009  0.0190   0.0192   0.0498    0.0630   0.0000   442.0606      0.929540       21.3537       1.12307      -3.54124       1.47799      0.545899      0.774283      0.852242      0.953464       1.00957       1.00194
  54   7 2552.3673    2.0546  1.2783 11.3719  0.0000  0.0200   0.0263   0.0526    0.0543   0.0000   441.8015       1.14046       21.0977       2.20710      -3.58713       2.23599      0.558518      0.769280      0.879966      0.974821      0.986490       1.02948
  54   8 2744.6253    2.8779  1.0945 12.1681 -0.0000  0.0181   0.0387   0.0463    0.0551   0.0000   441.0752       3.25666       21.0449       2.98383      -2.50455    0.00668196      0.511050      0.737299      0.794755      0.865536      0.885552      0.928443
  54   9 2934.0834    3.8424  1.1264 12.5731  0.0000  0.0178   0.0504   0.0458    0.0605   0.0000   441.0775       2.44644       19.1290       2.99766      -2.40621      0.597994      0.502479      0.713083      0.766376      0.854840      0.904558      0.898581
  54  10 3119.6567    4.2082  1.2561 13.0915  0.0000  0.0196   0.0546   0.0522    0.0510   0.0000   440.9078       3.21538       22.0846       1.01660      -3.07337     -0.129919      0.562857      0.768632      0.872422      0.938646      0.986033       1.00929
  54  11 3302.2510    3.7317  1.7637 12.6629  0.0000  0.0234   0.0410   0.0631    0.0425   0.0000   441.3042       3.59821       21.9783       2.54050     -0.979756      -1.67552      0.667458      0.918414       1.05788       1.12785       1.19946       1.21834
  54  12 3483.0851    2.8582  3.1129 12.0098  0.0000  0.0327   0.0241   0.0882    0.0312   0.0000   439.9295       3.67238       18.0958       4.45495      -1.54727       1.77230      0.934457       1.30055       1.45246       1.61572       1.70560       1.71975
  54  13 3662.2042    2.2470  5.2137 11.5173  0.0001  0.0488   0.0161   0.1302    0.0252   0.0000   440.5463       6.37106       21.1954       4.73343      -3.37083     -0.173677       1.37735       1.90178       2.17091       2.31586       2.46644       2.52184
  54  14 3839.6450    1.7806  8.0625 11.1690  0.0020  0.0758   0.0106   0.1976    0.0224   0.0000   439.1345       12.6042       22.5048       6.88372      -5.85142      0.943155       2.12162       2.94250       3.28831       3.62536       3.75643       3.82174
  55   2 1465.1474    0.1587  0.1982  8.8237  0.0000  0.0109   0.0057   0.0214    0.0203   0.0000   442.6420     -0.227884       21.2778      0.564679      -4.02348      0.803339      0.414515      0.498886      0.516309      0.517627      0.533200      0.552344
  55   3 1720.6235    0.3395  0.3429  8.9609  0.0000  0.0098   0.0078   0.0247    0.0269   0.0000   441.9441      -1.44280       20.0927      0.127781      -2.80728     0.0620864      0.285119      0.383605      0.425191      0.482481      0.516100      0.517089
  55   4 1948.0366    0.6154  0.6420  9.2520  0.0000  0.0132   0.0103   0.0331    0.0408   0.0000   441.5207     -0.737297       20.8762      0.991142      -3.15625      0.752101      0.378456      0.509453      0.585143      0.640984      0.690530      0.719206
  55   5 2165.6520    0.9495  0.9293  9.9950  0.0000  0.0164   0.0138   0.0423    0.0475   0.0000   442.0458     -0.303658       20.9278       1.34025      -3.07538      0.128648      0.462546      0.657182      0.719357      0.814195      0.848055      0.862085
  55   6 2371.3876    1.4791  1.2059 10.8086  0.0000  0.0201   0.0199   0.0513    0.0552   0.0000   441.0985   -0.00539328       20.8617     0.0260792      -4.08116      -1.44324      0.533306      0.782820      0.838544      0.930903      0.966830      0.961002
  55   7 2567.9522    2.1321  1.2563 11.4781  0.0000  0.0187   0.0275   0.0544    0.0526   0.0000   441.0271       1.45942       20.2271       1.68858      -2.84584     0.0231387      0.538843      0.723493      0.831890      0.885215      0.908521      0.953930
  55   8 2761.2454    2.9212  1.2559 12.1176  0.0000  0.0197   0.0372   0.0512    0.0534   0.0000   441.8649       2.01477       20.5934       2.78250      -2.11639      0.909321      0.539882      0.799191      0.839413      0.959334      0.986938       1.01973
  55   9 2951.4334    3.8220  1.2291 12.5730 -0.0000  0.0185   0.0480   0.0491    0.0559   0.0000   441.6673       2.76773       20.1415       1.74908      -3.41716       1.52110      0.521453      0.714984      0.795087      0.880415      0.937948      0.958998
  55  10 3137.7566    4.0601  1.2851 13.1515 -0.0024  0.0204   0.0525   0.0522    0.0487   0.0000   441.9571       2.67996       20.7861       4.17752      -2.59884     -0.964653      0.587931      0.839547      0.910346       1.02023       1.05537       1.07184
  55  11 3321.1169    3.6587  2.0113 12.4154  0.0000  0.0246   0.0363   0.0646    0.0402   0.0000   441.6947       4.03592       18.3381       2.82415      0.664340     -0.560822      0.697253      0.968205       1.08519       1.17952       1.30231       1.27881
  55  12 3502.6795    2.7874  3.6293 11.8985 -0.0000  0.0350   0.0216   0.0974    0.0276   0.0000   441.7023       2.20916       19.2949       1.56508       3.49398       1.87479      0.985057       1.34557       1.52103       1.64149       1.72718       1.76709
  55  13 3682.5581    2.2268  5.6328 11.4220  0.0000  0.0512   0.0149   0.1356    0.0247   0.0000   441.0770       1.79103       22.2164       5.81489      -6.40331      -6.35792       1.40647       1.96040       2.18555       2.38970       2.47545       2.59228
  55  14 3860.7224    1.7273  7.7995 11.1608 -0.0006  0.0752   0.0105   0.1942    0.0220   0.0000   443.7871       6.45397       15.8655       2.63719     -0.886926      -1.53028       2.05900       2.84386       3.23095       3.55159       3.69373       3.74243
  56   2 1475.7899    0.1637  0.1606  8.8444  0.0000  0.0085   0.0060   0.0188    0.0199   0.0000   442.3490     0.0777315       20.3930      0.111115      -2.51643     -0.169729      0.266441      0.350732      0.387041      0.394813      0.505107      0.467282
  56   3 1731.9903    0.3618  0.4058  8.9937  0.0000  0.0110   0.0078   0.0272    0.0288   0.0000   441.9899     -0.217596       20.9931     -0.185675      -3.49588     -0.275275      0.313171      0.427436      0.473480      0.533475      0.562320      0.609167
  56   4 1960.6465    0.6324  0.6438  9.3746  0.0002  0.0135   0.0106   0.0329    0.0402   0.0000   441.4646      -1.07725       20.0183     0.0989130      -3.00644      0.263939      0.383238      0.550582      0.583079      0.650647      0.678529      0.670313
  56   5 2179.4413    0.9922  0.9856  9.9174  0.0000  0.0168   0.0138   0.0428    0.0531   0.0000   441.9701      -1.39170       22.0136     -0.198743      -2.20992       1.29318      0.487315      0.649238      0.760639      0.804850      0.859390      0.866802
  56   6 2385.8529    1.5050  1.1818 10.7940  0.0000  0.0190   0.0199   0.0517    0.0567   0.0000   442.2091       1.35647       21.3003     -0.165372      -1.90312       2.07819      0.517929      0.736297      0.783113      0.876654      0.953731      0.953029
  56   7 2583.2972    2.1455  1.2824 11.5800 -0.0000  0.0197   0.0270   0.0527    0.0481   0.0000   440.9333       1.35614       21.1345      0.430143      -2.03296     -0.365505      0.573586      0.796661      0.895268       1.00277       1.08908       1.09752
  56   8 2777.6456    3.0990  1.1987 12.1949  0.0000  0.0183   0.0397   0.0489    0.0576   0.0000   442.4878       1.09453       20.9571       2.79568      -3.98038      0.584305      0.505387      0.709918      0.789410      0.864171      0.924663      0.960163
  56   9 2968.7023    3.9104  1.1672 12.7534  0.0000  0.0184   0.0503   0.0482    0.0566   0.0000   441.6924       2.58045       21.6744       2.17961      -2.44065       1.04933      0.485078      0.706427      0.764368      0.842888      0.911153      0.905253
  56  10 3155.7313    4.3056  1.3289 12.8924 -0.0001  0.0196   0.0523   0.0512    0.0529   0.0000   441.6690       3.73815       19.4839       2.05456      -2.42669     -0.754409      0.532076      0.774268      0.849999      0.935832      0.954058      0.981619
  56  11 3339.8924    3.6502  2.0064 12.4339  0.0000  0.0236   0.0361   0.0658    0.0397   0.0000   441.5437       4.68090       19.1422       4.34649     -0.144952       3.81388      0.664990      0.893218       1.01062       1.10201       1.18644       1.19199
  56  12 3522.2363    2.8024  3.6457 11.7978  0.0000  0.0351   0.0212   0.0949    0.0291   0.0000   443.8539       3.27619       20.2102       5.02506     -0.271057       2.88727      0.955684       1.35891       1.49295       1.64098       1.78025       1.80062
  56  13 3702.7893    2.1718  6.0435 11.4384  0.0003  0.0556   0.0144   0.1464    0.0242   0.0000   441.5284       5.71321       16.5968       3.55891      0.770774       2.06762       1.47936       2.09825       2.36030       2.52230       2.64842       2.72357
  56  14 3881.5857    1.6928  8.9092 11.1341  0.0004  0.0837   0.0092   0.2200    0.0205   0.0000   436.9274       12.1081       18.4171       3.49174       1.21618      -3.80839       2.24503       3.10358       3.48611       3.78878       3.96183       4.08338
  57   2 1486.3227    0.1762  0.2217  8.8158  0.0000  0.0096   0.0057   0.0225    0.0207   0.0000   441.9924     -0.309053       20.8448     -0.241132      -3.23673      0.680300      0.256512      0.352578      0.408907      0.510088      0.506485      0.504490
  57   3 1743.2020    0.3755  0.4484  8.9099  0.0000  0.0119   0.0075   0.0275    0.0301   0.0000   441.9776     -0.237583       21.1826    -0.0192554      -2.97225     -0.575902      0.307934      0.423810      0.467970      0.526772      0.557571      0.569239
  57   4 1973.1643    0.6393  0.6958  9.3981  0.0000  0.0142   0.0103   0.0352    0.0408   0.0000   442.0706     -0.266722       20.3868      0.257168      -1.44184      0.879111      0.386309      0.542287      0.601844      0.678006      0.701599      0.707294
  57   5 2193.0490    1.0279  1.0765  9.9490  0.0000  0.0175   0.0138   0.0457    0.0537   0.0000   441.7876      0.532690       20.1878      0.274058      -1.92534       1.77686      0.474694      0.638869      0.737086      0.770272      0.850476      0.863345
  57   6 2400.1244    1.5263  1.2540 10.8230  0.0000  0.0195   0.0194   0.0517    0.0516   0.0000   442.3393      0.162051       20.4356       3.74524     -0.370919      0.616996      0.532298      0.726585      0.783516      0.897149      0.927369      0.952492
  57   7 2598.5932    2.2646  1.3546 11.3965  0.0000  0.0192   0.0269   0.0529    0.0505   0.0000   442.4992       1.23994       20.1868       1.65567      -2.75050     -0.938393      0.528562      0.729757      0.826806      0.902065      0.980987      0.996392
  57   8 2793.9693    3.0654  1.1303 12.3801  0.0000  0.0181   0.0404   0.0467    0.0522   0.0000   442.1649       3.19459       20.9140       3.12069      -2.84956       1.69695      0.485542      0.681298      0.749004      0.831678      0.879229      0.887240
  57   9 2985.8103    3.9801  1.1159 12.9437  0.0000  0.0171   0.0526   0.0485    0.0518   0.0000   442.0325       2.43928       21.0210       2.48627      -1.44668     -0.492080      0.470072      0.647513      0.695818      0.784869      0.806530      0.816865
  57  10 3173.5422    4.1864  1.3211 13.0184  0.0000  0.0197   0.0511   0.0512    0.0479   0.0000   441.8884       2.99614       20.4651      0.686532     -0.827374      0.241440      0.523370      0.737196      0.822540      0.908757      0.947966      0.940648
  57  11 3358.4450    3.4769  1.9577 12.6015  0.0000  0.0246   0.0361   0.0668    0.0375   0.0000   443.6957       3.84809       19.4068       2.38804     -0.170808     -0.196135      0.676127      0.947942       1.05764       1.15136       1.21975       1.24488
  57  12 3541.5431    2.6665  3.9603 11.8226  0.0000  0.0381   0.0201   0.1012    0.0271   0.0000   441.5268       3.20130       17.7112      -2.09664      -1.95481      0.993389       1.01864       1.40509       1.60610       1.75170       1.90749       1.93646
  57  13 3722.7241    2.0777  6.0967 11.4177 -0.0012  0.0568   0.0136   0.1489    0.0239   0.0000   441.3617       7.38982       21.6146       2.88990       2.73700      -1.16744       1.50108       2.09207       2.36964       2.58763       2.71249       2.79305
  57  14 3902.4695    1.6599  8.8375 11.0862  0.0016  0.0837   0.0091   0.2170    0.0210   0.0000   440.6982      -1.20227       20.4563       10.2546      -6.08376       4.90288       2.22019       3.00945       3.47958       3.71015       3.97583       4.04226
  58   1 1183.5224    0.0721  0.0968  8.8413  0.0000  0.0136   0.0054   0.0254    0.0174   0.0000   440.4691     0.0922840       20.9480     -0.565011      -2.52938     -0.299493      0.378115      0.533849      0.618164      0.645783      0.703031      0.659878
  58   2 1496.6963    0.1811  0.2121  8.8553  0.0000  0.0088   0.0059   0.0218    0.0204   0.0000   441.3642      0.222316       21.2414      0.269630      -2.15882    -0.0763366      0.247896      0.310003      0.348402      0.407779      0.434157      0.436397
  58   3 1754.3149    0.4039  0.4197  9.0277  0.0000  0.0111   0.0081   0.0261    0.0297   0.0000   442.0052      -1.21093       20.7153      0.741220      -2.61118   -0.00639676      0.299996      0.386987      0.462159      0.481274      0.544866      0.551335
  58   4 1985.5813    0.6684  0.7139  9.4085  0.0000  0.0139   0.0104   0.0344    0.0409   0.0000   442.3669     0.0836119       20.9662       2.11944      -2.21376     -0.894067      0.360565      0.496984      0.550122      0.621126      0.613368      0.634383
  58   5 2206.5497    1.0486  1.0298 10.1136  0.0000  0.0168   0.0144   0.0457    0.0506   0.0000   441.4349      0.519444       22.3510      0.363786      -3.41917     -0.288919      0.453459      0.621635      0.690193      0.753405      0.806460      0.806357
  58   6 2414.3150    1.5736  1.2446 10.9973  0.0000  0.0197   0.0203   0.0516    0.0500   0.0000   441.8020       1.23604       22.4546      0.992168      -2.38985      0.109004      0.520552      0.740299      0.801425      0.901339      0.955340      0.951905
  58   7 2613.7841    2.2694  1.3179 11.6101  0.0000  0.0193   0.0276   0.0524    0.0490   0.0000   441.9520       1.12990       20.9253      0.189371      -1.67745     -0.736792      0.520421      0.727298      0.816350      0.896065      0.941633      0.924294
  58   8 2810.1665    3.3075  1.1776 12.3295  0.0012  0.0174   0.0419   0.0488    0.0562   0.0000   441.9057       2.50516       20.4104       3.23696      -2.44673      0.342161      0.479392      0.667126      0.758061      0.799904      0.857179      0.856519
  58   9 3002.7763    3.9890  1.1406 12.8742  0.0000  0.0175   0.0514   0.0469    0.0531   0.0000   441.5168       2.20837       21.3926      0.170523      -1.01446      0.957042      0.468563      0.650574      0.715007      0.754030      0.846069      0.845790
  58  10 3191.2621    4.0769  1.4626 12.8539  0.0000  0.0207   0.0470   0.0537    0.0471   0.0000   441.7157       3.18932       19.2198       3.50785      -2.48610      -1.35165      0.554363      0.750898      0.848779      0.944206      0.989731       1.02691
  58  11 3376.9176    3.3226  2.3970 12.3491  0.0000  0.0265   0.0303   0.0732    0.0346   0.0000   443.3581       3.62100       18.0121       3.44174       1.25942      -2.44927      0.728463       1.00216       1.11575       1.23588       1.30215       1.36425
  58  12 3560.8766    2.5903  4.1318 11.7808  0.0004  0.0385   0.0190   0.1054    0.0263   0.0000   439.5766       3.68756       19.9953       3.77540      -2.74931    -0.0508111       1.01194       1.37932       1.56149       1.67974       1.77856       1.82256
  58  13 3742.8079    2.0938  6.9640 11.2734  0.0012  0.0617   0.0122   0.1612    0.0241   0.0000   442.0905       7.04231       21.5263      -1.92861      -2.46332      -2.35941       1.63471       2.23663       2.55336       2.80229       2.91795       3.00962
  58  14 3923.0254    1.6153  9.7787 11.0527  0.0000  0.0948   0.0083   0.2373    0.0200   0.0000   438.4721       9.85512       22.6402       8.37829      -5.98082     -0.400826       2.39257       3.37445       3.77899       4.15080       4.31406       4.48884
  59   1 1192.2590    0.0782  0.1174  8.8012  0.0000  0.0142   0.0055   0.0259    0.0175   0.0000   440.8070     -0.474075       20.9541     -0.871152      -3.02133    0.00752604      0.399708      0.574054      0.624352      0.545122      0.681580      0.749781
  59   2 1506.9643    0.1915  0.2155  8.8141  0.0000  0.0087   0.0059   0.0208    0.0205   0.0000   442.0937     -0.300378       21.2401      0.439703      -2.71170      0.446200      0.236037      0.306695      0.352127      0.398640      0.446411      0.448555
  59   3 1765.3023    0.3952  0.4358  9.0479  0.0000  0.0114   0.0080   0.0275    0.0298   0.0000   442.2459     -0.302026       20.8780     -0.483899      -3.16309     -0.846769      0.312854      0.441405      0.501254      0.564050      0.585568      0.582647
  59   4 1997.8509    0.7000  0.7306  9.4360  0.0000  0.0141   0.0106   0.0342    0.0420   0.0000   442.4187      0.943822       20.2195     -0.747243      -2.29083     -0.264397      0.367458      0.507172      0.574556      0.636431      0.689275      0.684838
  59   5 2219.8742    1.0597  1.0857 10.0949  0.0000  0.0181   0.0141   0.0463    0.0516   0.0000   441.7006      0.397056       21.2599      0.174930      -2.59864     0.0850807      0.458432      0.649425      0.694685      0.789651      0.836695      0.818213
  59   6 2428.4075    1.6387  1.2647 10.9659  0.0000  0.0193   0.0204   0.0517    0.0503   0.0000   441.7622       1.39788       20.9811       1.13050      -2.57352       1.13618      0.494568      0.705376      0.778023      0.876007      0.920860      0.947952
  59   7 2628.8202    2.3945  1.3251 11.5823  0.0000  0.0189   0.0283   0.0509    0.0504   0.0000   442.1174       1.25161       19.4072       3.13274      -1.98100     -0.124843      0.511923      0.700972      0.766829      0.841383      0.865874      0.889379
  59   8 2826.2428    3.2637  1.1488 12.4839  0.0000  0.0180   0.0424   0.0478    0.0528   0.0000   442.1525      0.500631       21.7354      0.651808      -2.50188     -0.673335      0.475894      0.676412      0.742973      0.833693      0.886869      0.871726
  59   9 3019.6196    4.1209  1.1922 12.8352  0.0000  0.0176   0.0515   0.0471    0.0556   0.0000   441.4498       1.96711       21.2765       1.82989      -3.22434      0.190926      0.472669      0.653283      0.717709      0.800454      0.839553      0.867359
  59  10 3208.8479    4.0582  1.5443 12.7713  0.0000  0.0208   0.0450   0.0555    0.0457   0.0000   442.1585       1.14055       20.7677       2.23599      -2.72776      0.176636      0.550591      0.769436      0.867235      0.921692      0.980401       1.00309
  59  11 3395.2748    3.3689  2.5526 12.1967  0.0000  0.0273   0.0290   0.0728    0.0353   0.0000   443.5615       3.57286       18.0557       3.56639      0.523853      -2.23393      0.705077      0.986481       1.09127       1.22546       1.26243       1.31896
  59  12 3579.8746    2.5711  4.3460 11.6359 -0.0001  0.0398   0.0179   0.1054    0.0268   0.0000   441.2233       6.41277       18.0997       3.63651      0.835255       2.06404       1.02676       1.43501       1.60042       1.75217       1.82932       1.86093
  59  13 3762.6106    1.9968  6.8548 11.3028 -0.0009  0.0625   0.0119   0.1673    0.0236   0.0000   443.1188       3.90471       19.8604     -0.982465       6.55079      -7.75683       1.59957       2.22232       2.51522       2.71612       2.87166       2.93551
  60   1 1200.8690    0.0760  0.1144  8.8323  0.0000  0.0133   0.0053   0.0287    0.0173   0.0000   440.0204     -0.795555       21.7762     -0.649572      -4.01591       1.26412      0.325577      0.456756      0.529243      0.608337      0.550451      0.667675
  60   2 1517.1107    0.2035  0.2202  8.8323  0.0000  0.0087   0.0060   0.0197    0.0207   0.0000   441.6701     -0.467638       21.2170      0.220180      -2.52749     -0.105643      0.236503      0.310366      0.362025      0.381675      0.411097      0.414438
  60   3 1776.1215    0.4129  0.4528  9.0178 -0.0003  0.0109   0.0080   0.0279    0.0301   0.0000   441.7504    -0.0490099       20.3908     -0.952342      -2.71345    0.00733981      0.292626      0.395919      0.443259      0.509311      0.557726      0.571705
  60   4 2010.0362    0.6947  0.7694  9.5215  0.0000  0.0142   0.0104   0.0362    0.0394   0.0000   442.6995    -0.0408643       21.0146     -0.154648      -1.44023      -1.17950      0.364026      0.517571      0.561441      0.648371      0.678037      0.716052
  60   5 2233.0719    1.1111  1.0964 10.2592  0.0000  0.0176   0.0146   0.0466    0.0488   0.0000   443.2497      0.990799       20.9144     -0.990337      -3.18601      0.471838      0.453184      0.619854      0.685521      0.762258      0.815676      0.819147
  60   6 2442.2828    1.6664  1.2925 11.0271  0.0000  0.0195   0.0204   0.0511    0.0472   0.0000   441.5845       1.38738       20.1927    -0.0430707      -2.74332      0.692976      0.513522      0.712642      0.814303      0.912400      0.921065      0.966580
  60   7 2643.7657    2.4233  1.2811 11.8205 -0.0001  0.0192   0.0300   0.0512    0.0508   0.0000   441.6662       1.71792       21.0905       1.56793     -0.977360     -0.781791      0.498648      0.693623      0.757767      0.836506      0.894278      0.915528
  60   8 2842.2385    3.4033  1.2036 12.3733  0.0000  0.0180   0.0418   0.0472    0.0573   0.0000   442.2559       1.59887       20.6164      0.786210      -3.82003       1.05428      0.457761      0.635383      0.708261      0.772942      0.811378      0.827517
  60   9 3036.3130    4.0596  1.2477 12.9086  0.0000  0.0181   0.0496   0.0494    0.0486   0.0000   441.7554       1.07751       20.7942       3.52570      -2.88159       1.69322      0.481852      0.684861      0.754826      0.833276      0.892478      0.890652
  60  10 3226.1813    3.9803  1.6068 12.8825  0.0000  0.0216   0.0437   0.0571    0.0408   0.0000   442.6893       4.35016       21.3835       3.34568      0.628283      0.234520      0.554147      0.770848      0.879380      0.953511       1.02479       1.04056
  60  11 3413.5140    3.2027  2.7354 12.1925  0.0000  0.0278   0.0265   0.0784    0.0317   0.0000   441.6843       4.10412       17.5724       2.27353       1.34762      -2.46479      0.724415      0.978204       1.13726       1.20879       1.27439       1.31131
  60  12 3598.8584    2.5025  4.8746 11.6371  0.0003  0.0439   0.0169   0.1151    0.0253   0.0000   441.7057       2.99424       17.8809       2.20777     -0.870893       4.69548       1.09866       1.55142       1.71983       1.90604       2.00803       2.04041
  60  13 3782.2491    1.9784  7.1470 11.3112 -0.0001  0.0654   0.0115   0.1711    0.0234   0.0000   442.5091       5.36578       18.8235       7.70561       3.47236       1.49643       1.63428       2.26641       2.60275       2.81314       2.94800       3.08356
  61   2 1527.1163    0.1981  0.2361  8.8263  0.0000  0.0091   0.0058   0.0221    0.0205   0.0000   442.1391     -0.740047       20.9001     -0.184339      -3.02590     0.0591621      0.256291      0.333325      0.405494      0.384557      0.416380      0.462148
  61   3 1786.8741    0.4145  0.5148  9.0764  0.0000  0.0119   0.0077   0.0300    0.0304   0.0000   441.8770      0.351762       20.9558      0.673298      -4.37702    -0.0106589      0.320537      0.423106      0.467519      0.519819      0.544193      0.555649
  61   4 2022.1551    0.7160  0.7380  9.5825  0.0000  0.0142   0.0108   0.0339    0.0397   0.0000   441.7785     0.0413989       21.9204      0.286670      -4.06132     0.0766208      0.351505      0.496760      0.551581      0.596209      0.640432      0.659820
  61   5 2246.1852    1.1685  1.0556 10.2844  0.0000  0.0168   0.0153   0.0444    0.0506   0.0000   442.3279      0.414830       20.4759      0.789111      -2.92733     0.0196532      0.426323      0.572841      0.647612      0.711429      0.781954      0.826260
  61   6 2456.0712    1.7742  1.3296 11.0196  0.0000  0.0191   0.0209   0.0505    0.0484   0.0000   442.2264      0.756215       19.2217      0.784522      -1.67086    -0.0404758      0.491193      0.680127      0.757047      0.830831      0.902314      0.931663
  61   7 2658.6512    2.5397  1.3069 11.7768  0.0000  0.0191   0.0302   0.0491    0.0495   0.0000   441.6140       2.76282       20.5072    -0.0275753      -2.74962       1.06206      0.481369      0.705202      0.753024      0.869787      0.903188      0.903819
  61   8 2858.0016    3.4020  1.1894 12.5546  0.0000  0.0183   0.0430   0.0471    0.0531   0.0000   441.6320       2.10777       19.7199       2.36148      -2.64873      0.696403      0.457420      0.660999      0.708242      0.791845      0.834854      0.818534
  61   9 3052.9150    4.0997  1.2646 12.8325  0.0002  0.0185   0.0488   0.0474    0.0522   0.0000   442.2207       3.08796       20.1430       1.13934      -3.01745       1.16354      0.475336      0.646540      0.741731      0.800410      0.878722      0.887601
  61  10 3243.5438    4.0219  1.5369 12.8935  0.0000  0.0202   0.0447   0.0559    0.0424   0.0000   442.2314       2.90949       21.4127       2.88601      -2.15820      0.800745      0.527897      0.713760      0.800500      0.861436      0.956453      0.953746
  61  11 3431.6424    3.1483  2.9450 12.1870  0.0000  0.0292   0.0251   0.0820    0.0292   0.0000   442.7529       4.15335       21.3926       2.32649      -1.17311      0.742669      0.723279       1.00888       1.13812       1.24950       1.32572       1.35562
  61  12 3617.7067    2.4297  4.7946 11.6481  0.0000  0.0436   0.0165   0.1151    0.0251   0.0000   440.7531       3.94092       19.7874       2.83702     -0.730822       2.73335       1.07825       1.49234       1.71545       1.81547       1.97488       1.98708
  61  13 3801.6313    1.9369  8.1534 11.2492  0.0009  0.0732   0.0100   0.1906    0.0219   0.0000   440.2100       5.82898       23.6757     -0.360059      -3.28209      -6.61558       1.80305       2.52172       2.83164       3.12982       3.26544       3.34026
  62   2 1537.0068    0.2093  0.2515  8.8650  0.0000  0.0092   0.0059   0.0224    0.0209   0.0000   441.5073    -0.0531430       21.6752     -0.132232      -3.27751      0.129125      0.242339      0.320595      0.378381      0.425494      0.442185      0.472242
  62   3 1797.5123    0.4362  0.5157  9.0594  0.0000  0.0114   0.0078   0.0299    0.0309   0.0000   442.2759     -0.407591       21.0172      0.460639      -2.98792     0.0775363      0.291976      0.395707      0.448006      0.485888      0.550637      0.557002
  62   4 2034.1385    0.7273  0.8571  9.5623  0.0000  0.0150   0.0104   0.0391    0.0430   0.0000   442.1608    -0.0557156       22.6986      -1.01401      -3.35123     -0.402046      0.381545      0.497665      0.591001      0.628503      0.669947      0.680637
  62   5 2259.0793    1.1869  1.0831 10.4554  0.0000  0.0172   0.0156   0.0456    0.0480   0.0000   442.2394      0.636344       20.4353      0.378168      -4.06775      0.578431      0.421263      0.583593      0.639549      0.725863      0.770609      0.790309
  62   6 2469.8015    1.8403  1.3445 10.9628 -0.0001  0.0193   0.0210   0.0488    0.0521   0.0000   441.9124      0.571114       21.7609      0.545662      -1.65302      0.334781      0.477772      0.678338      0.737055      0.849214      0.831477      0.871305
  62   7 2673.4169    2.5717  1.3135 11.6601  0.0000  0.0184   0.0293   0.0484    0.0514   0.0000   440.6797       2.69722       20.7960       3.07404      -2.37534       1.80546      0.474212      0.665177      0.760158      0.838200      0.917106      0.891049
  62   8 2873.7196    3.5464  1.1777 12.6629  0.0000  0.0178   0.0443   0.0473    0.0526   0.0000   442.2545       2.09401       20.7192       2.73197      -2.29259    -0.0300415      0.452336      0.647926      0.689952      0.780369      0.789730      0.833814
  62   9 3069.3373    4.2765  1.2158 12.8756  0.0000  0.0176   0.0508   0.0453    0.0534   0.0000   442.1110       1.94303       21.1386       3.16222      -2.81113     -0.733484      0.448259      0.622058      0.688697      0.746216      0.808475      0.809255
  62  10 3260.7621    3.9605  1.7811 12.5450 -0.0000  0.0209   0.0389   0.0591    0.0404   0.0000   442.6382       2.24078       20.5353       2.83865     0.0653623      -1.28436      0.516305      0.730741      0.797488      0.904937      0.920692      0.955002
  62  11 3449.5763    3.0369  3.1250 12.1510  0.0000  0.0302   0.0239   0.0851    0.0290   0.0000   443.0145       4.30999       19.0909       3.94435       4.32312    -0.0555955      0.756824       1.01248       1.18058       1.29116       1.35507       1.37617
  62  12 3636.4742    2.4025  5.2271 11.5742  0.0003  0.0473   0.0157   0.1210    0.0254   0.0000   442.8026       6.81413       20.9826       3.01035      -3.47284      0.228165       1.11774       1.63001       1.77975       1.97307       2.09802       2.11571
  62  13 3821.2649    1.8524  7.8159 11.2508 -0.0022  0.0727   0.0099   0.1842    0.0221   0.0000   442.2481      0.370645       19.6833       1.58360      -7.14338     -0.408418       1.76167       2.43863       2.78286       3.04702       3.19117       3.30093
  63   1 1226.2381    0.0877  0.1111  8.8048  0.0000  0.0120   0.0052   0.0210    0.0170   0.0000   440.5690     -0.276685       21.4869     0.0297768      -3.98160     -0.700795      0.282700      0.440230      0.429360      0.546850      0.599498      0.658173
  63   2 1546.7926    0.2151  0.2336  8.8363  0.0000  0.0089   0.0060   0.0194    0.0205   0.0000   441.8592     -0.552336       20.6773    -0.0467943      -2.82788     -0.667376      0.221697      0.284738      0.334019      0.373368      0.404349      0.410936
  63   3 1808.0305    0.4563  0.5303  9.1440  0.0000  0.0122   0.0080   0.0293    0.0308   0.0000   441.9728     -0.244550       21.3575    -0.0174800      -3.58993    -0.0413017      0.293805      0.409069      0.444988      0.493685      0.557212      0.537587
  63   4 2046.0513    0.7535  0.8426  9.5910 -0.0002  0.0147   0.0106   0.0376    0.0413   0.0000   441.3109      0.293614       21.8788    -0.0495776      -2.01953      0.550938      0.355178      0.495338      0.561661      0.625991      0.645614      0.675772
  63   5 2271.8774    1.2062  1.1613 10.3365  0.0000  0.0177   0.0151   0.0472    0.0508   0.0000   441.9334       1.37618       21.2715      0.575995      -2.18100       1.80686      0.435959      0.602829      0.675038      0.749146      0.824144      0.829114
  63   6 2483.3339    1.8540  1.3033 11.1284  0.0000  0.0190   0.0219   0.0498    0.0483   0.0000   442.5419      0.430523       20.6577       1.45894      -2.12906       1.33396      0.449448      0.653691      0.692438      0.788272      0.817388      0.848017
  63   7 2688.0453    2.6543  1.3186 11.7962  0.0000  0.0190   0.0304   0.0484    0.0494   0.0000   442.3943       1.54192       19.9366       3.09558      -3.11704       1.30967      0.465446      0.686921      0.733800      0.816194      0.870606      0.905030
  63   8 2889.2801    3.6606  1.2161 12.4398  0.0000  0.0174   0.0431   0.0460    0.0534   0.0000   441.6425       2.35411       20.4606       2.32795      -1.41671      0.506260      0.422276      0.604800      0.651375      0.723152      0.780854      0.802283
  63   9 3085.6269    4.2363  1.3151 12.9504  0.0000  0.0186   0.0493   0.0488    0.0472   0.0000   441.7123       3.61814       21.2149       1.99837      -3.68623    -0.0976290      0.452427      0.648385      0.707108      0.795453      0.824702      0.833574
  63  10 3277.8518    3.8708  1.7847 12.6601  0.0000  0.0216   0.0386   0.0589    0.0380   0.0000   441.0791       2.88766       19.7522       3.45201     -0.962438       1.08230      0.530505      0.730977      0.831872      0.900218      0.979981      0.980171
  63  11 3467.4214    2.9991  3.1618 12.0645 -0.0001  0.0304   0.0231   0.0833    0.0287   0.0000   442.5729       5.53538       18.5134       6.05681      0.177247     -0.380165      0.747309       1.01792       1.14945       1.25013       1.34899       1.37071
  63  12 3655.1150    2.3104  5.3474 11.5587 -0.0005  0.0483   0.0149   0.1273    0.0248   0.0000   444.2038       2.26452       17.0897       7.08588     -0.470188       1.08477       1.13895       1.62341       1.80800       1.97704       2.14132       2.19941
  63  13 3840.3957    1.8409  8.6761 11.1771  0.0021  0.0778   0.0091   0.2020    0.0211   0.0000   443.4253       1.88077       21.6758       4.11229       1.61982       6.05887       1.86304       2.62859       2.89836       3.22790       3.38775       3.47846
  64   1 1234.5178    0.0721  0.0991  8.8628  0.0000  0.0152   0.0053   0.0235    0.0167   0.0000   440.9621     -0.259427       21.4459      0.574652      -3.15935     -0.315278      0.316580      0.534011      0.530001      0.624818      0.520555      0.600633
  64   2 1556.4476    0.2248  0.2694  8.8151  0.0000  0.0088   0.0058   0.0230    0.0212   0.0000   441.9974      0.387490       20.8942      0.196674      -2.58945     -0.103604      0.231538      0.318141      0.369916      0.373468      0.427938      0.430900
  64   3 1818.4693    0.4601  0.5032  9.1445  0.0000  0.0117   0.0080   0.0267    0.0305   0.0000   441.8104     -0.178046       20.8166     -0.343576      -2.84008     -0.375629      0.273708      0.401023      0.433692      0.489990      0.514485      0.535436
  64   4 2057.8451    0.7648  0.8654  9.7032  0.0000  0.0154   0.0108   0.0387    0.0422   0.0000   442.0227      -1.04049       19.9621      0.210321      -2.66528      0.176900      0.370399      0.518339      0.563375      0.629905      0.654526      0.686565
  64   5 2284.5497    1.2382  1.2021 10.4228  0.0000  0.0182   0.0154   0.0478    0.0522   0.0000   442.5958       1.77649       20.8396       1.34529      -2.47476     -0.983826      0.446088      0.602391      0.671078      0.752082      0.799026      0.824440
  64   6 2496.8451    1.9198  1.3079 11.2747  0.0000  0.0183   0.0223   0.0507    0.0456   0.0000   442.3986       1.11892       20.8128       1.47237      -1.32536      0.707004      0.448444      0.629187      0.683253      0.775660      0.813816      0.876924
  64   7 2702.6342    2.7188  1.2415 12.0151  0.0000  0.0181   0.0326   0.0475    0.0499   0.0000   442.0663       2.66464       19.7847       2.49327      -3.24064       1.42823      0.426528      0.612799      0.673328      0.746715      0.809842      0.813868
  64   8 2904.7420    3.6850  1.1537 12.5611  0.0000  0.0167   0.0443   0.0450    0.0546   0.0000   441.9612       2.40191       20.9974      0.659899      -1.42189      0.320830      0.399817      0.555360      0.628078      0.677670      0.740117      0.730310
  64   9 3101.8640    4.1718  1.3464 12.9676  0.0026  0.0189   0.0484   0.0499    0.0453   0.0000   442.0633       2.58096       19.7782       2.84432      -2.80551      -1.39640      0.459953      0.644264      0.688845      0.788971      0.881607      0.896426
  64  10 3294.8253    3.7582  1.8150 12.7241  0.0000  0.0224   0.0377   0.0595    0.0379   0.0000   442.0932       3.28884       18.8913       3.40217      -2.20778     -0.162979      0.534666      0.741027      0.830580      0.916953      0.968374      0.975719
  64  11 3485.1679    2.9630  3.4653 11.9424  0.0000  0.0320   0.0213   0.0862    0.0284   0.0000   441.1003       5.41199       20.1753       4.02709    -0.0292756       1.73607      0.760637       1.06394       1.18697       1.30548       1.37296       1.41919
  64  12 3673.4118    2.2956  5.8806 11.5701  0.0008  0.0530   0.0141   0.1382    0.0241   0.0000   439.3352       8.30799       20.4796       3.18979     0.0582279      0.136010       1.20381       1.75175       1.91511       2.14034       2.23124       2.30608
  64  13 3859.4986    1.7403  8.7420 11.1803 -0.0027  0.0819   0.0085   0.2072    0.0207   0.0000   444.4301       5.04019       20.1269       3.75730      -6.58867      -2.93399       1.91335       2.65884       3.01663       3.31244       3.49012       3.59195
  65   1 1242.7735    0.0905  0.0986  8.7945  0.0000  0.0099   0.0051   0.0182    0.0167   0.0000   440.4548      0.251933       21.2959      0.366594      -3.27535     -0.227004      0.263854      0.337942      0.404340      0.438372      0.465543      0.532831
  65   2 1566.0146    0.2350  0.2788  8.8314  0.0000  0.0097   0.0059   0.0211    0.0214   0.0000   441.9776     -0.224259       20.7989      0.135656      -3.49152     -0.324374      0.256563      0.323404      0.358809      0.403256      0.414821      0.421358
  65   3 1828.7618    0.4738  0.5856  9.1060  0.0000  0.0125   0.0080   0.0310    0.0334   0.0000   441.8558      -1.03162       21.1887    -0.0254785      -3.12041      0.827307      0.297027      0.400582      0.438382      0.507507      0.529031      0.551056
  65   4 2069.5624    0.7767  0.8679  9.7444 -0.0003  0.0150   0.0108   0.0390    0.0416   0.0000   442.3019      0.468760       21.0017      0.718888      -3.95406     -0.305327      0.351102      0.484349      0.543873      0.602506      0.634607      0.666251
  65   5 2297.1220    1.2885  1.2250 10.5066 -0.0000  0.0185   0.0157   0.0480    0.0484   0.0000   442.2914       1.33641       20.1109       1.83093      -3.11168       2.71830      0.426981      0.604567      0.660427      0.731009      0.778670      0.797618
  65   6 2510.1892    1.9305  1.4076 11.1557  0.0000  0.0192   0.0215   0.0511    0.0473   0.0000   441.9940      0.928940       20.3600       2.50943      -2.25890     -0.199654      0.453335      0.625285      0.693499      0.782731      0.815048      0.842555
  65   7 2717.0134    2.8303  1.3112 11.9032  0.0000  0.0182   0.0319   0.0472    0.0497   0.0000   442.6046      0.621615       20.8078      0.410547      -1.31007     -0.211905      0.435498      0.621229      0.681606      0.768145      0.779464      0.823654
  65   8 2920.1100    3.7042  1.2610 12.6530  0.0000  0.0176   0.0434   0.0475    0.0493   0.0000   441.9103       2.80160       21.7393      0.603386      -2.30425      0.339215      0.424560      0.599803      0.654879      0.727214      0.780196      0.774649
  65   9 3117.9617    4.2399  1.3137 12.9731  0.0000  0.0183   0.0483   0.0487    0.0464   0.0000   442.3902       3.13289       20.3109       2.68020      -2.25379      0.887257      0.420215      0.598079      0.656976      0.741962      0.762188      0.777724
  65  10 3311.7001    3.7952  1.9995 12.4432  0.0000  0.0223   0.0345   0.0597    0.0385   0.0000   442.6323       4.18263       19.0827       2.41840      -1.36382       1.07353      0.530356      0.729336      0.838077      0.892380      0.957253      0.972321
  65  11 3502.8417    2.8613  3.6315 11.9553  0.0000  0.0328   0.0205   0.0909    0.0270   0.0000   442.1391       2.93357       17.7700       2.29637      0.123832    -0.0968896      0.787580       1.09356       1.22047       1.33791       1.42856       1.48414
  65  12 3691.8340    2.2092  5.7805 11.5663 -0.0007  0.0518   0.0137   0.1365    0.0240   0.0000   443.4696       4.40193       22.7510       4.28934      0.477372      -5.13237       1.19731       1.67688       1.88526       2.06744       2.15994       2.24367
  66   1 1250.9460    0.0824  0.0934  8.8067  0.0000  0.0108   0.0050   0.0179    0.0165   0.0000   440.7686     -0.364894       20.8636      0.375061      -3.62599   -0.00817811      0.245193      0.309834      0.393924      0.391769      0.403599      0.436455
  66   2 1575.4591    0.2416  0.2730  8.8199  0.0000  0.0092   0.0060   0.0202    0.0216   0.0000   441.5487      0.100138       20.8234      0.161998      -2.73115      0.105735      0.225040      0.283549      0.328699      0.404377      0.434516      0.447550
  66   3 1839.0152    0.4838  0.5985  9.1676  0.0000  0.0119   0.0080   0.0318    0.0325   0.0000   441.9028      -1.02791       21.5289     -0.830149      -3.33098      0.708829      0.291985      0.390021      0.451481      0.474749      0.518873      0.537516
  66   4 2081.1940    0.8106  0.9669  9.6333  0.0000  0.0160   0.0107   0.0397    0.0460   0.0000   442.1192      0.197882       21.3347      0.329687      -3.47282       1.45751      0.368180      0.512548      0.582214      0.630617      0.695789      0.731638
  66   5 2309.6063    1.3029  1.2306 10.5429  0.0000  0.0181   0.0156   0.0479    0.0465   0.0000   442.6370      0.928404       20.9094       1.14506      -2.02760     -0.354649      0.417997      0.583969      0.659468      0.695936      0.769229      0.766359
  66   6 2523.4453    1.9821  1.3275 11.3355 -0.0000  0.0187   0.0225   0.0503    0.0461   0.0000   442.3622      0.620814       21.4189       1.21919      -3.49704      0.285189      0.426935      0.597628      0.677362      0.735362      0.754956      0.776963
  66   7 2731.4467    2.8046  1.3018 12.0119  0.0000  0.0182   0.0319   0.0476    0.0474   0.0000   442.8266      0.937368       19.8500       1.55437      -3.70144     -0.187926      0.427208      0.586209      0.628410      0.721152      0.760349      0.777237
  66   8 2935.2925    3.7849  1.1787 12.7971 -0.0001  0.0173   0.0456   0.0452    0.0497   0.0000   442.1192       2.48367       23.0787       1.61153      -2.45716      0.401450      0.395555      0.558020      0.615745      0.699480      0.707888      0.743138
  66   9 3133.8955    4.2203  1.3469 13.0143  0.0000  0.0190   0.0479   0.0484    0.0464   0.0000   441.7524       2.63074       20.6598       1.93996      -3.37246     -0.214827      0.441538      0.622957      0.688063      0.769389      0.823340      0.848508
  66  10 3328.4387    3.6977  2.1759 12.4463  0.0000  0.0235   0.0323   0.0626    0.0359   0.0000   443.8649       4.60197       20.9532       4.11432     -0.609051      0.821648      0.560157      0.764374      0.873803      0.940753       1.03241       1.06213
  66  11 3520.2946    2.7745  3.8203 11.9932  0.0000  0.0352   0.0200   0.0959    0.0260   0.0000   443.8676       5.31090       16.4055       2.02652     -0.699043     -0.400859      0.807062       1.11383       1.27599       1.38547       1.48149       1.48714
  66  12 3710.0670    2.1932  6.5629 11.4846  0.0000  0.0589   0.0125   0.1508    0.0240   0.0000   443.8786       3.66862       20.5126       3.63945      -4.12410       4.19834       1.30119       1.85986       2.07289       2.31985       2.38896       2.49028
  67   1 1259.0267    0.0953  0.1101  8.8235  0.0000  0.0094   0.0050   0.0201    0.0165   0.0000   440.6480     0.0683807       21.1662     -0.352476      -2.89180     -0.255332      0.261081      0.362155      0.499571      0.598493      0.601899      0.503294
  67   2 1584.7900    0.2489  0.3128  8.8664  0.0000  0.0095   0.0059   0.0237    0.0217   0.0000   441.7556     -0.474095       20.7774      0.117154      -3.35584     -0.657860      0.218789      0.284835      0.347165      0.366806      0.364734      0.402459
  67   3 1849.1578    0.5174  0.5696  9.1269  0.0000  0.0114   0.0083   0.0293    0.0336   0.0000   442.0365      0.222471       20.6986      0.418188      -3.47605       1.12820      0.283273      0.377198      0.444278      0.477385      0.518370      0.543767
  67   4 2092.6886    0.8376  0.9764  9.7765  0.0000  0.0163   0.0110   0.0405    0.0446   0.0000   442.7563     -0.229597       20.3520      0.614297      -2.40759      -1.55586      0.365457      0.505543      0.568907      0.634739      0.652949      0.660427
  67   5 2321.8896    1.3503  1.2915 10.5854 -0.0008  0.0184   0.0156   0.0496    0.0445   0.0000   442.1523      0.413171       20.8777      0.341188      -2.68650      0.944498      0.416615      0.589662      0.637547      0.720444      0.741148      0.789611
  67   6 2536.5479    2.0183  1.4168 11.2996 -0.0012  0.0192   0.0220   0.0503    0.0430   0.0000   442.7801      0.393327       20.5865       2.45199      -1.57981      -1.65633      0.447463      0.632661      0.709720      0.794387      0.855234      0.877094
  67   7 2745.6333    2.9710  1.3387 11.9757  0.0000  0.0179   0.0327   0.0465    0.0504   0.0000   442.1247       2.34810       21.3212      0.781607      -2.92900      0.392477      0.423749      0.570966      0.644195      0.732045      0.791345      0.783232
  67   8 2950.4360    3.9198  1.2037 12.6823  0.0000  0.0171   0.0455   0.0439    0.0547   0.0000   442.9917       2.17877       20.2770       2.60019      -3.31355     0.0894543      0.394008      0.564009      0.606931      0.694183      0.734863      0.765856
  67   9 3149.7765    4.2523  1.3872 13.0545  0.0000  0.0185   0.0475   0.0501    0.0437   0.0000   441.9653       2.85196       21.0617       3.45249      -2.51267     -0.422631      0.433223      0.601542      0.664453      0.746641      0.776816      0.807100
  67  10 3345.0900    3.5894  2.2757 12.5180  0.0000  0.0244   0.0313   0.0666    0.0343   0.0000   443.2771       2.13571       19.7423       4.78023     -0.952983     -0.180273      0.558827      0.774939      0.871248      0.952512       1.03744       1.07287
  67  11 3537.8250    2.8071  3.9450 11.9135  0.0003  0.0352   0.0195   0.0934    0.0266   0.0000   440.2134       3.10870       20.1490       4.45622      -2.51922      -1.17935      0.808579       1.11440       1.26663       1.36884       1.45653       1.50995
  67  12 3728.2115    2.1529  6.6594 11.4627  0.0002  0.0584   0.0106   0.1523    0.0203   0.0000   439.5978       4.38503       24.2880       4.15430      -3.44315      -2.87655       1.33948       1.85026       2.12745       2.30128       2.49568       2.55621
  68   2 1594.0190    0.2425  0.3296  8.8401  0.0000  0.0105   0.0057   0.0243    0.0221   0.0000   441.7488     -0.526038       21.1520     -0.288258      -2.86634      -1.21290      0.284444      0.427250      0.477448      0.536955      0.586888      0.595001
  68   3 1859.2138    0.5126  0.5852  9.2462  0.0000  0.0114   0.0083   0.0301    0.0317   0.0000   442.1240     -0.771224       21.1385      0.359686      -3.18035      0.579352      0.266539      0.357235      0.410898      0.436913      0.487855      0.517620
  68   4 2104.1188    0.8439  0.9989  9.8026  0.0000  0.0163   0.0109   0.0410    0.0437   0.0000   441.9384      0.500415       22.0799      0.593269      -3.09962       1.57571      0.377022      0.516163      0.572360      0.639242      0.702490      0.720919
  68   5 2334.0731    1.4062  1.3236 10.4707 -0.0000  0.0182   0.0157   0.0485    0.0489   0.0000   441.6601      0.608804       20.2455      0.659945      -2.67294     -0.813117      0.406890      0.563491      0.643661      0.689475      0.721707      0.735611
  68   6 2549.6609    2.1272  1.3364 11.4623  0.0009  0.0179   0.0240   0.0505    0.0462   0.0000   442.1238       1.49739       21.0719     -0.434154      -2.05447     0.0665176      0.411133      0.573086      0.634957      0.696776      0.760517      0.809077
  68   7 2759.8202    2.9941  1.2508 12.1189  0.0000  0.0178   0.0341   0.0449    0.0505   0.0000   443.3891       1.11593       21.9642      0.301397      -2.72577     -0.314354      0.386666      0.563010      0.610829      0.672295      0.730849      0.745899
  68   8 2965.4953    3.9491  1.2911 12.6159  0.0000  0.0172   0.0431   0.0459    0.0487   0.0000   441.7832       2.12780       20.9223       1.80767      -2.12398     -0.557634      0.384385      0.534339      0.593893      0.651944      0.703565      0.711546
  68   9 3165.5558    4.2109  1.5217 12.8519  0.0000  0.0191   0.0433   0.0507    0.0418   0.0000   441.3629       1.95843       20.4481       2.70467      -2.30921     -0.340854      0.437789      0.606858      0.681203      0.755577      0.807273      0.848538
  68  10 3361.6463    3.4669  2.3270 12.4340  0.0000  0.0245   0.0294   0.0664    0.0335   0.0000   442.2221       4.44804       19.0705       2.99996     -0.338570     -0.597454      0.552451      0.764288      0.858615      0.937393       1.01272       1.02177
  68  11 3555.0918    2.6796  4.4094 11.8354  0.0001  0.0385   0.0177   0.1036    0.0258   0.0000   442.0278       2.91313       22.0532       4.53732      -4.49652      -1.85351      0.852686       1.18985       1.34756       1.47614       1.55798       1.62365
  68  12 3746.1565    2.0766  7.0112 11.4545  0.0023  0.0632   0.0106   0.1601    0.0215   0.0000   441.9288       2.93689       21.9729    0.00182437      -2.67192       5.57084       1.36116       1.94862       2.19044       2.38666       2.53105       2.59880
  69   1 1275.0228    0.1020  0.1533  8.8144  0.0000  0.0128   0.0048   0.0239    0.0169   0.0000   440.6167     -0.275329       20.3274     -0.313834      -2.66341    -0.0934031      0.407706      0.575005      0.644286      0.603033      0.532353      0.490859
  69   2 1603.1416    0.2570  0.3323  8.8895  0.0000  0.0102   0.0058   0.0232    0.0226   0.0000   441.7246   -0.00316162       21.4956      0.560365      -2.77242     -0.704591      0.223754      0.309459      0.338692      0.379453      0.389099      0.436440
  69   3 1869.1839    0.5201  0.6860  9.2233  0.0000  0.0135   0.0079   0.0320    0.0355   0.0000   442.0551     -0.434079       21.1517       1.04709      -2.64910      0.433815      0.297130      0.406806      0.454392      0.501143      0.531634      0.583830
  69   4 2115.4418    0.8806  1.0159  9.9120  0.0000  0.0163   0.0113   0.0419    0.0447   0.0000   442.6979     -0.182212       20.6275       1.63724      -1.29639      0.807302      0.352430      0.489675      0.550715      0.619409      0.651140      0.649935
  69   5 2346.1601    1.4444  1.3189 10.6426  0.0000  0.0178   0.0161   0.0489    0.0460   0.0000   440.8072       2.19649       21.6490       1.04163      -2.90489      0.499237      0.406558      0.551484      0.632426      0.709290      0.742862      0.743964
  69   6 2562.6473    2.1247  1.4123 11.4975  0.0002  0.0191   0.0232   0.0499    0.0442   0.0000   441.8177       1.41861       21.0016       1.01150      -1.33417      0.870505      0.428783      0.608067      0.660913      0.729868      0.797606      0.805245
  69   7 2773.8976    3.0983  1.3211 12.0894  0.0000  0.0179   0.0334   0.0459    0.0494   0.0000   441.4906       1.41446       20.2926       1.33989      -2.66262      -2.49615      0.382908      0.557657      0.603824      0.677333      0.716890      0.717683
  69   8 2980.3847    3.9875  1.2575 12.9025 -0.0000  0.0172   0.0452   0.0460    0.0464   0.0000   442.1932       2.08230       20.2340   0.000840928      -2.26626      -1.13639      0.386846      0.542530      0.608222      0.664675      0.751687      0.751626
  69   9 3181.1687    4.1782  1.5133 13.0244  0.0000  0.0189   0.0434   0.0524    0.0384   0.0000   442.5985       2.34170       20.2518       1.55454      -1.83555      0.510658      0.427473      0.589669      0.658862      0.712827      0.782101      0.819722
  69  10 3378.0745    3.4445  2.6044 12.3844 -0.0000  0.0256   0.0273   0.0700    0.0314   0.0000   442.4126       3.44848       19.7991       1.21741      0.332379     -0.359525      0.582282      0.817085      0.913620       1.01269       1.12408       1.15836
  69  11 3572.3432    2.6160  4.7252 11.8432  0.0024  0.0420   0.0169   0.1074    0.0254   0.0000   441.3603       4.78213       21.3538     -0.222036      -2.02637     -0.812439      0.904643       1.30510       1.42865       1.58776       1.69846       1.73530
  69  12 3763.9487    1.9202  6.8045 11.4298 -0.0042  0.0622   0.0095   0.1642    0.0213   0.0000   441.3948       5.44445       22.4600      -1.00178      -2.42487       1.03512       1.33914       1.92210       2.12031       2.39058       2.44205       2.57170
  70   1 1282.9079    0.1036  0.1109  8.7983  0.0000  0.0089   0.0049   0.0175    0.0164   0.0000   440.6564      0.253760       20.2593      0.221665      -2.73524    -0.0577118      0.202121      0.253994      0.308263      0.328338      0.372406      0.402824
  70   2 1612.1809    0.2738  0.3222  8.8661  0.0000  0.0094   0.0061   0.0226    0.0225   0.0000   441.9338     -0.122578       20.7877      0.488588      -2.90710     -0.360082      0.216001      0.272935      0.344768      0.364553      0.388252      0.395736
  70   3 1879.0532    0.5670  0.6473  9.1297  0.0000  0.0122   0.0084   0.0298    0.0363   0.0000   441.6131     0.0614671       20.7861     -0.311972      -3.69050     -0.723658      0.265538      0.358726      0.408153      0.453030      0.463318      0.487611
  70   4 2126.6879    0.9200  0.9566  9.8535  0.0000  0.0151   0.0117   0.0383    0.0451   0.0000   442.5225    -0.0641282       21.2901       1.05288      -2.86629     -0.322066      0.331121      0.462472      0.511364      0.558094      0.620759      0.617414
  70   5 2358.1773    1.4705  1.3430 10.7540  0.0001  0.0190   0.0165   0.0486    0.0451   0.0000   442.2924       1.39893       19.8730    -0.0666179      -3.47953      -1.11489      0.412178      0.579465      0.636343      0.722584      0.756214      0.772530
  70   6 2575.5448    2.1670  1.4374 11.5260  0.0002  0.0191   0.0230   0.0502    0.0407   0.0000   442.4591      0.505466       19.8378       1.18718      -2.58873      0.423709      0.421098      0.569740      0.665585      0.730850      0.790107      0.799205
  70   7 2787.9056    3.1518  1.2522 12.2814 -0.0001  0.0170   0.0358   0.0458    0.0486   0.0000   441.8788       1.51566       21.2341      0.823237      -1.45272    -0.0802432      0.376906      0.514233      0.585927      0.626578      0.675594      0.688657
  70   8 2995.1474    4.0130  1.1986 13.0067  0.0000  0.0171   0.0470   0.0451    0.0469   0.0000   441.4529       2.69394       21.3663       1.51082      -3.09736       1.09419      0.370691      0.525300      0.575736      0.649568      0.685937      0.697670
  70   9 3196.7226    4.1098  1.6277 12.8589 -0.0001  0.0204   0.0410   0.0528    0.0392   0.0000   442.7253       2.40624       19.9057       2.83241      -1.32750      0.393486      0.434317      0.621296      0.697586      0.765440      0.814043      0.849433
  70  10 3394.4311    3.3877  2.7361 12.3164  0.0000  0.0265   0.0262   0.0721    0.0303   0.0000   444.1192       3.79200       17.4632       3.22569       2.96158       2.07067      0.583743      0.820156      0.912410       1.00125       1.07462       1.10762
  70  11 3589.3744    2.5277  4.7031 11.8249 -0.0037  0.0421   0.0144   0.1094    0.0203   0.0000   442.0935       5.09969       21.5877       4.34160      -2.46760       2.63504      0.906842       1.26179       1.42138       1.58077       1.63683       1.73508
  71   1 1290.7398    0.1034  0.1351  8.8382  0.0000  0.0096   0.0048   0.0212    0.0164   0.0000   440.8197      0.460443       20.4477     -0.382887      -3.16499     -0.232834      0.225479      0.314481      0.329358      0.373172      0.429274      0.417045
  71   2 1621.0708    0.2744  0.3236  8.9150  0.0000  0.0096   0.0060   0.0213    0.0223   0.0000   441.0280     -0.122094       21.1324      0.152257      -3.19681      0.315153      0.230258      0.296994      0.343691      0.375448      0.393784      0.418482
  71   3 1888.8830    0.5488  0.6582  9.2741  0.0000  0.0124   0.0082   0.0303    0.0345   0.0000   442.0992    -0.0749395       20.9353     -0.815996      -2.53636       1.06660      0.274977      0.367792      0.418990      0.459599      0.504440      0.508972
  71   4 2137.8393    0.9196  1.0115 10.1092  0.0000  0.0166   0.0118   0.0416    0.0426   0.0000   442.3216      0.535106       20.9215      0.123626      -2.97399     0.0885339      0.340762      0.507436      0.544356      0.621342      0.635234      0.689194
  71   5 2370.0424    1.4775  1.3165 10.9073 -0.0000  0.0187   0.0169   0.0489    0.0433   0.0000   442.4375      0.980311       20.7844      0.631409      -1.93137       1.00102      0.400003      0.567563      0.620743      0.697778      0.753371      0.778681
  71   6 2588.3893    2.2413  1.3948 11.6436  0.0000  0.0185   0.0244   0.0499    0.0436   0.0000   442.6671      0.886257       21.0804       1.65645      -2.11639     -0.816281      0.410248      0.573273      0.638620      0.703267      0.751733      0.776994
  71   7 2801.7399    3.1671  1.2626 12.4475  0.0000  0.0173   0.0359   0.0471    0.0462   0.0000   442.9247       2.15314       20.3939       2.15274      -2.34283      0.458489      0.381188      0.537316      0.603424      0.677316      0.695243      0.724331
  71   8 3009.8752    4.2176  1.2463 12.9281  0.0000  0.0168   0.0469   0.0439    0.0479   0.0000   442.3304       2.09281       22.1179       2.56726      -2.13972      0.533992      0.372257      0.518258      0.573354      0.629176      0.679705      0.702493
  71   9 3212.1617    4.1643  1.6416 12.8802 -0.0000  0.0196   0.0407   0.0530    0.0383   0.0000   442.5868       2.94329       20.4964       2.67657     -0.103855      0.553958      0.421495      0.582878      0.663166      0.735201      0.788185      0.824559
  71  10 3410.6905    3.2611  2.9514 12.3134  0.0000  0.0282   0.0244   0.0759    0.0288   0.0000   442.3181       2.53044       19.4099       1.53505      -1.73555       2.37183      0.601515      0.842941      0.962169       1.04648       1.14295       1.19014
  71  11 3606.4191    2.5821  5.3777 11.7437  0.0031  0.0452   0.0117   0.1159    0.0159   0.0000   439.5038       2.92621       23.3462       2.35790      -7.01248      0.671460      0.971309       1.33729       1.54559       1.67370       1.76716       1.84397
  72   1 1298.5149    0.1015  0.1137  8.8189  0.0000  0.0092   0.0049   0.0162    0.0162   0.0000   440.0490     -0.362609       21.2427      0.684787      -2.82915      0.477860      0.215826      0.274425      0.325291      0.356819      0.445472      0.526223
  72   2 1629.9228    0.2921  0.3561  8.9078  0.0000  0.0094   0.0061   0.0238    0.0226   0.0000   441.9393     -0.400715       21.2787     0.0746051      -2.82501      0.682861      0.210448      0.277638      0.310299      0.356425      0.381132      0.385328
  72   3 1898.6381    0.5688  0.7022  9.3486 -0.0001  0.0135   0.0084   0.0321    0.0356   0.0000   441.8681      0.314799       21.1709    -0.0755071      -2.84510      0.799573      0.280537      0.402492      0.440174      0.488281      0.524719      0.556662
  72   4 2148.8862    0.9415  1.0562 10.0456 -0.0000  0.0164   0.0116   0.0421    0.0431   0.0000   441.6995     -0.318758       20.6582     -0.257450      -2.48880   -0.00718659      0.341826      0.483949      0.523354      0.591590      0.661496      0.650760
  72   5 2381.7709    1.5431  1.3401 10.9141  0.0000  0.0189   0.0172   0.0486    0.0441   0.0000   441.9634      0.525320       21.2751      0.784111      -3.05482      -1.02478      0.390325      0.553465      0.633909      0.676216      0.725579      0.774974
  72   6 2601.0511    2.3006  1.4216 11.6452  0.0000  0.0185   0.0248   0.0504    0.0448   0.0000   441.8964      0.974821       20.5441       2.41954      -3.07882      0.584756      0.413429      0.577193      0.645025      0.710483      0.771731      0.799149
  72   7 2815.5444    3.2405  1.2569 12.4555  0.0000  0.0171   0.0366   0.0460    0.0464   0.0000   442.2972       2.23140       21.6553       1.78869      -2.13346      0.573245      0.368283      0.518909      0.584545      0.639047      0.703825      0.704919
  72   8 3024.4314    4.1177  1.2664 12.9294 -0.0002  0.0173   0.0457   0.0450    0.0478   0.0000   441.7668       2.65714       21.8868       2.05374      -1.64335     0.0173825      0.372152      0.522369      0.576962      0.644188      0.696966      0.709596
  72   9 3227.4938    4.1044  1.7039 12.8659 -0.0006  0.0205   0.0402   0.0555    0.0379   0.0000   442.8834       3.38216       20.8554       2.92006      -2.70578       1.53325      0.433379      0.625379      0.673967      0.749526      0.809463      0.815600
  72  10 3426.7651    3.2353  2.9514 12.2766 -0.0000  0.0285   0.0240   0.0746    0.0286   0.0000   441.6167       3.95257       20.0315       3.38076      -1.92953     -0.909375      0.584611      0.837763      0.943995       1.01940       1.08970       1.13019
  72  11 3623.3318    2.4389  5.2388 11.8142  0.0004  0.0465   0.0153   0.1230    0.0243   0.0000   441.5346       4.72887       17.1485       1.95772     -0.464188      0.114875      0.948194       1.36863       1.52893       1.68957       1.74675       1.83853
  72  12 3817.4534    1.8363  7.5848 11.4009  0.0006  0.0699   0.0093   0.1799    0.0213   0.0000   439.1803       3.25795       25.1372       2.56115      -6.84228      -3.40178       1.45093       2.02481       2.28904       2.56756       2.67226       2.80477
  73   1 1306.2020    0.1006  0.1279  8.8325  0.0000  0.0095   0.0048   0.0199    0.0162   0.0000   440.7650     -0.150772       21.6943      0.133137      -2.67609      0.681201      0.235407      0.288012      0.356173      0.358959      0.411487      0.488258
  73   2 1638.6061    0.2839  0.3587  8.9506  0.0000  0.0096   0.0059   0.0246    0.0225   0.0000   441.6348      0.244089       21.1834     0.0487027      -3.08232   -0.00925551      0.202633      0.263416      0.305597      0.356600      0.344588      0.368863
  73   3 1908.3259    0.5809  0.7299  9.3011  0.0000  0.0130   0.0083   0.0327    0.0359   0.0000   441.9740     -0.592735       21.2399      0.728874      -3.47682      0.169192      0.274955      0.375438      0.439431      0.474684      0.522929      0.523449
  73   4 2159.8368    0.9804  1.0210 10.0766  0.0000  0.0156   0.0122   0.0397    0.0455   0.0000   442.1281      0.194086       21.4439      0.275898      -2.23737      0.880606      0.335171      0.465741      0.520398      0.575938      0.626274      0.628107
  73   5 2393.4164    1.5702  1.3975 10.8123  0.0000  0.0187   0.0166   0.0481    0.0441   0.0000   442.5688      0.723057       20.6582       1.98943      -2.68304     -0.566060      0.394430      0.550469      0.625725      0.688356      0.734331      0.760639
  73   6 2613.7584    2.3852  1.4250 11.7259  0.0000  0.0183   0.0248   0.0490    0.0396   0.0000   442.8501       1.45725       20.7925      0.983182      -2.87471      0.416524      0.384606      0.556561      0.604493      0.667721      0.719193      0.718571
  73   7 2829.2262    3.2906  1.3044 12.5094  0.0000  0.0172   0.0357   0.0468    0.0419   0.0000   442.8962       2.11145       21.1821      0.968769      -1.02711      0.305908      0.362990      0.505033      0.557940      0.627053      0.662839      0.682081
  73   8 3038.9053    4.2245  1.3358 12.9272 -0.0000  0.0171   0.0453   0.0461    0.0458   0.0000   443.4782       2.92225       19.8618       1.10609      -2.26252     -0.308966      0.374423      0.506494      0.578839      0.631700      0.665360      0.692719
  73   9 3242.7356    4.0513  1.7649 12.8647 -0.0001  0.0203   0.0380   0.0556    0.0357   0.0000   442.0871       3.12140       20.6601       3.69580      -1.82615       1.94293      0.422795      0.592457      0.675431      0.734385      0.787619      0.800841
  73  10 3442.8686    3.1417  3.1044 12.2663  0.0000  0.0287   0.0231   0.0782    0.0277   0.0000   443.5394       3.80580       19.0416      0.981113      -1.02637      -1.46956      0.606445      0.838660      0.947266       1.03292       1.11560       1.14196
  73  11 3640.0485    2.2651  4.8709 11.8053 -0.0085  0.0444   0.0145   0.1219    0.0255   0.0000   442.5300       3.18402       18.8166       1.04902      -3.98662     -0.417963      0.910770       1.28509       1.45143       1.57984       1.69184       1.73865
  73  12 3834.5784    1.7366  7.7592 11.4832  0.0000  0.0732   0.0092   0.1911    0.0212   0.0000   443.1434       6.73409       20.0634       2.32065      -3.61074       1.22914       1.49537       2.09449       2.36405       2.60807       2.74077       2.85537
  74   1 1313.8476    0.1044  0.1477  8.7859  0.0000  0.0094   0.0045   0.0209    0.0163   0.0000   440.9354    -0.0832163       21.2520     -0.669797      -2.87221      0.297327      0.186386      0.261578      0.306669      0.360424      0.338987      0.393291
  74   2 1647.2245    0.3102  0.3568  8.9399 -0.0000  0.0095   0.0062   0.0220    0.0230   0.0000   441.3717     -0.391206       21.1051      0.392772      -3.72172     -0.335835      0.215113      0.287297      0.331272      0.378973      0.411797      0.426942
  74   3 1917.9174    0.6034  0.7575  9.2890  0.0001  0.0129   0.0084   0.0339    0.0371   0.0000   441.9440     -0.410448       21.2335      0.479976      -3.27944      0.124905      0.274602      0.364217      0.416674      0.475399      0.504179      0.529603
  74   4 2170.6842    0.9965  1.1138 10.1228 -0.0000  0.0165   0.0119   0.0433    0.0444   0.0000   441.7796     -0.257166       21.9491    0.00929996      -2.95559     -0.747996      0.337991      0.476166      0.528335      0.581298      0.621871      0.655446
  74   5 2405.0222    1.6248  1.3803 10.9670  0.0000  0.0183   0.0173   0.0479    0.0417   0.0000   441.2595      0.532100       20.4343       1.32231      -1.87417      0.886181      0.394931      0.538072      0.612993      0.663337      0.743173      0.766349
  74   6 2626.2953    2.4730  1.4527 11.5983  0.0000  0.0180   0.0250   0.0491    0.0445   0.0000   441.4516       1.28422       21.0801       1.25859      -3.03099      0.608300      0.371085      0.521594      0.580382      0.622043      0.676566      0.674646
  74   7 2842.8210    3.4066  1.3383 12.4926  0.0000  0.0174   0.0363   0.0460    0.0441   0.0000   442.4157       1.05753       20.5696       1.07821      -2.49076      0.376719      0.367135      0.506919      0.561443      0.638514      0.690509      0.692574
  74   8 3053.2578    4.2194  1.3415 12.9412  0.0000  0.0177   0.0449   0.0457    0.0460   0.0000   440.6998       1.74112       20.9573       1.21295      -2.94673      0.566429      0.370389      0.541071      0.575839      0.650441      0.694192      0.741451
  74   9 3257.8706    4.0534  1.7328 12.8093  0.0000  0.0196   0.0383   0.0547    0.0374   0.0000   442.0480       1.79136       20.6236       2.83471     -0.801623     -0.170330      0.415748      0.575869      0.644470      0.703038      0.766150      0.772014
  74  10 3458.7687    3.0119  3.2837 12.2509  0.0000  0.0311   0.0218   0.0814    0.0263   0.0000   441.7910       3.51217       18.4654       1.82511     -0.679865      0.427475      0.619554      0.904435      0.999274       1.12378       1.18146       1.22035
  74  11 3656.8736    2.7831  7.8221 11.4712  0.0189  0.0590   0.0080   0.1550    0.0081   0.0000   440.0994       3.72583       26.0855       4.12876      -6.22269      -4.68662       1.28050       1.71466       1.99960       2.13768       2.36989       2.40658
  75   1 1321.4278    0.1027  0.1630  8.7568  0.0000  0.0095   0.0044   0.0246    0.0163   0.0000   440.7362      0.104455       20.9427      0.303206      -3.53598      0.296806      0.207449      0.280543      0.322867      0.366603      0.440048      0.428054
  75   2 1655.7492    0.3167  0.3985  8.8795  0.0001  0.0097   0.0061   0.0244    0.0242   0.0000   441.4372      0.419633       21.1304      0.832427      -2.88505      0.188770      0.202326      0.273134      0.316368      0.352977      0.379703      0.390032
  75   3 1927.4475    0.6097  0.7670  9.4217  0.0000  0.0137   0.0085   0.0326    0.0364   0.0000   442.2789      0.480413       21.3971      0.493779      -1.94976    -0.0978143      0.282440      0.407304      0.449401      0.515274      0.548833      0.548418
  75   4 2181.4516    1.0523  1.1354 10.1671  0.0000  0.0164   0.0123   0.0435    0.0457   0.0000   442.6608     0.0729998       21.1531      0.294217      -2.98207    -0.0580870      0.336990      0.471869      0.532181      0.592050      0.646778      0.658209
  75   5 2416.4896    1.6858  1.3844 10.9316  0.0001  0.0182   0.0176   0.0474    0.0432   0.0000   441.9320      0.635639       22.5417      0.640270      -2.74674      0.318200      0.371064      0.528446      0.571806      0.623492      0.679285      0.703862
  75   6 2638.8348    2.4944  1.4184 11.6634  0.0003  0.0181   0.0253   0.0468    0.0432   0.0000   442.1434       1.74350       21.6821      0.828318      -2.65394      0.992738      0.370394      0.522569      0.577300      0.637925      0.685706      0.707935
  75   7 2856.3378    3.4852  1.2872 12.5576  0.0000  0.0170   0.0374   0.0446    0.0431   0.0000   442.9546       2.13194       20.6777       1.59173      -2.48899      0.376172      0.352149      0.504934      0.553678      0.609297      0.640324      0.675602
  75   8 3067.5355    4.1989  1.3603 12.9677  0.0023  0.0172   0.0444   0.0462    0.0450   0.0000   442.7369       2.50692       21.3838      0.891841      -2.53983     -0.325354      0.362030      0.494516      0.563366      0.625485      0.653577      0.683879
  75   9 3272.9692    3.9271  1.8658 12.8115 -0.0000  0.0211   0.0354   0.0557    0.0341   0.0000   442.9692       3.50433       19.6954       1.45525      -2.22583      -2.15441      0.430903      0.608364      0.686953      0.740462      0.806693      0.840786
  75  10 3474.6549    2.9805  3.6392 12.1629  0.0000  0.0317   0.0204   0.0876    0.0255   0.0000   442.7670       2.97543       18.3444       3.46597     -0.993144       2.02413      0.651690      0.896826       1.01720       1.14118       1.19601       1.23534
  75  11 3673.5899    2.1405  5.2151 11.6927 -0.0172  0.0491   0.0124   0.1280    0.0249   0.0000   441.9936       6.82538       20.1431       4.71633      -5.04021       4.77671      0.980282       1.40492       1.56353       1.73540       1.84131       1.90937
  76   1 1328.9582    0.1272  0.1572  8.7818  0.0000  0.0080   0.0046   0.0189    0.0164   0.0000   440.5709      0.152217       21.3858     -0.492852      -3.34608    -0.0413290      0.159809      0.219638      0.249997      0.286167      0.281112      0.296106
  76   2 1664.1933    0.3206  0.4049  8.9286  0.0000  0.0099   0.0062   0.0246    0.0244   0.0000   441.3978      0.236920       21.0430      0.110873      -2.70556      0.256925      0.211487      0.274048      0.330521      0.364944      0.408829      0.411646
  76   3 1936.9037    0.6133  0.7961  9.4065  0.0000  0.0136   0.0083   0.0348    0.0364   0.0000   441.9683    -0.0326267       20.9492      0.180134      -3.45217     -0.109699      0.273614      0.388080      0.423228      0.478097      0.490598      0.509518
  76   4 2192.1399    1.0654  1.1459 10.2375  0.0003  0.0168   0.0125   0.0434    0.0447   0.0000   442.7139      0.229655       21.8301      0.325937      -1.86452     -0.570345      0.336072      0.479709      0.527109      0.591609      0.604284      0.637596
  76   5 2427.8688    1.6701  1.4537 11.0875  0.0000  0.0189   0.0174   0.0509    0.0386   0.0000   442.5164       1.51943       22.1351      0.437506      -2.29632      0.381835      0.377711      0.541934      0.590197      0.681227      0.724913      0.749562
  76   6 2651.2113    2.5135  1.4092 11.9071 -0.0001  0.0181   0.0265   0.0490    0.0416   0.0000   442.7397       1.23208       21.0508       1.72770      -1.89745     -0.178748      0.373466      0.526323      0.586926      0.656415      0.698795      0.726107
  76   7 2869.7717    3.6305  1.2630 12.6072  0.0001  0.0165   0.0391   0.0437    0.0461   0.0000   443.5647       2.28018       20.2981       1.00639      -2.74282      0.251458      0.342044      0.480035      0.531578      0.582853      0.616250      0.648688
  76   8 3081.7420    4.3341  1.3976 12.8429  0.0001  0.0171   0.0434   0.0458    0.0440   0.0000   442.3571       2.62613       21.3727       1.60856      -2.30884      0.777184      0.348837      0.487995      0.548286      0.604089      0.648866      0.654445
  76   9 3287.9040    3.8452  1.9755 12.7694 -0.0000  0.0213   0.0340   0.0586    0.0338   0.0000   444.0545       3.44075       19.5487       3.56441      -1.23356      0.414016      0.443196      0.607702      0.707004      0.762744      0.808593      0.834854
  76  10 3490.4437    2.9557  3.7921 12.0985  0.0000  0.0326   0.0196   0.0895    0.0256   0.0000   442.2974       1.56309       20.0561      0.998353      -3.50178      -1.14013      0.654157      0.910331       1.03597       1.14151       1.21694       1.24804
  76  11 3690.0454    2.4611  7.3270 11.6556  0.0086  0.0601   0.0095   0.1514    0.0160   0.0000   439.5549       4.25401       28.1717       2.90566      -6.87957       3.60024       1.20247       1.65497       1.89598       2.06452       2.16295       2.27625
  77   1 1336.4046    0.1177  0.1403  8.8304  0.0000  0.0085   0.0047   0.0180    0.0161   0.0000   440.6639      0.369077       21.4282      0.236001      -2.91163     -0.294550      0.208517      0.298631      0.340284      0.390464      0.402975      0.391004
  77   2 1672.5438    0.3187  0.4078  8.9574  0.0000  0.0102   0.0060   0.0242    0.0233   0.0000   441.4785     -0.165720       21.0779      0.571712      -2.61129     0.0270310      0.209829      0.292165      0.315531      0.347561      0.374092      0.384218
  77   3 1946.3242    0.6418  0.8052  9.4886  0.0000  0.0135   0.0086   0.0345    0.0372   0.0000   442.6158     -0.515577       20.8618     -0.379516      -3.71360      0.249363      0.274359      0.377668      0.425364      0.472359      0.511770      0.530141
  77   4 2202.7160    1.0530  1.1508 10.3149  0.0000  0.0172   0.0125   0.0442    0.0438   0.0000   441.5643      0.649445       21.6159      0.180090      -3.34387     -0.432981      0.332300      0.487982      0.527307      0.599028      0.637104      0.655013
  77   5 2439.1439    1.7020  1.4884 11.0842  0.0000  0.0191   0.0173   0.0504    0.0394   0.0000   441.9602      0.727675       21.0748      0.459265      -2.64142      0.382385      0.372215      0.519435      0.589551      0.655178      0.694035      0.702279
  77   6 2663.6096    2.5960  1.4654 11.7956 -0.0000  0.0180   0.0257   0.0479    0.0418   0.0000   442.2819      0.495795       20.7025       1.61766      -1.35242     -0.860222      0.365914      0.501458      0.575770      0.633032      0.666356      0.686137
  77   7 2883.0653    3.6313  1.3437 12.5620  0.0000  0.0170   0.0376   0.0463    0.0454   0.0000   442.7606       1.38645       21.0448       1.60603      -2.02911     -0.270461      0.340292      0.491767      0.540518      0.605050      0.632927      0.679295
  77   8 3095.8744    4.3336  1.4731 12.7270 -0.0000  0.0171   0.0417   0.0470    0.0442   0.0000   442.4448       2.90342       20.3399       2.30588      -4.09065      0.835463      0.346816      0.478439      0.550930      0.588951      0.643488      0.670493
  77   9 3302.8373    3.7856  2.0084 12.7773  0.0000  0.0221   0.0334   0.0584    0.0335   0.0000   441.9278       3.33791       19.1636       3.04501      -3.80359     -0.535368      0.434965      0.620180      0.695290      0.769001      0.833517      0.842228
  77  10 3506.1564    2.9047  3.8184 12.1190 -0.0008  0.0335   0.0193   0.0906    0.0256   0.0000   442.1756       3.50831       20.1528       3.40735      0.195814       1.93400      0.654571      0.927812       1.04712       1.15664       1.20315       1.26157
  77  11 3706.2898    1.9549  5.6484 11.6688 -0.0059  0.0534   0.0114   0.1454    0.0256   0.0000   442.9780       3.40361       21.6836       2.35550      -8.19722      -2.81572       1.04156       1.44545       1.62696       1.79608       1.90495       1.98240
  78   1 1343.8187    0.1268  0.1435  8.8068  0.0000  0.0078   0.0047   0.0180    0.0162   0.0000   440.6046     -0.421969       20.6956      0.227534      -3.34474     -0.328594      0.171436      0.226597      0.259636      0.277065      0.307367      0.329359
  78   2 1680.7823    0.3313  0.4207  8.9679  0.0000  0.0104   0.0061   0.0235    0.0240   0.0000   441.4869     -0.426407       20.8519     0.0225384      -3.56022      0.100172      0.193975      0.284332      0.302807      0.353209      0.350382      0.384957
  78   3 1955.6653    0.6613  0.8157  9.4296  0.0000  0.0135   0.0086   0.0336    0.0383   0.0000   441.7256     -0.353080       21.9857      0.178622      -3.24339     -0.254607      0.272921      0.376040      0.425986      0.470959      0.488052      0.512786
  78   4 2213.2117    1.0976  1.2948 10.1335  0.0001  0.0173   0.0119   0.0459    0.0435   0.0000   442.0022      0.438253       21.0819     -0.169434      -2.81605      0.322677      0.343185      0.476735      0.540066      0.602924      0.659437      0.679881
  78   5 2450.3222    1.7702  1.5351 11.0461  0.0001  0.0186   0.0173   0.0504    0.0394   0.0000   442.0196       1.00820       21.8512      0.253941      -2.05253     -0.461261      0.369826      0.511624      0.574061      0.638274      0.690135      0.700446
  78   6 2675.8670    2.6909  1.3527 12.0126  0.0000  0.0175   0.0279   0.0464    0.0429   0.0000   442.7632       2.65781       20.5736       1.28411      -2.77077    -0.0302128      0.344024      0.502281      0.530836      0.609521      0.660011      0.664625
  78   7 2896.3434    3.6979  1.3605 12.6810 -0.0012  0.0168   0.0381   0.0455    0.0432   0.0000   442.6320       2.30476       20.3939       2.44727      -2.06398       1.00139      0.341514      0.471627      0.534822      0.574727      0.627664      0.642136
  78   8 3109.8288    4.3469  1.3913 13.0035  0.0000  0.0170   0.0438   0.0465    0.0411   0.0000   442.1669       1.45972       20.8354       2.16554      -2.31667      0.201674      0.336857      0.468922      0.540215      0.582485      0.644702      0.649836
  78   9 3317.5988    3.7514  2.0503 12.8560  0.0000  0.0219   0.0326   0.0600    0.0308   0.0000   442.2935       3.36911       19.7057       1.09079      -1.19212     -0.158529      0.438155      0.600579      0.676696      0.738784      0.790449      0.822087
  78  10 3521.7217    2.8814  4.0470 11.9832 -0.0026  0.0288   0.0118   0.0821    0.0081   0.0000   442.3596       4.68254       20.8709      0.134664      -4.27224     -0.106749      0.685813      0.760714       1.05029       1.03111       1.26400       1.21034
  79   1 1351.1695    0.1263  0.1540  8.8020  0.0000  0.0092   0.0046   0.0175    0.0161   0.0000   440.4482      0.107700       20.9566      0.449280      -3.97980    -0.0331457      0.210736      0.322988      0.327257      0.373104      0.394815      0.416138
  79   2 1688.9393    0.3375  0.4492  9.0012 -0.0002  0.0104   0.0061   0.0258    0.0244   0.0000   441.0887    -0.0421172       21.0562      0.110985      -2.77005      0.289280      0.208498      0.281543      0.334941      0.341544      0.368760      0.409665
  79   3 1964.9521    0.6652  0.8206  9.5157  0.0000  0.0138   0.0087   0.0338    0.0374   0.0000   441.8131     -0.444009       21.7040     -0.113227      -3.70656      0.891948      0.265570      0.363213      0.414449      0.449626      0.479841      0.514055
  79   4 2223.6223    1.1106  1.1995 10.3614 -0.0000  0.0168   0.0128   0.0456    0.0454   0.0000   440.9445    -0.0500339       21.0553      0.687104      -2.56372    -0.0811731      0.322830      0.457201      0.505864      0.546196      0.610178      0.633765
  79   5 2461.4815    1.8634  1.4993 11.0495  0.0018  0.0181   0.0181   0.0478    0.0435   0.0000   441.9580      0.565066       21.1958       2.25334      -3.96110     -0.428402      0.360700      0.494034      0.553599      0.616884      0.665464      0.682487
  79   6 2688.0900    2.7216  1.4858 11.9091  0.0000  0.0181   0.0264   0.0483    0.0411   0.0000   442.4602       1.04930       20.2469       1.75141      -1.81394      0.711734      0.357320      0.511531      0.569308      0.622960      0.677651      0.700764
  79   7 2909.4501    3.7888  1.3528 12.5599  0.0000  0.0168   0.0383   0.0439    0.0470   0.0000   441.6778       2.67252       21.2019      0.839563      -3.26444       1.57608      0.332410      0.471109      0.508941      0.571508      0.613882      0.630532
  79   8 3123.7187    4.2415  1.5436 12.8896 -0.0001  0.0181   0.0404   0.0483    0.0394   0.0000   442.2089       1.72745       21.1683       1.31507      -1.84337      0.864963      0.357609      0.490176      0.567688      0.609612      0.665426      0.682391
  79   9 3332.2820    3.6500  2.2454 12.6905  0.0000  0.0228   0.0298   0.0622    0.0307   0.0000   443.2167       3.72648       20.4100       2.81316      0.160998       1.64917      0.446625      0.627422      0.701148      0.778941      0.836407      0.868484
  80   1 1358.4736    0.1219  0.1840  8.8433  0.0000  0.0086   0.0044   0.0227    0.0163   0.0000   440.5415     -0.238041       20.2636     0.0200756      -3.22616      0.320910      0.172517      0.218942      0.262506      0.275096      0.314874      0.303341
  80   2 1697.0475    0.3490  0.4290  9.0444 -0.0001  0.0100   0.0062   0.0235    0.0244   0.0000   440.9538     -0.702843       21.6937     -0.347974      -3.28947     -0.444898      0.197246      0.271390      0.306478      0.332482      0.374844      0.381796
  80   3 1974.1332    0.6753  0.8606  9.5677 -0.0000  0.0136   0.0086   0.0359    0.0371   0.0000   441.9634      0.944004       20.9152      0.540615      -3.65209      0.454203      0.264514      0.365820      0.411989      0.441816      0.488388      0.490103
  80   4 2233.9455    1.1423  1.2565 10.4624 -0.0002  0.0173   0.0127   0.0457    0.0413   0.0000   442.3140      0.502669       21.2605       1.74758      -2.64729      -1.01353      0.327652      0.464829      0.509950      0.573737      0.614210      0.625839
  80   5 2472.5244    1.8534  1.5865 11.1402 -0.0001  0.0188   0.0174   0.0502    0.0374   0.0000   441.9251      0.978401       21.3239      0.909522      -2.70807       1.14234      0.369095      0.525224      0.582589      0.652635      0.703127      0.717151
  80   6 2700.2082    2.7543  1.4735 11.9776  0.0000  0.0175   0.0268   0.0491    0.0399   0.0000   442.3605      0.426807       21.9504       1.44204      -1.88921      -1.09598      0.340667      0.479994      0.544572      0.590118      0.650774      0.671407
  80   7 2922.5533    3.8275  1.2935 12.7425  0.0000  0.0163   0.0395   0.0437    0.0432   0.0000   442.8236       1.33407       20.8017       1.78119      -1.54868      0.600936      0.317724      0.441911      0.489075      0.549805      0.579372      0.615795
  80   8 3137.5579    4.2888  1.5199 13.0011 -0.0000  0.0180   0.0411   0.0478    0.0381   0.0000   443.1834       2.73638       21.0828       1.23517      -1.26271      0.122179      0.346413      0.486259      0.549989      0.611293      0.657964      0.681485
  80   9 3346.9245    3.5849  2.5312 12.5539 -0.0001  0.0246   0.0273   0.0649    0.0305   0.0000   443.3272       2.41927       19.6154       1.40205      -1.61327      0.981806      0.470824      0.662706      0.748915      0.825273      0.870614      0.915927
  80  10 3552.7695    2.8659  4.9611 11.7342  0.0000  0.0356   0.0099   0.0932    0.0071   0.0000   441.3206       1.84508       23.1852       4.79848      -3.89542      -3.16973      0.765625      0.917501       1.17752       1.18370       1.37803       1.36472
  81   1 1365.7113    0.1287  0.1625  8.7801  0.0000  0.0076   0.0044   0.0183    0.0160   0.0000   440.2792     -0.445005       21.1376      0.368318      -2.76075  -0.000765203      0.155079      0.202181      0.232118      0.242541      0.262662      0.280175
  81   2 1705.0531    0.3734  0.4441  8.9953  0.0000  0.0096   0.0064   0.0235    0.0252   0.0000   441.1039    -0.0751426       20.9010     0.0964903      -3.60368     -0.687295      0.194220      0.258989      0.310042      0.337226      0.362792      0.379459
  81   3 1983.3161    0.7128  0.8709  9.4602  0.0001  0.0140   0.0089   0.0339    0.0409   0.0000   441.7661     0.0649427       20.4771      0.616790      -2.30925       1.22881      0.257410      0.379719      0.413102      0.465147      0.491385      0.508083
  81   4 2244.1828    1.2077  1.3524 10.1847  0.0001  0.0172   0.0124   0.0458    0.0468   0.0000   441.9012       1.18817       21.5069       1.00726      -2.68134    -0.0969181      0.336743      0.459663      0.528479      0.562062      0.626214      0.654654
  81   5 2483.4769    1.9239  1.5354 11.2692  0.0000  0.0187   0.0187   0.0489    0.0390   0.0000   442.6332       1.25481       20.6738     -0.104033      -3.08062     -0.646726      0.358858      0.490935      0.556207      0.621078      0.660831      0.663083
  81   6 2712.2948    2.7203  1.4434 12.0766 -0.0001  0.0173   0.0270   0.0483    0.0382   0.0000   442.9121       1.07399       20.6625       1.48774      -2.38090      0.381669      0.344903      0.468802      0.526938      0.583342      0.629920      0.641924
  81   7 2935.5288    3.8625  1.3369 12.8398  0.0000  0.0169   0.0397   0.0449    0.0416   0.0000   442.4278       1.95104       20.1715       1.94213      -2.42891       1.15919      0.328544      0.456722      0.523312      0.564906      0.613957      0.657376
  81   8 3151.2763    4.2472  1.6296 12.8254 -0.0027  0.0184   0.0389   0.0496    0.0381   0.0000   441.6993       2.60558       21.2751      0.967534      -2.26942       2.08950      0.361460      0.494189      0.567946      0.625066      0.674455      0.701534
  81   9 3361.4796    3.5176  2.6567 12.5604  0.0000  0.0249   0.0261   0.0685    0.0281   0.0000   443.7894       2.48642       19.6305       1.69420      -2.66695     -0.313040      0.470147      0.659431      0.749127      0.813276      0.867357      0.895930
  81  10 3568.0962    2.7868  4.9864 11.8613 -0.0002  0.0412   0.0113   0.1067    0.0146   0.0000   442.5492       2.76870       21.7540       3.45030      -3.03876     -0.253119      0.769396       1.07934       1.22094       1.34859       1.44710       1.49280
  82   1 1372.8974    0.1429  0.2135  8.7600  0.0000  0.0089   0.0045   0.0213    0.0166   0.0000   440.2239     -0.260394       20.8785     -0.221861      -3.33089      0.303399      0.175627      0.223182      0.288121      0.342994      0.338681      0.363640
  82   2 1712.9598    0.3765  0.4724  8.9664  0.0000  0.0096   0.0063   0.0261    0.0252   0.0000   441.5647      0.164373       20.6792      0.166443      -2.57521      0.162364      0.180639      0.242924      0.280915      0.304687      0.317873      0.336064
  82   3 1992.4014    0.7094  0.9250  9.5146  0.0000  0.0141   0.0087   0.0364    0.0397   0.0000   441.9272     -0.282946       20.7039      0.195626      -2.83099     -0.302444      0.267012      0.371182      0.417387      0.463492      0.496972      0.507630
  82   4 2254.3039    1.1924  1.3410 10.2988  0.0000  0.0176   0.0124   0.0459    0.0430   0.0000   442.3638    -0.0513166       22.6569      0.855272      -3.52992      0.494473      0.325975      0.461211      0.513784      0.570319      0.603395      0.640824
  82   5 2494.4207    1.9234  1.4605 11.4002  0.0002  0.0183   0.0191   0.0487    0.0367   0.0000   441.9042      0.639932       20.7292       1.92200      -3.40555     -0.412663      0.336662      0.476288      0.533829      0.580494      0.636009      0.648553
  82   6 2724.2692    2.8852  1.4900 12.0170  0.0008  0.0177   0.0275   0.0477    0.0383   0.0000   443.0747       2.15319       21.0252      0.757128      -1.05480      0.483760      0.332633      0.465064      0.521903      0.585092      0.632075      0.651716
  82   7 2948.3928    3.8995  1.3686 12.7390  0.0005  0.0165   0.0387   0.0455    0.0405   0.0000   442.1037       2.08389       21.2345       1.98955      -2.84849     -0.654054      0.321543      0.451111      0.489887      0.542193      0.609165      0.629946
  82   8 3164.9168    4.2142  1.7362 12.7555  0.0000  0.0186   0.0367   0.0512    0.0357   0.0000   442.2645       2.07966       20.9752      0.839932      -1.63882      0.756698      0.357562      0.500731      0.562909      0.615801      0.647351      0.678798
  82   9 3375.9633    3.5177  2.5949 12.4833  0.0000  0.0245   0.0259   0.0658    0.0294   0.0000   443.3257       2.83684       18.8176       1.02767      -1.16759      -1.17983      0.461710      0.654026      0.729197      0.813041      0.876863      0.909921
  82  10 3583.3460    2.6566  5.0873 11.8998 -0.0008  0.0433   0.0106   0.1102    0.0135   0.0000   440.7595       1.23447       21.5490       3.82799      -4.39274      -2.36724      0.793521       1.11569       1.27191       1.40110       1.46671       1.52832
  83   1 1380.0240    0.1331  0.1743  8.8214  0.0000  0.0078   0.0044   0.0188    0.0160   0.0000   440.0859     -0.444159       21.3157      0.468744      -3.27717    0.00185282      0.144036      0.205846      0.219859      0.255911      0.283310      0.304284
  83   2 1720.8115    0.3702  0.4854  9.0450 -0.0002  0.0105   0.0061   0.0250    0.0258   0.0000   441.1288    -0.0795514       20.9937      0.157359      -2.98116      0.340403      0.194418      0.269294      0.293576      0.331796      0.346296      0.372361
  83   3 2001.4199    0.7214  0.9171  9.6811 -0.0000  0.0139   0.0089   0.0371    0.0372   0.0000   441.7963      0.298580       20.6155      0.401391      -3.29815      0.577921      0.264858      0.356834      0.423585      0.451713      0.483989      0.499555
  83   4 2264.3712    1.1885  1.4088 10.4776  0.0000  0.0182   0.0123   0.0501    0.0391   0.0000   441.8243      0.255167       20.5394      0.999505      -1.18000    -0.0971806      0.328210      0.468884      0.532651      0.585531      0.623600      0.647047
  83   5 2505.2308    2.0005  1.5250 11.3356  0.0001  0.0183   0.0190   0.0487    0.0383   0.0000   442.4340       1.50362       22.0357      0.634006      -2.74930       1.31930      0.332964      0.472409      0.523115      0.595955      0.642999      0.655440
  83   6 2736.1864    2.9491  1.4392 12.0693  0.0000  0.0174   0.0281   0.0448    0.0408   0.0000   442.5715       1.95713       21.2193       1.42935      -2.24405    -0.0141156      0.321405      0.460213      0.515186      0.562726      0.603444      0.634150
  83   7 2961.2237    3.9989  1.3872 12.8337  0.0000  0.0165   0.0391   0.0450    0.0398   0.0000   442.7869       1.67801       21.5623      0.830762      -2.34994       1.51176      0.312896      0.438319      0.485155      0.543321      0.586006      0.612906
  83   8 3178.5318    4.2419  1.6945 12.8216  0.0000  0.0185   0.0378   0.0503    0.0380   0.0000   442.7634       2.29816       19.9557       2.79727      -2.51555      -1.26852      0.349163      0.503711      0.539048      0.619235      0.653218      0.674852
  83   9 3390.3255    3.4539  3.0877 12.3351  0.0003  0.0266   0.0232   0.0724    0.0283   0.0000   442.4418       2.47179       20.7440       3.92358      -1.78652      0.196304      0.499502      0.703066      0.786375      0.878810      0.928145      0.988186
  83  10 3598.5219    2.6292  5.4801 11.8890  0.0040  0.0460   0.0116   0.1184    0.0190   0.0000   442.6587       2.33839       20.2296       4.10587      -1.93140      -4.31445      0.842915       1.18278       1.34209       1.48483       1.57402       1.67609
  84   1 1387.0963    0.1306  0.1829  8.7665  0.0000  0.0087   0.0043   0.0197    0.0160   0.0000   440.1982     -0.131793       21.2421      0.167921      -3.67637      0.334513      0.159602      0.220914      0.264563      0.276274      0.338532      0.354518
  84   2 1728.5820    0.3847  0.4978  9.0001  0.0000  0.0103   0.0063   0.0260    0.0262   0.0000   441.3743    -0.0524057       21.5880     -0.308062      -3.06848      0.388316      0.192988      0.263993      0.301329      0.330340      0.352567      0.377427
  84   3 2010.4492    0.7165  0.9069  9.6492  0.0000  0.0143   0.0089   0.0353    0.0379   0.0000   442.1628     -0.225953       21.8567     -0.726540      -2.17627      0.362037      0.264070      0.355785      0.419668      0.452831      0.490240      0.502001
  84   4 2274.3776    1.2667  1.3555 10.3691 -0.0000  0.0170   0.0127   0.0454    0.0410   0.0000   442.2540     -0.144632       22.1006       1.61585      -2.25088    -0.0822898      0.319205      0.452176      0.506644      0.557434      0.602337      0.635667
  84   5 2515.9530    2.0244  1.6221 11.2726  0.0000  0.0188   0.0185   0.0506    0.0376   0.0000   442.2816      0.920677       20.6208       1.43320      -2.64844     -0.781222      0.340876      0.488768      0.543294      0.612100      0.655898      0.680603
  84   6 2748.0739    2.9799  1.5010 11.9985 -0.0000  0.0174   0.0276   0.0459    0.0395   0.0000   442.2187       1.91271       22.4577      0.884065      -2.84258       1.07821      0.331954      0.468982      0.527544      0.570216      0.622987      0.662583
  84   7 2973.9583    4.0035  1.3150 12.9326 -0.0000  0.0166   0.0408   0.0437    0.0405   0.0000   442.3106       1.64691       21.0414       1.95215      -2.68685     0.0309484      0.310581      0.432269      0.475019      0.529717      0.556734      0.590999
  84   8 3191.9761    4.1259  1.6503 12.9846 -0.0001  0.0186   0.0377   0.0509    0.0335   0.0000   442.5944       2.96852       20.7154       1.06208      -1.84397      0.335975      0.337650      0.477727      0.522541      0.589491      0.611529      0.650814
  84   9 3404.6398    3.4129  2.9367 12.3683  0.0000  0.0262   0.0239   0.0715    0.0288   0.0000   442.7627       4.45446       19.3720       3.51995      0.701433     -0.921509      0.480927      0.674089      0.758725      0.844053      0.899144      0.931877
  84  10 3613.4832    2.5183  5.3533 11.8096 -0.0060  0.0460   0.0101   0.1173    0.0160   0.0000   442.5848       2.79096       19.5206       3.10484      -2.37645      0.145306      0.827710       1.17459       1.33684       1.41620       1.55841       1.61083
  85   1 1394.1283    0.1404  0.2036  8.8089  0.0000  0.0083   0.0044   0.0205    0.0162   0.0000   440.2552     -0.105641       21.2014      0.506451      -3.24495     -0.283304      0.166610      0.225573      0.274980      0.327833      0.349123      0.346316
  85   2 1736.2624    0.3957  0.5145  9.0356  0.0000  0.0107   0.0063   0.0255    0.0267   0.0000   441.2972      0.173228       21.5954     -0.322696      -2.87953      0.536042      0.185492      0.265768      0.293356      0.321200      0.346875      0.356823
  85   3 2019.3585    0.7631  0.9797  9.6675 -0.0006  0.0147   0.0090   0.0371    0.0391   0.0000   441.6982     0.0148937       21.8459      0.228277      -1.73749     0.0137923      0.258967      0.363248      0.419175      0.451888      0.480120      0.506938
  85   4 2284.2917    1.2550  1.4025 10.5547  0.0000  0.0177   0.0128   0.0477    0.0396   0.0000   442.8106       1.02530       20.9574      0.952144      -2.33326      0.794662      0.333589      0.453388      0.517662      0.570450      0.638862      0.654552
  85   5 2526.6266    2.0398  1.5979 11.3039 -0.0000  0.0184   0.0185   0.0486    0.0383   0.0000   442.4014       1.26194       20.8720       1.54801      -2.93201      0.457865      0.335618      0.463248      0.527033      0.577568      0.610636      0.629571
  85   6 2759.8383    3.0217  1.5255 12.0684  0.0000  0.0174   0.0277   0.0463    0.0395   0.0000   442.3181      0.692127       21.0424       1.46195      -2.73119     -0.484577      0.320537      0.449163      0.497096      0.564830      0.605720      0.630897
  85   7 2986.5872    4.0028  1.4068 12.9072  0.0000  0.0171   0.0390   0.0451    0.0394   0.0000   442.6350       1.94077       20.8853       3.09151      -2.67416    -0.0734695      0.310062      0.429224      0.490456      0.539610      0.594753      0.606495
  85   8 3205.3868    4.2424  1.7258 12.9239  0.0000  0.0188   0.0370   0.0503    0.0346   0.0000   442.7577       2.62562       22.1494       2.27000      -2.56973     -0.141563      0.332167      0.477551      0.531153      0.593980      0.649314      0.656873
  85   9 3418.9445    3.2999  3.3614 12.2821  0.0000  0.0286   0.0212   0.0774    0.0267   0.0000   443.4404       2.48609       18.4493      0.971672     0.0360843      0.933959      0.508671      0.726014      0.817043      0.913669      0.946176      0.997539
  85  10 3628.5123    2.7376  6.5981 11.6332  0.0050  0.0518   0.0081   0.1350    0.0092   0.0000   441.8118     -0.260731       23.5917       4.52458      -6.29619      -3.61406      0.960982       1.28975       1.51966       1.63708       1.76446       1.81443
  86   1 1401.1042    0.1406  0.2171  8.7746  0.0000  0.0082   0.0042   0.0221    0.0162   0.0000   440.3998     -0.147796       20.9913     0.0605476      -3.57691      0.226887      0.148749      0.204488      0.222488      0.250415      0.262992      0.284802
  86   2 1743.8951    0.4057  0.5005  9.0729  0.0000  0.0100   0.0064   0.0243    0.0261   0.0000   440.7903     -0.409861       21.7023      0.442769      -3.45115      0.274857      0.184362      0.253950      0.287647      0.318127      0.340175      0.361670
  86   3 2028.2284    0.7664  1.0069  9.7195 -0.0007  0.0146   0.0090   0.0383    0.0399   0.0000   442.2367     -0.515239       21.6937     0.0684800      -2.51756      0.693396      0.267621      0.371565      0.414024      0.465775      0.509889      0.534191
  86   4 2294.0655    1.3019  1.4385 10.4708  0.0000  0.0180   0.0128   0.0463    0.0410   0.0000   442.6897      0.251842       21.3594      0.326909      -2.62718       1.37254      0.323655      0.455674      0.515909      0.568839      0.621670      0.652861
  86   5 2537.2582    2.1290  1.6074 11.2551  0.0000  0.0178   0.0188   0.0481    0.0400   0.0000   442.2458       1.72493       22.3287      0.125610      -3.31774      0.749148      0.330031      0.451986      0.520779      0.564264      0.591892      0.626555
  86   6 2771.5861    3.1558  1.4284 12.1743  0.0000  0.0167   0.0294   0.0439    0.0394   0.0000   442.6124       1.23901       20.7673      0.489056      -3.16958      0.499722      0.296147      0.418440      0.465441      0.513615      0.556269      0.580550
  86   7 2999.1545    4.0384  1.4025 12.9999  0.0000  0.0170   0.0394   0.0452    0.0375   0.0000   442.9643       2.05504       21.0373       1.13929      -3.17630      0.744393      0.308271      0.443982      0.481878      0.536810      0.580967      0.597662
  86   8 3218.7528    4.1727  1.7240 12.9044  0.0000  0.0189   0.0362   0.0502    0.0344   0.0000   442.2189       2.53452       21.4384       1.52513      -3.71092     -0.380068      0.326072      0.462823      0.521357      0.569794      0.592159      0.621479
  86   9 3433.0503    3.2459  3.3934 12.3656  0.0000  0.0285   0.0214   0.0790    0.0259   0.0000   442.4493       2.93424       20.0985       4.94462      -1.58570     -0.599979      0.517472      0.714779      0.809061      0.888326      0.955750      0.982928
  87   1 1408.0334    0.1493  0.1856  8.8258  0.0000  0.0076   0.0044   0.0181    0.0159   0.0000   440.3895     -0.233362       21.1481      0.396556      -3.53677     -0.175200      0.126686      0.186523      0.208129      0.232197      0.244652      0.246019
  87   2 1751.4261    0.4184  0.5494  9.0883  0.0000  0.0106   0.0064   0.0263    0.0275   0.0000   440.8975      0.120955       21.5925      0.133881      -3.43367      0.120964      0.191991      0.259282      0.289419      0.324970      0.356598      0.374224
  87   3 2037.0610    0.7818  1.0030  9.7882  0.0000  0.0145   0.0092   0.0390    0.0401   0.0000   441.7499     -0.232277       21.0613       1.29451      -2.01460      0.378948      0.251233      0.345488      0.405294      0.434815      0.478409      0.469791
  87   4 2303.7934    1.3356  1.4659 10.6228 -0.0000  0.0178   0.0131   0.0481    0.0385   0.0000   441.9466      0.351705       21.7091      0.704821      -3.53392       1.55343      0.321352      0.444394      0.508708      0.554722      0.578031      0.607592
  87   5 2547.8365    2.1838  1.5798 11.4217 -0.0000  0.0180   0.0196   0.0478    0.0382   0.0000   441.7322      0.352331       21.3186       2.01106      -3.41278    -0.0264580      0.321158      0.450804      0.505845      0.569081      0.607573      0.632092
  87   6 2783.2699    3.2044  1.4166 12.3204  0.0000  0.0165   0.0306   0.0452    0.0402   0.0000   442.1826       1.76990       21.7596      0.701228      -2.81414      0.151630      0.296360      0.418137      0.466447      0.521431      0.579500      0.602400
  87   7 3011.6508    4.1309  1.4289 12.8473  0.0027  0.0161   0.0388   0.0448    0.0407   0.0000   442.3117       1.70925       21.3716       1.80280      -3.95986      0.300467      0.295590      0.405217      0.470423      0.507151      0.538948      0.548928
  87   8 3231.9983    4.0979  1.8254 12.9249  0.0000  0.0197   0.0349   0.0524    0.0333   0.0000   443.1092       1.62184       20.6475       1.73996      -1.45077      0.423026      0.344815      0.496097      0.552019      0.614923      0.647139      0.670371
  87   9 3447.1468    3.1119  3.3539 12.3881 -0.0009  0.0296   0.0208   0.0795    0.0256   0.0000   442.6423       2.45984       20.2449       3.30553      -3.90672      -2.21394      0.514574      0.733893      0.823513      0.894996      0.960724       1.00131
  87  10 3658.3457    2.4462  6.3758 11.7909 -0.0017  0.0536   0.0081   0.1357    0.0127   0.0000   441.1854       3.84047       22.0279       5.48209      -3.60671      -2.07037      0.940082       1.31841       1.49267       1.62973       1.78132       1.84085
  88   1 1414.9172    0.1526  0.1913  8.8505  0.0000  0.0076   0.0045   0.0178    0.0161   0.0000   440.1315      0.115867       21.2601      0.488584      -3.48805      0.656406      0.153396      0.200128      0.238831      0.262659      0.298219      0.296933
  88   2 1758.9000    0.4264  0.6030  9.1165  0.0000  0.0113   0.0062   0.0284    0.0277   0.0000   441.2004    -0.0256166       20.7143      0.204911      -2.79671     -0.144722      0.194246      0.268278      0.308658      0.343556      0.368394      0.376557
  88   3 2045.8191    0.8002  1.0993  9.6914  0.0000  0.0154   0.0089   0.0399    0.0429   0.0000   442.1779      0.573461       21.4128      0.304946      -3.86040     -0.325284      0.266833      0.374682      0.412382      0.469572      0.505278      0.527374
  88   4 2313.4174    1.3670  1.4839 10.6651  0.0000  0.0177   0.0131   0.0495    0.0387   0.0000   441.9625      0.917679       21.4937      0.524886      -2.20340     -0.325277      0.314104      0.437345      0.497406      0.541588      0.588507      0.616129
  88   5 2558.3006    2.1838  1.6998 11.4823  0.0001  0.0191   0.0193   0.0509    0.0369   0.0000   442.8505      0.741923       20.2761      0.643263      -1.00850       1.63695      0.332526      0.469719      0.530696      0.588253      0.631631      0.664022
  88   6 2794.8327    3.2591  1.4013 12.4293  0.0000  0.0166   0.0315   0.0440    0.0406   0.0000   442.1891       2.15880       21.4460       1.45619      -2.86465     -0.439122      0.299332      0.414611      0.461488      0.518588      0.558078      0.579427
  88   7 3024.0503    4.1737  1.4770 12.8721  0.0000  0.0167   0.0382   0.0450    0.0385   0.0000   442.6354       2.68776       20.8016      0.722825      -3.05846      0.799073      0.293734      0.400176      0.463942      0.508685      0.552994      0.573392
  88   8 3245.1813    4.0614  1.9720 12.8575  0.0000  0.0197   0.0327   0.0545    0.0318   0.0000   443.4060       2.31832       19.8477       2.34436      -1.59334      0.536511      0.350094      0.484102      0.543311      0.617858      0.654559      0.678330
  88   9 3461.1239    3.1504  3.7333 12.2975  0.0000  0.0316   0.0199   0.0834    0.0261   0.0000   443.6865       3.20753       19.9539       2.54539      -1.49464     0.0475097      0.545534      0.775198      0.867684      0.953788       1.01705       1.04824
  88  10 3673.0852    2.3238  6.2185 11.9251  0.0013  0.0539   0.0112   0.1394    0.0215   0.0000   442.9014       7.82874       18.8632       1.65159      0.807522       1.28314      0.920208       1.28048       1.48793       1.62935       1.71415       1.82274
  89   1 1421.7519    0.1588  0.2042  8.7793  0.0000  0.0076   0.0044   0.0180    0.0162   0.0000   440.0668     0.0942691       21.2950    -0.0618766      -3.28531     -0.447255      0.138664      0.184490      0.205594      0.224852      0.267042      0.248557
  89   2 1766.3138    0.4310  0.5656  9.0813  0.0000  0.0108   0.0064   0.0261    0.0282   0.0000   441.0570      0.316883       21.4095      0.410840      -3.46856     -0.161859      0.191005      0.253535      0.305110      0.321781      0.362230      0.385563
  89   3 2054.5353    0.8087  1.0133  9.7738  0.0000  0.0144   0.0092   0.0375    0.0398   0.0000   441.9101     -0.161440       21.1636      0.119735      -3.43427      0.411625      0.251612      0.352823      0.388479      0.432932      0.472478      0.487832
  89   4 2322.9885    1.4230  1.5687 10.5376  0.0000  0.0181   0.0129   0.0486    0.0380   0.0000   441.8010      0.635152       21.2816       1.02598      -2.66536      0.149194      0.307091      0.429746      0.489301      0.537374      0.569002      0.598312
  89   5 2568.7340    2.1812  1.5859 11.5813  0.0004  0.0183   0.0198   0.0500    0.0356   0.0000   442.2839      0.902514       20.5393      0.351782      -2.34185      0.233881      0.314715      0.449089      0.496721      0.551459      0.613740      0.625932
  89   6 2806.3575    3.2628  1.4913 12.3538  0.0000  0.0172   0.0300   0.0458    0.0380   0.0000   442.3077       2.01593       21.1090       1.57833      -2.58412      0.667472      0.292823      0.418445      0.463199      0.512593      0.549310      0.578517
  89   7 3036.3746    4.2178  1.3701 13.0651  0.0001  0.0163   0.0407   0.0439    0.0375   0.0000   443.3288       1.16847       21.6290       1.11579      -2.70691       1.31820      0.287944      0.403434      0.449881      0.491736      0.517442      0.536839
  89   8 3258.2504    4.0540  2.0790 12.8540 -0.0000  0.0204   0.0317   0.0566    0.0295   0.0000   443.4554       2.99331       20.1438       1.74566      0.832254      0.454179      0.345257      0.493293      0.550417      0.614679      0.651327      0.679211
  89   9 3475.0396    3.0114  3.8657 12.3165  0.0000  0.0330   0.0192   0.0883    0.0253   0.0000   443.5636       4.09889       21.0994       3.12038      -2.01840      0.666295      0.569998      0.791368      0.899932      0.998303       1.06760       1.11997
  89  10 3687.7578    2.2087  6.4276 11.8734 -0.0014  0.0583   0.0088   0.1463    0.0163   0.0000   442.7511       1.86250       21.2776       4.81243     -0.114310       3.38443      0.960735       1.39150       1.52668       1.75586       1.78651       1.90720
  90   1 1428.5277    0.1596  0.2413  8.7881  0.0000  0.0087   0.0043   0.0212    0.0165   0.0000   439.8248     0.0425056       21.0907     0.0701350      -3.55810     -0.169047      0.153473      0.205914      0.247480      0.265901      0.298650      0.307545
  90   2 1773.6954    0.4332  0.5799  9.1320  0.0000  0.0108   0.0064   0.0276    0.0276   0.0000   440.8499     -0.638144       20.7135      0.649811      -3.09640     -0.305722      0.188009      0.261577      0.291914      0.327115      0.353300      0.365349
  90   3 2063.1649    0.8389  1.1132  9.7519  0.0000  0.0153   0.0092   0.0398    0.0427   0.0000   442.3471      0.505019       21.0843     0.0391955      -2.29220      0.802234      0.266725      0.378241      0.421265      0.471389      0.519780      0.549526
  90   4 2332.5070    1.4409  1.5391 10.6509  0.0000  0.0182   0.0133   0.0481    0.0383   0.0000   442.1530    -0.0287669       21.5685      0.818604      -2.92801      0.808825      0.304290      0.425423      0.480896      0.529790      0.557432      0.578557
  90   5 2579.0885    2.3085  1.6233 11.5564  0.0000  0.0180   0.0205   0.0491    0.0376   0.0000   442.3346       1.36788       21.1576     0.0885933      -2.70970     -0.275532      0.306313      0.429629      0.480091      0.526554      0.570209      0.591641
  90   6 2817.8422    3.3050  1.4536 12.4003 -0.0005  0.0169   0.0308   0.0450    0.0380   0.0000   442.7908       1.94473       20.5333       1.85037      -3.63358      0.397570      0.295078      0.418867      0.466794      0.512264      0.580317      0.583329
  90   7 3048.6525    4.2840  1.5247 12.8419  0.0000  0.0168   0.0384   0.0447    0.0382   0.0000   442.5939       2.24073       22.0818    -0.0441093      -3.38919     -0.166366      0.295121      0.404523      0.455327      0.500380      0.540881      0.561825
  90   8 3271.3612    3.9256  2.0547 12.8439  0.0000  0.0205   0.0311   0.0561    0.0303   0.0000   443.2641       2.89501       21.3546       3.65232      -2.23075      -1.04051      0.347558      0.488992      0.552510      0.611591      0.658343      0.687059
  90   9 3488.9132    3.0058  4.0645 12.1779  0.0008  0.0337   0.0180   0.0931    0.0270   0.0000   441.9780       3.91282       21.2697      0.867915      -2.05735       1.33790      0.561717      0.796828      0.893221      0.990156       1.05983       1.10174
  91   1 1435.2543    0.1602  0.2078  8.7939  0.0000  0.0083   0.0044   0.0182    0.0162   0.0000   440.3827     -0.461985       21.4497    -0.0286480      -3.01901     -0.481980      0.159842      0.188743      0.222391      0.242479      0.284214      0.293860
  91   2 1780.9704    0.4608  0.6591  9.1004  0.0000  0.0118   0.0064   0.0289    0.0299   0.0000   440.6181      0.137736       22.0969     -0.248818      -2.75092     -0.489036      0.198194      0.279516      0.319321      0.349888      0.388188      0.411008
  91   3 2071.8085    0.8645  1.1186  9.8044  0.0000  0.0156   0.0095   0.0399    0.0435   0.0000   441.9336      0.261888       21.1615     -0.258961      -3.21682     -0.379677      0.253901      0.375174      0.397551      0.465468      0.479760      0.498491
  91   4 2341.9215    1.4562  1.4992 10.7511  0.0000  0.0177   0.0136   0.0479    0.0368   0.0000   441.9828       1.43341       20.6368       1.14331      -3.04539     -0.628002      0.299897      0.420487      0.467225      0.524604      0.561315      0.582472
  91   5 2589.4527    2.3023  1.5976 11.6881 -0.0000  0.0184   0.0206   0.0483    0.0355   0.0000   442.0380      0.507811       21.1424      0.977548      -3.04175       1.01815      0.308192      0.435581      0.495423      0.540703      0.589452      0.612987
  91   6 2829.2250    3.4381  1.4176 12.4926 -0.0045  0.0171   0.0321   0.0435    0.0378   0.0000   442.5722      0.694180       21.4562       1.90752      -2.64152      0.466194      0.284334      0.411333      0.456997      0.505380      0.545244      0.554570
  91   7 3060.8568    4.3016  1.5182 12.8432 -0.0000  0.0165   0.0382   0.0457    0.0379   0.0000   442.7971       2.25485       21.1683       2.34986      -2.83904     -0.115390      0.280520      0.389157      0.436696      0.487085      0.525248      0.553018
  91   8 3284.3132    3.9267  2.2711 12.6615  0.0000  0.0214   0.0294   0.0581    0.0322   0.0000   443.3154       3.24759       20.3015       1.98794     -0.653961      0.146439      0.358492      0.503188      0.567067      0.627480      0.676102      0.695669
  91   9 3502.7753    3.1411  4.7993 11.9908  0.0000  0.0351   0.0105   0.0955    0.0073   0.0000   442.8605       2.37353       20.8330       1.07682      -2.24812      -1.13984      0.634445      0.811431       1.00074       1.02483       1.19173       1.17907
  92   1 1441.9363    0.1647  0.2042  8.8075  0.0000  0.0073   0.0044   0.0169    0.0161   0.0000   440.0430      0.104785       21.3318    -0.0321751      -3.02972    -0.0452190      0.122932      0.170517      0.197160      0.225559      0.244648      0.254011
  92   2 1788.1973    0.4451  0.6146  9.1713 -0.0002  0.0115   0.0063   0.0274    0.0288   0.0000   440.9988     0.0232140       21.2052     -0.267411      -3.57463      0.203499      0.194785      0.274041      0.295660      0.333514      0.357066      0.382094
  92   3 2080.3282    0.8670  1.1245  9.9041  0.0000  0.0154   0.0096   0.0409    0.0419   0.0000   442.0082      0.115711       22.4743      0.127343      -3.67527      0.518384      0.251083      0.355092      0.396076      0.445247      0.487493      0.494720
  92   4 2351.2223    1.4900  1.5111 10.8720  0.0005  0.0182   0.0140   0.0474    0.0366   0.0000   442.2988      0.712459       21.8603      0.183331      -1.33751      -1.07383      0.299570      0.427363      0.472847      0.533274      0.564652      0.591100
  92   5 2599.6968    2.3482  1.6457 11.6846  0.0000  0.0185   0.0205   0.0477    0.0352   0.0000   442.5588       1.48678       21.6924      0.802246      -3.24088       2.18197      0.306346      0.429748      0.487473      0.532087      0.577543      0.589294
  92   6 2840.5528    3.4320  1.4193 12.5142 -0.0021  0.0169   0.0324   0.0438    0.0392   0.0000   442.9406       2.00157       21.3667      0.914267      -2.69936      0.979736      0.280310      0.393387      0.445243      0.488245      0.538669      0.551531
  92   7 3072.9445    4.3368  1.4979 12.9706  0.0000  0.0162   0.0387   0.0454    0.0365   0.0000   442.9778       3.02995       22.5549       2.49378      -2.25937      0.628853      0.287791      0.396673      0.449463      0.482874      0.533446      0.552691
  92   8 3297.2089    3.8431  2.3174 12.7869  0.0000  0.0217   0.0285   0.0598    0.0291   0.0000   443.3572       1.92719       20.4787       1.55892      -1.72782       1.82148      0.365233      0.509769      0.579260      0.630785      0.682259      0.700027
  93   1 1448.5660    0.1689  0.2479  8.8168  0.0000  0.0088   0.0043   0.0203    0.0165   0.0000   440.1697     -0.217365       21.5627      0.109437      -3.38094    -0.0429065      0.144316      0.197415      0.245939      0.269598      0.288007      0.302307
  93   2 1795.3486    0.4636  0.6519  9.1682  0.0000  0.0111   0.0063   0.0290    0.0295   0.0000   440.9295      0.251910       20.7921     -0.268577      -2.53960     0.0905646      0.192765      0.267205      0.312387      0.341798      0.358829      0.376932
  93   3 2088.8620    0.8706  1.0877 10.0125 -0.0005  0.0156   0.0099   0.0398    0.0418   0.0000   441.3503     -0.248904       20.7396      0.532224      -3.89214    -0.0119940      0.256270      0.371454      0.406965      0.461508      0.493815      0.505094
  93   4 2360.5442    1.5051  1.5448 10.9207 -0.0000  0.0185   0.0139   0.0487    0.0361   0.0000   442.0209       1.28404       21.5058       1.57168      -2.82834      0.152996      0.295537      0.422852      0.471206      0.525023      0.568329      0.594800
  93   5 2609.9248    2.3435  1.7319 11.6988  0.0000  0.0190   0.0200   0.0499    0.0346   0.0000   442.8432      0.461619       20.9658      0.550892      -4.22940      0.971893      0.312427      0.439175      0.495277      0.552902      0.595933      0.622729
  93   6 2851.7892    3.5688  1.4576 12.4733 -0.0001  0.0162   0.0319   0.0433    0.0394   0.0000   442.6897       2.19645       21.0120       1.23532      -2.28165      0.805906      0.273707      0.381878      0.424688      0.473694      0.504207      0.542452
  93   7 3084.9846    4.2946  1.5442 13.0514  0.0000  0.0174   0.0383   0.0461    0.0359   0.0000   442.7013       2.89282       20.6057       1.69077      -3.16900      0.472369      0.280662      0.401245      0.456593      0.495305      0.528712      0.562391
  93   8 3310.0608    3.7601  2.5437 12.6906 -0.0001  0.0232   0.0266   0.0629    0.0291   0.0000   443.1108       2.32108       19.9040       3.06951      -1.82483     -0.788508      0.377718      0.539377      0.600040      0.656195      0.703303      0.733361
  94   1 1455.1624    0.1891  0.2139  8.7667  0.0000  0.0069   0.0046   0.0160    0.0163   0.0000   439.8574    -0.0169956       21.1530      0.344996      -3.06209    -0.0587694      0.124083      0.154067      0.184224      0.211475      0.222383      0.223169
  94   2 1802.4704    0.4734  0.6850  9.1122  0.0000  0.0120   0.0063   0.0293    0.0298   0.0000   440.6192     -0.190758       20.8179    0.00884577      -3.79412     -0.484560      0.184522      0.264328      0.308486      0.335928      0.349565      0.371392
  94   3 2097.3060    0.8881  1.2180  9.8486  0.0000  0.0163   0.0094   0.0420    0.0414   0.0000   442.0072      0.855346       21.2198     -0.222790      -2.77507      0.310138      0.257534      0.374874      0.410572      0.461235      0.501262      0.516226
  94   4 2369.7108    1.5458  1.5800 10.8089  0.0001  0.0183   0.0139   0.0475    0.0366   0.0000   442.4099      0.198621       20.6179       1.51609      -2.94875      0.733271      0.296685      0.417223      0.467031      0.515590      0.562922      0.575523
  94   5 2620.0441    2.4538  1.6055 11.7494  0.0000  0.0181   0.0216   0.0477    0.0358   0.0000   442.3296      0.934352       20.8438       1.67611      -2.36143       1.10310      0.291302      0.413409      0.455779      0.512870      0.538794      0.575218
  94   6 2863.0045    3.5506  1.5381 12.4890  0.0000  0.0167   0.0310   0.0458    0.0352   0.0000   442.1877      0.963430       20.7269      0.821051      -2.09308      0.636139      0.282516      0.399870      0.448532      0.496871      0.540251      0.555148
  94   7 3096.9412    4.3216  1.6379 12.8574 -0.0030  0.0171   0.0367   0.0474    0.0348   0.0000   442.7618       2.44564       21.3223       1.89774      -3.04676      0.554737      0.294091      0.403892      0.452532      0.493271      0.537942      0.558291
  94   8 3322.8776    3.7784  2.6487 12.5911 -0.0002  0.0229   0.0260   0.0642    0.0282   0.0000   444.0275       3.89452       20.8659       2.03659     -0.486852       1.33400      0.376246      0.513890      0.587986      0.646688      0.711569      0.733397
  95   0  990.5056    0.0272  0.0085  8.9348  0.0013  0.0182   0.0054   0.0072    0.0129   0.0000   437.4058     -0.715285       20.1762      0.886163      -3.81128      0.547648      0.256251      0.216661      0.397794      0.340429      0.456211      0.450738
  95   1 1461.6899    0.1747  0.2687  8.7921  0.0000  0.0084   0.0043   0.0213    0.0166   0.0000   440.2613     -0.312342       21.0294     0.0779653      -3.29818     -0.135965      0.143769      0.193312      0.215472      0.246143      0.255976      0.275335
  95   2 1809.5272    0.4913  0.7063  9.0908  0.0000  0.0120   0.0064   0.0294    0.0318   0.0000   440.8460     -0.373418       21.2014      0.417377      -2.53676      0.160763      0.184730      0.266949      0.300960      0.326834      0.346689      0.378625
  95   3 2105.6637    0.9014  1.2412  9.9447  0.0000  0.0161   0.0094   0.0431    0.0398   0.0000   441.6190      0.464656       21.3297     -0.543940      -2.46925      0.707496      0.264856      0.370818      0.418750      0.460275      0.508066      0.524679
  95   4 2378.8820    1.5390  1.6317 10.9077 -0.0001  0.0186   0.0138   0.0503    0.0356   0.0000   442.3247      0.383903       21.7721    -0.0907092      -3.30107      0.304343      0.301678      0.415742      0.477378      0.521068      0.567614      0.589223
  95   5 2630.1708    2.4406  1.6774 11.8430 -0.0000  0.0185   0.0211   0.0495    0.0337   0.0000   442.1664       1.13340       20.4805       1.90001      -2.11833     -0.576274      0.307262      0.424173      0.474653      0.535648      0.578421      0.602010
  95   6 2874.1072    3.6576  1.5459 12.4891  0.0000  0.0167   0.0319   0.0457    0.0380   0.0000   442.8571       1.77269       21.7451      0.994191      -2.74074      0.986931      0.270082      0.388008      0.427110      0.471008      0.516899      0.537130
  95   7 3108.8454    4.3595  1.5478 13.0497 -0.0001  0.0172   0.0383   0.0454    0.0351   0.0000   442.6573       2.09292       21.4105       2.50251      -2.39094      0.393274      0.280127      0.405457      0.448826      0.500158      0.545429      0.564148
  95   8 3335.5521    3.6465  2.6103 12.6049  0.0000  0.0235   0.0255   0.0633    0.0291   0.0000   442.9023       3.45025       20.4848       2.00332     -0.316058      0.950427      0.383584      0.529539      0.602489      0.664979      0.727582      0.747013
  96   1 1468.1977    0.1759  0.2533  8.8142  0.0000  0.0085   0.0043   0.0192    0.0165   0.0000   439.8506     -0.133396       20.9953      0.445895      -3.12270    -0.0991813      0.137356      0.176180      0.224046      0.227347      0.240025      0.247741
  96   2 1816.5377    0.4811  0.6748  9.1678  0.0000  0.0118   0.0065   0.0285    0.0316   0.0000   440.5273     0.0977511       21.1773    -0.0813357      -3.40916      0.157696      0.193069      0.273223      0.308174      0.330580      0.358713      0.380246
  96   3 2114.0204    0.9211  1.2692  9.9983  0.0000  0.0166   0.0095   0.0437    0.0400   0.0000   441.1856      0.337341       21.8957      0.865050      -4.24598      0.274331      0.252349      0.361554      0.404383      0.441331      0.478789      0.491969
  96   4 2387.9137    1.5705  1.6921 10.9574  0.0000  0.0196   0.0139   0.0515    0.0354   0.0000   442.3610      0.800713       20.6384       1.17094      -2.14425      0.214637      0.297698      0.438346      0.480870      0.539330      0.580413      0.607306
  96   5 2640.1930    2.5141  1.7369 11.8110  0.0000  0.0184   0.0210   0.0500    0.0342   0.0000   442.4904       1.77184       21.0199       1.06825      -2.74219      -1.18927      0.300608      0.425601      0.484697      0.528880      0.577703      0.596758
  96   6 2885.2101    3.6533  1.4508 12.7622  0.0000  0.0165   0.0333   0.0449    0.0345   0.0000   442.1094       1.57726       21.1404       1.64667      -2.73566       1.03395      0.260437      0.372738      0.421127      0.462586      0.507916      0.521111
  96   7 3120.6701    4.4177  1.6903 12.8605  0.0000  0.0174   0.0365   0.0464    0.0370   0.0000   442.9530       2.98227       21.4022       1.62064      -2.64094      0.309477      0.284811      0.394823      0.451842      0.493883      0.535599      0.552807
  96   8 3348.2114    3.6386  2.9696 12.5726  0.0001  0.0254   0.0237   0.0687    0.0270   0.0000   443.2584       3.62727       20.0574       3.80209      -1.88365     -0.607535      0.394907      0.561222      0.638364      0.699744      0.755362      0.783835
  97   1 1474.6548    0.1869  0.3122  8.7904  0.0000  0.0093   0.0042   0.0225    0.0173   0.0000   439.8223     0.0272758       21.2420      0.418148      -3.37107     -0.433951      0.152818      0.216933      0.245336      0.277940      0.298168      0.327729
  97   2 1823.4780    0.5127  0.6725  9.2802  0.0000  0.0109   0.0067   0.0294    0.0300   0.0000   440.8257      0.136949       21.6614      0.398918      -3.71945     -0.790208      0.180361      0.241609      0.279491      0.317696      0.332815      0.344077
  97   3 2122.3231    0.9409  1.2284 10.0854  0.0000  0.0159   0.0097   0.0423    0.0386   0.0000   441.8649      0.335423       20.6597       1.02075      -3.94499     -0.841187      0.246054      0.348833      0.387500      0.445066      0.460917      0.489141
  97   4 2396.9150    1.6122  1.6340 11.0794  0.0000  0.0186   0.0146   0.0505    0.0355   0.0000   441.6747      0.699489       22.3165       1.12040      -4.08595     -0.945851      0.296084      0.417515      0.470712      0.515477      0.572830      0.600854
  97   5 2650.2318    2.5779  1.6024 11.9444 -0.0000  0.0177   0.0225   0.0477    0.0357   0.0000   442.4390       1.66766       21.2931       1.09795      -2.11624      0.858209      0.280444      0.389729      0.439802      0.484906      0.518529      0.534573
  97   6 2896.1806    3.6885  1.4567 12.7434 -0.0000  0.0165   0.0333   0.0441    0.0362   0.0000   442.5754       2.07144       21.2713       1.87970      -4.14556      0.303148      0.263134      0.371754      0.410256      0.459117      0.481187      0.505204
  97   7 3132.4132    4.3232  1.7124 12.9708  0.0038  0.0174   0.0353   0.0481    0.0336   0.0000   442.7751       1.67590       21.3112       1.17597      -2.94080      0.830360      0.280427      0.393361      0.443354      0.490777      0.529035      0.554774
  97   8 3360.8631    3.5540  2.8771 12.6427 -0.0003  0.0252   0.0238   0.0687    0.0268   0.0000   443.1042       2.23338       18.6361       1.88589      -2.05626       1.92006      0.388609      0.552744      0.622819      0.698365      0.746490      0.773079
  98   1 1481.0638    0.1886  0.3075  8.8149  0.0000  0.0087   0.0042   0.0230    0.0171   0.0000   439.9477     0.0990055       20.6583     -0.121497      -3.01020      0.196399      0.141214      0.195161      0.228014      0.266606      0.282628      0.303453
  98   2 1830.3570    0.5011  0.7323  9.2530  0.0000  0.0120   0.0065   0.0304    0.0310   0.0000   440.1071    -0.0255861       20.8094     -0.456036      -2.93979     0.0629707      0.187247      0.263920      0.296840      0.330239      0.360063      0.389384
  98   3 2130.5773    0.9357  1.2538 10.1843  0.0000  0.0164   0.0098   0.0439    0.0381   0.0000   441.8904      0.103443       21.5089       1.00116      -3.64761      0.165706      0.257222      0.355036      0.398764      0.450252      0.486208      0.511080
  98   4 2405.8460    1.6324  1.6569 11.0720 -0.0000  0.0191   0.0144   0.0489    0.0350   0.0000   441.9164      0.793370       20.7206       1.54514      -2.88891      0.519495      0.298041      0.420863      0.473361      0.524756      0.571002      0.587497
  98   5 2660.0990    2.6345  1.6601 11.9924  0.0000  0.0178   0.0223   0.0485    0.0332   0.0000   441.9692       1.47375       21.0417       1.90571      -2.36812     0.0432000      0.278643      0.391312      0.435962      0.491093      0.531969      0.556291
  98   6 2907.1192    3.7465  1.5556 12.6949  0.0000  0.0167   0.0324   0.0452    0.0357   0.0000   442.8692       1.69477       21.6634       2.20301      -2.90094     -0.309687      0.268496      0.368293      0.422031      0.465327      0.507512      0.519461
  98   7 3144.1476    4.3907  1.7825 12.8302  0.0046  0.0174   0.0343   0.0476    0.0348   0.0000   442.8571       2.38123       20.6065       1.49192      -2.82031      0.277675      0.275875      0.386081      0.437835      0.482804      0.518814      0.545017
  98   8 3373.3456    3.5397  3.1142 12.5832  0.0000  0.0262   0.0230   0.0728    0.0267   0.0000   443.5556       3.28878       20.0044       2.04222     0.0486217       2.08698      0.411687      0.587891      0.651778      0.729017      0.786165      0.815446
  99   0 1010.6184    0.0352  0.0133  8.9387  0.0000  0.0119   0.0052   0.0056    0.0126   0.0000   436.8268     -0.269873       21.0480      0.819405      -2.96619     -0.694395      0.271270      0.305321      0.229927      0.299659      0.445232      0.494302
  99   1 1487.4210    0.1998  0.2996  8.7948  0.0000  0.0088   0.0044   0.0201    0.0174   0.0000   439.8400    0.00507454       21.0055      0.120991      -3.12284     0.0700453      0.137573      0.190425      0.218644      0.231951      0.257101      0.274090
  99   2 1837.1798    0.5165  0.7940  9.2454  0.0000  0.0126   0.0065   0.0327    0.0324   0.0000   440.6879    -0.0846606       21.2126    -0.0414578      -2.06973      0.511228      0.196331      0.263188      0.308778      0.341049      0.359766      0.383405
  99   3 2138.7734    0.9621  1.2386 10.1857 -0.0000  0.0159   0.0099   0.0427    0.0379   0.0000   441.4322      0.402072       21.8188      0.525726      -3.07210     0.0329071      0.249662      0.342387      0.392098      0.434634      0.464527      0.484374
  99   4 2414.7280    1.6477  1.7396 11.0878  0.0000  0.0193   0.0143   0.0518    0.0343   0.0000   442.1822      0.379333       20.4696      0.505298      -2.20154    -0.0926327      0.299997      0.412175      0.471579      0.529765      0.562767      0.591621
  99   5 2670.0726    2.6443  1.6304 11.9967  0.0000  0.0174   0.0226   0.0488    0.0349   0.0000   442.3581      0.512346       21.5587      0.887427      -2.76269     -0.666720      0.279802      0.385143      0.440854      0.491500      0.542360      0.551070
  99   6 2918.0071    3.8937  1.5163 12.5989  0.0000  0.0160   0.0328   0.0430    0.0371   0.0000   442.3483       1.68056       21.3962       2.87702      -3.30124      0.251589      0.248270      0.344255      0.389826      0.432539      0.463313      0.480397
  99   7 3155.8067    4.2399  1.8366 12.9396  0.0002  0.0180   0.0337   0.0507    0.0320   0.0000   443.0294       2.87151       21.4577       2.22681      -1.78340     0.0925435      0.284634      0.392946      0.448769      0.501462      0.541640      0.566807
  99   8 3385.8085    3.3893  3.2515 12.6363  0.0000  0.0283   0.0223   0.0763    0.0255   0.0000   443.3068       2.21406       21.9077       3.75201     -0.645740       1.38003      0.429133      0.611964      0.680027      0.774318      0.792810      0.852557
 100   0 1015.5504    0.0417  0.0279  8.9036  0.0000  0.0114   0.0049   0.0110    0.0127   0.0000   436.8813     -0.368338       21.4434      0.293315      -3.51395   -0.00432023      0.165904      0.236341      0.285567      0.262308      0.431582      0.498324
 100   1 1493.7158    0.1979  0.3100  8.7992  0.0000  0.0084   0.0043   0.0226    0.0172   0.0000   439.7597     -0.171656       20.7682      0.372363      -3.23690     -0.103408      0.139585      0.170643      0.212310      0.237771      0.259781      0.258530
 100   2 1843.9781    0.5248  0.7214  9.2680  0.0000  0.0113   0.0066   0.0293    0.0307   0.0000   441.0706    0.00165382       20.7477     0.0576005      -3.83589    -0.0129229      0.178251      0.242588      0.281270      0.302239      0.334104      0.358515
 100   3 2146.9191    0.9713  1.3083 10.0947  0.0000  0.0166   0.0098   0.0426    0.0392   0.0000   441.5116      0.381683       21.2252      0.713548      -3.13668      0.412489      0.258662      0.359452      0.408662      0.456379      0.489496      0.503854
 100   4 2423.5339    1.7075  1.7141 11.0561 -0.0000  0.0187   0.0143   0.0498    0.0346   0.0000   442.2013       1.33405       20.9991      0.634568      -3.11498     -0.804046      0.285473      0.400161      0.456053      0.493744      0.532086      0.559734
 100   5 2679.9089    2.6469  1.7876 11.9732  0.0000  0.0185   0.0216   0.0508    0.0322   0.0000   442.8405       1.41613       21.0819       1.29317      -1.83113       1.29494      0.285968      0.398459      0.452315      0.500964      0.533663      0.561526
 100   6 2928.8589    3.9369  1.5538 12.6447  0.0000  0.0166   0.0334   0.0434    0.0384   0.0000   442.2976       1.68433       20.6005       1.82789      -3.24739       1.32062      0.261576      0.359504      0.410506      0.456749      0.511089      0.525881
 100   7 3167.3569    4.2702  1.8382 12.9472 -0.0001  0.0184   0.0334   0.0492    0.0313   0.0000   442.9358       2.77782       20.6215       2.53711      -2.21104       1.34352      0.279534      0.392495      0.447092      0.496975      0.531206      0.551009
 100   8 3398.1516    3.3559  3.3575 12.5925  0.0000  0.0289   0.0214   0.0768    0.0254   0.0000   443.8063       3.54393       20.3135       1.45341      -1.93111     0.0681678      0.435506      0.621263      0.691174      0.784830      0.832257      0.885981
 100   9 3624.0127    2.3663  5.2326 12.0707 -0.0042  0.0484   0.0110   0.1228    0.0216   0.0000   441.5702       2.37538       22.1927       4.82909      -3.64801     -0.947932      0.720724       1.02769       1.15502       1.27748       1.36269       1.43867
 101   1 1500.0089    0.2026  0.3032  8.8487  0.0000  0.0082   0.0044   0.0211    0.0172   0.0000   439.9748    -0.0890905       21.1846      0.139105      -3.57266    -0.0171951      0.138046      0.180751      0.206991      0.236319      0.256565      0.300819
 101   2 1850.7402    0.5267  0.7539  9.3759  0.0000  0.0121   0.0066   0.0314    0.0305   0.0000   440.3970     -0.147470       21.6777      0.503116      -3.12237     0.0592123      0.178194      0.246882      0.278453      0.324374      0.327710      0.352977
 101   3 2154.9545    0.9884  1.3014 10.1574  0.0000  0.0164   0.0098   0.0434    0.0389   0.0000   441.4892     0.0229047       21.0621    -0.0503852      -3.21557     -0.120701      0.240847      0.344122      0.388182      0.430682      0.465871      0.481597
 101   4 2432.2746    1.7599  1.7509 11.1726  0.0002  0.0192   0.0148   0.0508    0.0353   0.0000   441.7798      0.563733       22.2796      0.358905      -3.49104     -0.251553      0.288764      0.414312      0.458327      0.515108      0.552862      0.577553
 101   5 2689.7091    2.6868  1.6279 12.1690  0.0000  0.0180   0.0234   0.0480    0.0338   0.0000   442.4924       1.64486       20.5161       1.16947      -3.67835     -0.528310      0.271737      0.387009      0.429934      0.484965      0.509421      0.525135
 101   6 2939.6033    3.9170  1.5125 12.7337 -0.0000  0.0162   0.0331   0.0433    0.0360   0.0000   442.9981       1.49472       21.3480       1.53598      -2.15028      0.739903      0.246312      0.350226      0.385355      0.436337      0.463292      0.482939
 101   7 3178.8876    4.3145  1.8596 13.0321  0.0000  0.0184   0.0336   0.0496    0.0306   0.0000   443.1153       2.26846       21.8346       2.89871      -2.87841       1.06466      0.279308      0.394683      0.441454      0.490136      0.533677      0.548837
 101   8 3410.5665    3.4242  3.7177 12.5113  0.0004  0.0309   0.0203   0.0825    0.0266   0.0000   442.5549       2.02246       22.1697       3.32574      -2.16421     -0.308835      0.455810      0.661354      0.721612      0.810029      0.876449      0.917229
 102   0 1025.4361    0.0376  0.0369  8.9130  0.0000  0.0162   0.0048   0.0172    0.0126   0.0000   436.6357     -0.118809       21.1179      0.469734      -2.81473     -0.809529      0.197497      0.332608      0.289072      0.402536      0.373677      0.490968
 102   1 1506.2529    0.1983  0.2777  8.8144  0.0000  0.0077   0.0043   0.0196    0.0167   0.0000   439.6778     -0.251939       21.3658     -0.312704      -3.03386     -0.262929      0.123863      0.163900      0.195016      0.215648      0.236558      0.240929
 102   2 1857.4410    0.5378  0.7798  9.3646  0.0000  0.0122   0.0067   0.0318    0.0315   0.0000   440.4064      0.140759       21.1313     -0.146004      -2.91956     -0.502362      0.183949      0.252322      0.297209      0.328747      0.352301      0.364645
 102   3 2162.9937    1.0202  1.4164 10.1045  0.0000  0.0168   0.0096   0.0451    0.0382   0.0000   441.4228      0.254721       20.6680      0.752176      -3.18698      0.102738      0.255054      0.354921      0.406813      0.444757      0.479588      0.504475
 102   4 2440.9691    1.7683  1.8612 11.1170  0.0000  0.0197   0.0143   0.0524    0.0346   0.0000   441.8827      0.755935       20.9881     0.0611609      -2.88096     0.0904677      0.297761      0.418843      0.480104      0.524795      0.584385      0.598184
 102   5 2699.4719    2.7655  1.6900 12.1565  0.0000  0.0181   0.0233   0.0487    0.0327   0.0000   442.6249       1.50832       21.2552       2.05019      -2.90048     -0.682712      0.277538      0.388568      0.435181      0.493165      0.537594      0.559900
 102   6 2950.2983    3.8754  1.5680 12.8401 -0.0000  0.0167   0.0327   0.0454    0.0321   0.0000   442.7150       1.34892       21.2169       1.45130      -3.58791      -1.28494      0.248631      0.353892      0.397771      0.430411      0.463424      0.485778
 102   7 3190.3090    4.2666  1.7987 13.0832  0.0000  0.0181   0.0343   0.0495    0.0303   0.0000   443.1797       2.69735       20.5318       2.79656      -2.39730    -0.0616563      0.275768      0.384913      0.431850      0.480736      0.522067      0.541796
 102   8 3422.8735    3.3481  3.6817 12.5252  0.0000  0.0311   0.0201   0.0835    0.0260   0.0000   442.9386       2.73223       20.2424       2.94772      -1.42409     -0.415353      0.450053      0.654185      0.722323      0.813230      0.866121      0.897479
 103   0 1030.2934    0.0392  0.0306  8.9452 -0.0022  0.0138   0.0049   0.0128    0.0125   0.0000   436.8245     -0.280295       21.0635      0.625546      -3.32378     -0.768060      0.201265      0.239844      0.356895      0.297474      0.407064      0.357060
 103   1 1512.4646    0.2073  0.3251  8.8317  0.0000  0.0089   0.0042   0.0216    0.0174   0.0000   439.6680    -0.0762288       21.0137     0.0834680      -3.30236     0.0308695      0.137488      0.200192      0.218801      0.251108      0.284168      0.284683
 103   2 1864.0947    0.5542  0.7638  9.4069  0.0000  0.0119   0.0067   0.0300    0.0313   0.0000   440.5198    -0.0221566       21.6529      0.107181      -3.47647      0.648339      0.176198      0.248939      0.278210      0.310449      0.325896      0.345758
 103   3 2170.9562    1.0236  1.3977 10.2417  0.0000  0.0169   0.0098   0.0456    0.0375   0.0000   441.9801     -0.664898       21.1709      0.891867      -3.12767     0.0561588      0.253410      0.347215      0.401650      0.440670      0.482568      0.507045
 103   4 2449.6160    1.7883  1.7749 11.2738  0.0000  0.0191   0.0149   0.0522    0.0343   0.0000   442.1309     0.0466885       21.5928      0.792572      -3.66893      0.769113      0.287210      0.400710      0.460225      0.505214      0.543949      0.564869
 103   5 2709.2083    2.7635  1.7424 12.1695 -0.0000  0.0181   0.0225   0.0497    0.0314   0.0000   442.1961       1.12225       20.9509      0.960141      -1.86367      0.816245      0.273333      0.383820      0.436025      0.476341      0.521948      0.537101
 103   6 2960.9218    3.9768  1.5865 12.8105  0.0000  0.0167   0.0330   0.0450    0.0340   0.0000   442.5428       1.63353       21.2116       1.07524      -3.22930      0.468690      0.246238      0.359329      0.393137      0.446632      0.459357      0.495145
 103   7 3201.7412    4.1853  1.9868 12.9415  0.0000  0.0189   0.0317   0.0522    0.0315   0.0000   443.5109       1.88605       22.5652       1.37651      -2.37273       1.23290      0.284601      0.397339      0.450939      0.494418      0.534882      0.563468
 103   8 3435.1032    3.3001  3.9176 12.5294  0.0009  0.0325   0.0194   0.0876    0.0264   0.0000   443.4304       2.55515       20.6799       1.03026      -3.36318      0.274800      0.480452      0.672662      0.755980      0.846524      0.918177      0.950238
 104   1 1518.5915    0.2078  0.3521  8.8269  0.0000  0.0090   0.0042   0.0235    0.0178   0.0000   439.6735     -0.228644       20.7049      0.428074      -3.40250      0.424649      0.140811      0.189094      0.207983      0.247039      0.264799      0.270603
 104   2 1870.6578    0.5581  0.9040  9.3993  0.0000  0.0135   0.0066   0.0356    0.0344   0.0000   440.1560      0.696285       21.3681     0.0710964      -3.16678      0.136382      0.199724      0.275604      0.319575      0.350594      0.384284      0.404299
 104   3 2178.8775    1.0663  1.4590 10.2242 -0.0004  0.0169   0.0098   0.0458    0.0376   0.0000   441.2641     -0.224863       21.3149     -0.615170      -3.04201      0.516716      0.254630      0.349114      0.405430      0.441899      0.494238      0.517967
 104   4 2458.1809    1.8555  1.8360 11.3844 -0.0000  0.0194   0.0151   0.0529    0.0320   0.0000   442.1466      0.899658       21.3780      0.388612      -3.01783      0.393522      0.290629      0.413872      0.464425      0.518074      0.565217      0.587643
 104   5 2718.8324    2.8284  1.7283 12.1434  0.0000  0.0176   0.0227   0.0482    0.0325   0.0000   442.6361       1.90041       21.7303      0.825149      -1.23825       1.01965      0.263670      0.359722      0.412001      0.457616      0.499022      0.516054
 104   6 2971.4697    4.0202  1.6412 12.7698  0.0000  0.0164   0.0322   0.0457    0.0337   0.0000   442.8357       2.50796       21.0238       1.71194      -2.45906      0.919914      0.250915      0.354833      0.398812      0.444481      0.484758      0.510819
 104   7 3213.0711    4.1653  2.0859 12.9421  0.0000  0.0194   0.0306   0.0528    0.0303   0.0000   442.8008       2.27412       20.3659       2.22567      -2.37909     -0.299609      0.296794      0.412398      0.470329      0.522208      0.565884      0.595419
 104   8 3447.2505    3.2627  4.0374 12.4979  0.0015  0.0334   0.0183   0.0899    0.0260   0.0000   442.8248       3.63147       19.0532       2.34235      -1.81668       1.60767      0.489180      0.681525      0.777347      0.864700      0.933839      0.971207
 105   0 1040.0181    0.0322  0.0121  8.9312  0.0000  0.0128   0.0052   0.0059    0.0123   0.0000   437.1494      0.547275       20.7882      0.321519      -4.27442     -0.151012      0.175812      0.259895      0.318062      0.353960      0.297673      0.391331
 105   1 1524.7175    0.2226  0.3318  8.8095  0.0000  0.0083   0.0044   0.0206    0.0179   0.0000   439.7062     -0.289670       20.8405     0.0714196      -3.16500      0.474539      0.130275      0.169883      0.205201      0.222724      0.242894      0.257228
 105   2 1877.2658    0.5695  0.8200  9.4082  0.0000  0.0123   0.0067   0.0317    0.0329   0.0000   440.6044     0.0943098       21.5828      0.485704      -3.64836      0.413017      0.175158      0.251172      0.281800      0.318971      0.336375      0.352528
 105   3 2186.7833    1.0631  1.4190 10.2924  0.0000  0.0167   0.0100   0.0452    0.0373   0.0000   441.4340     -0.131972       22.3004      0.949872      -3.66133      0.166973      0.251622      0.342853      0.393092      0.432865      0.475802      0.488417
 105   4 2466.6993    1.8239  1.8417 11.3558 -0.0002  0.0195   0.0150   0.0550    0.0332   0.0000   442.1195       1.21850       21.2705     -0.228316      -2.23419     -0.499644      0.283741      0.398083      0.453024      0.496559      0.550660      0.565725
 105   5 2728.4703    2.9325  1.7169 12.1075  0.0002  0.0170   0.0233   0.0473    0.0340   0.0000   442.5371       1.88836       20.9531      0.855325      -2.85030     -0.442287      0.262641      0.355598      0.410955      0.447429      0.482464      0.502450
 105   6 2981.9868    4.0934  1.6554 12.8003  0.0000  0.0165   0.0325   0.0452    0.0333   0.0000   442.4628       1.41917       21.6467       2.30665      -2.62733      0.210473      0.245750      0.336749      0.379493      0.423362      0.453567      0.477894
 105   7 3224.3699    4.1892  2.0092 13.0230  0.0002  0.0194   0.0317   0.0524    0.0301   0.0000   443.5561       1.94889       20.4519       1.72248      -2.19076      0.794494      0.282356      0.392973      0.440958      0.493368      0.538558      0.564163
 106   0 1044.7961    0.0357  0.0274  8.9374  0.0000  0.0126   0.0047   0.0120    0.0123   0.0000   436.8471      0.596915       20.2581     -0.110285      -2.89757      0.924174      0.165818      0.268561      0.306521      0.341860      0.345871      0.336678
 106   1 1530.7732    0.2155  0.3457  8.8279  0.0000  0.0087   0.0042   0.0220    0.0177   0.0000   439.8204      0.146199       21.1784     -0.270588      -2.98961      0.181064      0.135108      0.181305      0.207175      0.232325      0.243667      0.261848
 106   2 1883.7673    0.5956  0.8759  9.3942  0.0001  0.0130   0.0068   0.0324    0.0349   0.0000   440.4814     -0.346892       21.2920      0.166786      -3.02333     0.0381054      0.186556      0.269549      0.294450      0.333921      0.361693      0.373008
 106   3 2194.5956    1.0869  1.4553 10.3273 -0.0000  0.0173   0.0100   0.0455    0.0366   0.0000   441.5152     -0.611579       21.7497     0.0892852      -2.35175      0.819133      0.249719      0.352353      0.401660      0.442947      0.486638      0.501022
 106   4 2475.1521    1.9012  1.9222 11.3293  0.0001  0.0197   0.0152   0.0548    0.0344   0.0000   442.2461      0.935256       21.0881      0.256955      -3.46433      0.130867      0.284804      0.395841      0.452980      0.492553      0.531414      0.548454
 106   5 2738.0785    2.9156  1.7250 12.2394  0.0000  0.0175   0.0232   0.0484    0.0316   0.0000   442.3852       1.77962       20.6860      0.816370      -1.57017      0.848969      0.262030      0.364143      0.416157      0.461450      0.504489      0.522152
 106   6 2992.4407    4.0601  1.6737 12.9354  0.0000  0.0170   0.0330   0.0465    0.0322   0.0000   443.0647       1.28970       21.6635       1.80606      -2.88326      0.531726      0.251535      0.350215      0.400557      0.432439      0.484188      0.504386
 106   7 3235.5533    4.0930  2.1843 12.9606 -0.0000  0.0203   0.0295   0.0548    0.0289   0.0000   442.7497       1.98291       21.4090       1.89811      -2.87551     -0.244608      0.292520      0.412218      0.467193      0.518821      0.557198      0.576514
 106   8 3471.4644    3.2666  4.5194 12.3643  0.0182  0.0320   0.0102   0.0907    0.0064   0.0000   442.8991       2.38737       22.5067       2.42477      -3.92299      0.896699      0.520317      0.614169      0.835649      0.804085      0.991041      0.980405
 107   0 1049.6054    0.0453  0.0258  8.9256 -0.0035  0.0131   0.0048   0.0083    0.0123   0.0000   437.1081      0.715348       20.3446     -0.939542      -2.52661      0.850529      0.156817      0.241100      0.235472      0.344458      0.392117      0.416873
 107   1 1536.8016    0.2301  0.3726  8.8302  0.0000  0.0090   0.0043   0.0226    0.0184   0.0000   439.5202     -0.375612       20.8084      0.121150      -2.84275     -0.554962      0.138431      0.182725      0.204726      0.235199      0.248836      0.259320
 107   2 1890.2783    0.5821  0.9164  9.4506  0.0000  0.0132   0.0067   0.0347    0.0347   0.0000   439.9653    -0.0388886       21.4375       1.14494      -3.56125      0.333731      0.194362      0.262508      0.309190      0.339993      0.373737      0.394426
 107   3 2202.3662    1.1216  1.4588 10.4138  0.0000  0.0173   0.0102   0.0448    0.0355   0.0000   441.4568    -0.0407556       21.0724      0.865699      -3.24435      0.242392      0.246402      0.348259      0.395154      0.443363      0.470865      0.491609
 107   4 2483.6248    1.9098  1.9195 11.3997  0.0000  0.0200   0.0152   0.0542    0.0340   0.0000   441.9221     0.0221701       20.1683      0.651177      -2.20908      0.221539      0.283896      0.398156      0.445555      0.494401      0.534662      0.565061
 107   5 2747.5852    3.0081  1.7131 12.2885 -0.0001  0.0178   0.0238   0.0466    0.0320   0.0000   442.1884       1.42135       22.1778       2.15951      -2.42899      0.657932      0.253523      0.356284      0.415109      0.453195      0.490566      0.518387
 107   6 3002.8418    4.1833  1.5508 13.0135 -0.0000  0.0163   0.0351   0.0445    0.0347   0.0000   443.0850       1.78269       21.1748       1.21196      -2.87908      0.176152      0.237333      0.337612      0.376338      0.421186      0.456437      0.469462
 107   7 3246.7768    4.0718  2.2318 12.9507  0.0000  0.0202   0.0287   0.0552    0.0288   0.0000   443.0982       2.43860       20.0633       2.55284      -1.43781      0.270567      0.291633      0.403379      0.462362      0.504800      0.542842      0.566925
 108   0 1054.4011    0.0503  0.0644  8.9449  0.0000  0.0139   0.0047   0.0195    0.0126   0.0000   436.6749      0.127831       21.2982     0.0783514      -3.21821     -0.185589      0.206188      0.225816      0.302117      0.378102      0.341108      0.346500
 108   1 1542.7949    0.2239  0.3790  8.8841  0.0000  0.0092   0.0043   0.0234    0.0184   0.0000   439.5351      0.205393       21.1607      0.115708      -2.67261     -0.358431      0.138192      0.179472      0.218156      0.248316      0.255870      0.269615
 108   2 1896.7449    0.5927  0.9105  9.4594  0.0002  0.0131   0.0067   0.0346    0.0349   0.0000   440.7180      0.189556       20.8779      0.280627      -3.36498      0.493627      0.183196      0.261682      0.309195      0.329462      0.348671      0.376349
 108   3 2210.0549    1.1190  1.4979 10.4051 -0.0000  0.0171   0.0100   0.0459    0.0355   0.0000   441.6599      0.349898       21.8761      0.558858      -2.49617     0.0737663      0.241865      0.338795      0.385994      0.425699      0.475429      0.486963
 108   4 2492.0411    1.9613  1.8763 11.4770  0.0001  0.0195   0.0156   0.0525    0.0338   0.0000   441.0631       1.69744       20.8484       2.06308      -2.80343     -0.467788      0.278391      0.388178      0.432065      0.476584      0.526683      0.547679
 108   5 2757.0771    3.0663  1.7133 12.3297  0.0001  0.0176   0.0243   0.0477    0.0329   0.0000   442.1690      0.833149       21.3449       1.70567      -2.98768     -0.365726      0.245326      0.353488      0.393315      0.441565      0.470597      0.488633
 108   6 3013.1631    4.2034  1.6893 12.8874  0.0000  0.0166   0.0328   0.0454    0.0339   0.0000   442.5556       1.63293       21.4627      0.918909      -2.29881     -0.146181      0.239814      0.338927      0.384165      0.422797      0.459165      0.491348
 108   7 3257.8726    4.0423  2.3430 12.9736 -0.0000  0.0211   0.0284   0.0567    0.0288   0.0000   442.6993       3.10320       21.4275       1.86836      -2.51588     -0.519915      0.296990      0.426263      0.469052      0.528394      0.569318      0.593525
 109   1 1548.7391    0.2334  0.3885  8.8004  0.0000  0.0093   0.0043   0.0220    0.0186   0.0000   439.5463     0.0665525       21.0768      0.539665      -2.75763     0.0685855      0.138882      0.184688      0.217781      0.238212      0.260239      0.284430
 109   2 1903.1009    0.5817  0.9164  9.5066  0.0000  0.0134   0.0067   0.0343    0.0333   0.0000   440.0998      0.182655       20.9831      0.918405      -4.07746    -0.0649179      0.190186      0.268240      0.299024      0.334498      0.369047      0.383741
 109   3 2217.7609    1.1395  1.5490 10.3353  0.0000  0.0177   0.0101   0.0467    0.0375   0.0000   441.5647      0.598686       20.9034    -0.0679674      -3.70797      0.682843      0.250129      0.347635      0.401963      0.445771      0.486749      0.512151
 109   4 2500.3491    1.9873  1.8712 11.4713 -0.0002  0.0194   0.0158   0.0530    0.0338   0.0000   441.1064      0.667616       21.1121      0.333844      -3.01982       1.00247      0.274056      0.387677      0.435466      0.481153      0.524661      0.541310
 109   5 2766.4869    3.0484  1.7935 12.2718 -0.0001  0.0178   0.0238   0.0489    0.0326   0.0000   442.1304       1.07220       21.6424       2.28557      -2.76828      0.732845      0.251466      0.350699      0.389923      0.437009      0.476683      0.489977
 109   6 3023.4778    4.1339  1.7061 12.8666 -0.0043  0.0168   0.0326   0.0461    0.0330   0.0000   442.9662       1.24435       21.1909       1.19537      -3.27863      0.266179      0.243995      0.334981      0.381882      0.425706      0.463633      0.480934
 109   7 3268.9858    3.9805  2.4738 12.9532  0.0000  0.0218   0.0277   0.0599    0.0273   0.0000   443.2169       2.80868       21.6138       2.13613      -2.18510       1.15545      0.307414      0.436980      0.489208      0.547591      0.584120      0.610822
 110   0 1063.9188    0.0376  0.0335  8.9276  0.0000  0.0166   0.0045   0.0153    0.0122   0.0000   437.0088     -0.321319       20.4018      0.107170      -2.89998      0.287180      0.180903      0.287557      0.363171      0.306786      0.405881      0.431909
 110   1 1554.6588    0.2308  0.3893  8.8542 -0.0000  0.0094   0.0043   0.0232    0.0187   0.0000   439.6859     -0.164362       21.1081     0.0156066      -3.46636     -0.626670      0.135707      0.186327      0.217272      0.241560      0.262069      0.282801
 110   2 1909.4936    0.6040  0.9933  9.5490  0.0000  0.0140   0.0068   0.0371    0.0351   0.0000   440.3946      0.131173       21.0525     -0.521351      -3.20651     -0.306873      0.193211      0.268678      0.309542      0.339405      0.364841      0.387705
 110   3 2225.3645    1.1858  1.5630 10.4604 -0.0041  0.0179   0.0105   0.0475    0.0360   0.0000   441.5193    -0.0306908       20.7649     0.0893960      -3.27223      0.388565      0.241710      0.349615      0.387547      0.436082      0.463236      0.482444
 110   4 2508.5835    2.0268  1.9225 11.5269  0.0001  0.0191   0.0158   0.0545    0.0335   0.0000   441.1183      0.782059       20.7663       1.29495      -2.97904      0.461861      0.275933      0.371764      0.437784      0.477797      0.505449      0.540346
 110   5 2775.9138    3.1365  1.7275 12.3824  0.0000  0.0174   0.0246   0.0476    0.0322   0.0000   442.4995       1.57333       21.0647       1.18656      -3.21897     -0.621390      0.245443      0.346839      0.399637      0.433942      0.492263      0.500742
 110   6 3033.6671    4.2173  1.7081 13.0355 -0.0002  0.0170   0.0335   0.0466    0.0320   0.0000   442.4874       2.47977       21.2279       1.38897      -3.06559      0.455642      0.239141      0.333390      0.379052      0.418888      0.441728      0.461473
 110   7 3279.9792    3.8420  2.3688 13.1037 -0.0000  0.0215   0.0273   0.0609    0.0254   0.0000   443.1610       3.53670       20.4210       2.54775      -2.35865       1.14096      0.298769      0.419090      0.474996      0.528817      0.578336      0.601849
 111   0 1068.6098    0.0548  0.0844  8.8752  0.0000  0.0128   0.0045   0.0238    0.0125   0.0000   436.8298    -0.0843246       20.9471      0.331451      -2.89271      0.212667      0.180812      0.241660      0.285961      0.309726      0.367223      0.392551
 111   1 1560.5067    0.2367  0.4119  8.8471  0.0000  0.0096   0.0042   0.0238    0.0187   0.0000   439.5170    -0.0260264       21.0672      0.340897      -3.16419      0.272869      0.131230      0.185249      0.203212      0.230270      0.246733      0.259165
 111   2 1915.8506    0.6380  0.9464  9.5048  0.0000  0.0131   0.0070   0.0345    0.0358   0.0000   440.2935     0.0363818       21.2066     0.0568456      -3.75748      0.677196      0.176442      0.253786      0.289856      0.316244      0.347281      0.361759
 111   3 2232.9690    1.1518  1.6182 10.5198 -0.0001  0.0183   0.0102   0.0497    0.0347   0.0000   441.1188      0.355360       21.6003      0.827337      -3.41360      0.220881      0.253556      0.347592      0.405824      0.442147      0.480706      0.498159
 111   4 2516.8690    2.0396  1.9013 11.5644  0.0000  0.0190   0.0159   0.0539    0.0325   0.0000   441.5834      0.692678       20.8094      0.825098      -3.28862      0.323088      0.268993      0.369772      0.419308      0.472938      0.511239      0.528239
 111   5 2785.2611    3.1836  1.7930 12.3076 -0.0000  0.0176   0.0244   0.0479    0.0330   0.0000   443.0187       1.91239       21.5024       1.47071      -2.32123      0.456949      0.242757      0.345842      0.386305      0.431106      0.468753      0.488907
 111   6 3043.8594    4.2064  1.6425 13.0999  0.0000  0.0169   0.0342   0.0456    0.0312   0.0000   442.6006       1.93017       20.5618       2.04447      -2.51112      0.531926      0.237405      0.329945      0.369128      0.410700      0.450393      0.474566
 111   7 3290.9193    3.8940  2.8312 12.8206  0.0001  0.0237   0.0253   0.0653    0.0282   0.0000   442.9926       1.31721       20.3390       2.05095      -1.67974      0.751050      0.334125      0.462511      0.529452      0.590021      0.617066      0.652550
 111   8 3531.0880    2.8310  4.8202 12.4453 -0.0037  0.0424   0.0147   0.1109    0.0245   0.0000   443.0300       3.52230       22.2413     0.0166040     0.0495630      0.657250      0.564327      0.810753      0.900726       1.03310       1.07937       1.13712
 112   1 1566.3513    0.2483  0.4039  8.8861  0.0000  0.0090   0.0044   0.0233    0.0189   0.0000   439.7623     -0.142152       21.2266      0.268117      -3.52540     -0.143338      0.132976      0.173260      0.200769      0.216412      0.246646      0.271161
 112   2 1922.1343    0.6234  0.9619  9.6033  0.0000  0.0133   0.0069   0.0361    0.0347   0.0000   440.6099      0.118443       20.6639     0.0395930      -2.88875      0.333406      0.186136      0.261191      0.298706      0.328578      0.362682      0.378873
 112   3 2240.4324    1.1902  1.5355 10.5789  0.0000  0.0177   0.0107   0.0467    0.0356   0.0000   440.8045      0.991684       20.6255      0.683872      -4.30530      0.726304      0.241006      0.343265      0.376585      0.428631      0.467835      0.485208
 112   4 2525.0300    2.0560  1.9739 11.6260  0.0000  0.0202   0.0161   0.0547    0.0330   0.0000   441.7702       1.33077       21.9168      0.200972      -2.02326     -0.409213      0.276103      0.384779      0.440806      0.476250      0.513827      0.540651
 112   5 2794.5902    3.2348  1.7261 12.3938  0.0000  0.0175   0.0252   0.0466    0.0334   0.0000   442.5925       1.98829       22.2696       2.13691      -2.62905      0.172129      0.238264      0.345666      0.376130      0.420866      0.457688      0.479523
 112   6 3053.9904    4.2592  1.7491 13.0029 -0.0000  0.0169   0.0328   0.0468    0.0319   0.0000   442.4272       1.98107       20.6940       2.37962      -3.07598      0.664818      0.234685      0.327110      0.371897      0.420440      0.445164      0.473055
 112   7 3301.8545    3.8602  2.7396 12.9121 -0.0002  0.0239   0.0255   0.0645    0.0277   0.0000   443.0276       3.00041       19.8298       1.90270      -1.62730     -0.458516      0.323417      0.459962      0.518125      0.569437      0.615635      0.647201
 112   8 3542.7820    2.8444  5.2073 12.5090  0.0037  0.0450   0.0138   0.1157    0.0221   0.0000   443.0668       1.88752       20.9211       2.67342      -1.80568      -1.22105      0.593215      0.849221      0.966138       1.06761       1.13405       1.18780
 113   1 1572.1175    0.2567  0.4134  8.7959  0.0000  0.0092   0.0043   0.0222    0.0193   0.0000   439.4685      0.255045       20.9240    -0.0379726      -3.00620      0.473013      0.122348      0.170738      0.198127      0.219104      0.231534      0.252579
 113   2 1928.4134    0.6432  1.0381  9.5150  0.0000  0.0141   0.0070   0.0375    0.0376   0.0000   440.1528      0.399461       21.0968      0.868434      -3.71778      0.153086      0.193546      0.271598      0.310617      0.350134      0.376788      0.396345
 113   3 2247.9130    1.1979  1.6439 10.5644  0.0000  0.0183   0.0104   0.0492    0.0340   0.0000   441.3453      0.533941       21.3712      0.177580      -2.47514      0.244731      0.257698      0.353808      0.403664      0.449273      0.493588      0.516425
 113   4 2533.1793    2.0971  1.9698 11.5705  0.0000  0.0200   0.0162   0.0542    0.0337   0.0000   441.6477      0.884260       21.5865      0.936475      -2.24195      0.128997      0.272934      0.381531      0.439888      0.479634      0.521702      0.540121
 113   5 2803.8262    3.2425  1.7216 12.4791  0.0000  0.0173   0.0253   0.0470    0.0310   0.0000   442.5973      0.956422       21.1602      0.386621      -3.29164      0.128454      0.237220      0.332666      0.387472      0.424530      0.460747      0.483870
 113   6 3064.0170    4.2728  1.7843 12.9981  0.0000  0.0173   0.0327   0.0474    0.0313   0.0000   442.6329       1.57852       21.6611       1.78761      -1.69891     -0.327440      0.241125      0.339759      0.379209      0.426272      0.465642      0.476519
 113   7 3312.7048    3.8614  2.9364 12.8368  0.0000  0.0246   0.0243   0.0680    0.0270   0.0000   443.6350       3.29591       19.6799       1.40166      -2.13590      0.630366      0.331994      0.473727      0.531627      0.597343      0.642706      0.671107
 113   8 3554.5853    2.7784  5.5010 12.4192 -0.0011  0.0487   0.0136   0.1239    0.0231   0.0000   444.8562       2.70622       20.9964       5.75787     -0.502258      -1.20320      0.633059      0.904061       1.00652       1.15540       1.18903       1.29061
 114   0 1082.5946    0.0423  0.0235  8.9259 -0.0017  0.0107   0.0045   0.0072    0.0119   0.0000   436.6968      0.387846       20.5089     -0.812633      -4.08750       1.37929      0.138154      0.198873      0.256251      0.278443      0.281491      0.324561
 114   1 1577.8840    0.2579  0.4457  8.8550  0.0000  0.0096   0.0043   0.0237    0.0198   0.0000   439.3587     -0.190791       21.2975      0.397398      -3.48579     -0.302009      0.130558      0.178097      0.210423      0.227546      0.244864      0.259655
 114   2 1934.6694    0.6663  1.0066  9.5888  0.0000  0.0137   0.0072   0.0355    0.0377   0.0000   440.0307    0.00824197       21.2693       1.06517      -3.69263     -0.503454      0.176210      0.258492      0.285015      0.321329      0.340952      0.349035
 114   3 2255.3165    1.2157  1.6863 10.6494 -0.0001  0.0185   0.0105   0.0507    0.0345   0.0000   440.9580     -0.122749       21.1328      0.762683      -2.62601      0.756567      0.253297      0.352642      0.401041      0.441754      0.475751      0.505596
 114   4 2541.2873    2.0759  1.9593 11.7182 -0.0003  0.0200   0.0163   0.0547    0.0326   0.0000   441.8451       1.86642       21.4015     -0.209933      -2.53628      0.410086      0.276613      0.374114      0.442754      0.483208      0.519310      0.540526
 114   5 2813.0534    3.2544  1.7776 12.5612  0.0000  0.0176   0.0254   0.0485    0.0313   0.0000   442.8775       2.12204       21.3795      0.987240      -1.35600    -0.0483382      0.242657      0.338227      0.390446      0.429936      0.465083      0.488721
 114   6 3074.0608    4.3086  1.8310 12.9994 -0.0000  0.0174   0.0321   0.0469    0.0321   0.0000   442.7830       1.78628       21.4359      0.945380      -2.60246     -0.327132      0.236450      0.332889      0.373769      0.417940      0.454833      0.477961
[truncated: 139,391 more chars]
