# Supplementary material for: Global-Mode Analysis of Full-Disk Data from the Michelson Doppler Imager and the Helioseismic and Magnetic Imager
Source: Sol Phys. 2018 Jan 31;293(2):29. doi: 10.1007/s11207-017-1201-5 (PMC6566312; doi:10.1007/s11207-017-1201-5)
Supplement: Supplementary file 3 — (TAR 230.0 MB) [file 11207_2017_1201_MOESM3_ESM.tar › MDI/mdifdasym.6335.18]

   0  16 2362.8764    1.5774  0.2916 11.3085  0.0000       4.35748  0.0922   0.3524   0.2061    0.5069   0.0000       9.88079    -0.0000       0.00000       0.00000       0.00000       0.00000       0.00000       0.00000       0.00000       0.00000       0.00000       0.00000       0.00000       0.00000       0.00000       0.00000       0.00000       0.00000       0.00000       0.00000       0.00000       0.00000       0.00000       0.00000       0.00000       0.00000       0.00000       0.00000       0.00000       0.00000       0.00000       0.00000       0.00000       0.00000       0.00000       0.00000       0.00000
   1  14 2156.8805    0.7373  0.8501  9.3722  0.0000       6.19889  0.1103   0.0613   0.2582    0.5737   0.0000       3.33655   345.6708       123.404       0.00000       0.00000       0.00000       0.00000       0.00000       0.00000       0.00000       0.00000       0.00000       0.00000       0.00000       0.00000       0.00000       0.00000       0.00000       0.00000       118.414       56.9458       0.00000       0.00000       0.00000       0.00000       0.00000       0.00000       0.00000       0.00000       0.00000       0.00000       0.00000       0.00000       0.00000       0.00000       0.00000       0.00000
   1  16 2425.5104    1.3523  1.2637 10.0610  0.0000      -1.40382  0.1544   0.0950   0.3148    0.8540   0.0000       2.43821   405.5324       44.8833       0.00000       0.00000       0.00000       0.00000       0.00000       0.00000       0.00000       0.00000       0.00000       0.00000       0.00000       0.00000       0.00000       0.00000       0.00000       0.00000       139.323       75.6805       0.00000       0.00000       0.00000       0.00000       0.00000       0.00000       0.00000       0.00000       0.00000       0.00000       0.00000       0.00000       0.00000       0.00000       0.00000       0.00000
   1  22 3232.9782    3.9939  1.3601 -2.3328  0.0000     -0.115444  0.1487   0.2602   0.3349 1000.0000   0.0000       1.72447   425.2038      -13.3834       0.00000       0.00000       0.00000       0.00000       0.00000       0.00000       0.00000       0.00000       0.00000       0.00000       0.00000       0.00000       0.00000       0.00000       0.00000       0.00000       128.824       74.9691       0.00000       0.00000       0.00000       0.00000       0.00000       0.00000       0.00000       0.00000       0.00000       0.00000       0.00000       0.00000       0.00000       0.00000       0.00000       0.00000
   1  24 3504.0410    2.7734  2.1285 11.7398 -0.0309      0.460772  0.2283   0.1577   0.4743    0.7519   0.0000       1.32820   727.1871      -7.38229       0.00000       0.00000       0.00000       0.00000       0.00000       0.00000       0.00000       0.00000       0.00000       0.00000       0.00000       0.00000       0.00000       0.00000       0.00000       0.00000       146.392       141.981       0.00000       0.00000       0.00000       0.00000       0.00000       0.00000       0.00000       0.00000       0.00000       0.00000       0.00000       0.00000       0.00000       0.00000       0.00000       0.00000
   2  12 1945.7788    0.5098  0.5397  9.5442 -0.0020       2.13045  0.0753   0.0463   0.1706    0.2721   0.0000       3.74907   369.5320      -31.5834      -5.55253      -8.36683       0.00000       0.00000       0.00000       0.00000       0.00000       0.00000       0.00000       0.00000       0.00000       0.00000       0.00000       0.00000       0.00000       0.00000       49.6507       43.5423       25.2506       8.98831       0.00000       0.00000       0.00000       0.00000       0.00000       0.00000       0.00000       0.00000       0.00000       0.00000       0.00000       0.00000       0.00000       0.00000
   2  14 2217.7497    0.7978  1.1002  8.5106  0.0000       6.55022  0.1065   0.0500   0.2339    1.3387   0.0000       2.47334   375.8577       7.51487       15.1719       2.29667       0.00000       0.00000       0.00000       0.00000       0.00000       0.00000       0.00000       0.00000       0.00000       0.00000       0.00000       0.00000       0.00000       0.00000       44.3664       46.3986       23.6159       11.8531       0.00000       0.00000       0.00000       0.00000       0.00000       0.00000       0.00000       0.00000       0.00000       0.00000       0.00000       0.00000       0.00000       0.00000
   2  16 2485.9042    1.6576  1.1906  0.0713  0.0000       2.09936  0.1338   0.0977   0.2318 1000.0000   0.0000       1.71327   434.2401      -46.1313       4.93175       9.85671       0.00000       0.00000       0.00000       0.00000       0.00000       0.00000       0.00000       0.00000       0.00000       0.00000       0.00000       0.00000       0.00000       0.00000       45.4634       47.1634       29.3820       11.7711       0.00000       0.00000       0.00000       0.00000       0.00000       0.00000       0.00000       0.00000       0.00000       0.00000       0.00000       0.00000       0.00000       0.00000
   2  17 2619.6498    2.2113  1.3087 -2.8242  0.0000     -0.491723  0.1144   0.1184   0.2391 1000.0000   0.0000      0.979855   415.0212       25.8546       25.5424      -13.3558       0.00000       0.00000       0.00000       0.00000       0.00000       0.00000       0.00000       0.00000       0.00000       0.00000       0.00000       0.00000       0.00000       0.00000       63.7230       50.7983       27.8656       9.86314       0.00000       0.00000       0.00000       0.00000       0.00000       0.00000       0.00000       0.00000       0.00000       0.00000       0.00000       0.00000       0.00000       0.00000
   2  19 2889.4799    3.5403  0.8123  9.5934  0.0000     -0.654546  0.1171   0.2209   0.1418    7.4851   0.0000       2.12152   462.2725      -23.9699       52.1729     0.0965318       0.00000       0.00000       0.00000       0.00000       0.00000       0.00000       0.00000       0.00000       0.00000       0.00000       0.00000       0.00000       0.00000       0.00000       48.5736       47.9880       32.0406       13.0544       0.00000       0.00000       0.00000       0.00000       0.00000       0.00000       0.00000       0.00000       0.00000       0.00000       0.00000       0.00000       0.00000       0.00000
   2  20 3024.7849    3.7388  0.9723  5.8231  0.0000      0.347552  0.1156   0.2526   0.1953  647.4101   0.0000       1.49538   436.4392      0.257078       5.36089     0.0217885       0.00000       0.00000       0.00000       0.00000       0.00000       0.00000       0.00000       0.00000       0.00000       0.00000       0.00000       0.00000       0.00000       0.00000       56.6164       57.3601       25.9994       13.2756       0.00000       0.00000       0.00000       0.00000       0.00000       0.00000       0.00000       0.00000       0.00000       0.00000       0.00000       0.00000       0.00000       0.00000
   2  23 3430.6315    3.0355  2.1979 10.7279 -0.0103     -0.416833  0.1631   0.1320   0.3030    1.8603   0.0000      0.737194   439.5971      -21.6378       44.3421       7.06347       0.00000       0.00000       0.00000       0.00000       0.00000       0.00000       0.00000       0.00000       0.00000       0.00000       0.00000       0.00000       0.00000       0.00000       77.9545       63.9937       38.6500       13.7734       0.00000       0.00000       0.00000       0.00000       0.00000       0.00000       0.00000       0.00000       0.00000       0.00000       0.00000       0.00000       0.00000       0.00000
   2  24 3566.8838    2.6334  2.9086 11.0047 -0.0002      0.573815  0.1773   0.1033   0.3763    0.6337   0.0000      0.464331   503.4819      -24.1097       22.6859      -16.9247       0.00000       0.00000       0.00000       0.00000       0.00000       0.00000       0.00000       0.00000       0.00000       0.00000       0.00000       0.00000       0.00000       0.00000       93.5869       77.0657       41.8109       15.8467       0.00000       0.00000       0.00000       0.00000       0.00000       0.00000       0.00000       0.00000       0.00000       0.00000       0.00000       0.00000       0.00000       0.00000
   3  14 2273.4347    0.8647  0.7873  9.9306  0.0000       3.91079  0.0755   0.0530   0.1712    0.3208   0.0000       2.24743   478.2508      -19.9222       2.81981       8.99220       6.88155      0.402160       0.00000       0.00000       0.00000       0.00000       0.00000       0.00000       0.00000       0.00000       0.00000       0.00000       0.00000       0.00000       33.3809       28.4389       22.5932       13.2581       5.71793       1.43826       0.00000       0.00000       0.00000       0.00000       0.00000       0.00000       0.00000       0.00000       0.00000       0.00000       0.00000       0.00000
   3  15 2407.7060    1.4811  0.7419 10.1718  0.0000       7.04152  0.0829   0.0901   0.1224    0.5407   0.0000       2.24422   481.1375      -34.3425      -22.4366       12.4746      -3.57426      0.482815       0.00000       0.00000       0.00000       0.00000       0.00000       0.00000       0.00000       0.00000       0.00000       0.00000       0.00000       0.00000       27.9986       28.6714       23.6485       11.4958       6.56765       1.89315       0.00000       0.00000       0.00000       0.00000       0.00000       0.00000       0.00000       0.00000       0.00000       0.00000       0.00000       0.00000
   3  16 2541.8819    1.7934  0.8706  9.6352 -0.0010       2.55447  0.1130   0.1017   0.1361    1.5133   0.0000       1.97961   468.6403      -26.1714       29.1559      -7.10206      -1.21930       2.88578       0.00000       0.00000       0.00000       0.00000       0.00000       0.00000       0.00000       0.00000       0.00000       0.00000       0.00000       0.00000       41.0139       36.2500       29.1615       15.7460       7.46270       1.84661       0.00000       0.00000       0.00000       0.00000       0.00000       0.00000       0.00000       0.00000       0.00000       0.00000       0.00000       0.00000
   3  17 2676.1340    2.4385  0.9880 -0.2282  0.0000       2.20835  0.0827   0.1243   0.1442 1000.0000   0.0000       1.58381   486.4158       4.54967      -31.2602      -1.90375       7.87418      -2.72148       0.00000       0.00000       0.00000       0.00000       0.00000       0.00000       0.00000       0.00000       0.00000       0.00000       0.00000       0.00000       27.2304       26.9936       20.6778       12.9719       5.80722       1.87049       0.00000       0.00000       0.00000       0.00000       0.00000       0.00000       0.00000       0.00000       0.00000       0.00000       0.00000       0.00000
   3  19 2947.0095    3.4334  0.9783  5.8062  0.0000       2.10849  0.0857   0.1671   0.1363  204.6749   0.0000       1.69370   381.3286      -50.6954       11.9576       7.69638     -0.603981     0.0995723       0.00000       0.00000       0.00000       0.00000       0.00000       0.00000       0.00000       0.00000       0.00000       0.00000       0.00000       0.00000       29.1857       29.7240       22.8675       11.6183       6.53669       1.88212       0.00000       0.00000       0.00000       0.00000       0.00000       0.00000       0.00000       0.00000       0.00000       0.00000       0.00000       0.00000
   3  20 3082.1620    3.8028  1.0525 10.6990  0.0000    -0.0659405  0.1054   0.1828   0.1720    1.9234   0.0000       1.77291   467.0638     -0.837640       5.76696      -21.7169      -1.50669      -1.64821       0.00000       0.00000       0.00000       0.00000       0.00000       0.00000       0.00000       0.00000       0.00000       0.00000       0.00000       0.00000       52.4942       48.0725       28.8871       13.1668       4.80036       1.39777       0.00000       0.00000       0.00000       0.00000       0.00000       0.00000       0.00000       0.00000       0.00000       0.00000       0.00000       0.00000
   3  21 3217.8562    3.9224  1.4196  9.5347  0.0001       1.97913  0.0966   0.1664   0.1885    6.1166   0.0000       1.01545   438.6615       4.31345      -1.70140      -24.0650       3.90699     -0.438067       0.00000       0.00000       0.00000       0.00000       0.00000       0.00000       0.00000       0.00000       0.00000       0.00000       0.00000       0.00000       31.6851       30.3082       24.5464       13.4932       6.87858       1.87607       0.00000       0.00000       0.00000       0.00000       0.00000       0.00000       0.00000       0.00000       0.00000       0.00000       0.00000       0.00000
   3  23 3489.6577    2.8472  3.2519 10.4035 -0.0121      0.696948  0.1677   0.0797   0.2851    0.4825   0.0000      0.407695   470.9665      -37.6771       29.2226       4.32085       6.09018     -0.540920       0.00000       0.00000       0.00000       0.00000       0.00000       0.00000       0.00000       0.00000       0.00000       0.00000       0.00000       0.00000       53.7983       54.1060       38.6254       25.0039       10.1109       3.42547       0.00000       0.00000       0.00000       0.00000       0.00000       0.00000       0.00000       0.00000       0.00000       0.00000       0.00000       0.00000
   3  24 3625.8098    2.4330  4.0403  9.7739  0.0000    -0.0190077  0.1745   0.0641   0.3432    0.5129   0.0000      0.288224   419.2995       52.5068      -3.45340      -35.2369      0.242126     -0.624944       0.00000       0.00000       0.00000       0.00000       0.00000       0.00000       0.00000       0.00000       0.00000       0.00000       0.00000       0.00000       61.6942       57.4081       43.5552       26.0543       11.4108       3.29404       0.00000       0.00000       0.00000       0.00000       0.00000       0.00000       0.00000       0.00000       0.00000       0.00000       0.00000       0.00000
   4  14 2324.1109    1.1223  0.7916  9.3127  0.0030       1.00957  0.0720   0.0584   0.1389    0.6567   0.0000       1.37125   441.4423       15.8690      -11.7150      -19.7814      -6.94426       1.45427      -1.75107     0.0161874       0.00000       0.00000       0.00000       0.00000       0.00000       0.00000       0.00000       0.00000       0.00000       0.00000       23.1816       24.7022       20.7033       12.3250       6.68512       3.71724       1.49591      0.345713       0.00000       0.00000       0.00000       0.00000       0.00000       0.00000       0.00000       0.00000       0.00000       0.00000
   4  15 2458.4630    1.5325  1.0783  2.4442  0.0000      -1.05489  0.0914   0.0748   0.1540 1000.0000   0.0000       1.43985   464.8492       2.52720       19.2519       28.1718       4.44669       6.54659       0.00000       0.00000       0.00000       0.00000       0.00000       0.00000       0.00000       0.00000       0.00000       0.00000       0.00000       0.00000       25.0786       23.3224       20.1423       16.2322       9.73508       4.56646       1.66771      0.417061       0.00000       0.00000       0.00000       0.00000       0.00000       0.00000       0.00000       0.00000       0.00000       0.00000
   4  16 2593.1006    1.8255  1.0510 10.5167 -0.0050       3.18429  0.0858   0.0923   0.1706    0.9340   0.0000       2.83319   450.3875      -61.7945       46.1841       9.79316      -4.35939      -4.78285       1.58364      0.213032       0.00000       0.00000       0.00000       0.00000       0.00000       0.00000       0.00000       0.00000       0.00000       0.00000       22.8235       24.1765       20.6269       14.8065       8.15753       4.65821       1.64635      0.419421       0.00000       0.00000       0.00000       0.00000       0.00000       0.00000       0.00000       0.00000       0.00000       0.00000
   4  17 2728.4387    2.6213  0.8908  2.3093  0.0000    -0.0819762  0.0703   0.1212   0.1309 1000.0000   0.0000       1.90932   423.8127       25.9870       13.7219      -5.83666       6.11762      -3.68049       0.00000       0.00000       0.00000       0.00000       0.00000       0.00000       0.00000       0.00000       0.00000       0.00000       0.00000       0.00000       20.4816       21.1062       18.5239       11.8853       6.24102       3.91482       1.42200      0.349450       0.00000       0.00000       0.00000       0.00000       0.00000       0.00000       0.00000       0.00000       0.00000       0.00000
   4  19 3000.1350    3.9683  0.8404  4.1389  0.0000      0.474812  0.0605   0.1880   0.1222 1000.0000   0.0000       1.03298   419.4932      -8.65616       25.0291      -2.32525       6.43916     -0.431283       0.00000       0.00000       0.00000       0.00000       0.00000       0.00000       0.00000       0.00000       0.00000       0.00000       0.00000       0.00000       17.8595       21.1677       15.7505       11.6057       5.35735       3.48661       1.09749      0.379711       0.00000       0.00000       0.00000       0.00000       0.00000       0.00000       0.00000       0.00000       0.00000       0.00000
   4  20 3135.8767    4.1206  1.0347 -1.1312  0.0000       1.92617  0.0992   0.1761   0.1304 1000.0000   0.0000       1.84238   429.0207      0.390695       24.0018      -2.27174      -2.08155      0.372278       0.00000       0.00000       0.00000       0.00000       0.00000       0.00000       0.00000       0.00000       0.00000       0.00000       0.00000       0.00000       28.9236       28.5355       23.0304       14.5253       8.35696       3.93676       1.37582      0.354155       0.00000       0.00000       0.00000       0.00000       0.00000       0.00000       0.00000       0.00000       0.00000       0.00000
   4  22 3407.9803    3.3009  1.9265 -6.9686  0.0004     -0.203420  0.1054   0.1086   0.2007 1000.0000   0.0000      0.646979   451.0021       9.75382       50.9637      -8.53763      -1.96311      -9.54251       1.18147     -0.274157       0.00000       0.00000       0.00000       0.00000       0.00000       0.00000       0.00000       0.00000       0.00000       0.00000       27.6696       25.4775       22.7607       17.4506       10.6774       4.89064       1.80882      0.426551       0.00000       0.00000       0.00000       0.00000       0.00000       0.00000       0.00000       0.00000       0.00000       0.00000
   4  23 3544.5366    2.7107  2.8894  9.5636 -0.0005     -0.256633  0.1284   0.0709   0.2385    0.9132   0.0000      0.330031   399.0597       5.63761       2.98139       16.1819       9.63486      0.465739  -0.000739421     -0.168430       0.00000       0.00000       0.00000       0.00000       0.00000       0.00000       0.00000       0.00000       0.00000       0.00000       35.4688       37.7930       31.0919       20.3569       11.9773       5.83939       2.34972      0.603833       0.00000       0.00000       0.00000       0.00000       0.00000       0.00000       0.00000       0.00000       0.00000       0.00000
   4  25 3819.2090    1.8906  5.8378  9.5696  0.0007      0.765646  0.2152   0.0376   0.3792    0.2590   0.0000      0.188568   437.6617      -24.6029       17.6042      -29.7390       15.8838      -14.6487      0.397538      0.550880       0.00000       0.00000       0.00000       0.00000       0.00000       0.00000       0.00000       0.00000       0.00000       0.00000       52.0881       55.0820       50.5042       32.8028       19.6348       10.7395       4.23085       1.01301       0.00000       0.00000       0.00000       0.00000       0.00000       0.00000       0.00000       0.00000       0.00000       0.00000
   5  10 1823.3187    0.3322  0.3745  9.1564 -0.0062       2.05572  0.0514   0.0239   0.0923    0.1057   0.0000       4.98655   432.1388      -3.84035       8.56000      -6.16007      -9.10970       2.01115     -0.117808    -0.0881849     -0.284636    0.00348210       0.00000       0.00000       0.00000       0.00000       0.00000       0.00000       0.00000       0.00000       15.2056       16.8181       14.6433       9.70114       6.86037       4.44103       1.62949       1.00149      0.346870     0.0761726       0.00000       0.00000       0.00000       0.00000       0.00000       0.00000       0.00000       0.00000
   5  11 1960.5288    0.4652  0.4737  8.9234 -0.0036       2.37761  0.0524   0.0292   0.0926    0.1697   0.0000       2.32486   445.8546       12.6603      -5.30206      -9.81242       2.88623      0.645891      -3.90796       1.20021      0.380292    -0.0227652       0.00000       0.00000       0.00000       0.00000       0.00000       0.00000       0.00000       0.00000       12.3865       14.4414       13.5275       10.1357       7.23068       3.81295       2.67299      0.943994      0.370147     0.0800647       0.00000       0.00000       0.00000       0.00000       0.00000       0.00000       0.00000       0.00000
   5  12 2098.4576    0.6118  0.5569  9.2940 -0.0079       3.21243  0.0690   0.0371   0.1000    0.1989   0.0000       2.42386   438.2506       9.35138       7.53228       2.31490       12.7737     -0.233039       2.55674      -1.26189      0.188828    -0.0569217       0.00000       0.00000       0.00000       0.00000       0.00000       0.00000       0.00000       0.00000       27.8606       31.8024       26.0752       16.9944       9.57561       4.16456       2.20870      0.730269      0.322635     0.0809099       0.00000       0.00000       0.00000       0.00000       0.00000       0.00000       0.00000       0.00000
   5  13 2235.4765    0.8849  0.5820  9.5821 -0.0143       3.22138  0.0762   0.0475   0.0888    0.2894   0.0000       1.66165   419.2014      0.728041       1.96194    -0.0289438     -0.993903       1.41587     -0.792116      0.948206     -0.466676     -0.114719       0.00000       0.00000       0.00000       0.00000       0.00000       0.00000       0.00000       0.00000       23.8020       25.6353       21.6175       14.5338       9.47334       4.54174       2.29753      0.856566      0.313556     0.0748972       0.00000       0.00000       0.00000       0.00000       0.00000       0.00000       0.00000       0.00000
   5  14 2371.0230    1.2274  0.9272  9.0129  0.0022     -0.339224  0.0652   0.0505   0.1243    0.6161   0.0000       1.00019   420.1062       35.3200      -30.3129      -9.59153      -2.21784      -1.12198     -0.801607     -0.206952     -0.137851    -0.0403609       0.00000       0.00000       0.00000       0.00000       0.00000       0.00000       0.00000       0.00000       14.0580       13.8286       14.9362       10.9745       7.49568       4.43771       2.56979       1.04364      0.349516     0.0702287       0.00000       0.00000       0.00000       0.00000       0.00000       0.00000       0.00000       0.00000
   5  16 2641.3643    2.0999  0.8525 10.5145 -0.0012       3.24261  0.0684   0.0984   0.1349    0.5642   0.0000       1.47411   431.8016      -17.7912      -9.02100      -8.88713       4.97287      -7.03050     -0.794691      -1.38910     -0.250095     0.0387511       0.00000       0.00000       0.00000       0.00000       0.00000       0.00000       0.00000       0.00000       17.8251       15.2758       11.4969       13.1130       10.8936       6.26078       2.64482      0.878199      0.270158     0.0661023       0.00000       0.00000       0.00000       0.00000       0.00000       0.00000       0.00000       0.00000
   5  21 3322.5011    3.4426  1.3525 12.1227 -0.0154      0.325642  0.0894   0.1450   0.1812    0.6257   0.0000       1.32221   475.0418       5.03702     -0.695426      -4.17981      0.733805       2.78848       1.73255      0.598290     0.0823950    -0.0440055       0.00000       0.00000       0.00000       0.00000       0.00000       0.00000       0.00000       0.00000       18.9182       20.2242       19.3929       14.5261       9.71186       5.61478       3.29086       1.31420      0.461543     0.0960403       0.00000       0.00000       0.00000       0.00000       0.00000       0.00000       0.00000       0.00000
   5  23 3596.6270    2.4452  3.7349  9.6675 -0.0023      0.245943  0.1439   0.0538   0.2486    0.4975   0.0000      0.246007   446.7042      -30.9745       10.0841       16.2178       16.1637       2.15600      -3.40089      -3.76750      0.540165     -0.181987       0.00000       0.00000       0.00000       0.00000       0.00000       0.00000       0.00000       0.00000       30.3148       34.8936       30.6600       24.2934       15.5790       9.55890       5.01673       2.21553      0.720460      0.171287       0.00000       0.00000       0.00000       0.00000       0.00000       0.00000       0.00000       0.00000
   5  24 3734.3060    2.1281  4.9847  9.1726 -0.0026      0.528547  0.1675   0.0407   0.3009    0.4320   0.0000      0.167493   407.0688      -52.4597     -0.520970      -8.18024       5.68131       15.4982      -15.4230      -1.18509      0.427329     0.0909127       0.00000       0.00000       0.00000       0.00000       0.00000       0.00000       0.00000       0.00000       33.7021       37.5166       33.5780       26.3866       18.6520       10.7056       5.82729       2.31604      0.840121      0.187921       0.00000       0.00000       0.00000       0.00000       0.00000       0.00000       0.00000       0.00000
   5  25 3872.0455    1.7830  6.4938  9.3222  0.0036      0.416670  0.2023   0.0311   0.3666    0.2066   0.0000      0.143493   396.2039      -65.4358      -43.7195      -17.4395       21.3037      -21.4327      -5.20928       5.93694      0.231061      0.333536       0.00000       0.00000       0.00000       0.00000       0.00000       0.00000       0.00000       0.00000       39.5956       44.6916       41.4894       31.0685       21.7978       13.2814       6.49539       3.04225       1.03380      0.224388       0.00000       0.00000       0.00000       0.00000       0.00000       0.00000       0.00000       0.00000
   6  13 2279.8511    1.0465  0.9618  7.7186  0.0040       2.87873  0.0643   0.0384   0.1115    1.0574   0.0000       1.28098   443.0158      -7.12489       24.9267      -13.7027      -3.39102      -3.85135      0.364638       1.01814       1.00174     0.0424492    -0.0245627    -0.0347122       0.00000       0.00000       0.00000       0.00000       0.00000       0.00000       10.6249       12.7558       11.0983       9.78687       7.05961       5.33306       2.75635       1.54330      0.654053      0.292491     0.0799654     0.0198344       0.00000       0.00000       0.00000       0.00000       0.00000       0.00000
   6  14 2415.6217    1.4230  1.0749  5.5677  0.0044       2.83411  0.0890   0.0537   0.1193    6.5693   0.0000       1.19508   439.8072       4.19531       9.47479       9.56478       2.08773      -6.03505       1.60559     -0.539018      0.252514    -0.0161302     0.0211191    0.00946369       0.00000       0.00000       0.00000       0.00000       0.00000       0.00000       11.7382       19.7547       14.1757       14.1417       10.2905       5.97994       4.78820       1.54827       1.17677      0.293789      0.138044     0.0373975       0.00000       0.00000       0.00000       0.00000       0.00000       0.00000
   6  15 2551.0846    1.8281  1.1668 -5.9869 -0.0027       2.17240  0.0746   0.0612   0.1225  263.8501   0.0000       1.12323   463.4584       9.85793       15.0206       4.69108      -4.67989       2.70683       1.41472       1.12937     -0.437969      0.164464     0.0450040    0.00312759       0.00000       0.00000       0.00000       0.00000       0.00000       0.00000       13.3822       15.6184       13.4503       11.3143       8.82830       5.68597       3.49971       1.56460      0.766678      0.262502     0.0914328     0.0196321       0.00000       0.00000       0.00000       0.00000       0.00000       0.00000
   6  16 2687.0781    2.3068  0.9926 10.7680 -0.0052       2.62854  0.0705   0.0875   0.1180    0.4032   0.0000       1.35096   440.8302      -12.0330       1.33858      -2.19727      -9.54652      -2.69397      -2.53425       1.73825     -0.279383     -0.306787    -0.0570709    0.00963806       0.00000       0.00000       0.00000       0.00000       0.00000       0.00000       15.2407       18.0053       16.0449       12.5079       8.63072       5.09379       2.90328       1.42177      0.647648      0.248110     0.0841724     0.0155928       0.00000       0.00000       0.00000       0.00000       0.00000       0.00000
   6  17 2823.7532    2.9738  0.9185 10.6655 -0.0034       2.25127  0.0608   0.1115   0.1055    0.6680   0.0000       1.70839   459.3316       2.46298       3.13238      -3.02113     -0.520890      -2.66473     -0.794076      -1.98462     -0.700827      0.320972    -0.0638984    -0.0271167       0.00000       0.00000       0.00000       0.00000       0.00000       0.00000       11.5694       13.0324       12.7804       9.62433       7.19872       5.06781       2.79441       1.33822      0.696662      0.276702     0.0814660     0.0158194       0.00000       0.00000       0.00000       0.00000       0.00000       0.00000
   6  18 2960.6140    3.5294  0.9409  2.9483  0.0000     -0.361812  0.0559   0.1282   0.1104 1000.0000   0.0000       1.19737   437.6002       7.37077       7.02277       18.2328       15.4396      -2.32381       0.00000       0.00000       0.00000       0.00000       0.00000       0.00000       0.00000       0.00000       0.00000       0.00000       0.00000       0.00000       11.3080       11.6223       9.82111       8.83577       7.83408       5.20078       2.90150       1.34859      0.568266      0.204352     0.0681111     0.0135412       0.00000       0.00000       0.00000       0.00000       0.00000       0.00000
   6  19 3097.2452    4.0034  1.0855  9.7936 -0.0005      0.905438  0.0728   0.1404   0.1115    2.6430   0.0000       1.24802   430.4771      -7.64977       9.90164      -10.8361      -6.60779      -3.26499      -1.97091     -0.833270      0.221872     -0.310674    -0.0764499    0.00275467       0.00000       0.00000       0.00000       0.00000       0.00000       0.00000       14.8740       17.2565       14.6929       11.8903       9.31016       5.68766       3.36214       1.54524      0.702733      0.243617     0.0849815     0.0179433       0.00000       0.00000       0.00000       0.00000       0.00000       0.00000
   6  21 3371.0908    3.3309  1.7815 11.2017  0.0017       3.62160  0.0941   0.0988   0.1715    0.4042   0.0000       1.24426   452.8332      -1.72037       11.6235       35.5188       1.58190     -0.583827       5.19571      -2.61777     -0.478135     -0.174336      0.209766    -0.0261612       0.00000       0.00000       0.00000       0.00000       0.00000       0.00000       14.2883       16.9673       15.5883       13.0543       10.1796       6.55276       4.00046       2.11996      0.937738      0.361991      0.115547     0.0244224       0.00000       0.00000       0.00000       0.00000       0.00000       0.00000
   6  22 3508.1505    2.8187  2.5389 10.0012  0.0013     0.0320726  0.1147   0.0689   0.1926    0.6425   0.0000      0.534097   444.1238       15.6559      -26.8605       19.9949       21.5897       3.71436       3.65003       1.09118       1.06575     -0.588310     -0.200950    -0.0935989       0.00000       0.00000       0.00000       0.00000       0.00000       0.00000       19.1788       22.4545       20.5005       16.8027       13.2131       8.43570       5.11057       2.81478       1.18478      0.471227      0.151620     0.0313615       0.00000       0.00000       0.00000       0.00000       0.00000       0.00000
   6  23 3645.7283    2.4662  3.8932  9.7315 -0.0029     -0.238557  0.1399   0.0499   0.2413    0.3886   0.0000      0.204457   393.9374       17.0708       39.1438       9.32937      -10.6262       4.80300       1.58813      -1.06086       1.54008     -0.618434     -0.216116   -0.00779944       0.00000       0.00000       0.00000       0.00000       0.00000       0.00000       23.5076       28.6359       25.4189       21.7507       16.6187       10.8540       6.91001       3.19881       1.69358      0.572636      0.194179     0.0418567       0.00000       0.00000       0.00000       0.00000       0.00000       0.00000
   6  24 3784.0296    1.9287  6.3146  9.4317 -0.0017      0.259845  0.1858   0.0313   0.3302    0.1948   0.0000      0.117222   450.6521       34.4155      -78.4704      -17.8244       29.4512       1.15127      -13.9841     -0.225120       1.05953    -0.0170909     -0.179804    -0.0495034       0.00000       0.00000       0.00000       0.00000       0.00000       0.00000       30.5016       36.9452       34.3223       28.5922       21.3365       14.1691       8.43750       4.46324       2.03365      0.816296      0.258445     0.0540363       0.00000       0.00000       0.00000       0.00000       0.00000       0.00000
   6  25 3922.4343    1.7233  8.1684  8.8344 -0.0020      0.212700  0.2139   0.0239   0.3843    0.1839   0.0000     0.0925710   477.1326       11.0139      -10.6365      -51.0454       15.6105       17.6668      -28.7502      -8.39384       2.76388       1.65968     -0.209539    -0.0127940       0.00000       0.00000       0.00000       0.00000       0.00000       0.00000       35.1009       40.8827       38.6490       31.9994       24.3874       15.8003       9.85620       4.86458       2.37271      0.873659      0.288858     0.0575840       0.00000       0.00000       0.00000       0.00000       0.00000       0.00000
   7  13 2322.1756    1.0760  0.8869  9.3663 -0.0147       6.28827  0.0591   0.0423   0.1113    0.3145   0.0000       1.63903   451.4290       2.13743       19.8197       2.60590       7.15254       3.76139      -3.91281       2.43741     -0.808279      0.529915     -0.111013   -0.00740086     0.0353878    0.00728240       0.00000       0.00000       0.00000       0.00000       9.91327       10.7156       9.26184       8.54930       7.51816       5.68792       3.74500       2.09599       1.03782      0.488346      0.186972     0.0636862     0.0185510    0.00358401       0.00000       0.00000       0.00000       0.00000
   7  14 2458.1687    1.4362  0.8944  9.8876 -0.0099      0.851676  0.0650   0.0549   0.1168    0.3398   0.0000       1.58024   436.4100      -8.67223      -7.07554      -10.2637       6.09004      0.781067       4.22159      -7.20813     -0.712689     -0.765141     0.0455869     0.0999079   -0.00918284    0.00292006       0.00000       0.00000       0.00000       0.00000       9.90925       10.7683       13.3476       9.29337       7.77111       6.45100       3.00241       2.56092       1.36046      0.492630      0.263905      0.112688     0.0260048    0.00434003       0.00000       0.00000       0.00000       0.00000
   7  15 2594.2771    2.0660  0.9784  9.5386 -0.0068      0.340663  0.0542   0.0714   0.1103    0.8040   0.0000       1.00836   424.6041       27.1217       10.7543      -2.00023     -0.489811       3.94661      -1.42325      -2.38628      0.267335      0.293520     -0.323423    -0.0920668     0.0427221    0.00110615       0.00000       0.00000       0.00000       0.00000       10.0777       11.8848       11.4960       9.70694       6.77350       4.61439       2.85079       1.68576      0.929687      0.417865      0.185632     0.0618677     0.0165736    0.00331131       0.00000       0.00000       0.00000       0.00000
   7  16 2731.1699    2.5907  0.8464 10.1731 -0.0086       2.38702  0.0492   0.0960   0.1019    0.6358   0.0000      0.981225   438.3706       10.8377       12.9034      -8.04805      -3.72429       1.27980      -1.75914      0.815345     -0.899771     -0.618181    0.00523366    -0.0289387    -0.0214627    0.00314717       0.00000       0.00000       0.00000       0.00000       9.53951       10.5002       9.82777       8.90119       6.51756       4.43276       2.79023       1.75308      0.921534      0.418439      0.158592     0.0536072     0.0136901    0.00284642       0.00000       0.00000       0.00000       0.00000
   7  17 2868.2884    3.3435  0.7995 10.5294 -0.0073       3.34909  0.0555   0.1264   0.0903    0.7618   0.0000       1.14894   433.8659       10.7245     -0.377554      -22.5371      -7.98468       6.82546      -5.24881      -2.17601      0.873546     -0.745953    -0.0888816    -0.0182106     0.0335374    0.00490730       0.00000       0.00000       0.00000       0.00000       9.74333       12.2923       11.6710       9.26403       6.94674       4.65931       3.30142       1.64463      0.875510      0.458943      0.188594     0.0625689     0.0205966    0.00372136       0.00000       0.00000       0.00000       0.00000
   7  19 3142.6217    3.9490  0.9194 11.2844 -0.0001      0.631098  0.0860   0.1552   0.1321    0.5633   0.0000      0.999660   442.3872      -11.9035      -12.5836      -5.77328     -0.394289      -11.6501      0.172734      -1.27960     -0.576494      0.709581     -0.309452     0.0202671    -0.0131287   -0.00174423       0.00000       0.00000       0.00000       0.00000       25.0718       30.1390       29.1756       21.4276       13.5653       7.74526       4.44513       1.91003       1.00711      0.495345      0.235913     0.0644569     0.0184034    0.00341734       0.00000       0.00000       0.00000       0.00000
   7  20 3279.9636    3.5639  1.4290 11.1895 -0.0115       2.64080  0.0933   0.1093   0.1252    0.4995   0.0000      0.875613   433.9987       4.02868      0.613072       2.94134       3.42706      -5.54046      -4.60108      -1.40076     0.0309423      0.335378     -0.642293     -0.142734    -0.0234388    0.00104040       0.00000       0.00000       0.00000       0.00000       12.7781       16.8310       12.9263       13.3974       10.4437       7.82311       5.24081       2.69343       1.72609      0.592335      0.337977     0.0898438     0.0302536    0.00712955       0.00000       0.00000       0.00000       0.00000
   7  21 3417.5475    3.0792  1.8303 10.7652 -0.0022      0.166156  0.0849   0.0783   0.1466    0.3790   0.0000      0.720332   438.3700      -7.08799       28.1984      -4.30450      -1.35557       4.22168      0.335959      -1.33897      0.245447     -0.119344      0.267632     0.0345071   -0.00912021    0.00241020       0.00000       0.00000       0.00000       0.00000       12.8451       14.2810       14.7287       12.2045       9.72058       7.50365       4.68845       2.75100       1.51163      0.663290      0.312254      0.109448     0.0287540    0.00518961       0.00000       0.00000       0.00000       0.00000
   7  22 3555.2446    2.6923  3.1086  9.8303 -0.0063     0.0951911  0.1061   0.0524   0.1895    0.3908   0.0000      0.271422   445.8532       2.41263       28.8780      0.107197      -19.0109      -9.42570      -4.04129      -2.31381       3.33018      -2.16385     0.0468925    -0.0453298    -0.0219354     0.0101585       0.00000       0.00000       0.00000       0.00000       16.1904       20.0947       18.9270       16.3553       12.3473       8.99570       5.71584       3.34553       1.82425      0.853038      0.369511      0.130043     0.0366665    0.00738447       0.00000       0.00000       0.00000       0.00000
   7  23 3693.3179    2.2677  4.4827  9.6239 -0.0012     0.0905351  0.1385   0.0374   0.2461    0.2314   0.0000      0.176665   400.0421       1.78814       32.3900      -27.8367       25.6700      -20.3228       9.01487       1.51864      -1.27829     -0.163461     -0.361678      0.116994    0.00575174    0.00170171       0.00000       0.00000       0.00000       0.00000       20.9557       25.7529       25.1016       20.6805       16.3707       10.9206       7.21799       4.30169       2.37985       1.09200      0.465088      0.165125     0.0496875    0.00903256       0.00000       0.00000       0.00000       0.00000
   7  24 3831.8146    1.8939  6.7010  8.9960 -0.0006      0.288131  0.1729   0.0262   0.3144    0.1912   0.0000      0.105843   446.0570       5.83371      -63.6978      -9.18270       29.5092      -9.22174      -13.8705      -6.03640      -1.97189     -0.303961      0.799848    -0.0440950    -0.0514076    0.00864437       0.00000       0.00000       0.00000       0.00000       24.5542       30.2752       28.2102       25.5455       19.7812       13.9687       9.32113       5.41395       3.04838       1.36211      0.604125      0.204733     0.0608461     0.0119656       0.00000       0.00000       0.00000       0.00000
   7  25 3970.5494    1.6390  8.5849  9.0203 -0.0010      0.198189  0.2152   0.0211   0.3699    0.1262   0.0000     0.0901940   443.9867      -41.3335       61.4661      -23.1108      -20.9986      -3.36193      -15.1339      -4.41412       3.38881      0.103791      0.386687     0.0340395    -0.0753161   -0.00582337       0.00000       0.00000       0.00000       0.00000       28.9785       37.8313       35.7888       30.2077       25.1188       16.6726       11.5288       6.72062       3.59679       1.78092      0.727609      0.260215     0.0827083     0.0153473       0.00000       0.00000       0.00000       0.00000
   8  12 2225.2296    0.9320  0.7531  9.0138  0.0043       4.96030  0.0524   0.0344   0.0824    0.2420   0.0000       1.38717   443.3397       3.80823       12.8433      -12.2266      -4.90037       4.59495     -0.482897     -0.629280     -0.475556     -0.418921      0.289998     -0.116472     0.0138144   -0.00325291   -0.00140340    0.00133832       0.00000       0.00000       7.84358       10.0169       8.76026       8.92245       6.46865       5.19771       3.35806       2.13287       1.38615      0.673511      0.349480      0.133997     0.0592539     0.0169554    0.00442134    0.00108471       0.00000       0.00000
   8  15 2636.1344    2.1949  0.9296  9.8072  0.0011       1.56490  0.0499   0.0722   0.0969    0.4641   0.0000       1.07682   436.2111       2.87455       11.6192       5.62639      -1.32027      -5.77811      -3.34848      -2.23877     -0.445362       1.14450      0.205471      0.133569    -0.0344443    0.00678254     0.0106020  -0.000166343       0.00000       0.00000       7.33501       7.71180       8.43967       7.70829       5.93885       4.56052       3.43846       2.11003       1.17968      0.674479      0.342595      0.154944     0.0553573     0.0173062    0.00432947   0.000720173       0.00000       0.00000
   8  16 2773.7187    2.9130  0.8144 10.1763 -0.0032       1.33849  0.0437   0.1005   0.0856    0.6152   0.0000       1.07659   435.0763       3.80433       14.5146       1.81792       2.38543      0.638312       2.13471       1.06612    -0.0171088     -0.299946     -0.247133      0.131670     0.0409487     0.0148294   -0.00111345   0.000561738       0.00000       0.00000       6.56409       7.49370       7.43693       6.54084       5.51214       4.25866       2.99744       1.92825       1.09799      0.544845      0.320251      0.113396     0.0491088     0.0155933    0.00398074   0.000702314       0.00000       0.00000
   8  17 2911.4897    3.3462  0.7925 10.7656 -0.0059      0.747163  0.0456   0.1156   0.0814    0.4337   0.0000       1.14494   426.1572      -6.11753       4.69597       2.23660      -12.9795      -6.46732       6.20391      -1.55416       1.68958      0.560862     0.0758523    -0.0630456     0.0238144    -0.0319544  -0.000133859  -0.000879562       0.00000       0.00000       6.50508       8.15168       7.54566       6.70603       5.65458       4.20026       2.96938       1.97680       1.04902      0.590161      0.281569      0.124016     0.0430372     0.0161968    0.00425715   0.000784239       0.00000       0.00000
   8  18 3049.1767    4.0256  0.8567 11.1587 -0.0016       1.75072  0.0513   0.1304   0.0836    0.4259   0.0000      0.897370   438.7327      -2.35890       18.2931      -2.04657       3.01632      0.207405      -1.44560       2.44222     -0.562580    -0.0363343     -0.272199      0.158859    0.00730210     0.0264535  -0.000203313  -0.000785187       0.00000       0.00000       7.59359       9.49300       9.21173       7.90802       6.59124       4.61694       3.20094       2.08468       1.15323      0.685872      0.280148      0.147873     0.0463380     0.0175863    0.00469276   0.000838619       0.00000       0.00000
   8  20 3324.4133    3.4729  1.5213 11.0325  0.0008       1.27631  0.0817   0.0879   0.1140    0.3157   0.0000       1.07266   445.9973       8.57939       17.9425      -14.9264      0.704162      -8.63294       2.86854      -1.86508      0.750610      0.736233      0.349505     -0.212065     -0.103720    -0.0177715   -0.00608421   0.000153053       0.00000       0.00000       9.79234       12.6741       11.2862       10.8691       8.50624       7.05719       4.88787       3.02549       1.87415      0.920334      0.489744      0.198230     0.0852761     0.0256639    0.00685575    0.00144593       0.00000       0.00000
   8  21 3462.4036    3.0622  2.2239 10.1456 -0.0003      0.244290  0.0847   0.0650   0.1478    0.3291   0.0000      0.465699   429.0727      -10.3021       2.79479       9.78414      -9.27569      -1.46686     -0.579546       2.85880      0.374729      -1.07460     -0.452333      0.119166    -0.0620762     0.0110278   -0.00519464    0.00204023       0.00000       0.00000       11.3328       13.2476       12.5901       11.1315       9.36006       7.62704       5.23059       3.30228       1.88270      0.976170      0.472525      0.204822     0.0808230     0.0264772    0.00673258    0.00125688       0.00000       0.00000
   8  22 3600.7571    2.4316  3.8217  9.8944  0.0025     0.0663408  0.1145   0.0423   0.1973    0.2123   0.0000      0.199384   413.6479      -30.1828       3.97623       15.2340      -14.9156       10.5950       2.63122      -2.65200      -2.62521       1.57003      0.312610    -0.0828403    -0.0479779     0.0180202    -0.0166516   0.000791012       0.00000       0.00000       14.9911       18.9945       17.4655       15.7495       13.2818       9.87747       7.06187       4.37150       2.63219       1.37797      0.663271      0.292008      0.112946     0.0363393     0.0104061    0.00191536       0.00000       0.00000
   8  23 3739.5633    2.1646  5.1802  9.1911 -0.0012      0.409487  0.1406   0.0312   0.2342    0.2170   0.0000      0.121922   431.7729      -14.0010       21.9810      -2.36652      -17.7506      -12.6628      0.836399       7.43868       2.48826      -3.23848      0.112698     0.0739135    -0.0207023    -0.0570775    -0.0153690   0.000847774       0.00000       0.00000       18.7110       22.6640       22.1055       20.1418       16.6129       11.8774       7.96352       5.40348       3.28148       1.77675      0.867036      0.356204      0.139224     0.0470208     0.0123614    0.00221248       0.00000       0.00000
   8  24 3878.9660    1.7732  6.7393  9.3443 -0.0044      0.539290  0.1697   0.0239   0.2901    0.1219   0.0000      0.110929   464.8060      -32.4243       10.2566      -25.1649       24.9041       3.28995      -5.27932     -0.832626       6.93532      -3.27857      -2.57547    -0.0380795     0.0434888      0.124923   -0.00223894   -0.00543697       0.00000       0.00000       21.2295       26.7467       25.6006       23.1385       19.3563       14.1957       9.84332       6.57069       3.79138       2.09063       1.03633      0.440638      0.167257     0.0583237     0.0154801    0.00279686       0.00000       0.00000
   8  25 4017.1195    1.5105  9.1909  8.9947 -0.0024    0.00940971  0.2068   0.0175   0.3701    0.0973   0.0000     0.0826741   427.5921       51.0498      -6.90076      -88.6094      -1.21976       15.2463       11.7911       4.93753      -1.21242      -3.91498      -1.64400       1.57276      0.136161     -0.226360    0.00195399   -0.00103961       0.00000       0.00000       25.8719       32.3041       31.1031       27.7399       23.6833       17.1935       13.1067       7.66877       4.94575       2.52423       1.27788      0.551856      0.225027     0.0662825     0.0198297    0.00329394       0.00000       0.00000
   8  27 4296.0124    1.1193 15.6668  8.8812 -0.0017     -0.112867  0.3841   0.0119   0.6212    0.0734   0.0000     0.0834513   429.5890      -39.3958       80.2588      -64.0803       13.6515       8.71439       3.16743       7.90824      -2.65097      -2.40970      -3.41318      0.503612      0.427725      0.260034    -0.0626403   -0.00686833       0.00000       0.00000       39.3995       49.1831       47.5540       41.7568       36.3486       26.7303       19.7423       12.3045       7.50232       4.02382       1.97348      0.879779      0.337845      0.109130     0.0305252    0.00502426       0.00000       0.00000
   8  28 4435.3350    0.9605 16.9835  8.8777  0.0002     -0.163290  0.4561   0.0105   0.7166    0.0660   0.0000     0.0920922   458.8122      -100.828       71.7533      -4.58375      -27.0310       24.2797      -11.4721      -3.07796      -4.68879      -7.15929       1.81787      -1.49315     -0.273564     -0.193473     0.0317715    0.00807810       0.00000       0.00000       44.6190       55.2513       54.8701       48.5033       41.5372       29.7867       22.1864       13.8182       8.72340       4.65049       2.34017       1.01313      0.400739      0.124293     0.0347851    0.00561377       0.00000       0.00000
   9  10 1984.2003    0.5438  0.5078  8.6051  0.0107       4.45680  0.0782   0.0335   0.0711    0.1729   0.0000       2.14648   435.9403      -1.51121       10.9814      -1.92586       4.19915      -4.28149      -3.60782      -1.35983      -2.33706     -0.672072      0.507212     0.0576179     -0.159423     0.0650869     0.0125526   0.000669839    0.00134256  -0.000318147       10.9452       12.2474       11.4010       7.11960       11.8898       9.08035       6.82852       5.32128       3.20661       1.34806      0.644392      0.371504      0.127160     0.0642275     0.0195058    0.00656504    0.00216302   0.000292936
   9  12 2264.5744    0.9680  0.8430  8.8734 -0.0001       3.69819  0.0682   0.0333   0.0868    0.2866   0.0000       1.46992   435.7793      -1.35627       10.7708       2.28365      -3.56870       5.28328      0.418294      -3.25533      -1.04592      0.538796      0.431869    -0.0452675    -0.0656055    -0.0345872    -0.0233181     0.0104860  -1.83985e-05  -5.67029e-05       8.10026       8.43442       10.4405       9.42247       6.43676       6.38315       4.62220       2.46836       1.98171       1.18140      0.616307      0.258792      0.158465     0.0697094     0.0264355    0.00629309    0.00149753   0.000244717
   9  13 2402.3151    1.4124  0.7863  9.2013 -0.0107       2.79090  0.0458   0.0481   0.0803    0.3940   0.0000       1.12534   439.5341       5.24827       10.7153      -7.64072       5.82312      -10.0539       1.23467      -3.22568     -0.895727      0.118616    -0.0663102    -0.0473462      0.207391    -0.0648217   0.000401781   -0.00948608  -0.000142488  -0.000284582       6.26678       6.89276       6.52348       6.74692       5.68534       4.61798       3.15292       2.27778       1.55938      0.858599      0.510377      0.229831      0.106207     0.0377758     0.0147208    0.00415818   0.000974886   0.000186693
   9  14 2539.5742    1.8105  0.9538  9.3412 -0.0016       1.43704  0.0575   0.0547   0.0828    0.5262   0.0000       1.00331   433.4738      -8.70773       7.19476      -15.5163      -5.13048      -9.24389      -3.24834      -2.80024       1.00456      0.352754     -0.599205     0.0768167    0.00602779    -0.0214838    -0.0117051    0.00542531   -0.00210927   0.000515576       5.91922       8.94454       7.54880       8.24162       6.01661       5.46426       3.44729       2.74943       1.50803       1.05182      0.482563      0.286341      0.107439     0.0538327     0.0164748    0.00628542    0.00133346   0.000315861
   9  15 2677.0052    2.3667  0.9187 10.1487 -0.0051       1.30775  0.0509   0.0758   0.0925    0.4357   0.0000       1.14404   440.1337      -6.22047       16.2085       2.95581      -3.34441      0.733905      -4.64624     0.0139325      -2.00368     -0.524414      0.347288      0.138844     0.0923393    0.00412171   -0.00539384    0.00142000  -0.000848026  -9.82836e-05       6.80607       8.40325       8.13951       7.52114       6.07578       5.02979       3.65232       2.30021       1.59140      0.842575      0.501354      0.199169      0.111306     0.0386692     0.0172327    0.00451486    0.00116351   0.000209083
   9  17 2953.5032    3.6420  0.8221 11.0880 -0.0001       2.36678  0.0516   0.1274   0.0867    0.3497   0.0000      0.980741   436.3733       6.55623       9.07821      -1.29545      -8.32454       3.54279       3.83189      -3.36635      -1.04859      0.205191     -0.102069     -0.252533     -0.115168     0.0353324     0.0167011   -0.00712347   4.17981e-05  -3.17249e-05       7.52795       8.45413       7.93538       6.75895       6.45387       5.43353       4.34735       2.92047       1.59052      0.924688      0.473786      0.222566      0.104439     0.0413339     0.0141693    0.00468624    0.00109741   0.000167010
   9  18 3091.5459    3.9489  0.9711 10.8893  0.0013      0.737484  0.0496   0.1231   0.0889    0.5428   0.0000       1.15644   442.7669       6.32091       4.71061      -9.33707      0.731481       3.66286       1.83659       1.75253      -1.44759      -1.06945     -0.568307      0.235917    -0.0340104    -0.0550410    0.00386628    0.00400213    0.00111415   4.41222e-05       6.91014       7.56382       7.53347       7.09631       6.09948       4.69226       3.67434       2.40350       1.56525      0.901349      0.496812      0.230916      0.110758     0.0418768     0.0145379    0.00407655    0.00106122   0.000167875
   9  19 3229.4677    3.9202  1.2105 10.6245 -0.0022      0.407764  0.0830   0.1104   0.1019    0.7210   0.0000      0.921441   434.1976      0.191949       9.34234      -4.37921      -4.55464      -3.72248     -0.858077       3.70647      -1.13577     -0.551553     0.0105760      0.274987     -0.227488    -0.0512951   -0.00570144    0.00206193   0.000834702  -0.000121739       8.84711       11.9326       12.8092       10.3932       9.82386       6.63966       4.63004       3.89750       1.69825       1.48668      0.700139      0.338941      0.185191     0.0669864     0.0182864    0.00964485    0.00213310   0.000327974
   9  20 3367.7442    3.2381  2.1010 11.0074 -0.0038      0.869954  0.0806   0.0690   0.1457    0.1874   0.0000      0.424864   434.0179      -3.80226       19.1155       5.17139       4.06821       3.13823       3.32002       2.04643      -2.57201      -2.22515     0.0655001    -0.0128919     0.0796206   -0.00410015   0.000547418    0.00111457    0.00149459   0.000266786       9.64222       11.2404       11.4668       9.94800       8.78871       7.18103       5.37011       3.63147       2.35047       1.23287      0.699105      0.359398      0.152326     0.0632853     0.0243904    0.00702484    0.00174066   0.000275804
   9  21 3506.2888    2.8873  2.6197 10.3263 -0.0010      0.819169  0.0851   0.0547   0.1555    0.1910   0.0000      0.326239   440.6748     -0.629524       37.9362      -14.2641      -8.72329      -7.60310      0.482060      -1.01694      0.875248       1.57324     -0.515174      0.813348     -0.272752     0.0307450     0.0122631    0.00400760  -0.000627310   0.000135599       10.2751       12.3511       12.7769       11.5975       9.41249       7.44714       5.64311       3.60051       2.35314       1.39279      0.745020      0.373162      0.174455     0.0728434     0.0255629    0.00729250    0.00186442   0.000314414
   9  22 3645.1131    2.3370  4.0037  9.8505 -0.0043      0.261517  0.1119   0.0378   0.1942    0.1632   0.0000      0.178914   452.1581      -35.1828       10.3429       27.5058      -7.32640       11.3124      -9.04016      0.664011      0.767121       2.66241      -2.40943     -0.297704     0.0611790     -0.135594     0.0453965    -0.0165549    0.00120980  -0.000401480       13.4918       16.2313       15.6267       14.6795       12.6785       9.80252       7.29302       4.75930       3.21517       1.82966       1.01965      0.480353      0.218168     0.0869330     0.0323423    0.00922047    0.00244826   0.000413847
   9  23 3784.5102    1.9554  5.6831  9.6524 -0.0012      0.620410  0.1480   0.0263   0.2390    0.1106   0.0000      0.123363   431.6413      -12.7585      -38.7087       18.4850       5.47624       17.2626       2.33632      -6.43102      -2.64964     -0.405793       1.90759   -0.00341201      0.375104    -0.0201195   -0.00981295    0.00651046  -0.000765598  -0.000456099       16.6819       21.1247       21.3290       18.7135       16.2203       12.5776       9.29383       6.07658       4.11650       2.32051       1.29595      0.643365      0.290405      0.120533     0.0457274     0.0132794    0.00342344   0.000543307
   9  24 3923.4662    1.6608  7.4362  9.2624 -0.0022      0.340849  0.1700   0.0204   0.2959    0.1037   0.0000     0.0980375   490.0840      -36.5260       19.9111      -10.6562       54.2517      -8.70723      -15.5523      -3.27148      -7.62815      -2.35844      0.691134       1.63883    -0.0410072    -0.0935055     0.0115373    0.00345343    0.00486134  -0.000136471       19.3227       24.4987       23.5684       21.4008       18.8022       14.6268       11.3331       7.37094       4.85182       2.75246       1.49824      0.754193      0.336903      0.140073     0.0512649     0.0151294    0.00404419   0.000658297
   9  25 4062.7551    1.4290 10.4051  8.9685 -0.0011     0.0272398  0.2197   0.0154   0.3876    0.0860   0.0000     0.0745454   415.7183       14.6484      -27.4255      -8.39561       6.53548      -14.0589       6.03047       4.18018       3.77989       2.76032      0.427669     -0.263918      0.497833      0.101894    -0.0418327  -0.000994722     0.0104642    0.00155435       23.7274       30.3691       29.5172       26.8858       23.5379       17.9135       13.7921       9.34067       5.89450       3.40887       1.90680      0.953848      0.440323      0.175539     0.0632476     0.0195227    0.00509341   0.000821258
   9  26 4202.9871    1.2440 12.4022  9.0332  0.0004     0.0888955  0.2730   0.0134   0.4631    0.0692   0.0000     0.0761213   470.6535       10.5778       40.3548      -21.6516       38.1454      -11.9876      -21.8650      -22.2019       8.61667       3.98006      -2.01961      -1.35148      0.714052      0.145631    -0.0535800    0.00325563    0.00239141  -0.000740336       27.0616       34.4512       34.8841       30.8803       27.5103       21.1220       16.1800       10.6547       7.17648       3.98494       2.31403       1.13271      0.527323      0.210540     0.0813925     0.0236515    0.00626064   0.000963127
  10  12 2302.9050    1.0279  0.9139  9.2411 -0.0069       5.27832  0.0522   0.0320   0.0903    0.2559   0.0000       1.28616   442.5038       7.11286       1.62810      -12.0106      -2.00976      -6.29353      -4.26160      -2.94784       2.55543       1.06920      -1.40855     -0.774391     0.0110899    0.00626687  -0.000352984     0.0118647    0.00352795  -0.000742784       5.96010       7.20920       7.51947       6.81135       6.30450       4.56193       3.46882       2.61173       1.72049       1.05454      0.656491      0.364823      0.191932     0.0848511     0.0352582     0.0127111    0.00449340    0.00132813
  10  13 2440.8164    1.4374  0.9956  9.0932  0.0047       2.53656  0.0759   0.0424   0.0911    0.3786   0.0000       1.47986   432.7512       1.09892       6.40368      -4.18715       1.44195       7.06313     -0.598790       3.04547       1.69409     -0.578537      0.603373      0.167638      0.267601     -0.152706     0.0471496     0.0131306   -0.00160397   -0.00133588       10.7466       9.79139       7.20493       9.71307       10.9556       8.07356       4.29487       2.45341       2.74530       2.24963       1.41488      0.676215      0.300691      0.109954     0.0377337     0.0138066    0.00431742    0.00111574
  10  14 2578.6084    2.0037  0.8229 10.2962 -0.0008      0.194764  0.0502   0.0623   0.0801    0.2635   0.0000       1.04987   444.7832       6.53456      0.998851       6.44871       3.53893     -0.526758      -2.43354       3.45493      -2.31001      -1.84306      0.760963     0.0698074    -0.0434355   -0.00984853    -0.0197097     0.0159400   0.000236893    0.00122428       6.27406       6.72880       6.56217       6.59427       6.76861       5.11907       3.26181       2.38748       1.83349       1.26725      0.761800      0.401546      0.185145     0.0822440     0.0305768     0.0116691    0.00416993    0.00118516
  10  15 2717.1146    2.5447  0.8610  9.6329 -0.0020       2.82586  0.0417   0.0808   0.0831    0.6596   0.0000      0.907984   437.9072     0.0119548       16.8344      -4.84744      -6.07917      -1.57405       1.94767      -2.16633      0.367220       1.29549    -0.0498007     0.0595922    -0.0561933     -0.105000    -0.0573169     0.0257166    0.00288846   -0.00218247       5.08596       5.93210       6.32716       6.16913       4.93697       3.87878       3.05461       2.29036       1.48586      0.875824      0.497087      0.307288      0.169496     0.0734281     0.0325979     0.0120331    0.00387034    0.00109126
  10  16 2855.6586    3.0029  0.9184  9.7859 -0.0051     -0.239901  0.0433   0.0891   0.0804    0.7464   0.0000      0.902699   431.8641       4.40054       8.98089     -0.479263      -5.39814       3.15135      0.538288      -4.23610     0.0845903     -0.480738     -0.502224      0.550336    -0.0587536    -0.0207602    -0.0116809    0.00360884   0.000852978   -0.00153929       5.12539       5.70420       6.00019       5.61879       4.91808       4.19308       3.16935       2.34408       1.59533      0.958633      0.580244      0.322510      0.150359     0.0777474     0.0295790     0.0122592    0.00414303    0.00115669
  10  17 2994.4990    3.7363  0.7966 10.8703 -0.0059       1.00647  0.0562   0.1155   0.0713    0.4598   0.0000      0.867777   438.0606       9.83021       18.2571       4.04611      -5.45499       2.11719       1.58021      -1.43259      0.500358       1.57306      0.124916     -0.390315     -0.114174    -0.0847083    -0.0427010     0.0145964   -0.00246964  -0.000295935       5.72941       6.84306       8.50096       6.09555       6.16705       5.17796       2.89553       2.99308       1.78837      0.930526      0.733213      0.354610      0.163834      0.102377     0.0370178     0.0120360    0.00632217    0.00174284
  10  18 3132.8716    3.9780  1.1993  7.7069 -0.0000       1.15352  0.0580   0.1022   0.0909    3.7959   0.0000      0.840168   439.4688       3.74057       19.8326      -2.41441       3.12622     -0.742038       3.63505       1.10035       2.42571     -0.125630     -0.853928     -0.412603      0.445366      0.190681     0.0365875     0.0279223    0.00273884  -0.000955226       6.55458       7.84348       7.39303       7.50502       6.56446       5.32753       3.98716       2.65738       2.04197       1.17551      0.751431      0.387617      0.202138     0.0847222     0.0347472     0.0139218    0.00460870    0.00120661
  10  19 3271.3209    3.6428  1.5056 10.3903 -0.0061      0.501741  0.0614   0.0855   0.1126    0.4886   0.0000      0.618411   436.0175       18.0347       5.56421       2.87754      -5.50851     -0.758832      0.743367      0.757486      -4.33145     -0.367966     -0.879270      0.826015     -0.192310    -0.0165521    -0.0571942     0.0132368   0.000407290  -0.000301490       6.85710       8.48427       8.40775       8.24316       6.89763       5.36147       4.30074       2.76638       2.02387       1.18257      0.761581      0.399615      0.198479     0.0993164     0.0388679     0.0154570    0.00490781    0.00132626
  10  20 3410.1149    3.1750  2.1872 10.3589 -0.0020      0.381329  0.0752   0.0608   0.1306    0.2320   0.0000      0.391994   435.4070      0.459467       13.0389     -0.822181      -1.55543      -1.17106     -0.890804       2.39417       1.18262     -0.493009      -1.15793      0.175811     0.0220114     -0.133633    0.00717067    -0.0133810    0.00993535  -0.000591740       8.16207       9.75465       9.98084       8.93695       8.15511       6.58160       5.07982       3.55050       2.45544       1.47876      0.884247      0.471012      0.235903      0.109397     0.0460721     0.0177842    0.00630488    0.00174889
  10  21 3549.0600    2.6407  3.0458 10.3688 -0.0010      0.416221  0.0946   0.0450   0.1575    0.1441   0.0000      0.263318   458.2554      -13.6111       13.0088       3.72824      -6.03564      -7.96008     -0.150951      -1.43877      -2.52184     -0.641154       1.19748      0.162733     -0.181171     0.0893574     0.0910297    -0.0100612   0.000510516  -0.000735677       9.98698       11.7914       12.0362       11.2518       10.3606       8.04474       6.20132       4.41414       3.13558       1.84817       1.15927      0.624037      0.323844      0.145277     0.0606138     0.0223300    0.00802996    0.00221407
  10  22 3688.3057    2.2625  4.3612  9.8551 -0.0013      0.275666  0.1126   0.0323   0.1961    0.1224   0.0000      0.156613   427.0832      -8.00783       35.0411       4.45289      -27.0268      -1.35500       1.89040      -4.61729       3.99657      -1.10174       1.24148      -1.60123      0.255396     -0.140998     0.0562633     0.0357383   -0.00737665   0.000905974       11.5708       15.1926       14.4580       14.2198       12.2332       9.82553       7.65734       5.30225       3.72659       2.24825       1.40641      0.739219      0.367699      0.183052     0.0721193     0.0287525    0.00941405    0.00274515
  10  24 3968.1283    1.5730  8.1737  9.2077 -0.0018      0.369087  0.1708   0.0180   0.3084    0.0888   0.0000     0.0844701   451.1631     -0.336165       20.2404       29.8833      -27.4717      -17.3431       18.4889       9.20752      0.366881      -5.85564       3.50271       2.19363     0.0776389     -0.143876     0.0731768     0.0560998    -0.0452493    0.00246508       17.2527       21.5862       21.6596       20.4602       18.1970       14.5113       11.3496       7.96465       5.55436       3.34316       2.15637       1.06445      0.593406      0.259016      0.120240     0.0409452     0.0152878    0.00420880
  10  25 4108.0314    1.3573 11.3667  9.0943 -0.0022      0.115806  0.2266   0.0139   0.4146    0.0683   0.0000     0.0768568   413.6736       42.5456      -1.92225       13.6315      -12.0940       3.59544       1.82019       3.34544      -10.4706       3.34786      -1.17811      0.324465     -0.488017     -0.768012     0.0680805    -0.0406744    -0.0116988   -0.00149133       21.5256       27.5606       27.7533       25.9673       23.1226       18.0397       14.1091       9.55561       6.87071       4.24312       2.59283       1.37928      0.722979      0.323133      0.143436     0.0541331     0.0184313    0.00521279
  10  27 4387.4562    0.9675 16.7581  8.8980 -0.0022     -0.172731  0.4059   0.0094   0.6455    0.0598   0.0000     0.0869122   484.6317      -16.3270       68.8839      -26.0265      -37.6536     -0.667402       25.0187      -4.58122      -25.3571      -6.68550      0.782009       5.23366      0.467655     -0.251348     0.0479456     0.0626494    0.00155392   -0.00816238       31.2342       40.0276       40.9729       37.8737       34.3119       27.0873       21.1403       15.1304       10.5015       6.45684       4.02636       2.14168       1.14179      0.522554      0.230459     0.0853808     0.0298248    0.00867417
  11   9 1915.4276    0.4764  0.4787  8.6863 -0.0082       7.94786  0.0364   0.0209   0.0641    0.1125   0.0000       1.94308   434.0483       1.96631       8.59714       2.36499       7.72247      -3.27832       5.55391      0.666066      -1.36480     -0.497433     -0.754203     -0.184368     0.0936989      0.160522     0.0222468    0.00365919    0.00417070    0.00358678       4.71794       5.12471       6.04808       5.64655       4.91014       3.95198       2.88106       2.28058       1.48146      0.971947      0.710331      0.391097      0.212399      0.124156     0.0517740     0.0308195    0.00940304    0.00288491
  11  10 2058.0594    0.6366  0.6378  8.4628 -0.0036       5.64675  0.0404   0.0220   0.0694    0.1620   0.0000       1.33465   437.6987      -2.48137       9.76362       4.79842      -2.67938      -2.47252      0.654613     -0.887654     -0.527108      0.468667     -0.155678     -0.339980     -0.141129    -0.0282108    -0.0240120     0.0213089   -0.00694071   -0.00150236       4.64025       5.89016       5.79780       4.95747       4.85494       4.11504       3.69153       2.66715       1.97251       1.18310      0.733769      0.428922      0.208727      0.112717     0.0559038     0.0261897    0.00908367    0.00404524
  11  12 2340.1340    1.1571  0.9127  8.9698 -0.0002       5.20709  0.0489   0.0347   0.0865    0.3087   0.0000       1.08317   439.1941      -1.43862       20.0665      -1.81078       1.78123      -7.53507       1.19764       1.76566      0.557261     -0.827569     0.0939144       1.07855      0.293948     -0.143262    -0.0589877    -0.0113788   -0.00742065   -0.00745723       4.72537       6.41574       6.49570       5.71698       5.56853       4.40047       3.62550       2.49359       1.99876       1.09708      0.816659      0.456396      0.228692      0.126410     0.0599087     0.0255803     0.0100302    0.00405897
  11  13 2478.5431    1.5673  0.8870  9.6335 -0.0069       4.82441  0.0456   0.0469   0.0869    0.3445   0.0000       1.04805   444.8274       7.99111       5.99593      -5.14565       6.30578       6.30556      -4.34576      -2.14165     -0.682587       2.16556    -0.0113064     -0.216264      0.298716     -0.177627    -0.0334838     0.0258950     0.0126791   0.000441304       4.83850       6.02291       6.04206       5.98167       5.04219       4.35057       3.40710       2.37177       1.91432       1.19786      0.719638      0.446262      0.245100      0.130657     0.0568773     0.0275950    0.00976262    0.00439047
  11  14 2616.9702    2.0887  1.0149  9.6545 -0.0057       2.43619  0.0472   0.0572   0.0854    0.4812   0.0000      0.962781   432.8529      0.681932       3.66086      -7.43929       9.35720       7.10364       2.57595      0.722843      0.564559      0.910925     -0.460351     -0.125257     0.0650325      0.134586     -0.101123    0.00209509     0.0196799   -0.00175876       4.95090       6.35150       6.25746       5.67414       5.04970       4.45066       3.69102       2.62719       2.01003       1.15400      0.776315      0.402999      0.235235      0.117587     0.0542856     0.0251296    0.00981602    0.00390236
  11  15 2756.1564    2.6984  0.9661  9.5655  0.0007       2.20197  0.0466   0.0720   0.0768    0.6011   0.0000       1.03659   435.1826       2.87440       13.6397     -0.120575      -6.12011     -0.839012       2.27593    -0.0745650       1.84889     -0.341642       1.23578      0.443301     -0.275053    -0.0995354      0.123175     0.0106071    -0.0153672    0.00185752       4.91500       5.53860       5.70223       5.51399       5.08447       4.29909       3.44514       2.49039       1.83484       1.16983      0.814885      0.479225      0.218975      0.122612     0.0629572     0.0268662    0.00935071    0.00395915
  11  16 2895.2851    3.3631  0.8896 10.9978 -0.0056     0.0421818  0.0430   0.0983   0.0789    0.3118   0.0000      0.987367   440.9206       10.3588     -0.318655      -5.68396      -4.14627      -2.67063      -1.92884      -4.50044      -2.19128      -1.19297      0.833432     0.0734218     -0.401920     0.0275652      0.111338    -0.0364765    -0.0221838   -0.00687484       4.87960       5.57310       6.03832       5.69538       4.86308       4.12255       3.32251       2.35803       1.56724       1.11715      0.727989      0.412490      0.208803      0.106820     0.0571078     0.0250565    0.00984629    0.00367959
  11  17 3034.4931    3.9278  0.9749 10.2265 -0.0005      0.980679  0.0484   0.1029   0.0789    0.7007   0.0000      0.807416   434.4163       2.14366       2.37089      -2.79643      -3.90785       4.47110      -3.19433      -1.14432       1.74676     -0.271399      0.579288      0.121596      0.225903     -0.146451    -0.0806284     0.0233291    0.00156271  -0.000628117       5.48767       6.47659       6.34081       5.14762       4.89688       4.82253       4.06225       3.29821       2.20981       1.33230      0.770438      0.440045      0.207167      0.116918     0.0544225     0.0234591    0.00889823    0.00383519
  11  18 3173.4105    4.1560  1.0871 11.1277 -0.0053       1.16887  0.0487   0.1105   0.0924    0.4505   0.0000      0.923730   443.4268       7.15348       16.0627      -13.3315      -2.45123       6.55414      0.708834      -1.08203     -0.798249       1.22022      0.958110    0.00145913      0.217363    -0.0671574      0.142382     0.0421024    -0.0111874   0.000856047       5.20354       6.46276       6.55425       6.43181       5.16442       4.69438       3.72501       2.53778       1.91702       1.26209      0.732353      0.411295      0.244258      0.118841     0.0515415     0.0254731     0.0111411    0.00381070
  11  19 3312.3519    3.3931  1.6951 10.2738 -0.0017      0.814499  0.0619   0.0717   0.1103    0.3762   0.0000      0.535878   437.0274     0.0633732      -18.7235      -13.6002      0.333220     -0.229847       4.54359      0.761926      -2.47041      0.375868     -0.709327     0.0902267     0.0119295     -0.288818    -0.0740010     0.0242243    -0.0167003     0.0105265       6.28340       7.31104       7.52229       7.14179       6.44210       5.45408       4.46192       3.28494       2.36040       1.51594      0.953503      0.532058      0.307056      0.152814     0.0726055     0.0315468     0.0131129    0.00454823
  11  20 3451.5905    2.9663  2.4179 10.2210 -0.0001      0.514986  0.0782   0.0518   0.1250    0.1883   0.0000      0.298198   431.3111      -12.0215       13.0222       6.00100      -4.76444      -1.04499       8.28211      -4.48545       1.53152     -0.289616      0.835967     -0.207583      0.499448     0.0272011    0.00852446    -0.0180183     0.0161799   0.000549749       7.97580       9.84322       9.97057       9.39940       8.36987       7.16739       5.44100       3.85117       2.85074       1.87399       1.14781      0.684884      0.372858      0.181851     0.0866184     0.0366717     0.0152867    0.00571568
  11  21 3591.2626    2.5503  3.6283  9.8126 -0.0010      0.801114  0.0981   0.0369   0.1568    0.1386   0.0000      0.182921   438.2091      -13.5237       13.7628      -3.99719      -10.1789       4.01868       6.56918      -3.02820     -0.805507      -2.11985      -2.18325      0.163594     -0.162715      0.271493    -0.0265520     0.0137300  -0.000509827   -0.00388907       9.34859       12.0673       12.0104       11.8175       10.3274       8.42766       6.66377       4.89794       3.35043       2.33051       1.42558      0.843104      0.467775      0.238420      0.111724     0.0501429     0.0200534    0.00704123
  11  22 3731.1262    2.1218  5.2063  9.5241 -0.0023      0.497954  0.1189   0.0268   0.2097    0.1123   0.0000      0.125241   448.4297       22.6962      -2.38271       8.05244      -4.43481      -1.02972      -5.66792      -14.3382       1.97641      0.210723       2.34495       3.60117   -0.00621269   -0.00449640      0.210851    0.00853057     0.0363264   -0.00291236       11.3871       14.7448       14.3986       13.9111       12.4947       10.6485       8.15556       5.95484       4.35078       2.76656       1.87094       1.04393      0.583599      0.283220      0.140940     0.0591020     0.0237718    0.00867624
  11  23 3871.0685    1.7475  7.1009  9.3860 -0.0011      0.441033  0.1465   0.0199   0.2657    0.0867   0.0000     0.0921734   445.1423       14.7875       37.1595       12.1753     -0.685855       3.48292       6.20937      -2.07324       3.82359       5.68377     -0.681884      -2.72680      0.576140      0.163084      0.166677     0.0552152     0.0441259    -0.0107929       13.8153       17.6472       18.0396       17.4417       15.2657       12.5958       9.84654       7.31566       5.16862       3.34163       2.20723       1.24627      0.711181      0.354720      0.176506     0.0761336     0.0302773     0.0107351
  11  24 4011.0582    1.4850  8.6600  9.0891 -0.0017      0.318170  0.1750   0.0160   0.3041    0.0834   0.0000     0.0827410   442.2656      0.675595       4.16498       21.8087      -3.79129      -9.22055       5.09317       12.1408      -13.4165       2.42457       6.30652     -0.947435      0.322292     -0.452439     0.0579363    0.00702906    -0.0442213    -0.0264069       15.8692       19.9324       20.3272       19.2892       17.2828       14.6304       11.7043       8.77930       6.25518       3.97523       2.60793       1.50361      0.811317      0.417193      0.211943     0.0889006     0.0354269     0.0130890
  11  25 4150.9341    1.3113 11.7885  9.0603 -0.0016    -0.0564877  0.2317   0.0128   0.4035    0.0645   0.0000     0.0723844   390.7592      -5.74672      -61.2810    -0.0831202       38.6968       5.89430      -13.1926       4.61034       4.83273      -10.7581      -1.01108      -2.81984       2.33653      0.353780     -0.252400     -0.211624     0.0337867    0.00760766       19.5264       24.8838       25.7280       24.4701       21.9387       18.1306       14.7116       10.7726       7.70095       5.05887       3.28877       1.92291       1.05397      0.546720      0.269279      0.118284     0.0462340     0.0169859
  11  26 4291.4836    1.0905 13.8445  8.9474 -0.0026    -0.0748969  0.3014   0.0106   0.4866    0.0610   0.0000     0.0767076   492.6273      -37.9267      -4.30629      -48.9734       62.7144       22.5669       1.69924      -38.8486       25.5061     -0.429762     -0.410324       3.48390       2.02672      0.931517     -0.656431    -0.0795832     0.0126795    -0.0193836       23.0255       30.9043       30.6484       29.0354       27.3016       21.8106       18.4275       12.7647       9.70370       6.21512       4.13453       2.36583       1.32203      0.690007      0.316046      0.148451     0.0545825     0.0207257
  12  10 2093.6809    0.6432  0.6536  8.9492 -0.0004       5.65649  0.0375   0.0212   0.0683    0.1267   0.0000       1.41264   443.1421      -6.96522       10.9219       3.58917       2.44622      -2.24584     -0.222209      -1.04481       1.08809     -0.213916     -0.390316     0.0675665     0.0519264    -0.0221717   -0.00396002   -0.00179306    -0.0106722   -0.00898875       3.84845       4.60493       5.03354       4.66683       4.32498       3.47241       3.07420       2.40703       1.63921       1.21066      0.798629      0.436792      0.271633      0.174665     0.0854391     0.0357885     0.0199430    0.00904910
  12  11 2235.8555    0.9760  0.7331  8.8865 -0.0053       3.60094  0.0349   0.0295   0.0669    0.1947   0.0000       1.02599   435.3455      0.775817       13.6381      -7.35927      -3.82016     -0.154211       1.04246       3.82837    -0.0727763      0.135634      -1.20171      0.683509     0.0880459      0.125099    -0.0265954    -0.0496953     0.0106971   -0.00209717       3.74870       4.83498       4.68122       4.63387       4.44900       3.43045       2.88450       2.12009       1.64198       1.09461      0.699530      0.449856      0.267322      0.148087     0.0801693     0.0369863     0.0158038    0.00634639
  12  12 2376.3972    1.2659  0.9010  9.5999 -0.0075       3.17494  0.0513   0.0362   0.0830    0.2281   0.0000       1.14282   433.7985      -1.51369       7.75672      -6.00595      -10.9325     -0.757203      -6.13947      0.782839     -0.235282     0.0605618      0.975059      0.724269      0.734738    -0.0628321      0.135176    -0.0497319     0.0224575    0.00724063       5.44692       6.63302       7.08095       6.12008       5.95270       4.89059       3.91163       3.40834       2.34311       1.55469      0.976800      0.531351      0.350963      0.176179     0.0992811     0.0523991     0.0186513    0.00922095
  12  13 2515.4950    1.7128  0.9842  9.9222 -0.0053       2.56130  0.0569   0.0483   0.0771    0.3488   0.0000      0.968633   432.9469     -0.602500       6.98864      -1.46805     -0.370500       5.47124     -0.416537     -0.119263      -1.52994      -4.30134     -0.337346      0.306700     -0.597435    -0.0888998     0.0551178    -0.0713019    -0.0555474    0.00817592       5.03145       6.41722       6.05472       6.72848       6.19232       4.75419       3.92238       3.32285       2.16324       1.66241       1.13306      0.724439      0.436791      0.206079      0.120013     0.0602989     0.0283172     0.0115137
  12  14 2654.6169    2.1667  1.0295  9.4840 -0.0021       1.80544  0.0477   0.0571   0.0820    0.6206   0.0000      0.946666   443.3976      -4.05465       10.6922      -1.68962      -1.13525      -7.18655       5.25877      -1.17639      -2.38852      -2.49088      0.653982    -0.0897709     -0.168278      0.317336     0.0350370  -0.000420255    -0.0205976   -0.00675907       4.23799       5.18041       5.28507       5.36608       4.95844       4.02396       3.43799       2.49328       1.90740       1.26042      0.837038      0.587111      0.315670      0.171698     0.0892883     0.0517454     0.0193787    0.00875781
  12  15 2794.5485    2.8049  0.8656 10.6457 -0.0021       2.41443  0.0402   0.0808   0.0776    0.3132   0.0000      0.893143   441.0845      -2.94536       15.1622       10.5353      -3.27964      -7.62677      -1.06150       2.43265     -0.576950     -0.926344     -0.729191     -0.161802     -0.225183     0.0260604    -0.0180930     0.0284154   -0.00249804   -0.00860453       3.59939       4.81040       4.54593       4.98628       4.18938       3.75098       3.18580       2.66194       1.58390       1.36127      0.880533      0.474549      0.284566      0.195720     0.0864259     0.0379365     0.0220404     0.0111035
  12  16 2934.3970    3.5456  0.8580 11.4645 -0.0043       1.64513  0.0529   0.1040   0.0732    0.2604   0.0000       1.01203   436.0949      -7.98128       16.8201      -3.58716      0.272998      -6.71582      -2.42317      0.743461      -2.78434      0.408250    -0.0170671     -0.714927   -0.00346963    -0.0916480    -0.0492573     0.0551007    -0.0103544   -0.00227046       6.06422       6.95426       7.65209       7.93693       6.61223       4.84645       4.12880       3.34960       1.90912       1.19470       1.03337      0.700440      0.321195      0.152082     0.0929054     0.0589399     0.0289433    0.00976260
  12  17 3073.8456    3.9925  0.9269 11.2540 -0.0025       2.29765  0.0412   0.1107   0.0781    0.3197   0.0000      0.836534   438.0799      0.367256       9.30773       1.19473      -3.65653      -5.40917      0.455962     -0.400935      0.609832     0.0212550    -0.0732091      0.145492     -0.502429     0.0100758      0.206185     0.0785879     0.0162127   -0.00426668       4.23372       4.98399       5.47588       4.90223       4.76473       4.15960       3.11107       2.30024       1.72273       1.18590      0.818617      0.519168      0.293167      0.157793     0.0806319     0.0395622     0.0162597    0.00705882
  12  18 3213.2618    3.7488  1.4171 10.8724 -0.0035       1.67074  0.0516   0.0818   0.1001    0.3152   0.0000      0.630409   443.6826      -12.0190       11.0774       11.6381       5.58359     -0.801443      -1.73500       1.98983      -1.41007      0.762270     -0.225322      0.147913      0.163999    -0.0458032    -0.0538495    -0.0339336    -0.0188129    0.00987058       4.71014       5.95868       6.01752       6.09150       5.24851       4.60221       3.66883       2.88397       2.05586       1.35881      0.952590      0.580064      0.330681      0.183101     0.0948145     0.0479685     0.0219423    0.00912663
  12  19 3352.7621    3.4150  1.7931 10.8158 -0.0033       1.13983  0.0618   0.0669   0.1067    0.2057   0.0000      0.479183   444.8143     -0.881306       11.2338       7.01500       5.64349       1.94194       2.24726      -2.66331      -1.00269     -0.365881      0.406620      0.851611      0.206686    -0.0531539    -0.0191566    -0.0799819     0.0158193    0.00663592       5.72854       6.79727       7.02277       6.84974       6.44686       5.51042       4.32051       3.19051       2.38878       1.67931       1.11953      0.726997      0.407534      0.231311      0.116068     0.0547354     0.0251101     0.0100997
  12  20 3492.3704    2.8745  2.5280 10.3156 -0.0017      0.580154  0.0745   0.0483   0.1299    0.1564   0.0000      0.297044   428.0811       7.62457       25.4643      -6.06380     -0.796635      -4.75141     -0.651605    -0.0719892      -4.86207      -1.80711       2.30619     -0.458021     -0.469505      0.343335    0.00316490     0.0141513    -0.0125595    -0.0104067       6.53575       8.29487       8.61188       8.23541       7.53802       6.31391       5.12646       3.94358       2.94804       1.93742       1.30050      0.781792      0.475880      0.253071      0.137973     0.0665750     0.0291359     0.0120812
  12  21 3632.5144    2.3380  3.9214  9.8726 -0.0047      0.556732  0.0953   0.0316   0.1623    0.1098   0.0000      0.154992   434.8604      -4.09703      -15.2983      -11.2265       8.25374       3.48840      -3.12801       14.1111       2.03205       1.76824     -0.907065       2.06775     -0.612495     -0.185050     -0.175246     0.0995189    -0.0222174    0.00370408       8.46770       10.9271       11.0454       10.4804       9.75245       8.29053       6.76954       5.15534       3.81991       2.55299       1.73759       1.03595      0.618341      0.337029      0.173562     0.0823425     0.0371824     0.0153248
  12  22 3772.9782    2.0137  5.6511  9.7076  0.0000      0.705603  0.1222   0.0243   0.2132    0.0861   0.0000      0.113878   437.4316       11.2833       22.2322      -7.75714      -8.26999       18.2887       9.69785       5.97468      0.760381       1.84749      0.194188     -0.810601      -1.31682      0.522018      0.102206     -0.149827    -0.0555560     0.0347617       10.7090       13.9610       14.2072       13.9693       12.3739       10.5457       8.47989       6.26544       4.67153       3.18314       2.10347       1.31692      0.755192      0.429948      0.221676      0.102579     0.0493690     0.0194202
  12  23 3913.1550    1.6699  7.4413  9.3656 -0.0001      0.311332  0.1510   0.0183   0.2597    0.0852   0.0000     0.0924858   451.1811       8.07346       36.9466      0.280319       4.91139       9.63049       10.3550      -7.49407      -1.41083      -3.78388      -4.17544      0.558846      0.696992     -0.753118     -0.674974     0.0487214     0.0666358     0.0154500       12.7709       15.9852       16.1683       16.3783       14.5660       12.3318       10.3014       7.70699       5.69965       3.85861       2.68026       1.60261      0.969809      0.513214      0.270707      0.135143     0.0583211     0.0257845
  12  24 4053.7507    1.4197 10.7573  9.0678 -0.0007      0.266711  0.2012   0.0138   0.3515    0.0735   0.0000     0.0700681   438.2965       2.50489       43.8051      -27.8115       30.7719      -9.44851      -10.5967      -23.9707     -0.110911      0.689518      -1.59258    -0.0755545      0.635406      0.748143     -0.566064      0.146121    -0.0212493    -0.0361295       16.5928       20.9061       21.1338       20.6061       18.4477       15.9012       13.3093       10.1509       7.49797       5.02202       3.43595       2.03913       1.22150      0.661921      0.345995      0.170762     0.0755582     0.0322683
  12  27 4475.6271    0.8434 18.1500  9.0123 -0.0037     -0.130867  0.4599   0.0077   0.6799    0.0469   0.0000      0.101251   465.3928      -26.3757       41.2102      -69.6251       33.5025       26.5284       17.5851      -14.2733       9.45639       5.07426      0.657368      -2.09304       2.27968      -1.84819     0.0115226      0.422924      0.169831      0.130904       27.6510       35.6195       37.1977       35.0964       32.8232       28.2738       23.2669       17.7813       13.5188       9.00329       6.35124       3.81673       2.33944       1.27395      0.679127      0.329615      0.144298     0.0597033
  13  11 2271.1800    1.0116  0.9090  8.6712 -0.0013       2.64651  0.0429   0.0263   0.0715    0.2574   0.0000      0.936478   436.5416      -6.77686       12.0249       2.92454      -1.99465     -0.249029     -0.404112      -1.22046       1.33695     -0.611422      -1.30959     -0.474954      0.602563     0.0991673   -0.00456869    -0.0394444    -0.0226879   0.000588585       4.54572       5.51381       5.76633       5.66846       5.30747       4.47315       3.44028       2.55076       1.89540       1.38209      0.924943      0.626062      0.388732      0.224087      0.124595     0.0637447     0.0300902     0.0137311
  13  12 2411.9042    1.4055  0.9332  9.6928 -0.0096       2.76070  0.0454   0.0391   0.0773    0.2438   0.0000      0.930354   433.9858      -4.39609       12.3066      -1.41536       6.10069      -2.75577      -5.00484      -2.94962      -3.12753       1.18404       1.09532     -0.335513      0.604913    -0.0661358    -0.0303571      0.139929     0.0627075   -0.00580946       4.72884       6.15745       6.62630       6.52497       5.56423       4.72292       3.50570       2.81168       2.08283       1.40450      0.908131      0.586553      0.365541      0.209211      0.128128     0.0641132     0.0345755     0.0147765
  13  13 2551.7617    1.8522  0.9914  9.7391 -0.0040       2.27035  0.0416   0.0479   0.0831    0.3299   0.0000      0.952698   434.0668       1.80471       11.4855       1.03948       4.81145      -1.50500      0.105658       1.55952     -0.784406       1.45914      0.628159      0.516160     -0.198056      0.278298     0.0278217      0.141477     0.0158049   -0.00217671       3.65463       4.53820       4.81794       4.59362       4.35983       3.73994       3.07866       2.34922       1.84527       1.27844      0.863948      0.582315      0.339748      0.208675      0.120416     0.0599251     0.0289010     0.0143280
  13  14 2691.6889    2.4207  1.0941  9.7170 -0.0025       1.72289  0.0492   0.0583   0.0839    0.5511   0.0000      0.912817   435.7606      -2.51377       15.9481      -1.96983      -1.59542       1.22992       2.83506      -2.37468      0.911788      0.810204     -0.204275      0.148161      0.354652      0.179540      0.122909    0.00661597    -0.0498314    0.00209812       4.24748       4.99407       4.99094       5.28452       4.87833       4.25878       3.24932       2.64697       2.09189       1.47437       1.00799      0.628623      0.391375      0.246522      0.148527     0.0717473     0.0329717     0.0158480
  13  15 2832.1963    3.1753  0.8173  9.7515  0.0027       1.44252  0.0386   0.0846   0.0643    0.7680   0.0000      0.812768   434.3292      0.579367       9.62948       6.71706     -0.161254      -3.94636     -0.522455       1.42591      0.542731      0.332683     -0.546933       1.06938     -0.140846    -0.0987920     -0.151942     0.0393508     0.0163644     0.0173818       3.55822       4.44440       4.91694       4.81336       4.29458       3.51996       3.01098       2.36595       1.70611       1.09996      0.877436      0.524185      0.351342      0.176279      0.113324     0.0533747     0.0302773     0.0143717
  13  16 2972.5424    3.6895  0.9223 10.8714 -0.0045       1.08843  0.0429   0.0955   0.0696    0.4470   0.0000       1.17945   442.6826       7.56769       18.5605       2.49755      -8.48698      -4.59708       1.55293     -0.927515      -1.60655     -0.641546      -1.51844   0.000210536     -0.396792      0.331116     0.0504843    -0.0597070    -0.0300668    -0.0153250       3.87985       4.79531       4.60988       4.58786       4.30798       3.88781       3.07525       2.59013       1.87597       1.31652      0.931166      0.592899      0.363864      0.208926      0.112537     0.0568354     0.0273601     0.0136552
  13  17 3112.4242    3.8753  1.0342 10.6573 -0.0014     -0.304049  0.0447   0.0952   0.0755    0.5020   0.0000      0.986940   433.6457       3.63738       15.2201     -0.731299       6.61992      -1.53245      -6.70739      -2.25555      -1.81864     -0.268937      0.910101     -0.991204    -0.0794209      0.190543    -0.0437179     0.0481503    0.00328122     0.0190268       4.20581       5.06210       5.30730       5.39943       4.72730       4.02119       3.65516       2.52824       1.93353       1.29109      0.975405      0.610211      0.371166      0.212505      0.118981     0.0612935     0.0287136     0.0134160
  13  18 3252.2307    3.6741  1.4065 10.7491 -0.0062     -0.200187  0.0547   0.0802   0.0930    0.3203   0.0000      0.539171   441.1438      -6.11924       3.56098       8.87481       5.30745      -8.37039      -9.97028      -2.64296      0.230659      0.684306      0.520188     -0.798342    -0.0234488     -0.304408      0.253301      0.166074     0.0338560     0.0172810       4.56764       5.73774       6.11828       5.43031       5.24721       4.47642       4.02284       3.23197       2.30211       1.71588       1.12188      0.658074      0.427286      0.251161      0.130475     0.0703787     0.0355880     0.0146005
  13  19 3392.3286    3.2096  2.0923 10.6342 -0.0029      0.216472  0.0676   0.0565   0.1097    0.1754   0.0000      0.332909   431.8676      -17.5785       18.0590       8.65377      -4.60478       5.34847       9.20753      -3.64912       2.00414      -2.20449      0.681561     -0.574538    -0.0834182     -0.129587      0.131624   0.000252185     0.0700314   -0.00962350       5.79052       6.96483       7.23299       7.28408       6.71612       5.49976       4.74979       3.75184       2.90940       1.99416       1.36639      0.857728      0.538076      0.311843      0.182750     0.0940438     0.0468299     0.0219027
  13  20 3532.6154    2.6600  3.2849 10.1760 -0.0011      0.327777  0.0854   0.0381   0.1419    0.1168   0.0000      0.198668   439.0791      0.996151       1.24306      -8.96337      -12.4001      0.661457     -0.424769     0.0403399       2.37759      -4.44893     -0.704915      0.879167      0.100933      0.269441      0.353745    -0.0347131    -0.0239110    -0.0199903       7.36275       9.09326       9.23808       9.10216       8.43998       7.61058       6.13313       4.67085       3.56135       2.47925       1.77502       1.16201      0.735906      0.403463      0.216241      0.117549     0.0563811     0.0252580
  13  21 3673.0513    2.2263  4.3752 10.0892 -0.0007      0.196481  0.1006   0.0287   0.1758    0.0878   0.0000      0.143763   443.5962      -14.8023       18.7866      0.580733       15.4334      -8.75927       4.72625      -3.34795     -0.640698      -2.59770      -1.48341      0.713179      0.398042      0.923229     -0.204986     -0.100544    -0.0872969     0.0151592       8.46834       10.9322       11.1240       11.1611       10.1483       8.62152       7.16138       5.61586       4.24817       2.99863       2.04147       1.29373      0.802850      0.471238      0.272037      0.136290     0.0667667     0.0319833
  13  22 3813.8343    1.8828  6.5576  9.5417 -0.0012      0.306184  0.1341   0.0204   0.2232    0.0809   0.0000     0.0872245   425.3301       10.2119       31.0318      -9.03076       3.31446      -6.68386       12.2669       1.97491       5.63235      0.143438      -2.82300      -2.85444      0.418982     -0.894163      0.210298     -0.211879     -0.105976   -0.00898350       10.3720       13.4810       13.8622       13.9202       13.0177       10.7682       9.33803       7.22095       5.52605       3.73253       2.77488       1.72884       1.13542      0.612508      0.354414      0.184451     0.0942239     0.0429039
  13  23 3954.4127    1.6020  8.2876  9.3952  0.0003      0.376580  0.1558   0.0165   0.2856    0.0698   0.0000     0.0822459   461.3260       31.8331      -3.71188       2.89329       29.4243       3.04603      -21.2544      -15.0513       8.80888       6.12527      -5.59136       3.48810      0.761459     -0.194965      -1.12433     -0.530968      0.168972     0.0283352       11.9566       16.3140       16.1155       16.6167       14.7589       13.0388       10.5930       8.44759       6.28807       4.53380       3.08615       1.93766       1.22832      0.714179      0.405164      0.205212      0.100053     0.0449831
  13  24 4095.0362    1.3674 11.6400  8.9737 -0.0014     0.0355488  0.2112   0.0126   0.3660    0.0725   0.0000     0.0685563   457.1573       14.2270       29.4753       16.4625      -10.3108      -10.6130      -6.62527       1.71465      -4.48024       19.0722       1.50416       3.06653      -1.32201      0.488406       1.34626      0.197149     -0.267345     0.0192377       15.1899       19.2165       20.1078       19.7876       18.3798       15.7898       13.4733       10.4649       8.24683       5.66919       4.02535       2.47352       1.60615      0.920146      0.523503      0.274299      0.131505     0.0622061
  13  25 4236.9657    1.1666 13.5751  8.9462 -0.0028     0.0986185  0.2692   0.0103   0.4368    0.0610   0.0000     0.0727320   441.0519       28.3469       78.8096      -4.90186       2.89514      -3.46385      -30.2095      -17.4733      -5.72194      -6.67294      -5.56318     -0.176773       2.26721       1.59834     -0.179678     -0.681743    -0.0806835    -0.0415946       17.5601       22.8145       23.8234       23.4102       22.0982       18.6131       16.0308       12.0612       9.47751       6.57576       4.73084       2.98605       1.95289       1.10563      0.617408      0.332812      0.156172     0.0741050
  14  10 2162.6268    0.7836  0.7283  9.0185 -0.0067       4.95600  0.0393   0.0232   0.0701    0.1398   0.0000       1.15074   438.3482      0.284939       13.6441       3.93151       4.97426      -5.83792      0.476434     0.0682333      0.621534       1.39381      -1.82599      0.207616     -0.935523      0.438681      0.150067      0.100594     0.0139431    0.00160405       3.09120       4.80475       4.41674       4.63897       4.22360       3.77773       3.31091       2.57249       2.21151       1.61022      0.999276      0.759995      0.425938      0.298129      0.151061     0.0941010     0.0413164     0.0222381
  14  11 2305.7862    1.1466  0.8591  8.9915 -0.0013       3.19921  0.0388   0.0294   0.0705    0.2211   0.0000      0.904947   435.0955      -5.80317       14.9484      -2.62096      -2.74537      -3.84966      -2.00788       2.06767     0.0448216      -1.67945     -0.703062      0.805986     0.0460290     -0.337800     0.0900931     0.0202265   -0.00195752     0.0124695       3.66215       4.45479       4.17700       4.24102       3.97208       3.78541       3.15051       2.63229       1.96888       1.58592       1.03121      0.694986      0.453679      0.271038      0.152590     0.0848857     0.0437974     0.0219316
  14  12 2446.8367    1.5104  1.0349  9.3423 -0.0067       4.01883  0.0476   0.0360   0.0750    0.2855   0.0000      0.841109   439.1838       14.4414       9.26913      -7.68345       1.18181      0.291654      -4.28139      -1.53965      0.677226      0.696387      -1.65130     -0.312819     -0.237326     -0.136502     -0.211609      0.119390     0.0245605     0.0305519       3.68322       5.06749       4.84791       4.92112       4.71500       4.04231       3.58711       2.76612       2.15096       1.59015       1.14681      0.734672      0.487195      0.297800      0.169641     0.0940268     0.0477239     0.0241224
  14  13 2587.3965    1.9240  1.2263  9.5940 -0.0005       3.23347  0.0512   0.0433   0.0846    0.3251   0.0000      0.913438   434.0729       3.03262       11.2668      0.451903       5.25314      -2.58437       2.14815      0.402582       1.23015    -0.0976675     -0.394101      -1.14230     -0.162762      0.284475      0.223091     0.0741850    -0.0643152     0.0233890       3.93126       4.56795       4.88473       4.96779       4.94266       4.20842       3.24965       2.67085       2.21852       1.67653       1.17672      0.714541      0.464987      0.311186      0.199546      0.111724     0.0575927     0.0277683
  14  15 2869.2619    3.2981  0.7881 11.1476 -0.0007       1.32870  0.0362   0.0877   0.0615    0.2934   0.0000      0.751889   437.1816      -2.12372       14.2014       3.04761      -5.76660      -7.48205      -6.08402      -1.52386    -0.0715476      -1.39322     -0.359115      0.209939      0.309941    -0.0569602      0.137235    -0.0459332    -0.0484547    -0.0115119       3.17837       3.90121       4.10062       4.33030       4.09527       3.30572       2.91608       2.43816       1.84715       1.25710      0.921863      0.652009      0.397900      0.235110      0.139918     0.0818738     0.0427712     0.0230384
  14  16 3010.1487    3.7797  0.9725 10.3671 -0.0047       1.09165  0.0604   0.0951   0.0694    0.8199   0.0000       1.14913   441.4113      -1.78387       9.52822       2.38671       1.15489      -2.48052      -3.13500     -0.749575    -0.0899599     -0.493283       1.10712      0.462804     -0.449773     -0.294584    -0.0201856      0.139091    -0.0194819    0.00727509       6.31029       7.97838       6.64030       4.89709       4.38082       5.23319       5.43614       4.88415       3.91723       2.90086       1.83171       1.11214      0.643406      0.360787      0.176319     0.0945615     0.0470795     0.0215181
  14  17 3150.4728    3.9758  1.1271 10.8412 -0.0014     -0.187072  0.0444   0.0922   0.0851    0.5211   0.0000      0.843481   433.7629      0.773701       14.7540       4.56105       5.28829      0.187583      -3.10072       1.76465       2.69119       1.03273      0.199847     -0.426923      0.988418      0.243643    -0.0243282     -0.130047     0.0184845    -0.0199468       3.67277       4.76040       5.30849       5.14579       4.69646       4.06790       3.24062       2.55847       1.90575       1.46032      0.959516      0.626431      0.456448      0.272066      0.140233     0.0873400     0.0497287     0.0230184
  14  19 3431.3810    3.0439  2.3275 10.4815 -0.0021      0.478155  0.0660   0.0498   0.1175    0.1806   0.0000      0.292806   439.0368      -3.65218       20.0006      -5.09398      -8.94377     -0.974395       8.26206      -1.90257      0.212742      -5.46969       2.02051     -0.409859     -0.609867     -0.462460    -0.0329890    -0.0980728   -0.00788661   -0.00311027       5.17500       6.45863       6.69034       6.54184       6.09886       5.61449       4.77862       3.76413       2.94730       2.08613       1.56628       1.03189      0.696359      0.404699      0.236791      0.130237     0.0652610     0.0340841
  14  20 3572.2427    2.5866  3.2957 10.0703 -0.0015      0.730034  0.0806   0.0358   0.1386    0.1290   0.0000      0.180919   431.9529      -12.6277       8.73292      -12.8307       10.7185      -4.05550      -2.00463      -4.36779       3.25798      0.259426     -0.711581      -1.67592       1.90863      0.111670      0.101471      0.385478      0.214896    0.00383649       6.09573       7.72999       8.10977       8.12593       7.38322       6.78719       5.71859       4.45048       3.49807       2.63255       1.78216       1.23270      0.805368      0.489150      0.282387      0.160008     0.0838344     0.0409395
  14  21 3713.1946    2.1540  4.7390  9.8339 -0.0008      0.498371  0.1026   0.0256   0.1758    0.0943   0.0000      0.126343   445.2966      -3.66272     0.0889222       21.6125      -2.64773      -7.82826       1.42821      -8.86023       1.32223      -3.50089      -4.38993      -1.13366    -0.0640618      0.137373    -0.0580861    -0.0699669   -0.00165007     0.0703091       7.47875       10.1133       10.1310       10.2093       9.73713       8.78588       7.02018       5.76960       4.44643       3.19535       2.34259       1.58106       1.05155      0.629638      0.372746      0.199756      0.108362     0.0527783
  14  22 3854.3047    1.8211  7.1837  9.3954 -0.0004      0.382502  0.1302   0.0184   0.2386    0.0830   0.0000     0.0808372   442.7228      0.419284      -3.78422      -14.9579       7.80093       12.6527      -6.30099      -7.30419      -8.80337       3.70240     -0.638696      -1.20226     -0.853606     0.0829761      0.306734      0.276681      0.201625     0.0306986       9.67568       12.6154       13.1219       13.3231       12.3744       10.7111       9.07683       7.24041       5.53472       3.98604       2.89381       1.96891       1.27012      0.783050      0.453558      0.247854      0.134925     0.0659434
  14  23 3995.3984    1.5036  9.2998  9.2166  0.0006      0.322358  0.1651   0.0144   0.2949    0.0739   0.0000     0.0704619   454.8383       3.87698       18.8969       8.33579      -5.69973      -1.42281       6.75630      -16.0229      -1.39760     -0.629465      -1.49585      -1.54540     -0.567360      0.187738     -0.980911     -0.168943      0.184525    -0.0331046       12.0335       15.3481       15.9979       15.9455       14.9366       13.0211       11.3719       8.93716       7.14916       4.97361       3.74025       2.41442       1.62527      0.966021      0.571508      0.309953      0.168259     0.0830934
  14  24 4137.2960    1.2994 11.8663  9.1676 -0.0013      0.262995  0.2157   0.0117   0.3810    0.0618   0.0000     0.0734528   427.0279       9.44493       10.1371      -9.98679      -17.7208       20.2766       2.81828      -10.1122      -2.39014      -15.5086      -6.33859      -2.85378      0.984762      0.433420      0.308991     -0.147347    -0.0181294     -0.146442       14.3931       18.3860       19.6535       19.5974       18.0841       15.9842       13.3883       10.8669       8.36488       6.22166       4.38198       2.89421       1.90923       1.16662      0.686556      0.378770      0.204382     0.0996586
  15   8 1902.3408    0.4370  0.3952  8.8349 -0.0018       9.27572  0.0275   0.0185   0.0486    0.0808   0.0000       2.14556   434.2306       1.59601       15.2902      -2.18385     -0.489794     -0.468698       1.20152       1.33301      -1.70734      0.808732       1.15404      0.240027      0.121628     -0.112132     -0.160896     0.0798809     0.0278825    -0.0131343       2.67906       3.32761       3.31563       2.95476       2.95130       2.87895       2.60377       2.08401       1.63230       1.19825      0.966258      0.670234      0.431925      0.293140      0.174932     0.0983392     0.0501055     0.0278289
  15   9 2049.7152    0.6261  0.6740  8.7375 -0.0099       7.02287  0.0452   0.0215   0.0623    0.1356   0.0000       1.24752   437.9377     -0.825883       8.64554      -1.73272       2.40119       4.15315       4.09650     -0.469199       3.28852       1.92398       1.01218     -0.677962     -0.331528      0.136328     0.0498223    -0.0952790    -0.0187860     0.0534880       3.67539       6.28245       3.84013       5.63327       3.82109       5.12459       3.75528       3.74426       1.88234       2.13427       1.09746       1.12464      0.710012      0.549489      0.241571      0.148945     0.0680491     0.0444096
  15  11 2339.5140    1.2034  0.9412  8.1153 -0.0030       2.23493  0.0395   0.0279   0.0671    0.4362   0.0000      0.832276   439.3239     -0.859078       12.3827      -1.11599      -7.40428      0.516642       1.21914     0.0290709      -1.02550       1.76522     -0.896282      0.159864      0.963165      0.318871   -0.00874480      0.111603     0.0670180    -0.0607904       3.12268       3.75785       4.20542       3.90513       3.97843       3.50967       3.00899       2.56541       1.92287       1.38120       1.07944      0.797210      0.508696      0.353114      0.188489      0.106604     0.0639091     0.0308606
  15  12 2481.0349    1.6332  1.0912  9.2626 -0.0009       1.87037  0.0422   0.0371   0.0817    0.3382   0.0000      0.785652   441.7677       2.75395       10.3615     -0.996559     -0.332615       3.23142       3.97151      -2.34976      0.231216     -0.850521      -1.21513    -0.0402559     -0.583529     -0.252617      0.164315    -0.0132874     0.0480157   -0.00290684       3.55914       4.84608       4.66087       4.60214       3.95559       3.76414       3.34772       2.97420       2.33211       1.78796       1.24418      0.824105      0.532661      0.311340      0.196408      0.107649     0.0611237     0.0306236
  15  14 2764.1377    2.7437  0.9272 10.5148 -0.0022       2.74563  0.0384   0.0667   0.0681    0.2951   0.0000      0.849975   441.8235      -1.14958       22.0594      0.120378      -4.02708       3.19256      0.623803       3.52090      0.574371      -1.23345      0.862750      0.217335      0.356196     0.0947322      0.138591     -0.106359     0.0435517    0.00494110       3.22844       3.97394       4.04361       3.75594       3.82743       3.55509       2.99069       2.57573       1.89776       1.41441       1.07743      0.734033      0.532895      0.321565      0.191582      0.107064     0.0567160     0.0300596
  15  15 2905.7748    3.4779  0.9663 10.3711  0.0000       1.22251  0.0405   0.0803   0.0665    0.5467   0.0000      0.824424   439.6004      0.239555       19.6781       1.24405      -8.63170      -9.00528      -3.08181      -3.44055     -0.365407       2.81595       1.41445     -0.681559     -0.102458    -0.0645642    -0.0812636    -0.0259082   0.000330962     0.0193587       3.15220       3.76951       4.12999       3.94948       3.84381       3.61547       3.04016       2.51560       1.86507       1.45557       1.13020      0.728148      0.530334      0.326679      0.200015      0.120137     0.0631744     0.0317961
  15  16 3047.0732    3.9557  0.9292 11.1213 -0.0043       1.27473  0.0349   0.0984   0.0748    0.4329   0.0000      0.810927   437.4247      -3.79909       12.2117      -6.00196     -0.335247       2.61289      -6.31607       1.06795      -1.77660     -0.971157      -1.84938    -0.0807332     -0.459789     -0.571280     -0.145221     0.0153644    -0.0371840     0.0100110       3.05775       3.74070       3.87771       3.78075       3.68629       3.29562       2.80068       2.26559       1.76094       1.29983      0.963860      0.667155      0.456924      0.286272      0.168226     0.0989202     0.0547970     0.0276354
  15  17 3188.0113    4.0296  1.0885 11.7921 -0.0024       1.03334  0.0517   0.0942   0.0731    0.2875   0.0000      0.856402   437.9153      -2.97335       18.1082      -1.83349      0.819086      -1.82184     0.0766575       3.06960      0.786691      -1.09154      -1.07667     -0.403605     -0.340687      0.274203   -0.00554785     0.0128259     0.0430303    -0.0219829       3.54387       4.61376       4.87212       4.67373       4.69296       4.14739       3.58137       2.79864       2.25604       1.62599       1.24768      0.874870      0.604306      0.362360      0.231800      0.138110     0.0727757     0.0355850
  15  18 3328.7646    3.4370  1.7016 10.6757 -0.0001      0.836902  0.0563   0.0627   0.0967    0.3180   0.0000      0.459792   439.9927       5.27869      -2.83031      0.975222      -10.8019      -3.39807      -2.58241       1.45638     -0.822181      -3.39797      0.726013      -1.33576     -0.842343      0.154831      0.235069     0.0377534    -0.0247432     0.0266267       4.21591       5.26969       5.37488       5.79775       5.51774       4.74826       3.93500       3.15978       2.57559       2.01528       1.43217      0.945295      0.605767      0.401894      0.257439      0.157820     0.0879368     0.0450811
  15  19 3469.8862    2.9321  2.5234 10.5915 -0.0027      0.783263  0.0742   0.0455   0.1219    0.1560   0.0000      0.299462   447.2780      -13.5903       16.0032      -2.05306       4.56459     -0.851887       6.07583      -3.61452      -5.33739     -0.882293       3.57949     -0.284603      0.644758      0.800594     0.0565825     -0.144158    -0.0173470   -0.00706015       5.88371       7.08737       7.10854       6.97961       6.52616       6.06812       5.54826       4.51922       3.46464       2.55358       1.92601       1.34862      0.933396      0.583649      0.339894      0.188109      0.101437     0.0542667
  15  20 3611.1824    2.4451  4.0282  9.9293 -0.0001      0.319182  0.0898   0.0303   0.1547    0.1167   0.0000      0.152284   435.5825      -5.47597       1.82145       12.8042       9.69078      -11.2033      -4.79665     -0.752273       2.22180       1.73641      0.463868       1.88230    -0.0869148     -0.129810     -0.214837     0.0791188     0.0507672   -0.00514933       6.47062       8.50997       8.65900       8.29780       7.72055       6.98189       6.47070       5.32871       4.37407       3.26688       2.35512       1.57361       1.04692      0.656496      0.386795      0.222254      0.125621     0.0640349
  15  21 3752.6736    2.0707  5.4523  9.6292 -0.0009      0.414455  0.1092   0.0223   0.1803    0.0904   0.0000     0.0998005   437.9858      -5.59581       33.5133       2.69470      -8.35379      -3.99292       1.81060       6.00218      -2.67978      -4.02277      -3.10438      0.252591     -0.326547      0.430651     0.0210986      0.261135     -0.125268      0.135879       7.90130       10.1424       10.5373       10.4815       10.0031       9.05752       7.74658       6.11752       4.77609       3.66167       2.64721       1.83813       1.29832      0.781007      0.498187      0.276374      0.156910     0.0812284
  15  23 4036.2234    1.4701 10.8366  9.1424 -0.0019      0.358515  0.1855   0.0127   0.3198    0.0661   0.0000     0.0638106   428.7327       7.33497       29.4094      -7.60523      -7.69400       31.5985       5.28514      0.638792       3.07056       11.1678       6.86674      -1.69035     -0.324657       1.95879       1.19491     -0.466657      0.319044     0.0985639       11.6830       15.6080       16.3391       16.6397       15.4602       14.0038       11.8233       9.63517       7.57049       5.66885       4.19655       2.87265       1.99242       1.24122      0.776978      0.441134      0.245570      0.129596
  15  24 4177.6689    1.2478 13.3507  9.0211 -0.0000      0.322612  0.2386   0.0104   0.3936    0.0604   0.0000     0.0711362   413.3672      -20.3103       28.0350       6.75277       3.38572       6.03682       2.97035       10.4580       5.15209       2.61753      -7.32937       3.12008       3.34895      -2.10871      0.267155     -0.439322      0.368235      0.229102       14.4903       18.8014       19.2099       19.1903       18.1489       16.6449       14.6265       11.6176       9.37316       6.93727       5.28519       3.53296       2.47889       1.54351      0.950972      0.538985      0.300303      0.155271
  16   8 1933.1994    0.4738  0.5332  8.6726 -0.0024       7.36146  0.0325   0.0163   0.0547    0.0975   0.0000       1.55084   434.3513      -5.28972       9.38354      0.764137      -1.57332      -3.35402      -1.83777       1.38229     -0.360277     -0.592336      0.325766      0.347945      0.352680      0.242162     -0.361296     0.0489001      0.101552    0.00618665       2.62067       3.87516       4.13740       4.12377       3.98434       3.55224       2.81099       2.51964       1.70436       1.46171      0.900079      0.821402      0.481653      0.367941      0.201143      0.148572     0.0677092     0.0423168
  16   9 2081.6467    0.6500  0.5724  8.8462  0.0016       5.01739  0.0311   0.0197   0.0557    0.1163   0.0000       1.25145   437.5425      -2.32799       11.3676      -3.08906      -3.37226       1.11781      -2.26382     -0.671110      0.518724      0.817377      0.392099     -0.542600     -0.255335     -0.283751      0.247126     -0.157344    -0.0347086    -0.0364933       3.11766       4.02055       3.18979       3.38831       3.37214       3.64036       3.21050       2.64264       1.52731       1.21699      0.918374      0.831615      0.686498      0.479531      0.274774      0.151881     0.0838688     0.0387199
  16  10 2228.4194    0.9471  0.8451  8.6749 -0.0007       3.90674  0.0400   0.0233   0.0606    0.2350   0.0000      0.926608   437.9816       3.40628       13.6305      0.917964      -1.80545     -0.747477     -0.645327      -2.54566       2.61493      0.475223       1.17889     -0.399902     -0.269699     -0.184010     -0.142796    -0.0986354    -0.0109969   -0.00557919       2.88031       3.57876       3.63860       3.89378       3.79794       3.59957       3.05787       2.28016       1.97822       1.59439       1.33916      0.826003      0.523276      0.345600      0.242591      0.155405      0.107603     0.0577655
  16  11 2372.6846    1.2746  1.0080  9.1307  0.0001       4.28900  0.0451   0.0296   0.0739    0.2292   0.0000      0.949769   433.9519      -1.69773       12.6765       3.10323      -5.21611     -0.905949      -2.84148       3.25088       4.46768       1.28277     -0.732212     -0.595468     -0.126535      0.539393    -0.0549136      0.134238     0.0659027    -0.0511879       4.16739       4.98061       4.66505       4.00048       3.82064       3.98103       3.72234       3.32958       2.88555       2.21301       1.62674       1.12265      0.732888      0.469550      0.277668      0.161270     0.0886400     0.0479497
  16  12 2514.8379    1.6941  1.0265  9.4993 -0.0018       1.34542  0.0408   0.0372   0.0730    0.2486   0.0000      0.892857   436.0325      -1.84892       19.0557      -3.69872       2.47204      -3.56350     -0.547001     -0.303343  -0.000837671     0.0806428      -1.56089    -0.0551716    -0.0495352    -0.0972393     -0.253932      0.119388     0.0439533    -0.0603180       3.01485       3.83439       4.14569       4.22202       4.10403       3.50000       3.04411       2.27603       1.96668       1.50270       1.09075      0.731264      0.503970      0.353034      0.214910      0.134478     0.0770512     0.0460292
  16  13 2656.9123    2.2433  1.0452  9.8724 -0.0010       1.99714  0.0383   0.0502   0.0731    0.3045   0.0000      0.758698   438.8004      -3.59862       14.1173      -10.1458       4.44968       2.15578       3.50174       1.31467     -0.648836       1.31921      -2.31849     -0.200504     -0.384231     -0.670908     0.0287078      0.171832     0.0214562    -0.0182749       2.78563       3.42779       3.54821       3.65879       3.72151       3.22954       2.76868       2.31414       1.82485       1.39475       1.03755      0.794379      0.532916      0.335735      0.221255      0.145564     0.0855093     0.0446929
  16  14 2799.5434    2.7795  0.9638 10.1483 -0.0001       2.31519  0.0362   0.0622   0.0670    0.3499   0.0000      0.849945   439.2228       1.79917       14.4448      0.455332      -1.39393      0.145125     -0.517774       2.38145       1.36813     -0.730392     -0.171283     -0.452589      0.305206      0.271982     -0.137085     0.0455500    -0.0364709    -0.0289268       2.84059       3.55614       3.54307       3.43646       3.41048       3.17721       2.81410       2.32026       1.87998       1.43172       1.10980      0.771959      0.522378      0.371251      0.210144      0.132176     0.0773732     0.0420833
  16  15 2941.6866    3.3940  1.0129 11.1529 -0.0053      0.527421  0.0413   0.0763   0.0670    0.2778   0.0000      0.824207   439.7600       1.11812       7.69818     -0.907846      -1.25859       2.42665      0.124037      0.901308      -1.50666      0.530169     -0.380250      0.466354    -0.0806974      0.355032      0.104715    -0.0734283     0.0816821     0.0455044       2.99583       3.81795       4.00721       3.74441       3.69762       3.45993       2.90910       2.54807       2.02946       1.56977       1.14949      0.819195      0.542977      0.375195      0.223407      0.140205     0.0781884     0.0466857
  16  16 3083.4657    3.9425  0.9350 11.3651  0.0018       1.33300  0.0374   0.0933   0.0679    0.3049   0.0000      0.816335   439.6626       3.19788       5.57326      0.273131      0.524324      -3.15384       5.78499       1.45059      -2.78431      0.450427     -0.912161      0.755644      0.807908     -0.238099      0.108197     0.0391941     0.0891680      0.111328       2.70760       3.34027       3.65178       3.48828       3.59689       2.99394       2.80439       2.25549       1.80061       1.42275       1.02715      0.732216      0.523136      0.335819      0.205325      0.130049     0.0751845     0.0428229
  16  17 3224.9077    3.9108  1.3620  9.7125 -0.0003      0.705698  0.0494   0.0788   0.0829    1.3189   0.0000      0.610533   435.0955      -2.39313       10.6636      -3.20788      -11.7814     -0.935234     -0.145716      -1.44139     -0.444156      -2.92066       1.21730      0.425849     -0.185143     -0.303894     0.0274460      0.117478      0.103874     0.0646733       3.29085       3.99919       4.34622       4.44872       4.25989       3.73254       3.40338       2.73884       2.07855       1.66788       1.26266      0.933640      0.610813      0.402153      0.262083      0.170462      0.102302     0.0522241
  16  18 3366.3957    3.2783  1.8167 10.9435 -0.0069       1.24882  0.0587   0.0601   0.0988    0.2547   0.0000      0.418731   440.4286      -6.47057       8.89257      0.636249      -5.31878      -3.92632      -2.16537       2.45177      -3.56883      0.537352      0.795818       1.89873       1.02375      0.513327     -0.174115    -0.0685083     -0.384677     0.0447520       4.42978       5.54776       5.71991       5.54534       5.45422       5.01379       4.44238       3.61078       2.74025       2.12875       1.59020       1.15395      0.840366      0.545046      0.335807      0.197933      0.115025     0.0609651
  16  19 3507.9252    2.7812  3.0635 10.2159 -0.0028      0.439340  0.0753   0.0378   0.1242    0.1525   0.0000      0.207227   430.4370      0.411351       5.25736      -10.6812       3.95023      -7.26220       1.58321       8.23807      -1.00357       2.26227      -2.91552       1.31450     -0.143729     -0.380328      0.363952      0.740513    -0.0218472      0.154138       5.17852       6.79315       6.99682       7.03794       6.74048       6.05602       5.42068       4.47259       3.61839       2.74167       2.05454       1.46738       1.02208      0.662663      0.423710      0.249182      0.144375     0.0803213
  16  20 3649.9147    2.3197  4.4817  9.7235 -0.0023      0.461349  0.0919   0.0264   0.1586    0.1132   0.0000      0.121035   435.6696       9.62709       19.0248       3.86768       5.45238      -9.62454       4.68152       8.48280      -6.11151       2.40603      -1.87232      0.740558      0.188898     -0.873528       1.38937       1.01907     0.0762004     -0.128585       6.35731       8.18475       8.21534       8.75093       8.25142       7.60977       6.55434       5.29230       4.35037       3.30765       2.49991       1.75325       1.22434      0.794833      0.520576      0.309615      0.184894      0.102719
  16  21 3791.6837    1.9761  5.7797  9.6368 -0.0006      0.339655  0.1104   0.0207   0.1906    0.0827   0.0000     0.0926460   445.7922      -18.4696       9.31078       14.1703      -3.80328      -21.1899       5.48394    -0.0624676      0.753389      -2.02169      -3.97135      -1.14806       2.55396     -0.541081    -0.0856383     0.0370562     0.0974169    -0.0272406       7.42297       9.72958       9.75416       10.3681       9.50650       8.72812       7.53205       6.53411       5.25606       4.01034       2.96553       2.14676       1.46333      0.947146      0.603968      0.363663      0.211816      0.117415
  16  22 3933.7095    1.6351  8.4545  9.3363 -0.0004      0.400035  0.1454   0.0152   0.2577    0.0679   0.0000     0.0723053   434.3368       11.8459       4.56016      -24.4458      -6.91280       15.1030       2.76291       7.33017      0.136883      -1.87737      0.276306      0.836392     -0.469366      0.592678      -1.72823      0.795313      0.311491     -0.335164       9.16001       11.9184       12.4192       13.0215       11.9367       11.1256       9.37361       8.13926       6.44924       5.04856       3.72086       2.63347       1.83384       1.18678      0.775980      0.458972      0.272579      0.151311
  16  23 4075.3352    1.4310 11.6163  9.0184 -0.0007      0.117176  0.1913   0.0115   0.3369    0.0656   0.0000     0.0644684   415.1460       19.0987       12.9916      -3.68028       18.2698       6.69399      -36.4166       10.7177      -3.83524      -3.53992      -1.89010      0.149649       3.78143     -0.469826      -2.14202      0.782661      0.710096     -0.220745       11.2742       14.8824       15.4136       16.1973       14.9306       13.7529       11.9077       10.0722       7.94100       6.16153       4.65689       3.25123       2.30329       1.47583      0.959311      0.576894      0.337791      0.184341
  16  25 4359.7231    0.9678 15.4536  8.9794 -0.0051   -0.00129012  0.3206   0.0074   0.4774    0.0467   0.0000     0.0878320   425.3873      -6.21395       15.4012      -30.7754      0.689626       53.6575      -3.66215      -5.25246       5.61616      -2.37777       1.76592      -6.40707       2.50503     -0.517891       2.50265     -0.241743      -1.23160    -0.0583909       15.5696       20.4942       21.0803       21.9752       21.0335       19.0218       16.6360       13.7939       11.3519       8.61958       6.71044       4.49826       3.36428       2.11908       1.38725      0.831575      0.485252      0.270754
  17   8 1963.3886    0.5153  0.4945  8.6360 -0.0016       7.71414  0.0318   0.0166   0.0465    0.1027   0.0000       1.57710   436.9610      0.404501       17.0509       2.25525      -3.52256      0.471698      -2.23305     -0.148302       3.07640      0.122006     0.0755955     -0.345937      0.140630      0.238069      0.341721     0.0204576     0.0553875    -0.0147865       2.73613       2.99976       3.22728       3.64865       3.14091       2.41208       2.55274       2.55162       2.06800       1.44808       1.21926      0.936734      0.591907      0.339568      0.234256      0.177024     0.0970744     0.0473849
  17  10 2260.3277    1.0035  0.8821  8.3506 -0.0007       3.17475  0.0354   0.0228   0.0633    0.2932   0.0000      0.821614   442.2086       2.60163       14.6695      -1.92310      -1.57526      -1.75640     -0.684075      0.630064      0.692536     -0.136171     -0.632022    -0.0880473       1.35146     -0.378386     0.0871728    -0.0577722     0.0385642     0.0312120       2.69216       3.46675       3.83478       3.83733       3.75571       3.30051       2.73550       2.30813       1.88989       1.48532       1.08378      0.768956      0.540406      0.392656      0.240278      0.147845     0.0904665     0.0526204
  17  11 2405.0192    1.4184  0.8985  9.4171 -0.0026       2.44222  0.0360   0.0323   0.0615    0.2203   0.0000      0.867819   435.3311      -6.16663       16.2297      -4.07855      -5.57138      -1.55072       3.22188      -4.35215       1.97558      0.382967      -1.82923    0.00543996     -0.319509      0.414723     -0.238572    -0.0452619     0.0309677     0.0390669       2.53778       3.14227       3.52442       3.43344       3.36927       3.04874       2.76183       2.31379       1.80661       1.42829       1.03598      0.781101      0.591266      0.396342      0.279207      0.162008     0.0912514     0.0570428
  17  12 2548.0445    1.8060  1.1773  9.1605 -0.0032       1.34211  0.0448   0.0360   0.0743    0.3279   0.0000      0.706252   437.3666      -1.04321       11.9031      0.614355       1.98428      -4.04070      0.238619      0.399371      -2.58571      -1.30814      -1.03051     -0.909234      0.486388      0.888615     -0.108423     -0.203830    -0.0667833    -0.0402841       2.74495       3.71966       3.73863       3.89741       3.64074       3.34638       3.08878       2.51262       2.22634       1.68218       1.30248      0.899307      0.719043      0.410066      0.282894      0.177878      0.113713     0.0621322
  17  13 2691.0645    2.3511  1.0331  9.9609 -0.0005       1.71895  0.0385   0.0512   0.0719    0.3552   0.0000      0.720989   435.3952     -0.855789       6.85208       3.59664     -0.319077      0.558562     -0.898474      -1.62270      0.431943       1.60467      -1.02298      0.337451      -1.19008     -0.208445    -0.0148261     0.0554903    0.00325298   -0.00739612       3.24640       4.24324       4.78575       5.01880       4.62368       4.01052       3.34988       2.75219       2.10484       1.54095       1.12093      0.838864      0.565314      0.382961      0.256390      0.161113     0.0906642     0.0546480
  17  14 2834.3346    3.0085  0.8908 10.3289 -0.0016       2.08183  0.0336   0.0695   0.0640    0.3520   0.0000      0.739733   436.4492       6.21905       12.6880      -2.49891      0.507508      -1.77303      -1.06037       2.22455     0.0315521     -0.653080      -1.08716       1.87632    0.00693787      0.879258      0.237901    -0.0985536      0.156443     0.0165786       2.48053       3.24617       3.15870       3.19764       3.23449       3.08373       2.62531       2.30550       1.77775       1.47072       1.00356      0.856067      0.562442      0.432974      0.267856      0.163975     0.0933109     0.0539636
  17  15 2977.1621    3.4871  0.9895 11.0581 -0.0021      0.531968  0.0402   0.0768   0.0654    0.2779   0.0000      0.954874   437.3525      0.399264       16.8614       4.40604      -1.03202      -3.38414      -2.83398      -4.30769      -2.54336      -1.72258     -0.958893     -0.995568     -0.123861      0.333707     0.0347193    -0.0686823     0.0877124     -0.121588       2.84128       3.68350       3.86438       3.49540       3.53018       2.98941       2.96385       2.52427       2.24107       1.72115       1.29049      0.965457      0.634619      0.432613      0.263065      0.169391      0.105336     0.0599658
  17  16 3119.2992    3.8611  0.9653 11.1148 -0.0029     -0.126658  0.0392   0.0869   0.0637    0.3841   0.0000      0.764384   442.3618       4.39508       14.5759      -5.57287      0.606094      -1.11672       3.52506      0.897010     -0.478582     -0.346567      0.868299     -0.976982      0.196538      0.194212   -0.00342517      0.114009     -0.113748     0.0184779       2.89856       3.03983       3.74279       3.86570       3.08087       3.44957       3.21654       2.31905       1.91623       1.67463       1.13024      0.866876      0.643973      0.426410      0.294198      0.182210      0.103225     0.0622204
  17  17 3261.3028    3.5876  1.5017 11.3608  0.0014      0.534606  0.0500   0.0687   0.0863    0.2156   0.0000      0.478244   442.1270       1.61845       15.6997      -1.56137     -0.270342      -1.53683       1.94645      -1.31071      -5.05427      -1.82987       1.93519      0.297414      -1.35522     0.0549327     0.0633757      0.155594     -0.275288     0.0795325       3.20760       4.12558       4.22832       4.51780       4.16756       3.87534       3.39281       2.97571       2.44598       1.89229       1.42023       1.07283      0.736494      0.535990      0.324911      0.212019      0.124179     0.0727349
  17  18 3403.4110    3.1234  2.1847 10.6765 -0.0035      0.443480  0.0631   0.0501   0.1045    0.2313   0.0000      0.323536   444.9133      -10.3271       1.78178       11.1171      -8.94948       5.32339      -2.71842      -6.19053       1.50732      0.159373     -0.436846     -0.718495     -0.100830     -0.124700       1.12789      0.107292     -0.143246    -0.0323920       3.93508       5.32258       5.49259       5.65957       5.19286       4.83841       4.47432       3.52655       2.99888       2.35389       1.81857       1.24659      0.923009      0.620332      0.396851      0.251258      0.150460     0.0885660
  17  19 3545.3912    2.7739  2.9816 10.2422 -0.0017      0.214691  0.0738   0.0380   0.1219    0.1700   0.0000      0.203001   439.7169       7.23204       25.8017      -4.70498     -0.278440     -0.235082      -11.3775       5.34892      -4.84030       2.01519      -1.24698       2.53502     -0.699103     -0.737975      0.342825     0.0920159      0.271242     0.0895559       4.70521       6.22256       6.27969       6.53298       6.05375       5.71945       5.03676       4.35026       3.48226       2.78613       2.09070       1.55572       1.08137      0.726846      0.467873      0.294784      0.180748      0.102343
  17  20 3687.8537    2.2403  4.8227  9.7876 -0.0009      0.406149  0.0947   0.0242   0.1636    0.0996   0.0000      0.103155   442.9616       14.8553       8.98338       5.32765       12.3089      -8.00967      -2.41368       4.96882      -1.29467      -7.07227      -2.99545      -2.60965     -0.506529     -0.996016      0.369118      0.301515     -0.127874     -0.254211       5.92585       8.02566       8.28641       8.70335       7.95882       7.51621       6.45614       5.52909       4.57536       3.53997       2.70743       1.94604       1.38844      0.903324      0.607877      0.378093      0.223265      0.129859
  17  21 3830.2696    1.8696  6.8815  9.4494 -0.0007      0.382647  0.1175   0.0174   0.2084    0.0744   0.0000     0.0776827   423.0277      -11.1109       16.9344      -6.32461       5.17837       3.27373      0.533422     -0.753047       8.41655      -6.40214      -4.36946       3.88808       1.75652       1.58955      -1.17807     -0.211471     0.0855826    -0.0990152       7.44850       9.44995       10.0050       10.3729       9.89124       9.05261       8.14604       6.57467       5.48130       4.20174       3.24957       2.35563       1.67831       1.13577      0.755014      0.471649      0.291264      0.164263
  17  22 3972.4605    1.5976  9.0320  9.1079 -0.0005      0.215006  0.1450   0.0134   0.2547    0.0699   0.0000     0.0640893   426.3200       2.75046      -16.6970       17.7670       11.6909      -10.5899       13.9541      -4.10786      -6.58155      -3.51147      -2.61354     -0.179529       1.41159     -0.849423      0.469892      0.111950     -0.411192      0.193662       8.74554       11.1449       11.6888       11.8652       11.7897       10.5460       9.36260       7.89110       6.60120       5.06303       3.91756       2.89260       2.00318       1.35774      0.890132      0.557117      0.356032      0.200268
  17  23 4115.3968    1.3195 11.8301  9.1450 -0.0008      0.295093  0.2018   0.0108   0.3453    0.0578   0.0000     0.0669861   445.8883       18.6101       8.98657       10.9531      -12.0238      -5.51686       17.6128      -6.73702      -4.55256      0.188255       3.17480     -0.980179      -2.85261      0.139677      0.922873       1.69741      0.598760     -0.211314       10.8361       14.3321       15.2197       15.6218       15.0079       13.5925       12.1451       10.0288       8.33723       6.41215       4.97910       3.57845       2.56364       1.72527       1.16773      0.706525      0.434862      0.248867
  17  24 4257.6824    1.1147 13.9314  9.1002 -0.0012      0.161671  0.2528   0.0087   0.4067    0.0501   0.0000     0.0764345   448.9716      -28.9019       25.3099      -12.3770       16.3744       3.55720       2.48705      -20.0079      -10.4139      -6.70146      -3.03679       6.81527       4.04183       1.91286      -1.90908      0.212488     0.0805350    -0.0903061       12.6113       16.6679       17.5890       17.9349       17.2752       15.9281       13.8226       11.8194       9.90117       7.62849       5.98529       4.22461       3.09463       2.01080       1.39749      0.834352      0.517412      0.295947
  18   9 2143.7707    0.7673  0.7688  8.6623 -0.0009       3.66628  0.0338   0.0184   0.0563    0.1436   0.0000      0.950366   440.9009      -1.50404       15.2441       1.90089      -1.34608      -1.88372      0.972606       2.66596      0.241994     -0.297680     -0.415149       1.49377      -1.17352   -0.00268985    -0.0112307     0.0131848     0.0709359    -0.0198596       2.13725       2.95125       3.14153       3.30706       3.21639       2.67742       2.66476       2.07494       1.70972       1.28298       1.03101      0.803501      0.551694      0.390606      0.281832      0.177986      0.105815     0.0645636
  18  10 2291.7247    1.0918  0.9422  8.7388 -0.0008       3.59722  0.0373   0.0239   0.0653    0.2465   0.0000      0.855359   436.0736      0.106100       7.59625       1.33603       1.30324     -0.195320     -0.706452      -4.61051       2.00824       1.07723      0.486740      0.507918      0.114432     0.0827234    -0.0905172     -0.157396    -0.0417418      0.129539       2.42715       2.92972       3.08032       3.40715       3.08517       2.85893       2.38577       2.30354       1.95417       1.52774       1.17451      0.882361      0.651557      0.427560      0.272123      0.199230      0.114271     0.0703174
  18  11 2436.8991    1.4677  1.0825  9.2361 -0.0009       3.30576  0.0434   0.0305   0.0706    0.2893   0.0000      0.798602   438.0395       2.84305       11.9074       2.00592      -1.76476       1.52120     -0.860150     -0.466711     -0.454996      0.983889     -0.482551     -0.933794     -0.235986      0.399038     0.0701439     0.0351096    -0.0444580      0.118323       2.70344       3.69829       3.45276       3.72446       3.48608       3.15443       3.05168       2.56881       2.38630       1.76447       1.40853       1.05594      0.740731      0.555265      0.339654      0.225996      0.133554     0.0831280
  18  12 2580.9170    1.9965  0.9108 10.1722 -0.0028       2.50685  0.0347   0.0441   0.0624    0.2020   0.0000      0.807000   435.9729       3.36215       15.8893     -0.662884      -1.71346      -5.59227      -1.27954      0.919758     -0.485270     -0.902535     0.0888642      0.451753      0.875759    -0.0767863      0.346521      0.177862    -0.0477867    -0.0787402       2.28916       2.75854       2.96165       3.17100       3.04695       2.81684       2.38913       2.08468       1.68729       1.47177       1.06225      0.818143      0.570617      0.419414      0.269778      0.180359      0.116420     0.0722226
  18  13 2724.7438    2.5318  1.0305  9.7408  0.0001       1.54557  0.0377   0.0525   0.0648    0.3936   0.0000      0.703723   438.2713      0.531393       12.4517      -8.41238      -4.95370       1.07843      -1.57048      -3.18833      -1.20726      -1.73186      -1.02261       1.60043      0.864834     -0.356520      0.410877      0.184945     -0.148929   -0.00498453       2.47451       3.13864       3.40951       3.23519       3.34569       3.06616       2.78663       2.36058       1.83762       1.55057       1.15048      0.893734      0.643815      0.436474      0.296301      0.190213      0.128374     0.0735228
  18  14 2868.6774    3.0915  0.8921 10.8567 -0.0025       1.62073  0.0331   0.0682   0.0617    0.2597   0.0000      0.734667   442.1542       4.89691       8.31719       1.17654       1.96512       1.54905       4.95875      0.766209      -2.09891      -1.45833     -0.659021      0.472941    -0.0881218    -0.0862148      0.235556     0.0251729     0.0798132     0.0411859       2.35116       3.06260       3.11825       3.25325       3.14800       2.85804       2.58243       2.09864       1.77298       1.45116       1.13828      0.814851      0.573536      0.388616      0.255335      0.175222      0.109240     0.0664195
  18  15 3012.1266    3.6653  1.0492 11.0914 -0.0011       1.88513  0.0381   0.0759   0.0676    0.2831   0.0000      0.965037   437.4299       1.35775       18.0265       1.09785      0.166301      -3.96285       2.73512      -3.30151     -0.681418      0.322419     -0.324339       1.09635     -0.257907     0.0781362      0.233604     0.0937652    -0.0386388   -0.00405699       2.24836       3.02600       3.17155       3.32332       3.18801       3.11481       2.66911       2.19590       1.82836       1.49309       1.17990      0.899238      0.604201      0.443768      0.281330      0.193797      0.130440     0.0784655
  18  16 3154.7674    3.8511  1.1618 10.9440 -0.0011     -0.537106  0.0417   0.0760   0.0715    0.3863   0.0000      0.794162   440.0532      -1.77336       19.6900      -2.34195     -0.706515       1.96419       3.33822      -3.03260      0.816035      0.912849      -1.32155      0.183462     -0.100972     -0.165049      0.103611     -0.138629     -0.246470     0.0610953       2.71190       3.50625       3.81920       3.96544       3.77375       3.57042       3.08536       2.49079       2.09194       1.70236       1.20329      0.922892      0.684341      0.451534      0.316436      0.218381      0.124630     0.0778002
  18  17 3297.3436    3.5728  1.5746 10.9404 -0.0052      0.551375  0.0512   0.0630   0.0843    0.2551   0.0000      0.402349   439.1311       3.50291       10.6483      -1.27714      0.170923       11.3798     -0.735193     -0.915046      -3.27055       2.33551       1.08356      -1.37673       1.37708       1.13408      0.189354     -0.210838     -0.115927     0.0570516       3.11239       4.33832       4.50525       4.81447       4.47499       4.20107       3.64783       2.92719       2.47875       1.89880       1.49864       1.08479      0.772996      0.532797      0.368462      0.233363      0.149775     0.0848005
  18  18 3439.9765    3.0335  2.5103 10.0491  0.0000      0.604597  0.0638   0.0423   0.1062    0.2444   0.0000      0.229386   436.3822      -2.02912       3.53504      -6.81660      0.691566      -1.28706      -2.16911      -2.50901      0.838738       2.67439     -0.754991      0.319788     -0.952868       1.24807      0.832762      0.239918      0.162897      0.287543       3.70313       4.95526       5.13233       5.40629       5.05321       4.80008       4.28968       3.52951       3.01382       2.44539       1.85654       1.40719      0.995277      0.683639      0.470370      0.297492      0.190640      0.112653
  18  19 3582.7436    2.5248  3.8527  9.8815 -0.0008      0.825816  0.0810   0.0294   0.1374    0.1437   0.0000      0.146979   444.0248       9.73357       6.71750      -6.80706       12.8771    -0.0594991       7.97376      -4.19097       2.48133      -2.51722     -0.259064      0.818000       1.30344      0.216731    -0.0237887      0.395511     -0.355507      0.134807       4.76320       6.41497       6.59617       6.90557       6.64590       6.17110       5.43384       4.67987       3.83048       3.08103       2.31432       1.76739       1.27167      0.906556      0.606533      0.385113      0.243855      0.145297
  18  20 3725.4464    2.1234  5.3123  9.5838 -0.0005      0.280658  0.0966   0.0211   0.1711    0.0972   0.0000      0.104663   436.7689       13.6790       31.1896       1.62586      -13.1890       2.39556       12.3433       1.69551      -7.34640      -3.13866       2.73053       1.38865       1.55872     -0.912720       1.06677      0.462777     -0.705826     0.0182678       5.71428       7.32990       7.75627       8.15723       7.81816       7.24776       6.40285       5.48519       4.56518       3.66261       2.81125       2.07481       1.54568       1.04189      0.722240      0.462911      0.290495      0.174248
  18  21 3868.3009    1.7944  7.5120  9.2963 -0.0016      0.303179  0.1204   0.0154   0.2189    0.0726   0.0000     0.0689581   445.7720       4.93013       13.6589      -13.4171      -4.23984      -9.75958      -24.0645      -2.91875      -2.93881    -0.0230783       2.50358      -1.44864     -0.197031     -0.700378      0.165709       1.69633      0.296776     0.0594821       6.96734       9.19001       9.53121       9.98967       9.68741       8.86004       8.01064       6.77213       5.76650       4.43453       3.59118       2.58075       1.92987       1.28205      0.889952      0.561399      0.369029      0.214412
  18  22 4011.0906    1.5344  9.9761  9.1521 -0.0003      0.216116  0.1565   0.0121   0.2776    0.0609   0.0000     0.0610023   427.2497      0.648270       16.8969       4.75030       9.19744      -6.01475      0.723496      -15.0993      -5.98327       1.21041      -1.47433       3.11924       1.23669      -3.68244      -1.04830       1.00916      0.112439      0.200661       8.45968       11.1034       11.7127       12.3814       11.7787       10.8601       9.73676       8.26465       7.02930       5.51959       4.35863       3.16464       2.36780       1.55508       1.11986      0.686601      0.443610      0.263791
  18  23 4154.3977    1.2917 12.2513  9.1520 -0.0000      0.315125  0.1969   0.0100   0.3440    0.0528   0.0000     0.0663967   410.0090       1.90994       34.8406      -6.89452       4.08210       5.12765       15.2228       12.1389      -6.50157      -6.66422       1.07569      -3.11305     -0.495823       1.69260    0.00988095       1.07883      0.519455      0.591270       10.2250       13.2489       14.0643       14.4101       14.0382       12.8522       11.5572       9.83617       8.35449       6.57535       5.25816       3.85872       2.80589       1.88579       1.29413      0.835775      0.539116      0.327491
  19   9 2173.8006    0.8220  0.8117  8.7010 -0.0028       3.31671  0.0316   0.0196   0.0602    0.1679   0.0000      0.881374   439.1124      -6.34642       14.2169      -4.64637      -8.77290      0.295246      -2.04099      -3.17929      -2.85880      0.887228     -0.460776     -0.132634      0.252210      0.225317     -0.394530      0.573935     0.0122903    -0.0137404       2.08778       2.46785       2.87143       3.04317       2.93089       2.48197       2.35669       2.07906       1.75742       1.34314       1.14609      0.838905      0.578583      0.444849      0.307546      0.190402      0.121415     0.0771652
  19  10 2322.4455    1.1493  0.9314  8.8948  0.0010       5.19083  0.0363   0.0249   0.0626    0.2096   0.0000      0.873290   438.1331      -6.13953       9.35422      -1.72508      -4.06858       4.69645      0.788266       4.24078      -3.00455      0.520848       1.48323      0.168076     -0.281892     -0.914215     -0.734161     -0.377983    -0.0614103   -0.00886652       2.41476       3.23810       3.02965       3.24098       3.10412       3.09598       2.75777       2.40579       1.98577       1.55077       1.18917      0.908359      0.727731      0.523919      0.371636      0.234479      0.159078     0.0977958
  19  11 2468.2043    1.5846  1.0876  9.1254 -0.0018       2.47256  0.0380   0.0315   0.0685    0.3418   0.0000      0.771026   442.5150      -4.20782       8.71392      0.123842      -3.66043      -2.04418    -0.0825036     0.0389434      -2.32399      -1.38303     -0.669663     -0.295391      0.553567     -0.510305    -0.0955121     0.0496337     -0.201027     0.0187279       2.33930       2.86079       3.10311       3.22566       3.06416       2.94687       2.72122       2.25467       1.87503       1.59309       1.34616       1.02056      0.744316      0.478191      0.314536      0.230942      0.158943      0.100462
  19  12 2613.0865    2.1090  1.0656  9.5644  0.0027       1.95042  0.0486   0.0431   0.0706    0.3678   0.0000      0.834146   441.5067      0.620953       12.7567       1.93704      -5.67696     0.0226675      -2.86742      0.915736       1.70150     -0.765774      -2.34595      -1.12190      0.244849     0.0102221    0.00808070     0.0345516    0.00955963     0.0176976       3.96152       5.71076       6.59053       6.62470       6.40683       5.57023       4.56485       3.60262       2.77892       2.10527       1.53239       1.12272      0.766111      0.518540      0.346644      0.220336      0.141485     0.0943178
  19  13 2757.9009    2.7836  0.9568 10.3534 -0.0019       1.08059  0.0325   0.0575   0.0607    0.2800   0.0000      0.703176   439.5077       2.44321       14.2292     -0.507433      -1.93398      0.854049       1.40091      -1.58544      -1.07819     -0.593109       1.43423     -0.397265      0.272713     -0.163826     -0.435305     0.0626725      0.116482     0.0653340       2.12830       2.75902       2.80756       2.91538       2.83745       2.58884       2.32991       2.11721       1.78002       1.44727       1.11933      0.841985      0.645698      0.435194      0.302814      0.203150      0.129679     0.0790358
  19  14 2902.5027    3.3696  0.8860 11.0989 -0.0015       1.11496  0.0345   0.0726   0.0585    0.2166   0.0000      0.754831   438.2257       4.63072       16.9611      0.132862      0.192165     0.0795804      -2.90434      -1.79654       2.51341      -1.22685     -0.234928     0.0638831     -0.667283     -0.442583     -0.166217    -0.0718077    -0.0694957     0.0541384       2.27053       2.77381       2.99893       3.05119       3.28061       2.88817       2.44538       2.14641       1.73869       1.46875       1.03216      0.831193      0.591241      0.445905      0.307927      0.208480      0.135894     0.0823163
  19  15 3046.5818    3.8003  0.9741 10.9022 -0.0030       1.13590  0.0346   0.0784   0.0613    0.3413   0.0000      0.742208   436.0546      0.436029       13.0522       3.83477      -1.61314      -2.25120      -3.65410       3.44356     -0.204516      -2.25857     -0.253311      -1.18433     -0.816835     -0.231420    -0.0277117     -0.187208     -0.112310     0.0604909       2.26364       2.96912       3.18095       3.29291       3.12400       2.82898       2.62056       2.29434       1.85051       1.43147       1.16867      0.888577      0.649539      0.448604      0.328282      0.197843      0.139793     0.0822238
  19  16 3189.8067    3.8241  1.2651 11.0573 -0.0033      0.441749  0.0416   0.0709   0.0752    0.2930   0.0000      0.581101   438.1219      -1.00022       12.4842      0.499762      -3.58616      -6.39423       1.83415      -2.73611      -2.43827     0.0996434      -1.82976     -0.515668      -1.08830    -0.0216207      0.543541      0.466257    -0.0985323   -0.00680273       2.69721       3.61323       3.89655       3.92669       3.67087       3.42394       3.04418       2.66969       2.22622       1.86182       1.45651       1.10932      0.760318      0.537528      0.362073      0.238504      0.149493     0.0924005
  19  17 3332.9165    3.4203  1.7407 11.0482 -0.0020       1.46426  0.0517   0.0551   0.0842    0.1659   0.0000      0.404308   445.4403     -0.229289       12.2865       1.44940       7.62647       1.59307      -4.78196      -4.02704       3.08227      0.381295      0.440639      0.928747     -0.941623      0.419789     0.0401039      0.149256     -0.279408      0.162558       2.95841       3.82987       4.02702       4.22622       4.14673       3.85413       3.49413       2.87085       2.46779       1.99796       1.62112       1.19992      0.883600      0.622076      0.419719      0.287119      0.189997      0.123828
  19  18 3476.0284    2.8890  2.6022 10.5354 -0.0030      0.497232  0.0627   0.0390   0.1111    0.1488   0.0000      0.238768   433.6151     -0.492110       19.1697       3.63916      -13.6085      -6.62293       2.18166       3.21190      -4.99318      -2.85541    -0.0532172      0.180776      0.497855       1.09829      0.301518       1.17872     -0.497880     -0.118987       3.66806       5.02695       5.30140       5.60618       5.42621       4.80203       4.48403       3.67601       3.16872       2.52523       1.97549       1.46435       1.07268      0.782134      0.534999      0.354837      0.221624      0.139225
  19  19 3619.5444    2.4258  4.2358  9.9638 -0.0016      0.744904  0.0832   0.0261   0.1430    0.1065   0.0000      0.124839   439.5346     -0.351392       4.98349      -2.99049      -3.90844     -0.528287      -4.34747      0.342944      -4.06931      -4.51414       1.66349      -4.18627      -2.35162      0.225558      0.578391      0.711773     0.0858952    0.00333757       4.60022       5.92068       6.23500       6.89152       6.27773       6.00322       5.49340       4.71515       3.98346       3.14497       2.56564       1.91642       1.42616       1.01992      0.690961      0.463242      0.307681      0.188771
  19  20 3762.6220    2.0388  6.2247  9.5228 -0.0011      0.379186  0.1084   0.0184   0.1820    0.0808   0.0000     0.0838179   447.7747       5.19983       8.28051      0.502817      0.956297       7.56340      -11.4572      -2.32673       3.30307       10.0601      -5.39645       1.78810      0.696317      0.773642      0.651937     -0.325545    -0.0228444     0.0881679       5.99120       8.06685       8.41197       8.61390       8.38046       8.00913       7.01054       6.10464       5.30384       4.15574       3.39204       2.52230       1.85745       1.32342      0.894989      0.602052      0.380843      0.242616
  19  21 3905.9762    1.7029  8.5129  9.3450 -0.0004      0.306978  0.1325   0.0136   0.2366    0.0595   0.0000     0.0643758   441.5274      -1.49613      -7.86335      -12.9507       5.93341      -11.8751       1.36716       5.67244      -3.39219     -0.551365       3.09784       2.65994       2.96187      -1.67786     -0.285843     -0.130927     0.0797711    -0.0203399       7.01470       9.19319       9.77521       10.1205       9.71179       9.37614       8.30936       7.28233       6.04490       5.00093       3.81905       2.96991       2.19222       1.56662       1.10907      0.720786      0.463648      0.289116
  19  22 4049.3861    1.4329 10.5955  9.2223 -0.0005      0.319269  0.1691   0.0109   0.2870    0.0535   0.0000     0.0642730   438.0701      -4.55845       30.3954       5.82740       8.61576      -16.0724       5.57836      -12.6707       11.2239      -7.98018       5.73061       4.78459      -3.32485      0.641683      -1.04661     -0.238861    -0.0171781      0.775036       8.58121       11.7502       12.2957       12.7362       12.3274       11.5116       10.3774       9.07908       7.49138       6.13658       4.82426       3.64045       2.72781       1.90216       1.32520      0.864735      0.561371      0.347817
  19  23 4192.2443    1.2499 13.9243  9.1170 -0.0006     0.0431539  0.2314   0.0085   0.3722    0.0486   0.0000     0.0638911   451.7012      -10.1497      -16.8008       2.43556       19.1894       1.04423      -14.0375      -28.8154       9.71478       3.31750      -4.54301      -3.40530       2.26711      -3.42571     -0.327768       1.25501    -0.0165265     -0.503728       10.4573       14.0007       14.6958       15.3876       14.6575       13.9412       12.5113       10.9934       9.13207       7.54504       5.91153       4.55990       3.30415       2.38518       1.64065       1.08970      0.697477      0.431623
  19  24 4336.1185    1.0015 15.8964  9.1068 -0.0030      0.118789  0.3058   0.0068   0.4562    0.0416   0.0000     0.0808583   449.6028       6.26834       22.3746       20.9075      -3.71872      -27.1422      -17.5247       19.8453       23.0876      -12.6654      -11.0134       9.45959       6.69889       2.72606      -2.25389       1.48962      0.909095       1.14742       12.6593       16.5100       18.0012       18.2576       18.2967       16.7604       15.1064       13.1027       11.0033       8.81571       7.13418       5.24296       4.04970       2.78031       2.01929       1.30322      0.845245      0.520362
  20   8 2050.1202    0.6400  0.7052  8.4262 -0.0063       7.79672  0.0314   0.0155   0.0507    0.1401   0.0000       1.12617   438.1164       2.97034       14.7421      -3.37835      -6.07430      -4.00530       1.38064      0.812677      -1.18522      0.375906      -1.63105      -1.60428      0.791413      0.743732     -0.105686     0.0488605    -0.0319495     -0.108695       1.96399       2.52520       2.71611       2.87237       2.66885       2.71023       2.33909       2.04417       1.64384       1.41565       1.17266      0.902357      0.699437      0.436228      0.331529      0.224259      0.144360      0.110340
  20   9 2203.2280    0.9104  0.9327  8.3244 -0.0012       5.04336  0.0333   0.0192   0.0612    0.2259   0.0000      0.848762   435.7024     -0.460339       14.3615       5.70296     -0.624895      -2.03384     -0.368667     -0.920562      0.998203     0.0897777     -0.812024      0.685337      -1.09398     -0.365812      0.122934     -0.538662    -0.0380267     0.0327327       2.03947       2.61238       2.95602       2.87928       2.93484       2.65324       2.40461       2.17070       1.80331       1.42249       1.15360      0.864546      0.683752      0.491977      0.338330      0.233343      0.151021     0.0985589
  20  10 2352.5318    1.2445  1.0436  8.9499 -0.0045       3.70352  0.0388   0.0248   0.0669    0.2350   0.0000      0.830962   434.7713       2.17796       11.9156      -2.62985       1.29493      -1.12827      0.893727       4.20488     -0.587116      -1.07489      -3.31086      0.813527       1.20269     -0.110803    -0.0730835      0.108131    -0.0881564     -0.123108       2.36397       2.91531       2.91691       2.89757       2.91105       2.82625       2.71958       2.35016       2.00518       1.64673       1.32389       1.04057      0.814425      0.558878      0.402817      0.274869      0.179254      0.116676
  20  11 2498.9906    1.5928  1.0691  9.8624 -0.0070       2.44804  0.0414   0.0332   0.0676    0.2150   0.0000      0.824086   435.0729      0.709321       11.1672      -4.07260      -1.88963      0.111420       1.65191      0.595623     -0.928426       1.77768     -0.654198      0.702571      0.562658     -0.777495      -1.05187     0.0515050     -0.159211    -0.0116515       2.39480       2.96610       3.01578       3.30198       2.98752       2.87921       2.75933       2.50922       1.98755       1.61302       1.37495       1.03341      0.787204      0.556185      0.427564      0.284676      0.183396      0.116190
  20  12 2644.8535    2.1779  1.0589  9.1377 -0.0013       1.57097  0.0385   0.0424   0.0635    0.5122   0.0000      0.769518   441.7168      -2.06951       12.0303      -4.34533       3.25531       1.41338       1.02181      -5.25175       3.86352      -2.22941      0.211565     -0.849900      0.911844    -0.0920539      0.375400      0.219060     0.0805003    -0.0127762       2.29585       2.98842       3.11185       3.22199       3.27120       3.05718       2.66643       2.23645       1.90028       1.58395       1.27535      0.974710      0.707299      0.500093      0.339490      0.241461      0.162797      0.104585
  20  13 2790.6730    2.8487  0.9532 10.2446 -0.0038      0.991794  0.0344   0.0583   0.0582    0.3086   0.0000      0.698270   440.9016       1.82483       12.5651       4.01522       2.97037       1.30795       1.14456      0.805113      0.947094      -2.72730     -0.922815       1.18563     -0.386805      0.828214      0.561659      0.303581      0.164827     -0.157094       2.17495       2.61002       2.70296       2.88576       3.07365       2.78484       2.41194       1.93816       1.68413       1.55321       1.16332      0.893575      0.622556      0.469746      0.328811      0.246578      0.148301     0.0960073
  20  14 2935.9488    3.5876  0.9463 10.0061  0.0011       1.52299  0.0318   0.0715   0.0563    0.4791   0.0000      0.649697   438.0756      -1.90963       14.0284      0.559151     0.0982512      -5.71779      -2.62639     -0.689260       3.02711       1.82528      0.268659      0.368173     -0.376882     -0.506504      0.346314     0.0565767    -0.0659520    -0.0136950       1.91478       2.52281       2.61693       2.74244       2.60028       2.56268       2.28628       2.12276       1.68967       1.35651       1.05319      0.819516      0.618445      0.476811      0.358349      0.228489      0.154551     0.0994354
  20  15 3080.4300    3.9375  0.9771 11.0700 -0.0019       1.12691  0.0342   0.0782   0.0609    0.2867   0.0000      0.747408   438.5558      -5.35167       14.0560       1.53620     -0.429708      -4.62748      -1.90574     -0.721366      -1.64478      0.535306       1.20794     0.0931542     -0.644314     -0.289631      0.723856      0.227985    -0.0187475    -0.0201336       2.28873       3.03015       3.22497       3.29726       3.32337       3.14640       2.77671       2.29681       1.87804       1.43641       1.14300      0.885912      0.663750      0.501521      0.347940      0.229464      0.153774      0.103830
  20  16 3224.3524    3.8324  1.3263 10.9546 -0.0012      0.295838  0.0434   0.0663   0.0697    0.2487   0.0000      0.571227   437.3748      0.229073       15.9325       5.64560      0.359364     -0.466866     -0.546677     -0.580485       1.30507      -2.66604       1.15900       1.24677      0.227550     -0.432684   -0.00512142      0.184909     -0.168254    -0.0256050       2.58404       3.26234       3.45669       3.52440       3.52840       3.23196       3.06006       2.62646       2.28570       1.75813       1.32700       1.09227      0.825324      0.614867      0.440258      0.290707      0.206143      0.124671
  20  17 3368.0616    3.3137  1.8644 10.6891 -0.0002      0.403514  0.0499   0.0488   0.0874    0.1461   0.0000      0.327695   439.8089       6.10496       8.32626      -3.68598      -5.65204      -5.19624      -3.93789      -2.03329    -0.0643343      -1.28241     -0.660414     -0.811242      -1.01892     -0.357569      0.518555    -0.0646736    -0.0934868      0.159653       2.76962       3.51553       3.58176       3.95098       3.66936       3.48571       3.20633       2.82350       2.47014       2.04442       1.69411       1.26243      0.958195      0.670507      0.479803      0.327041      0.213601      0.136301
  20  18 3512.0246    2.7958  2.8916 10.3882 -0.0005      0.914879  0.0665   0.0347   0.1110    0.1134   0.0000      0.194712   432.9592      -3.98026       25.5028      -4.90511      -2.21281       5.21920      -4.85499      -1.92949       4.23989      -2.43899      -3.72169       3.65746      -3.02614     0.0184691      0.249269     -0.237307      0.550974    -0.0195541       3.64209       4.93526       5.09852       5.40607       5.23194       4.87664       4.39954       3.79312       3.39113       2.66922       2.22911       1.66955       1.27332      0.885418      0.610388      0.431838      0.280465      0.177445
  20  19 3655.7280    2.3416  4.3921  9.5127 -0.0003      0.575170  0.0809   0.0237   0.1402    0.1215   0.0000      0.113599   434.6965       1.85943       13.8514      -3.47960       9.63457      -2.79000      -3.99574      -2.50140       2.88349      -7.30083      -4.44646       2.61262     -0.961533     -0.401192       1.04852      0.516543     -0.351903      0.282462       4.39281       5.88214       6.24943       6.51175       6.40439       6.01059       5.39104       4.73446       3.87747       3.33892       2.59600       2.03271       1.49387       1.07719      0.769725      0.535024      0.336319      0.221368
  20  20 3799.5878    1.9253  6.2818  9.6113 -0.0009      0.500170  0.1062   0.0172   0.1832    0.0668   0.0000     0.0840506   436.8594       2.75613       5.77259      -6.22394       1.56598       7.55715       4.57060      -8.34613       5.38477      -2.49139      -2.73850      -1.89150       2.06510       2.64855      -1.67734      0.302026      0.318377     -0.179373       5.59400       7.20685       7.84383       8.19181       7.98056       7.48275       6.79238       5.93744       5.07815       4.13327       3.35172       2.57728       1.89812       1.40565      0.996030      0.689045      0.443513      0.281079
  20  21 3943.0445    1.6771  8.9321  9.1700  0.0005      0.215236  0.1337   0.0129   0.2362    0.0600   0.0000     0.0601917   436.7183      -7.26399       26.6589      -7.20587       18.8832      -22.8749      -3.38914       10.7953      -4.85887      -4.06768       8.77973       6.04155      -2.30392       1.26667     -0.237125     -0.173496     -0.502865     -0.236083       6.80831       9.02515       9.45642       10.1640       9.64483       9.14819       8.40222       7.42876       6.24533       5.20025       4.11482       3.16279       2.35219       1.78032       1.22689      0.845687      0.553748      0.346802
  20  22 4086.9965    1.3921 11.4883  9.1544 -0.0015      0.257680  0.1795   0.0100   0.3064    0.0489   0.0000     0.0614303   424.1349      -1.40775       21.2428      -11.0098       4.44137       4.30391      -3.75541      -2.20678      -16.1662     -0.749752       1.02450      -9.44097       1.07959       3.33642       1.89515       1.35425     -0.777002      0.269142       8.51197       11.1991       11.8562       12.0550       12.0308       11.1571       10.3684       9.08964       7.92967       6.37233       5.28863       3.97359       3.03424       2.19901       1.55980       1.05929      0.693943      0.440102
  20  23 4230.3056    1.1637 14.3816  9.0957 -0.0004     0.0612524  0.2465   0.0077   0.3883    0.0438   0.0000     0.0716695   452.0678       4.66538       4.36829      -12.7545     -0.968103       26.5522       13.0273      -11.3856      -1.90858       14.8752       9.54139       3.25634       3.74889     -0.308974     -0.569943       1.11642      0.879074     0.0136052       10.2521       13.7507       14.6553       15.3896       14.9647       13.8934       12.9002       11.1984       9.59541       7.80075       6.39302       4.90444       3.73738       2.63772       1.87406       1.25704      0.857495      0.531338
  21   6 1758.2392    0.3499  0.3292  8.7108 -0.0023       15.4445  0.0223   0.0139   0.0397    0.0621   0.0000       2.94491   438.2544       1.35041       19.4411      0.781407      -5.14776      0.384131      0.994825      -1.64347      0.691467     -0.131782     -0.733952      -1.18058    -0.0449385      0.790174      0.595992     0.0592830      0.189517     0.0298625       1.86757       2.33196       2.49424       2.25050       1.94203       1.77886       1.66600       1.81905       1.72820       1.58014       1.37519       1.06155      0.701696      0.573605      0.414322      0.225384      0.139935      0.104770
  21   7 1919.9053    0.4924  0.5329  8.5923  0.0020       8.03971  0.0234   0.0139   0.0453    0.0860   0.0000       1.40074   438.7913      -4.78646       12.6390     -0.154248      -2.58647       4.02287     -0.834250       1.44710     -0.632218      -1.75672     -0.146361       1.42348     -0.426301     -0.642538     -0.285362     0.0843606    -0.0274430      0.146280       1.43006       1.88444       2.08464       2.13368       2.06834       2.03311       1.68053       1.56133       1.42427       1.10702      0.895227      0.720145      0.529608      0.420580      0.279968      0.213971      0.127464     0.0940770
  21   8 2077.8169    0.6536  0.7368  8.5684 -0.0009       6.46653  0.0312   0.0151   0.0551    0.1207   0.0000       1.13755   438.9245      -2.58651       16.8666       6.28130      0.478000      -1.72285       3.15730      -1.75172    -0.0556012     -0.834614     0.0507670     -0.206161     -0.408297     -0.172667     0.0340664    -0.0153352     -0.226797     0.0831903       1.82676       2.37202       2.30583       2.52069       2.52243       2.36920       2.22154       2.11605       1.63084       1.40708       1.02319      0.877424      0.628744      0.537580      0.383603      0.293243      0.189439      0.119902
  21   9 2231.9507    0.9478  0.8139  8.9124  0.0001       4.06880  0.0299   0.0210   0.0578    0.1665   0.0000      0.886301   439.5089       4.12061       16.9253      -3.72583      0.491199      -2.85692     0.0910244       2.13119     -0.354125   -0.00213526     -0.772933       1.43382     -0.547495     -0.851132     -0.602468      0.195295     -0.189543     0.0451218       1.96811       2.44549       2.45654       2.47914       2.42759       2.36729       2.28652       2.01572       1.71468       1.42611       1.14218      0.880376      0.700550      0.515339      0.389880      0.265767      0.182509      0.112207
  21  10 2381.9590    1.2881  1.0299  9.5021 -0.0057       4.46294  0.0372   0.0255   0.0630    0.1642   0.0000      0.905125   438.2573      0.917649       17.0149      -5.12515      -3.54997       3.14564       3.57208      -1.09836      -1.37578       1.90908      -1.95909      0.213268     -0.120621      0.665240     -0.564501    -0.0255039      0.548310      0.118959       1.87092       2.57165       2.56425       2.73298       2.63936       2.57746       2.39627       2.17478       1.83168       1.50360       1.27078      0.926572      0.735229      0.557239      0.403477      0.290159      0.195408      0.123922
  21  11 2529.2623    1.7912  1.0975  9.4218 -0.0022       1.24512  0.0378   0.0334   0.0627    0.3120   0.0000      0.683682   438.1399       1.48039       14.7704       1.36985      -2.04956      -3.67152      -1.76087       2.77179      0.954769      0.513911    -0.0516173     -0.642757    0.00982547      0.387769      0.264653    -0.0193974      0.224422      0.204817       2.05005       2.62050       2.69844       2.97751       2.85070       2.78355       2.53952       2.07418       1.87922       1.54170       1.28939      0.977393      0.754902      0.542350      0.387221      0.282458      0.189939      0.125054
  21  12 2676.2055    2.3984  1.0012 10.1408 -0.0034       2.87665  0.0361   0.0466   0.0601    0.2792   0.0000      0.768150   438.0184       2.52161       13.3669       4.96175      -6.31080      -1.57845     -0.366137     -0.948270      -2.64078       3.61867     0.0973216     -0.381505     -0.806016      0.460038    -0.0965197      0.270451      0.113529     0.0695091       2.03724       2.50585       2.90917       2.78690       2.63709       2.61657       2.35804       2.08023       1.86737       1.59123       1.31696      0.967941      0.763062      0.541273      0.402200      0.299862      0.189829      0.115097
  21  13 2822.9165    3.0231  0.9103 10.6274 -0.0021      0.677867  0.0330   0.0605   0.0539    0.2713   0.0000      0.740433   436.4063       1.30576       10.3669       1.79547      -2.43069       2.81154      -1.47997      0.551143      0.707688       1.06648       1.46812      0.607142      0.538758       1.24233     -0.439371    0.00933249    -0.0113021      0.228349       1.83116       2.52030       2.78689       2.91900       2.89216       2.69089       2.40645       2.04750       1.85652       1.41928       1.27568      0.852914      0.729753      0.501880      0.364599      0.251415      0.164191      0.106756
  21  14 2968.8979    3.6271  0.8981 10.7196 -0.0031       1.04195  0.0358   0.0738   0.0544    0.3369   0.0000      0.730442   440.4419       5.21812       5.50599     -0.618978     -0.893651       2.24200      -1.55011       3.32368      -2.23202      -2.57728       1.35141      0.534632      0.222298     -0.357862    -0.0254510     -0.343479     -0.268837     -0.112142       2.62864       3.19807       2.98439       2.65310       2.53228       2.75406       2.91311       2.73464       2.28256       1.77229       1.34699       1.04165      0.827235      0.673552      0.531157      0.367770      0.246445      0.141929
  21  15 3113.8828    4.0470  0.9533 11.2468 -0.0034      0.128797  0.0313   0.0811   0.0590    0.2626   0.0000      0.759098   438.5406      -4.21888       16.8849       1.39921       2.21488      -3.55725     -0.425329       1.30710      0.607995       1.79392       1.55773      -1.07325     -0.436150      0.406110     -0.326258      0.344357      0.408219      0.152882       1.91946       2.55830       2.83364       2.90786       2.92732       2.75493       2.45821       2.00572       1.70434       1.41101       1.13616      0.921566      0.669394      0.464873      0.323133      0.229114      0.163388      0.109742
  21  16 3258.4334    3.6751  1.4450 10.8228 -0.0002      0.294129  0.0438   0.0596   0.0756    0.2285   0.0000      0.451221   439.3695      -2.07700       13.6911       1.62358       3.73740      -4.05682       2.14536      -3.38704      -1.08336      0.291922      -1.36147     0.0933846      0.629659      0.484883      0.174984     -0.114230      0.121635      0.180213       2.40464       3.16679       3.44284       3.67902       3.61588       3.52785       2.93998       2.53780       2.20729       1.76566       1.38296       1.08257      0.799626      0.602588      0.439785      0.299975      0.206791      0.138365
  21  17 3402.9212    3.2728  2.0767 10.7511 -0.0011       1.19901  0.0518   0.0446   0.0894    0.1157   0.0000      0.277113   440.4032      -2.65813       21.5021       3.89615      -3.10353       2.40792       3.14810      -2.82741       3.45833       1.58713     -0.729331    -0.0579759      0.194440     -0.525138      0.907635     -0.118096      0.325398    -0.0822092       2.76855       3.63966       3.85582       4.12341       3.79941       3.78743       3.47634       3.03905       2.55356       2.06443       1.68968       1.35312       1.02130      0.756400      0.534272      0.370366      0.255332      0.168260
  21  18 3547.1809    2.6437  3.4363 10.1765 -0.0013      0.642945  0.0701   0.0287   0.1163    0.0970   0.0000      0.162476   437.1989       3.28674       13.3520       2.95414    -0.0413842      -7.81257      -5.78108       7.07858      0.547985       4.21077      -2.42947     -0.241538      0.426123      -1.57403      -1.33630     -0.128101     0.0993960     -0.123252       3.54476       4.66376       5.08725       5.29046       5.34020       4.84149       4.59948       3.93938       3.34895       2.77936       2.20481       1.77484       1.33832      0.989761      0.705615      0.509979      0.332041      0.221316
  21  19 3691.5202    2.2471  4.8799  9.8102  0.0004      0.448987  0.0851   0.0215   0.1496    0.0835   0.0000      0.104363   431.0665      -10.6507       16.2356       8.09375      -11.5519     0.0370464     -0.301486     -0.751887       6.57543       4.37603       3.37408      -1.80216      -1.04442       2.96900      0.569959      0.473375    0.00112663     -0.101852       4.36579       5.75668       5.98503       6.35517       6.04196       5.88504       5.38836       4.76611       4.18172       3.43989       2.81954       2.24848       1.69285       1.24000      0.879820      0.620000      0.418164      0.273068
  21  20 3835.7926    1.8566  7.4004  9.5466 -0.0004      0.370783  0.1126   0.0152   0.2049    0.0597   0.0000     0.0680233   433.8790      -4.00939       2.44201      0.230521       1.69007      -10.7422       2.06805      -1.33429      -7.47732      -2.23776      -4.21211      0.181579       4.55873      -1.35120      0.362191       1.22238      0.282012     -0.143571       5.66462       7.48884       7.99931       8.27679       8.16810       7.71143       7.22050       6.17736       5.46933       4.50011       3.66759       2.82922       2.18302       1.62536       1.16591      0.827607      0.549204      0.359774
  21  21 3979.8852    1.5948  9.4141  9.3220 -0.0005      0.230159  0.1416   0.0117   0.2492    0.0525   0.0000     0.0619224   437.1942      -2.52647       11.8111       18.7724       1.31620      -14.8278      -11.1602       4.69991      -7.29254       1.70173       6.26916      -7.66512       1.29820      -2.60615      0.377688      0.347912      0.329163     -0.123894       6.64996       8.78983       9.37777       9.94935       9.62435       9.14461       8.48200       7.45657       6.36891       5.41521       4.38759       3.43003       2.61166       1.91864       1.41073      0.964654      0.647679      0.429648
  21  22 4124.4873    1.3284 12.6393  9.2063 -0.0003      0.252676  0.1969   0.0089   0.3274    0.0456   0.0000     0.0612601   450.2135       1.51333       23.9733      -11.0038       1.87440      -12.5851    -0.0848016       7.12850       5.62708       4.14602       2.36876       3.45655       1.56638      -3.46399      -1.81551       1.52236      0.660309     -0.808653       8.39035       11.0857       11.9276       12.4644       12.2473       11.4630       10.6496       9.30718       8.12283       6.76318       5.46855       4.29954       3.30007       2.40700       1.75998       1.21236      0.816145      0.534791
  21  23 4268.2760    1.1172 15.6155  9.1865 -0.0014      0.150442  0.2800   0.0070   0.4179    0.0399   0.0000     0.0733007   457.3380      -15.3810       8.62258       23.8514       22.5227      -1.08219       2.13122       11.1153      -9.59422      -18.6021      -6.83554       13.0981      -11.1964       2.84782     -0.644148      -1.23918     -0.379986      0.672997       10.8572       14.6258       15.3231       16.3232       15.8646       15.3089       13.8009       12.1870       10.4515       8.70986       7.13661       5.64525       4.21239       3.12911       2.23745       1.60158       1.05356      0.696807
  22   7 1945.1232    0.4838  0.5146  8.7664 -0.0032       8.14732  0.0237   0.0133   0.0419    0.0784   0.0000       1.47697   435.4476     -0.594283       17.6958      -1.24947      -3.07796       1.10756       1.30661    -0.0801558       1.26497     -0.162917      -1.13783     -0.228994      0.135207     -0.791413    -0.0892002     0.0868107     -0.168012     -0.169087       1.48002       1.99520       2.18970       2.27669       2.19254       2.10592       1.84983       1.71046       1.41569       1.20535      0.980247      0.824072      0.582157      0.461966      0.312517      0.239256      0.146509      0.109761
  22   8 2104.8647    0.6947  0.8040  8.8036 -0.0025       7.00041  0.0345   0.0153   0.0544    0.1191   0.0000       1.11673   438.8816      -1.75484       15.8716      0.105019     -0.934480      -2.73428      -1.57136       1.56399       2.18182      0.516613      0.268504     -0.437123     -0.299387     -0.151358     0.0104120    -0.0174657      0.134126     -0.231620       2.17764       3.06785       3.47726       3.64913       3.50315       3.23125       2.85539       2.49289       2.12234       1.71336       1.31823       1.08139      0.807664      0.573897      0.404346      0.282938      0.187914      0.128116
  22  10 2410.8214    1.4065  1.0169  9.1555 -0.0009       2.08939  0.0340   0.0274   0.0610    0.2573   0.0000      0.792892   438.4634      0.834908       14.0787       2.14295     -0.763183      -3.15729       1.71565      -3.13187      -2.40337     -0.369484    -0.0805174       1.36728     -0.105439     -0.139335     -0.280743     -0.383194     -0.184646     0.0724432       1.89923       2.37639       2.57265       2.73228       2.59634       2.49316       2.31855       2.11312       1.82800       1.52626       1.22055      0.918517      0.721896      0.557889      0.435587      0.310790      0.210276      0.137716
  22  11 2559.1894    1.8710  1.0757  9.4249 -0.0016       1.49160  0.0341   0.0345   0.0618    0.2833   0.0000      0.655503   438.1722     -0.183140       12.8252       1.17911      -4.83034      -2.37206       1.77941      -1.39019      -1.01139     -0.455678    -0.0554950       1.33054      0.276643     -0.154482     -0.226272     -0.242797     -0.452013   -0.00803221       1.81670       2.22209       2.57720       2.61394       2.54410       2.44690       2.20325       2.09357       1.83582       1.45864       1.27780      0.944879      0.743000      0.574468      0.424432      0.309488      0.203034      0.144463
  22  12 2707.1234    2.4363  1.0748 10.3206 -0.0024       2.92566  0.0368   0.0462   0.0619    0.2671   0.0000      0.740438   438.1006       1.40436       12.6868     -0.446775      -3.57841       1.02960       3.87886      -1.61355       3.21477     -0.526372     -0.543434     0.0893024      0.266947      0.869717      0.229364      0.136477   -0.00784809    -0.0779010       1.92699       2.43349       2.52406       2.66706       2.54339       2.61661       2.41939       2.05405       1.84472       1.52272       1.29990       1.06710      0.826394      0.574190      0.427994      0.302426      0.211734      0.147381
  22  13 2854.7026    3.1645  1.0744 10.5479 -0.0018       1.28356  0.0349   0.0581   0.0618    0.3329   0.0000      0.738837   438.0412      -1.44744       16.9309       1.20291       1.71407     -0.607350     -0.713723      -2.05325     -0.820800      -1.06250     -0.351905      0.810239      0.375246     -0.669112    -0.0422301      0.207240    -0.0778271     -0.212935       1.77999       2.28799       2.54266       2.64358       2.63932       2.50602       2.35918       2.07135       1.75289       1.43325       1.14698      0.986065      0.740870      0.577829      0.398172      0.298602      0.205933      0.142761
  22  14 3001.3509    3.7764  0.9455 11.1116 -0.0024      0.591914  0.0299   0.0736   0.0576    0.2684   0.0000      0.646903   436.0444      -1.75985       13.8448       1.93924      -3.32441     -0.402184      0.873192      -4.07884     -0.598272      0.141000     -0.383444      0.811870     -0.786384      0.574021      0.329339    -0.0669783     0.0806440     0.0750625       1.67212       2.18617       2.33532       2.40988       2.40273       2.26686       2.06439       1.90064       1.65241       1.32909       1.12145      0.863877      0.696631      0.510073      0.368395      0.267223      0.189699      0.122376
  22  15 3146.9725    3.8859  1.2286 11.0481 -0.0020       1.32403  0.0387   0.0692   0.0689    0.2923   0.0000      0.624085   439.2216      -6.11509       15.4492      -1.64894      -1.69677      -1.29168     0.0405422    -0.0614593     -0.707737       1.26452       1.47211     -0.876757      -1.13839      0.139073     -0.333114     -0.421337      0.289806    -0.0199146       2.07835       2.89402       2.99221       3.34512       3.19290       3.09192       2.70872       2.42499       2.04379       1.59853       1.32944       1.01203      0.836708      0.566984      0.431085      0.297550      0.212933      0.144955
  22  16 3292.1602    3.5972  1.7550 10.5102 -0.0023      0.498011  0.0454   0.0508   0.0783    0.1793   0.0000      0.360656   438.8721       2.13354       11.3784     -0.155692      -4.96073     -0.664622      -3.06497      0.321795     -0.200069     -0.422457       1.17433       1.38976      -1.84722      0.678381      0.601419      0.122168      0.129100     -0.146170       2.42863       3.16889       3.50547       3.70523       3.62890       3.35715       3.11503       2.75974       2.28181       1.93826       1.54362       1.21773      0.974878      0.695434      0.514790      0.364818      0.246482      0.170917
  22  17 3437.2393    3.0274  2.5166 10.4668 -0.0005      0.683846  0.0557   0.0365   0.0962    0.1032   0.0000      0.214224   439.1814       2.09005       16.0651       1.26593      -3.68714       1.41998      -6.42974      -3.44578       1.61801       2.56983       2.02339      -3.05665      0.751077     -0.162899     0.0755653     -0.650806      0.484044      0.113478       2.83095       3.71419       3.84305       4.01068       3.99480       3.92412       3.63599       3.28074       2.69231       2.31934       1.83323       1.53442       1.14016      0.881004      0.640434      0.472097      0.320254      0.217908
  22  18 3582.1817    2.4565  3.6087 10.4871 -0.0003      0.724985  0.0728   0.0265   0.1218    0.0704   0.0000      0.158160   438.6085       4.48281       7.07442      -8.87324      -2.42907      -5.69703       8.69770      -4.65043      0.579399      -4.91414       1.36549      0.527549      0.602569     -0.555915      -1.03958     -0.120119     -0.398974    -0.0863995       3.61884       4.77087       5.08092       5.27222       5.24104       5.09658       4.67578       4.16762       3.53818       2.94850       2.42546       1.92759       1.48246       1.11043      0.831507      0.585841      0.418006      0.283020
  22  19 3726.9873    2.1032  5.5157  9.7504  0.0002      0.355021  0.0904   0.0184   0.1579    0.0695   0.0000     0.0913059   434.7772       1.29485       17.8619       5.68801      -6.10748       14.7055       7.02606       1.40705      -9.86326       5.72215      -1.38093      -1.26370      -1.35633      0.449196      0.454319     -0.403685     -0.461459     0.0597075       4.46668       5.86813       6.24659       6.51964       6.37032       6.05052       5.72774       5.03948       4.47738       3.73648       3.05513       2.39631       1.85858       1.41953       1.04591      0.737142      0.518692      0.341180
  22  20 3871.8960    1.7846  7.5392  9.5505 -0.0002      0.388215  0.1143   0.0141   0.2007    0.0564   0.0000     0.0664791   439.1762       2.96815       40.6219       2.86673      -8.65661      -6.47307      -4.55700      -9.60273       1.98363      -2.94405       1.16526      -2.29357      0.786268      -2.43868      -2.01192     -0.534308     -0.321957     -0.159541       5.42624       7.07284       7.77863       8.08821       8.00209       7.69240       7.08983       6.28894       5.43206       4.51042       3.65227       2.96908       2.27606       1.70891       1.27981      0.892172      0.625178      0.414836
  22  21 4016.3487    1.5044 10.7007  9.2807 -0.0013      0.311196  0.1636   0.0104   0.2700    0.0503   0.0000     0.0624769   434.4798       8.19964       19.4168      -2.57094      -3.19860       8.13130       16.0915       6.29078      -5.99665      0.807501       9.93296      -1.11372      -1.67172      0.755976      -2.90121    0.00738363       1.64366      -1.22793       6.98330       9.50331       10.0150       10.4547       10.2265       9.69374       9.25307       8.11094       7.32503       5.96839       4.97218       3.97300       3.08116       2.31946       1.68403       1.20161      0.827024      0.559908
  22  22 4161.0272    1.3026 13.2451  9.1790  0.0002     0.0334145  0.2070   0.0082   0.3365    0.0441   0.0000     0.0596002   445.6108      -19.8211       4.30555       4.39207       19.7665      -15.9422       2.04266      -9.86366      -4.69787      -6.27398      0.437106       1.75411     -0.984643     -0.620228     -0.740126      0.527774     -0.936495      -1.06810       8.25978       11.0590       11.9194       12.5101       12.2598       11.8904       10.8299       9.74933       8.39192       7.05051       5.62998       4.57424       3.53108       2.68568       1.96186       1.38376      0.971611      0.645006
  22  23 4306.6896    1.0651 16.1080  9.1091 -0.0010      0.382734  0.2707   0.0066   0.4190    0.0389   0.0000     0.0717261   436.5466       4.88124       46.7125      -7.61899       12.3630      -32.2219      -23.0544       21.0949      -26.2760     -0.610842      -5.00121       6.12579      -6.91762      -1.51936       4.22348       1.46026      -1.12949      -1.03375       9.64840       12.9482       13.9059       14.6869       14.4111       13.8230       12.5566       11.3509       9.84763       8.34559       6.78946       5.44302       4.28036       3.16466       2.31364       1.63758       1.12267      0.760389
  23   7 1969.6925    0.5593  0.5127  8.8257 -0.0045       6.35588  0.0245   0.0154   0.0442    0.0860   0.0000       1.33124   438.0075      -1.61117       17.1203      0.518953      -2.68920      0.165105       4.08800       1.63314     -0.647531      0.401665      0.441941     -0.882800     -0.972422     -0.110770     -0.106396     -0.248178    -0.0193390      0.116026       1.51033       1.83374       1.75498       1.99991       1.99605       2.10418       1.83527       1.65939       1.52001       1.16238      0.907380      0.717477      0.606486      0.480623      0.352784      0.260976      0.178814      0.134778
  23   8 2131.2073    0.7783  0.7364  8.7641 -0.0017       6.94283  0.0270   0.0177   0.0507    0.1384   0.0000      0.965015   436.2657      -2.15297       15.2532       2.19508      -1.61023     -0.332995       2.05716       4.93387       1.69728    0.00806826      -1.86796     -0.204168      0.197106      0.563305      0.283090     -0.215928    -0.0144899    -0.0620286       1.43498       2.01577       1.95347       2.22936       2.16346       2.12258       1.95083       1.77810       1.55321       1.22231       1.05246      0.789173      0.660260      0.499264      0.375878      0.272399      0.183260      0.133007
  23   9 2287.5802    1.0500  0.9540  9.2084 -0.0048       5.49902  0.0329   0.0208   0.0576    0.1528   0.0000      0.892284   435.8585      -2.16847       17.9797     0.0504637      -2.91981     -0.301451       4.15314     -0.611888      -1.23898      0.174815       2.42626       1.00748      -1.29878      0.136271     -0.159154     -0.828079     0.0315417     -0.123865       1.61732       2.07958       2.26858       2.35369       2.36199       2.17703       2.09049       1.89684       1.68649       1.43738       1.16428      0.938872      0.717309      0.558330      0.427018      0.316406      0.241125      0.146054
  23  10 2439.2326    1.5244  0.9301  9.1719 -0.0023       2.57710  0.0319   0.0291   0.0551    0.2551   0.0000      0.717397   439.8414       1.40311       17.2006     -0.247498     -0.950731      -2.89294       1.38186       1.27083      0.799987     -0.803475     -0.957501       1.08783    -0.0872969       1.19270    -0.0267771      0.173255     0.0312357      0.246741       1.56893       2.08187       2.40118       2.29863       2.38485       2.32082       2.01266       1.97271       1.54549       1.39045       1.14596      0.928473      0.716870      0.562760      0.385891      0.306146      0.203176      0.144936
  23  11 2588.6697    1.9598  1.1255  9.7472 -0.0018       2.03200  0.0374   0.0346   0.0612    0.2712   0.0000      0.673710   440.4182      -4.31884       12.6234      -3.29973      -3.93558      -1.48959      -2.60531     -0.653320      -1.56960     -0.451078    -0.0748838       1.35876      0.787653    -0.0189619    -0.0223725     0.0176639     -0.227959    -0.0800321       1.98886       2.64174       2.85940       3.00748       2.93494       2.84272       2.63949       2.27346       2.02827       1.65957       1.30695       1.07316      0.870143      0.637610      0.471611      0.333731      0.249235      0.163204
  23  12 2737.6462    2.5190  1.1076 10.2368 -0.0041       2.89036  0.0361   0.0469   0.0604    0.2823   0.0000      0.669799   435.7352      0.676317       17.7643      -2.63066      -4.74389      -1.27882       1.91260      -1.79674      -3.12719       1.04636       3.82934      0.538347     0.0565519      0.207653      0.910713     -0.287734   -0.00556634      0.311316       1.90022       2.49799       2.65717       2.61946       2.56451       2.51805       2.32207       2.20382       1.86278       1.66402       1.43593       1.10494      0.897268      0.665005      0.516629      0.350829      0.233170      0.162053
  23  13 2886.0631    3.1810  0.9765 10.9768 -0.0030       1.03057  0.0347   0.0639   0.0600    0.2489   0.0000      0.713043   438.6892       3.35757       17.0389      -1.55305      -1.74893      -3.50332       1.19905       1.45494       2.17827       1.34552       1.38063       3.51386     -0.256039     -0.256402      0.455120      0.277817     0.0838047     0.0210728       2.21984       3.07915       3.60800       3.84800       3.63783       3.45736       3.13466       2.62692       2.16706       1.79762       1.47576       1.12286      0.833966      0.616923      0.436148      0.303624      0.214128      0.147444
  23  14 3033.3899    3.7304  1.0828 11.1186 -0.0013       1.27369  0.0346   0.0674   0.0610    0.2725   0.0000      0.727548   439.7927       2.22378       12.7976       3.12857      0.303663      -3.20342      -1.01726       1.88980     -0.158561      0.464284     -0.314811      -1.58216     -0.930301      0.355651      0.599948     -0.144938     0.0691145      0.108205       1.67459       2.32412       2.43263       2.59792       2.55056       2.34601       2.29291       1.90646       1.82919       1.43946       1.30308      0.982289      0.821271      0.573593      0.434757      0.312063      0.211368      0.144715
  23  15 3179.6146    3.9829  1.1793 11.3353 -0.0038      0.587068  0.0395   0.0712   0.0626    0.2497   0.0000      0.667414   439.5260       2.39302       13.3536     -0.473640     -0.249706       2.33010      -1.18591       2.05675       1.19337       2.02416      0.532300      -1.74374       2.03732      0.518257      0.854854     -0.167102     0.0832685      0.332490       1.93366       2.74673       2.84930       3.17164       2.93688       2.89017       2.56501       2.30697       1.98117       1.68853       1.44726       1.12182      0.881549      0.654971      0.473526      0.342381      0.231071      0.162632
  23  16 3325.4297    3.5181  1.6913 11.0739 -0.0001      0.270805  0.0446   0.0511   0.0760    0.1338   0.0000      0.383623   443.0106      0.573382       19.8171      -3.47609     -0.871033      -2.82083      -3.40022      -2.96385       3.66061      -1.88453     -0.581784      -2.14847      0.315101      0.272556    -0.0206091     -0.223871    -0.0587212      0.176222       2.12933       2.71360       2.85047       3.06757       3.06715       2.99549       2.75986       2.46856       2.15038       1.76948       1.53806       1.21594      0.952202      0.706460      0.557684      0.387410      0.282222      0.194493
  23  17 3471.2123    2.8772  2.7340 10.5843 -0.0002      0.574193  0.0596   0.0326   0.0984    0.0823   0.0000      0.192909   439.1439       2.28418       15.4874       1.73470      -3.76205       3.10908      -1.98091      -2.63218      0.975407      0.187676       1.20801      -1.32655      -1.22600      0.471621     -0.806852     -0.347515     0.0655395      0.401442       2.65681       3.76949       3.95008       4.35194       4.10934       3.97410       3.74264       3.32271       2.88199       2.51496       2.00146       1.62554       1.28201      0.973176      0.729910      0.521067      0.354330      0.250367
  23  18 3616.8420    2.4084  4.1679 10.2415 -0.0013      0.608038  0.0743   0.0235   0.1291    0.0663   0.0000      0.122239   442.4964       2.70023       17.1363      -6.73546      -3.43152      -1.42273     -0.608033      -6.14051      -7.19998       1.34566       1.98160      0.388956      0.594041     0.0680831       2.78575     -0.510611     -0.361375     -0.317142       3.46119       4.52991       4.85404       5.23061       5.17874       4.97931       4.58613       4.09977       3.58153       2.96610       2.60741       2.04881       1.62049       1.18956      0.906112      0.655348      0.457205      0.316526
  23  19 3762.2315    2.0152  5.7838  9.8141  0.0003      0.410403  0.0951   0.0173   0.1601    0.0638   0.0000     0.0885055   434.8203     -0.496368       17.2530       2.08145      -6.19959      -11.6250    -0.0996913      -6.98396      -6.56136     -0.334552       3.86428      0.340028     -0.679542      0.542279      0.727320       1.21460     0.0219054     -0.658695       4.46167       5.78141       6.38088       6.51212       6.55105       6.08171       5.63919       5.15151       4.59073       3.94795       3.26348       2.68726       2.10432       1.59322       1.14396      0.839229      0.567423      0.394896
  23  20 3907.4349    1.7202  8.5138  9.4564 -0.0010      0.312676  0.1269   0.0127   0.2140    0.0536   0.0000     0.0620344   436.5392       3.07191       19.3598      -4.77079      -7.98628      -1.02708       11.4034       11.3909       19.9139      -13.7900       1.09680       4.60892     -0.909190      0.605469      0.689194       1.92436      0.907213      0.440957       5.71248       7.50988       8.05670       8.44926       8.61342       8.03944       7.49216       6.58115       5.95495       5.02317       4.20953       3.34682       2.65607       1.97261       1.50314       1.06156      0.748029      0.508561
  23  21 4052.3754    1.4660 11.6337  9.2281  0.0001      0.237598  0.1714   0.0095   0.2856    0.0487   0.0000     0.0586634   444.1696       25.2390      0.700902       3.56860      -14.4397       4.68721       4.05384      -4.71561      -7.89610       8.16302       2.78772      -2.16712      -1.03180      0.834624     -0.671745      -2.01352       1.74587     -0.104168       6.97223       9.49978       10.0155       10.7372       10.7711       10.2083       9.40336       8.50714       7.35799       6.25708       5.12921       4.16523       3.21056       2.45946       1.86006       1.32152      0.925777      0.634007
  23  22 4197.4538    1.1965 13.7056  9.2650 -0.0007      0.114266  0.2251   0.0074   0.3581    0.0405   0.0000     0.0719230   429.3335      -1.99129       4.55072      -2.69063      -2.21318      -21.8740      -3.01406       7.51317     -0.416995      -17.3320       1.56221       2.74712       7.17492      -1.08165      -3.79965       1.09475     -0.752552      0.583117       8.23340       11.2505       11.9240       12.5969       12.6557       11.8077       11.1579       10.0724       8.81474       7.49127       6.27591       4.96734       3.94898       2.99224       2.24757       1.61762       1.12378      0.769878
  24   5 1653.7126    0.2454  0.2348  8.8613 -0.0106       17.9049  0.0168   0.0117   0.0339    0.0404   0.0000       5.05909   439.4351     -0.569866       18.5088     -0.417629      -3.92164       2.10390     -0.376818     -0.124024       2.31633      -1.30438      -1.18283     0.0292360      0.155966     -0.131711      0.287943     0.0382719      0.112803     0.0934081       1.09852       1.45747       1.61361       1.71780       1.65204       1.46268       1.43684       1.22050       1.26112      0.987868      0.875945      0.694102      0.584513      0.445301      0.318394      0.202956      0.145663      0.111106
  24   6 1826.3624    0.3959  0.3972  8.7427 -0.0090       10.9761  0.0202   0.0128   0.0373    0.0644   0.0000       1.99268   439.1781      -1.57952       19.5923     -0.893521      -4.75080      0.407618      0.904922       1.40475      0.117243      0.873640    -0.0402466     -0.966284     -0.434275      0.838180     -0.170639      0.124799    -0.0706684     -0.237804       1.19979       1.41792       1.77895       1.59306       1.64407       1.78980       1.36325       1.38571       1.25710       1.00535      0.939898      0.758463      0.581341      0.474901      0.340340      0.249077      0.171690      0.113703
  24   7 1993.6155    0.5587  0.5911  8.8583 -0.0036       6.69402  0.0286   0.0140   0.0447    0.0895   0.0000       1.23836   438.3437      0.551286       20.1797      -1.90513      -1.31643      -2.51380      -1.58640       1.74404      -2.17029     0.0437477     -0.744854      0.532347     0.0970330      0.524025     -0.514279      0.172353     0.0874014     0.0143554       1.42415       2.01564       2.10303       2.08467       2.38812       2.12585       2.09863       1.81637       1.64294       1.27063       1.14296      0.898418      0.736427      0.554862      0.397796      0.315879      0.201591      0.159026
  24   8 2156.8456    0.8155  0.8222  8.6727 -0.0046       6.13616  0.0282   0.0167   0.0531    0.1466   0.0000      0.898117   441.8852       1.09099       14.4663     0.0572455     -0.509610      0.321810      -4.10471      -2.07730      -3.00235     0.0313338      0.348063      0.417651     -0.400313     -0.262132     -0.162153     -0.277871    -0.0168761     0.0687896       1.47806       1.92658       1.97614       2.13628       2.00999       2.06739       1.92402       1.62832       1.50461       1.31815       1.14886      0.979261      0.769781      0.577743      0.428741      0.298081      0.215796      0.143995
  24   9 2314.3550    1.1735  0.9845  9.1753 -0.0047       3.42620  0.0326   0.0224   0.0587    0.1838   0.0000      0.815167   441.1130      -1.98044       13.9843       1.17688      -3.28846      0.450283      -1.52121      -2.92219      -1.56754      0.669138      0.679945     -0.532425     -0.132238    -0.0610350      0.701289     -0.393923      0.498150    -0.0192203       1.47873       1.95074       2.05986       2.24073       2.20744       2.12038       2.00852       1.80012       1.50375       1.38365       1.19058      0.978512      0.770947      0.583441      0.418781      0.342533      0.217396      0.158261
  24  10 2467.0746    1.6305  1.0284  9.5434 -0.0019       2.06947  0.0318   0.0299   0.0605    0.2285   0.0000      0.729200   437.3931      -3.29689       15.7852     -0.390273     0.0615993       3.38512      -3.18404     -0.827441      -1.30199     -0.943549      0.404716      0.500397     0.0459071     0.0225055     -0.191512    -0.0115088     0.0348944     0.0389326       1.50879       1.96498       2.23029       2.26658       2.25014       2.18635       2.04288       1.72454       1.62890       1.41967       1.17051      0.953379      0.742866      0.570763      0.437069      0.313418      0.234844      0.150076
  24  11 2617.5981    2.1266  1.1184 10.0809 -0.0018       1.13317  0.0361   0.0389   0.0650    0.2544   0.0000      0.725517   438.2684      -1.47279       17.3767     -0.635806      -2.21236       5.09338      -5.80351       1.20989       3.48024      0.727203      -1.55451      -2.24578      0.750683      0.318669      0.525996      0.478867     -0.279152     0.0999550       1.64383       2.29612       2.28809       2.42603       2.32301       2.50287       2.26647       2.04427       1.78467       1.44907       1.23476      0.996324      0.812089      0.605728      0.492413      0.345969      0.254244      0.174890
  24  12 2767.6517    2.7248  1.0794  9.9701 -0.0001       1.28045  0.0340   0.0473   0.0583    0.3560   0.0000      0.672660   439.2731      -1.08426       19.2379      -1.79264     -0.109114     0.0882226     -0.339249     -0.212980    -0.0420549      0.648080      0.569312     -0.899974      -1.05600      0.120364     -0.269734     0.0327679     0.0776567      0.225483       1.68566       2.20426       2.26199       2.41522       2.53637       2.32348       2.19976       1.89054       1.74120       1.47975       1.23860       1.03721      0.795662      0.647535      0.444729      0.334487      0.246356      0.165644
  24  13 2916.9194    3.5873  0.9164 10.6841 -0.0010      0.590335  0.0291   0.0666   0.0524    0.2923   0.0000      0.666657   440.2866      0.727493       13.9771       2.63499      -2.33917       3.46365      0.278904       1.27087       1.46442      0.694182      -1.06296     0.0746282    -0.0376786     -0.405839      0.373362     0.0340254     -0.127694     0.0474640       1.56728       2.04454       2.16695       2.14259       2.22476       2.08312       2.12754       1.83697       1.63896       1.30430       1.02451      0.849708      0.700214      0.572889      0.427410      0.328839      0.218321      0.149341
  24  14 3064.9761    3.9355  1.0245 10.3953 -0.0034      0.548606  0.0312   0.0712   0.0560    0.5922   0.0000      0.575718   436.7432      0.774751       14.0607       4.12311       1.26692      0.980283      -1.16403      -1.31127       1.48750       2.78631     -0.348825      -1.58979     -0.800189     -0.852855     -0.138760     -0.277189     -0.100824     -0.417718       1.55506       2.05401       2.12553       2.35570       2.29343       2.25893       2.10551       1.85752       1.63382       1.36582       1.14395      0.898924      0.754759      0.562526      0.426679      0.325246      0.212092      0.163221
  24  15 3211.9713    3.8374  1.3131 11.0857 -0.0008       1.43290  0.0375   0.0628   0.0667    0.2531   0.0000      0.527115   440.7784      -1.57678       13.7810      -5.04488      -5.05480       1.63627       2.67974      -3.64788      -2.90182      -1.09021      -2.33150    -0.0131299     -0.508223      0.209428      0.156687     0.0108425     -0.114759     -0.346091       1.75930       2.26314       2.45452       2.78312       2.67895       2.59333       2.39479       2.09108       1.88115       1.61577       1.26516       1.02512      0.828126      0.649644      0.486600      0.343210      0.249872      0.172587
  24  16 3358.4826    3.2722  1.8664 11.1202 -0.0002      0.601809  0.0460   0.0446   0.0796    0.1074   0.0000      0.349941   438.7505     0.0623104       12.9512       5.01500      -2.84625       2.34248       2.28960     -0.333475      -3.02113     -0.996398      -4.37626       1.51743       1.17876      0.749538     -0.760064      0.415724     -0.220463      0.243581       2.24559       2.82148       3.18277       3.30257       3.26474       3.05603       2.91832       2.67462       2.30001       2.04320       1.63354       1.34627       1.07711      0.792174      0.623072      0.458333      0.337291      0.233582
  24  17 3504.8340    2.8006  2.9283 10.4874  0.0004      0.557915  0.0587   0.0304   0.1022    0.0785   0.0000      0.183863   437.6230       3.14503       15.7250       2.79595       6.38586      -8.15526      -3.97528      -4.84286      0.369647       1.03607      -2.35643     -0.349464      -1.05899     -0.216720       1.14966     0.0219439     -0.301324    -0.0969542       2.68395       3.50649       3.75459       3.98061       3.85498       3.86515       3.48665       3.20090       2.83067       2.45436       2.06238       1.63951       1.33634       1.01759      0.776674      0.558266      0.398967      0.281379
  24  18 3651.0598    2.3152  4.5978 10.0924 -0.0013      0.511945  0.0775   0.0210   0.1355    0.0613   0.0000      0.109429   440.6582      0.894778       18.0262     -0.842473      -5.51271      -5.65549       2.82998       3.48886      -8.47909      -2.02494       1.39694       4.83359      0.328071      -2.74846      -1.34399     -0.699006       1.36792     -0.341733       3.58649       4.77089       5.05219       5.33164       5.21136       4.99585       4.65982       4.35925       3.74616       3.34280       2.75853       2.30119       1.82450       1.38335       1.03190      0.750302      0.543060      0.371548
  24  19 3796.9026    1.9823  6.5624  9.7495 -0.0005      0.355355  0.0988   0.0158   0.1736    0.0577   0.0000     0.0738206   439.6348      -5.74896       13.9155       3.85734      -8.81907      -5.18441      -11.1963     -0.203187       7.60572      -4.16450      0.202254       1.89495       1.59378      -1.40572      -2.32565      0.912185     0.0122455     0.0930277       4.37562       5.64548       6.09511       6.55490       6.47517       6.19580       5.87772       5.33874       4.69731       4.01940       3.33177       2.69148       2.16303       1.70513       1.26767      0.951917      0.669592      0.464135
  24  20 3942.9875    1.6327  9.3363  9.4058 -0.0002      0.344797  0.1324   0.0113   0.2351    0.0502   0.0000     0.0613415   445.0491      -15.9212       14.9944       3.07110      -20.9757       2.73122      -11.5677      -7.46922      -4.44467      0.149763    -0.0228487       4.36925      0.202422     -0.944641      -1.74516      0.177068      0.170859     -0.291632       5.43607       7.24991       7.91023       8.35439       8.19248       8.02177       7.49761       6.67700       5.99840       5.11237       4.28092       3.51396       2.84441       2.17206       1.61779       1.17373      0.846371      0.584500
  24  21 4088.0659    1.3708 12.2528  9.3322 -0.0005      0.143632  0.1858   0.0085   0.3042    0.0418   0.0000     0.0619255   441.8804      -5.81729       40.6587       6.86225      -5.06266      -18.6570       14.4138      -8.29356       13.7162       2.24125      0.544668      -2.61090      -3.46823      -4.25812     -0.429451       1.58721      0.710429      0.574728       7.06809       9.52779       10.3346       11.0405       10.8130       10.4094       9.83147       8.81610       7.67565       6.57370       5.46661       4.47525       3.52433       2.69046       2.04954       1.51676       1.09483      0.766172
  24  22 4234.1365    1.1533 14.5157  9.2197 -0.0004      0.320309  0.2412   0.0069   0.3686    0.0388   0.0000     0.0722433   450.8104       21.0023      -8.62095      -12.4511       6.89658       4.36179      -18.2520      -1.96538      -9.82481      -3.26047      0.488166      -4.44495       3.42502      -5.03186       3.41090      0.747561      -2.52930      0.158071       8.22314       11.1253       11.8818       12.6240       12.3991       12.2406       11.1563       10.3612       9.08656       7.82096       6.50158       5.32945       4.26943       3.29179       2.50744       1.79377       1.30470      0.903758
  25   5 1674.0900    0.2557  0.2690  8.8725 -0.0078       11.6950  0.0218   0.0110   0.0343    0.0413   0.0000       4.33362   439.3886      0.977879       19.1094      -3.87406      -2.44885       1.31543      -2.13849      -2.77577     -0.646858       2.22087    -0.0549415     -0.690113     -0.240311      0.434781     -0.113970     -0.299207      0.184411     0.0164389       1.44434       1.78478       2.07008       2.39984       2.27358       1.85863       1.87821       1.90492       1.52133       1.17805       1.06202      0.806838      0.586234      0.488945      0.392507      0.297233      0.172779      0.146489
  25   6 1847.9716    0.4187  0.4151  8.7968 -0.0078       12.4176  0.0222   0.0134   0.0378    0.0618   0.0000       1.91350   440.2935     -0.208554       20.0508       1.04143      -2.56055     -0.771582     -0.574477      -2.77699      -1.42455     -0.229769      0.547125    -0.0635931     0.0768942     0.0920756      0.560837      0.372942      0.110728    -0.0329382       1.65908       2.05324       2.35622       2.59876       2.22946       2.16798       1.75181       1.58729       1.58603       1.54408       1.29051       1.21289      0.907221      0.665077      0.546001      0.336907      0.221960      0.155180
  25   7 2016.9808    0.5941  0.7384  8.6887 -0.0015       6.11116  0.0291   0.0131   0.0494    0.1040   0.0000       1.06969   439.7958      -1.10220       18.2724       1.86539     -0.703165     -0.597997       1.25255      -1.29253     -0.382365     -0.917654      -1.00467     -0.315111    -0.0448640     -0.342250      0.502888     -0.130348      0.164924      0.272727       1.49425       2.21502       2.37674       2.76337       2.53976       2.63847       2.29255       2.15244       1.71943       1.53351       1.17498      0.974706      0.726020      0.565922      0.425824      0.329348      0.268308      0.187902
  25   8 2181.8244    0.9223  0.7632  8.9157  0.0006       5.50359  0.0274   0.0186   0.0474    0.1375   0.0000      0.886633   438.0163      -1.37895       17.8324      -3.49835    -0.0289343      -2.48858      0.369843     -0.731674      -2.14424     -0.986725      0.423066    -0.0973265     -0.118280     -0.832673    -0.0661368     -0.103466    0.00560218    -0.0309885       1.48066       1.69793       1.88206       2.15765       2.18755       1.94201       1.85071       1.73664       1.52102       1.25735       1.12512      0.881775      0.671881      0.519017      0.427021      0.328611      0.243131      0.171921
  25   9 2340.5602    1.2303  1.1410  8.8410 -0.0010       3.14542  0.0361   0.0211   0.0605    0.2372   0.0000      0.777549   436.0660      -2.49530       15.1056       4.48397      -3.44895      0.820242       1.09713      0.932040     -0.614263     -0.955778      -1.07668      0.706974      0.104794      0.369113     -0.101900     0.0815288      0.408463     0.0136600       1.54112       1.99118       2.21129       2.28034       2.31178       2.26302       2.07905       1.95367       1.78361       1.48645       1.25088       1.05457      0.773109      0.662807      0.512517      0.379499      0.279562      0.191981
  25  10 2494.3811    1.7183  1.1084  9.3955  0.0003       1.19605  0.0357   0.0295   0.0572    0.2554   0.0000      0.705946   439.4690      -3.80185       18.8508       1.21790      -5.18837      -4.83878       2.96984      0.235330      -1.31477      -1.68653      0.785247      0.293083     -0.634735     -0.201065     -0.380602      0.286325     -0.183780      0.153677       1.58802       2.13607       2.25000       2.37820       2.38037       2.32515       2.27333       1.98080       1.71250       1.52736       1.24719      0.995979      0.818427      0.660873      0.483444      0.379844      0.264195      0.184215
  25  11 2646.2203    2.2108  1.1108  9.9607 -0.0008       1.52095  0.0341   0.0383   0.0614    0.2844   0.0000      0.739994   435.6673      0.452163       15.4154      -1.07798      -2.50500      -5.33490     -0.294181     -0.251628       1.21079     -0.741155      0.119483     -0.461386     -0.732150     -0.455664      0.130116     -0.118157      0.441351    -0.0510415       1.57546       2.00937       2.19565       2.24319       2.26322       2.08833       2.06574       1.90271       1.66859       1.48980       1.23091       1.06380      0.804518      0.666020      0.501761      0.353033      0.270452      0.192989
  25  12 2797.3057    2.9343  0.9392 10.4883 -0.0020      0.872465  0.0283   0.0533   0.0516    0.2566   0.0000      0.763332   438.2972      -2.35756       12.7084       2.75685      -1.53347       2.26926     -0.796908     -0.397907      0.745387      -1.40554    -0.0135862     -0.305890      0.102872     0.0260338      0.724862     -0.469560   -0.00364201      0.276065       1.33068       1.73434       1.89539       2.00800       1.98623       1.96836       1.79914       1.64026       1.48035       1.23771       1.06628      0.843981      0.694621      0.539968      0.411933      0.310090      0.218797      0.166573
  25  13 2947.3170    3.6512  0.9706 10.5099 -0.0008      0.116738  0.0290   0.0640   0.0515    0.3547   0.0000      0.568571   436.9990      -1.23814       14.5005      -1.17634      -2.90294      0.660689     -0.861320     -0.737884       1.70812      -1.36572       1.41563     0.0129218       1.01413      0.219322    -0.0914487     -0.175737     -0.112922    -0.0632511       1.47228       1.80604       1.93467       2.14116       2.15366       2.11364       1.82606       1.64501       1.59204       1.43073       1.12412      0.881963      0.764615      0.602926      0.442426      0.323497      0.233150      0.170314
  25  14 3096.1416    3.8709  0.9837 11.5884 -0.0005       1.17544  0.0318   0.0704   0.0542    0.2012   0.0000      0.606254   439.0791       2.19755       16.5229      0.304591      -2.12708     -0.615100      -4.56442       1.85083     0.0620948     -0.947956      -1.15681     -0.701934      0.577721      0.304984      0.196903     -0.115783     -0.122558     0.0342398       1.57399       1.89943       2.00868       2.21472       2.21447       2.16217       2.02568       1.85331       1.64984       1.36713       1.18739      0.978100      0.811317      0.651347      0.483100      0.355742      0.245138      0.182624
  25  16 3391.0398    3.2261  2.1232 11.0255 -0.0001      0.779689  0.0474   0.0409   0.0860    0.1037   0.0000      0.301935   439.4795       1.56109       12.9662      -3.94107       2.01254      0.930500       2.81175     -0.781442      0.737563      0.145674      0.182819      -2.04257     -0.778797     -0.465345     0.0905989     -0.192675    -0.0172510      0.416410       2.12640       2.78475       2.98574       3.11875       3.11378       3.04455       2.93599       2.57927       2.32176       2.04766       1.70837       1.37231       1.08916      0.874263      0.662557      0.507849      0.371179      0.269736
  25  17 3537.9740    2.6766  3.3562 10.4568 -0.0002      0.244620  0.0636   0.0269   0.1060    0.0702   0.0000      0.157293   439.0730      0.573088       14.6623     0.0139035     -0.753343       1.69390      -7.44743      -1.06253       3.55374      -2.07135      -2.07285     -0.865290      0.619626      0.965872     -0.729846      0.177474      0.571540     -0.147069       2.72959       3.67137       3.94405       4.20373       4.08315       4.06958       3.70698       3.43825       2.98824       2.73631       2.25765       1.88340       1.52814       1.16373      0.881908      0.659325      0.482102      0.332387
  25  18 3685.0376    2.2246  4.9239 10.0463 -0.0008      0.537820  0.0808   0.0193   0.1357    0.0590   0.0000     0.0931736   444.5806      -2.42404       19.7374       13.1180      -2.07432       2.22725       2.81505      -1.53509       4.44798      -6.96803      -2.11641      0.561388      0.986372      0.790816     0.0838379     -0.708832     -0.837348     -0.189586       3.50671       4.62741       5.07537       5.28113       5.34501       5.22015       4.89883       4.37087       3.93333       3.31749       2.79744       2.34309       1.87532       1.49373       1.13315      0.824438      0.586138      0.417059
  25  19 3831.2810    1.8232  7.1639  9.6871 -0.0006      0.383282  0.1052   0.0139   0.1873    0.0542   0.0000     0.0744148   437.5912       4.53672       14.6284       2.35364       1.31622       2.47220      -10.4079      -1.72925       4.73679      0.299915     -0.984890      -2.31693       2.74304      0.699551       2.39925     -0.318325    -0.0215061      0.234401       4.45376       5.85797       6.22705       6.70071       6.65805       6.37214       6.10669       5.58836       4.93231       4.24693       3.67402       2.93188       2.35935       1.87844       1.43978       1.07589      0.779856      0.550536
  25  20 3977.7622    1.5885 10.2966  9.3861  0.0006      0.221981  0.1441   0.0104   0.2480    0.0480   0.0000     0.0594163   443.6973      0.264280       14.4968       8.58096      -2.70177      -13.9980      0.960336      -4.38408       10.6007      -4.60987     -0.588145      -4.54474     -0.855577       3.13330       3.33880     -0.828433      -1.02251      -1.03921       5.64924       7.56440       8.16087       8.84125       8.58710       8.35828       7.82904       7.19688       6.35426       5.49627       4.60081       3.80869       3.01495       2.39162       1.78973       1.35922      0.985586      0.706026
  25  21 4123.7853    1.3308 12.4164  9.3548 -0.0006      0.190888  0.1869   0.0083   0.3063    0.0409   0.0000     0.0608012   435.4787      -5.88146      -4.46495      -11.3231       7.86362      -10.0205      -7.30284      -2.73274      -3.63424      -9.95333      -6.91827      -1.71734       1.76970       1.84887      0.650259      -1.86223      -1.44059     0.0463315       6.73455       8.96109       9.66328       10.3774       10.4332       10.0021       9.43330       8.55951       7.64342       6.61055       5.48443       4.53224       3.64151       2.84413       2.20774       1.62314       1.20911      0.840400
  25  22 4270.3765    1.1159 15.6523  9.2088 -0.0001      0.332253  0.2515   0.0064   0.3841    0.0364   0.0000     0.0713816   427.4102       7.49132       50.1338     -0.849705      -4.54129      -16.9597       8.72725       4.79874       2.23484      -6.09792       9.35031       7.83542      -3.66280      -7.27725      -1.27627       1.22178      0.710275     0.0968222       8.10726       10.9217       11.5962       12.4387       12.4010       12.1135       11.3413       10.4709       9.24254       7.97362       6.71187       5.56034       4.47544       3.51751       2.68158       2.00598       1.45481       1.04230
  26   6 1869.0341    0.4542  0.3921  8.7740 -0.0051       6.94426  0.0173   0.0137   0.0345    0.0657   0.0000       1.72594   441.3516      -2.21462       20.4153       1.03849      -1.57724       2.68244      -2.81463      -1.59145       2.24672      0.712399      0.181205    -0.0461234     -0.233945     -0.315463     0.0816069      0.261352      0.274662      0.182251      0.998316       1.19683       1.30792       1.49621       1.45938       1.36805       1.34672       1.21901       1.08571      0.932552      0.791875      0.628694      0.528220      0.375381      0.311725      0.233472      0.186287      0.146516
  26   7 2039.7938    0.6433  0.6945  8.6139 -0.0022       5.92246  0.0259   0.0137   0.0437    0.1102   0.0000       1.01930   440.6281     -0.188522       21.6284      0.740365      -4.20459      -2.23933       1.67911      -2.22459      0.276410     -0.204983       1.27517      -1.19392       1.21146      0.493882    -0.0258892    -0.0147965      0.601261      0.107623       1.29399       1.57890       1.72747       1.95154       1.87934       1.78668       1.68691       1.56727       1.40413       1.20388       1.05983      0.876907      0.708028      0.550554      0.427539      0.330627      0.243816      0.165710
  26   8 2206.1622    0.9118  0.9651  8.6555 -0.0008       4.97991  0.0322   0.0165   0.0541    0.1696   0.0000      0.830369   439.6208     -0.748066       18.0915      -1.93081      0.665502       2.24722      0.270514      -2.87770      0.211283      0.346240       2.14355    -0.0682211      0.544143     -0.414229      0.303694     -0.153290      0.103940      0.105232       1.51772       2.10600       2.16179       2.38606       2.15249       2.22306       2.01525       1.89308       1.66433       1.46480       1.33023       1.08572      0.898649      0.723800      0.541844      0.392160      0.280032      0.205215
  26   9 2366.1163    1.2891  1.0905  9.1145 -0.0029       3.73966  0.0340   0.0222   0.0578    0.1974   0.0000      0.804351   439.3493      -2.11577       20.5592      -1.09705      -2.91239       1.49285       2.59488     -0.502066      -1.95503      0.114528      -1.04232     -0.591334       1.26454     -0.809900    0.00593036      0.512757     -0.150068     -0.484239       1.50971       2.10344       2.23258       2.39239       2.34834       2.34674       2.23968       2.03454       1.79658       1.51524       1.20350      0.982554      0.780103      0.646687      0.501084      0.389160      0.289526      0.208409
  26  10 2521.1870    1.7513  1.1216  9.5497 -0.0037       1.74663  0.0341   0.0298   0.0612    0.2584   0.0000      0.691556   439.2287      -1.52588       12.1145       1.21600     -0.438388       2.50771       1.51002       1.23210      -1.35288      0.676977      -1.09343     -0.758786      0.603986      0.878236     -0.389037      0.196776     -0.429383     -0.161344       1.42254       1.92084       2.09404       2.24730       2.18751       2.27012       1.98460       1.86836       1.70587       1.47608       1.14301      0.999344      0.782593      0.621560      0.504467      0.377024      0.285005      0.204502
  26  11 2674.4284    2.3674  1.1047 10.2387 -0.0033       3.04366  0.0331   0.0414   0.0595    0.2533   0.0000      0.688506   439.1779      0.279347       13.8540      -4.84788      0.693023       4.35834      -1.53906      -2.42240       1.07189     -0.317329       1.64100     -0.764723      -1.89197      0.906695       1.10647      0.258042    -0.0694124    -0.0225037       1.43790       1.80663       2.10539       2.20830       2.07559       2.16325       1.91596       1.80596       1.62119       1.42682       1.16974       1.00848      0.788366      0.645900      0.497405      0.371171      0.266980      0.196454
  26  12 2826.5353    3.0457  0.9687 10.3699 -0.0011       1.26980  0.0289   0.0537   0.0511    0.3050   0.0000      0.702142   436.5855     -0.923486       17.5404      0.873238      -1.47241      -4.50774      -2.48504      -2.14166      0.481642       1.11250       1.82270      0.801104       1.06016      0.617867     -0.302674      0.139894     -0.357714      0.198331       1.40536       1.78376       1.95536       2.06517       2.11818       1.98221       1.90701       1.78942       1.54023       1.30172       1.14840       1.02339      0.803152      0.620344      0.463203      0.357570      0.267031      0.193150
  26  13 2977.4237    3.7323  0.9589 10.6494 -0.0047      0.456472  0.0281   0.0661   0.0514    0.3614   0.0000      0.598007   438.5043      -2.37107       13.0213       1.07204     -0.902262      0.780799       1.40338       2.58544      0.358874      -1.41472     -0.584319     -0.738572      -1.06939     -0.718848     -0.373870     -0.394633     -0.187001    -0.0289299       1.26340       1.63908       1.81749       1.85297       1.91644       1.89719       1.76717       1.62041       1.44228       1.21679       1.03782      0.887009      0.731684      0.565007      0.443384      0.315422      0.240001      0.177023
  26  14 3126.8394    3.9888  0.9990 11.6509 -0.0002       1.03059  0.0313   0.0710   0.0559    0.1938   0.0000      0.644799   442.8078       2.25069       14.1036      -1.39461      -5.80036      -2.28233      0.499129     -0.661807       3.01923     -0.228473      0.121942       1.11538     -0.576613      -1.04859      0.513121     -0.443080     0.0833845     -0.184290       1.50340       1.91119       2.11540       2.09206       2.04874       2.00040       1.77909       1.84818       1.70775       1.48484       1.23081      0.994428      0.765649      0.599040      0.468418      0.384260      0.301982      0.232410
  26  15 3275.3553    3.7001  1.5103 10.7508 -0.0027      0.875140  0.0386   0.0538   0.0691    0.2594   0.0000      0.436121   436.4956       3.47557       17.5089      -1.51809     -0.477401      -1.46176       2.27179      -3.22664      -1.60046  -0.000525531       2.49816     -0.314159      0.816973      0.844989     -0.217009     -0.249905     -0.110295      0.305236       1.73712       2.19205       2.48680       2.55637       2.43627       2.56749       2.36008       2.16072       1.97489       1.65265       1.35857       1.18833      0.922747      0.744337      0.581192      0.434084      0.330318      0.238758
  26  16 3423.1974    3.0245  2.3263 11.1489  0.0003      0.449004  0.0519   0.0370   0.0910    0.0866   0.0000      0.279521   437.9336       2.65674       18.9516      -1.01229     -0.536608       2.00798       2.91379      0.722936      0.863033      -2.10832      -2.92252      -1.74608      -1.12127       1.63084    -0.0803032      0.299357      0.176084      0.456319       2.21164       2.86655       3.09981       3.23119       3.20376       3.10699       2.89387       2.79160       2.56422       2.16981       1.89501       1.52767       1.24513      0.967690      0.762861      0.594782      0.440019      0.330423
  26  17 3570.9370    2.5555  3.4951 10.4654 -0.0008      0.301491  0.0646   0.0255   0.1101    0.0701   0.0000      0.152605   441.2554      -1.01609       18.4908      -5.28547      -6.20500      0.936202       5.09704      -2.91801     -0.438530     -0.867850     -0.718357      0.519335       1.90203      -1.14622       1.07807     -0.843538      0.158624     -0.610285       2.70659       3.47786       3.82475       4.07828       4.05349       4.01520       3.76431       3.39054       3.09871       2.65323       2.29418       1.90363       1.50374       1.17721      0.940017      0.722498      0.530210      0.391711
  26  18 3718.4249    2.1181  5.5146  9.9629 -0.0005      0.293091  0.0847   0.0174   0.1483    0.0554   0.0000     0.0840149   437.4017      0.408494       18.2961      -5.87387      -10.6223      -1.13007       4.71688      -4.11528      -3.71176      -5.66299       3.64829      -1.30287      -1.73307      -1.05353       1.65956      -1.58745     -0.393398     -0.148096       3.50895       4.59163       5.20841       5.53108       5.47690       5.40449       4.99842       4.59338       4.06699       3.44610       2.94369       2.44208       1.97402       1.57935       1.20886      0.913522      0.650868      0.471791
  26  19 3865.5949    1.7827  7.6880  9.6506 -0.0004      0.469484  0.1096   0.0130   0.1926    0.0503   0.0000     0.0701384   446.9830       9.52881       27.7735      -8.91885      -6.55805       4.48761       6.71393      -1.74512     -0.342770      -4.06968      -7.04979       6.61985       4.37151      -2.79948      -1.23896      0.590859      0.429321       1.46009       4.39428       5.88577       6.44905       6.85987       6.72584       6.49879       6.16409       5.61370       5.06439       4.48788       3.83158       3.15561       2.56190       2.04089       1.54923       1.18187      0.861557      0.606841
  26  21 4159.0886    1.2761 13.4069  9.3107 -0.0001      0.186111  0.2044   0.0074   0.3220    0.0392   0.0000     0.0646113   447.8876      -9.30827      0.118721      -4.87525      -2.79015      -8.92752      -5.44315       5.62094      -5.31741       11.2880      -1.30730      -4.87853       6.36183      -1.10140     -0.803544      0.301354      0.986667       1.41046       6.85018       9.14601       9.88571       10.4030       10.4748       10.0911       9.69997       8.83886       7.91708       6.92583       5.97284       4.92835       4.01764       3.18376       2.45976       1.85597       1.37121      0.974982
  27   7 2062.1379    0.6671  0.7065  8.7080 -0.0007       7.00708  0.0245   0.0138   0.0460    0.1060   0.0000       1.06170   438.4239       2.26240       17.1890      0.358444      -4.27822    -0.0941018     -0.135207      0.412430      0.947613       1.92100     -0.459201       2.61399      0.707024     0.0148559     -0.134309      0.263474      0.104668    -0.0308265       1.17035       1.50733       1.59619       1.74590       1.74865       1.68054       1.64371       1.47293       1.32268       1.10476       1.02388      0.835056      0.672793      0.561584      0.455389      0.307892      0.243871      0.187575
  27   8 2229.8034    1.0028  0.9464  8.8410  0.0013       4.86371  0.0299   0.0181   0.0536    0.1664   0.0000      0.804760   442.2433     -0.236038       22.4263     -0.142221      -2.76147      -1.33294      -1.32310      0.976894       1.33833      0.143307      -1.53876      0.645852      0.220005       1.32341     0.0945563      0.167266     -0.171824     -0.259765       1.34301       1.70851       2.01929       2.16647       2.13033       2.09771       1.91407       1.78245       1.60023       1.33896       1.15049      0.981365      0.762695      0.608153      0.479273      0.358071      0.271346      0.199344
  27   9 2391.0520    1.3229  1.2347  9.4157  0.0005       3.33533  0.0360   0.0216   0.0660    0.1593   0.0000      0.703339   438.6849      -1.58211       21.2600      0.925984      -5.21379      -2.74002     -0.336567       2.94599      0.316870      -2.57896       1.59119      0.186601      0.172025     -0.690030      0.486767     -0.373836      0.199098    0.00338423       1.45725       2.01356       2.16702       2.36577       2.32495       2.27331       2.17773       2.02083       1.75651       1.51584       1.29712       1.06302      0.877766      0.692090      0.544246      0.416015      0.316300      0.220661
  27  10 2547.5981    1.9072  1.0508  9.8429 -0.0018       2.92303  0.0308   0.0328   0.0572    0.2204   0.0000      0.694260   438.8042      -1.18857       14.7542      0.918540      -1.52764     -0.961371     -0.649512       1.32830       1.12286       1.91205     -0.469929     -0.761572      -1.16561     0.0144149     -0.109232     -0.372503     -0.459814     0.0876265       1.29481       1.66232       1.84135       1.97461       1.99123       1.91990       1.91273       1.71572       1.49824       1.27805       1.17026      0.898898      0.759023      0.612393      0.472858      0.372562      0.276523      0.193841
  27  11 2702.0608    2.5387  0.9635 10.1705 -0.0010       2.13384  0.0286   0.0442   0.0523    0.2478   0.0000      0.686530   439.5068      0.537476       12.0413       1.85699      -1.61815     -0.896576      -1.88628      0.284772     -0.792972      -2.20073      0.641946      0.684178      0.641488      0.176452       1.02927     -0.276977     -0.258139      0.152711       1.46986       1.94808       2.26939       2.39884       2.37458       2.36295       2.18693       1.99424       1.75820       1.46871       1.16993      0.957029      0.791198      0.579490      0.477625      0.361745      0.277960      0.200010
  27  12 2855.3365    3.2338  0.9518  9.7936 -0.0009       1.23631  0.0280   0.0563   0.0499    0.6310   0.0000      0.595967   439.9088     0.0982971       12.2655     -0.817595      0.875020      -4.37498       1.87546     -0.770005      0.478550     0.0677812       1.09878     -0.459503      -1.24803       1.32570     -0.182988     -0.360462     -0.605642    -0.0240948       1.27535       1.68989       1.78263       1.79693       1.88630       1.87001       1.73297       1.66551       1.46839       1.29996       1.10886      0.885111      0.775950      0.588857      0.461320      0.365569      0.286885      0.202512
  27  13 3007.0391    3.8210  1.0114 10.9117 -0.0017       1.63468  0.0288   0.0650   0.0523    0.2935   0.0000      0.591249   439.7782     0.0971213       14.6918      -2.27965     -0.701006      0.456689     -0.879233      -3.95534     0.0200173       1.55905      0.888958     -0.274522     -0.245540     -0.236711      0.367307    -0.0246154     -0.174240     -0.319514       1.25494       1.61108       1.79331       1.89319       1.89397       1.89671       1.75179       1.63265       1.39937       1.27617       1.15438      0.922392      0.761154      0.584959      0.463025      0.367744      0.272182      0.209231
  27  14 3157.1962    3.9023  1.1303 11.2325 -0.0026       1.31193  0.0342   0.0654   0.0564    0.2837   0.0000      0.682828   439.6875       1.91149       14.2801      0.342178      -5.38070      -2.58410     0.0610141      -5.02259     -0.221182      -2.00378       1.28268      -1.05093    -0.0673034      0.113786     -0.587390      0.145522      0.151607     -0.325187       1.48591       1.86623       2.01970       2.24155       2.14570       2.08426       2.07431       1.90424       1.63954       1.49578       1.23830       1.02169      0.831991      0.680120      0.533436      0.407041      0.306349      0.220835
  27  15 3306.4888    3.5348  1.7466 11.1060 -0.0009      0.473720  0.0430   0.0471   0.0709    0.1371   0.0000      0.364148   438.8203     -0.750042       18.0861       2.64106      0.477590     -0.274731     -0.803908      -2.25805      -4.06905     -0.142205      -2.61140     -0.402074     0.0845213      0.805607      0.181627      0.282923     -0.337607     0.0367508       1.77412       2.29221       2.47870       2.62498       2.60981       2.58119       2.49172       2.28852       2.07172       1.76892       1.53345       1.24084       1.05028      0.840680      0.656050      0.499475      0.379604      0.278627
  27  16 3455.1914    2.9933  2.5976 10.6924 -0.0008      0.759783  0.0521   0.0335   0.0912    0.0977   0.0000      0.204277   438.6978      -2.55849       9.24880      -1.78327       2.59788     -0.763893       1.66517       1.03012     0.0669889     -0.698177      -2.42716      -2.28229      -1.34279      -1.11112     -0.270643      0.696447      0.357115    -0.0527173       2.03203       2.73356       2.96438       3.18267       3.15900       3.13287       2.94766       2.69141       2.45121       2.14446       1.85907       1.53824       1.23536       1.00201      0.765043      0.607077      0.458168      0.335000
  27  17 3603.6523    2.4935  3.7712 10.4855 -0.0007      0.595620  0.0656   0.0239   0.1149    0.0638   0.0000      0.139008   437.2695       1.84024       12.5119      -4.62662     -0.418487      -3.13589       1.02420       1.35071       4.49647       2.18438    -0.0646542    -0.0873769      -1.55676      0.792750       1.04330    -0.0178235      0.234338    -0.0232033       2.62841       3.47991       3.77008       4.11034       4.06484       3.95508       3.82084       3.53732       3.14404       2.71257       2.34846       1.94680       1.59297       1.30558      0.988815      0.768602      0.575434      0.426833
  27  18 3751.6773    2.0320  5.9484  9.8964 -0.0000      0.314245  0.0872   0.0157   0.1554    0.0508   0.0000     0.0832237   436.2408      0.639756       9.82040       7.14722      -2.58142      -3.85091      -11.8509      -3.36266      0.140724       3.84736      -3.19778       2.20256     -0.639142      0.560243      0.576803      0.323632       1.83136      0.596245       3.40831       4.58938       4.89893       5.32096       5.32586       5.22085       5.02135       4.60357       4.12789       3.50474       3.05903       2.52250       2.06518       1.66190       1.31264       1.00260      0.735724      0.548181
  27  19 3899.1796    1.7402  8.6045  9.5568  0.0002      0.283830  0.1156   0.0117   0.2086    0.0479   0.0000     0.0608192   443.7160       8.57843       15.4778       8.82229     -0.535322      0.141754      -10.4479       1.25852       1.28460       5.48841       1.83431       2.03173      -4.52643      -2.70681       2.79614       2.79451      -1.76492     -0.647111       4.47142       5.99039       6.43120       6.81169       6.82964       6.73493       6.25410       5.85614       5.30771       4.67283       4.08420       3.36032       2.75876       2.24895       1.72638       1.33376      0.992752      0.708889
  27  20 4046.5953    1.4255 11.0636  9.4099 -0.0012      0.215645  0.1594   0.0088   0.2692    0.0428   0.0000     0.0642637   436.8382       6.49721       15.1020      -10.0690      -5.36272       5.30713       1.02051      -13.1875      -1.16576      -9.85040       3.45564      -5.57388       7.00171       4.84983     -0.764612      -1.74947     -0.506721   -0.00549274       5.45650       7.30301       7.98743       8.47986       8.51582       8.43598       7.93447       7.27535       6.58587       5.82669       4.90816       4.14209       3.36580       2.70261       2.12664       1.62675       1.21473      0.888807
  27  21 4193.9218    1.2090 14.0816  9.3273 -0.0009      0.223926  0.2248   0.0067   0.3433    0.0361   0.0000     0.0715503   440.1199       5.71182     -0.112369       7.58524       4.51321      -13.1345       11.3231      -15.2191     -0.320310       4.71582      0.266378      0.746740       5.00072       1.73324       7.17994     -0.156052      -3.75691      -1.59018       6.89312       9.39527       10.1608       10.8233       10.8477       10.5515       10.2040       9.38214       8.46322       7.41566       6.32675       5.34121       4.33227       3.51959       2.71853       2.11542       1.55719       1.15748
  28   5 1732.7562    0.3156  0.3006  8.7621 -0.0032       12.9536  0.0169   0.0107   0.0290    0.0489   0.0000       3.07910   438.9877     -0.476365       19.9980      -1.98244      -3.18233      0.773267      0.935728       1.01694     -0.207537     -0.188129      0.177904      0.909841      0.102889      0.600668    -0.0529167     0.0815085      0.113234      0.128023      0.864934       1.13329       1.22489       1.23063       1.20219       1.27549       1.12668       1.14400       1.00275      0.869835      0.805873      0.710559      0.546522      0.516564      0.360510      0.281424      0.216956      0.144506
  28   7 2083.9715    0.7122  0.8004  8.5112 -0.0025       6.11283  0.0273   0.0137   0.0476    0.1322   0.0000      0.898610   440.5034      -1.27963       20.2174      -2.08802      -3.08881      0.857354       1.04992      -1.09829      -2.23494      -3.48729     -0.935019     -0.136162      0.390986     -0.181111     -0.422955    -0.0700955     -0.512255      0.266572       1.15798       1.64016       1.72805       1.84668       1.98308       1.76229       1.75684       1.51722       1.47177       1.24686       1.12433      0.926668      0.809521      0.629974      0.482408      0.377796      0.278173      0.206610
  28   8 2252.8960    1.0469  0.9998  8.4675 -0.0000       4.60469  0.0308   0.0175   0.0532    0.2215   0.0000      0.782415   438.6970      -4.12166       17.4995      0.443572      -2.36998      0.994267      0.816720      0.302303     0.0154068       1.02607     -0.177785     -0.732685     0.0192225     -0.191213    -0.0765649      0.347808     -0.144927    -0.0143821       1.42655       1.92523       2.25080       2.42471       2.47640       2.35732       2.26915       1.97472       1.71005       1.50076       1.21223       1.00162      0.811513      0.659833      0.507113      0.382980      0.286160      0.211254
  28  11 2729.3078    2.6266  1.0581  9.8601 -0.0015       1.37240  0.0291   0.0426   0.0537    0.3439   0.0000      0.590296   437.9611       1.38365       15.7866     -0.394619      -3.97124      -1.00546      0.669483       1.07796     -0.893998      -2.55687    -0.0408963      0.208912      -1.81151     -0.452216      0.198369   -0.00220264     -0.747732    -0.0263062       1.29353       1.68711       1.90421       1.93218       1.94905       1.84883       1.79946       1.62297       1.49577       1.32116       1.19552       1.01899      0.829911      0.665229      0.525842      0.405847      0.316667      0.219010
  28  12 2883.7379    3.4159  1.0588 10.2998  0.0010       2.21882  0.0330   0.0563   0.0523    0.3894   0.0000      0.634628   440.1382       2.06610       17.2929      -1.18966      -2.42753      -1.96379    -0.0274646      -2.13169     -0.975116       3.13554     -0.447668      0.629993      0.576884      0.298088      0.373359     -0.228903      0.428936      0.388503       1.40133       1.85336       1.91021       2.10025       2.10503       2.17550       1.93292       1.77565       1.46692       1.45029       1.27681       1.11044      0.867816      0.684354      0.530015      0.423208      0.320116      0.239422
  28  13 3036.2154    3.8306  1.0462 11.4895 -0.0021       1.80436  0.0301   0.0653   0.0551    0.1958   0.0000      0.668603   437.6106       1.54705       13.8340      -3.16697      -3.96695     -0.766225     -0.654358       1.07087      -3.60984      -1.49014      -1.56875      0.616868      0.909013     -0.265053      0.225102    -0.0396303     -0.305231      0.104506       1.29114       1.67233       1.87386       1.86554       1.92554       1.88126       1.86809       1.72985       1.50977       1.29610       1.14716      0.930695      0.819333      0.657592      0.539202      0.406304      0.290563      0.211235
  28  14 3187.1493    3.8851  1.2668 11.0334 -0.0003       1.62542  0.0346   0.0589   0.0594    0.2341   0.0000      0.658126   440.7067      0.266934       20.9362       1.83135      0.609287      -3.74662       4.52629      -2.01754       1.00742     0.0890571     -0.827525      -1.73224     -0.236169      0.254308      0.322178     -0.660111    0.00268672     0.0352370       1.38074       1.82516       2.00806       2.07917       2.14732       2.11574       1.93962       1.83399       1.57613       1.45693       1.26313       1.07318      0.874559      0.733209      0.551782      0.440668      0.315828      0.228754
  28  15 3337.1416    3.4459  1.6602 11.1049 -0.0007     -0.254583  0.0396   0.0466   0.0707    0.1302   0.0000      0.414192   440.0365       1.19130       14.0292       1.63211      -5.90951       1.96354      0.921669     -0.375337      0.762845      -3.83832     -0.951443      0.176383     -0.686421     -0.134725      0.737273     -0.663333     -0.470250     -0.370518       1.51056       2.05293       2.32338       2.43778       2.44508       2.41874       2.28313       2.12500       1.83016       1.70885       1.42040       1.18921      0.976985      0.818258      0.614975      0.483014      0.365195      0.271297
  28  16 3486.7331    2.8908  2.8647 10.6305 -0.0011      0.411358  0.0553   0.0306   0.0922    0.0914   0.0000      0.154960   439.1682      -4.65392       13.9595      -6.72693     -0.887522      -4.60181       3.88050      0.123701      -1.05855      -4.28211      -5.70652      -1.17090     -0.873060     -0.615718      0.655480     0.0279645     -0.315298      0.444982       2.18428       2.95645       3.12235       3.53989       3.54586       3.42551       3.21655       2.98912       2.74477       2.28877       2.04753       1.70377       1.43089       1.10247      0.876574      0.692731      0.511323      0.384813
  28  17 3635.7253    2.3026  4.4833 10.2299 -0.0007      0.483010  0.0705   0.0202   0.1284    0.0611   0.0000      0.106061   441.7676      -4.38280       14.2269       4.87198       2.50804       3.25017      -3.16207       4.58128      -2.32772       3.42639     -0.165099       3.16117       2.89695      -1.15986      0.736139      0.600856     -0.313762      0.793125       2.75393       3.63585       3.96278       4.28077       4.25900       4.27608       3.96462       3.70879       3.30182       2.97911       2.57259       2.17170       1.79714       1.44880       1.13901      0.892461      0.662142      0.490844
  28  18 3784.4603    1.9398  6.6914  9.8422  0.0003      0.290382  0.0950   0.0141   0.1672    0.0471   0.0000     0.0743035   433.3378       4.66142       26.6040      0.944005     -0.379152       1.24579       1.56235      -2.20906     -0.742634      -4.40141      0.108593      -2.47794      0.208160       3.79525       1.82382      -2.81194      0.556947      0.187926       3.63892       4.81175       5.26590       5.77516       5.74166       5.74505       5.34032       5.04542       4.39979       3.89633       3.32943       2.75545       2.32974       1.81032       1.47369       1.13007      0.850892      0.639707
  28  19 3932.7838    1.6528  8.9614  9.5047 -0.0006      0.327846  0.1244   0.0106   0.2129    0.0459   0.0000     0.0628527   442.6132     -0.557425       16.5624      -4.55753      -5.29306       14.2841       12.7939      -14.9768      -7.43170      -2.41414      -2.01041      -1.97952      -1.10251     -0.880158      0.129809     -0.625766     -0.839309     -0.235001       4.43780       6.01266       6.41280       6.93224       6.96555       6.95023       6.55962       6.05605       5.31732       4.88927       4.19782       3.56061       2.90063       2.37397       1.87416       1.45507       1.06758      0.794411
  28  20 4080.6700    1.4003 11.9952  9.4087  0.0001      0.221543  0.1734   0.0081   0.2841    0.0404   0.0000     0.0619114   436.2706       11.1686       23.9797      -4.10048     -0.939796      -11.0494       3.74283      0.437742      -6.29016      -12.8072       1.25576      -2.76809      -1.51644      -1.82165       1.59675      -2.09925       1.52955      0.252236       5.67408       7.71840       8.47614       9.00714       8.96894       8.82394       8.32045       7.74729       7.00521       6.23968       5.36490       4.59210       3.78739       3.04422       2.38784       1.84166       1.39045       1.01740
  28  21 4228.7898    1.1554 14.6113  9.3290 -0.0009      0.352413  0.2279   0.0064   0.3454    0.0346   0.0000     0.0733178   426.7907      -11.4429       23.6089      -5.06685      -7.40693      -2.46238       25.4768      -13.4432      -7.92956       3.00389       13.8792       2.15231      -9.27459      -2.54336       1.39821       1.76761     -0.688970      -1.05243       6.52185       8.96388       9.68711       10.4199       10.5314       10.4525       9.83941       9.10903       8.25503       7.30363       6.25888       5.31689       4.39254       3.57203       2.80726       2.16103       1.62411       1.17391
  29   5 1751.6059    0.3157  0.3701  8.7998 -0.0111       18.9485  0.0268   0.0107   0.0351    0.0485   0.0000       3.26085   441.6416      -1.12661       20.4440      0.186610      -3.14621       1.56189      0.474313       1.10277       1.26760     -0.564026     0.0490449      -1.40724     -0.579497     -0.230075     -0.517584     -0.408163     -0.306595     -0.204702       1.19176       1.40635       1.51804       1.93409       1.70518       1.58451       1.51838       1.72710       1.37648       1.25121      0.989783      0.932142      0.694596      0.604839      0.450189      0.348328      0.312778      0.201014
  29   6 1930.2471    0.5325  0.5517  8.6669 -0.0016       8.06805  0.0226   0.0123   0.0382    0.0776   0.0000       1.28471   439.8060      0.874485       19.1680      -1.86787      -3.72100      -3.69563     0.0776586      -2.22601       2.31795     -0.494426    0.00268801       1.43152      0.486446     -0.464490     0.0659783   -0.00126082     0.0649246    0.00866461       1.15405       1.44296       1.51208       1.77986       1.75965       1.64172       1.47540       1.44667       1.31561       1.17431       1.01185      0.852266      0.726696      0.586826      0.478390      0.353428      0.261773      0.194389
  29   7 2105.4214    0.7692  0.7432  8.6837 -0.0027       6.12341  0.0232   0.0149   0.0459    0.1188   0.0000      0.898542   441.8030      -4.73021       19.2165      0.221599      -1.16882      0.171756       2.21415      -1.12885      0.498416      0.207634      0.427233      0.214681     -0.652733     -0.535646       1.13301    -0.0518760    -0.0197997      0.321363       1.00264       1.33382       1.43839       1.49954       1.57443       1.52295       1.52237       1.40399       1.26807       1.07490      0.949736      0.778541      0.693414      0.552671      0.444407      0.344710      0.253481      0.195276
  29   8 2275.4377    1.1213  1.0168  8.5933 -0.0029       4.92768  0.0296   0.0188   0.0542    0.2364   0.0000      0.724015   437.4418       2.18573       20.3655      -3.26048      -2.83732      -1.10697    -0.0147711     -0.986163      0.746605     -0.550361       2.66734      -2.21753      0.181301     -0.266089      0.354187      0.274665     -0.265649    -0.0865832       1.25904       1.71203       1.85351       1.99259       2.05858       1.90023       1.91240       1.70021       1.54660       1.35794       1.16404       1.03034      0.838428      0.690162      0.543338      0.424534      0.310588      0.229265
  29   9 2439.1418    1.5606  1.1409  9.1997 -0.0014       3.20776  0.0316   0.0251   0.0599    0.2537   0.0000      0.680922   440.5511      -1.70237       16.3442     -0.105472     -0.124492     -0.971019      -1.71545      0.796148      -1.27536       1.18833       2.13262     -0.955994      0.196139     -0.269740     -0.228852     -0.315632     0.0503358     -0.218829       1.17039       1.59102       1.75721       1.82432       1.89487       1.84439       1.79217       1.61870       1.52024       1.36169       1.11865      0.983015      0.780090      0.628903      0.519940      0.406839      0.321733      0.235878
  29  10 2598.7298    2.1280  1.2058  9.7708 -0.0097       2.92732  0.0331   0.0317   0.0565    0.1941   0.0000      0.595364   438.8562     -0.110668       16.7027     0.0651071      0.757628      -2.46014       2.36496       1.21315       2.48216       1.68953      0.548659     -0.519068      -1.32321      0.782068    -0.0887147     -0.544547      0.114511      0.161251       1.27060       1.72408       1.73916       1.99091       1.99569       2.00333       1.77068       1.75235       1.56934       1.47964       1.21649       1.03696      0.809348      0.693198      0.564153      0.419817      0.338916      0.252019
  29  11 2756.1472    2.8587  0.9879 10.2971 -0.0003       1.51426  0.0278   0.0473   0.0504    0.2505   0.0000      0.784438   439.8221      0.573083       19.9129       2.90798      -2.17713      -1.78467    -0.0205046      0.911184       1.41813      -1.81465     -0.132829    -0.0287944       1.51533     0.0123253     -0.440344     0.0849308      0.660554     0.0620096       1.24705       1.64078       1.72063       1.82666       1.81341       1.86873       1.83262       1.76706       1.56603       1.34362       1.10913      0.863395      0.716233      0.588800      0.494225      0.409591      0.331121      0.250784
  29  12 2911.5721    3.4893  0.9790 11.1588 -0.0016      0.183548  0.0270   0.0601   0.0519    0.2118   0.0000      0.658928   439.0547     0.0989491       15.9391      0.560479      -1.04189      -2.30513      0.626609      -1.90672    -0.0715163      0.892063      0.267426     -0.915314      0.821207     -0.279353     -0.578317     0.0360233     -0.368264     0.0978325       1.16446       1.53138       1.75504       1.88469       1.88799       1.85989       1.71868       1.58864       1.45324       1.28933       1.10900      0.920373      0.749356      0.594187      0.470752      0.380817      0.292453      0.212143
  29  13 3064.9469    3.9242  1.0726 11.2146 -0.0013      0.951447  0.0308   0.0640   0.0547    0.2617   0.0000      0.553470   439.7017      -2.93117       16.9184       1.47447      -1.46178      -1.38588      -1.88345      0.452734      -1.00661      0.787088      -1.37701      0.244068       1.66723      0.818760     -0.124286      0.745211     -0.439710      0.199258       1.23860       1.66331       1.80367       1.98373       1.94546       1.90966       1.73976       1.65927       1.49213       1.39146       1.20207      0.981519      0.821891      0.676371      0.524700      0.404867      0.308305      0.240671
  29  14 3216.7162    3.8988  1.3232 11.4308  0.0010       1.58522  0.0337   0.0590   0.0646    0.1687   0.0000      0.513358   439.7108      -1.26557       13.8230       2.15956      -2.06655    -0.0561706     -0.690922      -5.73239       4.54571      0.432722      -1.02850       1.77613      0.401915      0.146669      -1.27441    -0.0141026      0.390398     0.0974670       1.36859       1.82197       2.04011       2.21588       2.26162       2.18939       2.09741       1.98902       1.72373       1.51752       1.27920       1.06306      0.877627      0.676784      0.563276      0.444068      0.340396      0.260286
  29  15 3367.5659    3.3268  1.9288 11.0418 -0.0001      0.558512  0.0420   0.0407   0.0754    0.1006   0.0000      0.330250   439.4225       1.27812       12.3658      -4.05327      0.274932      -1.12805      -1.23627      -5.17224      -1.80280     -0.669921      -1.81527       1.98513     -0.393994       1.40731  -0.000244240     0.0216635      0.256634      0.477234       1.60525       2.15072       2.32259       2.52809       2.47263       2.45989       2.34659       2.22452       1.97803       1.78425       1.56359       1.29504       1.08915      0.858798      0.715706      0.560017      0.417180      0.317625
  29  16 3517.9485    2.7111  3.1285 10.5854 -0.0008      0.489174  0.0575   0.0270   0.0973    0.0755   0.0000      0.161718   443.1207      -4.78857       9.56211      -4.46403       1.77970      -2.24109       1.91542       3.00696      -2.27994      -3.83552      -2.40870       1.46069       1.37698      0.957738      -1.27055     -0.424435     0.0710731     -0.115529       2.12885       2.70570       3.06671       3.30203       3.31016       3.31345       3.12874       2.94217       2.59087       2.31311       2.04754       1.73984       1.43841       1.15583      0.900599      0.738310      0.564531      0.421764
  29  17 3667.6454    2.2743  4.8446 10.0735 -0.0000      0.559574  0.0740   0.0186   0.1291    0.0581   0.0000     0.0949203   437.6601       2.35111       8.95628      -3.33413       5.15805     -0.824087       4.69382      -3.50366       1.82203      -3.37865     -0.190005      -3.99745     0.0490489     -0.324977      -1.35770     -0.363332      0.145514      0.740317       2.69231       3.59759       3.94777       4.18130       4.34709       4.24655       4.04884       3.81562       3.33509       3.00512       2.61850       2.27080       1.86905       1.53098       1.19165      0.945625      0.718743      0.540574
  29  18 3816.7774    1.9044  6.9574  9.7516 -0.0005      0.258215  0.0938   0.0135   0.1739    0.0473   0.0000     0.0694055   441.6794      -6.88323       9.83276     -0.938799     -0.347921      -3.44616       6.07870       13.0250       1.33005       3.66055       2.69680       3.90382      -1.71281     -0.435853       2.43703       1.32380      0.362645      -1.26875       3.43572       4.60170       4.97211       5.31776       5.42419       5.24460       5.15153       4.78794       4.33799       3.83834       3.30892       2.82804       2.33739       1.95611       1.53903       1.20753      0.912164      0.676365
  29  19 3966.0127    1.6289 10.2247  9.4630 -0.0000      0.355703  0.1373   0.0096   0.2319    0.0422   0.0000     0.0585472   444.4622      -4.08191       19.6795      -7.81271      -1.22365      -4.88333      -4.40856     -0.407821       14.1389       2.04875       2.01202     -0.637040       1.39868       1.22334       3.24825       1.11853      -2.29461      -1.29069       4.56621       6.06162       6.60994       7.16938       7.09074       7.11742       6.68247       6.28402       5.72896       5.10928       4.46882       3.75812       3.16339       2.58193       2.06927       1.58692       1.23655      0.915896
  29  20 4114.0940    1.3289 12.8724  9.3555 -0.0008      0.245006  0.1910   0.0072   0.2961    0.0384   0.0000     0.0702742   434.0084       9.26733       23.8922       4.82516       2.26657      -20.8946     -0.416276      0.973884      -1.17140     -0.853593       3.60501     -0.739414       3.25189      -8.29946      -3.42913     -0.788197      -1.53416     -0.689036       5.66749       7.59988       8.17712       8.93949       9.16780       8.85848       8.48299       7.92621       7.26755       6.46396       5.60874       4.68217       3.86784       3.23833       2.56925       1.99765       1.53178       1.15597
  30   6 1950.0329    0.5648  0.5883  8.6960 -0.0006       7.06820  0.0228   0.0126   0.0393    0.0840   0.0000       1.11425   439.6866      -1.56253       18.9490       1.58932      -2.71282     -0.210590      0.276895     -0.577376      0.305710      0.850179     -0.380054      -1.11860      0.205316      0.611512      0.763204      0.306432      0.257361      0.276549       1.05652       1.34150       1.49398       1.70897       1.79156       1.78839       1.55022       1.43063       1.36449       1.19711       1.05534      0.813536      0.683681      0.573893      0.445696      0.356737      0.268189      0.209340
  30   7 2126.4199    0.8133  0.7220  8.8379  0.0003       6.54398  0.0244   0.0156   0.0422    0.1127   0.0000      0.913869   440.6369      -2.91477       23.0036      0.471669      -3.36856      -1.01426      -1.73428     0.0966952      -1.15253     0.0791324      0.568182      -1.12707      0.494090     -0.884670      0.543108      0.467422      0.301385     -0.143933       1.09054       1.45213       1.53999       1.63725       1.63119       1.66751       1.69482       1.59213       1.35560       1.18267      0.972488      0.844678      0.711294      0.573482      0.479673      0.379829      0.289897      0.207734
  30   8 2297.4044    1.1653  1.0084  9.0239  0.0004       4.08955  0.0285   0.0194   0.0540    0.1757   0.0000      0.791558   440.5675     -0.566331       17.1738      0.223308      -1.61624      -2.21925      -1.46660     -0.839979      0.119416       1.32535      -1.39811     -0.502439      0.614301    -0.0168058    -0.0591975      0.238613      0.426042     -0.158993       1.20256       1.49740       1.66805       1.73776       1.70479       1.63545       1.61562       1.45840       1.45690       1.31865       1.14511      0.989221      0.858040      0.666130      0.543579      0.419121      0.333471      0.265596
  30   9 2462.2970    1.6206  1.1774  9.4238 -0.0019       1.56593  0.0333   0.0248   0.0560    0.2002   0.0000      0.643141   440.8430      -2.15670       17.8302      -1.10313     -0.991149      0.504087      -2.06407     -0.521389      -1.22337     -0.834798     -0.268070      0.624167       1.34077     0.0226862     -0.439350      0.708897      0.240534     -0.455139       1.30115       1.67397       1.86275       2.07475       2.03714       2.10612       1.94616       1.84657       1.62581       1.48992       1.23305       1.05951      0.852025      0.693710      0.564432      0.461690      0.353604      0.262561
  30  10 2623.5118    2.1533  1.1380  9.7980 -0.0019       1.89189  0.0315   0.0332   0.0559    0.2570   0.0000      0.640618   443.0975      -2.93865       18.4651      -1.43597      -3.57638      -1.77800     -0.267763     -0.565738     -0.674929      0.254580    -0.0947490     -0.749904      0.968535     -0.295709      0.515009      0.513876      0.424999    -0.0325813       1.19927       1.56133       1.61259       1.73113       1.79601       1.81232       1.73649       1.61371       1.48178       1.30979       1.14442      0.978311      0.834724      0.651607      0.540956      0.437462      0.337152      0.256047
  30  11 2782.4748    2.9332  1.0623 10.2900 -0.0010       1.56945  0.0290   0.0468   0.0519    0.2897   0.0000      0.697922   440.2451       2.48721       11.6912      -1.93129      -2.80166      0.137785      -4.03832       1.81077     -0.234502      -1.47340      0.255600   0.000870350      -1.67906    -0.0389156     0.0735693      0.401379      0.153268      0.105484       1.21153       1.54917       1.67510       1.80719       1.89225       1.81361       1.75538       1.61116       1.45447       1.27234       1.13883       1.01268      0.854911      0.697638      0.538914      0.427613      0.335144      0.243739
  30  12 2939.0363    3.6205  1.0548 10.7251 -0.0019     0.0287083  0.0280   0.0580   0.0536    0.2894   0.0000      0.608248   437.9189      -1.54275       18.1108      -1.14497      -2.42479      0.936960      0.625629      -1.09009       1.02149      -2.92840     0.0307580      -2.69926     -0.554636      -1.42603     -0.653036     -0.665801     -0.740484     0.0693303       1.14452       1.48041       1.55696       1.74398       1.77938       1.71020       1.65095       1.46627       1.37647       1.22809       1.15460      0.994114      0.793700      0.623916      0.502065      0.413401      0.329332      0.244170
  30  13 3093.3437    3.8438  1.2394 11.0642  0.0029       1.50331  0.0324   0.0596   0.0608    0.2539   0.0000      0.524696   440.9465       1.32805       12.9032      0.541679      -1.40703      -2.00228      -1.38839     -0.441804      -2.00112      -1.78247      -1.01844       1.03729      0.287609      0.603409      0.307313      0.335303     -0.140011     -0.238978       1.26934       1.63822       1.84925       1.96364       2.00559       1.94580       1.83953       1.75943       1.57450       1.39696       1.20918       1.04613      0.876886      0.704897      0.578360      0.452329      0.355977      0.260934
  30  14 3245.9864    3.7910  1.3939 10.8470  0.0001      0.938971  0.0347   0.0525   0.0597    0.2155   0.0000      0.461116   440.3324       5.69671       15.6288     -0.131566      -1.43525       1.17142       1.80820       1.98305       1.74554      -1.68331     -0.117597     -0.154736     -0.472760      0.626396      0.941588     -0.308613      0.353915      0.151451       1.36878       1.80299       2.00744       2.25055       2.26125       2.20477       2.17319       1.98906       1.77661       1.51047       1.38298       1.10634      0.890950      0.735273      0.602568      0.481882      0.360390      0.276520
  30  15 3397.6673    3.2628  2.2343 10.8914 -0.0002      0.643408  0.0447   0.0357   0.0777    0.0849   0.0000      0.252716   441.1897      0.826170       10.3194       4.64113     -0.418261      -1.95645      0.277626    -0.0906960      0.714643      0.158728     -0.773333     -0.677062       1.01678     -0.485335     -0.598632      0.431565     0.0791202     0.0653392       1.62897       2.06887       2.29290       2.46536       2.54176       2.50588       2.38382       2.18409       2.01283       1.80535       1.59377       1.37096       1.16140      0.950259      0.777913      0.595765      0.467045      0.345678
  30  16 3548.6799    2.6510  3.4476 10.5130  0.0001      0.404876  0.0601   0.0246   0.1019    0.0683   0.0000      0.144130   437.0303       3.29536       15.8912      -2.14194      -4.61676     0.0281242       2.34031      -7.48766    -0.0707022       4.09672      -1.28847      -1.84696      0.417034      0.578140     -0.201458     -0.710801     -0.358175      0.127269       2.12098       2.95693       3.04411       3.43629       3.36179       3.53210       3.20203       3.11936       2.75359       2.46352       2.18103       1.85051       1.55550       1.23567       1.03701      0.795026      0.620636      0.470782
  30  17 3699.2844    2.1923  5.0960 10.0628 -0.0001      0.484070  0.0746   0.0175   0.1343    0.0548   0.0000     0.0906552   439.1382       3.10913       13.4848      -1.80298       3.98001      -4.34911       5.01928      -1.90251      -3.22022      0.514353      -2.77460      0.489196      -5.58871      -2.44288      0.397776      -1.48986     -0.789973      0.260959       2.69728       3.55587       3.84550       4.19620       4.22007       4.18142       4.02877       3.76135       3.39747       3.11621       2.67091       2.31192       1.89292       1.62096       1.26263       1.01068      0.778601      0.594231
  30  18 3849.0276    1.8288  7.3417  9.7352 -0.0003      0.304441  0.1003   0.0125   0.1753    0.0448   0.0000     0.0693544   447.2803      -6.55059       15.3668       1.25798      -1.35661       3.67463      -2.28168       3.22011      -3.45791      -7.83414      -5.31796      -4.96266       2.88378       2.63715     -0.664038      -1.16097     -0.635759      0.445571       3.49719       4.53298       4.88136       5.30800       5.42288       5.45338       5.17382       4.89949       4.37438       3.94086       3.50491       2.99137       2.45922       2.06843       1.64209       1.31440       1.00885      0.768344
  30  19 3998.4970    1.5333 10.1797  9.4844 -0.0009      0.173480  0.1430   0.0090   0.2301    0.0410   0.0000     0.0630896   433.8160      -1.68942       24.7331       8.13349      0.771188       16.2669      -12.4371      -7.68709      -9.97749      -1.61267      -1.50253      0.991687     -0.606111      0.309865       1.93119       1.99771     0.0625852       1.47607       4.41946       6.09586       6.61123       7.17897       7.32875       7.22317       6.80755       6.55209       5.79800       5.30531       4.58949       3.91643       3.24438       2.66065       2.12558       1.71354       1.31570      0.987158
  30  20 4147.3323    1.2768 13.3515  9.3507 -0.0011      0.198695  0.2030   0.0067   0.3095    0.0366   0.0000     0.0710497   438.8913       10.3013       28.3780       5.83229      -9.60244       8.13519      -13.0131       10.1285      -9.17733       14.7790      -2.03333       4.84252      -3.65254       6.10921       4.13364      0.254941     -0.132832      0.247915       5.84297       7.93770       8.63983       9.23957       9.38607       9.47310       8.96028       8.33937       7.67614       6.77156       6.01000       5.01228       4.24769       3.49533       2.78259       2.20327       1.69384       1.30140
  31   5 1788.2763    0.3708  0.4312  8.7473 -0.0054       8.63425  0.0197   0.0101   0.0346    0.0581   0.0000       2.00702   441.0009     -0.411795       20.6516    -0.0472264      -1.96785      -2.34938       1.72275      -1.36679      0.721868       1.09056    -0.0138680      -1.18749      -1.22568    -0.0612804     -0.251851     -0.111354     -0.234560     -0.182680      0.923485       1.17784       1.21722       1.36298       1.56644       1.49347       1.37455       1.19176       1.16338       1.06398      0.952247      0.772406      0.649990      0.492338      0.479680      0.394522      0.255805      0.199723
  31   6 1969.4849    0.5564  0.6890  8.6776 -0.0061       7.17331  0.0286   0.0118   0.0430    0.0902   0.0000       1.09077   441.2168    -0.0244207       21.0062      0.541101     -0.227347     -0.439487       1.75631       1.50216     -0.842697     -0.152354       1.58095      0.329237     -0.905532       1.56136     -0.369389     -0.464225     -0.306249    -0.0217301       1.45917       2.11636       2.48431       2.85496       2.95805       2.92640       2.69130       2.48050       2.11294       1.73245       1.42564       1.10968      0.903890      0.715387      0.562503      0.405621      0.321677      0.239286
  31   7 2147.1112    0.8382  0.8506  8.6195 -0.0019       4.74476  0.0245   0.0147   0.0473    0.1425   0.0000      0.808354   439.7972      -2.60938       21.0725     -0.322796      -3.03468      0.168483      0.184725     -0.836451      0.318578      -2.46991     -0.188721     -0.353882       1.06959      0.564857     0.0505628      0.196788      0.279737     -0.162656      0.976935       1.27633       1.40478       1.57065       1.56314       1.53918       1.51178       1.40745       1.28474       1.16509       1.05270      0.796744      0.729473      0.590277      0.499202      0.379385      0.305320      0.230398
  31   8 2318.9976    1.1914  1.0632  9.2127 -0.0012       4.12425  0.0325   0.0194   0.0525    0.1652   0.0000      0.762276   440.3813     -0.887588       18.8121      -1.50094      -4.70909      -2.91422      0.598702      -1.87301     -0.243298     -0.888323     -0.286693      0.131023       1.13443     -0.406301     -0.294969     -0.696835      0.418485      0.677269       1.15889       1.62810       1.70908       1.95031       1.99915       1.85941       1.90281       1.59823       1.60721       1.36037       1.25156       1.02796      0.848779      0.693906      0.576975      0.457322      0.358143      0.277456
  31   9 2484.9885    1.7257  1.2490  9.4911 -0.0010       1.69931  0.0321   0.0255   0.0583    0.1893   0.0000      0.573715   441.9883      -1.05400       17.6583      -2.44581      0.140200       1.54563     -0.390051      -2.74835      -1.55455     -0.158868      0.402679     -0.613938      0.469362     -0.314065      -1.41330   0.000215955     -0.394157      0.496591       1.15098       1.56722       1.67879       1.90166       1.85505       1.84875       1.74334       1.71711       1.51089       1.31997       1.18776       1.04756      0.873491      0.718901      0.595265      0.484848      0.349410      0.272780
  31  10 2647.8375    2.3520  1.1931  9.7544 -0.0018       2.14064  0.0310   0.0348   0.0564    0.2656   0.0000      0.641785   440.5410      0.485608       16.5775      -3.25036      -1.00803     -0.813317     -0.884565      -2.22186      -2.09447      0.475891      -1.33712     -0.220585      -1.17819     0.0112962      0.592387      0.680607     -0.102153     -0.288640       1.13878       1.49139       1.63319       1.79680       1.81649       1.83469       1.74845       1.57294       1.50082       1.28356       1.17447       1.01545      0.839358      0.659218      0.544603      0.439628      0.338217      0.261960
  31  11 2808.2760    2.9946  1.1005 10.5174 -0.0020      0.739088  0.0302   0.0464   0.0543    0.2529   0.0000      0.661049   439.2491     -0.695251       16.8660      0.611438      -3.30133      -2.22849      -2.63893      0.387897      -1.89778       1.64451     0.0953644      -1.17762      -1.04942    -0.0270822      0.225530      0.221425      0.307696     0.0672608       1.12164       1.39047       1.52753       1.65763       1.68911       1.68357       1.59820       1.54890       1.43204       1.22921       1.04887      0.923220      0.792295      0.650815      0.510137      0.414138      0.338804      0.255674
  31  12 2966.0701    3.7179  1.0022 11.3104 -0.0017       1.06980  0.0268   0.0602   0.0495    0.1950   0.0000      0.607983   438.2934     -0.766103       16.1783      -1.55293      -5.48977       1.10003       3.37488       1.02734    -0.0736807      -2.35373     -0.560243       1.39139     -0.455680     -0.191854     -0.254719     -0.189930      0.166961      0.291008       1.02509       1.35691       1.48423       1.58209       1.58036       1.56689       1.50180       1.43018       1.30338       1.17565       1.06952      0.905949      0.764933      0.621688      0.504711      0.406817      0.317024      0.251645
  31  13 3121.3080    4.0355  1.2102 11.0900  0.0001      0.831198  0.0309   0.0612   0.0574    0.2790   0.0000      0.599483   440.4989     -0.525836       17.0703     -0.533354      -2.83832      0.376358      -2.61894      -1.60588      -1.81329       2.78875     -0.758418     -0.707352      -1.11215      0.977935      0.463974    -0.0680965      0.211376      0.415922       1.19444       1.53945       1.64908       1.76764       1.77359       1.75627       1.71213       1.58440       1.50549       1.29740       1.19669       1.04092      0.858508      0.708810      0.584999      0.449517      0.354283      0.271389
  31  14 3274.6839    3.7061  1.7816 10.7532  0.0003      0.329639  0.0398   0.0450   0.0677    0.1710   0.0000      0.341615   438.3390     -0.338805       15.3325     -0.666704      -3.32928      -2.68025      -1.01558      -1.83097      0.740982       3.01306     -0.968595    -0.0310783     -0.807209      0.215600    -0.0841670      0.206508      -1.37797      0.599728       1.41167       1.82455       1.94575       2.24390       2.21867       2.18533       2.08440       1.95547       1.85439       1.61369       1.42568       1.22657       1.03516      0.848960      0.683814      0.554648      0.447844      0.327327
  31  15 3427.3396    3.0755  2.3984 10.8942 -0.0004      0.349611  0.0464   0.0326   0.0812    0.0783   0.0000      0.210706   440.4497    -0.0443369       17.6379       1.49074     0.0489199      -4.26827     -0.298810      -2.56053      -4.65729      0.394274     -0.543894      -1.68073      0.576883       1.83846      0.122096      0.521149     -0.408620     -0.976630       1.64307       2.24189       2.40391       2.60103       2.60127       2.59595       2.46281       2.33759       2.16735       1.96451       1.71600       1.45933       1.24631       1.00992      0.842652      0.647495      0.520303      0.391511
  31  16 3579.3074    2.5161  3.8722 10.4206 -0.0002      0.745602  0.0627   0.0216   0.1078    0.0592   0.0000      0.122452   438.3548      -1.90658       8.72118     0.0521276      -6.98819      -5.72304      -4.90054      -1.79049     -0.338595       2.40401      -1.50284      -2.32869     -0.609172     0.0271303     -0.138714      -1.30251     -0.918863     -0.640131       2.23487       2.99490       3.27723       3.59446       3.59549       3.60753       3.42039       3.19450       2.97301       2.67138       2.24538       1.97765       1.62194       1.39060       1.11650      0.892386      0.681915      0.519879
  31  17 3730.4293    2.0873  5.5807 10.0042 -0.0011      0.469148  0.0798   0.0156   0.1396    0.0502   0.0000     0.0863652   445.8256       7.24067       17.9383      -5.54345      -2.56126     -0.245948       11.2203       1.21952       2.80421      -4.26569      -1.07750     -0.627785      0.585792       2.25019       1.44024       1.43908     -0.436324      0.301000       2.70469       3.68693       3.96048       4.27276       4.33925       4.30013       4.18302       3.90482       3.55599       3.23532       2.85655       2.44453       2.08501       1.71348       1.40625       1.10642      0.863000      0.657165
  31  18 3881.1768    1.7338  8.2647  9.6503 -0.0003      0.328450  0.1095   0.0108   0.1930    0.0423   0.0000     0.0662298   440.6103      -14.2874       5.17353      0.891714      -1.52830      -8.65677       1.26776       4.24156       5.26572      -2.99679      0.503875       2.18611       2.20146      -1.12513     -0.343424     -0.621579     0.0369346      -1.38200       3.62541       4.85500       5.34157       5.68975       5.88903       5.77746       5.56080       5.16597       4.82382       4.34347       3.73602       3.27852       2.70870       2.23987       1.83024       1.44168       1.13579      0.887203
  31  19 4031.0787    1.4619 11.0725  9.5029 -0.0027      0.298526  0.1550   0.0081   0.2590    0.0392   0.0000     0.0636337   451.8947      -4.14075       13.0763       8.35466      -7.99898       1.80422       6.56294       5.71915       11.6692       3.06596      -3.60497      -3.11208      0.409297      0.641704       6.02207     -0.149936      -2.21997     -0.250755       4.68806       6.20675       6.80493       7.29824       7.45780       7.38627       7.06461       6.80046       6.16550       5.51040       4.79976       4.19593       3.51966       2.96811       2.38709       1.91287       1.46447       1.12436
  31  20 4181.5881    1.2218 14.4317  9.3776  0.0002      0.478102  0.2126   0.0063   0.3304    0.0343   0.0000     0.0715425   445.9574      -2.54355       12.1427      0.137593      -4.61527       18.2988       5.88889      -12.0188       10.6726       1.17050      -4.82609       2.76519      -2.25667      -3.68659      0.136864       4.86254       1.63085      -1.97538       5.55442       7.59102       8.23488       9.06802       9.15511       9.02691       8.79490       8.18484       7.50692       6.72711       5.90884       5.14910       4.26771       3.59511       2.85744       2.31627       1.78314       1.35843
  32   5 1806.2474    0.3994  0.3361  8.8361 -0.0033       19.4030  0.0150   0.0119   0.0297    0.0499   0.0000       2.40531   440.1261     -0.649575       20.9946       1.17665      -3.93667     -0.780372      0.494416     -0.520620      0.456035      -1.27093     -0.330572     -0.469404     -0.363399      0.577344      0.264146      0.365345     0.0269213     0.0154442      0.754672      0.911944      0.953571       1.08353       1.18355       1.21889       1.14309       1.05690      0.863070      0.782109      0.772490      0.706649      0.647465      0.506695      0.413730      0.302937      0.231496      0.183996
  32   7 2167.4102    0.8887  0.8878  8.9356 -0.0058       5.26822  0.0265   0.0154   0.0466    0.1301   0.0000      0.815856   439.7272       2.62936       19.6964      -1.20886      -1.10219     -0.970933      -1.45909      0.409646     -0.438071      -1.53172       1.25690     -0.389764      -1.39443      0.454433     -0.699453      0.126761     -0.206730     -0.385984      0.974843       1.29745       1.48330       1.56334       1.62825       1.63740       1.52950       1.46464       1.29004       1.21883       1.05292      0.868404      0.781390      0.632935      0.525447      0.403216      0.314290      0.256760
  32   8 2340.1361    1.2508  1.1105  9.2593 -0.0006       3.74287  0.0312   0.0196   0.0543    0.1708   0.0000      0.748082   439.4265      -1.54675       19.8719      -2.32097      -1.05159      -2.80012     -0.570272      -1.13289      0.369811      -1.73568      0.731629     -0.901598     -0.444789      0.911936      0.456621    -0.0339199      0.266511      0.299657       1.18400       1.65042       1.91592       2.05851       2.10165       2.04660       1.97380       1.77554       1.62948       1.43672       1.25211       1.06809      0.924677      0.772147      0.610456      0.486318      0.388840      0.280396
  32   9 2507.2861    1.8588  1.3003  9.3434  0.0009       2.12112  0.0317   0.0262   0.0593    0.2235   0.0000      0.556940   439.2923      -4.16334       21.4665      -1.55346      -6.24669      -2.15280      -2.05120      -1.72382      -1.37396       1.47997      -2.60131      -1.93278     0.0733465      0.288894      0.414238     -0.312082      0.216792      0.289823       1.16578       1.51915       1.72079       1.83934       1.91788       1.90521       1.78211       1.71087       1.52442       1.38310       1.21792       1.02062      0.868473      0.723767      0.583792      0.464813      0.369693      0.281496
  32  11 2833.6865    3.2143  0.9926 10.4259 -0.0012       1.50604  0.0264   0.0498   0.0464    0.2720   0.0000      0.621043   438.3706      -2.80433       15.7966     -0.201990      -3.20411      -1.93218       1.08723       1.34838   -0.00349989      0.816051     -0.726362      0.158658     -0.224596    -0.0156794      0.408161     -0.345201      0.406845      0.316901      0.962891       1.26102       1.41505       1.53219       1.57538       1.53192       1.45853       1.37582       1.25026       1.14961       1.04750      0.900722      0.740628      0.611410      0.497414      0.427206      0.316562      0.256773
  32  12 2992.6643    3.7943  1.1914  9.7795 -0.0009       1.01512  0.0302   0.0539   0.0522    0.6354   0.0000      0.526756   440.0910      0.611181       18.2824      -1.13749      -1.87196      0.924515      0.809171     -0.283090     -0.536823      -1.66995      0.249033      0.219887     -0.484358      0.274621    -0.0843140      0.127034     -0.243325      0.153843       1.10786       1.38133       1.53288       1.68880       1.75143       1.71056       1.68148       1.55494       1.36485       1.24420       1.12484       1.00368      0.819507      0.671306      0.572128      0.452450      0.354073      0.271491
  32  13 3148.8359    4.0588  1.2088 10.6561 -0.0021      0.815367  0.0312   0.0581   0.0528    0.3692   0.0000      0.532423   438.8257       1.36650       14.0707      0.613524      0.361386      -2.12035     -0.651701      -1.06896     -0.841805      0.562595     -0.412833      -1.36040    -0.0241982      0.199216     -0.996265      0.373145     -0.329309     0.0107529       1.10576       1.45259       1.64934       1.82823       1.80607       1.88299       1.75752       1.61179       1.49496       1.35456       1.12535      0.976329      0.821915      0.697000      0.561912      0.447137      0.351384      0.268084
  32  14 3303.2774    3.6387  1.7720 10.8857 -0.0006      0.809350  0.0384   0.0437   0.0671    0.1505   0.0000      0.335221   436.4096      -1.11087       15.1369      0.636246       1.46034      0.615939       1.93346      0.697525      0.685669      -1.48252      -1.45167       1.17473      -1.26063     -0.576281     -0.280270      0.203705      0.592613     -0.103432       1.33932       1.81412       2.00968       2.15214       2.25803       2.16006       2.08059       1.96139       1.79031       1.64102       1.45196       1.22377       1.07837      0.835830      0.716731      0.561464      0.457879      0.335877
  32  15 3456.6850    2.9992  2.6412 10.8638 -0.0009      0.405835  0.0488   0.0299   0.0840    0.0698   0.0000      0.193361   440.9840      -3.04545       16.0357      -2.40957      -8.16266      -7.26640      0.575647      0.591140      -2.70347       1.56402     -0.574064       1.83758       2.53492       1.20875     -0.456284       1.69864     -0.683680     -0.377311       1.65254       2.23127       2.42089       2.58405       2.63399       2.68391       2.53399       2.46471       2.19995       2.05212       1.77550       1.49801       1.29129       1.05582      0.888314      0.694155      0.567224      0.438661
  32  16 3609.4475    2.4009  4.1591 10.5428 -0.0002      0.747299  0.0652   0.0202   0.1142    0.0509   0.0000      0.115313   440.1824       9.83126       15.9009      -3.55937      -2.44623      -2.95334      -2.81438      -3.12818       1.70052       1.16954      -2.20674      -2.01848      -1.54875     -0.593763    -0.0730839      0.849603     -0.489006     0.0799928       2.21924       2.96147       3.26843       3.54517       3.64023       3.47716       3.43860       3.19294       2.95039       2.66586       2.38507       2.07807       1.76392       1.45567       1.17245      0.945102      0.743772      0.575191
  32  17 3761.3749    2.0412  6.0676  9.9373  0.0002      0.452415  0.0845   0.0143   0.1438    0.0469   0.0000     0.0788355   438.9530       1.37730       13.4938       4.08515     -0.482925      -2.79795       3.02290       2.64226      -2.18249      -1.69840       1.72477       1.78159     -0.672621       1.55168      0.673555      -2.73824      -1.39414     -0.275834       2.78157       3.79636       4.11285       4.46840       4.49660       4.55419       4.36823       4.07003       3.81791       3.37128       3.02809       2.58731       2.23619       1.84671       1.50246       1.22694      0.943265      0.735086
  32  18 3912.6912    1.7052  8.9820  9.5492 -0.0003      0.426428  0.1159   0.0099   0.2021    0.0414   0.0000     0.0617258   443.3344       3.29474       20.7064      -3.98276      -5.30484       4.86288       16.3389       3.05636      -8.57473      -4.23389      -4.64732       4.61941      -2.83032       3.43721      0.396220      -1.87901     -0.773782       1.12185       3.58769       4.86354       5.27137       5.76318       5.88771       5.93030       5.68618       5.36657       4.87009       4.43527       3.86663       3.35880       2.84076       2.38582       1.92331       1.54063       1.21796      0.937418
  32  19 4063.1309    1.4475 12.1540  9.3764  0.0001      0.300302  0.1639   0.0073   0.2695    0.0385   0.0000     0.0678715   448.7146     -0.391714      -1.60952      -3.51520      -8.47748      -5.63079       7.89344       4.90127       4.36192      -2.16536      -11.8343       2.21865     -0.121662      -7.96979      -5.53368       5.48484      0.644695     -0.628860       4.56479       6.18347       6.80015       7.31775       7.37332       7.29726       7.09917       6.73742       6.11095       5.62828       4.98505       4.35934       3.69274       3.04892       2.52814       1.98884       1.58233       1.22811
  33   5 1823.8588    0.4210  0.4865  8.7062  0.0005       10.8037  0.0178   0.0100   0.0380    0.0588   0.0000       1.75833   441.0335     -0.252004       21.3309     -0.452516      -4.43002       1.06588       1.94136     -0.612520     -0.532233     -0.350002      0.198275     0.0513482     -0.342169     0.0696288     -0.208216     -0.102315     -0.118022    0.00395802      0.777558       1.00272       1.10704       1.16452       1.08006       1.16219       1.17994       1.11984      0.987619      0.960365      0.815418      0.678704      0.587497      0.507998      0.437064      0.344634      0.282012      0.214769
  33   6 2007.6598    0.6386  0.7215  8.5444 -0.0005       6.41291  0.0250   0.0123   0.0433    0.1080   0.0000       1.00109   441.0602     -0.457924       20.9419      0.366195      -4.40293      0.748630      0.150992     0.0335654      -1.00621      0.525711     -0.979580      0.103520    -0.0406810      -1.04802     -0.301621     -0.355265      0.176271      0.261272       1.01971       1.52729       1.64922       1.93328       1.95841       1.90203       1.88573       1.66517       1.59451       1.26864       1.17670      0.933721      0.850078      0.687684      0.535958      0.438094      0.326248      0.259025
  33   7 2187.4128    0.9368  0.9510  8.7600 -0.0034       3.95064  0.0272   0.0156   0.0484    0.1538   0.0000      0.781487   441.9776      -1.52974       18.8438      0.300890      -4.32862      -1.29839       1.57276     -0.712969      -2.45476       1.06207      -1.20229      0.165406      0.618623       1.52896      0.271181       1.23419    -0.0485520     -0.133000      0.949779       1.32565       1.39948       1.49672       1.56674       1.50191       1.47129       1.40364       1.34644       1.22466       1.06375      0.919963      0.760630      0.648147      0.505528      0.436546      0.358150      0.278222
  33   8 2360.8730    1.3583  1.1519  9.1835  0.0089       2.71628  0.0303   0.0211   0.0570    0.1893   0.0000      0.717657   441.4283      0.177461       18.5745      -2.92826      -1.19522       1.75243       1.97486      -5.02593      -2.68580      -1.66438      -2.13901     0.0119917      0.448924      -1.26311     -0.199133      0.660810    -0.0800524     -0.222790       1.03839       1.40350       1.51823       1.64499       1.60684       1.66236       1.62409       1.54180       1.48741       1.30030       1.08584      0.953641      0.843325      0.694786      0.591125      0.461504      0.369345      0.285109
  33   9 2529.2343    1.9059  1.2445  9.0222 -0.0016       2.35455  0.0307   0.0264   0.0554    0.3029   0.0000      0.517688   440.6031     -0.180688       22.1982       2.06285      -3.09717      0.970661      -1.42424      0.403489    0.00744186      -1.80247     0.0514613      -1.38152     -0.945685      0.234867      0.311260     -0.520036      0.123134      0.222606       1.09557       1.41743       1.49797       1.59984       1.63118       1.63573       1.68359       1.57888       1.48389       1.30114       1.12530      0.995546      0.793838      0.698974      0.580026      0.478918      0.377454      0.305596
  33  10 2695.0362    2.5510  1.1078 10.3686 -0.0027       2.38550  0.0295   0.0388   0.0523    0.2233   0.0000      0.689716   441.2308      0.823778       19.9669      -1.64065      -4.73355       2.79572      -3.73904      0.211776     -0.641512     -0.166568       2.59270     -0.214780     -0.703569      0.423547      0.351008     -0.669405      0.455045      0.104050       1.02128       1.32351       1.49727       1.59325       1.62670       1.59034       1.62448       1.49453       1.36304       1.23503       1.10716      0.932848      0.813837      0.690352      0.549097      0.457101      0.363644      0.280596
  33  11 2858.4984    3.2864  1.1576 10.2352 -0.0005      0.543874  0.0295   0.0474   0.0541    0.3689   0.0000      0.614667   439.1936     -0.908921       14.8392      0.664422     -0.967804       2.26679       1.88610     -0.109911      0.412308      0.117220       1.09438      -1.39999     -0.885123      0.973204      0.811333     -0.343422     -0.450047     0.0320902       1.02531       1.41366       1.54194       1.63975       1.68349       1.65977       1.56936       1.49321       1.36536       1.25902       1.09376      0.989268      0.856334      0.742823      0.593229      0.476115      0.378520      0.292952
  33  12 3018.7514    3.9210  1.0568 11.1586 -0.0011      0.889185  0.0274   0.0599   0.0499    0.2450   0.0000      0.582645   440.7219      -3.98622       16.1374      -1.02691      -2.53554      -1.25855      0.437033      -1.82101       2.61271   8.51476e-05       1.33254      0.920011      0.349553      0.692675      0.384922      0.266277    -0.0546554     0.0895766       1.03840       1.40076       1.50809       1.61714       1.61333       1.63519       1.54432       1.50818       1.40244       1.26621       1.16253      0.944044      0.798910      0.663375      0.556541      0.447526      0.355270      0.274256
  33  13 3175.9817    4.0496  1.2393 11.0632 -0.0027      0.656164  0.0298   0.0575   0.0544    0.2350   0.0000      0.485012   439.7072      -1.26858       16.0757      -2.06430      -1.24130      0.556257     -0.443704      -4.01618      0.312061     -0.522086     -0.115712      0.500073     -0.205827     -0.901378     -0.262979      0.152953      0.136648      0.530090       1.02439       1.38720       1.49140       1.68459       1.66260       1.67374       1.64169       1.48311       1.39551       1.29731       1.09351      0.968406      0.847825      0.724484      0.578957      0.465197      0.368985      0.289676
  33  14 3331.4135    3.4367  2.0057 10.7833 -0.0003      0.707410  0.0401   0.0380   0.0710    0.1159   0.0000      0.264997   440.6329      -1.05740       17.6192      0.771083    -0.0976407      -2.26438      -1.09111      -2.46783     -0.472909     -0.259255     -0.170123      -1.30328     0.0609195     -0.908478     0.0156333     -0.211522      0.107576     -0.227445       1.30103       1.75270       1.93836       2.06682       2.09205       2.10098       2.06503       1.94656       1.84485       1.69136       1.39940       1.24343       1.03660      0.871204      0.746929      0.600655      0.468497      0.368584
  33  15 3485.7207    2.8923  2.8032 10.5199 -0.0010      0.789922  0.0498   0.0279   0.0850    0.0864   0.0000      0.172023   439.4306       1.54469       10.4383      -4.27630      0.818362      0.818631      -1.70426      -3.79101     -0.290413       1.14266       4.12869     -0.151690      0.102710      -1.72000       1.09381     -0.769891      0.883188     -0.820380       1.60689       2.24415       2.35963       2.65797       2.60116       2.64571       2.58659       2.46273       2.22066       2.05606       1.83120       1.55420       1.31803       1.13968      0.908409      0.753389      0.584059      0.476269
  33  16 3639.3255    2.3725  4.5537 10.2234 -0.0002      0.634668  0.0659   0.0184   0.1140    0.0533   0.0000     0.0992344   432.2113      -1.19754       22.5294     -0.342431      -2.75750      0.514352      -1.65567      0.726993       3.27253      -3.80988      -2.83965      0.135101       1.00966      0.185625     -0.117185       2.87010      0.738619     -0.166255       2.21116       2.87179       3.18395       3.41981       3.46158       3.45316       3.35587       3.16830       2.93481       2.65528       2.41243       2.09303       1.80518       1.53748       1.28229       1.01748      0.804433      0.622829
  33  17 3791.8664    1.9683  6.5998  9.8422 -0.0001      0.501154  0.0871   0.0131   0.1552    0.0461   0.0000     0.0751852   438.6942       3.88792       23.7545      -1.57745       5.43633       2.72132      -3.40340       1.85026     -0.309724      -1.46415      -2.35937      -2.63171       3.59839      -2.19759      -1.48636     -0.979551      0.591969   -0.00236112       2.80528       3.74606       4.19012       4.50015       4.56747       4.55217       4.46306       4.14961       3.94128       3.49828       3.11010       2.67528       2.29129       1.91610       1.55875       1.27749       1.00806      0.793826
  33  18 3943.7559    1.6671  9.2727  9.5533  0.0004      0.284436  0.1188   0.0094   0.2020    0.0396   0.0000     0.0617491   437.9794      -3.95368       21.4550       8.59588      -8.67096      -2.54531      -13.3673      0.368524      0.851344       2.68793       1.28946      -2.26939      -3.59265       1.07887       2.71434     -0.337183     -0.246829       2.55582       3.57857       4.82314       5.31309       5.63584       5.72560       5.70367       5.58611       5.22941       4.93944       4.38549       3.96020       3.48696       3.00858       2.53210       2.06099       1.66085       1.33431       1.04655
  33  19 4095.0860    1.3646 12.2773  9.4141 -0.0002      0.267495  0.1736   0.0069   0.2770    0.0360   0.0000     0.0708690   449.0779       2.24847       16.3882      -14.7367       9.89684       9.91480       2.23175      -16.1032      -15.2337      -3.05600       4.76766      -1.03779       1.24701      0.304405       3.12036       1.77214      -1.76039     -0.192577       4.72998       6.38620       7.07902       7.62958       7.79727       7.68881       7.46950       7.06720       6.57235       5.97303       5.28963       4.54865       3.88262       3.30741       2.69402       2.17432       1.73211       1.33544
  34   4 1649.7470    0.2644  0.2415  8.7296 -0.0052       20.5908  0.0134   0.0098   0.0266    0.0388   0.0000       4.24607   440.7437     -0.629232       20.0166     -0.855391      -1.94449     -0.286606      0.755488    -0.0860695      0.423175     -0.396714      0.598118      0.337634      0.467312      0.363782     -0.816596     -0.345945   -0.00211126     -0.101002      0.649093      0.785223      0.780227      0.946417      0.976831       1.00316      0.892802      0.922248      0.895724      0.793597      0.630726      0.522008      0.479653      0.442279      0.376328      0.267474      0.216182      0.165503
  34   6 2026.4251    0.6450  0.7017  8.8037 -0.0007       8.91857  0.0224   0.0124   0.0425    0.0912   0.0000       1.10471   440.5089      0.114471       20.5709     -0.164839      -3.01248      -1.64655       1.61322      0.819299     -0.414336     0.0133470      0.825393      0.387436     -0.869603    -0.0121705    -0.0479417     -0.273437    -0.0117427     -0.410390      0.849834       1.05102       1.23867       1.27994       1.37936       1.29397       1.27597       1.25015       1.17617      0.996266      0.900752      0.834687      0.714947      0.656770      0.542718      0.408723      0.336557      0.253696
  34   7 2207.0437    0.9551  0.9955  8.9731 -0.0003       3.69344  0.0302   0.0152   0.0489    0.1417   0.0000      0.814160   441.5601       1.09195       22.5719      0.352994      -5.42229      0.417288       3.27252    -0.0953077     -0.777932      -2.13089     -0.530531       1.27395     -0.487342      0.212322      0.432038      0.495146     0.0285138      0.174298       1.08406       1.42292       1.50070       1.61816       1.71513       1.61279       1.54152       1.56489       1.43383       1.34182       1.13026       1.08030      0.883545      0.721201      0.606489      0.514672      0.406239      0.332203
  34   8 2381.2950    1.4267  1.1316  9.5668 -0.0017       3.65764  0.0312   0.0218   0.0539    0.1667   0.0000      0.753848   441.3868       1.23094       21.3549      -1.65012      -1.50084      0.667936       1.43969     -0.566042    -0.0915394      -1.33453      0.531533      0.297200      -1.85836      0.165438     -0.599031     -0.198297     -0.754210     0.0201365       1.09024       1.47299       1.60341       1.74183       1.67740       1.58363       1.60484       1.46764       1.43632       1.36193       1.26705       1.08109      0.946210      0.759725      0.619658      0.506257      0.407142      0.343087
  34   9 2550.6762    2.0220  1.2700  9.3414  0.0009       1.76549  0.0306   0.0277   0.0552    0.2593   0.0000      0.538144   441.4851      -1.31808       21.3373      0.828301      -3.35323      -1.62988       3.59915      -1.89778     -0.533497      -1.65732     -0.795783     -0.714611     -0.534726      0.958933      0.554409     -0.409508     -0.501351      0.343946       1.04587       1.37843       1.53816       1.69985       1.78806       1.71930       1.69436       1.54678       1.44796       1.31414       1.12333       1.02732      0.860194      0.738399      0.593714      0.494160      0.376419      0.301035
  34  10 2717.9811    2.6293  1.1401 10.4171 -0.0029       1.93315  0.0313   0.0391   0.0513    0.2207   0.0000      0.674751   441.3291      0.839508       19.6599       1.38909      -1.96416      0.955116      -2.92730      -1.88488     -0.666511     -0.819031      -1.11149      0.434349      0.550407     -0.864502     -0.628874     0.0669220     -0.396429      0.465545       1.07242       1.43587       1.54682       1.59489       1.62666       1.56391       1.51522       1.48321       1.43617       1.31496       1.17761       1.05482      0.876029      0.766895      0.608879      0.519057      0.399830      0.328513
  34  11 2882.8804    3.4595  1.0398 10.9509  0.0001      0.743311  0.0279   0.0520   0.0479    0.2220   0.0000      0.639020   439.7514    -0.0682479       16.9888      -2.15657      -2.36461      -3.61845       3.12160     -0.407838      -1.65219       1.96641       1.12879     -0.679775      -1.62912      0.257698      0.704384    0.00357901     -0.109460     -0.233464      0.942039       1.26078       1.36779       1.49945       1.46394       1.48057       1.44125       1.36254       1.30619       1.18194       1.07480      0.917932      0.782660      0.635286      0.546851      0.452785      0.359624      0.288418
  34  12 3044.3666    3.9103  1.1785 11.2027 -0.0012       1.43422  0.0287   0.0561   0.0545    0.2037   0.0000      0.606486   439.0801      -1.11122       19.9806      -2.23383      -2.28608      -2.52060    -0.0126668    -0.0199307     -0.904491      -1.74312     -0.505015       1.06777     -0.619793      0.252465     -0.185309     -0.888313   -0.00747615    -0.0283597      0.957766       1.27253       1.38425       1.52952       1.55821       1.49944       1.48545       1.36671       1.37927       1.19945       1.06867      0.945121      0.776498      0.675843      0.556103      0.463256      0.362095      0.293477
  34  13 3202.6875    4.0146  1.3180 11.1869 -0.0019     0.0520131  0.0300   0.0552   0.0584    0.1977   0.0000      0.475063   439.7279       1.54631       15.3486     0.0299027      -2.16841    0.00260687      0.975491     -0.311500     -0.803807       1.71984      0.489843     -0.136656       2.74807      0.795326     -0.764244      0.537467     -0.676185    -0.0251031       1.07164       1.49404       1.67698       1.86507       1.90837       1.86022       1.79257       1.68546       1.56708       1.39419       1.22129       1.03039      0.901365      0.757094      0.612799      0.498799      0.403935      0.304813
  34  14 3359.1714    3.4144  2.0086 10.9616  0.0006      0.599542  0.0405   0.0379   0.0698    0.1124   0.0000      0.241953   440.4509      0.737279       16.3697      -1.94663      -1.22558       1.20634      -2.69908      -1.22953      0.113875      0.716476      -2.11279     -0.873268     -0.445281     -0.753157      0.349350     0.0962298    -0.0394847     -0.339340       1.28460       1.77521       1.92021       2.15327       2.15264       2.18687       2.11868       2.00910       1.80777       1.66169       1.46152       1.32455       1.07692      0.938389      0.767476      0.618957      0.490938      0.379786
  34  15 3514.4206    2.8327  3.2949 10.4850 -0.0006      0.735302  0.0524   0.0250   0.0933    0.0724   0.0000      0.141383   444.2194       2.98798       11.2446      -1.87112      -1.94234      0.569966       2.80907       4.57938      0.711515      -1.72021       2.68895      0.451652      -1.72635       1.85880      -1.22022    -0.0770371     -0.552727      0.873682       1.65560       2.20440       2.44604       2.62277       2.70683       2.63761       2.62336       2.48320       2.29821       2.11247       1.91170       1.67979       1.39548       1.20101      0.977679      0.818935      0.649404      0.532679
  34  16 3668.6096    2.2923  4.7362 10.2026 -0.0004      0.507209  0.0672   0.0174   0.1187    0.0515   0.0000     0.0975783   440.8954      0.722494       11.8824      -3.14044      -1.65332      -6.79115       2.95109      -2.52145      -1.96415       2.21641       3.11506       1.98620     -0.481016      -3.96543       2.54547      0.738549       1.48998      0.807472       2.18589       2.89576       3.18399       3.37834       3.47140       3.48242       3.42336       3.25904       3.03176       2.72693       2.45130       2.10659       1.83861       1.53190       1.26606       1.03467      0.844142      0.670514
  34  17 3822.2892    1.9013  7.4524  9.7714 -0.0004      0.527487  0.0945   0.0117   0.1652    0.0433   0.0000     0.0682072   439.7514      -4.84716       12.0725       1.18921      -1.03799      -4.30152      0.277906     -0.654586       5.09907      -1.52172       2.69289     -0.490527      -2.14942       2.63931       2.10250    -0.0586735      -1.09713       1.37761       2.89204       3.86354       4.20216       4.60248       4.67599       4.66134       4.52029       4.29711       4.01148       3.67526       3.28559       2.87339       2.49484       2.08377       1.73783       1.43564       1.12475      0.898582
  34  18 3974.6544    1.5730 10.3004  9.5335 -0.0006      0.192047  0.1373   0.0082   0.2263    0.0380   0.0000     0.0645886   436.9897       2.01819       21.6787       2.88381      -4.96460      -11.0196     -0.126486       5.75137      -6.52876     -0.511123     -0.931213       2.65430       2.23295       1.38743       3.47513      0.171715       3.88615      -1.93222       3.85353       5.28472       5.62637       6.14210       6.11209       6.34730       5.96017       5.85485       5.34128       4.94543       4.41765       3.87005       3.30410       2.79339       2.32132       1.89700       1.53023       1.19891
  34  19 4127.0318    1.3071 13.5075  9.4469 -0.0006      0.323860  0.1938   0.0062   0.3016    0.0334   0.0000     0.0719974   431.4894      -10.6268       2.72778      -3.49166      0.130490      -6.82172      -14.1726       18.5574      -2.35186      -3.00043      -9.03596      -3.89911       9.48505       3.85874     -0.795904       1.29493       4.00844      -3.13469       4.76683       6.43254       6.96156       7.72661       7.80129       7.90841       7.55810       7.29948       6.73484       6.09629       5.42100       4.79413       4.12683       3.50603       2.85713       2.38009       1.86330       1.48070
  35   4 1665.9686    0.2688  0.2650  8.7299 -0.0085       20.4106  0.0177   0.0090   0.0264    0.0400   0.0000       3.93650   441.6966      -1.64168       20.5110     -0.439413      -2.60842     -0.416545      0.805454     -0.716884     -0.420813     -0.386116     0.0804287     -0.162724      0.657669      0.113166    -0.0392389      0.247322      0.266225     -0.237123      0.946767       1.24865       1.27023       1.12180       1.02826       1.01616       1.15970       1.41282       1.41687       1.16690      0.986924      0.730018      0.506173      0.495056      0.448710      0.420158      0.359106      0.298560
  35   5 1858.5122    0.4523  0.4989  8.8066 -0.0018       12.5399  0.0175   0.0106   0.0365    0.0585   0.0000       1.58885   439.8962      0.383345       21.8185      -1.66138      -2.98014       1.89420     -0.550065      0.361578     -0.680389       1.58119       1.05694     -0.621335    -0.0633962      0.498505      0.384919    -0.0111075      0.195279     -0.108227      0.705818      0.872419       1.01591       1.05494       1.04676       1.08765       1.10256       1.04496      0.941184      0.912926      0.777647      0.652478      0.594147      0.503789      0.418006      0.347390      0.291062      0.222244
  35   6 2044.9311    0.6738  0.7727  9.0074 -0.0010       8.49549  0.0244   0.0125   0.0439    0.0885   0.0000       1.04121   441.2740      -1.18379       19.4582      -1.00205      -1.75763     -0.502095      -1.39995       1.40958     -0.323519      -1.13651     -0.417268      0.610596      0.920319     -0.105740     -0.586105    -0.0591928     -0.113835     -0.253009      0.857236       1.18182       1.19500       1.31364       1.36832       1.39225       1.39834       1.24611       1.18645       1.10187      0.963820      0.884019      0.745799      0.650388      0.511935      0.458450      0.344605      0.281961
  35   7 2226.4968    1.0523  1.0533  8.7567 -0.0009       4.26082  0.0274   0.0159   0.0510    0.1718   0.0000      0.742279   439.2582      -1.38874       19.6142     -0.106139      -2.63807    -0.0949374       1.63305      -1.04263     -0.335728     0.0121957     -0.941740      0.816480     -0.697097      0.257009     -0.606409      0.301047     -0.182660      0.302676      0.969514       1.27424       1.42217       1.57885       1.55785       1.49738       1.45213       1.36610       1.27691       1.23066       1.05362       1.03871      0.900538      0.800270      0.647394      0.546299      0.441311      0.335891
  35   8 2401.3620    1.4726  1.2104  9.2673 -0.0010       2.93684  0.0319   0.0207   0.0539    0.1920   0.0000      0.669251   439.9805       1.36076       17.9981      0.275514     -0.858083       1.50244     -0.486071      -1.52249     -0.165055       1.05531     -0.886900      0.844451     -0.851060    -0.0683203      0.338338     -0.876574      0.269448      0.400796       1.00997       1.40038       1.50159       1.60319       1.65482       1.69173       1.65099       1.61554       1.42775       1.31341       1.12508       1.05563      0.873057      0.736273      0.598914      0.504769      0.394585      0.320569
  35   9 2571.9116    2.1102  1.2654  9.5164 -0.0009       2.10134  0.0305   0.0284   0.0535    0.2326   0.0000      0.544594   439.5531      -1.22966       20.4984     -0.934726      -2.91277      -1.11620    -0.0128541      -1.51193     -0.742504     -0.813977      -2.92469      -1.36014      0.578110     -0.579851      0.430632      0.440873      0.287695      0.250676       1.02685       1.40912       1.58975       1.73366       1.71988       1.75451       1.69208       1.60975       1.47552       1.39311       1.20063       1.06387      0.890821      0.751238      0.603933      0.500468      0.407975      0.332165
  35  10 2740.5173    2.7834  1.1202 10.6209  0.0003       1.29815  0.0286   0.0406   0.0520    0.2034   0.0000      0.649183   440.3716     -0.880983       17.5549      -1.70069     -0.992577      -1.53954      -1.10118     -0.872639       1.98933       1.41085      -1.20002     -0.664912      0.206682    0.00231593     -0.260502     -0.765776     0.0202338     -0.110598      0.925617       1.25995       1.40666       1.54190       1.55221       1.57024       1.44695       1.38162       1.26974       1.15148       1.09877      0.954119      0.820229      0.718259      0.588372      0.484254      0.392909      0.313992
  35  11 2906.8117    3.4068  1.1036 11.0412 -0.0043       2.02061  0.0282   0.0508   0.0510    0.2238   0.0000      0.638890   440.0028       2.35706       18.0728      0.516463      -5.03659      -3.85500       3.03157      -2.13217     -0.279986     -0.912970     -0.334611      -1.13360      0.373130     -0.932419     -0.617944     -0.292696     -0.569740      0.768534      0.907918       1.14576       1.23739       1.42093       1.42179       1.40290       1.43267       1.39037       1.25631       1.10122       1.01205      0.899138      0.787794      0.654897      0.548686      0.451234      0.353013      0.288825
  35  12 3069.5577    4.0395  1.1391 11.3639 -0.0020      0.913380  0.0298   0.0591   0.0515    0.2320   0.0000      0.641185   437.5736       2.28974       18.7941       1.51742      -3.52441      -4.04585     -0.900338      -1.57528    -0.0947077       1.88367     -0.673286     -0.913181      0.650458       1.61034     0.0167015   -0.00406466     -0.424667      0.127754       1.10750       1.51491       1.74334       1.95466       1.99261       1.96449       1.95225       1.77667       1.63091       1.44224       1.24367       1.06049      0.877530      0.764711      0.611360      0.499257      0.397038      0.318390
  35  13 3229.1279    3.9537  1.4946 11.1274 -0.0021      0.826556  0.0338   0.0491   0.0586    0.1653   0.0000      0.405393   439.1960       2.45008       17.8227     -0.683455      -1.28857    0.00249997     -0.802760      -3.52252      -2.64747       1.77615      0.436503      0.657219      0.727758      -1.24797     -0.604582      0.207642     0.0235116     -0.217518       1.10435       1.47098       1.56631       1.74553       1.67363       1.73128       1.71319       1.64378       1.53989       1.41371       1.24401       1.07043      0.941667      0.781452      0.673990      0.554794      0.459232      0.353670
  35  14 3386.6377    3.2926  2.2395 10.8789 -0.0002      0.731213  0.0424   0.0337   0.0720    0.0901   0.0000      0.235298   439.5310      0.292860       15.1538      -1.88977       1.43859      -2.88819     -0.254314     -0.262256      -3.01862      0.324869       2.23802     -0.941768      0.537052     -0.329312       1.26220     -0.231505     -0.124259      0.148465       1.39087       1.82368       1.99608       2.14414       2.11461       2.16895       2.06483       2.02888       1.88954       1.74556       1.56878       1.41240       1.17273       1.00148      0.832427      0.679880      0.569621      0.448825
  35  15 3542.7585    2.6792  3.5143 10.5206 -0.0008      0.616885  0.0546   0.0226   0.0960    0.0612   0.0000      0.134277   441.9809       3.62640       19.7469      -3.05843      -3.47716      -1.66055      -1.20291      -6.02796      -3.29544      0.835981      0.701283     -0.961525      -2.00813      -3.61495       1.11594      0.128775   -0.00668159    0.00424324       1.66782       2.30613       2.50333       2.75262       2.83171       2.81236       2.75008       2.61933       2.39810       2.24069       1.96059       1.74805       1.51436       1.27338       1.07523      0.850625      0.695020      0.555058
  35  16 3697.8634    2.2361  5.2855  9.9958 -0.0004      0.490559  0.0708   0.0155   0.1243    0.0503   0.0000     0.0829360   437.5378      -1.69358       21.5708      -3.48641      0.427370       2.50860       1.19873      -2.14827      -6.90291      0.205796       1.53517       1.76169      -1.07681      0.677343     -0.402991     -0.925322       1.15484      -1.01296       2.18239       2.91831       3.15562       3.52551       3.54716       3.67514       3.47319       3.33987       3.06876       2.84446       2.48119       2.26086       1.89642       1.69087       1.39175       1.15425      0.897995      0.710393
  35  17 3852.0360    1.8434  7.7499  9.7968 -0.0001      0.424220  0.0981   0.0111   0.1708    0.0411   0.0000     0.0660042   442.2816      -2.17565       13.4824      -1.81899      -4.13760       1.83033       1.18075      -2.96235     -0.147476       3.23344      -2.12405      -1.53394      -2.14212      -1.44619      -1.41969      0.131891      -1.11074      0.106583       2.90063       3.91559       4.22116       4.71390       4.69173       4.74534       4.55845       4.45811       4.07946       3.77527       3.35281       2.96119       2.59098       2.18166       1.82588       1.50818       1.19761      0.961509
  35  18 4005.6169    1.5181 10.9642  9.4815 -0.0005      0.407338  0.1448   0.0075   0.2379    0.0375   0.0000     0.0693861   441.4918      -2.11352       7.35625      -8.15119    -0.0207372       1.39598      -2.29962      -9.49660      -2.37804      0.438787      0.663204      -3.88640      -5.06977      -3.41171       5.02579     0.0258527      -2.74077       1.52189       3.87926       5.19827       5.78363       6.32884       6.44906       6.53872       6.13738       6.01308       5.43671       5.11643       4.53896       3.99737       3.43031       2.92336       2.43945       2.01717       1.61268       1.28139
  36   3 1471.8624    0.1622  0.1407  8.8045 -0.0172       59.7055  0.0115   0.0087   0.0235    0.0329   0.0000       14.0538   440.7905   -0.00193727       20.9832      0.432697      -2.96004      0.446066      0.292494     -0.677472     -0.779917     -0.427087    -0.0582279      0.398053      0.344461      0.298961     -0.618049     0.0685911    -0.0513648    -0.0512224      0.509154      0.657420      0.698541      0.694953      0.765870      0.748081      0.741738      0.673243      0.677612      0.628361      0.594295      0.513739      0.424142      0.390864      0.348757      0.217860      0.198335      0.165381
  36   4 1681.9443    0.2842  0.2859  8.7407 -0.0070       22.3547  0.0223   0.0098   0.0296    0.0424   0.0000       4.27522   441.0035     -0.959100       22.9698     -0.486463      -3.56198     -0.182450      0.123593     -0.550471      -1.84861      0.503616      0.531100     0.0626361      0.154682     -0.672537     -0.110825      0.360429      0.674144    0.00477303       1.05723       1.12545      0.916315       1.07537       1.49757       1.62017       1.53822       1.00954      0.996130       1.12021       1.12278      0.893249      0.615563      0.453011      0.423808      0.465208      0.375279      0.244600
  36   5 1875.4820    0.4854  0.5116  8.7351  0.0000       9.79091  0.0184   0.0108   0.0345    0.0638   0.0000       1.42574   441.4697       1.63810       21.3793      0.227182      -3.69122     -0.347043     -0.481894      0.635801     -0.956720      -1.16645      0.222031       1.10066     -0.162844      0.499016      0.492479     -0.299581    -0.0354998    -0.0515730      0.678811      0.843062      0.946350       1.02644       1.14320       1.07902       1.03896       1.01320      0.983868      0.868334      0.733479      0.708127      0.591101      0.519509      0.447245      0.365414      0.318582      0.232493
  36   6 2063.1828    0.7231  0.8132  8.4783  0.0008       5.78462  0.0243   0.0122   0.0417    0.1190   0.0000      0.858658   439.6875      -1.78504       20.8048    -0.0359026      -2.47282      -1.29543       1.25899       2.62963      -2.19085      -2.53733      0.497263     -0.429856     -0.565462     0.0166253      0.670900     0.0148663    0.00640214     -0.312593      0.840815       1.15217       1.22136       1.33013       1.38795       1.37842       1.31306       1.25055       1.26884       1.10460      0.998722      0.878835      0.731977      0.646902      0.557481      0.461983      0.376175      0.291451
  36   7 2245.6425    1.0323  1.0460  8.9609  0.0013       4.45313  0.0288   0.0158   0.0505    0.1493   0.0000      0.775972   440.5305     -0.164689       21.5790     -0.244215      -1.95802     -0.252599      0.895571     -0.301852       1.58852       1.00007     -0.447428      -1.01031      0.201067       1.03787     -0.402663     -0.327675     -0.211883     -0.217430      0.962364       1.30089       1.41707       1.65037       1.65465       1.65862       1.58762       1.54841       1.42549       1.25049       1.12642      0.969087      0.858462      0.681884      0.590349      0.489829      0.401779      0.314596
  36   8 2421.2466    1.5752  1.2446  9.4199 -0.0025       4.24815  0.0304   0.0218   0.0533    0.1636   0.0000      0.592409   441.6447      -2.66046       19.6180       1.76203      -2.41825      0.907309       1.74876      0.310300     0.0981746       1.85046      -1.40591      0.793693      0.436552      0.746680     -0.336347     0.0893050     0.0901230     -0.230629      0.928561       1.28194       1.36000       1.53599       1.51234       1.58637       1.52965       1.45137       1.32523       1.22955       1.12385      0.998077      0.852434      0.756577      0.588557      0.491014      0.405577      0.326983
  36   9 2592.7151    2.1683  1.2777  9.2182 -0.0014       1.23929  0.0307   0.0284   0.0523    0.3102   0.0000      0.524443   441.2315       1.26452       20.1637     -0.170760      -2.65262     -0.413661      -2.22448      0.502291      -1.59424    -0.0305574     -0.108439      0.373518     -0.182962      0.585352      -1.25337     0.0137104     -0.583890     -0.435402      0.949022       1.25239       1.34415       1.47161       1.53725       1.50917       1.47289       1.42416       1.36988       1.24404       1.12189      0.963086      0.830890      0.728238      0.606876      0.508372      0.414344      0.340900
  36  10 2762.7394    2.9247  1.1637  9.9722 -0.0018       1.91380  0.0290   0.0403   0.0486    0.3029   0.0000      0.541291   440.2254      -3.07644       19.0522       1.45034      -4.23789     -0.746248      0.171435      0.402518       1.23114     -0.462080      -3.68256      -1.16220       1.21197      -1.39657       1.09003     -0.838120    -0.0986507     0.0828036      0.950291       1.29071       1.43733       1.62461       1.63451       1.64426       1.60862       1.55444       1.42567       1.25619       1.13556      0.965342      0.828895      0.705259      0.582283      0.488795      0.384938      0.308872
  36  11 2930.2453    3.6871  1.0264 11.0680 -0.0005      0.940736  0.0266   0.0537   0.0468    0.2102   0.0000      0.625901   440.1828     -0.346878       18.9360     -0.705107      -1.38970     -0.554824     -0.641230      0.153818     -0.744752     -0.818491      0.797563    0.00203846      0.462670      0.693842      0.302636     -0.254060     -0.191569     0.0835544      0.876761       1.13173       1.25244       1.30726       1.35843       1.41890       1.34474       1.30541       1.18801       1.10275      0.999336      0.865386      0.756448      0.655455      0.550237      0.469877      0.366176      0.295506
  36  12 3094.2436    4.2013  1.0894 11.2946 -0.0023       1.37252  0.0263   0.0611   0.0506    0.2336   0.0000      0.582514   439.6493       2.30346       19.2551       1.70741      -4.05533   5.46294e-05      -1.05118      -1.23032      0.949465   0.000956465    -0.0637069       1.51062      -1.18753      0.589134     -0.919402     -0.262446      0.210278      0.290980      0.873476       1.15307       1.24584       1.35931       1.38330       1.39770       1.34607       1.31022       1.24404       1.13252      0.976493      0.875912      0.798604      0.679419      0.573391      0.478757      0.375110      0.295086
  36  13 3255.0698    3.8904  1.5386 11.4068 -0.0013       1.08022  0.0346   0.0470   0.0587    0.1144   0.0000      0.402853   440.9581     0.0509464       17.0391     -0.931702      -2.88893     0.0180700       1.08720     -0.353440       1.55137       1.52782    -0.0666306     -0.946852     -0.351814      0.182735      -1.05280     -0.340621      0.366323     -0.288970       1.09346       1.54499       1.75090       1.90014       1.98011       2.00292       1.87865       1.77646       1.61660       1.48539       1.29889       1.16524       1.00596      0.867601      0.697418      0.584872      0.454848      0.376856
  36  14 3413.6757    3.1871  2.4253 10.9472  0.0002      0.874515  0.0433   0.0310   0.0750    0.0673   0.0000      0.221034   439.8036      0.197528       16.3947      0.131279      -1.53818    -0.0364283      -2.59440      -4.04176     -0.113803     -0.213726    -0.0409535       1.02537      -1.71136     -0.265088     0.0167145     0.0726636    0.00947796    -0.0514548       1.28545       1.71871       1.91907       2.09487       2.10317       2.18283       2.08005       2.01294       1.87948       1.70139       1.55126       1.34922       1.19904      0.990659      0.842122      0.680718      0.562945      0.439090
  36  15 3570.8385    2.6492  3.8554 10.2939 -0.0006      0.490939  0.0564   0.0209   0.0983    0.0617   0.0000      0.116367   442.8263     -0.661320       13.8522       3.08748     -0.882466      0.785876       1.56836      -6.36175     -0.206955      -1.42625      -1.57044     -0.745571      -1.96291       1.16443     -0.394124      0.199014       1.60582     -0.274004       1.70558       2.26036       2.52441       2.71659       2.77624       2.81016       2.70595       2.65069       2.41266       2.25679       2.04310       1.78652       1.55758       1.34508       1.12749      0.931396      0.758205      0.605197
  36  16 3726.7910    2.1111  5.7160 10.0451 -0.0002      0.644582  0.0745   0.0143   0.1343    0.0442   0.0000     0.0812435   435.4730       1.31906       15.7201      -3.48376       1.19487      -3.07754      -2.88389       3.56442     -0.965645       6.51029      -3.50104    -0.0146580     -0.801001      0.340192     -0.220280      -3.51071      0.501039      0.569838       2.24005       2.97802       3.32823       3.54895       3.65880       3.65286       3.59370       3.44291       3.23381       2.97453       2.65284       2.36876       2.03572       1.74024       1.46785       1.19006      0.977303      0.800483
  36  17 3881.5665    1.8019  8.4920  9.6087 -0.0005      0.297588  0.1057   0.0099   0.1776    0.0409   0.0000     0.0642959   442.3941      -4.47421       11.0465      -3.41599      -1.50212       3.36123      0.244768      -8.56042       6.40034     -0.697090      -6.24983       3.79838       1.35622      -2.79724      -3.27819      -1.58662     -0.295818      -1.06628       2.91951       3.92746       4.30993       4.71620       4.82535       4.83167       4.72064       4.51048       4.23020       3.88752       3.51912       3.13654       2.68760       2.29422       1.95365       1.59593       1.30707       1.02841
  36  18 4035.7289    1.4745 11.3324  9.4541 -0.0002      0.327234  0.1513   0.0072   0.2397    0.0363   0.0000     0.0695819   439.6690       1.53547       16.8689       5.95293      -5.32277      -2.25194       1.66698       6.97012       1.29204     -0.344803       1.86388      -9.43212       1.39371      -1.05441      -1.66513       1.98774     -0.858435     -0.205690       3.80103       5.18925       5.63134       6.21968       6.37969       6.47625       6.28918       5.99998       5.61456       5.12629       4.60580       4.04716       3.56176       2.98250       2.53058       2.10800       1.66521       1.32854
  37   3 1486.8356    0.1535  0.1308  8.7487 -0.0038       59.9159  0.0119   0.0078   0.0203    0.0324   0.0000       15.6541   441.9049     -0.664783       21.3701      0.287558      -2.62153     -0.711158      0.123068     -0.877493      0.452425     -0.120414     -0.953139     -0.478045    -0.0565561     -0.324848      0.113759     -0.242135     -0.243808    -0.0636951      0.498378      0.635642      0.716807      0.640616      0.795103      0.873937      0.705572      0.700687      0.647333      0.585757      0.587375      0.473305      0.436072      0.376827      0.275675      0.256929      0.214505      0.177861
  37   6 2081.2014    0.7583  0.7936  8.8761 -0.0005       5.33902  0.0237   0.0129   0.0420    0.0990   0.0000      0.886491   442.2404     -0.829591       20.7342      0.750881      -3.94106      0.480067       2.10132     0.0331943     -0.483507      0.512837       1.00429     -0.164181  -0.000288440     -0.413924     -0.117646     -0.257325     -0.128304      0.161473      0.779806      0.973788       1.10558       1.24699       1.21759       1.25325       1.26117       1.17119       1.10209      0.981555      0.923770      0.818597      0.710813      0.620402      0.509233      0.441673      0.344434      0.279089
  37   7 2264.4064    1.1527  1.0998  8.7656 -0.0004       4.43219  0.0297   0.0165   0.0496    0.1895   0.0000      0.766568   440.3268      -1.15096       19.5055      0.959741      -4.09822       1.12453       1.88718     -0.599271      -2.01172       1.02612       1.48161     -0.798934      -1.55520     -0.751669      0.232250     -0.559405      0.414382     -0.243190      0.923914       1.24145       1.41615       1.53409       1.64910       1.63155       1.60312       1.49497       1.38055       1.30125       1.09188      0.999057      0.844794      0.723078      0.589870      0.507374      0.401983      0.322821
  37   8 2440.7010    1.5886  1.2223  9.7516 -0.0023       1.77636  0.0319   0.0227   0.0562    0.1550   0.0000      0.655367   441.0365      -1.21330       20.4463     -0.135136      -3.03147       2.19950      -1.36676     -0.130034     -0.906928      0.145755     -0.800432       2.51443     -0.710307     -0.634055    -0.0813313      0.969304      0.199305      0.220226       1.06792       1.51112       1.74765       1.95266       2.00342       1.97180       1.98803       1.75141       1.67154       1.47184       1.33388       1.12608      0.951817      0.834328      0.667457      0.546073      0.426401      0.352132
  37   9 2613.3742    2.2500  1.1680  9.9241 -0.0009       1.96805  0.0301   0.0310   0.0502    0.2217   0.0000      0.587917   440.0777     0.0289930       19.6696      0.649747      -2.16709      -4.22812       1.67640       1.60943       1.47105      -2.22429     -0.561039      0.419232      0.819090     -0.516689     -0.312242     0.0510159    -0.0522282    -0.0985503      0.994456       1.37113       1.53381       1.71582       1.74936       1.75571       1.67674       1.59710       1.48595       1.33275       1.15305       1.05421      0.935994      0.829283      0.696626      0.548637      0.440477      0.342096
  37  10 2784.5000    3.0151  1.1628 10.1322  0.0021       1.17574  0.0284   0.0412   0.0503    0.3020   0.0000      0.604450   440.9943      0.293133       19.7518      0.999221      -4.01573      -1.23722      0.459556       2.09279      -2.00865      -2.34735    -0.0615109    -0.0283778     0.0676058     -0.348821    -0.0123094      0.335174     -0.741107      0.513319      0.889234       1.15136       1.24839       1.34116       1.41776       1.43093       1.39926       1.28907       1.23584       1.12564       1.03646      0.925607      0.799307      0.721425      0.590551      0.512957      0.404026      0.327995
  37  11 2953.2585    3.8618  1.0549 10.5593 -0.0002       1.52024  0.0264   0.0545   0.0462    0.3342   0.0000      0.644782   440.3427      -1.50565       17.5235     0.0421429      -2.86896      0.369996      0.716948       1.65669     -0.962237     -0.349926      -1.34780       1.25264     -0.400588      -1.58635     -0.433687      0.200859     -0.155000     0.0194070      0.877628       1.17273       1.29967       1.45480       1.49114       1.50713       1.49058       1.40670       1.35020       1.15924       1.10912      0.927730      0.793968      0.650719      0.564546      0.465603      0.384999      0.304901
  37  12 3118.4700    4.2014  1.1466 11.3808 -0.0017      0.311339  0.0287   0.0589   0.0498    0.2280   0.0000      0.620009   441.5385     -0.740018       15.3697     -0.600871      -3.15180      -3.05421      0.105435      -1.25835     -0.481834      0.441968       1.18070       1.05516      0.119142     -0.487061     -0.625838      0.253138     -0.148073     -0.186042      0.897135       1.17626       1.31275       1.41387       1.41303       1.46997       1.40785       1.34473       1.30023       1.14567       1.04770      0.944353      0.825226      0.724981      0.625110      0.518041      0.428133      0.317778
  37  13 3280.5201    3.7610  1.7248 11.0395 -0.0013      0.710375  0.0350   0.0423   0.0617    0.1189   0.0000      0.302005   440.6070      -1.08961       17.2155     -0.187447      -2.16906      -1.56042      -1.29235       1.52412      0.304492      0.794900       1.26787      -1.79703       1.52383    -0.0841568     -0.441002     -0.565617     0.0981312      0.486937       1.03677       1.42093       1.52240       1.69458       1.68616       1.78736       1.68428       1.65491       1.52896       1.41876       1.20481       1.11807      0.985959      0.839811      0.737820      0.590242      0.481331      0.378482
  37  14 3440.3137    3.0764  2.5402 11.1410 -0.0002      0.716048  0.0445   0.0294   0.0787    0.0589   0.0000      0.216092   440.0392      0.699818       16.8033    0.00706204      -1.85970      -4.79754      -1.83039    -0.0270700     -0.979877       3.02952       3.84044      0.580168     -0.781748       2.08774       1.03768     -0.634971     -0.644417      0.586772       1.31287       1.78690       1.95872       2.14502       2.22005       2.21070       2.15067       2.08800       1.95012       1.77297       1.63628       1.43512       1.23429       1.06856      0.902335      0.744471      0.606009      0.493161
  37  15 3598.3948    2.5265  4.2014 10.3211 -0.0002      0.398664  0.0590   0.0190   0.1040    0.0543   0.0000      0.109368   439.6352      -1.35968       11.3889       3.18949      -2.66215      -1.77355      -1.46917      0.445943      -5.77197      -1.20169     -0.109133     -0.602684      0.369376      -1.07675      -1.01421      0.250595      0.150324      0.832117       1.76744       2.36160       2.63024       2.90607       2.99909       2.95971       2.90813       2.79165       2.63592       2.34844       2.16187       1.88648       1.69273       1.43439       1.19744      0.999450      0.814398      0.641669
  37  16 3755.1383    2.0800  6.5610  9.8527 -0.0001      0.386902  0.0807   0.0127   0.1433    0.0425   0.0000     0.0675385   440.1341      -4.68395       14.6642       1.84689      -1.24519      -2.21634      -4.43888     -0.262072      -4.70595      -2.76182       2.46790      -2.38098       3.16432       1.55294      -1.63035     -0.680154       1.51929     -0.624030       2.28238       3.06591       3.41246       3.63066       3.81915       3.84047       3.80389       3.61655       3.39390       3.10984       2.81487       2.48639       2.16191       1.86778       1.57464       1.31521       1.05249      0.861920
  37  17 3910.8317    1.7112  9.0992  9.6088 -0.0004      0.330872  0.1146   0.0090   0.1942    0.0391   0.0000     0.0650674   445.1907       4.55746       10.8981       3.44475       7.83247      -5.23093     0.0796467      -3.01587      -5.68286      0.991440      -4.21518       1.14056      -3.79979      -3.42511      -1.93547      0.892496      -3.07777      0.967904       3.07752       4.03367       4.55030       4.92135       5.05401       5.10385       4.99211       4.78787       4.49097       4.16510       3.72038       3.31686       2.88788       2.48915       2.10870       1.74903       1.39400       1.13103
  37  18 4065.6392    1.4264 11.6751  9.4664  0.0005      0.247300  0.1568   0.0067   0.2483    0.0345   0.0000     0.0726029   443.4092      -2.26890       7.62110       10.8174      -9.36918      -2.14610       11.7616     -0.101844      -2.04851      0.462512       5.60442       8.64390      -3.75383      -7.25478     -0.421222      -1.78840     -0.267712     -0.664613       3.78190       5.09307       5.60562       6.08487       6.29893       6.40770       6.19573       6.04075       5.54960       5.15268       4.73438       4.15623       3.63574       3.04522       2.62748       2.16615       1.77545       1.41504
  38   3 1501.5718    0.1712  0.1554  8.7785  0.0033       44.8523  0.0121   0.0083   0.0225    0.0327   0.0000       12.1394   441.3201     -0.773109       21.1418     -0.141648      -2.80022     -0.674305     -0.571743      0.425248      -1.26453     -0.302854     0.0598526      0.183872     -0.394130     0.0339065    -0.0481970      0.175991     -0.338284     -0.129841      0.539884      0.720757      0.790584      0.875495      0.927839      0.887129      0.884878      0.834095      0.826218      0.742299      0.703281      0.604970      0.534414      0.436636      0.346863      0.298367      0.247214      0.198460
  38   4 1713.0878    0.3126  0.3077  8.8406 -0.0122       16.6016  0.0152   0.0097   0.0268    0.0419   0.0000       2.99953   441.3657      -1.29734       20.9344       1.00713      -2.74220     -0.574207       1.33091     -0.983376       1.17652       1.12853     -0.742029     -0.438487      0.158252     -0.297469      0.155706     -0.387684      0.138080     -0.248192      0.606420      0.796408      0.926926      0.987285      0.970518      0.977058      0.897216      0.943872      0.861700      0.794336      0.788691      0.687504      0.558542      0.508414      0.409780      0.346704      0.317956      0.249172
  38   6 2099.0091    0.8042  0.8692  8.5911 -0.0015       5.20659  0.0235   0.0128   0.0432    0.1259   0.0000      0.785618   441.9418     -0.237022       21.6980     -0.307423      -3.62316      0.401168      0.689061     -0.658921      0.724994      -1.86173      0.834693      0.111635     -0.864152     -0.725746      0.451404      0.107096     -0.187297    -0.0229254      0.736219       1.06317       1.18117       1.30799       1.35708       1.33023       1.27346       1.27562       1.13032       1.07945      0.926289      0.863073      0.766068      0.637009      0.537248      0.439697      0.367452      0.287332
  38   7 2283.0040    1.1770  1.2063  8.7293  0.0001       4.23029  0.0311   0.0161   0.0514    0.1898   0.0000      0.688903   440.2068      -1.56552       21.9986      -2.26846      -2.76415      -1.63881     0.0462405      -3.96695      -2.38017      -3.07147      0.321501     -0.376248      0.878974     -0.527735      0.802910     -0.471332    -0.0180486     -0.107771      0.966782       1.29025       1.44023       1.63375       1.69925       1.74664       1.70530       1.59941       1.43491       1.33184       1.18468       1.07045      0.925036      0.745561      0.635335      0.501642      0.425802      0.355216
  38   8 2459.9606    1.6860  1.2763  9.5644 -0.0019       1.88182  0.0290   0.0223   0.0559    0.1706   0.0000      0.557971   440.6379       1.22924       22.8637      0.102904      -4.43891      -1.10669      0.743293      0.456117      -2.33429     -0.259734      -1.19115      0.658238     -0.521824     -0.566477     -0.625557      0.651377     -0.515128      0.312179      0.868946       1.13118       1.23311       1.34081       1.44548       1.45890       1.42812       1.34067       1.26977       1.19441       1.06453      0.954563      0.829334      0.700487      0.613603      0.515366      0.420992      0.336057
  38   9 2633.7688    2.3368  1.2651 10.0054 -0.0005       2.74736  0.0291   0.0311   0.0542    0.1994   0.0000      0.536540   440.4353       1.60943       23.0136     -0.785936      -1.04657      -2.08611      0.672863      -1.80801      -1.03771      -2.34564     -0.871371       1.26089     -0.168090      0.366918     -0.389494      0.182043     -0.127329      0.465548      0.908968       1.20353       1.41482       1.56493       1.61830       1.62454       1.58661       1.45544       1.37102       1.24581       1.12059       1.00622      0.841384      0.746619      0.631188      0.533247      0.411622      0.342070
  38  10 2806.0406    3.1366  1.1706  9.8966 -0.0009       1.88280  0.0265   0.0415   0.0498    0.3822   0.0000      0.530477   441.2787      0.877591       18.7727      0.142176      -2.19345      0.385266      -1.86319     -0.744110      -1.69946       1.28086      0.467759    -0.0151292      0.952674      0.419008     -0.672336      0.277376      0.519642     -0.717176      0.811097       1.08238       1.18894       1.32208       1.35871       1.33257       1.33437       1.27267       1.19654       1.12358      0.982438      0.875731      0.786902      0.678526      0.586819      0.479675      0.401601      0.330476
  38  11 2975.8724    3.8290  1.1811 10.9820 -0.0012       1.91918  0.0282   0.0514   0.0496    0.2142   0.0000      0.555397   440.7418     -0.558031       20.8989       1.69464      -5.67051      -1.29245     -0.424592     -0.252267      -1.47001     -0.332965       1.35592      -1.41496     -0.451832      0.831837     0.0588160      0.631670      0.577791     0.0588753      0.933035       1.21551       1.33243       1.42982       1.43100       1.36233       1.33304       1.27101       1.18572       1.16919       1.14096       1.01740      0.882945      0.758732      0.648657      0.554834      0.450755      0.363410
  38  12 3142.2945    4.1701  1.2700 11.2591 -0.0012       1.17400  0.0289   0.0542   0.0537    0.1985   0.0000      0.550675   441.4647     -0.343980       18.0277    -0.0897416      -3.07819      -5.56714     0.0577609      0.459338     -0.502941      -2.55542     -0.603439      0.312644      0.698095    -0.0540201      0.132386      0.193243     -0.361348     -0.162560      0.854760       1.10575       1.20926       1.36235       1.37576       1.34832       1.37424       1.31582       1.21629       1.12986       1.01427      0.925919      0.808593      0.701407      0.618298      0.511472      0.418844      0.327630
  38  13 3305.6107    3.6774  1.8918 11.2511  0.0000      0.714139  0.0379   0.0390   0.0639    0.0904   0.0000      0.306242   440.7668      0.999374       18.1929     -0.627592      -2.78616      -3.77323      -2.76036      0.482324     -0.661904     -0.901106      0.223706      0.703659      0.405050      0.107295    -0.0912951     -0.660016     -0.733273     -0.241622       1.13801       1.56255       1.66884       1.85311       1.90640       1.93590       1.86754       1.80392       1.67137       1.50604       1.38156       1.23294       1.09476      0.956637      0.791098      0.683671      0.559030      0.452821
  38  14 3466.6974    2.9078  2.8567 11.0684 -0.0003      0.750016  0.0473   0.0263   0.0836    0.0540   0.0000      0.181375   441.7905       1.30706       17.2351    -0.0128849      0.604513      -2.20618       1.82337      0.470625     -0.655758       1.12542      -2.05302     -0.458214  -0.000665671      0.481965     -0.673241     -0.368032      0.309257      -1.03295       1.37967       1.86507       2.02985       2.24090       2.21962       2.31811       2.26450       2.17393       2.03971       1.86258       1.74135       1.54110       1.34612       1.13216      0.971598      0.810427      0.674022      0.540480
  38  15 3625.7829    2.4208  4.6088 10.4267 -0.0003      0.396622  0.0623   0.0175   0.1131    0.0461   0.0000      0.104061   438.1965      -1.24232       18.4298       3.19335       3.85815      -1.25123       1.37563      -6.49916      0.344633      0.688962      0.165249      -1.49564       3.87712      0.320066       2.03994      0.550008      0.171350      -1.51926       1.78384       2.37968       2.64153       2.89142       2.96183       3.06414       2.87027       2.82762       2.64430       2.44643       2.24481       2.01036       1.74053       1.49313       1.26567       1.05406      0.869658      0.710963
  38  16 3783.2898    1.9724  6.7371  9.9672 -0.0002      0.346502  0.0849   0.0119   0.1504    0.0403   0.0000     0.0737720   443.7374      -4.75595       11.4701      -5.50439       3.63269      0.743425       1.85695       3.56738      0.645829       1.11343      0.233737      -1.37853      -2.42757      -1.43980      0.833658      0.138357       1.23722      0.761391       2.36500       3.07816       3.47133       3.75430       3.87723       3.94788       3.81123       3.76759       3.51742       3.21242       2.89859       2.61474       2.26485       1.95552       1.65155       1.38580       1.13708      0.931199
  38  17 3939.7512    1.6565  9.3002  9.6902  0.0005      0.334460  0.1189   0.0087   0.1985    0.0369   0.0000     0.0672256   441.7009       4.83666       25.7362       1.59996      -5.27912      -9.62872      -2.77466      -6.60579       2.43171       1.33839      -2.15938       4.63439     -0.598985      -6.77614      0.136356       2.52953       2.45290      -2.66486       3.08111       4.16522       4.66300       5.04015       5.22553       5.23207       5.12917       4.90629       4.66255       4.27876       3.86572       3.44265       3.00429       2.58858       2.17482       1.79331       1.48779       1.22232
  38  18 4095.2827    1.3555 12.0654  9.5169 -0.0021      0.260891  0.1711   0.0062   0.2600    0.0327   0.0000     0.0793257   430.8618       8.26843       24.3609       8.40192      -4.63872       2.36928       1.75975      -11.1048       5.06914       3.84205      0.176060      -4.99364     -0.915273      -1.43552      -1.16173       2.01672       1.30486      -1.23287       3.94265       5.30920       5.93782       6.49222       6.66092       6.66731       6.57202       6.37110       5.85392       5.47475       4.94128       4.42879       3.87898       3.42056       2.85207       2.37541       1.94952       1.57906
  39   2 1275.7388    0.0858  0.0821  8.9217 -0.0252       100.093  0.0217   0.0073   0.0224    0.0272   0.0000       68.1266   441.6627     -0.664179       21.3445      0.729113      -2.11629      0.470410     -0.703546      0.206737      0.425461     -0.241906     0.0767914    -0.0868501      0.211945      0.488448     0.0821968     -0.380734   -0.00993871    -0.0526856      0.848675       1.19677       1.40925       1.52559       1.41954       1.32333       1.23400       1.14135       1.10923       1.09926       1.12604       1.06555       1.01386      0.869848      0.710816      0.561567      0.484614      0.307414
  39   5 1925.2374    0.5467  0.5866  8.7056 -0.0012       6.80990  0.0187   0.0107   0.0345    0.0714   0.0000       1.15782   440.8986      0.172626       20.1755       1.88132      -2.39174     0.0428266       2.41213      0.269112     -0.137993       1.61382     -0.861327      -1.36251     -0.400450      0.143049      0.351976     -0.426931     -0.229270      0.255930      0.652109      0.888856      0.975361       1.07799       1.07803       1.09219       1.08715       1.07471       1.00492      0.974000      0.888390      0.748522      0.614464      0.543568      0.442539      0.394402      0.336651      0.268613
  39   6 2116.6381    0.8371  0.8514  8.8401 -0.0019       5.19855  0.0236   0.0134   0.0413    0.1149   0.0000      0.795127   441.1695     -0.144984       20.4848     -0.530627      -3.16675       1.07372     0.0665257       1.05696     0.0403060      0.831683     -0.452846     -0.676249      0.433748      0.464876     -0.447740      0.356857     -0.259696     0.0909412      0.804689       1.11113       1.22763       1.33533       1.36041       1.35446       1.27048       1.20080       1.12601       1.02016      0.982357      0.911256      0.869861      0.743176      0.628492      0.534745      0.446019      0.371367
  39   7 2301.3491    1.2122  1.1651  9.0373  0.0004       4.29587  0.0287   0.0167   0.0517    0.1643   0.0000      0.738638   441.9220     -0.569481       20.9244       1.59899      -4.90706     -0.346721       1.03992      -2.43997       1.09553     -0.187198      0.167239     -0.947399      0.716123     0.0843843    -0.0152074     -0.776414      0.436758      0.302087      0.793129       1.07159       1.13626       1.30710       1.31163       1.34508       1.32842       1.29947       1.22178       1.07945       1.01445      0.915476      0.806353      0.678618      0.564214      0.477707      0.393842      0.344511
  39   8 2479.0811    1.7620  1.2073  9.2111 -0.0024       2.36631  0.0287   0.0236   0.0512    0.2601   0.0000      0.606014   440.5851     -0.958129       20.1071     -0.612025      -3.79880      -3.37449       1.89296      -1.32978      -2.11786       2.37700       1.31998      0.546408      0.439190      0.269047       1.63745     -0.164405      0.161622      0.218542      0.886579       1.16066       1.26202       1.38396       1.38296       1.34539       1.34579       1.28541       1.25284       1.18366       1.07292      0.968611      0.869790      0.757483      0.620176      0.529214      0.439184      0.362738
  39   9 2653.9014    2.4213  1.2782  9.8973 -0.0012       2.32875  0.0288   0.0310   0.0517    0.2147   0.0000      0.528112   442.0135      0.130828       21.8555       2.33828      -1.99867      0.954459      0.940276      -2.20393      -1.34830       1.52773      -1.65481      -1.18335       1.39086      0.231322     -0.896834      0.167955     -0.335498     -0.159112      0.871201       1.15347       1.28484       1.38398       1.35812       1.40442       1.37050       1.37473       1.30035       1.20412       1.10221      0.946515      0.843741      0.712323      0.638197      0.528424      0.435139      0.350080
  39  10 2827.2318    3.2563  1.2465 10.5709 -0.0002       1.03167  0.0295   0.0419   0.0499    0.2080   0.0000      0.615070   441.0363       2.32038       20.1860       1.52074      -2.11317      0.544746     -0.736635     -0.651089     -0.290198      0.170168      0.780835     -0.218043      0.155615     -0.277827     -0.319390     0.0611618     -0.351263     0.0841055      0.860978       1.12487       1.29822       1.46274       1.49969       1.52574       1.50456       1.39230       1.32786       1.23855       1.07653      0.939565      0.846896      0.740347      0.609552      0.501087      0.408963      0.336892
  39  11 2998.0759    3.9495  1.1681 10.8674 -0.0070      0.435015  0.0274   0.0515   0.0480    0.2819   0.0000      0.507837   440.9484     -0.261701       20.1054       1.28570      -1.11013      -1.16195      0.433486       1.37509     -0.574584     0.0727216      -1.11811      0.495260     -0.113003     0.0888667      0.274429     -0.367043      0.253887     -0.296929      0.768167       1.06022       1.13721       1.25273       1.31236       1.33912       1.30996       1.24447       1.22187       1.03858       1.02562      0.857594      0.790503      0.672636      0.587552      0.494173      0.399058      0.320042
  39  12 3165.6952    4.1684  1.3102 11.2328 -0.0008       1.39287  0.0300   0.0524   0.0517    0.2007   0.0000      0.456605   442.0282     -0.720396       16.1121       1.39788      -2.86249     -0.245616       1.56892     -0.819365      0.171596     -0.213904     0.0453742     -0.362922     -0.693807   -0.00431474      0.406490     -0.764296      0.252281      0.287269      0.849462       1.11808       1.23692       1.35151       1.37128       1.36778       1.39644       1.32442       1.27804       1.14837       1.07585      0.933327      0.841047      0.708782      0.616717      0.530578      0.429072      0.350963
  39  13 3330.3825    3.6094  1.8953 11.2246 -0.0010      0.835399  0.0367   0.0382   0.0635    0.0909   0.0000      0.310173   441.4150      -1.46380       16.9128       1.83536      -6.38581      -1.76641       2.19011       2.25208     -0.575565      -2.53552       1.68539       1.55966       1.54183      0.850897      0.271016     -0.245545     -0.352569      0.663873       1.07217       1.41011       1.54527       1.71053       1.77741       1.80993       1.75803       1.69632       1.56899       1.42542       1.36765       1.22664       1.04646      0.914323      0.778700      0.643889      0.535035      0.440886
  39  14 3492.7037    2.8700  3.0691 10.8969 -0.0009      0.661359  0.0482   0.0243   0.0850    0.0522   0.0000      0.161249   440.2178       1.12374       17.9186      -1.23763      -3.32395      0.386860      -1.79206       4.48339      -2.53192      -3.26611     -0.147070       1.66726      0.535654     -0.646355       1.10312       1.42878     -0.593829      0.190949       1.33996       1.75040       1.95451       2.11505       2.18739       2.22872       2.15322       2.15776       2.02096       1.87599       1.67882       1.50351       1.30927       1.15118       1.00474      0.830004      0.670776      0.538935
  39  15 3652.8104    2.3385  4.5499 10.4041 -0.0005      0.579916  0.0630   0.0168   0.1116    0.0452   0.0000      0.105055   438.4511      0.346470       17.0665      -3.35764     -0.233787      -2.04559      0.654306       2.23898      -4.37451      -2.88920      -2.45734      0.265394       2.05072      -2.78950       1.05179      0.816665     0.0881022      0.674152       1.71052       2.34500       2.64237       2.87569       2.97146       2.99937       2.88459       2.82643       2.60580       2.45820       2.20817       1.97413       1.78905       1.55076       1.31515       1.10419      0.910162      0.731549
  39  16 3811.3641    1.9589  7.1583  9.8542  0.0001      0.539110  0.0882   0.0112   0.1541    0.0399   0.0000     0.0730883   440.5367       4.11735       11.6088      -1.03296       2.93335      -15.3614      0.313256      0.488328       3.57761      -4.16931      -2.13615       3.81477     -0.668069      -1.41304       2.01127     0.0275095      -1.26760       1.29355       2.33923       3.18339       3.45078       3.77407       3.86119       4.01021       3.86404       3.71791       3.51279       3.28372       3.02910       2.69677       2.40138       2.03102       1.75327       1.44069       1.19868      0.989815
  39  17 3968.5218    1.6097 10.3115  9.5857  0.0005      0.248242  0.1309   0.0077   0.2152    0.0364   0.0000     0.0665157   436.9363      -10.4584       14.1349      -5.87469       4.64264      -4.02783       2.41030       7.79085       2.87941      -5.45521       3.89522      0.353041       6.29860      0.607923      -2.06743      -2.51719      0.896606      0.239402       3.15630       4.18037       4.58974       5.02317       5.14788       5.26569       5.15756       5.02061       4.70975       4.43354       3.95798       3.57929       3.12629       2.76477       2.33063       1.98838       1.60978       1.32383
  39  18 4125.0007    1.3453 13.5780  9.4991  0.0016      0.385275  0.1893   0.0059   0.2788    0.0310   0.0000     0.0745804   437.9369       3.29694       7.74380      -7.38516       6.54680      -19.3608       11.0238      -4.00014     -0.470143       4.54489       5.17587      -1.10898       2.51741     -0.619724       2.59774       2.69449      -4.65229       1.27019       3.99323       5.46134       6.03735       6.59941       6.82138       6.94141       6.74380       6.58923       6.13781       5.79272       5.10403       4.73893       4.09676       3.56817       3.02996       2.53859       2.08113       1.69316
  40   2 1288.7336    0.0867  0.0701  8.9121 -0.0276      -70.8612  0.0222   0.0177   0.0391    0.0289   0.0000       55.1164   440.8416      -1.46782       21.0999       1.26812      -3.57626       1.21602       1.60589      0.296576      -1.31507     -0.497520       1.14024    -0.0943458      0.193288      -1.05227     0.0673628      0.270352     -0.151005     -0.169502      0.896535       1.33630       1.20328       1.40833       1.30073       1.11271       2.21376       1.52308       1.88330       1.47779      0.922686      0.845424       1.20193      0.744293      0.855287      0.610611      0.408116      0.314081
  40   3 1530.3177    0.1886  0.1698  8.8586 -0.0039       23.2215  0.0114   0.0080   0.0240    0.0304   0.0000       9.48486   442.5392    -0.0823605       21.2200     -0.312783      -2.23210     -0.192202     -0.334141    0.00490640    -0.0335259      0.561193     -0.112138      0.126411      0.100568      0.100655     -0.559219     -0.108298     -0.125109      0.212526      0.404765      0.614838      0.596441      0.653592      0.615586      0.635967      0.640128      0.671908      0.647034      0.570308      0.540332      0.487028      0.431130      0.340869      0.307573      0.249798      0.222128      0.188602
  40   6 2134.0070    0.8621  0.9021  8.7689 -0.0016       4.08814  0.0240   0.0133   0.0431    0.1278   0.0000      0.802386   440.0945      0.170568       22.3547      0.710249      -3.08494      0.820882      0.576873      0.803485     -0.356489      0.725273     -0.216961     -0.479780      0.774986     0.0125557    -0.0465257     0.0843138     -0.723751    -0.0971554      0.706449       1.00148       1.06195       1.23802       1.22932       1.30989       1.24130       1.22140       1.16004       1.08688      0.941095      0.846684      0.733017      0.622567      0.529716      0.431698      0.371841      0.304293
  40   7 2319.3545    1.3062  1.2309  8.7448 -0.0007       2.79343  0.0285   0.0171   0.0529    0.2135   0.0000      0.637821   440.7375     -0.805271       19.9028      -1.18679      -4.44655      -1.70747      -1.23911      0.836913      -1.75165      -1.47714       1.14672      0.910786     -0.828283     -0.848670       1.26657      0.340911     -0.756966      0.219541      0.802367       1.05098       1.15696       1.24938       1.32347       1.34571       1.31951       1.26991       1.15325       1.12118       1.00643      0.926030      0.794089      0.708450      0.604028      0.511358      0.424568      0.351327
  40   8 2497.9372    1.8477  1.2821  9.7007 -0.0004       3.24278  0.0303   0.0234   0.0524    0.1670   0.0000      0.575282   441.7434     -0.629999       22.2023      0.440053      -2.69334      -1.95243      -1.07184      0.540660     -0.607525      -1.86180     -0.463505      0.948811     0.0597855    -0.0334422      0.358429      0.712343    -0.0681343     -0.340442      0.867501       1.17494       1.24529       1.34883       1.37837       1.37367       1.41569       1.38214       1.31731       1.17504       1.06196      0.985044      0.868070      0.742766      0.646479      0.544473      0.459725      0.378910
  40   9 2673.7815    2.5344  1.2404  9.9441 -0.0013       1.70772  0.0282   0.0325   0.0482    0.2309   0.0000      0.520585   440.3116      -1.27434       19.4786     -0.353691      -2.54195     -0.773175      0.899058       1.38326      0.192312       1.55958     -0.354544       1.30654    -0.0364769      0.659800     -0.491001      0.771167     -0.259431      0.175733      0.815455       1.08598       1.18863       1.31726       1.31333       1.37291       1.35517       1.28238       1.21349       1.15754       1.06267      0.929487      0.821946      0.711513      0.609729      0.519374      0.417078      0.348611
  40  10 2848.2126    3.2429  1.1743 10.6725 -0.0009       1.51210  0.0274   0.0427   0.0490    0.2181   0.0000      0.562220   439.6816     -0.355804       22.0369      -2.46898      -3.52816     -0.911748      0.382742      -1.40739     -0.188776       1.00367     -0.405436     -0.588968     -0.395027     -0.823661     -0.197835      0.789984     -0.158076     0.0126429      0.760946      0.974143       1.09849       1.23878       1.27597       1.25276       1.23120       1.24059       1.14977       1.07746      0.938701      0.872067      0.765907      0.693504      0.590445      0.485504      0.412669      0.329673
  40  11 3020.0193    3.9878  1.1386 11.2414 -0.0020       1.97317  0.0269   0.0539   0.0485    0.2244   0.0000      0.626763   440.4659      0.336417       18.8496     -0.598936      -3.21384      -1.32646       1.94607     -0.162651      0.716741      0.755050      0.406787     -0.271046     0.0212135      0.115358       1.01861    -0.0770249      0.123918     -0.229864      0.778557      0.991624       1.08826       1.21539       1.23162       1.27906       1.27309       1.18304       1.12380       1.04123      0.952638      0.867127      0.770760      0.676799      0.593022      0.518237      0.431064      0.343612
  40  12 3188.6491    4.1430  1.4567 11.1969 -0.0005      0.784775  0.0304   0.0482   0.0526    0.1475   0.0000      0.405906   439.4128       1.53648       18.7953     -0.237263      -3.95793     -0.686509       2.63766      -1.32068     -0.807487      0.207010     -0.892247    -0.0724455      0.549154     -0.734045      0.192057      0.967137     -0.510748      0.113045      0.855581       1.12889       1.28180       1.38170       1.41472       1.45686       1.45561       1.37772       1.30427       1.22536       1.09950      0.984969      0.880160      0.746570      0.657274      0.546467      0.459495      0.372073
  40  13 3354.6090    3.5486  2.0531 11.1235 -0.0006      0.918375  0.0384   0.0354   0.0652    0.0868   0.0000      0.261829   441.6817       1.25657       19.0183     -0.136449      -1.61900      -1.34590       2.75209      -3.63613      0.987186     -0.941145      0.336945     -0.808616     -0.457362     -0.379077       1.94971      0.441370     -0.143441    -0.0890150       1.03099       1.42589       1.52712       1.74871       1.74291       1.76050       1.73790       1.70048       1.59673       1.49216       1.32460       1.22621       1.08067      0.959589      0.802925      0.676914      0.563779      0.475184
  40  14 3518.2437    2.8306  3.2969 10.8872 -0.0015      0.798394  0.0499   0.0230   0.0887    0.0486   0.0000      0.152484   440.0216       1.11331       15.5529     -0.910744      -7.24329      -2.28131      -1.38315      -3.74400      -2.28111      -1.30296       2.83661      0.165307       1.79847      0.510421      -2.98006     -0.179963     -0.940245      0.910493       1.33713       1.79682       1.99244       2.14844       2.26951       2.25702       2.20061       2.13289       1.97140       1.91180       1.76518       1.58081       1.39365       1.21873       1.04078      0.889930      0.714221      0.602064
  40  15 3679.5695    2.2520  5.4989 10.3054 -0.0003      0.654392  0.0709   0.0146   0.1233    0.0395   0.0000     0.0878293   440.4946     0.0829548       10.5580      0.614401       1.20185      -3.31930      -1.50656      -1.02424      -3.06098      -1.84519       1.56322      -1.00932     -0.748552      -1.93750      0.400587      -1.63354     -0.537372      0.997211       1.89685       2.54061       2.81295       3.04262       3.18654       3.14380       3.17514       3.07320       2.86533       2.70652       2.43997       2.23123       1.93595       1.73215       1.44706       1.24124       1.04805      0.855913
  40  16 3838.8626    1.9146  8.3885  9.7772 -0.0001      0.366590  0.1009   0.0098   0.1699    0.0379   0.0000     0.0663494   438.7039     -0.225051       16.7439      -2.83129       1.82886      -1.14530       5.77944      -1.77672      -3.54464      -1.44201       6.25930       6.10449      -2.43003      0.608351       1.34985     -0.610969      0.280059      0.907018       2.53497       3.42186       3.73891       4.06280       4.24276       4.28765       4.31138       4.09027       3.84282       3.56263       3.29768       2.95613       2.63268       2.28041       1.97152       1.64826       1.35575       1.11346
  40  17 3996.9820    1.5241 11.0115  9.6449  0.0002      0.363321  0.1473   0.0070   0.2312    0.0340   0.0000     0.0780587   434.9293      -5.43150       8.53023      -2.21208    0.00633224      -16.5233       5.03050       5.06821       11.9951      -6.71748      -2.47743       8.28842      -2.38546       2.46280       6.66001      0.595555     0.0576328     -0.333815       3.28850       4.54800       4.96953       5.51541       5.63833       5.79244       5.62715       5.49306       5.10622       4.81362       4.44580       3.91004       3.47733       3.02029       2.56592       2.18329       1.76683       1.48531
  41   4 1758.1046    0.3760  0.3985  8.8445 -0.0009       17.6642  0.0156   0.0093   0.0292    0.0437   0.0000       2.29421   441.2818     -0.705246       20.6961     -0.219129      -3.15106     -0.651949       1.28280    -0.0651909       1.24717      0.908638     -0.425849      0.492119      0.849268     -0.351006     -0.312152      0.375502     -0.274960     -0.192929      0.548658      0.750604      0.825449      0.835269      0.897876      0.905255      0.886229      0.852885      0.859774      0.769240      0.730653      0.655267      0.616767      0.541181      0.459294      0.358836      0.296920      0.277485
  41   5 1957.5156    0.5842  0.6706  8.7001 -0.0013       7.36944  0.0202   0.0103   0.0366    0.0785   0.0000       1.05099   441.3505     -0.234139       20.1768      -1.14066      -2.59777     -0.799244      0.414233     -0.942550      -1.35198      0.871070      0.412098      0.249094      0.371422     -0.218466     -0.299291     0.0258365     -0.168882      0.107893      0.662200      0.917670      0.989157       1.12233       1.11437       1.12246       1.11938       1.08659       1.03144      0.911318      0.853277      0.785624      0.701834      0.605567      0.519477      0.462309      0.399260      0.310660
  41   6 2151.2070    0.8532  1.0106  8.8520  0.0003       5.38842  0.0256   0.0125   0.0478    0.1192   0.0000      0.810660   440.8247     -0.226530       21.4050       1.18329      -2.80421      -1.79449       1.11344      0.616484      -1.51055     -0.871704      0.108872      -1.06037     0.0345104      0.170324     -0.195289     0.0657544    -0.0951196      0.133529      0.713579      0.945298       1.06606       1.14840       1.18107       1.19556       1.19786       1.12910       1.08116       1.03997      0.967076      0.836914      0.751954      0.639846      0.568588      0.479380      0.412639      0.323684
  41   7 2337.2358    1.3264  1.2751  8.7954 -0.0022       3.51403  0.0295   0.0168   0.0508    0.1966   0.0000      0.563241   442.3462     -0.821323       19.9976      -1.43848      -1.22401      -1.35127      -1.54841      -1.47582     -0.827183       1.65972      0.123404       1.35763      0.208821     0.0612112      0.710961     -0.670674    -0.0318824      0.606051      0.796427       1.06648       1.15020       1.34456       1.32591       1.35678       1.35765       1.30892       1.20367       1.14790       1.02685      0.930025      0.852597      0.751218      0.657159      0.536492      0.447063      0.376326
  41   8 2516.6245    1.9215  1.3607  9.3668 -0.0005       3.38193  0.0303   0.0234   0.0520    0.2103   0.0000      0.531072   441.3319      0.871566       21.4441      -1.61673      -3.58438      -2.98332       1.31270      -1.08202      -1.16657      -1.23779      0.156164    -0.0871698      -1.43021      0.952375     -0.207617    -0.0452772     -0.464055      0.265870      0.833763       1.14767       1.19869       1.34364       1.36021       1.37173       1.39919       1.35536       1.28594       1.20590       1.06561      0.975502      0.858071      0.755185      0.632213      0.550764      0.449418      0.373027
  41   9 2693.5404    2.6275  1.2484  9.5461 -0.0015       1.09870  0.0266   0.0328   0.0492    0.3178   0.0000      0.500935   441.9235     -0.279646       20.5867       1.05799      -2.24467     -0.577005     -0.242873      -2.36269     -0.426273       2.54608      0.437414      0.678601      -1.20273     -0.858083     -0.193505      0.571511     -0.193154     0.0796005      0.772685      0.996103       1.09419       1.17716       1.24806       1.24358       1.22233       1.17875       1.10478       1.02731       1.00069      0.894079      0.791653      0.692054      0.600711      0.520898      0.442374      0.361677
  41  10 2868.9546    3.4857  1.1820 10.5296 -0.0024       1.79790  0.0271   0.0444   0.0469    0.2550   0.0000      0.542620   440.6931      0.521664       19.2095      0.644738      -1.63291      -1.45100       2.97178    -0.0855274     -0.746224      -1.05039       1.80818     -0.692293      0.768918      0.390044     -0.374858     -0.279570    -0.0428934      0.176307      0.740696       1.01291       1.16228       1.24709       1.30791       1.31248       1.29961       1.24447       1.18703       1.08806      0.997739      0.868725      0.786363      0.704050      0.574961      0.513963      0.411546      0.354142
  41  11 3041.5907    4.2681  1.1592 10.1607  0.0003      0.957482  0.0253   0.0552   0.0490    0.5562   0.0000      0.606850   440.8727     -0.682760       22.1068       1.20641      -2.65011      -1.29438     -0.731924      0.601195       1.14634     0.0878162      0.515889      0.416357      0.661053      0.702987      0.331574     -0.377419     -0.423800      0.277355      0.706532      0.899617       1.02633       1.12836       1.10968       1.16898       1.13224       1.08950       1.06091      0.976107      0.870636      0.817348      0.739883      0.652849      0.545164      0.484781      0.409774      0.323401
  41  12 3211.2816    3.9691  1.5306 11.3840 -0.0011      0.594876  0.0316   0.0452   0.0546    0.1213   0.0000      0.378579   440.3483     -0.580440       18.8330      -1.38303      -4.39173      -1.47319       2.46658    -0.0982638     -0.197210      0.165002     -0.533523      0.553623      0.101568       1.08512       1.13111      0.151309      0.528918      0.797845      0.881863       1.15383       1.27951       1.41292       1.45895       1.49838       1.43782       1.40131       1.31234       1.23054       1.12070       1.02096      0.905833      0.801223      0.689155      0.598124      0.502185      0.409895
  41  13 3378.4729    3.3964  2.2226 11.2298 -0.0002      0.972657  0.0399   0.0325   0.0687    0.0706   0.0000      0.239987   440.8983      -1.32124       21.5919      -2.38078     0.0319690      -4.50057      -2.09026      -1.75784       2.57194      -4.01140      -2.61145     -0.370965      0.280560     -0.368783      0.535714      0.175693     -0.497586      0.186870       1.08341       1.42648       1.54735       1.69969       1.85742       1.78465       1.83063       1.73387       1.67471       1.51220       1.39083       1.25120       1.10888      0.994241      0.835592      0.703851      0.586864      0.487139
  41  14 3543.2151    2.7479  3.7252 10.6600  0.0002      0.619782  0.0526   0.0206   0.0926    0.0490   0.0000      0.126922   440.8929     -0.346191       16.5290      -2.88698      -4.80798      -3.70650       1.46884      -1.55055     -0.916784      -1.55218       1.23622    -0.0515599      0.317001       1.46332      0.166544      0.540956      -1.10949     -0.813503       1.39778       1.86051       2.06574       2.21901       2.36494       2.36681       2.32806       2.23886       2.15591       1.97363       1.83666       1.65746       1.50259       1.29775       1.11816      0.954671      0.798076      0.654470
  41  15 3705.7915    2.1930  5.5372 10.3209 -0.0003      0.610469  0.0703   0.0140   0.1253    0.0376   0.0000     0.0897350   442.6080       1.05231       17.1335       1.19924      -3.07784      -3.79932      -3.88893      0.131719       3.76076       2.19355     -0.637877      -4.15379       1.65359       1.62393      -3.03922       1.48000      0.479151      0.315516       1.85488       2.54508       2.79772       3.06608       3.14196       3.23792       3.16333       3.04112       2.91350       2.65983       2.48513       2.21890       1.97888       1.75376       1.49414       1.28468       1.05716      0.882387
  41  16 3866.0793    1.8452  8.5796  9.8113  0.0004      0.204059  0.1035   0.0092   0.1766    0.0366   0.0000     0.0693210   442.9457       6.98128       17.9561      0.403443      -3.72889      -8.65116      -3.61413      -2.22380      -7.16457      -2.97578       3.13663      -4.55849      -1.87306      -4.18499      -1.83917       3.59047       1.35806     -0.398848       2.50344       3.31201       3.73002       4.05633       4.21759       4.25329       4.22350       4.05942       3.88261       3.61282       3.30278       2.95851       2.66541       2.35172       1.99876       1.68967       1.41600       1.15961
  41  17 4024.8221    1.4817 11.2722  9.5921 -0.0019      0.328807  0.1498   0.0065   0.2372    0.0332   0.0000     0.0786588   437.5845      0.769286       8.05970      -3.51178       5.53280       8.82682      -9.23390      -6.00799       3.95372       3.40746      -5.11734      -4.91891      -1.18145       3.64110     -0.573172      0.565694      -2.66271     -0.173461       3.24055       4.48661       4.86183       5.41853       5.58676       5.68866       5.63686       5.41987       5.10666       4.70816       4.39313       3.97636       3.56078       3.06332       2.63530       2.22749       1.85419       1.55679
  42   2 1314.2437    0.0842  0.0825  8.8438 -0.0205       173.129  0.0185   0.0076   0.0223    0.0333   0.0000       59.2718   441.7238       1.05854       21.4590      0.211857      -3.98436      0.889467     -0.488471      0.397934      0.109056      0.370896     -0.228927    -0.0540127     -0.382351     -0.180006       1.13812      0.437519     -0.365043     -0.281341      0.707920      0.823349       1.08324       1.28195       1.27723       1.15663       1.38403       1.17183       1.14691      0.971228      0.974128      0.858076      0.679801      0.575041      0.601904      0.512322      0.328631      0.307963
  42   4 1772.6301    0.3800  0.4903  8.7315 -0.0015       10.7520  0.0177   0.0086   0.0330    0.0488   0.0000       1.81010   441.3060      0.241700       21.6854      0.312514      -4.82402      -1.44945       1.06095     -0.849782      -1.43847     -0.311192      0.859471      0.559720     -0.173245     -0.530988     0.0361885      0.663100      0.355514     -0.271895      0.603950      0.785602      0.905720      0.999552      0.985345       1.03337       1.04273       1.02607      0.954935      0.841468      0.788036      0.734269      0.596182      0.524675      0.469110      0.398794      0.345803      0.278313
  42   5 1973.4151    0.6107  0.6607  8.7765 -0.0019       8.77821  0.0196   0.0108   0.0352    0.0744   0.0000       1.04785   442.1682      0.130007       21.8679      -1.36451      -3.60178     -0.116383     -0.553843      0.344702     -0.918829     -0.306950      0.992712     -0.915329     -0.789265     -0.382317      0.201759      0.289153     -0.140967      0.197029      0.652122      0.865118      0.897502      0.956293       1.00479       1.11982       1.10533       1.05457      0.949470      0.880808      0.811347      0.774536      0.679530      0.579788      0.491667      0.423557      0.381734      0.298108
  42   6 2168.1580    0.9367  1.0991  8.4966 -0.0008       4.36309  0.0267   0.0128   0.0471    0.1660   0.0000      0.703519   441.3815      0.250144       22.5405      -1.74571      -2.17985      0.207131     0.0482800     -0.769413     -0.852836      0.183641     -0.112802     -0.441582    -0.0520920     -0.121054      0.881210      0.621064     -0.270897     0.0918970      0.727140      0.978371       1.10123       1.19399       1.23195       1.22225       1.19874       1.19697       1.08466       1.04455      0.971095      0.883198      0.810394      0.701821      0.590594      0.515670      0.436773      0.359212
  42   7 2354.8527    1.3668  1.2050  9.0909 -0.0015       2.92055  0.0280   0.0179   0.0490    0.1766   0.0000      0.629811   440.0117   -0.00885838       20.9357     -0.110690      -2.17767     -0.772244       1.89463    -0.0396035     -0.386047     -0.923383       2.00687     -0.717779     -0.360292     -0.484923      0.526512     -0.188580     0.0269995      0.164377      0.771654       1.03148       1.13961       1.20393       1.23479       1.27707       1.20984       1.18507       1.13768       1.09043       1.03517      0.945082      0.833551      0.707114      0.617204      0.518780      0.441905      0.371766
  42   8 2535.0559    1.9815  1.2685  9.9719 -0.0008       2.18606  0.0288   0.0253   0.0503    0.1527   0.0000      0.571784   439.9117     -0.896261       20.5624      -1.09639      -3.09385      -1.66743       2.63701     -0.584195     -0.725712     -0.262066      -1.02415       1.59612     -0.899820     -0.874798      0.150924     -0.205929      0.176985     -0.221496      0.809431       1.08213       1.21120       1.31986       1.40099       1.45957       1.45168       1.35509       1.28173       1.15412       1.07960      0.956625      0.868625      0.732445      0.642077      0.527071      0.456492      0.369804
  42   9 2713.0163    2.7695  1.2210 10.0590 -0.0009      0.968063  0.0268   0.0350   0.0485    0.2620   0.0000      0.534564   441.8589      -1.14444       20.1677     -0.445855      -2.93738      0.261836     -0.884088     -0.778520      -2.24032    -0.0351762      0.204585     -0.356117      0.311851     -0.193953      0.262934     -0.772373   0.000814282     -0.101003      0.748599      0.977939       1.09120       1.15814       1.19796       1.22550       1.23297       1.21911       1.18244       1.07784      0.997096      0.869996      0.765827      0.679447      0.574639      0.501097      0.430103      0.347081
  42  10 2889.4131    3.5623  1.1939 10.0885 -0.0006       1.91419  0.0267   0.0450   0.0466    0.3995   0.0000      0.540130   440.9235     -0.965008       20.4764      0.627385      -3.65515     -0.778642      0.579266     -0.515085       1.55062      0.766464     -0.105091     -0.842024     -0.842847      0.834014      0.457994    -0.0327526     -0.724031     0.0381790      0.756767      0.997196       1.08052       1.17463       1.24852       1.23025       1.27143       1.21634       1.14502       1.06781      0.950860      0.890941      0.784544      0.716973      0.606448      0.504231      0.419558      0.351009
  42  11 3062.8950    4.1566  1.2602 10.8180 -0.0004      0.592197  0.0275   0.0510   0.0489    0.2598   0.0000      0.543802   440.4034     -0.322932       20.6831     0.0333583      -2.27274     -0.247167      -1.24660      -1.98687      0.940092     -0.353881      0.326067     -0.427692       1.38184    -0.0740262     -0.781179     -0.540098     0.0342028     -0.465594      0.736682       1.01761       1.04433       1.18883       1.18340       1.25712       1.20659       1.21686       1.11564       1.06003      0.998261      0.896384      0.796712      0.678753      0.610282      0.521569      0.441577      0.364304
  42  12 3233.5671    4.0146  1.6054 11.2661 -0.0002      0.284371  0.0314   0.0438   0.0567    0.1166   0.0000      0.335388   441.1277     -0.134619       18.6396    -0.0174560      -5.06532      -2.54958      -1.62916      0.284159      0.138702      -1.24297       1.10003      0.105038      0.711900     -0.519531     -0.549877     -0.589118    -0.0404490     -0.131200      0.848461       1.14563       1.23510       1.35521       1.38438       1.42917       1.40637       1.38887       1.34370       1.26172       1.11805       1.01709      0.878768      0.782608      0.676233      0.596454      0.500179      0.411992
  42  13 3402.1109    3.3290  2.4960 11.0152  0.0011       1.06591  0.0410   0.0294   0.0708    0.0669   0.0000      0.186747   439.9494     -0.692005       18.2073      0.244152     -0.956413      0.794395       1.61967      -3.18283     -0.551572     0.0791272       1.56400      0.202968      0.274183     0.0960889     -0.402469      0.426125      0.128890      0.426082       1.05988       1.42068       1.57713       1.71445       1.78047       1.82300       1.78858       1.77045       1.62315       1.54064       1.41941       1.29372       1.15733       1.02018      0.902049      0.758279      0.617295      0.522608
  42  14 3568.0743    2.6439  4.1377 10.6184 -0.0002      0.666229  0.0565   0.0188   0.0988    0.0453   0.0000      0.117850   440.2693       1.23741       17.5426       2.65713      -2.19417      -1.59759     -0.777005       4.15716       1.61557      -1.13992     -0.492017       2.77518      -1.80130      0.675008     0.0967504      0.249393      -1.15576      0.144905       1.44377       1.92259       2.17143       2.35405       2.42851       2.50458       2.44379       2.38980       2.25062       2.15139       1.96841       1.78353       1.58463       1.37485       1.21132       1.01306      0.843458      0.702021
  42  15 3731.7259    2.1529  6.2171 10.1314 -0.0001      0.539034  0.0749   0.0126   0.1334    0.0367   0.0000     0.0811188   445.2235     -0.484908       16.2411       2.89487      0.192230       1.54147      0.343552      -2.53720       1.45389       4.48455       1.85801       2.69723     -0.603632       1.70974      0.321648       1.59198      0.832123      0.236263       1.89200       2.56330       2.78385       3.11589       3.14089       3.22649       3.17529       3.13874       2.94703       2.74352       2.57418       2.34276       2.04171       1.81919       1.53771       1.34584       1.11266      0.922334
  42  16 3892.8824    1.7467  8.9299  9.7821 -0.0007      0.220679  0.1126   0.0084   0.1864    0.0357   0.0000     0.0736691   438.1082       10.9890       11.9945      -1.98674       2.26898       2.53724      -6.21910      0.205181      -1.43675      -1.56649      0.320360       2.38673       1.69996       2.41173      -2.54075      -2.28183     0.0700369     0.0389492       2.58380       3.53145       3.88479       4.31839       4.38992       4.62450       4.44049       4.43525       4.14563       3.90058       3.50476       3.21782       2.82091       2.46999       2.11744       1.82104       1.51719       1.25767
  42  17 4052.8561    1.4863 12.3834  9.5294  0.0005      0.370528  0.1608   0.0061   0.2451    0.0315   0.0000     0.0740833   434.6744      -5.73924       26.2177      -15.5294      -4.71927       5.46383      -3.21814       11.9022       11.5105       3.32229      -6.65062      -1.95537       3.27255      -1.12529      0.446808      -1.33572      -3.68781      -1.59004       3.30380       4.43661       4.94700       5.38839       5.61247       5.72358       5.62115       5.48838       5.15965       4.88501       4.42274       4.09310       3.62457       3.18141       2.74035       2.37364       1.98323       1.62893
  43   4 1787.0471    0.3990  0.4618  8.7494 -0.0032       8.04289  0.0170   0.0090   0.0314    0.0508   0.0000       1.65874   441.7529     -0.961953       21.2472     -0.243637      -2.82821     -0.197309     -0.816981      0.270180      0.162940     -0.351282      -1.76240     -0.498689     -0.772332     -0.426870      0.395072      0.981598     -0.115291     -0.205423      0.580396      0.803355      0.906878      0.912123      0.941107      0.915621      0.852986      0.835782      0.823433      0.790845      0.791788      0.699917      0.686270      0.576036      0.477421      0.426259      0.352033      0.283057
  43   5 1989.0774    0.6075  0.7591  8.7027 -0.0007       4.95919  0.0202   0.0099   0.0395    0.0806   0.0000      0.971717   441.9154      0.168984       20.6903     -0.975538      -1.89526       1.40941       1.39958     -0.207947    -0.0718303      0.244787      0.645970      -1.14376      -1.30528    -0.0441149      0.451323     -0.298827     -0.238516     -0.222053      0.598939      0.788624      0.847040      0.959295       1.00284       1.03298       1.00650      0.933557      0.910894      0.877441      0.846132      0.760909      0.654349      0.568976      0.482175      0.417114      0.367676      0.297735
  43   6 2184.9309    0.9449  1.0734  8.8302 -0.0022       3.98014  0.0258   0.0131   0.0481    0.1383   0.0000      0.761307   440.8974      0.924933       20.7035      -1.30247      -2.68569      -2.12830      0.821164    -0.0278411      -1.28059       1.35902      0.496651    0.00859953       1.16330     -0.355087    -0.0188022       1.07488      0.486865      0.249878      0.699454      0.921988       1.03006       1.17160       1.17160       1.15743       1.17178       1.10369       1.08583       1.01922      0.972218      0.851138      0.779423      0.677384      0.584786      0.493100      0.425585      0.353396
  43   7 2372.2523    1.4435  1.3985  8.5022 -0.0017       2.02464  0.0287   0.0170   0.0524    0.2476   0.0000      0.470430   441.3027       1.49446       22.2680     -0.380193      -2.99335      0.381345    -0.0481931      0.633998       2.58629       1.75107      0.830903     -0.795210     -0.949237    -0.0559868     -0.401971      0.585666     -0.168732     -0.449023      0.801172       1.03901       1.14555       1.32120       1.36119       1.35815       1.30253       1.28798       1.22779       1.13247       1.04473      0.963760      0.855036      0.745929      0.662886      0.570058      0.467054      0.404678
  43   8 2553.3356    2.0303  1.4391  9.4634  0.0005       1.33442  0.0300   0.0234   0.0539    0.1883   0.0000      0.486398   441.5497      0.847568       22.4661     -0.404145      -4.61606      0.404497      0.207996      0.501909      0.442293       2.31169     -0.166597      0.261594       1.05571     -0.476533     -0.637115      0.664668      0.335722      0.193439      0.792228       1.03126       1.12038       1.20955       1.29094       1.34202       1.34168       1.28671       1.21310       1.11893       1.01800      0.952154      0.860323      0.772007      0.658077      0.568701      0.480858      0.405984
  43   9 2732.3746    2.8242  1.2825  9.7483 -0.0002       1.14344  0.0285   0.0340   0.0474    0.3115   0.0000      0.478275   440.6395      0.259639       21.4802       1.05392      -2.26778      -1.97328      -4.16101     -0.829964      0.137145     -0.896437      -1.06999     -0.884273      0.545786     -0.160734      0.836168       1.03705      0.761413     -0.376644      0.729314      0.949505       1.07187       1.18268       1.18429       1.19389       1.21440       1.15241       1.14200       1.05691      0.982297      0.896680      0.804438      0.691155      0.607579      0.516529      0.444218      0.370899
  43  10 2909.6169    3.6922  1.1164 11.1675 -0.0013       2.07863  0.0252   0.0489   0.0465    0.2009   0.0000      0.566573   440.1973      0.185059       20.6129       1.44787      -1.66904      0.869927      0.288531       1.43380       1.10514      -1.76356     -0.566869       2.68046      -1.30378      0.188853     -0.348277     -0.385372    -0.0407608      0.143394      0.663943      0.867126      0.959833       1.07873       1.08677       1.13784       1.10495       1.07474       1.02715      0.948287      0.912435      0.811412      0.724926      0.650549      0.548052      0.489936      0.411012      0.333383
  43  11 3083.9785    4.1527  1.2563 11.2334  0.0009       1.52493  0.0274   0.0519   0.0488    0.1971   0.0000      0.520935   439.9692    0.00139029       20.3348      0.930349      -4.35522      0.747917      0.558414      -2.96832     -0.354857       1.25638      -1.26460      -1.11832   -0.00250970      0.541851     0.0804474      0.773722     -0.563278      0.275921      0.733355      0.997230       1.07901       1.23611       1.22271       1.22179       1.20201       1.17375       1.11759       1.03729      0.984734      0.914810      0.805379      0.723059      0.625691      0.541376      0.452254      0.373856
  43  12 3255.5651    3.8977  1.7606 11.2735  0.0005       1.01201  0.0322   0.0407   0.0602    0.1020   0.0000      0.333092   440.6697      0.115251       21.5860      -5.65428      -2.96845      -1.85903      -1.75810       1.41027      -1.22054      -2.14020     -0.437705       2.07183      0.119998     -0.539397       1.25178      0.154722      0.241078      -1.03149      0.853745       1.16291       1.22029       1.39724       1.45947       1.48993       1.44212       1.43597       1.34228       1.23795       1.15331       1.04720      0.943942      0.821279      0.708888      0.620909      0.521999      0.437290
  43  14 3592.4410    2.5884  4.2540 10.5674 -0.0000      0.632262  0.0571   0.0176   0.0989    0.0437   0.0000      0.113160   439.8573      -1.61790       23.7960      0.523600      -3.07127      -1.52349     -0.751851      -1.17784       1.17478      -1.26045     -0.863622     -0.376384       3.03392       2.26583     -0.866411      0.816649      0.294554     -0.508977       1.41787       1.95312       2.14803       2.37777       2.46604       2.48063       2.46706       2.37812       2.26179       2.11345       1.96608       1.82170       1.62667       1.44336       1.26152       1.05225      0.901100      0.736066
  43  15 3757.1286    2.1026  6.4764 10.1256  0.0003      0.319916  0.0775   0.0118   0.1394    0.0367   0.0000     0.0775323   438.8460      0.146807       13.5502       4.17494      -3.09834      0.104722     -0.464665      -1.66926      -3.75622      -4.78275      -3.01663       1.50498       1.39191       2.35804       1.86714       1.41592      -1.28460     -0.258677       1.87659       2.55257       2.83606       3.10575       3.21704       3.24202       3.24333       3.16007       2.98693       2.84440       2.60286       2.34998       2.12262       1.85584       1.62506       1.36878       1.16480      0.961488
  43  16 3919.8052    1.7090  9.2713  9.7344 -0.0001      0.535734  0.1141   0.0080   0.1887    0.0358   0.0000     0.0784875   442.2640       11.2791       18.8383       3.60945      -3.49719       3.17139      -5.60208      -3.19143      -5.76412       3.30396      -6.76112      -4.53424      -3.07853      -2.20429       1.88024      0.927649      -2.29738       2.85561       2.54552       3.41178       3.82842       4.20775       4.39529       4.48472       4.41566       4.28476       4.11417       3.80133       3.56532       3.16561       2.84683       2.49486       2.16227       1.84513       1.56234       1.29533
  44   3 1585.2604    0.2158  0.2418  8.8399 -0.0095       27.4350  0.0128   0.0072   0.0237    0.0308   0.0000       5.83522   441.9372      -1.00668       22.3750     -0.365647      -3.09832      0.591174      0.116588      0.364825      -1.12752       1.05873     -0.723674    -0.0863202     -0.151099     -0.119232      0.454283    -0.0668573      0.220638     -0.142108      0.432622      0.549573      0.614720      0.681699      0.669464      0.674238      0.680931      0.694130      0.678826      0.636880      0.595191      0.532595      0.444930      0.405820      0.403400      0.318037      0.261259      0.240631
  44   4 1801.2955    0.4089  0.4520  8.7894 -0.0034       12.4815  0.0157   0.0091   0.0295    0.0460   0.0000       1.72541   441.4770     -0.977097       21.3009     -0.294764      -4.48043      -1.07980      0.560284       1.43331     -0.853363    -0.0468104       1.06225      -1.19687     -0.936329    -0.0701459      0.416058     -0.173830    -0.0359259     0.0447054      0.462783      0.636152      0.664774      0.773465      0.767772      0.835346      0.827518      0.766597      0.743116      0.700639      0.671525      0.605411      0.525449      0.473297      0.397916      0.376144      0.296579      0.243569
  44   5 2004.6898    0.6387  0.7416  8.8626 -0.0013       7.11574  0.0201   0.0108   0.0387    0.0813   0.0000      0.994977   440.6551     -0.775329       22.7321       1.35534      -3.25126      -1.36022     -0.813943     -0.763956     -0.186405      0.156425      0.688868      0.940549     -0.687099      0.236708      0.226903      -1.21332      0.360520      0.464777      0.579116      0.791889      0.864650      0.987589       1.01585       1.04466       1.03012       1.01029      0.953590      0.919702      0.871187      0.751745      0.668688      0.547895      0.508996      0.434964      0.362183      0.300477
  44   6 2201.4762    0.9985  1.1287  8.6525 -0.0011       4.48957  0.0273   0.0132   0.0473    0.1576   0.0000      0.751235   441.0650     -0.671476       21.8568      0.331061      -4.36350      0.354708      0.847423       1.72966      -1.58696      0.745767      0.379060    -0.0905910     -0.283318    -0.0643643      0.169019     -0.550679      0.460990      0.205448      0.689325      0.989479       1.05915       1.19319       1.22490       1.24434       1.24416       1.20553       1.13649       1.05846      0.995065      0.871453      0.792757      0.704620      0.616101      0.540804      0.456614      0.382119
  44   7 2389.4726    1.4732  1.2275  9.1600 -0.0022       1.94194  0.0273   0.0185   0.0500    0.1908   0.0000      0.612046   441.4404     -0.294194       22.6718       2.45760      -3.60572    -0.0427332       2.39350     0.0715359     -0.304908      0.503377       1.97991     -0.451932     0.0394781       1.07163      0.285438    -0.0462646     -0.223142      0.110803      0.686659      0.927555       1.02145       1.11136       1.15213       1.19304       1.16348       1.12566       1.10800       1.00399      0.951638      0.866139      0.788180      0.684441      0.617655      0.521721      0.452848      0.364158
  44   8 2571.5079    2.1315  1.3981  9.3936 -0.0011       2.18628  0.0293   0.0241   0.0509    0.2068   0.0000      0.460333   440.9301      0.101684       21.2922      0.238670      -3.76764      -1.85374     -0.647331       1.77996     -0.984627      0.229916     -0.258602      0.990333      0.561461      0.980163     -0.426475      0.408406    -0.0177543    -0.0718833      0.753751      0.992315       1.11204       1.25295       1.26922       1.30497       1.32046       1.28172       1.19603       1.11722       1.03850      0.924223      0.827198      0.750559      0.641326      0.547406      0.469558      0.386931
  44   9 2751.5556    2.8809  1.2100 10.3900 -0.0013       2.08933  0.0277   0.0362   0.0476    0.2233   0.0000      0.580576   441.7199      -2.39269       22.4064      -2.25613      -4.03564       1.22477       2.53632      -3.16674     -0.520614    -0.0777895      -1.23567      0.258551     -0.497852     -0.278877     -0.504154      0.172787      0.652850     -0.174674      0.742682       1.01373       1.14079       1.30754       1.36404       1.37445       1.35327       1.32942       1.31018       1.17635       1.03529      0.982165      0.868379      0.727134      0.618121      0.531537      0.449104      0.381643
  44  10 2929.6103    3.7969  1.1710 10.4090 -0.0035      0.728908  0.0250   0.0478   0.0455    0.3773   0.0000      0.524105   441.6154     -0.807254       20.4927       1.34385      -3.12137    -0.0355307       2.01385      -1.17699      -3.12807      0.209119       1.09914      0.361824     -0.157360       1.18028      0.449943       1.22839     -0.547251     -0.227437      0.666279      0.882176       1.00755       1.11132       1.15719       1.16371       1.16127       1.11509       1.07539       1.00767      0.932102      0.844268      0.732710      0.670952      0.579593      0.491702      0.409760      0.349728
  44  11 3104.7548    4.2491  1.2700 11.1454 -0.0004      0.820018  0.0273   0.0515   0.0474    0.2084   0.0000      0.503715   441.0420     -0.842660       19.2740       1.42393      -3.24177      0.185581      -2.00192      -2.23030     -0.154676     -0.927669      -1.62778    0.00288406     -0.338924      0.588619     -0.763346     -0.261365     -0.413967      0.139202      0.683358      0.932752       1.01320       1.12894       1.14236       1.19262       1.15828       1.13722       1.09189       1.03003      0.962723      0.883378      0.776455      0.678894      0.607057      0.526013      0.426447      0.363491
  44  12 3277.2647    3.8555  1.8598 11.2564 -0.0040      0.504764  0.0348   0.0379   0.0573    0.0908   0.0000      0.280764   441.3801      0.154369       21.1093    -0.0279247      -1.20685       1.65142     -0.775919      -1.17533     -0.216522      0.551398      -1.87922      -1.40634     0.0765276      -1.08581      0.331754     -0.450574    0.00380850    -0.0187657      0.874625       1.17795       1.29642       1.44298       1.48815       1.50345       1.48513       1.44167       1.36378       1.28896       1.19170       1.09350       1.01877      0.886352      0.776267      0.673859      0.568859      0.482789
  44  13 3447.9974    3.1345  2.9627 11.0387 -0.0010      0.975773  0.0442   0.0251   0.0804    0.0519   0.0000      0.165036   441.1821      0.305544       19.3325      0.639970      -2.07657      -2.71577       2.55762     -0.344764      0.337797  -2.19116e-05      0.315885      0.918013      0.130904      -1.06920     -0.345966      0.333167      0.416687    -0.0958123       1.08708       1.48090       1.58428       1.80735       1.87488       1.89577       1.86776       1.83180       1.76496       1.66565       1.52646       1.37731       1.23024       1.10068      0.944482      0.829055      0.706232      0.577146
  44  14 3616.3684    2.5008  4.5811 10.4921  0.0003      0.639946  0.0593   0.0165   0.1066    0.0434   0.0000      0.110807   441.8360      -2.30806       16.9653       3.41986      -1.40894      -2.97152      -2.33110       1.60983       2.72134     -0.410025      -2.41519      0.163937     0.0791098      0.752745     -0.926695      0.260709       1.14028      0.719535       1.45696       1.97314       2.14964       2.36174       2.47693       2.54993       2.49053       2.47219       2.31646       2.20383       2.05403       1.86252       1.64104       1.48150       1.26618       1.11305      0.933804      0.797909
  44  15 3782.3446    2.0473  7.0954 10.0204 -0.0008      0.361902  0.0856   0.0107   0.1486    0.0369   0.0000     0.0792586   442.4392      -4.31330       17.5069     -0.933764      -3.28852      -4.99390      -2.82437       12.3769      -1.88696       5.81973      -1.46793     -0.745584      -1.03931      -1.08178     -0.948795     -0.849207     -0.569907     -0.636524       1.97653       2.66788       2.97434       3.26545       3.40273       3.48895       3.47591       3.35405       3.18316       3.01222       2.81252       2.52992       2.24859       2.03993       1.75371       1.51246       1.27652       1.06763
  44  16 3945.9234    1.6830 10.2090  9.6511  0.0011      0.254370  0.1287   0.0072   0.2031    0.0355   0.0000     0.0774642   439.3755       3.11075       9.91801      -9.19909      -4.19026     -0.739792       3.87762      0.626112       7.73734      -6.76203       1.75052       4.46642      0.575638      -5.65115     -0.945894       1.72033      -2.16803       1.89788       2.70798       3.65073       4.11757       4.54432       4.79212       4.81804       4.81510       4.66154       4.41442       4.13541       3.81753       3.51430       3.10649       2.75360       2.40504       2.05004       1.71726       1.44136
  45   3 1598.4289    0.2309  0.2449  8.8158 -0.0074       20.8570  0.0135   0.0076   0.0234    0.0314   0.0000       5.50603   441.9318      0.328234       21.3590     -0.629714      -4.42743     -0.458481    -0.0661012     -0.218540      -1.17738     -0.176578     -0.432603      0.111854     -0.378034     -0.453503      0.276483     0.0276434     -0.113653      0.299310      0.426097      0.535602      0.706262      0.786607      0.797536      0.831465      0.845770      0.744908      0.808148      0.722851      0.552193      0.615176      0.495800      0.442637      0.380761      0.361575      0.310777      0.257531
  45   4 1815.3081    0.4230  0.4838  8.8155  0.0001       8.95356  0.0170   0.0088   0.0298    0.0487   0.0000       1.62672   441.6812      0.104926       22.6011     -0.215474      -4.02253      -1.66524     -0.427472      0.525667     -0.184471     -0.873405      0.438587     -0.680781     -0.669737    -0.0282857      0.108298    -0.0889299     -0.529530      0.151497      0.513774      0.689982      0.767353      0.749332      0.831247      0.839384      0.906572      0.885238      0.801203      0.727576      0.687124      0.646775      0.586854      0.512601      0.467912      0.371813      0.300949      0.251366
  45   5 2020.0347    0.6728  0.8462  8.7996 -0.0019       6.09392  0.0226   0.0104   0.0414    0.0891   0.0000      0.887363   442.1162      0.546017       21.7724      0.315364      -2.12687      0.287539      0.949652    -0.0219289       1.31331      0.782440      0.460032       1.04303      -1.17627      0.537369     0.0528187      0.362200     0.0888934     -0.568644      0.617854      0.829817      0.934906       1.06145       1.07254       1.05125       1.09086       1.03135      0.950668      0.926329      0.867551      0.801499      0.740256      0.659825      0.558541      0.490835      0.414102      0.344113
  45   6 2217.8580    1.0234  1.0741  8.8744 -0.0020       4.46373  0.0253   0.0138   0.0463    0.1526   0.0000      0.727256   441.4291      0.941624       20.7816      0.420207      -3.99241     -0.133774     -0.759068      0.976002      0.243581      0.524806     -0.461251      0.248854     0.0936382     -0.637044      0.170275     -0.100197     -0.652090     0.0992218      0.697544      0.890379      0.997480       1.07857       1.15743       1.18685       1.19969       1.14427       1.09154       1.04100      0.938403      0.852789      0.757510      0.680760      0.594055      0.521763      0.448729      0.371326
  45   7 2406.5384    1.5830  1.3480  8.5233  0.0003       2.80318  0.0279   0.0183   0.0496    0.2756   0.0000      0.491168   440.8570      -2.08236       22.5186      -1.25660      -2.21968     -0.568304       1.70850      0.143743     -0.594205     -0.580054     -0.344940     -0.188733      -1.54607    -0.0380015      0.709553     0.0736410     -0.969657      0.531929      0.708584      0.953059       1.03482       1.18855       1.18247       1.20214       1.18514       1.15871       1.12898       1.04733      0.993495      0.886868      0.831706      0.704777      0.655088      0.542520      0.454011      0.387428
  45   8 2589.4979    2.1988  1.3315  9.5786 -0.0018       2.89387  0.0286   0.0260   0.0493    0.2263   0.0000      0.473682   441.7278     0.0359408       19.5763      -1.73484      -2.85098      -1.68367      0.259713      -1.14087      -1.13258     0.0911004      -1.11645      0.714653     -0.504097    -0.0316908    -0.0825833       1.04925      0.906749      0.460711      0.783260       1.05484       1.20168       1.29919       1.38683       1.42132       1.39363       1.30644       1.26136       1.15460       1.09520      0.992303      0.907806      0.788601      0.688410      0.575472      0.478265      0.424847
  45   9 2770.5413    2.9844  1.2752 10.2394 -0.0003       2.21427  0.0267   0.0356   0.0480    0.2213   0.0000      0.484106   441.8265     -0.162435       21.7671      -1.25144      -3.20746     -0.661281     0.0330355      0.355354      0.267981      0.423254      0.855848     -0.455837    -0.0694684      0.815794      0.551172     0.0747245      0.476201      0.509163      0.706879      0.945372       1.00416       1.15032       1.13960       1.25903       1.21044       1.20068       1.06754       1.05858      0.968539      0.912873      0.780922      0.712647      0.607508      0.512002      0.448456      0.373342
  45  10 2949.4603    3.9376  1.1520 10.4480 -0.0009       1.81722  0.0255   0.0490   0.0446    0.3897   0.0000      0.571594   440.7686      0.646291       21.2311     -0.166076      -1.60927      0.484805      0.989747      0.314818      0.599407     -0.369585      -1.24983     -0.790908      -1.69002      0.322119     -0.251445      0.465354     0.0111591      0.370705      0.646834      0.850919      0.913703       1.06173       1.07863       1.09948       1.09907       1.10264       1.01517      0.942612      0.887255      0.836106      0.725287      0.656570      0.560473      0.502771      0.413258      0.355869
  45  11 3125.3149    4.2534  1.4114 11.1685 -0.0008       1.16962  0.0284   0.0485   0.0505    0.1737   0.0000      0.441198   441.1916       1.08154       18.1636   -0.00938348      -4.35984      -2.57174       1.55087    -0.0128811      -1.28676      0.185089     -0.212907       1.33175      0.441627      -1.06004      0.742935     0.0586190     0.0321320      0.211287      0.728582      0.958943       1.06191       1.16353       1.20096       1.20604       1.20853       1.15025       1.11332       1.06809      0.990263      0.915319      0.831893      0.748960      0.640269      0.558112      0.469962      0.406279
  45  12 3298.7951    3.8499  1.8945 11.0343 -0.0006      0.949493  0.0348   0.0371   0.0578    0.1020   0.0000      0.280423   442.2156       1.60894       19.7952     0.0882151      -1.15083     -0.278291     -0.225946      -1.00330    -0.0736850      -1.30068      -1.34941      0.726432       1.09929      0.731727      0.654900     -0.257149     -0.761443     0.0231502      0.842456       1.15147       1.18173       1.37980       1.42033       1.44456       1.42735       1.34173       1.34879       1.26143       1.24485       1.10993      0.975021      0.858195      0.731752      0.656874      0.542702      0.466672
  45  13 3470.5375    3.0560  3.0984 10.9400 -0.0002       1.02500  0.0448   0.0238   0.0808    0.0518   0.0000      0.160730   442.1870      -1.10681       19.3996       1.72635      0.528759      -2.73858      -2.91724       1.70859       3.29682       2.41173     -0.752240    -0.0554133      -1.80462       1.57056     -0.370281       1.19056      0.835093      0.420435       1.08742       1.45722       1.63737       1.83238       1.87970       1.94168       1.86681       1.87603       1.79284       1.68546       1.57883       1.41593       1.25972       1.11195      0.982239      0.844369      0.723664      0.598928
  45  14 3640.1424    2.4764  5.2026 10.3271 -0.0003      0.755502  0.0641   0.0150   0.1133    0.0421   0.0000     0.0960946   445.1949       1.42040       14.0555       1.61294     -0.622601      0.262691      -3.11530     -0.530069      -2.04894      -1.62873      -1.18512      -1.47253      -3.11064      0.856628      0.543633      0.100221    -0.0237416      0.516182       1.54502       2.04641       2.30911       2.56058       2.61480       2.75233       2.67605       2.60340       2.50322       2.36889       2.17553       2.01642       1.77075       1.57570       1.38479       1.19894       1.02202      0.864125
[truncated: 719,170 more chars]
