# Supplementary material for: Global-Mode Analysis of Full-Disk Data from the Michelson Doppler Imager and the Helioseismic and Magnetic Imager
Source: Sol Phys. 2018 Jan 31;293(2):29. doi: 10.1007/s11207-017-1201-5 (PMC6566312; doi:10.1007/s11207-017-1201-5)
Supplement: Supplementary file 3 — (TAR 230.0 MB) [file 11207_2017_1201_MOESM3_ESM.tar › MDI/mdifdasym.1238]

   0  15 2228.8270    0.8865  0.6099 10.4201  0.0000       7.98381  0.1671   0.1869   0.5687    0.6826   0.0000       11.7295     0.0000       0.00000       0.00000       0.00000       0.00000       0.00000       0.00000       0.00000       0.00000       0.00000       0.00000       0.00000
   0  18 2629.6935    1.9768  1.1035 10.7657 -0.0069      -3.74289  0.3368   0.3683   0.4792    2.7579   0.0000       6.58803     0.0000       0.00000       0.00000       0.00000       0.00000       0.00000       0.00000       0.00000       0.00000       0.00000       0.00000       0.00000
   0  22 3168.7011    4.0295  1.0480  7.3021  0.0000       1.34924  0.2020   0.5384   0.4006  356.7582   0.0000       5.58932     0.0000       0.00000       0.00000       0.00000       0.00000       0.00000       0.00000       0.00000       0.00000       0.00000       0.00000       0.00000
   1  14 2156.6825    0.8642  0.7012  9.7759  0.0000       1.60256  0.1206   0.0873   0.2051    0.3929   0.0000       2.76572   327.3276       90.4920       0.00000       0.00000       0.00000       0.00000       182.042       63.6370       0.00000       0.00000       0.00000       0.00000
   1  22 3233.2509    4.1391  1.1723 11.4770  0.0000       4.98854  0.1411   0.3040   0.3140    2.1675   0.0000       2.95433   407.2840      -10.4414       0.00000       0.00000       0.00000       0.00000       121.747       67.4831       0.00000       0.00000       0.00000       0.00000
   1  23 3368.8253    3.5365  1.8722  2.4267  0.0000       1.20968  0.1762   0.1950   0.3916 1000.0000   0.0000       1.36593   309.3365       60.4647       0.00000       0.00000       0.00000       0.00000       167.115       82.4175       0.00000       0.00000       0.00000       0.00000
   1  25 3640.3657    2.5299  4.7608 -4.6997  0.0000      0.115183  0.3355   0.0822   0.6542 1000.0000   0.0000      0.430720   806.1792      -37.3747       0.00000       0.00000       0.00000       0.00000       311.759       155.967       0.00000       0.00000       0.00000       0.00000
   2  13 2082.0502    0.7283  0.6207  8.1681  0.0020       3.98600  0.1212   0.0637   0.2128    0.8390   0.0000       2.44582   411.7408      -2.75366      -5.43937      -6.94911       0.00000       0.00000       100.963       60.9438       43.0744       12.9650       0.00000       0.00000
   2  18 2754.4424    2.8535  0.7879  8.3354 -0.0012      -1.51396  0.0756   0.1864   0.1630   13.1814   0.0000       1.67417   450.8259      -33.4276       25.8528      -4.91271       0.00000       0.00000       42.0450       34.1829       19.8701       6.75218       0.00000       0.00000
   2  19 2889.5582    3.4162  0.8819 10.3654  0.0000       1.62939  0.0822   0.2053   0.1589    2.8010   0.0000       1.66906   308.5331       41.2575     -0.725614      -11.0867       0.00000       0.00000       51.1300       40.2079       22.6381       7.40111       0.00000       0.00000
   2  20 3024.8077    4.0005  0.7580 10.9558  0.0000       2.32693  0.0681   0.2655   0.1558    1.9713   0.0000       1.80777   426.2600      -15.9348      -6.72064       6.49247       0.00000       0.00000       36.9488       30.1560       19.5290       6.67880       0.00000       0.00000
   2  21 3159.8512    4.0396  1.0314  4.8876  0.0000      0.578294  0.1085   0.2383   0.1842 1000.0000   0.0000       1.84771   370.1776      -64.7021       48.3474      -8.07481       0.00000       0.00000       61.9657       49.1470       25.3340       8.86920       0.00000       0.00000
   2  22 3295.2021    3.9047  1.5134 -1.0311  0.0000       1.22410  0.1225   0.1891   0.2156 1000.0000   0.0000       1.15209   441.9014       1.70078       13.4659       2.92578       0.00000       0.00000       59.5218       56.1842       30.4674       13.8931       0.00000       0.00000
   2  24 3566.7999    2.7379  3.7505 -3.4320  0.0000      0.575442  0.1932   0.0828   0.3418 1000.0000   0.0000      0.291929   400.8586      -59.3859       51.7731      -29.8694       0.00000       0.00000       96.7220       86.5366       44.1767       18.9247       0.00000       0.00000
   3  12 2001.3492    0.4689  0.5976  8.7511  0.0036       14.2961  0.0632   0.0325   0.1333    0.2818   0.0000       4.39329   460.2812      -22.7776       11.2083      -3.47979      -1.08849      0.734263       23.1076       20.1456       17.7064       11.4684       5.24037       1.33213
   3  13 2137.6517    0.8123  0.4816  9.2108  0.0003       1.05471  0.0609   0.0612   0.1007    0.4113   0.0000       2.45016   421.9877       19.4631       22.9221       11.2412      -1.11867      -3.27218       29.3151       29.4470       18.1841       8.72001       4.08428       1.28501
   3  14 2273.4183    1.0355  0.6890  9.4897 -0.0003       4.99163  0.0730   0.0659   0.1423    0.5136   0.0000       2.06781   469.8419       32.8905      -13.1315       10.9860      -2.67666      -2.63144       25.5943       26.2664       22.3900       11.2000       6.87053       1.98545
   3  18 2811.4754    2.8334  0.8336 11.5074  0.0020       2.95301  0.0824   0.1759   0.1627    0.6938   0.0000       2.13249   461.5858      0.525332      0.734498      -16.3909      0.647726      -1.26393       30.6200       27.4790       20.5687       13.4681       5.15240       1.46881
   3  20 3082.2407    3.8040  0.8317 11.9909  0.0000       1.84022  0.0697   0.2113   0.1414    0.7966   0.0000       1.33578   404.5217       4.94894       2.06840      -3.29773      -4.47040      -1.21544       29.6281       28.4559       20.7251       10.8787       5.26337       1.51148
   3  21 3217.7535    3.9570  1.0946  0.8203  0.0000       1.21367  0.0945   0.1911   0.1631 1000.0000   0.0000       2.11467   411.0831       11.3220       24.6586       5.66390       1.63432      0.734645       29.6267       29.7567       21.4794       12.2637       5.75108       1.83384
   3  22 3353.3685    3.1935  1.5231 11.6057  0.0027     -0.592552  0.1290   0.1525   0.2172    0.7403   0.0000       1.39376   417.7939       70.8351      -21.1717       20.6949       5.27389      0.332223       42.0860       34.4695       30.6287       20.1084       8.39120       2.17808
   3  23 3489.6253    2.8785  3.0074  9.0453  0.0033      0.397677  0.1440   0.0901   0.2819    1.8276   0.0000      0.323487   402.9186      -46.3253       18.8322      -2.00929      -7.66310      -4.37619       53.0419       51.3784       36.1188       20.9306       9.17921       2.82480
   3  24 3626.0072    2.4578  3.5236 10.5578  0.0000     0.0919356  0.1655   0.0759   0.3564    0.4116   0.0000      0.365233   574.2300      -72.3334      -4.37788       11.0369      -5.56406       3.83609       58.8457       58.5967       42.1821       22.3842       11.2146       3.34379
   4  11 1914.6831    0.4896  0.5017  9.0546  0.0000       5.06362  0.0544   0.0350   0.1357    0.1906   0.0000       3.02624   432.3730      -23.3982       3.29795      -1.73287       2.33315      0.293605       22.6576       24.8830       21.8888       11.4718       6.82541       2.77519
   4  12 2051.6991    0.6759  0.5625  8.5413  0.0000       5.54429  0.0627   0.0406   0.1116    0.4644   0.0000       1.97160   443.3367      -4.71166      -10.6509       10.3879      -4.00680       2.05074       22.4595       24.8819       17.9455       11.8054       5.94066       2.60669
   4  13 2188.3947    0.7335  0.8285  9.5186  0.0000       5.73882  0.0790   0.0390   0.1639    0.2764   0.0000       2.44292   472.1558       35.9763      -10.6025       6.62041       14.5481       5.02210       20.8110       28.5125       17.6617       13.9600       6.88420       3.31091
   4  14 2324.3085    1.1451  0.7690  9.9949  0.0000       6.54314  0.0659   0.0606   0.1449    0.3929   0.0000       2.08737   431.1233      -34.7472       2.57559      -14.1544       2.40767      -4.50652       21.4000       18.3227       16.2411       14.9274       8.42375       4.14395
   4  17 2728.2641    2.5257  0.9523 11.0807  0.0000      -2.30286  0.0735   0.1302   0.1641    0.6872   0.0000       1.37299   427.2745      -12.0066       10.9139       19.1377       8.21756       3.43238       18.9276       19.7654       16.9420       12.6272       7.09581       3.86357
   4  18 2864.2067    2.9925  0.7674 11.4084 -0.0005      0.188046  0.0556   0.1444   0.1248    0.6722   0.0000       1.18262   405.7487       23.2981       23.6780       6.21519      0.174581     -0.220659       15.8898       17.4599       14.9411       9.81972       6.58008       2.84803
   4  19 3000.0437    4.0273  0.7545 10.8764 -0.0000      0.398367  0.0609   0.2025   0.1153    1.6980   0.0000       1.07617   453.6173      -21.8261      -7.73924       5.87511      -5.44558       5.70066       19.1213       16.2972       15.7752       12.2653       6.11216       4.28609
   4  20 3136.0130    4.1304  1.0245 10.2949  0.0000       2.88254  0.0809   0.1921   0.1625    3.8865   0.0000       1.57694   437.9879      -27.6035       33.4220      -2.82690      -4.48046       2.20367       27.8303       28.6399       21.3554       14.1840       7.26035       3.40387
   4  21 3271.6768    3.6392  1.3311 11.3293  0.0000     -0.131407  0.0879   0.1495   0.1710    0.9671   0.0000       1.29175   414.4730       15.2108       19.0494      -2.98372      -13.5138      -2.57530       24.2573       27.8400       20.7891       14.5078       7.94066       4.03459
   4  22 3408.0188    3.1475  1.9366 11.7776  0.0000      0.206287  0.1090   0.1183   0.2309    0.3762   0.0000      0.682074   439.6551      -18.0358       36.4493       8.22641       17.0785      -5.53439       28.9499       30.5366       24.5327       18.2331       9.81542       5.21304
   4  23 3544.6471    2.7341  2.8972  9.1470  0.0000      0.800125  0.1299   0.0779   0.2486    1.6622   0.0000      0.372409   474.6694       35.1752      -1.67699      -42.0136       3.06546      -6.10700       35.0414       36.3663       29.5802       20.1472       12.1680       5.43818
   5  10 1823.4280    0.3397  0.2763  9.1899  0.0000       7.37475  0.0538   0.0406   0.1120    0.0949   0.0000       5.88734   418.7507       9.10178       7.52055     -0.935113       2.50191       1.62863       16.2598       16.3236       19.5119       9.83762       5.99613       3.51892
   5  11 1960.5951    0.5108  0.5045  9.0420  0.0000       8.07724  0.0595   0.0292   0.0904    0.1762   0.0000       2.86915   445.0319       4.66288      -10.7079      -12.1758       4.78869       1.31422       11.5738       17.4909       11.0837       11.6715       7.27881       4.08298
   5  12 2098.5808    0.6954  0.6879  9.0769  0.0000       10.8843  0.0559   0.0350   0.1084    0.2530   0.0000       2.49338   434.3172      -15.4571      -9.62491       3.02903      -2.03877       1.09582       12.3746       13.7539       12.1782       10.6204       5.72077       3.66664
   5  13 2235.3258    0.9326  0.6572  9.4589  0.0000       6.26441  0.0505   0.0476   0.1007    0.3085   0.0000       1.96438   435.2195       31.6300     -0.387904      -9.24556      -9.18378     0.0961592       14.7843       16.9087       14.8259       10.4327       5.81516       3.38805
   5  14 2371.1375    1.3099  0.6829  9.8291  0.0018       2.07599  0.0567   0.0626   0.0952    0.4311   0.0000       1.48541   433.9840       1.23485      -7.27068      -4.89302      -7.81243    -0.0861294       12.4571       15.8205       12.9984       9.52835       6.47667       3.67320
   5  15 2506.1733    1.7198  0.7769  9.9807  0.0000       3.11363  0.0511   0.0779   0.1075    0.5434   0.0000       1.31460   422.1931       4.06675       20.0343       8.58150     0.0162061      -3.84460       12.9618       14.3093       12.9588       9.24969       6.07432       3.68694
   5  16 2641.2207    2.3956  0.9937  9.6273  0.0000       2.15897  0.0661   0.1047   0.1338    1.8938   0.0000       1.21406   421.0375       22.3926     -0.369227       2.00772      -2.18135       2.57027       15.2944       16.4875       13.1687       11.0466       7.68984       4.29581
   5  17 2777.2594    2.8025  0.9603  9.8884  0.0000     -0.490656  0.0660   0.1238   0.1306    2.6484   0.0000       1.20247   428.5037      -12.4816       5.90794       2.54536      -6.57507       1.53465       17.0742       19.5242       16.7946       11.6885       7.66613       4.24280
   5  18 2913.7496    3.5169  0.7617 11.0011 -0.0006       4.23535  0.0851   0.1665   0.0942    1.3538   0.0000       2.40407   451.9956      -6.69621      -3.93540       1.51181       12.0021     -0.381740       23.3445       16.4813       15.5892       14.2215       12.1033       7.24607
   5  20 3186.2466    4.0563  1.0753  4.6461  0.0000       1.14743  0.0739   0.1847   0.1458 1000.0000   0.0000       1.28090   413.0090       14.1619      -7.51775      -12.1057       9.72824      -4.65095       15.0204       19.5601       15.3653       12.6233       8.24820       4.63107
   5  21 3322.4838    3.2868  1.6517 12.0325  0.0000      0.685391  0.1146   0.1359   0.2089    0.5315   0.0000       1.01522   415.6990      -1.47019      0.689744      -1.80823      -17.5381       12.9322       25.5659       30.5934       25.7968       18.4984       11.2432       6.27771
   5  22 3459.3773    3.1372  2.2276 -0.6676  0.0000      0.631757  0.1055   0.0964   0.2028 1000.0000   0.0000      0.461407   443.1133      -35.2893       27.2398       14.2111       22.8170      -7.39063       23.2744       25.9664       22.4913       17.3748       11.7527       6.82042
   5  23 3596.3145    2.5074  3.6505  9.9539  0.0035      0.334066  0.1394   0.0628   0.2797    0.6117   0.0000      0.273505   444.0012       76.4727      -6.89890       13.2270       13.5132      -12.9698       30.0346       32.4798       29.7469       22.9251       15.8068       9.28689
   5  26 4009.8990    1.4722  8.9336  9.3239  0.0000      0.351392  0.2625   0.0252   0.4994    0.1580   0.0000      0.118341   421.5909      -77.7027     -0.695823       8.54417      -6.34321       21.2274       50.2008       61.3815       50.9513       41.0144       25.9199       15.6455
   6  10 1866.1593    0.3807  0.4672  8.6886  0.0000       5.74787  0.0681   0.0237   0.1275    0.1395   0.0000       3.86388   425.9516      -20.9452       8.82750       22.3640       3.85726       4.66617       10.0010       15.5274       11.7128       9.39699       9.88247       10.9078
   6  11 2004.1328    0.5848  0.5274  8.7557  0.0000       6.43487  0.0538   0.0299   0.0752    0.2122   0.0000       2.21189   427.8321      -15.1573       7.72143       17.6510       3.83024       4.84335       11.5874       13.3526       10.1193       8.48483       7.10120       6.56626
   6  12 2142.6024    0.7685  0.6708  8.8402  0.0000       7.25101  0.0463   0.0359   0.0973    0.2993   0.0000       1.96351   425.0436       7.16135       7.55058      -19.6323      -6.00665      -7.47801       10.1346       11.7393       10.7188       9.24094       5.92971       4.01309
   6  13 2279.9957    1.0331  0.8446  9.1262  0.0000       6.47981  0.0670   0.0428   0.1073    0.4072   0.0000       1.54906   421.2889       9.07530       9.34955      -12.1684     -0.847248      0.329587       12.4316       12.6472       14.8135       10.4585       7.15494       4.97688
   6  14 2415.6068    1.5280  0.7877 10.1747  0.0000       4.46494  0.0510   0.0653   0.1031    0.3251   0.0000       1.32711   420.7879      -1.34376      -10.0263       8.78705      -1.11940       1.62990       10.7396       11.5604       11.9601       9.21964       6.43495       4.26014
   6  15 2551.1185    1.8919  1.0677  9.5349  0.0000       2.35138  0.0676   0.0698   0.1188    0.8440   0.0000       1.19940   436.8604      -20.2562       7.84061      -1.67043       5.26395      -4.57123       11.3353       14.0712       12.7502       9.61649       8.18768       4.97563
   6  16 2687.1780    2.3016  0.9654 10.5845  0.0007       4.95141  0.0578   0.0882   0.1119    0.4490   0.0000       1.43475   425.1763      -12.2230       8.02625       8.57078     -0.751258       3.43625       11.0556       11.5926       10.5422       10.1619       7.20597       4.37720
   6  17 2823.7281    2.9307  0.8387 10.9040 -0.0030      0.753168  0.0545   0.1187   0.0987    0.5195   0.0000       1.31681   423.6729      -19.3219      -8.58184      0.318315      -3.18014       8.88106       10.4653       12.1458       11.6067       8.66379       6.68177       4.00937
   6  18 2960.6746    3.7216  0.7931 11.3736  0.0000       2.12516  0.0532   0.1541   0.0991    0.6675   0.0000       1.01486   457.3763      -9.43866     -0.265371      -12.2462      0.337258     -0.478221       10.3019       11.6543       12.3250       8.42510       6.31900       4.39506
   6  19 3097.3205    4.1581  1.0325  2.0546  0.0000       2.94288  0.0519   0.1521   0.1239 1000.0000   0.0000       1.02910   443.9079      -10.3945       42.8009      -9.63107       1.89532       3.89349       10.7113       11.4806       11.1662       8.95632       6.57783       4.74557
   6  20 3233.9789    3.5741  1.2726 12.0870  0.0000       2.50305  0.0769   0.1332   0.1423    0.3921   0.0000       1.28828   453.4980       4.22741       13.9103       18.4500       11.4118      -2.29649       14.0114       16.0480       14.7130       11.9153       8.58434       6.03924
   6  21 3371.0082    3.2750  2.1629  9.0281  0.0001       1.67178  0.0927   0.0863   0.1798    2.6297   0.0000      0.556437   455.0955       6.42817      0.643726      -6.15726      -9.56891      -6.47767       16.1140       18.6072       16.4946       14.8018       10.2703       6.78684
   6  22 3508.2158    2.8045  3.0466  9.9828  0.0014      0.306307  0.1231   0.0638   0.2047    0.5398   0.0000      0.341374   442.6772       5.05600       36.8979      -8.18659      -2.26632       7.08053       21.0268       25.1586       22.6092       18.6584       14.0719       8.95655
   6  23 3646.0376    2.4212  3.9182  9.7538 -0.0019      0.273398  0.1334   0.0505   0.2579    0.4126   0.0000      0.210107   440.4524      -17.2330      0.414774      -7.30847       16.4593       16.3019       22.5171       25.6446       25.0957       20.4669       15.3678       9.85120
   6  25 3922.3101    1.6517  7.2433  9.5137  0.0000      0.411746  0.2083   0.0283   0.3835    0.1522   0.0000      0.123968   449.2028       51.6658      -2.08900      -45.8984       8.11773       19.9848       33.9118       42.3705       36.8851       33.0347       22.8176       15.0679
   6  27 4199.2400    1.1986 13.0938  9.2259  0.0000     0.0616762  0.3532   0.0188   0.6795    0.1001   0.0000     0.0999887   456.9023       54.0564      -16.4229       4.72407      -21.4911      -3.78233       51.7295       61.4943       57.1759       47.3917       35.2481       23.4792
   7   9 1767.6591    0.3351  0.3063  8.9143  0.0000       10.8906  0.0353   0.0213   0.0635    0.0962   0.0000       4.87742   434.4780       2.24218       2.33968       5.31007       2.36792       7.11416       5.60122       7.02323       5.82005       5.56599       4.84662       3.39402
   7  10 1906.8616    0.4285  0.4209  8.9441  0.0000       11.4187  0.0387   0.0236   0.0687    0.1066   0.0000       3.28872   432.1562      -4.97058       12.7616       5.47386       3.64339      -5.72627       8.28430       7.70795       7.10141       7.34884       5.23522       4.60676
   7  11 2045.8931    0.6777  0.5022  8.2890 -0.0006       8.64821  0.0346   0.0332   0.0752    0.2917   0.0000       1.74550   442.2690       10.2041       17.0986      -13.3376      -4.25800       1.91380       7.92642       8.56943       7.82687       6.93488       5.93953       3.80701
   7  12 2184.6270    0.8376  0.6502  9.2442 -0.0016       7.58028  0.0449   0.0348   0.0809    0.1923   0.0000       1.80594   424.2285       12.6327       9.41380      -17.0676       5.36751       9.99232       7.28304       8.75976       8.51582       7.35373       5.40451       4.76754
   7  13 2322.2490    1.1396  0.8640  9.4648  0.0000       6.31995  0.0535   0.0438   0.0997    0.3479   0.0000       1.46220   441.7357       16.8013       14.2802       7.00031       9.11392     -0.697423       9.45876       10.2428       10.1417       8.39238       6.98404       5.45249
   7  14 2458.2053    1.5779  1.1101  9.2626  0.0000       1.43538  0.0625   0.0546   0.1125    0.7406   0.0000       1.17056   432.6776      -13.1249       1.68636       2.72589       4.92090       2.92550       10.6864       12.4644       11.9747       10.2186       8.17157       4.98016
   7  15 2594.3925    1.8598  1.1200  9.8242  0.0007       2.33767  0.0644   0.0627   0.1213    0.5688   0.0000       1.13905   441.2944       12.0440       6.08667       7.31749     0.0649446      0.124281       9.84069       11.2121       11.0986       9.43162       7.17842       5.04909
   7  16 2731.1844    2.5866  1.0900  3.4169  0.0000       2.20882  0.0556   0.0896   0.1092  643.2667   0.0000       1.01521   438.8309      -9.90777       17.2471     0.0500374       3.31004      -6.72075       9.45834       10.5095       10.8897       9.36819       6.75114       4.34327
   7  17 2868.3046    3.3074  0.8335 10.6815  0.0000       1.49584  0.0447   0.1246   0.0958    0.7247   0.0000       1.02332   433.7635       4.38498      -1.63464      -5.18262       4.98922      -1.08368       7.11245       8.71815       7.95320       6.90730       5.80668       4.11066
   7  18 3005.6782    3.9940  0.7592 10.9780  0.0000       2.30335  0.0450   0.1517   0.0808    0.6566   0.0000       1.05229   427.8367      -7.91646       7.36044      -1.40396       6.19466       7.08885       7.93248       8.74239       8.50108       6.87891       6.01707       4.01149
   7  19 3142.8295    3.8669  0.9794 11.9575  0.0000       1.54831  0.0519   0.1414   0.1124    0.4023   0.0000       1.31305   432.1916      -6.72433      -2.72809       1.49751       8.93020      -2.87912       8.16567       9.40824       9.04328       8.25160       6.15285       4.59821
   7  20 3279.7757    3.7230  1.4117 10.3747  0.0000      0.418291  0.0679   0.1077   0.1264    0.9417   0.0000      0.832970   449.6826      -19.1621       15.5691       4.04046      -7.30724       1.72729       10.4323       11.9910       10.8599       9.99158       7.58759       5.90708
   7  21 3417.4333    3.3282  1.9738 10.3414 -0.0091      0.671343  0.0827   0.0844   0.1545    0.7158   0.0000      0.502168   437.4457      -24.6285      -9.86055       18.4675       6.23230       3.13299       13.2318       13.7713       13.2717       12.5157       9.72566       6.51340
   7  22 3555.2452    2.5759  3.2118 10.3952  0.0000      0.330703  0.1142   0.0535   0.1994    0.2583   0.0000      0.297638   421.6763      -1.20532       23.5609       7.31994       2.30458       2.32533       17.3563       19.8633       20.0699       16.4192       12.8837       9.24473
   7  23 3693.6533    2.1830  4.1663  9.8079  0.0000      0.518308  0.1325   0.0396   0.2251    0.2426   0.0000      0.193587   423.3665       13.1410      0.282141       39.8685       13.5064       9.23115       18.7508       23.7884       21.7550       19.1258       14.8398       10.7498
   7  24 3832.0875    1.8735  6.1977  9.5912  0.0000      0.377262  0.1685   0.0292   0.3140    0.1483   0.0000      0.130692   456.2304       14.5111       38.8532      -26.9886       16.5863       18.4566       24.0697       28.4190       28.6782       23.8276       19.1172       13.8778
   7  25 3970.8278    1.5320  8.1582  9.4862 -0.0008      0.330187  0.2071   0.0224   0.3928    0.1041   0.0000      0.104780   449.6147       23.5313       15.4008      -25.5694       11.5201      -8.17236       30.9205       37.9663       34.4698       30.5729       23.7802       17.0629
   7  28 4386.9035    0.9859 16.1354  8.9718  0.0000     -0.184444  0.4380   0.0138   0.7815    0.0869   0.0000     0.0969308   498.4865      -17.1437       18.3224       15.8113       70.4950      -18.7004       53.2143       63.7511       61.9656       52.7225       41.3101       28.9822
   8   8 1665.7966    0.2304  0.1606  8.8767  0.0000       24.0486  0.0284   0.0212   0.0500    0.0701   0.0000       11.1619   439.5039      -4.38855       3.17592     -0.140294      -4.34493     -0.758599       6.43037       5.19162       3.49150       5.17999       4.76888       3.10454
   8   9 1806.2384    0.3375  0.2727  8.8040  0.0000       18.6415  0.0452   0.0205   0.0516    0.0871   0.0000       5.60241   441.6280      -6.61694       9.23130       3.73017      -1.60401      -4.35665       6.94354       7.51799       6.11415       5.92865       5.99781       4.88787
   8  11 2086.2954    0.7070  0.6805  8.9329  0.0000       10.2653  0.0635   0.0289   0.0816    0.1921   0.0000       2.23147   433.5032      -9.04696       8.66055      -6.12286      -6.74244      0.965325       11.5786       16.5462       12.9663       11.9566       7.51339       5.43861
   8  12 2225.2256    0.9653  0.6994  9.0817  0.0034       4.34607  0.0391   0.0375   0.0828    0.2534   0.0000       1.28382   438.2750       2.38216       10.6091       4.07541      -3.43328      -2.48993       6.04698       7.68652       7.03781       6.71251       5.53593       3.71204
   8  13 2363.0378    1.2455  0.8686  9.2692  0.0000       4.92129  0.0485   0.0447   0.0858    0.3876   0.0000       1.18948   442.2534      -5.90957       27.0975       3.98558      -16.5475      -2.89483       6.90550       8.14364       8.59326       6.95270       5.71291       4.47644
   8  14 2499.5323    1.6775  1.0582  6.8687  0.0000       4.11427  0.0556   0.0524   0.0945    5.0784   0.0000       1.36263   438.2023      -8.53745       8.69430       9.03433       3.21067      -2.59517       8.09530       9.90183       10.0504       8.61436       6.79992       4.62096
   8  15 2636.0180    2.1424  1.2225  7.5190 -0.0001     -0.245920  0.0598   0.0631   0.1048    4.7580   0.0000      0.988860   447.4180      -15.8133       20.0356      -2.35875      -7.82249       4.28873       8.68382       10.8257       10.8467       9.07254       7.66055       5.08519
   8  16 2773.6703    2.7814  0.8130 11.1601  0.0000      0.306097  0.0428   0.1022   0.0882    0.3220   0.0000      0.864001   431.4412       5.08418       13.6627       3.51291      -9.00867       2.78403       6.97357       8.70873       8.87447       7.59444       5.67479       4.35191
   8  17 2911.5463    3.3577  0.9781 10.0650  0.0000       1.82604  0.0493   0.1082   0.0919    1.1900   0.0000      0.915922   437.3311      -17.2038       10.6489       9.58784     -0.224481       2.65138       7.90533       8.35619       8.56790       7.64766       6.05647       4.62186
   8  18 3049.1786    4.0622  0.8956 10.6406  0.0003      0.393792  0.0488   0.1382   0.0887    0.8956   0.0000       1.15711   431.4669       3.00180       18.0284       10.5053      -1.69954      -4.50451       7.80818       9.73948       9.73015       8.09159       6.07605       4.57196
   8  19 3186.7447    3.7218  1.1824 11.5198  0.0000      0.346767  0.0608   0.1168   0.1069    0.4453   0.0000      0.879456   437.7143       9.16902       10.5697      -6.63240      -5.64863      -7.66175       8.90018       9.32407       9.60536       8.32512       7.53701       5.54562
   8  20 3324.3805    3.6038  1.5802 10.0624  0.0000       1.20652  0.0703   0.0922   0.1161    0.8162   0.0000      0.669471   427.7555       4.58405       2.81960       5.18067       4.92109      -1.01358       9.37366       11.0114       11.1120       9.70977       8.01361       5.82198
   8  21 3462.2863    2.9913  2.2895 10.6890  0.0000     -0.209481  0.0828   0.0665   0.1546    0.2633   0.0000      0.428925   448.1098      -21.1336     -0.613235       4.65909       3.96457      -6.41519       11.2293       13.1767       13.2132       11.8330       9.56969       7.11157
   8  22 3600.8359    2.5299  3.4695  9.7837  0.0013      0.318900  0.1070   0.0465   0.1861    0.2854   0.0000      0.204013   445.1811      -57.8342      -4.49601     -0.111982       2.47488       9.23670       15.0339       17.1817       16.8102       15.1638       11.9440       9.75234
   8  23 3739.5172    2.1009  4.9383  9.6306  0.0000      0.393650  0.1340   0.0336   0.2404    0.1900   0.0000      0.147092   439.0982      -12.0752      -7.78448     -0.378656      -17.3660      -6.80677       17.3099       21.8867       20.9457       18.9376       15.2122       10.8245
   8  24 3878.4147    1.7199  7.3462  9.4040  0.0000      0.367444  0.1702   0.0226   0.3140    0.1086   0.0000      0.101047   415.0798       2.10112       7.47317       14.5477       17.5298       18.2183       21.8064       26.5801       26.6062       23.8448       19.2062       13.9505
   8  25 4017.1260    1.5662  9.5050  8.9388 -0.0004     0.0823152  0.2031   0.0190   0.3779    0.1172   0.0000     0.0743514   453.3412      -5.19537       39.2936       13.3163       13.5258      -13.4028       25.9100       32.3962       31.7748       27.8563       22.5771       16.5306
   8  26 4156.3412    1.2493 12.0504  9.2452 -0.0003   -0.00750271  0.2831   0.0165   0.5038    0.0768   0.0000     0.0810758   396.5167      -5.12269       48.3990      -33.3530       21.5591       4.87479       32.3916       38.5695       38.9864       35.7870       27.8761       21.6826
   9   8 1702.4566    0.2997  0.2045  8.8485  0.0000       18.8021  0.0250   0.0204   0.0384    0.0718   0.0000       6.14375   434.9367      -8.84226       15.5146       2.28925      -2.95872      -2.13873       3.84874       3.89287       5.11417       3.73555       3.80953       2.65331
   9   9 1843.6116    0.4135  0.3823  8.8164  0.0000       9.71893  0.0353   0.0208   0.0550    0.0975   0.0000       2.92333   437.6860      -10.2496      -3.00063      -7.35331      -6.94073       6.03318       4.70625       7.00758       5.75202       5.45663       4.24704       3.87885
   9  10 1984.2433    0.5759  0.5150  8.5798  0.0000       7.00568  0.0300   0.0246   0.0697    0.1737   0.0000       1.66700   430.6229       1.43255       12.9270      -8.11847      -3.77023     -0.670697       4.83943       5.77861       5.66813       4.57148       4.24039       3.89688
   9  11 2125.1821    0.7702  0.6203  8.6274  0.0003       7.08784  0.0416   0.0289   0.0649    0.2450   0.0000       1.61867   437.8732       9.15662       10.9770       4.63844      -3.35376       3.93813       5.73087       7.05303       6.99272       6.39440       5.33332       4.22953
   9  12 2264.5164    0.9573  0.7146  9.1785  0.0000       4.81223  0.0410   0.0341   0.0767    0.2316   0.0000       1.35875   438.0455    -0.0261686       6.51814      -4.54532      -1.50188       3.06716       5.24944       7.14221       6.62709       6.24964       5.68529       3.91671
   9  13 2402.3624    1.4137  1.0068  9.5345  0.0000       2.24531  0.0493   0.0451   0.0998    0.3522   0.0000       1.11445   435.2439      0.610598       21.8549      -8.86425      -7.50485       5.22709       6.55079       6.99392       7.70892       7.05646       5.84638       4.53056
   9  14 2539.7014    1.7551  0.9485 10.3461  0.0000       4.87831  0.0520   0.0603   0.0946    0.2789   0.0000       1.26039   441.0636      -6.77342       21.8429       4.17455       3.68577       3.92989       7.00856       8.86764       9.87734       9.33980       7.07428       5.14633
   9  15 2677.0052    2.4969  0.9125 10.3498  0.0003      0.453584  0.0451   0.0781   0.0826    0.3732   0.0000       1.16066   428.5607       11.5292       13.0059      -4.76540      -3.13776       2.79618       6.02218       7.01425       7.03363       6.59486       5.17400       4.18362
   9  16 2815.2002    3.1519  0.7896 10.1329  0.0014      0.644367  0.0356   0.1090   0.0806    0.7206   0.0000      0.800690   423.9983      -5.46471       9.43050       9.31643      -3.21579       3.79312       5.43636       6.06243       5.86204       5.47848       4.59977       3.89070
   9  17 2953.5045    3.7101  0.7678 10.7676  0.0003       2.18736  0.0384   0.1257   0.0737    0.5226   0.0000      0.966628   431.8110      -3.44071      -3.86882       9.53843      -12.6204      -1.39271       5.54140       6.83731       6.88191       6.07444       5.03582       3.86731
   9  18 3091.4132    4.1003  0.8958 10.6638  0.0000      0.153062  0.0412   0.1316   0.0811    0.8759   0.0000      0.845677   433.8702      -15.6549     -0.989875       6.96123       6.24514       8.26097       5.49320       6.54890       6.26779       5.74438       5.46639       4.24991
   9  19 3229.5052    3.8278  1.1134 11.9815  0.0000       1.65540  0.0564   0.1175   0.1073    0.3142   0.0000       1.11337   431.8856      0.260586       11.6415       5.66372      -6.30756       8.02652       6.39503       8.43047       7.40367       7.39798       6.41960       4.70685
   9  20 3367.6663    3.3129  1.7268 11.0632  0.0000     -0.332832  0.0719   0.0800   0.1219    0.2752   0.0000      0.640756   433.0487      -14.2314       5.53338       22.6773      -8.43726      -1.12374       8.17775       9.81496       9.27331       9.02673       7.50617       6.31227
   9  21 3506.1835    2.7753  2.6185 10.6595  0.0000      0.587607  0.0875   0.0571   0.1582    0.1900   0.0000      0.272382   425.7423      0.482230       16.1384       7.45889       5.47944       1.20977       11.0867       13.8938       13.6506       12.4301       10.2387       7.83511
   9  22 3645.5586    2.3186  3.6610  9.9077  0.0004       1.01441  0.1050   0.0402   0.1842    0.1861   0.0000      0.201561   465.5569      -26.7414      -30.0450       26.4733      -13.5100      -7.11354       12.0293       14.5270       14.6624       13.5062       11.3760       9.02046
   9  23 3784.3258    1.9004  5.5126  9.9328  0.0000      0.572493  0.1367   0.0286   0.2650    0.1090   0.0000      0.149910   482.3704       16.8126      -14.8995       6.92985       2.43707       13.0499       15.6599       19.9920       19.3373       17.9644       14.7522       11.7848
   9  24 3923.7309    1.6405  8.1404  9.4164  0.0003      0.297084  0.1792   0.0212   0.3267    0.0975   0.0000     0.0918903   440.6152      -53.8379       41.2406       2.12584       1.32097      -1.13721       20.6998       25.1867       24.9272       22.8950       20.2112       15.0642
   9  25 4063.3180    1.3971 10.0374  9.2853  0.0004      0.121103  0.2100   0.0169   0.4050    0.0774   0.0000     0.0811834   425.4309      -30.5026       35.5636       53.4691       38.3161       2.08246       23.1790       29.2683       28.8916       26.2793       22.3064       17.5955
   9  26 4202.5619    1.1632 12.8544  9.2487 -0.0004    0.00806242  0.2976   0.0149   0.5236    0.0691   0.0000     0.0837449   457.7217      -49.4324       11.6848       10.3533       45.7714      -12.0675       30.1639       37.3377       35.9965       33.9647       29.2264       22.8503
  10   7 1592.9372    0.2189  0.1332  8.8042  0.0023       24.2882  0.0258   0.0185   0.0340    0.0593   0.0000       11.3357   440.9266      -2.64083       7.68541      0.853857      0.739067      -2.48141       2.50648       5.01806       3.29295       3.91582       3.10658       2.05141
  10   8 1737.8238    0.3131  0.2283  8.8419  0.0000       14.2950  0.0237   0.0194   0.0417    0.0713   0.0000       5.13121   436.1404       5.70637       6.83913      -4.42622      -1.36653      -2.52321       3.74753       4.12644       3.55370       3.90278       3.83332       3.07091
  10   9 1880.0281    0.4247  0.4027  8.8553 -0.0016       6.82282  0.0292   0.0202   0.0619    0.0965   0.0000       2.46611   434.1532      -1.27334       20.0151       5.51363      -2.78672     -0.253400       4.50403       5.34988       5.90460       5.01028       4.00855       3.41581
  10  10 2021.5355    0.5590  0.4397  9.0217  0.0000       9.49933  0.0280   0.0241   0.0560    0.1150   0.0000       2.14000   438.7573      -2.19230       11.2614      -8.06335      -1.01166      -3.12929       3.70435       4.88726       4.93721       4.29645       3.94289       3.21175
  10  11 2162.9781    0.8095  0.6319  8.9971  0.0000       5.58172  0.0367   0.0284   0.0650    0.2001   0.0000       1.41601   433.2267       4.10348       19.2134       1.69962      -1.32040       5.62577       4.63126       5.25074       5.07224       5.13254       4.53802       3.70814
  10  12 2302.9323    1.0988  0.8539  9.4425  0.0000       6.77863  0.0420   0.0360   0.0889    0.2334   0.0000       1.29475   436.3467      -1.47173       10.3584       12.7998       1.10324     -0.686114       5.40511       5.91293       6.61839       5.44984       5.35407       4.45393
  10  13 2440.9875    1.4640  0.9813  9.7735 -0.0000       5.17088  0.0464   0.0455   0.0925    0.3073   0.0000       1.15137   436.2764      -1.10479       11.1557      -3.53636       4.40753       2.65498       5.36829       6.46171       7.21814       5.88251       5.75152       4.49089
  10  14 2578.6237    1.9203  0.9587 10.3140  0.0000       1.49985  0.0470   0.0587   0.0816    0.2938   0.0000       1.14586   430.3150      -4.06726       7.53878       2.42356      -5.15189      -2.84893       5.36431       6.22768       6.84417       6.03470       5.15513       4.40160
  10  15 2716.9618    2.5822  0.8794  9.2781  0.0000      0.574773  0.0389   0.0769   0.0744    0.9534   0.0000      0.788563   448.7303       13.3184       18.6407       10.2062      -1.43202       4.12229       5.02581       6.36905       6.15749       6.08168       4.99209       3.90540
  10  16 2855.7309    3.2480  0.8576 11.0910  0.0000       3.42269  0.0447   0.1030   0.0755    0.3306   0.0000       1.00074   436.1393       8.34032       14.5085      -3.23428       2.41394       3.28349       5.52715       5.54671       5.86642       5.96686       4.90720       4.10223
  10  17 2994.4235    3.7101  0.9694 11.0005  0.0000      0.504416  0.0447   0.1073   0.0795    0.5051   0.0000      0.969537   433.0002       2.44981      0.397749      0.411768       2.61284       3.89664       5.19542       6.47644       6.42171       6.15196       5.11918       4.22504
  10  18 3132.8733    3.9706  1.0225 10.0298  0.0000      0.442627  0.0458   0.1114   0.0833    1.3521   0.0000      0.792494   436.6631      -10.4631       8.97136       4.77554      -2.56980      -1.29926       5.32323       6.34942       6.27395       5.83064       5.15379       4.20874
  10  19 3271.3082    3.6259  1.4874 10.3947 -0.0000      0.956834  0.0593   0.0867   0.1055    0.5562   0.0000      0.555861   442.6395       5.01545       13.2081       8.41891      -6.11827       11.3690       7.55317       8.65729       8.88820       8.54428       6.98941       5.45134
  10  20 3410.1458    3.2116  2.0777 10.7798  0.0002       1.16890  0.0706   0.0666   0.1271    0.2159   0.0000      0.394641   434.8959      0.719121       15.0319      -3.64680       3.16845      -5.51285       8.00637       9.60557       9.84759       9.31539       7.94127       6.32170
  10  21 3549.3482    2.6464  3.1529 10.4356  0.0022       1.17640  0.0887   0.0464   0.1650    0.1452   0.0000      0.249675   432.9761      -1.49330       8.36676       13.7865       8.00979      -1.86269       9.82074       12.3594       12.2726       11.9930       10.1800       7.96916
  10  22 3688.7022    2.1464  4.6264 10.0890 -0.0004      0.859281  0.1149   0.0321   0.2142    0.1081   0.0000      0.168031   465.8362       24.8608       26.9686       22.4079      -9.07094      -3.91512       12.0484       14.6008       14.3298       13.9823       11.8917       10.0644
  10  24 3967.7732    1.5477  8.3829  9.4269  0.0020      0.265635  0.1775   0.0188   0.3173    0.0870   0.0000     0.0898118   450.4215      -50.4555       15.8531       28.0971      -22.4087      0.549720       17.9517       22.1366       22.3030       20.6956       18.3092       14.9432
  10  25 4107.6675    1.3089 11.3592  9.3513  0.0006      0.107274  0.2372   0.0155   0.4287    0.0679   0.0000     0.0762912   426.0484       31.7898       60.6073       22.3199      -21.9945      -4.19935       22.1547       28.0379       28.0672       26.5416       23.5975       18.6966
  11   7 1627.1182    0.2108  0.2388  8.8019  0.0000       23.9314  0.0295   0.0137   0.0474    0.0619   0.0000       8.58434   440.6686     -0.665257       8.80897       1.67699      -6.22204     0.0339650       3.80844       4.01586       4.40605       4.24748       4.32965       2.98494
  11   8 1772.2459    0.3137  0.2614  8.9806  0.0000       15.8960  0.0240   0.0196   0.0600    0.0648   0.0000       5.19869   435.8965      -1.43730       12.9740      -2.99331      -1.16772      0.877270       3.59012       5.10075       4.70127       5.09684       4.04361       3.81283
  11  10 2058.0341    0.6612  0.5273  9.0045  0.0000       8.51603  0.0318   0.0251   0.0598    0.1347   0.0000       1.57149   434.9740       8.06487       8.85612       1.91273       2.81219      -1.79464       4.23046       5.38586       5.66042       5.41742       4.56179       3.69630
  11  11 2199.8807    0.9194  0.7061  8.9548  0.0000       5.26733  0.0366   0.0300   0.0679    0.2167   0.0000       1.15044   443.0968      -3.47439       21.1919       2.19501      -7.74233       6.02331       4.48399       4.66488       4.97354       4.83538       4.50273       3.54397
  11  12 2340.0427    1.2538  0.8820  9.1882  0.0000       2.49577  0.0469   0.0376   0.0760    0.3537   0.0000       1.05891   436.5540      -4.92935       9.24174       4.28368      0.334065      0.892190       5.01945       5.63566       5.36088       5.77239       4.95978       4.34996
  11  13 2478.5539    1.6038  0.8678 10.0388 -0.0002       3.09747  0.0410   0.0486   0.0776    0.2785   0.0000       1.02284   437.3822      -4.00648       4.25235       4.06254      -3.11550      -1.81415       4.29139       5.08599       5.46262       5.33502       4.67526       3.79179
  11  14 2616.9390    2.1565  0.9893 10.1375  0.0000       2.22754  0.0399   0.0630   0.0911    0.4201   0.0000       1.00217   437.1079      0.690100       6.95921      -1.03009      -6.37745       1.07173       4.37197       5.38086       5.18167       5.09282       4.50348       3.75112
  11  15 2756.0373    2.6374  0.9555 10.4102  0.0000      0.397396  0.0486   0.0733   0.0752    0.3555   0.0000      0.870899   423.6819      -2.73318       11.9338    0.00806425      -6.71698       1.12227       5.31086       7.83164       7.21294       7.58603       6.62698       5.29829
  11  16 2895.3895    3.4606  0.8642 10.3441  0.0000       2.08396  0.0369   0.1004   0.0713    0.5722   0.0000      0.747418   443.0687       2.82429       13.0935       8.77808      -4.29115      -6.37802       3.88109       4.95085       4.88487       4.88250       4.03329       3.61974
  11  17 3034.5013    3.9776  0.9002 10.8909  0.0000       1.42198  0.0377   0.1152   0.0758    0.4944   0.0000      0.926444   431.0385      -5.63570       14.6657       10.5544       7.02523      -7.04953       4.25629       5.27860       5.35091       4.87584       4.48962       3.72344
  11  18 3173.3898    4.0989  1.0420 11.1071  0.0000      0.601774  0.0434   0.1122   0.0856    0.4980   0.0000      0.900393   437.9623      0.740087       8.11538      -1.13955      -1.27745       1.87950       4.72354       5.73109       6.07759       5.83985       5.19320       4.13171
  11  19 3312.1886    3.5921  1.4741 11.4442  0.0000      0.680015  0.0604   0.0869   0.0950    0.2394   0.0000      0.587523   426.0871     -0.984703       14.8717      -9.83863     -0.396823       2.51963       5.93701       7.19717       7.78298       7.01369       6.59213       5.15933
  11  20 3451.6738    3.0312  2.2097 10.5458  0.0000      0.734260  0.0698   0.0589   0.1198    0.2066   0.0000      0.324718   442.0030      -13.0963       2.17474      -4.31506      -3.13840      -2.28488       6.98547       8.58218       8.94487       8.58263       7.62573       6.23239
  11  21 3591.2196    2.5009  3.5980 10.2621 -0.0008      0.866207  0.0927   0.0389   0.1688    0.1225   0.0000      0.189951   426.8628      -8.94297       33.2716      -1.42561       7.39819      -7.27115       9.64614       11.4778       11.6654       11.0984       9.82024       8.56475
  11  22 3731.0079    2.0586  5.0894  9.9384  0.0003      0.738881  0.1227   0.0291   0.2039    0.1065   0.0000      0.134589   420.9472      -4.38055      -7.88571      0.357201       14.8004       5.72987       12.0763       15.0898       15.0386       14.4973       12.9581       10.5408
  11  23 3871.0343    1.7110  7.0601  9.5636  0.0006      0.472664  0.1491   0.0215   0.2678    0.0932   0.0000      0.101366   454.9803      -1.43627       5.36825      -10.9512       14.2443       10.3517       14.2077       17.6280       17.9346       17.1419       15.4016       12.4775
  11  24 4011.4031    1.4776  9.3877  9.3840  0.0000      0.323499  0.1845   0.0172   0.3447    0.0769   0.0000     0.0814612   467.1027      -64.5477     0.0907854       37.2743      -14.1186      -20.0542       16.6073       21.2353       20.7776       20.7428       18.2992       15.2469
  11  25 4151.0298    1.2350 11.6450  9.3391 -0.0009   -0.00686736  0.2352   0.0145   0.4344    0.0644   0.0000     0.0797568   448.6904      -3.05906       27.1660       20.2891      -2.06862     -0.990990       20.4531       25.3377       25.6045       25.0400       21.6720       18.7770
  11  27 4431.8671    0.8968 18.4476  9.1487  0.0000     -0.124560  0.4627   0.0097   0.7423    0.0516   0.0000     0.0933750   442.4972      -11.9146       120.276       11.6789       34.9244       5.89100       31.8833       39.7654       41.1538       39.6219       34.9143       29.0302
  12   8 1805.7725    0.3614  0.3720  8.8333  0.0000       3.33610  0.0269   0.0160   0.0520    0.0783   0.0000       2.95089   436.1847     -0.117099       10.0244     -0.499632      -4.50633      -2.69966       3.06261       4.12839       3.93100       3.95103       3.33691       2.74742
  12   9 1950.0462    0.5019  0.5786  8.6177  0.0000       7.56186  0.0308   0.0180   0.0676    0.1279   0.0000       1.62948   435.4377      -9.90509       22.2798     -0.120482      -1.30633       1.62512       3.62034       4.22853       4.36906       4.33590       3.98122       3.58977
  12  10 2093.6859    0.7182  0.6446  8.6670  0.0008       5.10302  0.0314   0.0232   0.0639    0.1637   0.0000       1.24147   442.3186     -0.558213       12.9015     0.0452580      -1.58007       1.73587       3.44074       4.01489       4.53535       4.39771       3.80013       3.06931
  12  11 2235.9117    0.9285  0.7447  9.1512  0.0000       3.36342  0.0346   0.0285   0.0693    0.1934   0.0000       1.05534   435.4840       2.95881       10.0763     -0.319900      -5.53862       1.20593       3.63045       4.18166       4.42554       4.32264       3.75528       3.39872
  12  12 2376.3819    1.3394  0.8109  9.4680  0.0000       3.59343  0.0395   0.0391   0.0684    0.2772   0.0000       1.00763   437.7172       7.43558       4.64383       5.33512       3.84581     -0.683663       4.00143       4.86729       4.44404       4.46619       4.44585       3.91025
  12  13 2515.5424    1.6808  0.9579 10.1816  0.0000       1.79592  0.0431   0.0475   0.0819    0.2933   0.0000       1.00457   435.8015      -3.76728       23.9276      -6.58273      -5.92427       5.64469       4.16410       5.04862       5.50407       5.22088       4.81819       3.83797
  12  14 2654.5750    2.3016  1.0083 10.2540  0.0000       1.23136  0.0452   0.0632   0.0797    0.4462   0.0000      0.863597   438.9683      -2.65073       10.2075    -0.0881211      -3.48107       1.98166       4.07841       5.60094       5.21236       5.24703       4.94961       4.05998
  12  15 2794.4630    3.0762  0.7790 11.2711  0.0000       1.64111  0.0349   0.0934   0.0667    0.2716   0.0000      0.861962   438.6448       7.79441       9.27576      -6.26609       1.70899       5.52178       3.74764       4.69994       4.62209       4.73020       4.06628       3.56706
  12  16 2934.3055    3.7095  0.8238 11.0938  0.0000       1.43371  0.0323   0.1096   0.0710    0.3598   0.0000      0.825586   440.1653      -2.05346       9.65897      0.658143      -3.46608      -3.07524       3.67651       4.39200       4.64010       4.52178       3.95677       3.22734
  12  17 3073.7818    3.8087  0.9078 11.4904 -0.0001      0.992382  0.0390   0.1046   0.0734    0.3019   0.0000      0.933347   430.0967       6.33962       5.79082       5.27738      0.403400       2.28186       4.10125       5.21274       5.52999       5.66170       4.69106       3.94439
  12  18 3213.1275    3.9604  1.1464 11.3537  0.0004      0.495364  0.0503   0.0987   0.0840    0.4041   0.0000      0.879866   446.1665       5.02020       20.8766       3.72581      -3.97814      -3.16128       4.48624       5.77111       6.06612       5.83890       4.95226       4.28406
  12  19 3352.5536    3.3980  1.6021 11.3493  0.0000      0.542382  0.0585   0.0753   0.1093    0.2093   0.0000      0.619202   434.6077       12.8829       7.03981      -4.92798      -4.90632      -6.52462       5.09905       5.96152       6.44900       6.24950       5.62783       4.70044
  12  20 3492.3331    2.8716  2.6649 10.4315  0.0000      0.488930  0.0740   0.0482   0.1321    0.1555   0.0000      0.258280   428.2770      -14.4553      -3.05644       12.2831      -4.23638      0.528622       7.06251       8.64283       9.04438       8.64141       8.07518       6.80706
  12  21 3632.3748    2.3248  3.8400 10.0311  0.0000      0.453761  0.0888   0.0337   0.1707    0.1121   0.0000      0.157571   428.7477      -7.15124       12.8237       11.2363      -2.26614      -7.22539       8.23839       10.2074       10.2976       10.0242       9.21158       7.70781
  12  22 3772.9261    1.9604  5.5699  9.8803  0.0000      0.730316  0.1213   0.0252   0.2124    0.0878   0.0000      0.113570   413.9669      0.648995       29.5376      -8.19077      -10.4125      -20.2612       10.7458       13.7725       13.8146       13.2357       11.8815       10.4711
  12  23 3913.2976    1.6383  7.5983  9.5064  0.0000      0.528432  0.1504   0.0192   0.2720    0.0847   0.0000     0.0946680   422.1391       4.85088       17.4542       10.0682       17.8137       1.73146       13.0268       16.4308       16.7762       16.4437       14.9159       12.3180
  12  24 4053.5219    1.3898  9.3979  9.4967  0.0007      0.182467  0.1828   0.0161   0.3354    0.0673   0.0000     0.0826040   417.5618      -28.2349      -3.75303       10.9956       11.1244       19.4911       15.2461       19.1048       20.0114       19.4000       17.5515       14.5608
  12  25 4194.2854    1.1474 12.0667  9.3953  0.0000      0.140936  0.2481   0.0134   0.4483    0.0581   0.0000     0.0826960   420.3018      -21.4436       34.9191      -6.84933      -16.3954      -16.7782       18.7183       24.0288       24.0282       24.3944       21.2905       18.2389
  12  27 4475.6257    0.8261 18.9253  9.1143  0.0002    -0.0592840  0.4838   0.0086   0.7327    0.0493   0.0000     0.0977119   424.7976       8.51047       95.3243      -1.20773       44.9778       15.2474       29.8339       38.0895       38.7093       38.1045       34.1555       30.0756
  13   6 1541.1427    0.1725  0.1380  8.8247  0.0008       30.5561  0.0285   0.0140   0.0378    0.0533   0.0000       15.2836   433.3713       2.73852       15.2842      0.276748      -3.44502     -0.180487       3.73912       3.08481       2.75989       3.70826       3.37956       3.35432
  13   7 1692.3682    0.2745  0.2647  8.9026  0.0000       16.2500  0.0453   0.0149   0.0419    0.0594   0.0000       5.52887   436.9107      0.534587       14.3240      -1.26358     -0.551916      -2.09986       4.69534       9.66621       5.62219       5.25133       6.52368       4.90041
  13   8 1838.7101    0.4294  0.2889  8.8221  0.0000       13.8004  0.0204   0.0203   0.0380    0.0752   0.0000       2.83135   437.7687       2.57701       10.2878     -0.568333     -0.351038      0.311008       2.01370       2.82871       2.99156       2.35291       2.78480       2.34253
  13   9 1983.9202    0.5704  0.5086  8.6481  0.0004       10.8520  0.0271   0.0201   0.0561    0.1130   0.0000       1.68722   435.9466      -6.77893       11.8480      -3.75128      -9.99153      -4.18749       3.24753       4.00524       4.10597       3.86272       3.45305       2.97858
  13  10 2128.5701    0.7667  0.6782  9.0286  0.0008       6.46808  0.0313   0.0243   0.0673    0.1551   0.0000       1.27389   434.2987       6.50938       9.24939      -5.31475       2.93580       1.11593       3.04556       4.16928       3.99431       4.04232       3.51134       3.08333
  13  11 2271.1910    1.0338  0.9284  8.4928  0.0004       4.00671  0.0376   0.0274   0.0720    0.3252   0.0000      0.852087   435.1557      -3.00493       9.27588       4.87995       2.50438      0.545563       3.55524       4.37768       4.52897       4.43768       4.17154       3.64668
  13  12 2411.9576    1.3956  1.0047  9.7336  0.0000       4.83645  0.0457   0.0368   0.0758    0.2260   0.0000       1.00623   441.1558       4.14475       13.5596       8.41873    -0.0563438      0.849537       3.84671       5.06335       5.16615       5.30565       4.51260       4.01336
  13  13 2551.6895    2.0612  0.8817  9.4971  0.0000       1.56338  0.0360   0.0549   0.0664    0.5239   0.0000      0.801855   437.9612       2.01137       16.0140      -2.04839      -2.85241       2.51536       3.33858       4.25277       4.48414       4.14552       3.85355       3.40946
  13  14 2691.7085    2.4309  0.8620 10.8041 -0.0002       2.33203  0.0387   0.0679   0.0685    0.3027   0.0000      0.959066   439.0701      -2.64323       15.5255       4.51477       1.27011      -1.92948       3.58796       4.74898       4.58057       4.56534       4.26283       3.60691
  13  15 2832.0886    3.1104  0.8552 10.7479 -0.0000      0.261792  0.0364   0.0852   0.0670    0.4115   0.0000      0.890348   438.7194      -2.29589       20.2019       2.17186      -5.58750      -4.75986       3.35884       4.57531       4.60054       4.64332       4.25607       3.45833
  13  16 2972.5673    3.6410  0.8574 11.4621  0.0000      0.869674  0.0368   0.0993   0.0666    0.2932   0.0000      0.748642   432.9112     0.0156948       14.9580       7.84490      -1.95274       6.55457       3.41092       4.41773       4.36069       4.38498       3.92397       3.29916
  13  17 3112.5356    3.9889  0.9573 11.5390  0.0002       2.37716  0.0376   0.1089   0.0758    0.3219   0.0000      0.899941   438.6830       2.10867       8.71022      0.230530      -6.73224      -3.71413       3.62805       4.37406       4.48618       4.34179       4.07767       3.53746
  13  18 3252.2597    3.8840  1.3823 10.9910  0.0000      0.554341  0.0548   0.0860   0.0834    0.3737   0.0000      0.683745   439.2583      -2.66930       19.0770      0.768575      -10.3061       5.90637       4.48086       5.47581       5.81189       5.49139       4.99613       4.44749
  13  19 3392.2922    3.1561  1.9893 11.1078 -0.0029      0.826611  0.0599   0.0602   0.1148    0.1568   0.0000      0.402624   440.9793       2.49777       13.0983      -4.80896      -14.5567      -1.22070       5.12543       6.47210       6.57027       6.51084       6.02122       5.17738
  13  20 3532.4207    2.7841  2.7412 10.5068  0.0000      0.442081  0.0726   0.0444   0.1304    0.1317   0.0000      0.249933   436.4254      -4.38787      -1.26096      -5.71944       1.04276      -4.63652       6.43504       7.81201       8.38881       7.94591       7.52901       6.34921
  13  21 3673.1611    2.2346  4.1841 10.0372  0.0000      0.456605  0.0929   0.0305   0.1716    0.0978   0.0000      0.145362   440.1320       5.52469       20.8663      -7.54184       14.5126      -3.30818       7.62711       9.58841       9.78830       9.75090       9.07181       8.00736
  13  22 3813.9456    1.8473  6.1987  9.8445  0.0000      0.544421  0.1265   0.0219   0.2226    0.0749   0.0000      0.101542   455.8419      -28.3289       15.3658      -11.6151      -3.47277       19.3691       9.83988       12.4006       13.3137       12.9119       11.7538       10.0954
  13  23 3954.7169    1.5861  8.5434  9.4924  0.0000      0.404203  0.1603   0.0175   0.2852    0.0760   0.0000     0.0832675   405.8468       4.57030       8.01540       35.2084      -6.16226      -8.57271       12.5564       15.5245       16.3783       16.1818       14.9731       12.7693
  13  24 4094.8403    1.2935 10.9913  9.3944 -0.0006     0.0825961  0.2079   0.0142   0.3779    0.0633   0.0000     0.0777449   445.9800       11.4352      -26.5560       2.38637       49.8120       21.8619       15.5182       19.5424       20.4872       19.7005       18.0767       15.9563
  13  25 4236.5127    1.1328 14.5444  9.2385 -0.0017     0.0409795  0.2974   0.0117   0.4898    0.0582   0.0000     0.0756966   442.1294      -9.98192       4.34946       10.6222       16.9332      -5.26809       19.2718       24.9385       25.3909       25.7684       23.4502       19.7256
  13  26 4376.8850    0.9119 15.4207  9.2209 -0.0026     -0.195959  0.3515   0.0100   0.5742    0.0502   0.0000     0.0892621   441.1470      -6.52556       46.2490      -27.0944       23.2262      -4.20157       21.7800       28.5982       29.5869       29.2900       26.7117       22.6995
  14   4 1242.5373    0.0780  0.0466  9.0124  0.0000       71.0403  0.0306   0.0148   0.0312    0.0432   0.0000       145.346   434.5443      -2.12334       12.1730       4.50804      -4.23069       1.63242       2.59167       5.00249       3.85714       5.45452       3.81762       3.68778
  14   6 1571.5678    0.1820  0.1648  8.8108  0.0000       37.9148  0.0226   0.0128   0.0405    0.0517   0.0000       14.0911   433.3351      -2.70296       11.9666      -2.74882      -1.57626       1.76301       2.76209       3.39399       3.68040       3.52102       2.71970       3.80462
  14   8 1870.8568    0.4342  0.3543  8.8577  0.0000       11.2375  0.0205   0.0181   0.0434    0.0784   0.0000       2.46013   436.2835      -2.48311       10.2470      -1.83657       9.19987      -1.84734       2.08965       2.48775       2.73333       2.56922       2.47176       2.30768
  14   9 2017.0864    0.6146  0.5290  8.7515  0.0000       7.63771  0.0257   0.0208   0.0547    0.1263   0.0000       1.52332   438.8025      0.487329       20.0699     -0.281667      0.313332     -0.505126       2.46818       3.05056       3.12597       3.26137       2.95615       2.66119
  14  10 2162.6047    0.8340  0.7364  8.6514 -0.0004       5.76020  0.0312   0.0239   0.0658    0.2059   0.0000       1.01708   437.7766      -3.00154       18.5672       4.67564     -0.483941      -2.45853       3.04424       3.36347       3.66159       3.64153       3.38360       3.10922
  14  11 2305.7243    1.1447  0.7713  9.4230  0.0000       3.57287  0.0323   0.0317   0.0645    0.1849   0.0000      0.974538   442.2056      -4.83043       12.8454      -2.47223       6.84600     -0.640216       2.74824       3.35066       3.78727       3.53581       3.40217       3.01488
  14  12 2446.7543    1.5911  0.9058  9.4982  0.0000       2.34032  0.0363   0.0404   0.0680    0.2845   0.0000      0.801336   442.3994     -0.906709       8.19937       3.71739      0.787987      -1.14648       3.25686       3.82502       4.44060       4.28863       4.13507       3.49881
  14  13 2587.3088    1.9852  1.0155 10.2094  0.0000       1.98199  0.0391   0.0498   0.0804    0.2712   0.0000      0.854311   435.4195       1.50510       14.8638      -9.34308       1.37716       4.65737       3.43226       4.31893       4.58542       4.77096       4.29649       3.67800
  14  14 2728.1437    2.5187  0.8923 11.0756  0.0000       1.84183  0.0357   0.0684   0.0708    0.2361   0.0000      0.901811   444.2210     -0.406271       10.5470       2.03863      -1.71180       5.59383       3.08317       3.72515       3.78191       3.92605       3.60602       3.11384
  14  15 2869.1776    3.2471  0.9254 10.7721  0.0000       1.52718  0.0381   0.0836   0.0681    0.4808   0.0000      0.956023   433.0297       5.79748       9.38888     -0.693862     -0.242387       4.30314       3.26654       4.40311       4.41865       4.72679       4.01746       3.65369
  14  16 3010.0700    3.7314  1.0235 11.1967  0.0000      0.172712  0.0414   0.0961   0.0750    0.4685   0.0000      0.871634   438.2353       6.24894       8.92288       3.78662      0.674134       3.70160       3.23921       4.10932       4.36353       4.29391       3.85455       3.50872
  14  17 3150.5254    3.9813  1.0792 11.6971  0.0000       1.89532  0.0421   0.1019   0.0811    0.3384   0.0000      0.813546   432.6952       3.63045       10.0541       10.7425      -4.08951       6.47359       3.62523       4.58067       4.77991       5.01243       4.40176       4.03693
  14  18 3290.7911    3.6452  1.5860 11.1210  0.0000      0.583608  0.0537   0.0745   0.0930    0.2704   0.0000      0.542415   438.2052      -12.9163       7.68045       1.30886       9.78400      -1.97825       4.11187       5.29109       5.35403       5.82884       5.23439       4.41244
  14  19 3431.3291    3.0877  2.1472 10.9568  0.0000      0.881815  0.0634   0.0546   0.1114    0.1550   0.0000      0.338592   437.1856      -9.76902       4.69326     0.0625130      -4.24698      -4.51186       4.84773       6.42377       6.48504       6.44212       5.90769       5.21637
  14  20 3572.2489    2.4959  3.4915 10.3473  0.0000      0.512128  0.0834   0.0355   0.1464    0.1098   0.0000      0.193305   439.8559      -2.12434       21.5502       2.52205       5.63477       7.86378       6.67365       8.23322       8.43783       8.35689       7.92133       7.09390
  14  21 3713.1217    2.0957  4.8099  9.9868  0.0000      0.413006  0.1016   0.0263   0.1795    0.0908   0.0000      0.124633   439.8741      -24.6383       23.5508      -3.72767      -5.22058      -20.4956       7.71154       10.0901       10.6373       10.3950       9.58174       8.24315
  14  22 3854.5331    1.7612  6.6765  9.7418  0.0000      0.475676  0.1265   0.0200   0.2356    0.0762   0.0000     0.0915144   433.1087      -23.7325       33.8854       4.63037      -2.59167      -15.8866       9.54116       12.1531       12.5040       12.7824       11.4708       10.3061
  14  23 3995.4561    1.4951  9.0270  9.4890  0.0000      0.385602  0.1625   0.0158   0.2956    0.0673   0.0000     0.0785191   437.8967       11.7779       30.1714      -2.90111      -14.1145       15.3989       11.5923       14.8585       15.5551       15.4563       14.4104       12.7331
  14  24 4136.4524    1.2938 11.4247  9.3442 -0.0008      0.125000  0.2079   0.0135   0.3729    0.0631   0.0000     0.0712976   465.7078      -22.8216      -1.82358       8.84049       22.4241       19.6237       14.2246       18.2727       18.9199       18.7233       18.0861       15.5311
  14  25 4278.2465    1.0746 15.0364  9.2781 -0.0000     0.0971219  0.3069   0.0105   0.5018    0.0524   0.0000     0.0761867   409.5669       33.1226       19.5634       2.47502       33.4977       19.6818       18.1756       23.7065       24.8375       25.0277       23.3067       19.9357
  14  26 4419.6692    0.9131 17.9273  9.1508 -0.0001      0.113281  0.3971   0.0085   0.6109    0.0474   0.0000     0.0891427   458.6329      -38.6914       29.0739      -55.1789       37.1930       7.48293       21.8737       27.7484       29.7990       29.1251       27.5781       23.9826
  15   8 1902.3995    0.4687  0.3636  8.9040  0.0000       10.2043  0.0232   0.0188   0.0416    0.0804   0.0000       2.18167   439.0358      -3.37676       14.2282     -0.856623      -1.62563      -1.09078       2.28883       2.58500       2.98935       2.94287       2.70674       2.30135
  15   9 2049.6697    0.6473  0.5024  9.0178  0.0000       6.85462  0.0252   0.0208   0.0475    0.1050   0.0000       1.45810   437.7233       3.26864       12.3774      0.658413      -2.72296       1.15843       2.32169       3.07699       3.01624       3.25568       3.05596       3.17169
  15  10 2195.9134    0.9249  0.7080  8.9785  0.0000       6.33662  0.0309   0.0258   0.0588    0.1822   0.0000       1.02839   437.0559       4.17494       12.6339       1.47344      0.346488      -4.87343       2.75421       3.27906       3.73403       3.44919       3.26274       2.89047
  15  11 2339.5348    1.1556  0.9668  9.3068  0.0000       4.11893  0.0414   0.0287   0.0710    0.2229   0.0000      0.958362   438.4705      -6.17551       4.22061       1.07153      -4.37629      -3.89257       3.19886       3.99527       3.96539       4.10276       3.90245       3.45269
  15  12 2481.0870    1.7015  1.0195  9.4492  0.0000       2.27902  0.0372   0.0397   0.0740    0.3132   0.0000      0.768007   437.6564       2.15979       13.4276       2.46713      -10.4817       4.17864       2.89981       3.81083       3.82280       3.94338       3.56247       3.26573
  15  13 2622.3887    2.1262  0.9772 10.5864  0.0000       3.07611  0.0382   0.0529   0.0726    0.2299   0.0000      0.888102   438.4940      -5.80919       12.3543      0.682536      -1.03661      0.155531       2.98423       4.00276       3.98774       4.17771       3.67045       3.40330
  15  14 2764.1155    2.8111  0.8773 10.4517  0.0000       1.26924  0.0326   0.0720   0.0638    0.3685   0.0000      0.767395   433.2237      -1.20249       16.2262      -8.87879      -2.50645       1.80915       2.94029       3.52995       3.81858       3.73807       3.27725       3.13257
  15  15 2905.7976    3.3104  0.7864 11.7903  0.0000       1.37956  0.0313   0.0904   0.0627    0.1988   0.0000      0.797247   435.9053      -3.48582       15.7727       5.43937      -1.21829       4.08087       2.60859       3.35008       3.66658       3.69178       3.54693       3.01755
  15  16 3047.1263    3.7788  0.9326 11.7358  0.0000       3.52077  0.0370   0.0964   0.0669    0.2929   0.0000      0.994665   440.2426      -2.23341       8.79451      -4.33376       4.94138       6.08235       2.95011       3.67163       3.92808       3.82108       3.45505       3.24304
  15  17 3187.9697    3.8772  1.2553 10.7303  0.0000     -0.181242  0.0431   0.0872   0.0835    0.6547   0.0000      0.766115   438.6511      -5.10487       9.13677       4.29559     0.0574338    -0.0414895       3.18555       4.03932       4.16180       4.21923       3.78605       3.51452
  15  18 3328.7935    3.4779  1.4947 11.2521  0.0002      0.350279  0.0499   0.0725   0.0922    0.2771   0.0000      0.489199   431.1869       6.84770       14.0504       7.26679      -6.98565       4.98671       3.63877       4.70237       5.02898       5.10442       4.48193       4.13069
  15  19 3469.9982    2.8831  2.3501 10.5949 -0.0051      0.490098  0.0629   0.0473   0.1149    0.1859   0.0000      0.266296   437.3708      0.904992       12.8186       12.9107      -1.37561      -5.95868       4.87222       6.10940       6.58566       6.62424       6.15436       5.51763
  15  20 3611.2167    2.3676  3.5201 10.3640  0.0000      0.757190  0.0846   0.0329   0.1445    0.1157   0.0000      0.184439   432.6311      0.700544       4.04967       3.26707       7.65686       1.78563       6.37795       7.86657       8.17510       8.37502       7.93936       7.02365
  15  21 3752.7655    2.0448  5.3032  9.8481  0.0000      0.563740  0.1031   0.0237   0.1868    0.0880   0.0000      0.110749   438.2936      -9.07235       4.20013      -8.20153       6.64724       12.8228       7.48916       9.53236       10.1846       10.0705       9.53667       8.56657
  15  22 3894.3204    1.7248  7.5737  9.5198  0.0000      0.462550  0.1320   0.0179   0.2440    0.0764   0.0000     0.0790111   438.1110       1.04513      -5.60804      -2.64960      -9.40420       16.6466       9.30318       11.8361       12.6274       12.4955       11.6966       10.6673
  15  23 4035.6604    1.4182 10.0748  9.5180  0.0004      0.219182  0.1772   0.0146   0.3214    0.0596   0.0000     0.0724830   440.3379       10.3307       17.6360       18.4610      -3.76127      -26.8770       11.7112       15.1722       15.6303       16.0904       14.8000       13.2283
  15  24 4177.4265    1.1920 12.4758  9.2820  0.0002      0.209099  0.2276   0.0121   0.4106    0.0622   0.0000     0.0755467   452.9768      -14.5913       18.4923       32.0877       20.1700       15.3786       14.1016       18.0066       18.5567       18.7157       17.6303       16.1309
  16   6 1629.5336    0.2270  0.1954  8.9117  0.0000       9.25066  0.0163   0.0128   0.0335    0.0472   0.0000       7.24681   438.5351     -0.475837       13.8990       1.90929      -1.66655      -1.27651       1.71855       2.08211       2.23625       2.16098       1.98288       1.84902
  16   7 1783.2457    0.3348  0.2934  8.9347  0.0000       11.4603  0.0207   0.0148   0.0380    0.0608   0.0000       3.37438   438.2399       1.36398       16.8784      0.818673      -2.45009       2.80272       1.79211       2.43854       2.33849       2.34495       2.19364       2.05290
  16   9 2081.6272    0.6791  0.6561  8.6355  0.0000       5.33708  0.0287   0.0193   0.0548    0.1625   0.0000       1.07650   438.9805      0.679589       11.4686       5.89252      -2.41575       3.53739       2.29243       2.76445       3.06360       3.16118       2.97904       2.60184
  16  10 2228.5016    0.9999  0.7747  8.5780  0.0000       4.95124  0.0423   0.0264   0.0630    0.2948   0.0000      0.919750   436.9640      -1.53195       13.6407       1.59648     -0.511740      -2.34932       4.77945       6.44966       7.04519       6.12955       5.15868       4.37105
  16  11 2372.6737    1.3003  0.9226  9.5109 -0.0010       4.20557  0.0348   0.0315   0.0681    0.2062   0.0000      0.924493   442.8440      0.852946       12.0696       7.50039      -2.15400      -3.31738       2.60374       3.07294       3.36316       3.57042       3.28483       2.89337
  16  12 2514.8122    1.7058  1.0654  9.5287  0.0000       1.48283  0.0421   0.0383   0.0727    0.3312   0.0000      0.754527   438.8857      -1.42925       15.5777       2.69275       4.31551      -2.71987       3.08253       4.43016       4.42871       4.90779       4.74244       3.87474
  16  13 2657.0575    2.2945  1.0277  9.9656  0.0000       4.02721  0.0367   0.0527   0.0713    0.3363   0.0000      0.758005   434.0382      -4.30169       8.22106       5.20761       2.53453      -4.99493       2.79721       3.60005       3.64887       3.70615       3.49266       3.06714
  16  14 2799.4883    2.8695  0.8990 11.1222 -0.0002       1.84778  0.0325   0.0714   0.0677    0.2059   0.0000      0.886076   437.3120       3.02582       15.4339     -0.285121      -3.25282      0.309306       2.56424       3.25968       3.41693       3.58020       3.25654       2.90676
  16  15 2941.7205    3.6172  0.8610 11.3897  0.0000      0.784826  0.0315   0.0907   0.0631    0.2617   0.0000      0.753958   436.9352      0.614508       11.7330       3.51498     -0.791921      -1.25626       2.54621       3.44537       3.48614       3.59744       3.36581       3.11587
  16  16 3083.5296    3.7407  0.9442 11.7971  0.0000       2.25675  0.0364   0.0951   0.0691    0.2905   0.0000      0.855888   443.4855      -4.26358       26.1924       4.95394      -4.60474      -2.37341       2.77793       3.53278       3.67297       3.58671       3.27504       3.11543
  16  17 3224.8513    3.9849  1.2593 10.9825  0.0000      0.232810  0.0444   0.0866   0.0812    0.5398   0.0000      0.703309   440.6389      0.645519       12.8323       2.50815      -4.22798       9.74518       3.25911       4.21707       4.52406       4.63886       4.18479       3.76597
  16  18 3366.3430    3.3516  1.9064 11.0402  0.0000       1.09409  0.0593   0.0622   0.0998    0.2646   0.0000      0.383470   439.0259       6.68612       10.8853       9.84488      -5.42355       2.00720       3.99012       4.98277       5.34839       5.28959       5.07859       4.47343
  16  19 3507.9439    2.7700  2.8227 10.5064  0.0000      0.630375  0.0705   0.0418   0.1227    0.1769   0.0000      0.220329   439.9224      -3.69917       1.18028       2.09076      -4.02210      -1.74896       5.07898       6.59926       6.91100       7.06006       6.64735       5.92409
  16  20 3649.8874    2.2994  4.2027 10.1508  0.0000      0.765905  0.0893   0.0288   0.1586    0.1033   0.0000      0.144401   441.0082       5.30570       6.62473       3.76231      -7.19488       3.93017       6.01655       7.69833       8.27132       8.15382       7.88769       7.15598
  16  21 3791.7684    1.9187  5.9269  9.7802  0.0000      0.423460  0.1106   0.0211   0.1976    0.0818   0.0000     0.0983934   438.3121      -11.5347       5.28117       11.2727      -3.78101      -8.51333       7.21496       9.66560       9.92855       10.0163       9.57757       8.73004
  16  22 3933.6836    1.6203  8.4303  9.4385  0.0000      0.339922  0.1416   0.0157   0.2586    0.0698   0.0000     0.0710648   431.8839      -4.72144       1.83017      -13.0974      -11.6205       2.58857       9.00683       11.7467       12.3211       12.7257       11.7655       10.6303
  16  23 4075.7046    1.3627 10.2258  9.3823  0.0000      0.252208  0.1712   0.0131   0.3256    0.0609   0.0000     0.0692567   455.5720      -30.1965      -2.67279      -22.3668       6.79472       21.9491       10.6576       13.7180       14.3130       14.7838       14.2329       12.6121
  16  24 4217.8640    1.1750 14.3386  9.2531 -0.0012      0.257319  0.2677   0.0104   0.4347    0.0547   0.0000     0.0700205   424.3944      -14.6054       21.4615       45.1981       6.13985     -0.419178       14.4922       18.5929       19.9016       19.8132       19.2262       17.4892
  16  25 4360.4581    0.9270 16.1464  9.3119 -0.0064      0.164170  0.3470   0.0086   0.5388    0.0442   0.0000     0.0917070   423.2592      -10.0625       13.8365       22.4774       30.7373      -14.9001       17.4322       22.3016       23.7809       23.8257       22.7500       20.4272
  17   4 1318.0396    0.1082  0.0899  8.9341  0.0000       32.5076  0.0200   0.0109   0.0266    0.0368   0.0000       48.9833   439.1673     -0.209012       17.8248      -2.36228      -3.28488      0.618076       1.82955       2.13043       2.68297       2.64192       2.33427       2.10855
  17   6 1657.0733    0.2461  0.2077  8.8513 -0.0003       18.5450  0.0175   0.0124   0.0305    0.0479   0.0000       6.49901   438.0555      -2.65426       14.1636      0.384501    0.00932141      0.924871       1.31243       1.86696       2.05709       1.88058       2.26021       1.81541
  17   7 1811.9923    0.3858  0.3083  8.7698  0.0000       7.08101  0.0179   0.0159   0.0398    0.0662   0.0000       2.47039   434.8357      0.506206       14.7323      0.216794      0.422038     -0.258632       1.70289       2.08831       2.23190       1.94617       2.05043       1.80581
  17   8 1963.3462    0.5279  0.5235  8.8135  0.0000       9.30082  0.0248   0.0169   0.0501    0.0949   0.0000       1.55535   440.3453      0.332485       17.4719       2.64141      -2.06974       4.12067       1.96826       2.30449       2.65270       2.41132       2.53270       2.28568
  17   9 2113.0317    0.7378  0.6587  8.8876  0.0000       6.18212  0.0289   0.0201   0.0526    0.1415   0.0000       1.08677   438.1962      -1.02610       12.0766       2.80881      -1.71271      -1.61885       2.34041       2.85773       2.82880       2.70300       2.77580       2.72508
  17  10 2260.4151    0.9997  0.8763  9.0977  0.0004       5.38975  0.0338   0.0240   0.0631    0.1849   0.0000      0.912233   435.8573     -0.168262       11.2576       2.40419      -9.98077      -3.60912       2.45915       3.15650       3.43628       3.14333       3.22795       2.96765
  17  11 2405.0440    1.4230  1.0648  9.1978  0.0000       3.16798  0.0383   0.0315   0.0705    0.3060   0.0000      0.803122   442.3737      -1.39850       12.0213      -1.08061      -3.32720      -4.77810       2.48121       3.06600       3.59097       3.61106       3.28907       2.99853
  17  12 2548.0836    1.9049  0.9918 10.1496  0.0000       2.02711  0.0373   0.0437   0.0657    0.2429   0.0000      0.775970   436.2244      -3.33613       3.44854       3.03112      -2.31012       2.40405       2.48585       3.04985       3.51589       3.45044       3.40273       3.09112
  17  13 2691.1075    2.4073  0.9541 10.2484  0.0000       2.81557  0.0335   0.0543   0.0640    0.2930   0.0000      0.706240   440.6372      -2.23689       10.3516      -2.60354      -7.82254      -6.03586       2.37542       2.98453       3.21568       3.27128       3.07335       2.73431
  17  14 2834.3208    3.0928  0.8871 10.7822  0.0000       2.02058  0.0300   0.0733   0.0636    0.2690   0.0000      0.765193   438.1718      -3.41060       11.3256      -3.04285     -0.403041      -7.37841       2.23916       2.79695       3.05402       3.10081       3.00410       2.67497
  17  15 2977.2244    3.5280  1.0053 11.3540  0.0000       1.65369  0.0355   0.0790   0.0679    0.2550   0.0000      0.742290   439.7602      0.885516       14.6141       3.76342      -12.8234     -0.342005       2.38235       3.13878       3.10539       3.37508       3.17376       2.85518
  17  16 3119.3070    3.8940  1.0744 11.3294 -0.0010       1.02722  0.0367   0.0891   0.0726    0.3835   0.0000      0.716416   438.7799       2.01875       13.8642     -0.537026      0.149340       6.12118       2.66781       3.36505       3.80607       3.99846       3.69975       3.34117
  17  17 3261.4336    3.6624  1.3156 11.7450  0.0005       2.63199  0.0490   0.0813   0.0829    0.2610   0.0000      0.691880   440.7129       4.42818       10.5376       3.81017       3.26246       1.19813       2.99463       3.93104       4.22978       4.36087       3.97294       3.75823
  17  18 3403.4639    3.2272  2.0399 10.9608  0.0000       1.24594  0.0559   0.0573   0.1060    0.2357   0.0000      0.380334   442.5493       3.26503       11.7174      0.591455      -1.81050       4.72310       3.69331       4.52612       4.80781       4.93720       4.92941       4.34811
  17  19 3545.5341    2.6722  3.3326 10.2697  0.0000      0.669439  0.0743   0.0362   0.1316    0.1554   0.0000      0.175863   434.8072       2.44082       9.68075       5.14193      0.115789       6.21919       4.83007       6.31471       6.55716       6.76658       6.36753       5.74145
  17  20 3687.9291    2.2231  4.8897  9.9119  0.0003      0.569449  0.0910   0.0254   0.1727    0.0991   0.0000      0.112454   435.4463      -2.96823       10.8948      0.750296       4.79443       1.54972       5.92584       7.62145       7.95299       8.07982       7.69715       7.07209
  17  21 3829.9572    1.8336  6.5492  9.7007  0.0001      0.271409  0.1143   0.0188   0.2093    0.0720   0.0000     0.0863958   439.6103      -16.7676       20.8396      -1.29172     -0.302185       2.46353       7.27052       9.11059       9.77686       9.67270       9.34015       8.77487
  17  22 3972.6381    1.5617  9.0242  9.4044  0.0000      0.302227  0.1462   0.0144   0.2708    0.0623   0.0000     0.0662882   437.2960      -22.8446       31.7716      -3.61604      -18.3937      -13.8642       8.71133       11.3647       11.9892       12.2898       11.7448       10.7618
  17  23 4115.4707    1.2955 11.6649  9.3304 -0.0009      0.380380  0.1977   0.0119   0.3528    0.0557   0.0000     0.0678705   430.7298      -14.4809       56.7640       15.3091      -13.2930       15.6149       10.8972       14.1461       14.8579       15.4284       14.3488       13.4474
  17  24 4257.8242    1.1031 15.2971  9.2326 -0.0011      0.215394  0.2834   0.0091   0.4581    0.0490   0.0000     0.0774074   453.1771      -19.7364       23.1748       19.9711      -30.8879      -15.1530       13.8900       17.8061       19.1065       19.3029       18.5971       17.1163
  18   5 1518.7273    0.1653  0.1091  8.8439  0.0000       35.4629  0.0185   0.0127   0.0247    0.0408   0.0000       18.7738   439.2384      -1.20713       17.0545   -0.00984905      -3.82513      0.596305       1.60889       1.50636       1.68275       2.22461       2.05775       1.63765
  18   7 1840.0188    0.3781  0.4283  8.8531  0.0000       14.0644  0.0296   0.0134   0.0455    0.0644   0.0000       2.54139   439.0951      0.923583       13.2448     -0.367382     -0.969217       1.29436       2.60364       3.99367       4.30005       4.33793       3.78873       3.10221
  18   8 1992.8983    0.5735  0.5865  8.7613 -0.0005       7.43062  0.0250   0.0165   0.0509    0.1003   0.0000       1.33573   437.0897       1.17375       13.9358    -0.0311378     -0.672045      -4.39637       1.77429       2.18894       2.53093       2.60366       2.23773       2.29260
  18   9 2143.8034    0.8196  0.6684  8.9627  0.0000       7.87806  0.0272   0.0216   0.0531    0.1395   0.0000       1.12489   436.3006     -0.519390       16.9247     -0.445490      -3.96498     -0.456010       1.77111       2.30811       2.58155       2.65596       2.53518       2.36491
  18  10 2291.6932    1.0798  0.9547  9.0716  0.0000       2.59113  0.0329   0.0247   0.0698    0.2200   0.0000      0.848953   440.6030      -5.23882       15.1943       1.51573      0.231737     -0.498455       2.26655       2.85848       3.25995       3.44620       3.28190       2.95502
  18  11 2436.9038    1.5029  1.1098  8.0077  0.0000       2.82851  0.0374   0.0310   0.0697    0.9402   0.0000      0.701787   432.1832      -1.28141       9.93718       1.02892      -1.82653      -1.93994       2.49156       3.03872       3.25245       3.49153       3.36618       3.11697
  18  12 2580.9012    1.9908  0.9543 10.4876  0.0000       3.05005  0.0328   0.0464   0.0655    0.1878   0.0000      0.827385   435.0383      0.880325       16.0736       1.96211       3.77386      -6.12776       2.24235       2.58670       2.78050       3.17630       2.93310       2.61403
  18  13 2724.6964    2.5211  0.9632 10.6155  0.0000       1.21163  0.0348   0.0554   0.0624    0.2408   0.0000      0.770809   436.5808      -2.68768       9.77558      -1.39312       4.83829       1.08078       2.21767       2.73928       2.88684       2.91397       2.83823       2.63518
  18  14 2868.6718    3.4729  0.7845  9.9020  0.0004       1.66623  0.0267   0.0828   0.0530    0.6065   0.0000      0.630778   438.1286     -0.644282       10.9110      -2.60123       3.70966      -2.91610       1.98099       2.52918       2.87741       2.71359       2.62880       2.81394
  18  15 3012.1256    3.8410  0.9204 11.4192  0.0000       1.38718  0.0311   0.0873   0.0626    0.2600   0.0000      0.708776   437.8157       4.36373       14.2645       4.74957     -0.475279     -0.738460       2.06378       2.55253       2.84284       2.94234       2.71521       2.51192
  18  16 3154.9155    3.8539  1.2917 11.3226  0.0001       2.44475  0.0436   0.0747   0.0737    0.2485   0.0000      0.603770   436.8178      -3.37191       15.2592       3.50953      -4.25283      -6.16935       2.67205       3.66955       3.82253       3.98792       3.81082       3.49816
  18  17 3297.3647    3.5196  1.4653 11.5352  0.0000       1.35512  0.0484   0.0688   0.0832    0.2169   0.0000      0.622817   439.1460       4.01452       17.7692      -3.94286      -2.18244       1.31870       2.90434       3.71531       4.01193       4.18467       3.86914       3.61940
  18  18 3439.9203    3.0157  2.2507 10.7636  0.0012      0.622680  0.0577   0.0480   0.1063    0.1995   0.0000      0.334001   433.9294       3.26792      -2.97133       7.03595       3.41773      -2.75303       3.49564       4.44755       4.85738       4.91034       4.79845       4.49340
  18  19 3582.5201    2.5223  3.5807 10.2547  0.0000      0.146654  0.0762   0.0320   0.1367    0.1336   0.0000      0.156752   440.9554      -1.21032       10.0552      0.558040      -3.94247      -4.95401       4.50528       5.89275       6.05385       6.40110       6.01419       5.78899
  18  20 3725.3890    2.1012  5.0221  9.8648  0.0000      0.533515  0.0968   0.0230   0.1670    0.0945   0.0000      0.105396   438.1365       6.67571       21.0273      -4.29362       2.47666      -4.90533       5.63657       7.45687       7.55032       8.34782       7.92931       7.27335
  18  21 3868.2490    1.7776  7.4316  9.4711  0.0000      0.288432  0.1217   0.0164   0.2188    0.0704   0.0000     0.0725692   430.1748       8.62249       6.71389      -4.64109      -1.71686      -5.10144       7.25871       9.42593       9.84196       10.2841       9.93038       9.31456
  18  22 4011.1419    1.4836  9.8294  9.3056  0.0000      0.291724  0.1578   0.0130   0.2806    0.0606   0.0000     0.0648425   459.6248    -0.0974722       10.2870       5.03110       4.85349      0.604593       8.67657       11.3125       12.1067       12.4570       12.1314       11.1597
  18  23 4153.8693    1.2744 12.9436  9.2403 -0.0002      0.177987  0.2141   0.0106   0.3727    0.0544   0.0000     0.0645527   450.7237      -23.5904       25.5205      -24.2101       3.87033       2.07829       10.8566       14.1500       15.2672       15.4797       14.8732       13.7172
  18  24 4296.9137    1.0627 15.1259  9.2249  0.0006      0.116623  0.2828   0.0087   0.4539    0.0471   0.0000     0.0755936   420.5426       4.31341      -2.67026       8.36039       11.4210       21.4773       13.1956       16.9924       18.4262       18.8160       17.9630       16.7609
  19   5 1543.0460    0.2000  0.1444  8.8169  0.0000       23.8939  0.0163   0.0114   0.0253    0.0411   0.0000       11.7711   438.3481     -0.871828       17.1588    -0.0354616      -2.12761      0.885079       1.17247       1.29470       1.55381       1.50775       1.46393       1.40825
  19   6 1709.3872    0.2858  0.3166  8.7759  0.0000       10.4098  0.0201   0.0117   0.0400    0.0560   0.0000       3.68699   438.1264      -1.70541       16.4683     -0.652668      -1.90911     -0.107115       1.41091       1.77696       1.85590       1.95865       1.86815       1.69765
  19   7 1867.3012    0.4309  0.4412  8.7310  0.0000       5.95937  0.0214   0.0147   0.0486    0.0776   0.0000       1.84152   439.9435      -2.74158       14.7691       2.49650      -4.38916      -1.17900       1.66388       1.85454       2.24942       2.56186       2.45552       2.03334
  19   8 2021.7998    0.6072  0.5989  8.9555  0.0000       6.54335  0.0270   0.0167   0.0473    0.0992   0.0000       1.26772   435.8176     -0.252731       17.6112      -1.75174     -0.639958       2.56759       1.83233       2.26733       2.46712       2.57738       2.43249       2.27620
  19   9 2173.8724    0.8546  0.6949  9.0738  0.0000       6.34617  0.0281   0.0213   0.0507    0.1308   0.0000       1.08825   438.2091      -2.24379       15.1268       1.93230      -4.81226    0.00463828       1.78103       2.45702       2.36596       2.54261       2.48551       2.26864
  19  10 2322.3674    1.2133  0.8731  9.3906  0.0000       3.47536  0.0306   0.0275   0.0593    0.1832   0.0000      0.808232   441.5865       1.63186       11.1612       1.06361      -4.46011     -0.410025       2.04988       2.63254       2.82960       2.99164       2.84942       2.52930
  19  11 2468.2138    1.6621  1.1039  8.4136  0.0000       4.07417  0.0363   0.0338   0.0688    0.7693   0.0000      0.708138   439.2608       6.04831       9.16169       1.33684      -3.31942      0.527966       2.22973       2.63100       3.00764       3.12902       2.98243       2.67097
  19  12 2613.1093    2.1595  1.0252  9.7953  0.0000       2.36399  0.0347   0.0451   0.0644    0.3973   0.0000      0.728410   441.1274     -0.388034       12.6066      -1.49735      0.822555      0.900261       2.18875       2.83153       2.96246       2.99397       2.84068       2.63687
  19  13 2757.9369    2.7230  0.9823 10.6453  0.0002       1.44227  0.0322   0.0586   0.0625    0.2615   0.0000      0.702626   434.6325      -1.99465       11.7008       4.04539      -4.38651       1.58738       2.02451       2.59660       2.81318       2.89740       2.87790       2.70598
  19  14 2902.5232    3.4205  0.7659 11.6252  0.0000       2.67262  0.0269   0.0816   0.0527    0.1759   0.0000      0.751457   439.6836       1.50105       15.0282       1.46491      -1.24567       3.69224       1.89030       2.36683       2.56384       2.62244       2.35095       2.31884
  19  15 3046.5102    3.9316  0.9687 11.4702  0.0000       1.54517  0.0315   0.0861   0.0659    0.2512   0.0000      0.828283   437.0557       1.46167       6.24966       4.60967      -3.83168       3.14359       2.09981       2.71428       2.93468       3.04142       2.90864       2.55927
  19  16 3189.7530    3.7996  1.2446 11.3740  0.0000      0.456927  0.0410   0.0742   0.0748    0.2797   0.0000      0.682282   437.3326      -4.02071       10.2514      -4.27853     -0.889030      -2.19437       2.61047       3.61150       3.83730       4.17186       3.90777       3.58974
  19  17 3332.8519    3.4406  1.6694 11.1536  0.0000      0.635162  0.0501   0.0587   0.0802    0.1950   0.0000      0.388829   439.5750     -0.880956       17.5042      -1.43859       3.94513      -2.35904       2.91294       3.78547       4.05839       4.10534       3.89114       3.76092
  19  18 3476.1747    2.9148  2.3410 11.1096  0.0000       1.02256  0.0604   0.0453   0.1057    0.1294   0.0000      0.298553   437.0526      0.655063       5.99714      -1.75062       3.33541     -0.405682       3.43972       4.36527       4.69419       4.89695       4.62120       4.31423
  19  19 3619.4053    2.3905  3.8525 10.1396  0.0000      0.718956  0.0800   0.0286   0.1358    0.1173   0.0000      0.147976   442.6619      -3.75655       10.8900      -1.82419      -1.84512      0.726042       4.57636       5.54780       6.25083       6.47074       6.27621       5.81930
  19  20 3762.7823    2.0059  5.8855  9.7020  0.0000      0.601546  0.0993   0.0200   0.1836    0.0823   0.0000     0.0900017   435.5384       9.48824       5.99391       2.65050      -15.6247       4.92294       5.62194       7.33636       7.79407       8.02902       7.85058       7.32643
  19  21 3905.9124    1.7066  7.7236  9.4056  0.0000      0.259574  0.1256   0.0152   0.2153    0.0685   0.0000     0.0698738   435.1476      -9.41626      0.207311       3.56687      -3.78318      -4.18071       6.91093       9.05714       9.63502       10.1553       9.67480       9.03696
  19  22 4049.2754    1.4135 10.5715  9.2477  0.0000      0.262561  0.1650   0.0117   0.2941    0.0580   0.0000     0.0612902   438.7813      -16.1811       14.7830       5.06705      -35.4176       2.94057       8.56423       11.1594       11.9558       12.1918       12.1062       11.0901
  19  23 4192.5894    1.2003 13.0864  9.3001 -0.0005      0.199233  0.2194   0.0098   0.3761    0.0484   0.0000     0.0666558   445.2048      -34.0648       15.1756       6.30366       15.2569       1.71569       10.5972       13.5767       14.7284       15.2786       14.7647       13.5579
  19  24 4335.6210    0.9712 15.6822  9.2363 -0.0003      0.169663  0.3025   0.0077   0.4767    0.0430   0.0000     0.0851612   433.2335       11.9882      -36.1188      -12.5313       25.6930       12.0307       12.9365       16.9649       18.2470       18.9507       18.4234       17.1905
  20   6 1734.2064    0.3009  0.2870  8.8172  0.0000       18.8043  0.0173   0.0123   0.0360    0.0512   0.0000       4.08718   437.5602     -0.550752       16.5608     -0.932117      -3.08171      -1.16959       1.24356       1.66654       1.67746       1.90500       1.93659       1.54894
  20   7 1893.9674    0.4604  0.4378  8.8378  0.0000       12.1189  0.0194   0.0148   0.0431    0.0658   0.0000       1.81878   436.8507     0.0598422       11.6454      0.484691      0.937232    -0.0415904       1.35667       1.63724       1.74980       1.95281       1.89880       1.64736
  20   8 2050.0880    0.6816  0.6182  8.5560  0.0000       6.38941  0.0225   0.0179   0.0493    0.1239   0.0000       1.01631   438.4435      0.990022       14.3842    -0.0327392      -4.28377       3.50887       1.51987       1.93411       2.10825       2.19771       2.05231       1.96077
  20   9 2203.2289    0.9235  0.7924  9.0755  0.0000       6.60435  0.0294   0.0223   0.0570    0.1610   0.0000      0.956517   435.8044     -0.255595       15.5408      0.337915      -4.20586       2.72051       1.76869       2.45881       2.48269       2.59441       2.52192       2.52041
  20  10 2352.5210    1.2952  0.9857  8.6587  0.0000       3.96640  0.0329   0.0267   0.0603    0.3364   0.0000      0.699207   435.9743      -1.33855       14.3336       2.83912      -2.92420      0.660335       1.86193       2.45387       2.58770       2.72894       2.59162       2.43787
  20  11 2499.0760    1.7214  1.0621  9.8838  0.0000       4.90033  0.0372   0.0363   0.0652    0.2372   0.0000      0.824039   441.3543      0.840519       14.9418      -1.63737       6.17523      0.506797       2.09561       2.54507       2.81381       2.84186       2.80815       2.73484
  20  12 2644.8446    2.2567  0.9263 10.4844  0.0000       1.62913  0.0326   0.0482   0.0576    0.2180   0.0000      0.734076   441.1303      -1.87691       16.0602      -2.78063      -8.56184       2.02119       1.88370       2.46823       2.53252       2.68292       2.71537       2.55828
  20  13 2790.7116    2.8973  0.9642 11.1068  0.0000       2.99757  0.0322   0.0624   0.0610    0.1907   0.0000      0.740214   437.1468      -3.97876       18.4602       5.11145      -4.57869     0.0658816       2.01446       2.68095       2.80903       2.86045       2.72938       2.42771
  20  14 2935.9481    3.6165  0.8656 11.2348  0.0000       1.68009  0.0289   0.0785   0.0540    0.2226   0.0000      0.767777   441.9493      -2.79852       11.7897      -5.03976      0.217004     -0.599805       1.82698       2.39223       2.61961       2.66731       2.45219       2.34976
  20  15 3080.3684    3.8060  1.0405 10.9785  0.0000      0.725558  0.0337   0.0769   0.0623    0.3665   0.0000      0.657975   435.8584       1.45821       8.56086     -0.537593      0.650893      0.631349       1.96567       2.49145       2.52043       2.71654       2.62049       2.60900
  20  16 3224.4067    3.7858  1.3313 11.5057  0.0000       1.06904  0.0390   0.0701   0.0779    0.1723   0.0000      0.694965   432.9835       4.68031       13.3215      0.168676     -0.222781     -0.155672       2.14116       2.72189       2.83866       3.02171       2.90859       2.73663
  20  17 3367.9186    3.2940  1.8735 11.1121  0.0000     -0.636706  0.0490   0.0519   0.0868    0.1361   0.0000      0.359138   438.0059      -1.53657       8.18431       2.83248     -0.725351      -4.61327       2.82591       3.58901       3.87127       4.00392       3.94862       3.65485
  20  18 3511.8356    2.8086  2.9599 10.2794  0.0000      0.663974  0.0613   0.0356   0.1160    0.1315   0.0000      0.161759   436.2844      -3.67248       18.3029       2.78113      -3.15290      0.124518       3.38135       4.36509       4.56207       4.82630       4.75231       4.36626
  20  19 3655.6615    2.3131  4.4760 10.1853  0.0000      0.494039  0.0831   0.0257   0.1478    0.0881   0.0000      0.117349   439.8315       2.63226       29.6004      -2.96474      -4.94501      -3.83297       4.57509       5.91264       6.37509       6.56426       6.55552       6.10923
  20  20 3799.4798    1.9421  6.2244  9.6037  0.0000      0.516502  0.1003   0.0181   0.1822    0.0745   0.0000     0.0775775   438.2267       2.41206       12.0459       16.0424      0.424295      -8.52033       5.39182       7.08169       7.51106       8.08038       7.81071       7.07817
  20  21 3943.3462    1.5886  8.4458  9.5138  0.0000      0.375093  0.1305   0.0139   0.2440    0.0551   0.0000     0.0701824   439.0931       2.31659       21.4870      -11.2352      -2.76156      -14.2760       6.78246       8.92300       9.47194       10.0473       9.36993       9.06444
  20  22 4086.8499    1.3917 11.2077  9.2165  0.0000      0.219556  0.1687   0.0110   0.3060    0.0544   0.0000     0.0597256   427.0662      -13.8685       3.05753       1.79896      -8.81542      -8.05025       8.33531       10.7632       11.6991       12.0181       11.5927       10.8000
  20  23 4230.5986    1.1179 14.3059  9.2578  0.0000      0.181740  0.2507   0.0084   0.4033    0.0441   0.0000     0.0701356   440.4302      -9.36894       21.9191      -5.44691       25.0754      -7.76881       10.4444       13.7070       14.8210       15.2610       14.9006       14.0737
  20  24 4374.4938    0.9712 17.6592  9.1253  0.0023      0.182358  0.3313   0.0070   0.4950    0.0406   0.0000     0.0775600   453.5451      0.976552       21.3885       10.7830       3.99003      -40.4300       12.7484       16.9073       18.1395       18.8670       18.3769       17.3375
  21   5 1589.2952    0.2062  0.1961  8.8532  0.0000       23.7905  0.0194   0.0105   0.0313    0.0395   0.0000       8.97450   438.1431      0.356403       20.2314      -3.09283     -0.631708      0.552100      0.914123       1.77925       1.15626       1.93471       1.55002       1.56590
  21   6 1758.2433    0.3414  0.3120  8.8020  0.0000       18.0496  0.0163   0.0127   0.0356    0.0530   0.0000       3.24797   437.1637       2.46769       17.5824     -0.200358      -3.53443     -0.113428       1.10748       1.42520       1.65577       1.64994       1.75339       1.43758
  21   7 1919.8562    0.4755  0.5062  8.7921  0.0000       7.37143  0.0235   0.0141   0.0457    0.0789   0.0000       1.65770   438.4380      -1.88911       13.8885      -4.99379     -0.761945      -2.91333       1.69740       2.35102       2.53851       2.68947       2.47309       2.37492
  21   8 2077.8285    0.7337  0.5509  8.8345  0.0000       6.52615  0.0217   0.0194   0.0429    0.1150   0.0000       1.05133   441.9626      -2.45302       14.6885       4.28189      -4.09562      -1.77573       1.40587       1.62772       1.82908       1.89409       1.83168       1.66983
  21   9 2231.9846    0.9687  0.8288  8.8925  0.0002       5.58339  0.0287   0.0217   0.0558    0.1851   0.0000      0.949756   439.7651       3.55640       15.7476      -1.09750      -3.96383     0.0778721       1.70312       2.12339       2.27667       2.36903       2.32587       2.12394
  21  10 2382.0080    1.3634  1.0331  9.2672  0.0000       4.25485  0.0320   0.0278   0.0659    0.2128   0.0000      0.799363   436.0212     -0.861078       13.9659       2.39525      -1.63930      0.644314       1.80216       2.28311       2.54151       2.61852       2.61139       2.40311
  21  11 2529.3344    1.7976  1.0633  9.7458 -0.0002       1.87793  0.0359   0.0357   0.0600    0.2562   0.0000      0.740822   441.6721      -2.48936       18.7356      -1.07465      -3.65633       1.29348       2.09436       2.48068       2.77676       2.98461       2.99909       2.70788
  21  12 2676.1785    2.4320  0.9573 10.0793  0.0003       1.36114  0.0321   0.0493   0.0557    0.3280   0.0000      0.739699   440.2378      -3.70363       12.0209       4.72811      -2.35147     0.0617192       1.79834       2.33776       2.50514       2.58139       2.61808       2.32924
  21  13 2822.9000    3.0372  0.9930 10.6763  0.0000      0.622033  0.0311   0.0622   0.0609    0.3162   0.0000      0.659449   436.5529      -1.30149       13.0866      -2.49585      -3.88408      -1.57946       1.83282       2.36236       2.48742       2.63112       2.61277       2.47312
  21  14 2968.9159    3.7659  0.8743 11.1506  0.0000       2.21770  0.0279   0.0801   0.0542    0.2488   0.0000      0.643823   438.9226    -0.0882832       16.9896      -1.98093      -3.30889     -0.776866       1.64363       2.17649       2.26045       2.41817       2.38441       2.19695
  21  15 3113.8800    4.0196  0.9635 11.8415  0.0000      0.983781  0.0325   0.0833   0.0563    0.1981   0.0000      0.992647   436.1996    -0.0661899       13.4430       4.08884      -1.27946      -1.86812       1.74073       2.25421       2.44175       2.53284       2.40728       2.40886
  21  16 3258.3589    3.6582  1.3918 11.3559  0.0000      -1.01282  0.0411   0.0655   0.0725    0.2091   0.0000      0.538836   440.0214       2.71270       11.7750       7.80406      0.457092       2.67387       2.14685       2.81976       2.98142       3.11036       3.07191       2.80788
  21  17 3402.9048    3.1421  2.0280 11.2839 -0.0002      0.652843  0.0518   0.0471   0.0927    0.1072   0.0000      0.280697   442.9302       2.10336       14.6136       2.01321       7.46886       4.12672       2.78436       3.58335       3.86314       4.08934       4.17410       3.91030
  21  18 3547.0986    2.6334  3.2855 10.3443  0.0000      0.423246  0.0650   0.0311   0.1196    0.1019   0.0000      0.175537   445.1032     -0.657520       8.67023       2.70752       1.44577      0.136258       3.34314       4.49874       4.70124       4.96478       4.81735       4.46541
  21  19 3691.4975    2.2003  4.7410 10.0201  0.0000      0.221820  0.0844   0.0227   0.1499    0.0811   0.0000      0.108106   441.1535      -13.5014       8.36015       1.31848       6.02292       9.37967       4.34767       5.70665       6.05175       6.52879       6.47374       5.94916
  21  20 3835.7173    1.8495  6.8984  9.5970  0.0000      0.354080  0.1079   0.0163   0.1907    0.0629   0.0000     0.0712175   429.0532      -5.07006       17.8980      -8.23011      -8.99280       3.99666       5.51206       6.91544       7.64358       7.90641       7.70417       7.29029
  21  21 3979.9706    1.5551  9.2827  9.4336  0.0000      0.251918  0.1379   0.0125   0.2504    0.0512   0.0000     0.0616068   428.0797      -1.82450       39.7302       10.2662      -5.29837       5.12538       6.86348       8.93384       9.84596       9.97809       9.93991       9.35325
  21  22 4124.2548    1.3073 11.5609  9.3314 -0.0004      0.256680  0.1807   0.0100   0.3119    0.0458   0.0000     0.0642155   439.8671       37.8241       11.2753      -15.9457      -2.53407       9.15920       8.03797       10.3658       11.2760       11.7603       11.5286       10.8028
  21  23 4267.9858    1.1047 15.2876  9.2525  0.0000      0.132925  0.2617   0.0077   0.4190    0.0406   0.0000     0.0698310   443.4933       1.15925      -8.09598      -5.77550      -2.89421      0.634611       10.4768       13.6623       14.8339       15.5427       14.8882       14.4194
  22   4 1429.1262    0.1161  0.1548  8.8408  0.0000       2.39532  0.0240   0.0080   0.0437    0.0354   0.0000       27.9179   439.9233     -0.783838       18.4506       1.53886      -3.86082     -0.236477       2.02862       2.31969       1.46009       2.11453       2.37406       1.95858
  22   5 1611.3370    0.2368  0.2012  8.8983  0.0000       13.2513  0.0169   0.0114   0.0304    0.0407   0.0000       6.36655   438.9562     -0.405207       18.6460      -2.57524      -4.09309     -0.465710       1.30114       1.90783       2.06819       2.30108       1.96753       1.85814
  22   6 1781.5592    0.3530  0.3732  8.7696  0.0000       13.6108  0.0194   0.0123   0.0433    0.0586   0.0000       2.71957   441.6460      -1.52268       15.5102      0.189340     -0.996395       1.26464       1.42940       1.70031       1.66462       1.81282       1.76645       1.68718
  22   7 1945.1080    0.5606  0.5423  8.7274 -0.0003       6.79934  0.0207   0.0153   0.0467    0.0902   0.0000       1.28322   438.1260      -4.17218       14.6704       3.63799      -1.31441       1.13657       1.31145       1.67005       2.01884       2.12665       2.09955       2.02609
  22   8 2104.7968    0.7301  0.7134  8.8755  0.0000       6.84632  0.0266   0.0172   0.0510    0.1197   0.0000       1.04814   439.0944       1.90605       18.4365     0.0756357     -0.538970      -2.02340       1.65016       1.98011       2.07027       2.37861       2.22503       2.10054
  22   9 2260.1227    1.0520  0.7932  9.1731 -0.0002       6.54350  0.0261   0.0235   0.0541    0.1551   0.0000      0.939253   436.6550      -6.22586       16.1940       3.23378       1.24842     -0.170879       1.53214       1.88371       2.01280       2.08458       2.11863       2.18314
  22  10 2410.8648    1.4905  1.0551  9.5303  0.0000       2.36551  0.0335   0.0298   0.0648    0.2396   0.0000      0.754680   439.9924      0.639181       13.7521      -3.70129      -1.92290       1.92935       1.74941       2.46386       2.45695       2.57864       2.55718       2.50669
  22  11 2559.2120    1.9779  0.9705  9.6777  0.0000       1.92132  0.0317   0.0394   0.0573    0.2931   0.0000      0.651705   439.1835      -3.89006       11.7355      -1.95757      -2.99043       1.66467       1.77790       2.22246       2.56417       2.73494       2.69073       2.58589
  22  12 2707.1508    2.5217  0.9566 10.7782  0.0000       2.89382  0.0310   0.0517   0.0576    0.2110   0.0000      0.706624   435.9025      -5.27771       15.1105      -1.25832      -6.05771     -0.957163       1.83527       2.36070       2.62879       2.71496       2.59017       2.49451
  22  13 2854.7032    3.2480  0.9471 10.3351  0.0000       1.80597  0.0301   0.0638   0.0549    0.4199   0.0000      0.644180   438.0507      -3.75765       15.0985     -0.522684       2.72868       4.47992       1.71725       2.15947       2.20487       2.33710       2.37809       2.28831
  22  14 3001.3756    3.7292  0.9555 11.6067  0.0000       2.46472  0.0302   0.0758   0.0575    0.2034   0.0000      0.738552   440.2016      0.161370       17.9834     -0.309832      -1.40234      -1.09296       1.73049       2.11132       2.31892       2.63219       2.59192       2.45937
  22  15 3146.9577    3.9958  1.2411 11.3020  0.0000       1.04580  0.0360   0.0733   0.0687    0.2741   0.0000      0.663961   439.3477      -3.78484       13.8550       4.52051     0.0669989      0.513785       1.87172       2.31384       2.57918       2.74277       2.62034       2.52029
  22  16 3292.1435    3.6664  1.3864 11.4248 -0.0003      0.569460  0.0417   0.0633   0.0694    0.1948   0.0000      0.525799   438.0547      -6.87608       9.71542       1.24531      -2.60314      -2.01403       2.07257       2.67203       2.89012       3.02652       2.88707       2.80076
  22  17 3437.2204    3.0447  2.1523 11.0785  0.0001      0.944638  0.0513   0.0422   0.0899    0.0948   0.0000      0.274768   436.9811     -0.793195       11.0406       7.71150      -1.41208     -0.492206       2.55720       3.36158       3.65715       3.80447       3.67231       3.47621
  22  18 3582.2521    2.4851  3.5707 10.3681  0.0000      0.811283  0.0675   0.0276   0.1222    0.0795   0.0000      0.157259   439.7093      -2.99112       6.77729      -4.54759      0.994873       2.48414       3.41304       4.42094       4.79614       4.98257       4.90656       4.67758
  22  19 3726.8878    2.0915  4.9872 10.1127  0.0000      0.374796  0.0871   0.0210   0.1554    0.0697   0.0000      0.111460   433.3366      0.933264       16.8691       3.08752       1.39354       1.18097       4.37266       5.53281       6.14138       6.36986       6.45301       6.19759
  22  20 3871.8142    1.7436  6.9114  9.6421  0.0000      0.398895  0.1063   0.0152   0.1955    0.0589   0.0000     0.0742799   437.1038      -12.5466       22.1312       17.2761      -9.24317       2.97708       5.16473       6.74354       7.19701       7.45129       7.42257       7.17130
  22  21 4016.6552    1.4715 10.0400  9.4049  0.0000      0.267866  0.1489   0.0113   0.2671    0.0487   0.0000     0.0620078   442.5040      -18.8595       9.77872       9.71923       1.88422       11.4524       6.73368       8.77561       9.56035       9.84499       9.82214       9.25177
  22  22 4161.1531    1.2369 13.1457  9.3397  0.0000      0.226784  0.2135   0.0088   0.3456    0.0420   0.0000     0.0644768   440.9646       3.33041       8.00091      -10.1237      -16.5262       3.41521       8.54768       11.0880       12.2597       12.6046       12.5177       11.7584
  22  23 4306.0122    1.0039 15.1174  9.2880 -0.0009      0.188370  0.2711   0.0073   0.4165    0.0387   0.0000     0.0814002   433.9764     -0.414573      0.296655      -6.73442       26.5790       26.3137       9.97707       13.0207       14.3414       14.9064       14.5183       13.6237
  23   3 1252.2336    0.0919  0.0582  8.9909  0.0000       53.9966  0.0192   0.0099   0.0174    0.0315   0.0000       90.9676   439.0007       1.23707       17.3423     -0.554452      0.144352       1.15975       1.23951       1.64328       1.92982       1.71589       1.76019       1.74811
  23   4 1449.7099    0.1445  0.1353  8.8641  0.0000       65.8651  0.0164   0.0095   0.0325    0.0396   0.0000       21.2897   439.3723      -1.99271       19.5480      0.656444      -3.27563      -2.23590      0.857993       1.32406       1.54728       1.58150       1.35915       1.24356
  23   5 1632.8005    0.2434  0.1989  8.9202  0.0000       13.8051  0.0138   0.0111   0.0283    0.0399   0.0000       6.52919   440.7390     -0.332203       18.9864      -1.49889     0.0959037      0.166148      0.982552       1.16675       1.16122       1.17077       1.36395       1.22261
  23   6 1804.2509    0.4079  0.3693  8.7085 -0.0002       12.1929  0.0179   0.0132   0.0355    0.0630   0.0000       2.22261   439.0848      -2.40348       19.2664      0.891322     -0.365404      -1.04722       1.06149       1.34039       1.45907       1.51695       1.52794       1.38066
  23   7 1969.6980    0.5643  0.5414  8.6087  0.0000       9.82078  0.0200   0.0147   0.0431    0.0953   0.0000       1.29833   438.5938      -3.24960       14.6935      -1.88309      -3.21287      -2.33434       1.23748       1.58167       1.68889       1.85153       1.80513       1.68039
  23   8 2131.2436    0.7750  0.8021  9.0431  0.0000       7.73940  0.0276   0.0172   0.0546    0.1153   0.0000       1.02314   435.6179    -0.0298031       17.5830       2.27401     -0.474545      0.312816       1.45633       1.89563       1.96118       2.18282       2.15033       2.15157
  23   9 2287.5595    1.1564  0.9335  9.2015  0.0000       5.42184  0.0308   0.0233   0.0560    0.1753   0.0000      0.841204   436.8836      -2.45470       13.3574       4.71619      -2.54616      0.223170       1.67159       2.09595       2.30490       2.39659       2.30918       2.30421
  23  10 2439.2142    1.5336  1.0754  9.6995  0.0000       1.95022  0.0345   0.0300   0.0629    0.2270   0.0000      0.747717   438.9213     -0.995611       11.8913       4.37859      -2.58112      -2.38229       1.77965       2.08457       2.28922       2.52089       2.48910       2.33015
  23  11 2588.7230    2.1959  1.0168  8.9215 -0.0002       3.28869  0.0288   0.0416   0.0572    0.5985   0.0000      0.591430   437.1909      -5.60564       9.21461     -0.450127      -4.12104      -1.03647       1.54983       1.94794       2.22059       2.32130       2.33383       2.23511
  23  12 2737.5686    2.7135  0.9350 10.6028  0.0000       1.69936  0.0294   0.0540   0.0543    0.2334   0.0000      0.684678   440.2661      -1.53321       16.1554       4.36024     -0.118928      -1.80224       1.50588       1.79651       2.00760       2.08409       2.08205       2.03767
  23  13 2886.0450    3.4157  0.9588 10.8253  0.0000       2.42519  0.0300   0.0669   0.0542    0.3178   0.0000      0.634390   440.2968       2.65324       12.2030       1.42507      -3.67050      -1.98820       1.59962       2.19710       2.41301       2.50296       2.37869       2.20590
  23  14 3033.3918    3.9719  0.8890 11.6092  0.0000       1.12469  0.0288   0.0816   0.0521    0.2442   0.0000      0.687202   440.5744      -1.37421       11.9269       4.32020       3.77693     -0.154053       1.45104       1.98302       2.12197       2.32572       2.17433       2.18877
  23  15 3179.6673    3.6400  1.1812 12.1277  0.0000       1.17415  0.0376   0.0694   0.0684    0.1465   0.0000      0.701703   439.5775      -2.91654       10.4200       4.70667     -0.586228      0.934796       1.73469       2.41442       2.52448       2.74520       2.64500       2.62990
  23  16 3325.4859    3.4315  1.7028 11.5140  0.0001      0.862865  0.0438   0.0531   0.0796    0.1120   0.0000      0.419531   439.6242    -0.0240539       12.5301       7.95516      -5.28179      0.988886       2.11136       2.63981       2.98572       3.10007       2.95748       2.88411
  23  17 3471.2015    2.9498  2.5273 10.8006 -0.0001      0.442022  0.0528   0.0369   0.0984    0.0888   0.0000      0.223908   435.1324      -1.64925       19.3002       2.98197       1.12160       2.89798       2.55453       3.27137       3.51991       3.73581       3.77212       3.54991
  23  18 3616.7626    2.4401  3.9556 10.3252  0.0000      0.668472  0.0698   0.0254   0.1266    0.0694   0.0000      0.123450   440.0993       2.36943       22.1416       3.36106     -0.110057      -2.94533       3.35216       4.31285       4.81998       4.87788       4.89180       4.65986
  23  19 3762.2416    2.0245  5.4581  9.9526  0.0000      0.598172  0.0889   0.0190   0.1578    0.0646   0.0000     0.0926503   441.1129       1.38375       11.8156       6.69894       4.78829       3.42808       4.20101       5.59984       5.89462       6.39760       6.26195       6.10899
  23  20 3907.6243    1.6723  7.9323  9.6112  0.0000      0.411849  0.1179   0.0137   0.2124    0.0543   0.0000     0.0693415   436.7684     0.0584450       8.84719      -3.58553      -5.96957       1.84372       5.33314       7.01701       7.62534       8.02963       7.88318       7.51840
  23  21 4052.6946    1.4028 10.9248  9.4148  0.0000      0.231429  0.1635   0.0104   0.2840    0.0464   0.0000     0.0633604   445.7160      -11.1245      -3.87301       14.6894      -13.3812      -15.3017       6.94504       8.91005       9.87940       10.1743       10.2331       9.60498
  23  22 4197.6976    1.1914 12.8010  9.3439 -0.0008      0.152283  0.2021   0.0087   0.3423    0.0423   0.0000     0.0664593   437.2440      -22.4154       14.6784       3.13265       2.41235       1.32229       7.98406       10.4455       11.5198       11.9174       11.9207       11.2684
  24   4 1469.7972    0.1387  0.1358  8.9083 -0.0024       21.5813  0.0167   0.0095   0.0345    0.0335   0.0000       21.2844   438.6683      -2.51636       19.3431      -3.07796      -4.09128     -0.329272       1.08479       1.31534       1.39568       1.46161       1.40409       1.47539
  24   5 1653.7109    0.2562  0.2760  8.8742 -0.0002       22.6486  0.0185   0.0103   0.0317    0.0411   0.0000       5.13509   439.7135      -1.50179       19.4580       2.67830      -2.89148      0.943440       1.19299       1.29530       1.26452       1.57005       1.75697       1.56255
  24   6 1826.3562    0.4221  0.3941  8.7352  0.0003       15.1172  0.0176   0.0128   0.0350    0.0605   0.0000       2.14342   438.4894      0.984910       20.7702       1.27917      -3.73529      0.145394      0.949229       1.29565       1.36530       1.51261       1.53329       1.47628
  24   7 1993.6001    0.6052  0.6495  8.6785 -0.0005       8.37901  0.0232   0.0144   0.0472    0.1006   0.0000       1.15873   438.6733     -0.870475       15.8563       1.42015      -1.13002      -1.57025       1.24932       1.56878       1.76906       1.92765       2.03260       1.90457
  24   8 2156.8387    0.8589  0.8516  8.8780  0.0000       5.14867  0.0284   0.0181   0.0530    0.1477   0.0000      0.899926   438.5566      -1.06668       15.4400     -0.696784     -0.168384      -1.23545       1.48695       2.07872       2.20616       2.35871       2.31138       2.15677
  24   9 2314.2976    1.1825  1.0040  9.5018 -0.0009       2.52927  0.0340   0.0230   0.0570    0.1602   0.0000      0.795053   442.4784      -1.19973       13.9046       2.45254      0.622038      -1.41100       1.55882       2.09556       2.32634       2.43139       2.42987       2.27484
  24  10 2467.0576    1.7078  1.1264  8.8664  0.0024       2.72337  0.0352   0.0306   0.0584    0.4533   0.0000      0.674390   438.3040      -4.01760       11.5186       3.75871      -1.64218      0.787949       1.60325       2.16278       2.41688       2.54621       2.58780       2.40524
  24  11 2617.6690    2.2122  1.0825  9.7911  0.0000       1.78870  0.0323   0.0411   0.0592    0.3653   0.0000      0.653629   437.5183      -1.13753       14.2774      -1.87064      -1.50401     -0.732477       1.55067       2.05522       2.22513       2.38403       2.38332       2.35356
  24  12 2767.6678    2.7686  0.9750 10.8324  0.0003       1.88740  0.0309   0.0534   0.0545    0.2068   0.0000      0.705369   439.4892      -3.42377       12.1547     -0.613011      -4.22698       1.21345       1.57722       2.03517       2.32735       2.38329       2.36589       2.29368
  24  13 2916.9090    3.5179  0.8775 11.3318  0.0005       1.25596  0.0263   0.0699   0.0522    0.2037   0.0000      0.648172   435.8338      0.644797       14.2123       2.01051      -2.41210      -3.11058       1.37426       1.81746       1.96230       2.00360       2.04005       1.96196
  24  14 3065.0195    3.9480  1.0106 11.3620  0.0000       2.24005  0.0301   0.0751   0.0578    0.2721   0.0000      0.709256   437.3202       2.23009       12.0749       2.87423      -4.48367     -0.322893       1.50535       2.00835       2.23003       2.20105       2.16567       2.08615
  24  15 3211.8730    3.8388  1.3081 11.1077  0.0002      0.391399  0.0372   0.0653   0.0665    0.2919   0.0000      0.576426   438.3546      0.223500       13.8684      -2.89703      -3.62362       2.41612       1.78703       2.31364       2.65853       2.68549       2.61835       2.55455
  24  16 3358.4777    3.4344  1.7855 11.0691  0.0000      0.929450  0.0429   0.0498   0.0765    0.1290   0.0000      0.347124   440.3940      -1.57946       13.9399       4.08858      -1.74407     -0.177240       1.94130       2.55366       2.75492       2.93447       2.90199       2.72761
  24  17 3504.7418    2.7714  2.8211 10.7376  0.0000      0.198149  0.0579   0.0322   0.0996    0.0764   0.0000      0.199270   440.1177      0.865640       6.69978       7.56383      -6.95025       4.75367       2.68688       3.52657       3.80713       3.91388       3.97882       3.73049
  24  18 3651.1163    2.2975  4.2434 10.2809  0.0000      0.632912  0.0724   0.0227   0.1317    0.0617   0.0000      0.113480   435.5316     -0.742797       16.3489       8.72827      -2.53093      -2.79783       3.26652       4.37779       4.69489       5.02930       4.98450       4.87225
  24  19 3796.9555    1.9313  6.3603  9.8242  0.0000      0.447471  0.0942   0.0165   0.1733    0.0581   0.0000     0.0771295   439.9110       6.44852       10.3345       3.56952      -4.73531      -1.75418       4.30583       5.55107       6.06056       6.40951       6.34632       6.06938
  24  20 3942.8902    1.5950  8.5975  9.5829 -0.0004      0.417003  0.1235   0.0125   0.2259    0.0493   0.0000     0.0652715   441.6692       4.97326       26.1913      -7.75603      -15.7997      -1.42325       5.30517       6.83241       7.53312       7.87319       7.75338       7.53848
  24  21 4088.6343    1.3481 11.2104  9.3825 -0.0002      0.291071  0.1673   0.0097   0.2906    0.0451   0.0000     0.0648086   438.0593      -9.99635       15.0972       10.4557       1.40998      -2.23876       6.73907       8.63020       9.62161       10.0286       9.90720       9.35692
  24  22 4233.7699    1.0929 14.3168  9.2817  0.0000      0.160232  0.2434   0.0073   0.3874    0.0405   0.0000     0.0780325   451.8861       11.9914       16.4583       31.5395      -16.9369      -7.16864       8.54818       11.2631       12.4728       12.8678       12.8688       12.3170
  25   4 1489.4670    0.1542  0.2184  8.8307  0.0000       12.2955  0.0176   0.0081   0.0382    0.0347   0.0000       11.8136   439.3819      -1.03779       19.2650       1.36425      -3.07961      0.360096       1.02566       1.30914       1.56696       1.65907       1.58580       1.49990
  25   5 1674.1011    0.2828  0.2451  8.7274  0.0000       12.5088  0.0142   0.0107   0.0281    0.0432   0.0000       4.17577   439.7128      -1.62012       20.2110      -1.31773      -2.54351     -0.516358      0.789535       1.04732       1.16249       1.19917       1.18644       1.17227
  25   6 1847.9264    0.4456  0.4077  8.7442  0.0000       13.1526  0.0167   0.0132   0.0371    0.0614   0.0000       1.95883   439.0600      -1.19750       18.6211       2.98208      -3.51718      -1.87963       1.01908       1.20618       1.35634       1.32273       1.49002       1.45998
  25   7 2016.9877    0.6424  0.5943  8.8289  0.0000       7.35899  0.0213   0.0152   0.0415    0.0922   0.0000       1.12368   438.5666      -1.29005       19.3506       2.67598      -3.02980      0.816338       1.10431       1.41208       1.59476       1.67938       1.67956       1.50405
  25   8 2181.8242    0.9012  0.7223  9.2899  0.0000       6.15794  0.0247   0.0197   0.0455    0.1105   0.0000      0.968479   438.4675       2.68619       18.1063      -2.63903       1.36568       1.57430       1.21594       1.60848       1.72001       1.86951       1.74762       1.79800
  25   9 2340.4842    1.2933  0.9539  9.5457 -0.0007       2.59182  0.0302   0.0252   0.0545    0.1664   0.0000      0.769500   439.3422      -3.00981       16.0542      -5.22486      -4.85449      -3.88396       1.49546       1.86527       2.04770       2.18817       2.15274       2.08781
  25  10 2494.4049    1.7774  1.1151  9.2568  0.0000       2.96106  0.0326   0.0320   0.0601    0.3739   0.0000      0.646672   440.7880     -0.948992       16.7508     -0.489047      0.109167       1.86821       1.50030       1.95798       2.12541       2.32908       2.25099       2.12967
  25  11 2646.2329    2.2535  1.0895 10.5552  0.0001       1.76238  0.0336   0.0430   0.0604    0.2193   0.0000      0.707606   438.9494      -2.48834       12.5908       1.66535      -3.70677      -2.78586       1.53069       2.00708       2.17380       2.26348       2.19006       2.15157
  25  12 2797.3618    3.0288  0.9032 11.2859  0.0001       2.08529  0.0269   0.0602   0.0535    0.1769   0.0000      0.689276   438.9340     -0.182505       15.3841       2.46019      -4.05659      0.313733       1.35212       1.79412       1.97346       2.10537       2.00094       1.97660
  25  13 2947.4035    3.5900  0.9584 11.3147  0.0000       1.19786  0.0271   0.0693   0.0553    0.2164   0.0000      0.634985   439.4927      0.794837       11.6511       3.39769      -2.49539     -0.573175       1.36468       1.66602       1.87422       2.01107       1.90454       1.92319
  25  14 3096.1365    4.0840  1.1117 10.5132 -0.0002       1.31683  0.0319   0.0725   0.0584    0.5940   0.0000      0.596898   441.0684      -1.07312       12.3219     -0.368362      -1.41034      -2.80373       1.47508       1.90255       2.00059       2.22912       2.19316       2.12284
  25  15 3243.8683    3.7222  1.4389 11.4947  0.0000       1.18141  0.0393   0.0601   0.0690    0.1731   0.0000      0.502016   440.0370       1.63543       12.2682      0.672107      -1.73717       3.65666       1.75686       2.30100       2.55149       2.79456       2.75696       2.70410
  25  16 3391.0629    3.1809  2.0361 11.1203  0.0002      0.974137  0.0475   0.0433   0.0835    0.1139   0.0000      0.333480   438.0834      -4.94290       14.7878       3.02954      -6.60935     -0.785217       2.15492       2.78921       3.00942       3.26805       3.11989       2.87701
  25  17 3538.0126    2.7041  3.1033 10.7232 -0.0001      0.369212  0.0595   0.0300   0.1062    0.0696   0.0000      0.182660   438.8868      -2.29742       17.9023       8.02233      -3.34328       1.98628       2.61050       3.43974       3.76877       3.96578       4.03281       3.88935
  25  18 3684.9009    2.1960  4.7184 10.1021  0.0000      0.543032  0.0753   0.0201   0.1361    0.0577   0.0000     0.0990720   434.3681       3.57176       14.6639      -2.90285      -8.91560       3.68026       3.28802       4.38084       4.69635       5.07060       5.12104       4.86530
  25  19 3831.4157    1.8088  6.7900  9.8386  0.0001      0.379755  0.0998   0.0150   0.1854    0.0516   0.0000     0.0793575   436.4393       7.97580       14.9000      -1.92112       3.93963      -2.39633       4.23642       5.50734       5.97207       6.40328       6.60025       6.19362
  25  20 3977.7430    1.5618  9.4477  9.4453  0.0000      0.318690  0.1305   0.0114   0.2393    0.0490   0.0000     0.0594821   433.7464      -3.70044       19.6734       2.58528      -9.54931       15.5104       5.29043       6.89396       7.58352       7.99368       8.14191       7.76230
  25  21 4124.3695    1.2681 12.6571  9.4225  0.0000      0.403875  0.1956   0.0087   0.3326    0.0409   0.0000     0.0644822   444.6896       7.78981       7.69047       2.64369      -3.10091       3.35564       7.09406       9.27514       10.2512       10.8652       10.5547       10.2580
  25  22 4270.9072    1.0755 15.4804  9.2493 -0.0006      0.540822  0.2479   0.0071   0.3994    0.0380   0.0000     0.0741142   445.9179       8.10010       28.1039      -8.59745      -3.51734      -10.4991       8.17363       10.6220       11.7265       12.2046       12.4752       12.0072
  26   3 1307.5070    0.0979  0.0855  8.8915 -0.0027       81.4631  0.0160   0.0093   0.0289    0.0346   0.0000       58.2058   440.6657      -1.05178       19.1039       3.20073      -3.14918      -2.03621      0.818120       1.14573       1.31511       1.36421       1.16175       1.07684
  26   5 1694.0638    0.2856  0.2759  8.8289 -0.0005       19.9685  0.0154   0.0103   0.0287    0.0431   0.0000       4.16156   441.3622      0.106003       18.6382      0.395556      -1.43112      0.872369      0.857856       1.11856       1.26185       1.34529       1.32971       1.16410
  26   6 1869.0442    0.4625  0.4797  8.7351  0.0000       10.1675  0.0204   0.0122   0.0379    0.0677   0.0000       1.62926   437.0640     -0.938342       17.2339      0.504438      -3.00387     -0.777738       1.07960       1.39602       1.45268       1.61743       1.64538       1.50583
  26   7 2039.8154    0.7070  0.6669  8.5361  0.0000       7.03823  0.0231   0.0154   0.0424    0.1193   0.0000      0.962053   443.1900      -1.33605       16.2980      0.895788      -2.55153      0.249598       1.20027       1.71111       1.87430       2.11008       2.03366       1.98587
  26   8 2206.1188    0.9619  0.8394  9.1344  0.0000       4.41791  0.0285   0.0194   0.0489    0.1423   0.0000      0.838180   438.9099      0.399142       15.5407      0.909969      -3.27594      -3.65391       1.45259       1.99905       2.20242       2.31425       2.29383       2.17624
  26   9 2366.0946    1.3670  1.0342  9.2989  0.0000       3.56892  0.0296   0.0250   0.0586    0.1951   0.0000      0.745771   438.5166      -1.62289       18.3103       4.55736      -6.37565      -1.27494       1.38839       1.78967       2.00729       2.06708       2.04330       2.06287
  26  10 2521.2545    1.7890  1.1194  9.9678  0.0000       2.13073  0.0327   0.0320   0.0609    0.1929   0.0000      0.731279   437.2045     -0.842926       14.9783       3.26909      -2.15699     -0.259978       1.46660       1.82344       2.00140       2.14947       2.11187       2.14931
  26  11 2674.3531    2.4541  0.9263 10.9033  0.0002       1.81792  0.0277   0.0479   0.0528    0.1778   0.0000      0.674932   439.2772     -0.371127       11.1287      -1.27839       2.45303      -1.06993       1.36757       1.78981       1.86286       2.02256       2.00443       2.00256
  26  12 2826.5628    3.1388  0.9628 10.8474  0.0002       2.25683  0.0268   0.0595   0.0553    0.2393   0.0000      0.649424   438.5386      0.971671       15.0630       2.17882       1.57784      0.727610       1.26249       1.60942       1.77050       1.88076       1.86832       1.77832
  26  13 2977.4263    3.9397  0.9915 10.1416 -0.0002       1.80411  0.0280   0.0701   0.0512    0.6294   0.0000      0.572850   439.2103      0.923658       11.4532       2.46141       1.63329      -1.14900       1.26590       1.57432       1.72591       1.92367       1.92007       1.83091
  26  14 3126.8714    4.1103  1.0389 11.6810  0.0006       2.12223  0.0305   0.0752   0.0538    0.2090   0.0000      0.659688   439.1039       1.17144       17.7174       2.04544      -2.90700     -0.735899       1.35484       1.67229       1.90911       1.99056       1.95964       1.97557
  26  15 3275.3805    3.7389  1.5604 11.4321  0.0000       1.22300  0.0389   0.0569   0.0698    0.1552   0.0000      0.409681   437.8115    -0.0178783       13.2992       2.02874      -1.80815       1.38514       1.76875       2.29986       2.49640       2.61297       2.64755       2.56969
  26  16 3423.2984    3.0628  2.2252 11.3506 -0.0003       1.18414  0.0511   0.0407   0.0867    0.0880   0.0000      0.289113   437.2142       1.07185       14.9393      0.429569      -3.50421      0.913394       2.12758       2.73907       2.93568       3.16638       3.13255       3.00769
  26  17 3570.9923    2.5076  3.4503 10.6534  0.0000      0.656565  0.0647   0.0267   0.1112    0.0662   0.0000      0.174933   438.8026       1.81268       13.7377      -1.09045       3.33971      -1.25323       2.61897       3.41861       3.70467       3.97455       3.94279       3.87122
  26  18 3718.3028    2.1063  5.0941 10.1638  0.0000      0.310446  0.0817   0.0186   0.1419    0.0527   0.0000      0.100120   431.3932      -4.93274       16.0386     -0.434321      -2.31223       2.55697       3.35734       4.38037       4.78938       5.11004       5.10909       4.98841
  26  19 3865.6540    1.7839  7.1077  9.6865  0.0000      0.507582  0.1029   0.0141   0.1808    0.0531   0.0000     0.0716784   435.3282      -6.68691       17.1884       10.8322      -1.76138       4.19822       4.23454       5.52489       5.94934       6.39112       6.46216       6.31269
  26  20 4012.1660    1.4864 10.2554  9.4303  0.0000      0.221877  0.1456   0.0103   0.2478    0.0459   0.0000     0.0615856   436.0397       2.47335       1.90699       2.05628       7.34815      -4.00795       5.43642       7.10816       7.82502       8.26629       8.11866       8.00652
  26  21 4159.1190    1.2384 12.4254  9.4069  0.0000      0.328901  0.1861   0.0084   0.3223    0.0396   0.0000     0.0688688   435.8792     -0.628517       18.4384      -4.66620      -3.54112      -11.1623       6.62523       8.59644       9.24339       9.85665       9.79614       9.49633
  27   4 1527.5519    0.1813  0.1546  8.9100  0.0004       19.9991  0.0147   0.0097   0.0262    0.0329   0.0000       12.2653   439.1010     -0.116134       22.0082      -1.30256      -3.94246       2.08558      0.949919       1.22545       1.47356       1.52524       1.43897       1.24421
  27   5 1713.6162    0.3248  0.2894  8.7845  0.0000       18.4480  0.0137   0.0112   0.0305    0.0450   0.0000       3.41875   439.4943     -0.673935       19.9537     -0.462592      -2.10965     -0.308900      0.786476      0.976392       1.03877       1.20320       1.20397       1.15800
  27   6 1889.7871    0.4801  0.4925  8.7470 -0.0004       8.55951  0.0203   0.0124   0.0377    0.0720   0.0000       1.55898   439.8335    -0.0849608       19.8116       1.17187      -3.38976       2.29237       1.12195       1.51999       1.64139       1.63619       1.63604       1.66230
  27   7 2062.1213    0.7084  0.6657  8.8387 -0.0001       6.22710  0.0218   0.0156   0.0445    0.1002   0.0000       1.01691   441.8163      -1.16260       21.5837       1.23094      -3.26088       1.15853       1.03328       1.50207       1.55197       1.71067       1.70010       1.80356
  27   8 2229.7797    1.0223  0.9031  9.1916  0.0000       4.27627  0.0275   0.0199   0.0529    0.1537   0.0000      0.840732   439.2351    -0.0853937       18.7585      -2.90456      -3.45192      -2.88869       1.23974       1.58111       1.80726       1.90705       1.83713       1.87143
  27   9 2391.0277    1.4295  1.0327  9.5553  0.0000       3.53078  0.0307   0.0261   0.0562    0.1951   0.0000      0.761733   439.7616      -1.69479       17.6712      -2.24769      -3.26295      -2.87384       1.36391       1.73667       1.85648       2.00197       1.97713       1.97090
  27  10 2547.5862    1.9523  1.0755  9.8315  0.0000       2.36797  0.0329   0.0337   0.0542    0.2456   0.0000      0.689175   440.0475       2.21153       16.1060     -0.277389      -3.96736       2.88770       1.32076       1.80554       1.81373       2.03864       1.99205       1.93891
  27  11 2702.0352    2.5959  0.9588 10.7143 -0.0001       1.34440  0.0279   0.0481   0.0521    0.2135   0.0000      0.648495   440.7226     -0.641647       12.4477      -3.94271    -0.0720670      -1.06460       1.28762       1.67573       1.83624       1.91970       1.98942       1.93433
  27  12 2855.3450    3.4464  0.9291 10.3011  0.0001       1.84431  0.0251   0.0635   0.0505    0.4786   0.0000      0.536054   438.7266      -1.72511       13.7680       3.08732      -1.63704      -4.63172       1.17831       1.54732       1.76136       1.76233       1.75578       1.75996
  27  13 3007.0023    3.8617  0.9319 11.7912  0.0008       2.14430  0.0266   0.0729   0.0509    0.1645   0.0000      0.817538   438.7279      -3.00781       15.7830       2.41643      -3.76869      0.293884       1.19870       1.58019       1.74321       1.81755       1.76621       1.74333
  27  14 3157.1234    4.0924  1.1111 11.3766  0.0000     -0.177647  0.0326   0.0712   0.0545    0.2935   0.0000      0.656826   440.3295      -1.11761       15.0018       3.91906       3.99766      -4.43596       1.32988       1.66054       1.83789       2.01690       1.93289       1.88744
  27  15 3306.4667    3.5881  1.6248 11.4099  0.0001      0.753940  0.0390   0.0522   0.0709    0.1322   0.0000      0.335341   439.2226       2.44827       13.5703       1.61413     -0.810551       2.63012       1.63695       2.08135       2.33519       2.45891       2.47780       2.37858
  27  16 3455.1430    2.9700  2.5557 11.0432 -0.0000      0.675200  0.0536   0.0359   0.0888    0.0906   0.0000      0.215038   440.3097     -0.272704       20.4971       1.65108     -0.540126       1.16716       2.16796       2.84740       3.16710       3.36237       3.33924       3.27662
  27  17 3603.5188    2.4468  3.6920 10.4744 -0.0001      0.527492  0.0634   0.0246   0.1149    0.0669   0.0000      0.140721   445.2016      -6.91174       17.5591      -6.55219      -5.88762      -1.13844       2.55773       3.33698       3.72790       3.98814       3.98068       3.83233
  27  18 3751.5702    2.0315  5.6940  9.9820  0.0005      0.507433  0.0866   0.0167   0.1486    0.0527   0.0000     0.0867479   440.8055      -2.59459       6.39177      -4.61743      -6.28897      -6.22233       3.44171       4.50419       5.01474       5.36096       5.36412       5.26955
  27  19 3899.2972    1.7035  8.0416  9.7346  0.0000      0.418226  0.1123   0.0127   0.1985    0.0468   0.0000     0.0680053   437.3838      -6.93483       2.56221      -2.10647       4.50638      -6.18185       4.30973       5.69528       6.17098       6.62697       6.65179       6.65657
  27  20 4046.6837    1.3971 11.1353  9.5199  0.0000      0.235922  0.1623   0.0095   0.2757    0.0429   0.0000     0.0653473   450.2656      -1.95711      -1.01406       9.75022       10.6387      -1.38453       5.64919       7.51287       8.12233       8.69635       8.75719       8.50217
  27  21 4193.9683    1.1764 14.9421  9.3811 -0.0008      0.216836  0.2410   0.0068   0.3717    0.0357   0.0000     0.0734876   446.4171       3.57455       16.7390      -3.06808      -13.1037       9.54896       7.26989       9.71261       10.4522       11.3364       11.5405       10.9824
  28   4 1546.0260    0.1975  0.1900  8.8301  0.0000       28.9434  0.0122   0.0089   0.0274    0.0337   0.0000       9.27942   440.5057      -1.69342       20.7075       1.12250      -1.24821     -0.134875      0.679806      0.832187      0.937862      0.959904      0.968914      0.986487
  28   5 1732.7693    0.3178  0.4109  8.8836  0.0000       14.9351  0.0189   0.0099   0.0394    0.0483   0.0000       2.93918   440.1965      -1.11212       20.8535       2.04710      -4.03930       1.17544      0.912454       1.18319       1.31188       1.37939       1.40916       1.44063
  28   6 1910.1825    0.5221  0.4750  8.7753  0.0000       11.7936  0.0175   0.0133   0.0355    0.0678   0.0000       1.50643   439.3261       1.69112       19.3999      -1.59364      -4.61789       1.37767      0.838927       1.12733       1.23222       1.20321       1.27975       1.25278
  28   7 2083.9717    0.7593  0.7690  8.8048  0.0000       6.77139  0.0244   0.0152   0.0466    0.1145   0.0000      0.942078   439.7769     -0.825649       18.1928       1.08884      -4.23558       1.38900       1.10133       1.49936       1.56450       1.66013       1.72719       1.71440
  28   8 2252.8923    1.0760  0.9563  9.2956  0.0000       5.86828  0.0285   0.0203   0.0533    0.1473   0.0000      0.804170   438.5265      -1.96200       20.9401       3.52196      -1.39359      -1.24396       1.27349       1.59665       1.73792       1.85702       1.85281       1.93186
  28   9 2415.4121    1.4858  1.1866  9.5538  0.0163       3.89837  0.0324   0.0261   0.0648    0.1935   0.0000      0.738243   439.0299      0.616010       19.4310      -1.07604      -1.64221       1.75872       1.30475       1.73639       1.83542       2.01412       1.97995       1.99016
  28  10 2573.4347    2.0678  1.1653 10.0343  0.0003       2.88294  0.0317   0.0344   0.0596    0.2264   0.0000      0.673033   440.2597      -3.28332       15.8639       5.08834      -1.28654       3.23266       1.28223       1.66566       1.85807       1.95438       1.98009       1.92965
  28  11 2729.3051    2.6568  1.0390 10.3413  0.0000       2.00008  0.0295   0.0457   0.0504    0.2767   0.0000      0.667617   440.4425      0.613286       17.9741       1.54415      -2.28718      -1.90415       1.23098       1.59781       1.76091       1.90662       1.79068       1.76715
  28  12 2883.6292    3.4948  0.9231 11.1423  0.0000      0.563209  0.0264   0.0633   0.0478    0.2344   0.0000      0.651523   437.5317      -2.19738       13.5188      0.796751      -4.48607     -0.776300       1.12554       1.49608       1.65007       1.78551       1.78765       1.67196
  28  13 3036.1773    3.8824  1.0161 11.6479 -0.0002      0.649190  0.0282   0.0696   0.0538    0.2032   0.0000      0.595796   439.9411      -3.58646       16.8815     0.0509859      0.837056       1.08969       1.20795       1.58534       1.72832       1.81048       1.86725       1.79563
  28  14 3187.1151    3.9086  1.2512 11.5788 -0.0014       1.17294  0.0334   0.0635   0.0624    0.2071   0.0000      0.595231   438.5491      -1.86401       13.5999       1.93915       3.04680      0.363202       1.33032       1.73167       1.86813       2.01265       2.02359       1.95091
  28  15 3337.1508    3.5117  1.5481 11.6143 -0.0000      0.295673  0.0370   0.0525   0.0707    0.1228   0.0000      0.450336   440.8516       4.64082       18.1181     -0.369836      -1.33209      -1.73850       1.48535       1.96055       2.21074       2.31908       2.28393       2.31150
  28  16 3486.7049    2.8644  2.6915 10.8597 -0.0007      0.316472  0.0535   0.0324   0.0908    0.0894   0.0000      0.191927   438.2048      -6.49942       17.3828       8.29630       4.70924       7.79059       2.09552       2.68053       3.02518       3.08129       3.20488       3.13950
  28  17 3635.8586    2.3615  4.1938 10.4152  0.0001      0.599058  0.0687   0.0224   0.1211    0.0619   0.0000      0.112428   438.2825      -3.75866       14.8651      -1.21652      -2.62493       7.28812       2.70850       3.57312       3.91690       4.18222       4.26025       4.17130
  28  18 3784.4902    1.9541  6.0238  9.8708 -0.0012      0.461772  0.0856   0.0155   0.1555    0.0524   0.0000     0.0797220   438.7709      -4.66821       17.0896     -0.543910      0.269323       1.48303       3.37109       4.38239       4.84336       5.14401       5.28526       5.11282
  28  19 3932.7906    1.6228  8.7263  9.6359  0.0000      0.409148  0.1194   0.0115   0.2126    0.0457   0.0000     0.0648462   442.4382     -0.371022       6.72049      -1.30532       2.88133     -0.570001       4.45236       5.88375       6.36341       6.73651       6.88665       6.64363
  28  20 4080.5584    1.3308 11.8545  9.5872  0.0000      0.271084  0.1743   0.0087   0.2986    0.0385   0.0000     0.0674825   445.9201       6.76124       3.59444      -6.67137      0.746993       4.89500       5.76352       7.47952       8.37214       8.86410       8.72660       8.46442
  28  21 4228.6555    1.1083 13.8848  9.4035  0.0004      0.340915  0.2215   0.0069   0.3435    0.0350   0.0000     0.0778526   427.0301     -0.265612       1.12114      -8.08984      -6.31367       7.25438       6.71153       8.81679       9.82921       10.4128       10.5838       10.3400
  29   2 1135.1494    0.0590  0.0377  9.0728  0.0000       110.068  0.0285   0.0092   0.0237    0.0305   0.0000       340.806   436.0892      -4.41752       12.6787      -4.51027      -3.40399      -1.63406       1.75408       2.29425       2.29349       1.94041       1.62502       1.65099
  29   4 1564.1549    0.2051  0.1847  8.8389  0.0000       18.8698  0.0114   0.0090   0.0267    0.0331   0.0000       8.29080   440.6784     -0.513998       19.7697     -0.239564      -2.76729      -1.00212      0.564808      0.705169      0.741256      0.870690      0.837818      0.954643
  29   5 1751.5791    0.3481  0.3652  8.7780  0.0000       15.0434  0.0162   0.0105   0.0338    0.0490   0.0000       2.52142   440.2454      0.141191       21.1478      0.715010      -3.23292       1.51072      0.790001       1.03779       1.05661       1.18575       1.21489       1.17981
  29   6 1930.2462    0.5260  0.5177  8.7388  0.0000       9.65968  0.0195   0.0126   0.0364    0.0755   0.0000       1.38001   440.8202       1.28115       18.4129      -1.95850     -0.457381     -0.667098      0.873828       1.19195       1.26865       1.40327       1.37765       1.34335
  29   7 2105.4298    0.7842  0.8082  8.9122  0.0000       6.04460  0.0246   0.0154   0.0472    0.1127   0.0000      0.879672   440.3100      -1.27324       20.0346      -1.17993     -0.276082      -1.20978       1.09263       1.43220       1.57121       1.72337       1.67888       1.73057
  29   8 2275.4025    1.1659  0.9800  8.9777  0.0000       4.38945  0.0279   0.0206   0.0523    0.2005   0.0000      0.761807   439.3143       2.00564       18.1436      -1.61194      -3.60937     -0.689195       1.15032       1.49164       1.63263       1.80953       1.72147       1.73412
  29   9 2439.1092    1.6185  1.1225  9.2811  0.0016       2.49008  0.0297   0.0275   0.0586    0.2942   0.0000      0.694233   441.3131      -2.56314       15.6395     -0.341165      -5.16148      -2.62940       1.22300       1.56088       1.71104       1.86519       1.82821       1.88715
  29  10 2598.6446    2.1768  0.9573 10.7659  0.0000       1.74184  0.0275   0.0396   0.0514    0.1435   0.0000      0.730528   440.8399       2.17679       16.4921       1.92095      -2.35473      -2.09557       1.11217       1.46916       1.59603       1.76959       1.82135       1.72158
  29  11 2756.1492    2.8663  1.0120 10.7613  0.0000       1.86126  0.0277   0.0507   0.0529    0.2408   0.0000      0.703581   440.0705      -1.96657       15.9634      0.198999      -2.27709      0.821858       1.18767       1.50748       1.60217       1.71212       1.76830       1.70279
  29  12 2911.5892    3.4833  1.0080 11.1330  0.0000      0.474778  0.0272   0.0613   0.0527    0.2412   0.0000      0.680718   438.9623      0.695909       18.0823     -0.690330      0.517500      -1.62671       1.13310       1.49657       1.65463       1.82957       1.82196       1.73901
  29  13 3064.8940    3.8893  1.0788 11.7829  0.0000      0.597474  0.0308   0.0673   0.0547    0.1991   0.0000      0.630988   439.1721      -2.43272       13.5019     -0.235792      -1.35705      -1.37371       1.23402       1.51867       1.71330       1.78777       1.83065       1.80154
  29  14 3216.6801    4.0005  1.3570 11.2347 -0.0010      0.738335  0.0347   0.0595   0.0593    0.2097   0.0000      0.443185   440.1603     0.0619517       16.7607       2.44823     -0.176873     -0.528433       1.30254       1.76926       1.89614       2.16487       2.14135       2.06562
  29  15 3367.6419    3.3389  1.8905 11.2966  0.0000      0.829919  0.0420   0.0431   0.0739    0.0977   0.0000      0.319016   440.7111       1.16991       15.6765      0.816922      -1.38619     -0.635515       1.56282       2.03192       2.23909       2.43005       2.43900       2.40454
  29  16 3517.8883    2.7935  2.9551 10.7706 -0.0000      0.754946  0.0539   0.0297   0.0952    0.0779   0.0000      0.174749   438.8813      -1.66832       16.4862      -6.18346      -2.20441      -2.36726       2.06283       2.64773       2.84897       3.10841       3.16985       3.06085
  29  17 3667.6242    2.2756  4.4432 10.2044  0.0000      0.648546  0.0691   0.0203   0.1224    0.0616   0.0000      0.106888   439.0554      -4.25283       20.0584       1.74126      -5.70987      -6.03235       2.54894       3.35178       3.74356       3.94586       4.03637       3.95789
  29  18 3816.9798    1.8926  6.7081  9.7514  0.0000      0.441633  0.0922   0.0141   0.1651    0.0502   0.0000     0.0728121   437.6313      -5.77799       13.4978     0.0459818      -2.12467      -2.06167       3.31337       4.46699       4.86360       5.18172       5.23986       5.19206
  29  19 3965.8327    1.5631  9.1202  9.5832  0.0000      0.377162  0.1229   0.0105   0.2220    0.0431   0.0000     0.0645470   447.7215      -11.0431       24.7872      0.254923       5.39609      -7.03406       4.36199       5.65819       6.24949       6.71358       6.71175       6.64442
  29  20 4114.4699    1.2995 12.2558  9.4927  0.0010      0.304732  0.1803   0.0081   0.2979    0.0387   0.0000     0.0710645   434.6507      -5.23513       14.6999       18.4894      -12.2475      -5.55744       5.66181       7.52034       8.28154       8.95979       9.01138       8.86781
  30   4 1581.8974    0.2151  0.1962  8.8977  0.0010       22.0716  0.0123   0.0090   0.0247    0.0328   0.0000       7.59602   440.4873     -0.147741       20.1562      -1.22032      -3.81098      0.154514      0.614649      0.759538      0.767604      0.859024      0.908926      0.801614
  30   5 1770.0849    0.3824  0.3491  8.7758  0.0000       11.9470  0.0185   0.0110   0.0287    0.0500   0.0000       2.30792   440.0903   -0.00634236       19.3273     -0.484944      -1.17334      -1.33815      0.973152       1.58120       1.61989       1.97278       1.63128       1.71312
  30   6 1950.0270    0.5630  0.5751  8.8361  0.0000       9.77041  0.0199   0.0127   0.0379    0.0754   0.0000       1.27862   440.6571      0.899796       16.2822      -1.96494      -2.95570      0.846403      0.918007       1.19161       1.37386       1.35175       1.38904       1.45029
  30   7 2126.4443    0.8378  0.7853  8.9202  0.0003       5.05781  0.0230   0.0161   0.0457    0.1222   0.0000      0.845168   440.1017       2.56029       20.2476       1.35997      -2.06643      0.973160       1.00160       1.23676       1.35503       1.47867       1.52502       1.44045
  30   8 2297.4621    1.1876  1.0838  9.1936  0.0000       4.34958  0.0295   0.0203   0.0562    0.1908   0.0000      0.705929   440.9712      -3.14180       18.2354       1.26150     -0.284076      0.872474       1.14435       1.48708       1.65060       1.70446       1.75902       1.86590
  30   9 2462.3457    1.6823  1.2466  9.6648  0.0000       3.92353  0.0325   0.0269   0.0613    0.2094   0.0000      0.651121   439.9108       1.71670       17.2356      0.190186     -0.461937      -3.07245       1.22530       1.54580       1.72427       1.83329       1.85373       1.84381
  30  10 2623.5318    2.2977  1.0821 10.2091  0.0000       2.57968  0.0305   0.0383   0.0510    0.2470   0.0000      0.625479   440.3045       2.66149       14.3752      0.723773      -2.60754       2.00888       1.14920       1.47732       1.55608       1.77963       1.74650       1.74884
  30  11 2782.5253    2.9614  0.9604 11.0084  0.0000       3.67199  0.0270   0.0517   0.0479    0.1938   0.0000      0.710276   440.5972      0.386702       14.6451       1.77161     -0.616841       1.99130       1.07720       1.52733       1.59416       1.81564       1.80932       1.74747
  30  12 2939.0561    3.6817  0.9492 11.4521  0.0000      0.495642  0.0250   0.0646   0.0490    0.1857   0.0000      0.661998   439.4227       1.20204       18.7654       1.40308      -1.43601       1.85216       1.02019       1.25586       1.39613       1.58485       1.53522       1.56091
  30  13 3093.2967    3.9415  1.1095 11.5343  0.0000       1.18141  0.0302   0.0664   0.0546    0.2558   0.0000      0.606691   439.1561     -0.943974       18.2222       1.64040      -2.78999       3.14542       1.17049       1.49238       1.66468       1.83204       1.83596       1.75733
  30  14 3245.9190    3.7936  1.3616 11.7739  0.0003      0.622005  0.0339   0.0589   0.0649    0.1454   0.0000      0.533214   439.2527       4.16496       13.0477       1.72153      -4.76929       5.19455       1.32267       1.75863       1.84410       2.02394       1.99335       2.00304
  30  15 3397.6262    3.3682  2.1200 10.9371 -0.0005      0.461693  0.0421   0.0396   0.0750    0.0999   0.0000      0.237478   440.3479       1.88393       15.0398       4.14942      -1.02509       1.81300       1.59657       2.03776       2.23859       2.36376       2.53016       2.40169
  30  16 3548.6770    2.6663  3.2758 10.7212  0.0000      0.587544  0.0571   0.0265   0.0998    0.0673   0.0000      0.151987   440.2812       3.75049       16.1759       2.17891      -4.14176       5.73378       2.10458       2.71295       3.03801       3.17479       3.19435       3.18908
  30  17 3699.2240    2.1430  4.9776 10.2186 -0.0000      0.688266  0.0736   0.0181   0.1333    0.0544   0.0000     0.0984971   442.9719      -4.46658       17.7040       1.35516      -1.74032     -0.910815       2.63456       3.42866       3.80625       4.12778       4.14731       4.08704
  30  18 3849.0084    1.8239  7.0203  9.8173  0.0000      0.340810  0.0960   0.0132   0.1696    0.0468   0.0000     0.0706906   437.8569      -1.61182       26.9694       2.85543       3.65895       6.59145       3.38579       4.40575       4.95186       5.19049       5.28719       5.27838
  30  19 3998.9457    1.4858  9.9502  9.6252 -0.0006      0.551829  0.1335   0.0096   0.2387    0.0399   0.0000     0.0642262   441.0208      -2.43839       14.5603      -3.71648      -1.16829       13.5201       4.42870       5.81301       6.42635       6.78606       6.89953       6.78774
  30  20 4147.5536    1.2282 12.3687  9.5327 -0.0008      0.275900  0.1891   0.0074   0.3071    0.0369   0.0000     0.0798167   432.2651       3.82146       17.9984      -2.16992       10.1977      -3.63943       5.65738       7.47981       8.26036       8.79567       8.98295       8.83897
  31   3 1393.1678    0.1206  0.1336  8.8583  0.0013       59.3301  0.0147   0.0072   0.0248    0.0328   0.0000       27.7878   441.3431     -0.778401       20.9380     -0.692863      -2.73602     -0.440947      0.666180      0.881872       1.03838       1.07859       1.02853       1.03046
  31   4 1599.3587    0.2408  0.1928  8.8389 -0.0003       11.1077  0.0127   0.0099   0.0239    0.0337   0.0000       6.28818   441.0851    0.00559105       20.5511      0.600968      -4.41202      0.871851      0.727865      0.941115       1.11098       1.11313       1.07215      0.858437
  31   5 1788.2858    0.3968  0.3573  8.6934  0.0000       14.2618  0.0150   0.0111   0.0290    0.0505   0.0000       2.14562   440.0659     -0.732374       20.0903      -1.14828      -1.51528       2.05863      0.698997      0.925556      0.982421       1.08019       1.08789       1.07152
  31   6 1969.4910    0.5856  0.6504  8.6355  0.0000       7.41994  0.0204   0.0122   0.0417    0.0872   0.0000       1.12116   439.9296     -0.461387       20.4202       2.06367      -2.09446      -3.23666      0.878828       1.18207       1.24360       1.38622       1.49543       1.51034
  31   7 2147.0826    0.8612  0.8949  8.7456  0.0000       4.04962  0.0261   0.0154   0.0472    0.1422   0.0000      0.818846   439.2283      -1.00378       21.9173       2.63761      -3.05728      0.704860      0.997566       1.31454       1.47152       1.57335       1.60574       1.58088
  31   8 2318.9943    1.2978  0.9568  8.9886  0.0000       3.38299  0.0259   0.0221   0.0490    0.2292   0.0000      0.679460   439.3020     -0.831577       18.9503      0.356463      -1.65110     -0.334562       1.03816       1.31026       1.48912       1.51454       1.66176       1.56921
  31   9 2485.0435    1.7790  1.1058 10.1041  0.0000       3.51243  0.0291   0.0303   0.0572    0.1704   0.0000      0.713108   439.1082      -1.18877       19.7488       2.60553      -2.76268      -1.64322       1.09979       1.43082       1.57816       1.75283       1.79544       1.80835
  31  10 2647.8385    2.3566  1.0282 10.8922  0.0000       2.54028  0.0274   0.0404   0.0525    0.1481   0.0000      0.666587   439.0494     -0.851088       18.4665     -0.144327      0.336127      -1.14960       1.03290       1.35713       1.46992       1.61820       1.65540       1.68702
  31  11 2808.3415    3.1595  1.0478 10.5996  0.0000       2.02586  0.0270   0.0520   0.0519    0.2902   0.0000      0.590442   439.7572     -0.778119       17.7938      0.679175      -2.23568      0.341628       1.05224       1.39609       1.58052       1.64954       1.71152       1.71672
  31  12 2966.0791    3.8456  1.0061 11.1696  0.0000       1.73826  0.0266   0.0642   0.0495    0.2562   0.0000      0.712641   438.2897     -0.430016       14.2393     -0.114644      -3.31350     -0.523375       1.04257       1.35331       1.43809       1.61257       1.62217       1.67415
  31  13 3121.2195    4.1066  1.1237 11.2925 -0.0002    -0.0860745  0.0288   0.0673   0.0561    0.3174   0.0000      0.612614   440.2580      -1.95444       16.0166      0.806873     -0.833880      -2.33569       1.11140       1.46637       1.65943       1.79261       1.83416       1.85712
  31  14 3274.7027    3.7513  1.5818 11.3303  0.0000      0.570235  0.0360   0.0519   0.0655    0.1517   0.0000      0.356806   438.7473      0.430801       18.3950     -0.457029      -3.42771      0.443728       1.32959       1.70132       1.89011       2.02141       1.97833       2.00922
  31  15 3427.2494    3.1542  2.2628 11.0770  0.0000      0.443632  0.0451   0.0360   0.0789    0.0805   0.0000      0.244078   436.1821      -1.79710       12.8600     0.0600658     -0.797570      -5.55757       1.58908       2.09636       2.31574       2.47183       2.56634       2.44290
  31  16 3579.2424    2.5792  3.6566 10.4854  0.0002      0.565661  0.0595   0.0235   0.1034    0.0630   0.0000      0.129145   439.1015       2.50286       13.4730       3.43279      -2.39095      -5.89093       2.11179       2.77317       3.06052       3.33978       3.37772       3.43001
  31  17 3730.5546    2.0875  5.5298 10.0272  0.0000      0.618966  0.0775   0.0164   0.1377    0.0519   0.0000     0.0823590   435.8073      0.950526       12.5098      -4.10715       6.48397      -1.71956       2.74826       3.53050       3.97455       4.19976       4.32679       4.25003
  31  18 3881.0914    1.7301  8.1041  9.6937  0.0002      0.432229  0.1061   0.0115   0.1914    0.0433   0.0000     0.0671284   441.1489      -1.73535       13.4338      -4.79732      -3.47058       10.0852       3.54239       4.66753       5.08998       5.42354       5.53765       5.50736
  31  19 4031.0323    1.4772 11.2395  9.4545  0.0000      0.257172  0.1518   0.0086   0.2548    0.0410   0.0000     0.0581796   440.6686      -5.61739       5.88600       9.24177       15.0592       6.23544       4.71311       6.28295       6.98205       7.40288       7.73541       7.47779
  31  20 4181.9384    1.1966 13.9573  9.4179 -0.0020      0.690047  0.2051   0.0069   0.3390    0.0355   0.0000     0.0736014   434.2353       5.78894       6.93950       5.79037      0.708213      -1.07668       5.73201       7.54750       8.29103       8.96106       9.08736       9.08277
  32   2 1179.5322    0.0682  0.0681  9.0610 -0.0088      -1.39563  0.0279   0.0079   0.0265    0.0244   0.0000       155.597   440.4691      -1.59345       22.6579      0.347895      -4.14977       1.36954      0.930699       1.48960       1.67825       1.60879       1.54102       1.62124
  32   3 1409.4158    0.1328  0.1172  8.8841  0.0000       26.9660  0.0131   0.0078   0.0227    0.0288   0.0000       21.7622   440.0940      0.308641       20.3064      0.505086      -1.37466      -1.38557      0.584552      0.754475      0.950613      0.869001       1.01506       1.04862
  32   4 1616.4511    0.2487  0.2487  8.7774 -0.0000       22.8871  0.0140   0.0088   0.0258    0.0368   0.0000       4.74753   440.8740     -0.936989       20.0974     -0.270710      -1.51762      -1.06473      0.601966      0.693989      0.920308      0.944520      0.922316      0.886629
  32   5 1806.2202    0.4032  0.4397  8.7572  0.0014       11.6548  0.0170   0.0105   0.0356    0.0548   0.0000       1.84540   441.7480      0.276655       21.1337      0.425299     -0.981443      -1.46508      0.825692       1.06166       1.26895       1.37062       1.41232       1.31560
  32   6 1988.6874    0.6080  0.6417  8.8066 -0.0001       8.24996  0.0204   0.0127   0.0401    0.0820   0.0000       1.11914   440.5799       3.66644       20.1105      0.105251      -1.96265      -3.01373      0.826503       1.09046       1.18873       1.24742       1.30116       1.30683
  32   7 2167.4230    0.8926  0.8960  8.9406  0.0000       5.89785  0.0259   0.0158   0.0464    0.1240   0.0000      0.860709   440.0177       2.49530       17.6667      -2.18814      -3.33610       2.07190      0.957523       1.25601       1.39893       1.51928       1.59823       1.54568
  32   8 2340.1317    1.3403  1.0401  9.5894  0.0000       5.39003  0.0280   0.0226   0.0531    0.1559   0.0000      0.769521   440.7673      -1.06714       17.8625     -0.746098      -3.38142     -0.318967      0.992914       1.35953       1.48485       1.64675       1.68033       1.66693
  32   9 2507.3095    1.9078  1.1032  9.3286  0.0000       2.66612  0.0289   0.0305   0.0516    0.3554   0.0000      0.705364   439.9244     -0.609652       17.4891       2.62610     -0.102843     -0.634909       1.06087       1.40603       1.50858       1.60948       1.63090       1.57339
  32  10 2671.5888    2.4651  1.1332 10.4993  0.0000      0.603959  0.0305   0.0398   0.0538    0.2250   0.0000      0.663781   441.1509      -2.22796       15.2341       1.80131      -2.27566       1.93465       1.06814       1.43002       1.57233       1.69132       1.77949       1.74362
  32  11 2833.7024    3.2801  0.9806 10.7420  0.0000       1.48851  0.0247   0.0546   0.0481    0.2508   0.0000      0.540905   439.1076       1.08005       15.1899       2.70404      -1.59486      0.322508      0.935358       1.17298       1.28383       1.36485       1.44271       1.41869
  32  12 2992.6979    3.8029  1.0552 11.6846  0.0002       1.67376  0.0275   0.0619   0.0527    0.1631   0.0000      0.628567   439.6369       1.35929       13.2483     -0.870766      -1.12643    -0.0673561      0.967214       1.26077       1.43014       1.56540       1.58431       1.61132
  32  13 3148.8368    4.1324  1.1660 11.2072  0.0000       1.67867  0.0292   0.0652   0.0558    0.3301   0.0000      0.601406   439.2380    -0.0840422       15.7432     -0.190610      -1.81955     -0.171610       1.07872       1.42734       1.55967       1.65749       1.70966       1.65259
  32  14 3303.2837    3.7046  1.6123 11.1617 -0.0089      0.675195  0.0367   0.0488   0.0634    0.1496   0.0000      0.382869   440.7695      -1.67400       17.0042       2.48997      -2.39908      -1.09359       1.21058       1.69486       1.75072       1.95605       1.97851       1.95621
  32  15 3456.6180    2.9963  2.6014 10.9388  0.0002      0.752026  0.0481   0.0315   0.0831    0.0735   0.0000      0.191460   436.3197     -0.199384       17.8314      0.359782      -5.69396       4.64803       1.60976       2.10211       2.30828       2.52032       2.52783       2.49464
  32  16 3609.4269    2.4768  3.9127 10.5411  0.0000      0.806917  0.0609   0.0219   0.1082    0.0539   0.0000      0.124531   437.6168     -0.586364       14.9348      -1.59932       1.96490       1.14274       2.07880       2.75215       3.04604       3.26890       3.29830       3.24259
  32  17 3761.2914    2.0088  5.9469  9.9310  0.0000      0.496761  0.0799   0.0149   0.1439    0.0490   0.0000     0.0810066   440.4498     -0.496992       23.9970       7.24690      -2.90636      -3.91730       2.68303       3.51408       3.82139       4.18690       4.17447       4.15730
  32  18 3912.4456    1.7004  8.5231  9.6573  0.0001      0.327873  0.1104   0.0108   0.1934    0.0414   0.0000     0.0639310   437.3065      0.915454       8.26706       4.86841      -5.30272       4.52778       3.45925       4.61341       5.06678       5.49859       5.49062       5.53549
  32  19 4062.9680    1.4084 11.4008  9.4694  0.0000      0.201925  0.1564   0.0079   0.2625    0.0388   0.0000     0.0632087   444.4124      -2.48710       18.2382      -3.37537     -0.271825       11.7402       4.61309       5.99984       6.75618       7.12695       7.32365       7.31071
  32  20 4213.7105    1.1841 14.6383  9.3740 -0.0003      0.341929  0.2172   0.0063   0.3322    0.0349   0.0000     0.0717705   438.8901      -4.20788       16.7375       22.2990      -7.47094      -6.65986       5.65655       7.51770       8.28836       9.10418       9.29780       9.13593
  33   3 1425.4227    0.1418  0.1617  8.8902  0.0000       39.5475  0.0145   0.0072   0.0251    0.0289   0.0000       18.4781   441.3750      -1.56907       21.4809      0.844911      -2.72900      0.118061      0.652259      0.901257      0.922251       1.09840       1.01511       1.26554
  33   4 1633.2617    0.2636  0.2477  8.9415 -0.0009       17.8018  0.0210   0.0097   0.0270    0.0353   0.0000       5.09384   440.8667     -0.884600       20.7988      0.780296      -2.03968     -0.836875       1.28264       1.86328       2.07714       2.13405       2.01566       1.66336
  33   5 1823.8923    0.4408  0.3933  8.8292  0.0001       12.1871  0.0160   0.0116   0.0300    0.0541   0.0000       1.88420   440.2117      -1.00683       21.5450      0.412847      -2.95681      -1.93933      0.758279       1.04151       1.13971       1.17790       1.17528       1.12761
  33   6 2007.7217    0.6466  0.6353  8.9995  0.0000       8.30046  0.0204   0.0134   0.0384    0.0805   0.0000       1.13304   441.4346      0.129387       20.8044      0.573534      -2.83257      0.693718      0.805420       1.03849       1.23320       1.22556       1.24211       1.28053
  33   7 2187.3807    0.9604  0.8906  8.9760  0.0000       5.35957  0.0246   0.0168   0.0466    0.1524   0.0000      0.778569   439.1627     -0.423111       19.8191     0.0617708      -4.50298      0.686908      0.904470       1.19315       1.37323       1.47116       1.49227       1.51534
  33   8 2360.8556    1.3952  1.1405  9.1521  0.0000       2.94587  0.0295   0.0218   0.0545    0.2498   0.0000      0.667239   440.9519     -0.902588       20.5363       1.87586      -3.83877      0.212199      0.998642       1.31739       1.42950       1.60692       1.54774       1.60116
  33   9 2529.1691    1.9507  1.2165  9.6992  0.0000       1.92316  0.0306   0.0292   0.0548    0.2437   0.0000      0.641013   440.0491      -1.66522       22.6112     -0.695423     -0.427676      -1.46516       1.04295       1.31815       1.47399       1.57262       1.54642       1.57589
  33  10 2694.9834    2.5537  1.1298 11.1075  0.0000      0.739379  0.0306   0.0423   0.0548    0.1672   0.0000      0.689250   438.7753      0.461222       19.5103       1.10811      -4.62821     -0.476032       1.06452       1.38096       1.57048       1.68141       1.72694       1.73245
  33  11 2858.5303    3.3966  0.9669 11.5194 -0.0001       1.46445  0.0251   0.0572   0.0476    0.1637   0.0000      0.620376   441.6570       1.66249       16.0252      0.553254      -4.07122      0.302304      0.928658       1.21418       1.32683       1.49035       1.52771       1.52087
  33  12 3018.7405    4.0228  1.0120 11.2732  0.0000      0.903747  0.0255   0.0652   0.0498    0.2742   0.0000      0.575265   439.8983       1.20876       15.6102      0.139428      -1.01075     0.0562362      0.947335       1.27815       1.42967       1.53313       1.50524       1.45796
  33  13 3175.9798    4.0844  1.2379 11.7017 -0.0002      0.924774  0.0310   0.0618   0.0566    0.1960   0.0000      0.557339   438.2331     0.0757910       13.5652       1.15460      -4.88296       3.04953       1.07359       1.43313       1.51358       1.74277       1.71367       1.71949
  33  14 3331.3540    3.5339  1.7632 11.2681 -0.0007      0.647384  0.0366   0.0444   0.0677    0.1220   0.0000      0.321885   439.8950      -1.69268       15.0149       3.59814      -2.96469     -0.230938       1.26345       1.64539       1.80777       1.96880       2.02230       1.99484
  33  15 3485.6807    2.8894  2.8511 10.8069  0.0000      0.747307  0.0492   0.0290   0.0863    0.0782   0.0000      0.173283   438.6678      0.697243       14.9395       1.50493     -0.988704       4.39008       1.71784       2.20923       2.46888       2.61075       2.63616       2.62818
  33  16 3639.2182    2.3559  4.4186 10.3372  0.0012      0.600905  0.0630   0.0193   0.1159    0.0548   0.0000      0.106150   437.6214     -0.960861       18.3646      0.174107      -2.37615       2.19607       2.14620       2.83321       3.06492       3.38397       3.47814       3.43044
  33  17 3791.7016    1.9429  6.4814  9.9886  0.0000      0.382572  0.0844   0.0136   0.1537    0.0440   0.0000     0.0748772   438.6435      -1.92111       20.1594       3.72063      -7.83931     -0.847424       2.72282       3.56312       3.98819       4.19428       4.44127       4.28321
  33  18 3943.6412    1.5835  8.7181  9.7725  0.0000      0.328680  0.1161   0.0101   0.2055    0.0389   0.0000     0.0673784   440.2211      0.904342       23.3117       3.85317       2.14121      -1.00170       3.56000       4.56710       5.16355       5.51206       5.59142       5.58676
  33  19 4095.5061    1.3275 11.5755  9.5489  0.0000      0.446607  0.1611   0.0076   0.2670    0.0365   0.0000     0.0721735   433.0944      -13.0532       11.9544       2.98251      -3.34610      -4.98583       4.45891       5.92892       6.47657       7.06796       7.12880       7.03189
  34   4 1649.7518    0.2653  0.2545  8.9087 -0.0006       23.9265  0.0126   0.0089   0.0254    0.0351   0.0000       4.51786   440.9521      -1.23127       20.0402      0.578432      -3.31173      -1.11818      0.556354      0.658245      0.787057      0.873633      0.834954      0.857234
  34   5 1841.3156    0.4402  0.4920  8.9079  0.0012       12.3195  0.0170   0.0104   0.0358    0.0532   0.0000       1.75914   441.8872      -2.17073       19.7043      0.213544      -4.54462       1.94958      0.680191      0.880580      0.981405       1.12554       1.07399       1.08665
  34   6 2026.4349    0.6785  0.6627  8.9900  0.0000       7.94345  0.0203   0.0135   0.0382    0.0839   0.0000       1.04597   442.3296      -1.41837       20.7291      -2.06104      -3.69663     -0.590327      0.813260       1.05621       1.17586       1.24690       1.22548       1.26759
  34   7 2207.0600    1.0267  0.9030  8.6286  0.0000       3.83653  0.0248   0.0171   0.0441    0.2221   0.0000      0.735018   440.5805      0.644792       18.4045     -0.341037      -1.49602      0.969467      0.886247       1.14861       1.29251       1.35134       1.41385       1.41683
  34   8 2381.2611    1.4725  1.1116  9.8061  0.0000       2.81491  0.0292   0.0237   0.0542    0.1731   0.0000      0.721767   439.7526      -3.60373       18.6259       2.05928      -2.79014      0.165771      0.965381       1.29400       1.38999       1.51841       1.48589       1.52780
  34   9 2550.6446    2.0673  1.2723 10.1134  0.0000       1.88427  0.0312   0.0304   0.0554    0.1852   0.0000      0.576737   439.6448      -1.73105       18.2915     -0.123873     -0.925162      -1.08557       1.02133       1.33399       1.46381       1.59166       1.63927       1.58055
  34  10 2717.9468    2.6726  1.0733 10.8467 -0.0001       1.39271  0.0277   0.0427   0.0504    0.2009   0.0000      0.699759   440.4296      -1.79145       18.2295       1.34954      -2.33240      -1.49501      0.937632       1.25560       1.36976       1.51817       1.46850       1.52666
  34  11 2882.8691    3.5204  1.0499 11.2480  0.0002      0.503519  0.0254   0.0563   0.0516    0.2196   0.0000      0.570845   439.4883       2.39261       18.4130    -0.0453562     -0.951150       1.85085      0.929303       1.23897       1.37573       1.45388       1.43641       1.47680
  34  12 3044.4104    4.1366  1.0080 11.4441  0.0000       2.23414  0.0257   0.0657   0.0460    0.2490   0.0000      0.505725   439.2195     -0.145155       16.3529       1.84178      -2.71365      0.649131      0.953848       1.26402       1.44727       1.56097       1.59247       1.55912
  34  13 3202.8011    4.0654  1.2812 11.6345  0.0000       1.96641  0.0302   0.0599   0.0563    0.1939   0.0000      0.554514   439.3143       1.97356       13.5064      0.625854      -3.96073     0.0658895       1.03865       1.32855       1.44825       1.58453       1.60734       1.60895
  34  14 3359.0960    3.4849  1.9181 11.1555 -0.0001      0.239903  0.0376   0.0419   0.0681    0.1231   0.0000      0.281931   437.9247      0.422044       15.3398       1.00770     -0.762019     -0.382894       1.25714       1.71499       1.84556       2.07162       2.00174       2.02747
  34  15 3514.4346    2.7814  3.0575 10.7965 -0.0000      0.915760  0.0520   0.0266   0.0883    0.0703   0.0000      0.151691   438.9169      -2.38448       13.7747      -3.50871      -2.93892      0.241058       1.62564       2.22547       2.42471       2.62173       2.72949       2.65912
  34  16 3668.6866    2.2550  4.9030 10.2168  0.0000      0.564044  0.0674   0.0174   0.1207    0.0521   0.0000     0.0948947   438.8625      -2.66896       21.0425       3.47319      -3.55242       3.80474       2.15082       2.76779       3.05795       3.35349       3.38747       3.41580
  34  17 3822.0775    1.8911  7.1419  9.8665  0.0000      0.411338  0.0885   0.0124   0.1626    0.0444   0.0000     0.0662103   438.4293     -0.950263       17.0334       4.44024       3.15994     -0.255932       2.79428       3.67814       4.01695       4.38556       4.44580       4.41054
  34  18 3974.9625    1.5592 10.2652  9.7060  0.0000      0.497643  0.1322   0.0091   0.2295    0.0383   0.0000     0.0642516   445.7475     0.0543653       16.5332       9.52626       1.80360       4.05981       3.79259       4.95453       5.52040       5.89214       6.06917       6.07273
  34  19 4126.1877    1.2966 12.4344  9.5327 -0.0003      0.165852  0.1780   0.0068   0.2818    0.0356   0.0000     0.0735523   432.6291       10.2182       12.2837       3.08673       11.5186      -5.05449       4.74635       6.21136       6.84312       7.42877       7.53179       7.56012
  35   3 1456.6073    0.1573  0.1366  8.8429  0.0009       18.3022  0.0116   0.0079   0.0242    0.0270   0.0000       16.4726   442.0368     -0.947881       20.6348     0.0768779      -3.87240       1.49793      0.492193      0.624965      0.640404      0.619438      0.691845      0.878932
  35   4 1665.9559    0.3002  0.2774  8.7469  0.0000       11.0473  0.0123   0.0094   0.0268    0.0379   0.0000       3.44380   440.5843     -0.168855       20.6099     -0.484120      -4.00271     0.0671229      0.503370      0.626411      0.730355      0.782013      0.803909      0.805156
  35   5 1858.5108    0.4592  0.4633  8.7941 -0.0006       10.7914  0.0166   0.0108   0.0318    0.0557   0.0000       1.67172   442.3100     0.0744165       21.0626     0.0673231      -2.44591     0.0563171      0.600781      0.812387      0.883690      0.998391       1.05580       1.10196
  35   6 2044.9001    0.7023  0.7007  8.8441 -0.0002       6.39025  0.0202   0.0134   0.0409    0.0893   0.0000      0.961537   440.1210       1.16628       20.7625       1.06714      -2.30405     -0.274666      0.779550       1.06140       1.19317       1.22037       1.31128       1.26064
  35   7 2226.5173    1.0334  0.9569  9.0810  0.0000       6.12399  0.0255   0.0171   0.0482    0.1456   0.0000      0.802794   441.0594      0.545958       22.1844       2.52908      -1.98096      -2.73832      0.883138       1.11801       1.26457       1.34995       1.39622       1.35355
  35   8 2401.3969    1.5237  1.1871  9.3494 -0.0008       3.01023  0.0294   0.0226   0.0520    0.1969   0.0000      0.600473   441.9208       1.47393       20.4413       1.77961      -2.66712      -1.15499      0.956088       1.26028       1.40084       1.46007       1.51663       1.56015
  35   9 2571.8614    2.0732  1.2714 10.0737  0.0000       2.57900  0.0300   0.0297   0.0542    0.1665   0.0000      0.531537   440.8178      -2.85708       19.6940       3.41246      -2.83785       1.20360      0.982229       1.31124       1.43887       1.56925       1.63784       1.65594
  35  10 2740.5167    2.8142  1.1983 10.6126  0.0000       1.81893  0.0293   0.0416   0.0523    0.1989   0.0000      0.556004   439.1416      -1.52417       21.2765      0.671204      -2.10578      0.555389      0.939079       1.25102       1.34833       1.46819       1.51554       1.47923
  35  11 2906.7984    3.5807  1.0346 11.1457 -0.0000       2.21985  0.0251   0.0561   0.0494    0.2091   0.0000      0.603119   440.3220     -0.839579       21.1385       1.61208      -1.45943     -0.618372      0.856203       1.18037       1.28735       1.42577       1.44565       1.38783
  35  12 3069.5541    4.0473  1.1156 11.5465  0.0001       1.37283  0.0275   0.0617   0.0513    0.2015   0.0000      0.603868   439.3005     -0.692781       20.1437       2.12825      -3.23755    -0.0216059      0.868549       1.14166       1.25281       1.40968       1.35824       1.37815
  35  13 3229.0979    3.8918  1.4250 11.7251  0.0000       1.34477  0.0327   0.0545   0.0584    0.1327   0.0000      0.443628   441.5558       1.23005       16.5514       2.62266     -0.639141      -1.15663       1.10208       1.45750       1.54635       1.70045       1.79718       1.78913
  35  14 3386.5804    3.3692  2.1329 11.1770  0.0016      0.876710  0.0414   0.0376   0.0712    0.0888   0.0000      0.270110   439.4271      -1.92086       17.9180    -0.0494033      -2.18843       1.61977       1.30453       1.71929       1.86853       1.99886       2.08432       2.12246
  35  15 3542.7540    2.6976  3.2815 10.6571  0.0000      0.735145  0.0515   0.0246   0.0932    0.0642   0.0000      0.149147   439.7491       1.93868       12.3125      -1.84416     -0.497717      -4.79258       1.61567       2.13028       2.37864       2.55433       2.63464       2.67986
  35  16 3697.7901    2.2021  5.3390 10.0435  0.0000      0.494531  0.0712   0.0160   0.1239    0.0477   0.0000     0.0853857   439.1730       3.99774       10.9644       5.08830      -3.07336     -0.630304       2.18152       2.87944       3.21781       3.48446       3.54826       3.56235
  35  17 3851.9244    1.7687  7.3184  9.8099 -0.0001      0.360834  0.0940   0.0115   0.1685    0.0413   0.0000     0.0724568   446.5852       2.72253       18.3607     -0.896399      0.283173      -2.94524       2.77369       3.71975       4.06091       4.41931       4.54773       4.53273
  35  18 4005.3179    1.4968 10.3834  9.5814  0.0000      0.297320  0.1367   0.0084   0.2324    0.0370   0.0000     0.0635235   439.7008      -4.21262       12.0618      0.897263       4.09778       2.30911       3.79151       4.97373       5.49800       5.97589       6.06779       6.11957
  35  19 4158.4074    1.2436 13.1964  9.4077 -0.0000      0.473809  0.1861   0.0065   0.2938    0.0342   0.0000     0.0763610   443.9781       1.62659       8.69218       19.2108       5.52574       6.32458       4.62462       6.00355       6.77359       7.17897       7.36045       7.40463
  36   2 1235.6695    0.0849  0.0808  8.9775  0.0000       15.3852  0.0179   0.0068   0.0201    0.0234   0.0000       86.5945   441.5191     0.0930900       20.6959     -0.247683      -2.53549      0.776954      0.702834      0.802504       1.02331       1.10450       1.12134       1.14431
  36   4 1681.9341    0.2922  0.3307  8.7332  0.0000       15.5211  0.0142   0.0085   0.0301    0.0415   0.0000       3.26615   441.0743    -0.0285461       20.6206       1.07349      -2.62202     -0.474832      0.547254      0.734974      0.787853      0.850065      0.952826      0.975974
  36   5 1875.4496    0.4893  0.5279  8.7021  0.0000       10.4113  0.0169   0.0108   0.0356    0.0641   0.0000       1.37557   439.8550     -0.719070       20.1516     -0.315263      -3.31803     -0.571216      0.659852      0.854059      0.967641       1.02155       1.06338       1.02577
  36   6 2063.1509    0.7522  0.7891  8.6990  0.0000       5.90042  0.0213   0.0134   0.0422    0.1134   0.0000      0.836669   439.5616     -0.147095       19.9162      0.440554      -2.58531      0.126222      0.754564       1.03233       1.13120       1.24166       1.29635       1.27827
  36   7 2245.6418    1.1046  1.0252  8.9844 -0.0003       6.90419  0.0264   0.0175   0.0494    0.1649   0.0000      0.790565   440.4473      0.560875       20.3622     -0.254939     -0.744185     -0.754844      0.857441       1.12148       1.26747       1.36511       1.38321       1.50948
  36   8 2421.1829    1.5863  1.2550  9.3096  0.0002       2.66311  0.0298   0.0224   0.0532    0.1944   0.0000      0.584040   439.1107     -0.364265       20.5871      -1.25584      -3.04427     -0.688330      0.906136       1.18796       1.34180       1.40416       1.52126       1.48377
  36   9 2592.7640    2.1594  1.1640 10.6072 -0.0000       1.90230  0.0292   0.0330   0.0543    0.1577   0.0000      0.710010   440.1024       1.74785       20.4108      0.575700      -2.83176      0.918188      0.946589       1.24074       1.37474       1.46052       1.51570       1.50793
  36  10 2762.6840    3.0175  0.9924 11.0941  0.0000       1.01939  0.0252   0.0475   0.0451    0.1636   0.0000      0.610850   441.5167      -1.19902       19.9281      -3.98246      -1.27535      0.155980      0.807295       1.09681       1.16587       1.32486       1.35656       1.37970
  36  11 2930.2614    3.7407  1.1267 11.4034  0.0000       2.19990  0.0274   0.0571   0.0520    0.1998   0.0000      0.666412   440.9595       1.03948       18.3616       2.75054      -3.19563      0.613549      0.839953       1.13388       1.23146       1.37274       1.40345       1.39595
  36  12 3094.2067    4.1990  1.1206 11.4186 -0.0005      0.484277  0.0280   0.0624   0.0497    0.2490   0.0000      0.596366   438.8359     -0.640444       18.7461       2.46126      -3.36817     -0.494306      0.851783       1.20059       1.29798       1.42715       1.41580       1.41721
  36  13 3255.0106    3.8033  1.5047 11.6620  0.0001       1.20906  0.0330   0.0503   0.0601    0.1179   0.0000      0.397331   440.8500       1.16100       16.1970      -1.52341      -2.55524     -0.104768       1.00928       1.32144       1.45926       1.57941       1.65447       1.64507
  36  14 3413.6175    3.2497  2.3605 11.0578  0.0000      0.604254  0.0430   0.0332   0.0723    0.0719   0.0000      0.222136   441.3251      -1.47966       14.3900       2.43629      -5.14362       1.96258       1.31499       1.73856       1.96715       2.05004       2.12956       2.17215
  36  15 3570.8115    2.5835  3.5317 10.6583  0.0000      0.718028  0.0534   0.0229   0.0973    0.0589   0.0000      0.137203   438.6503      -1.22429       14.4734       2.95528      -3.11769      0.405661       1.64366       2.15468       2.37816       2.58701       2.60074       2.63675
  36  16 3726.5057    2.1518  5.6140  9.9746  0.0000      0.316306  0.0706   0.0149   0.1294    0.0475   0.0000     0.0781061   442.8370       1.23334       15.5819      -2.35988       4.95426      0.248538       2.14989       2.80701       3.17236       3.34758       3.48368       3.49291
  36  17 3881.8188    1.7474  8.1568  9.7589 -0.0002      0.489143  0.1011   0.0106   0.1819    0.0411   0.0000     0.0651479   439.3854      -5.07114       16.0830       1.11472       3.13921      -4.42703       2.87321       3.86913       4.28148       4.60911       4.70717       4.67303
  36  18 4035.6927    1.4301 10.9029  9.6190  0.0000      0.393431  0.1471   0.0077   0.2409    0.0355   0.0000     0.0729416   444.1093       1.36773       17.2036       2.50740      -4.06869      -8.95908       3.74759       4.94892       5.49693       5.90531       6.10139       6.03850
  37   3 1486.8046    0.1681  0.1636  8.8897 -0.0002       10.4047  0.0129   0.0073   0.0215    0.0269   0.0000       12.6842   442.0775     0.0977535       19.7024      -1.00617      -2.35118      -1.24909      0.431722      0.590226      0.680705      0.738126      0.655224      0.665590
  37   4 1697.6278    0.2969  0.3429  8.7990  0.0000       24.4072  0.0149   0.0085   0.0316    0.0388   0.0000       3.47504   441.4300     -0.933719       21.5992     -0.461227      -3.60098     -0.109027      0.606764      0.769488      0.920484      0.946398      0.994746       1.01415
  37   5 1892.2713    0.5095  0.5253  8.5992  0.0000       11.0343  0.0161   0.0108   0.0336    0.0694   0.0000       1.30599   441.0010      0.358984       20.4363     -0.395496      -2.14442       1.55474      0.621358      0.783419      0.888161      0.991146       1.01119       1.01795
  37   6 2081.1671    0.7760  0.7310  8.8592  0.0002       5.01058  0.0193   0.0140   0.0411    0.1062   0.0000      0.861223   441.4566     0.0395226       20.9724     -0.215068      -3.18276     -0.979356      0.706129      0.930600       1.05916       1.14066       1.13294       1.12254
  37   7 2264.3882    1.1501  1.0282  9.2660  0.0000       4.76857  0.0270   0.0182   0.0479    0.1556   0.0000      0.749505   439.9522       1.06803       20.9825     -0.244717      -2.26189     -0.903096      0.851031       1.12375       1.24184       1.33377       1.36679       1.38461
  37   8 2440.7009    1.6660  1.2480  9.2063  0.0001       3.25671  0.0290   0.0236   0.0533    0.2621   0.0000      0.584530   440.5963       1.02409       20.2741     -0.499641      -2.58523      -1.13183      0.876981       1.16229       1.27235       1.40081       1.44130       1.42947
  37   9 2613.3492    2.2623  1.2095 10.4054  0.0000       1.97090  0.0289   0.0329   0.0529    0.1777   0.0000      0.605154   441.5650      0.788290       21.9803      0.600609      -1.66594      -3.43798      0.876991       1.10916       1.24894       1.35825       1.38258       1.38427
  37  10 2784.5471    3.0954  1.0734 10.6441 -0.0002       1.67330  0.0255   0.0465   0.0474    0.2492   0.0000      0.625780   439.2669     -0.150075       18.7862    -0.0129803      -4.00409       2.37527      0.809854       1.07630       1.17377       1.30300       1.36100       1.36902
  37  11 2953.2255    3.8882  1.0449 11.0843  0.0000      0.644428  0.0243   0.0587   0.0465    0.2640   0.0000      0.549842   440.8292       2.31319       16.7628      0.246392     -0.150668       1.73445      0.795769       1.01932       1.15450       1.25025       1.27581       1.33119
  37  12 3118.4884    4.1497  1.3265 11.1723 -0.0002       1.16999  0.0284   0.0555   0.0539    0.2014   0.0000      0.415199   439.8250     -0.423569       16.0696       2.14845      -1.51475     -0.145052      0.860837       1.14937       1.25737       1.33770       1.36415       1.43228
  37  13 3280.5418    3.7515  1.6720 11.4498  0.0000      0.949300  0.0342   0.0461   0.0634    0.1148   0.0000      0.366547   439.9430       1.93499       17.5471       2.63178      -1.75891      0.504093       1.04104       1.39632       1.55727       1.66873       1.67346       1.65761
  37  14 3440.3598    3.0974  2.5777 11.0601 -0.0003      0.727071  0.0427   0.0303   0.0772    0.0613   0.0000      0.193666   443.4146      -1.58437       17.9139       2.69250      -1.27400      0.764240       1.29729       1.68613       1.93283       2.07652       2.12905       2.10356
  37  15 3598.4672    2.5182  3.9398 10.5673 -0.0000      0.462912  0.0568   0.0206   0.1000    0.0525   0.0000      0.120286   440.9516       1.94464       18.2077       2.48257      -2.38052       3.88632       1.71676       2.17891       2.45161       2.70388       2.73102       2.76057
  37  16 3755.1739    2.0515  5.9549 10.0048  0.0000      0.374123  0.0756   0.0137   0.1346    0.0434   0.0000     0.0757156   439.5575       1.49315       14.3380      0.346702      -1.84158      -1.53602       2.18635       2.92216       3.26386       3.49851       3.65781       3.65447
  37  17 3910.9597    1.7032  8.9618  9.7004 -0.0001      0.444220  0.1102   0.0096   0.1929    0.0399   0.0000     0.0638539   441.5220      -2.39906       11.3948     -0.780252      0.140844       4.81551       3.00940       3.98701       4.41975       4.74158       4.86784       4.95630
  37  18 4065.6003    1.3919 11.5887  9.5873  0.0000      0.325339  0.1576   0.0071   0.2550    0.0344   0.0000     0.0757595   436.8290      -6.12334       16.0905       1.18699      -1.66224       8.00407       3.82821       5.16005       5.75315       6.13950       6.45859       6.41188
  38   3 1501.5527    0.1833  0.1749  8.8584  0.0007       4.83468  0.0103   0.0076   0.0245    0.0278   0.0000       10.5403   441.3122     -0.486714       20.5094    -0.0343731      -2.89965      0.953392      0.404131      0.507178      0.558703      0.623600      0.606799      0.570056
  38   4 1713.0644    0.3127  0.3685  8.7742  0.0000       15.0563  0.0148   0.0083   0.0307    0.0416   0.0000       2.85498   440.3280      -1.21185       21.0945    -0.0101109      -2.84685     -0.874177      0.531649      0.652490      0.805644      0.818488      0.856360      0.876482
  38   5 1908.8729    0.5397  0.5467  8.6346  0.0000       10.4066  0.0166   0.0109   0.0328    0.0714   0.0000       1.27072   440.1601     -0.536181       19.8478      0.581582      -2.98490      0.696998      0.578056      0.756267      0.830004      0.904831      0.959160      0.949032
  38   6 2099.0281    0.8221  0.7746  8.6591  0.0000       5.79915  0.0197   0.0142   0.0407    0.1250   0.0000      0.808233   442.5984     -0.873050       20.6941      0.390158      -3.25905      0.231669      0.665289      0.841972      0.954436       1.04062       1.05866       1.08114
  38   7 2282.9779    1.1787  1.0080  9.5677  0.0000       4.45822  0.0260   0.0188   0.0489    0.1311   0.0000      0.798235   440.4517      -1.00216       18.7728      -1.58812      -4.36578      0.959325      0.797862       1.04935       1.13167       1.27067       1.27213       1.32087
  38   8 2459.9940    1.7594  1.2101  9.5634  0.0000       2.18162  0.0278   0.0251   0.0534    0.2189   0.0000      0.589164   441.1364       2.14471       20.4762       1.89951      -1.48052       2.03529      0.887422       1.12383       1.24194       1.35651       1.43697       1.43939
  38   9 2633.7444    2.3694  1.2842 10.0985 -0.0004       2.54861  0.0281   0.0324   0.0536    0.1991   0.0000      0.636383   440.2771      -1.08816       19.5282      0.602807      -1.81626      -1.68083      0.859939       1.14447       1.25070       1.37097       1.44372       1.42847
  38  10 2805.9258    3.2217  1.0459 10.8226  0.0001     -0.154266  0.0250   0.0482   0.0461    0.2354   0.0000      0.712201   441.7283       1.32483       18.7947     -0.959240      -2.02985       1.77101      0.748943       1.00104       1.13439       1.27742       1.19939       1.32756
  38  11 2975.8034    3.9793  1.0318 11.5225  0.0000     0.0270602  0.0244   0.0602   0.0475    0.1878   0.0000      0.562479   441.3403    -0.0799498       18.7231      -1.16830      -3.39058      -1.01447      0.790612       1.02424       1.18089       1.22773       1.24418       1.30954
  38  12 3142.2109    4.3178  1.1815 11.5510  0.0000      0.140829  0.0279   0.0605   0.0494    0.2027   0.0000      0.454386   440.6304      -1.09792       15.7221      0.900426      -2.36715       1.65361      0.827438       1.14651       1.22734       1.36750       1.36982       1.37549
  38  13 3305.6846    3.7080  1.8878 11.1538  0.0000       1.21531  0.0359   0.0411   0.0625    0.1051   0.0000      0.272339   441.0989     0.0655378       15.8048      -1.48272      -1.21593       1.30497       1.05412       1.40819       1.56788       1.68691       1.74337       1.77323
  38  14 3466.6072    2.9893  2.8649 11.0178 -0.0013      0.396497  0.0464   0.0274   0.0820    0.0558   0.0000      0.185296   441.6967       2.41062       17.9650       1.14128      -3.58435       3.61081       1.36787       1.77524       1.98134       2.21059       2.26866       2.31134
  38  15 3625.7722    2.4356  4.2929 10.4448  0.0001      0.421678  0.0589   0.0186   0.1056    0.0470   0.0000      0.104507   441.9433       3.19922       16.0256       3.35528       2.29358      -5.39001       1.66176       2.23182       2.47060       2.71222       2.84654       2.86410
  38  16 3783.4236    2.0040  6.6628  9.7593 -0.0003      0.342814  0.0799   0.0122   0.1442    0.0446   0.0000     0.0692669   438.1957      -1.52615       19.5882       8.72031      -2.62352     -0.486721       2.22803       2.94098       3.28007       3.60007       3.75638       3.75594
  38  17 3939.6232    1.6603  9.5903  9.6596  0.0000      0.282606  0.1203   0.0088   0.2037    0.0388   0.0000     0.0628571   438.5675      -1.48880       12.8256       8.16012      -3.92018      -6.54062       3.06666       3.98820       4.52889       4.80830       5.07121       5.10607
  38  18 4095.7997    1.3250 12.7051  9.5880  0.0001      0.486624  0.1771   0.0065   0.2752    0.0320   0.0000     0.0774031   439.6852      -1.97019       22.7729      -1.63854      -4.64340       8.57703       3.97649       5.26326       5.90876       6.33450       6.53815       6.65226
  39   2 1275.7552    0.0863  0.0728  8.9700  0.0000       41.4027  0.0145   0.0068   0.0188    0.0242   0.0000       81.3354   441.5016     0.0891169       20.7706      0.655281      -3.81600     -0.686221      0.515968      0.634730      0.740447      0.877361      0.834387      0.804692
  39   3 1516.0736    0.1756  0.2085  8.8762  0.0002       38.5181  0.0134   0.0069   0.0262    0.0295   0.0000       10.0658   440.6076     -0.198301       20.4223      0.793381      -4.87571      0.221568      0.527288      0.731709      0.809874      0.890282      0.983148      0.996627
  39   4 1728.2991    0.3405  0.3149  8.8286  0.0000       20.0296  0.0128   0.0093   0.0258    0.0398   0.0000       2.87638   440.9674     0.0121458       21.4211    -0.0773376      -3.69656     -0.399657      0.472304      0.636107      0.700458      0.708281      0.798034      0.773007
  39   5 1925.2780    0.5677  0.5535  8.7562  0.0000       12.9121  0.0166   0.0115   0.0333    0.0686   0.0000       1.26364   441.4474      0.295629       21.0656     -0.553683      -2.73184      0.742118      0.592712      0.778941      0.906935      0.944405      0.991417       1.02264
  39   6 2116.6888    0.8352  0.8043  8.9799  0.0000       8.11825  0.0210   0.0140   0.0409    0.1018   0.0000      0.867608   440.7985     -0.270321       20.0244     -0.320266      -2.62939     -0.204528      0.666720      0.888268      0.964623       1.04835       1.06182       1.07811
  39   7 2301.3038    1.2620  1.0024  9.4346  0.0000       3.98383  0.0247   0.0197   0.0473    0.1568   0.0000      0.715415   441.6717     -0.284815       22.4658       2.25198      -4.43555     -0.133986      0.726453       1.00755       1.08788       1.19343       1.21211       1.20550
  39   8 2479.1301    1.8186  1.1830  9.8837 -0.0000       3.27521  0.0274   0.0258   0.0513    0.1627   0.0000      0.630876   441.1586     -0.856068       19.7106       1.56704     -0.944862      -1.64077      0.768231       1.03601       1.16083       1.28918       1.26866       1.31115
  39   9 2653.8510    2.4981  1.2102 10.3724  0.0003       1.88429  0.0276   0.0352   0.0511    0.2014   0.0000      0.567818   441.2220    -0.0592177       18.4153     0.0677085      -2.77177     -0.356303      0.829343       1.08803       1.16274       1.30995       1.30010       1.35594
  39  10 2827.3007    3.2993  1.0787 11.0742  0.0000       2.05010  0.0247   0.0485   0.0491    0.2048   0.0000      0.579501   440.0348      -1.23431       17.5272      -2.27328      -2.05911     -0.850825      0.764571      0.990913       1.12980       1.20281       1.25834       1.21748
  39  11 2998.1201    4.1265  1.0712 11.2558  0.0001       2.08063  0.0251   0.0599   0.0466    0.2392   0.0000      0.653326   439.7760      -1.02144       21.1768      0.984433      -3.25770      0.667543      0.741297      0.948313       1.02391       1.15779       1.22966       1.23736
  39  12 3165.5897    4.0769  1.3834 11.6046 -0.0001      0.421077  0.0297   0.0535   0.0562    0.1434   0.0000      0.499392   440.2584      -2.53647       17.0095      0.899653     -0.765853      0.243208      0.839637       1.15335       1.23344       1.39898       1.43274       1.45586
  39  13 3330.3441    3.6805  1.9487 11.1061  0.0000      0.724901  0.0355   0.0396   0.0635    0.0944   0.0000      0.252616   441.0111      -1.23938       17.5057       1.47956      -3.92507       1.40482       1.04202       1.34173       1.49969       1.59564       1.66735       1.66360
  39  14 3492.6252    2.9413  3.0255 10.9777 -0.0004      0.904293  0.0468   0.0261   0.0854    0.0524   0.0000      0.166683   439.2851      -2.89019       16.7273       2.91195      -2.12287       1.82783       1.28943       1.74213       1.88868       2.07043       2.11188       2.17032
  39  15 3652.7407    2.3760  4.6708 10.3268  0.0000      0.449745  0.0617   0.0171   0.1091    0.0457   0.0000     0.0995508   438.1786      -3.33645       15.0284       1.61167      -7.36505       2.17516       1.67884       2.27494       2.50927       2.73648       2.78589       2.83558
  39  16 3811.3326    1.9411  7.0882  9.8102 -0.0002      0.348459  0.0853   0.0114   0.1510    0.0410   0.0000     0.0683145   442.7588      -10.3380       20.7318       9.65886       1.28545       1.88502       2.27918       3.07604       3.44591       3.71006       3.81190       3.81819
  39  17 3968.4830    1.5712 10.1237  9.6440  0.0003      0.361397  0.1313   0.0079   0.2160    0.0367   0.0000     0.0724749   437.6101     -0.479423       24.1488       7.62805      -1.15875       6.05169       3.16341       4.26893       4.69716       5.13550       5.34275       5.35893
  40   2 1288.7479    0.0927  0.1182  8.9469  0.0000       88.3163  0.0173   0.0067   0.0276    0.0275   0.0000       54.5674   441.4972      0.330570       22.0323     -0.162769      -2.90029    -0.0168372      0.638879      0.856507      0.920375      0.875895      0.959490      0.950821
  40   3 1530.3249    0.1957  0.1896  8.8175  0.0000       26.4397  0.0106   0.0074   0.0236    0.0292   0.0000       8.73673   441.3142    -0.0481668       21.2032      0.886634      -4.34870     -0.247190      0.375227      0.563656      0.657785      0.814646      0.833751      0.787955
  40   4 1743.3017    0.3617  0.3903  8.7571  0.0000       14.0571  0.0143   0.0090   0.0296    0.0449   0.0000       2.19050   440.7188      0.295549       21.0039     -0.387141      -3.14166      -1.21369      0.517492      0.667928      0.755531      0.772945      0.818420      0.801001
  40   5 1941.4652    0.5711  0.6006  8.6570  0.0000       9.04174  0.0178   0.0111   0.0353    0.0800   0.0000       1.14511   440.4704     -0.983113       19.0710      0.314433     -0.901290     -0.773318      0.580112      0.739333      0.911285      0.911908      0.978707      0.979883
  40   6 2134.0383    0.8631  0.8332  9.1623  0.0000       6.65924  0.0224   0.0144   0.0413    0.0985   0.0000      0.901553   440.9212     -0.101707       21.4680       1.20128      -1.76633      0.701781      0.667161      0.851177      0.946910       1.06543       1.04656       1.06171
  40   7 2319.4286    1.3051  1.1216  9.2388 -0.0000       5.19182  0.0273   0.0189   0.0491    0.1761   0.0000      0.715647   441.1571      0.158166       18.6590      0.804902      -3.15231     -0.802914      0.777092       1.03617       1.14745       1.25571       1.28389       1.30336
  40   8 2497.9564    1.9082  1.2769  9.5653  0.0003       2.44520  0.0289   0.0253   0.0505    0.2071   0.0000      0.535586   441.0761     -0.835085       22.0462       1.28992      -3.61507      -1.28032      0.783174       1.07029       1.15065       1.29627       1.30620       1.31345
  40   9 2673.8075    2.5749  1.2171 10.4681  0.0000       2.31859  0.0283   0.0355   0.0496    0.1878   0.0000      0.585396   441.0069      -1.30440       20.0449       1.45212      -2.41282       1.74908      0.810536       1.11698       1.24516       1.34375       1.36086       1.38258
  40  10 2848.2278    3.4036  1.1280 10.8827  0.0000       1.38187  0.0267   0.0485   0.0477    0.2427   0.0000      0.597100   439.4482      -1.10583       21.4702     0.0832937      -2.88884      -1.86352      0.800571       1.07184       1.18666       1.24731       1.31013       1.25225
  40  11 3020.0106    4.1346  1.1450 11.3293 -0.0002       1.62024  0.0256   0.0591   0.0491    0.2398   0.0000      0.642097   440.5244     -0.351734       19.4332       2.28109     -0.924469      0.795002      0.769346      0.953399       1.09480       1.21309       1.23494       1.26000
  40  12 3188.6038    4.1920  1.3540 11.6148  0.0001      0.221180  0.0296   0.0550   0.0519    0.1586   0.0000      0.479639   442.0434      0.272658       19.1649     -0.123641     -0.350852     -0.392756      0.864677       1.11085       1.23679       1.33424       1.39116       1.41924
  40  13 3354.5740    3.5280  2.1200 11.3336  0.0000      0.546005  0.0383   0.0365   0.0670    0.0775   0.0000      0.236893   441.1377     -0.924551       16.5909       1.07290      -3.86918       2.11065       1.05906       1.39398       1.56343       1.67627       1.76461       1.78143
  40  14 3518.1174    2.7785  3.4110 10.8557 -0.0001      0.679847  0.0493   0.0229   0.0917    0.0480   0.0000      0.145375   442.4856      -1.44265       12.6373       1.60621     -0.526971       2.88604       1.36463       1.82152       2.02726       2.21269       2.28619       2.26969
  40  15 3679.4056    2.2836  5.3607 10.2202  0.0003      0.350969  0.0671   0.0150   0.1179    0.0407   0.0000     0.0862672   441.1819      0.341419       17.0884       1.94665      -5.45461       2.11650       1.81791       2.38951       2.68316       2.81154       2.93383       2.91675
  40  16 3838.8078    1.8780  7.8042  9.7203  0.0001      0.327587  0.0932   0.0103   0.1610    0.0407   0.0000     0.0646754   443.6930      -2.83883       10.0351       3.00926      -1.03932      -1.20701       2.36730       3.13735       3.48632       3.78209       3.89152       3.98590
  40  17 3997.0521    1.5187 10.0397  9.6515  0.0000      0.471837  0.1296   0.0077   0.2181    0.0354   0.0000     0.0776719   442.3728      -3.71084       20.0381      -8.77228      -17.9739      -2.18990       3.07455       4.07463       4.59361       4.96321       5.13768       5.16600
  41   2 1301.5756    0.0949  0.1643  8.9269  0.0000       56.4349  0.0258   0.0063   0.0500    0.0260   0.0000       46.7902   441.0236     -0.292160       20.4564    -0.0253160      -3.96223    -0.0392685       1.01683       1.29134       1.78831       1.52319       1.94394       2.72585
  41   3 1544.3741    0.2067  0.2330  8.7826  0.0000       27.2671  0.0109   0.0071   0.0277    0.0305   0.0000       7.07492   441.6493      0.183415       21.6392      0.816852      -3.76810     -0.764419      0.408806      0.482116      0.531716      0.575777      0.610676      0.641132
  41   4 1758.0580    0.3815  0.3789  8.7591 -0.0001       13.3311  0.0132   0.0094   0.0286    0.0458   0.0000       2.10823   441.1031     -0.357989       21.9145      0.662247      -2.99592     -0.169837      0.486778      0.594164      0.681461      0.742806      0.745253      0.785844
  41   5 1957.5335    0.5779  0.6124  8.7933  0.0000       11.8874  0.0182   0.0108   0.0338    0.0698   0.0000       1.21641   441.5887      -1.27167       21.0059       1.50120      -3.11892      0.684112      0.568705      0.740221      0.850374      0.938667      0.958800      0.981869
  41   6 2151.2044    0.8919  0.9894  8.8817  0.0000       5.50257  0.0238   0.0136   0.0479    0.1300   0.0000      0.793157   440.3949     -0.334821       21.4324      0.461399      -4.04426     -0.550528      0.689746      0.896212       1.02110       1.10836       1.14462       1.16558
  41   7 2337.3051    1.4033  1.0370  9.2154  0.0000       3.95042  0.0255   0.0204   0.0437    0.1949   0.0000      0.678939   439.8136    0.00813856       22.2605      -1.94692      -2.99834     -0.125356      0.743721      0.956335       1.03810       1.17994       1.21739       1.22362
  41   8 2516.6005    1.9759  1.2115 10.2130 -0.0001       3.14319  0.0275   0.0275   0.0527    0.1479   0.0000      0.640591   440.4511     -0.704866       21.4938      0.286894      -2.20472     -0.854778      0.762007       1.00292       1.08177       1.23693       1.24531       1.28726
  41   9 2693.5171    2.7024  1.2596 10.3722  0.0000       1.74804  0.0271   0.0363   0.0502    0.1965   0.0000      0.531916   440.5147      -1.17759       19.4816     -0.540787      -2.04960      -1.13978      0.791567       1.01398       1.08144       1.21730       1.23493       1.28887
  41  10 2868.8744    3.5697  1.1129 10.5306  0.0000       1.14123  0.0257   0.0494   0.0452    0.3461   0.0000      0.576462   441.4037     -0.825466       19.0948      0.796935      -3.32303     -0.273279      0.703923      0.918239       1.04537       1.11419       1.18236       1.17616
  41  11 3041.5614    4.1980  1.1221 11.5433  0.0000      0.983125  0.0255   0.0600   0.0476    0.2236   0.0000      0.556441   441.1573     -0.414359       19.3635       1.98062      -1.09408     -0.782745      0.717603      0.928436       1.03441       1.14385       1.16929       1.20538
  41  12 3211.3094    4.0011  1.4454 11.7198  0.0000       1.38110  0.0305   0.0504   0.0552    0.1242   0.0000      0.438711   439.4945    -0.0912555       16.0280       1.95222       1.37606      -3.43636      0.856105       1.09725       1.19417       1.30236       1.37232       1.36181
  41  13 3378.4600    3.4946  2.2315 10.9467 -0.0000      0.767983  0.0380   0.0338   0.0657    0.0814   0.0000      0.227873   441.8224      -2.21428       14.2947       1.10910      -1.16147     -0.427044       1.01358       1.34034       1.49508       1.64855       1.69614       1.72498
  41  14 3543.3598    2.7614  3.7369 10.6272 -0.0000      0.835906  0.0517   0.0213   0.0929    0.0490   0.0000      0.129483   441.2889      0.565412       19.0804       1.59052      -4.53160     -0.146532       1.36918       1.82820       2.01685       2.20018       2.29745       2.37151
  41  15 3705.6467    2.2197  5.4996 10.1660  0.0002      0.334163  0.0672   0.0142   0.1221    0.0403   0.0000     0.0899334   440.0780     -0.886382       14.3777       5.55387      -1.80901       6.05461       1.78002       2.37300       2.65133       2.88489       3.05619       3.11710
  41  16 3865.8898    1.8553  8.4433  9.6906 -0.0000      0.165680  0.0998   0.0095   0.1716    0.0390   0.0000     0.0633123   443.1144      0.955913       12.0292       8.62895      -5.44120      -8.11606       2.44347       3.18276       3.64102       3.92229       4.03905       4.13362
  41  17 4025.3956    1.4863 11.5386  9.5500  0.0001      0.544925  0.1471   0.0068   0.2404    0.0350   0.0000     0.0760290   437.9614      -1.07149       16.6811       5.67935      -6.13178      -6.33723       3.24058       4.34444       4.85141       5.27759       5.42191       5.52890
  42   2 1314.2211    0.1086  0.1128  8.9715  0.0000       33.0959  0.0137   0.0065   0.0240    0.0234   0.0000       41.2411   441.8150      0.252227       22.1069     -0.132542      -4.83610      0.371331      0.470502      0.628762      0.714236      0.813540      0.917334      0.903896
  42   3 1558.2023    0.2034  0.2261  8.7960  0.0000       27.6481  0.0122   0.0069   0.0234    0.0312   0.0000       7.28078   441.8125      0.309859       20.9256      0.139431      -2.97730      -1.18983      0.375023      0.506973      0.561800      0.605581      0.611929      0.648768
  42   4 1772.6840    0.3744  0.3981  8.8759  0.0000       18.2714  0.0141   0.0089   0.0291    0.0440   0.0000       2.36553   440.7734     -0.905539       19.7128      0.294241      -2.43017       2.42953      0.456842      0.635402      0.700063      0.759036      0.798319      0.834325
  42   5 1973.4012    0.6142  0.6377  8.8760 -0.0001       9.88039  0.0182   0.0112   0.0342    0.0727   0.0000       1.11105   441.6703      0.541932       20.6527     -0.268847      -3.55861     -0.652251      0.542997      0.682812      0.814700      0.883686      0.906389      0.897374
  42   6 2168.2104    0.9514  0.9620  8.9480  0.0001       6.13410  0.0227   0.0144   0.0445    0.1324   0.0000      0.736307   441.7371      0.532493       20.7326     -0.204377      -3.51001     -0.588383      0.666728      0.896184      0.993792       1.11104       1.20615       1.23487
  42   7 2354.9206    1.3915  1.2246  9.4020  0.0002       3.94396  0.0276   0.0188   0.0512    0.1637   0.0000      0.617051   440.9416       1.02333       19.1396      0.668454      -2.35346     -0.963254      0.733942      0.941240       1.08099       1.23490       1.20574       1.26657
  42   8 2535.1168    2.0436  1.3550  9.9212 -0.0003       3.31708  0.0289   0.0261   0.0529    0.1631   0.0000      0.506000   440.7816      0.740522       21.4713     -0.417287      -2.54695      0.336357      0.784732       1.06578       1.19113       1.28092       1.34613       1.32847
  42   9 2713.0342    2.7085  1.1871 10.6961  0.0000       1.94655  0.0258   0.0372   0.0490    0.1786   0.0000      0.583300   442.7573     -0.780831       22.1668      0.458209      -2.18367       1.45186      0.734433      0.941737       1.04014       1.16902       1.19993       1.23757
  42  10 2889.3787    3.6722  1.1442 10.8730  0.0001      0.973823  0.0259   0.0508   0.0470    0.3011   0.0000      0.590425   441.0846      -1.28837       20.4701       1.24918      -1.09644    -0.0482401      0.718369      0.916800       1.02485       1.12482       1.17678       1.19436
  42  11 3062.8512    4.2632  1.0715 12.0987  0.0000       1.28333  0.0252   0.0618   0.0461    0.1487   0.0000      0.597361   439.7205      -1.52719       20.5935       2.06883      -2.80759     -0.777786      0.708655      0.967482       1.05624       1.15613       1.16174       1.14426
  42  12 3233.5956    4.0673  1.5325 11.7488  0.0002       1.03770  0.0308   0.0494   0.0564    0.1229   0.0000      0.393406   441.0666     -0.619725       19.9236       2.03674      -2.91387      -1.27530      0.820776       1.15929       1.26016       1.39569       1.45488       1.47984
  42  13 3401.9440    3.4175  2.4515 11.0152  0.0001      0.757507  0.0385   0.0314   0.0698    0.0724   0.0000      0.199901   440.1397       1.02244       17.4368      -1.39289      -1.02536      0.164786       1.05290       1.38152       1.57285       1.67066       1.78862       1.77586
  42  14 3568.0238    2.6461  3.8917 10.7081 -0.0002      0.631751  0.0537   0.0201   0.0947    0.0481   0.0000      0.123992   439.4444      -1.57047       18.1992     -0.162996      -1.69286     -0.445527       1.40564       1.89947       2.08513       2.27589       2.37851       2.45672
  42  15 3731.5360    2.1396  5.9840 10.1154  0.0000      0.383041  0.0728   0.0129   0.1287    0.0403   0.0000     0.0838073   439.5000      -2.38590       14.0045       2.16407      -3.03399      0.699873       1.86475       2.47933       2.77756       2.97115       3.09180       3.14967
  42  16 3892.7947    1.7561  8.8783  9.7603 -0.0013      0.195883  0.1088   0.0086   0.1840    0.0379   0.0000     0.0722081   440.4305      -4.79120       18.3037       2.97647      0.729162       1.90265       2.50605       3.33948       3.78163       4.02586       4.20578       4.30071
  42  17 4052.4360    1.4254 11.5085  9.5932 -0.0011      0.213779  0.1546   0.0063   0.2418    0.0338   0.0000     0.0807211   435.5878     0.0417264       18.5577       7.71301      -13.8930       5.15604       3.30726       4.41544       4.94141       5.36308       5.51078       5.54080
  43   3 1571.8399    0.2023  0.1846  8.8709  0.0000       48.3066  0.0108   0.0072   0.0191    0.0305   0.0000       8.50510   441.3497     -0.317496       20.9766      0.150429      -3.05454      0.398185      0.325832      0.442221      0.516057      0.537409      0.597020      0.552996
  43   4 1787.0911    0.4027  0.3891  8.9394  0.0001       19.5091  0.0135   0.0095   0.0276    0.0416   0.0000       2.30169   441.7052     -0.232908       22.1331       1.32925      -3.45242     -0.748441      0.415793      0.567867      0.641311      0.638257      0.691813      0.656846
  43   5 1989.1446    0.6286  0.6965  8.8529  0.0000       9.16866  0.0188   0.0109   0.0373    0.0799   0.0000       1.05421   441.2374     -0.796957       21.8941      0.153637      -1.22863       1.22862      0.555913      0.735098      0.872438      0.929456      0.970386      0.962139
  43   6 2184.9315    0.9981  0.9669  8.7000  0.0011       4.20958  0.0222   0.0147   0.0438    0.1688   0.0000      0.718966   440.2038      -1.65582       23.1267     0.0267739      -4.69280       2.47791      0.620072      0.849140      0.918196       1.03582       1.03343       1.09373
  43   7 2372.2580    1.5194  1.2182  9.2056  0.0000       3.37158  0.0267   0.0203   0.0485    0.2171   0.0000      0.571811   440.4258      0.666185       22.0016       2.36099      -2.98799     -0.670050      0.742799      0.984135       1.09115       1.19679       1.22508       1.27403
  43   8 2553.3703    2.0974  1.3113  9.9539  0.0001       2.43051  0.0280   0.0270   0.0513    0.1946   0.0000      0.562952   440.1651      -1.54327       21.4130     -0.673672      -4.26931    -0.0828608      0.730559      0.951567       1.04511       1.15287       1.18578       1.22619
  43   9 2732.3297    2.9155  1.1762 10.5266  0.0038      0.739722  0.0257   0.0397   0.0475    0.2466   0.0000      0.541039   441.8338       1.37285       20.5716     -0.725385      -1.99596     -0.291138      0.657025      0.912974      0.982650       1.11801       1.12129       1.15067
  43  10 2909.6306    3.7506  1.0780 11.3411 -0.0000       2.81838  0.0237   0.0528   0.0458    0.2068   0.0000      0.588787   441.1287      -1.06310       21.5048      0.338414      -2.50451      0.934724      0.663430      0.856511      0.951707       1.05578       1.06945       1.06285
  43  11 3083.8877    4.2547  1.1922 11.6028  0.0001      0.553189  0.0265   0.0569   0.0470    0.1851   0.0000      0.613697   441.4404      0.526534       20.0240       2.41104      -3.33059       1.36660      0.667739      0.889732       1.00696       1.11943       1.18656       1.18032
  43  12 3255.5648    3.9336  1.5958 11.7450  0.0000      0.398242  0.0320   0.0456   0.0554    0.1055   0.0000      0.362448   442.3625      0.226240       20.4743      0.266565      -3.86622      0.121563      0.820007       1.11062       1.23729       1.34335       1.35963       1.40490
  43  13 3425.0816    3.2560  2.5624 11.2660  0.0003      0.632837  0.0403   0.0298   0.0759    0.0608   0.0000      0.197850   440.3771      0.830042       19.2696       4.60709      -4.95462      0.494897       1.05080       1.45540       1.58036       1.74169       1.82812       1.83378
  43  14 3592.3457    2.5697  4.1988 10.5989  0.0000      0.558706  0.0548   0.0183   0.0995    0.0446   0.0000      0.110876   441.9820     -0.337397       17.0730      -2.09049      -6.79675     -0.392475       1.38061       1.81551       2.05906       2.20589       2.31090       2.27924
  43  15 3757.2493    2.0592  6.6529 10.0804  0.0000      0.536122  0.0791   0.0118   0.1406    0.0390   0.0000     0.0771853   439.8425      -7.44683       21.6919       6.00180       1.00343     -0.932148       1.94983       2.54914       2.92726       3.08615       3.28878       3.26267
  43  16 3919.7830    1.7382  9.5851  9.7066  0.0039      0.403906  0.1159   0.0080   0.1934    0.0379   0.0000     0.0696257   438.5120       1.03793       12.2066      0.582325       2.46927       3.85869       2.53780       3.41845       3.80869       4.07948       4.30258       4.36044
  43  17 4080.5791    1.4151 12.8814  9.6248  0.0019      0.435663  0.1695   0.0061   0.2577    0.0314   0.0000     0.0798196   430.5461      -5.98709       15.3994       9.66787       4.92964      -5.67028       3.39878       4.47162       4.99413       5.48295       5.62189       5.65285
  44   2 1339.0836    0.1154  0.1118  8.9741  0.1086     -0.569903  0.0134   0.0060   0.0171    0.0230   0.0000       33.3769   441.4224     0.0624831       21.8354      0.400750      -4.39990     -0.211266      0.377926      0.521075      0.569018      0.687988      0.609846      0.678650
  44   3 1585.2335    0.2387  0.2599  8.8264 -0.0002       22.0820  0.0115   0.0072   0.0246    0.0320   0.0000       5.35229   441.3745     -0.240105       21.3414      0.429513      -4.26627       1.57665      0.376064      0.484177      0.531276      0.587401      0.614332      0.660592
  44   4 1801.2747    0.4159  0.4516  8.8302  0.0000       11.8478  0.0143   0.0089   0.0303    0.0461   0.0000       1.74078   441.3886      0.433705       20.7484     -0.368580      -3.63072     -0.364372      0.443500      0.591031      0.679872      0.726040      0.760702      0.752461
  44   5 2004.6707    0.6672  0.7494  8.6595  0.0000       7.54843  0.0187   0.0111   0.0382    0.0909   0.0000      0.917840   441.3440     -0.562947       20.8075       1.32598      -2.42279     -0.425165      0.563146      0.754815      0.807649      0.900443      0.942300      0.909723
  44   6 2201.5338    1.0161  0.9638  9.1932  0.0000       5.68558  0.0229   0.0150   0.0436    0.1206   0.0000      0.767495   440.9604      -1.47385       21.0544      -1.06808      -4.45557      -1.58840      0.633680      0.845768      0.963645       1.04819       1.07528       1.09557
  44   7 2389.4908    1.5595  1.1927  9.6073  0.0000       2.92214  0.0272   0.0209   0.0471    0.1675   0.0000      0.603301   440.7899      -1.09201       20.2137     0.0877105      -3.69678      -1.47615      0.720408      0.959795       1.06482       1.18257       1.20151       1.24042
  44   8 2571.4867    2.1821  1.2987 10.2123  0.0000       2.73615  0.0284   0.0280   0.0506    0.1641   0.0000      0.671591   440.0080     -0.411487       20.0314      -1.64314      -2.17085      0.782109      0.722557       1.00590       1.06763       1.22034       1.27394       1.32914
  44   9 2751.4784    2.9542  1.2187 10.5067  0.0005     0.0395331  0.0258   0.0387   0.0476    0.2326   0.0000      0.540267   441.7715     -0.473226       18.5346      0.244704      -2.42928     -0.359006      0.672252      0.910901      0.976047       1.09877       1.14684       1.16533
  44  10 2929.6229    3.8314  1.2121 10.9361  0.0001       1.20277  0.0259   0.0491   0.0466    0.2457   0.0000      0.457884   440.7072      -1.53359       20.0322     -0.853700      -2.32902      0.447986      0.672953      0.911804      0.979715       1.04829       1.09697       1.11330
  44  11 3104.6958    4.3684  1.2418 11.1537  0.0000      0.666567  0.0274   0.0560   0.0463    0.2758   0.0000      0.562931   441.6175      -2.29869       20.6160       1.74098      -4.95087      -3.59859      0.710003      0.928178       1.00722       1.13820       1.15508       1.15353
  44  12 3277.2614    3.9308  1.8212 11.2924 -0.0001      0.365532  0.0330   0.0412   0.0583    0.1128   0.0000      0.279946   440.5533      -1.78115       19.7609     -0.416834    -0.0327661      0.439133      0.833397       1.11273       1.23750       1.33295       1.42925       1.42829
  44  13 3447.9449    3.1441  2.7371 11.1588  0.0001      0.947574  0.0431   0.0272   0.0737    0.0574   0.0000      0.177374   441.0269      0.508374       19.0526      -2.90665       2.38680      0.714771       1.05797       1.42990       1.58640       1.74459       1.80177       1.83312
  44  14 3616.3987    2.5505  4.5765 10.5216  0.0000      0.572190  0.0584   0.0171   0.1020    0.0426   0.0000      0.105488   439.8296       3.02070       12.2935      -2.69859      -3.35594       1.30437       1.43330       1.89595       2.14551       2.35124       2.48949       2.48555
  44  15 3782.2899    2.0276  6.8032 10.0751  0.0001      0.472327  0.0802   0.0113   0.1436    0.0382   0.0000     0.0803418   441.0206      -5.62805       20.4596       1.20848       2.66788       4.17279       1.88779       2.51378       2.79817       3.04607       3.19721       3.22760
  44  16 3945.7207    1.6547  9.7450  9.7389 -0.0006      0.194522  0.1234   0.0075   0.2011    0.0362   0.0000     0.0842266   437.3875      -1.41760       10.4957       3.80196      -10.3275      -10.1466       2.59651       3.50363       3.89065       4.14731       4.33812       4.47354
  45   2 1351.2605    0.1124  0.1202  8.9167  0.0004       34.0026  0.0127   0.0061   0.0236    0.0234   0.0000       34.4911   441.6997     -0.625539       21.3967      -1.08618      -2.50659     -0.966548      0.429779      0.591743      0.669549      0.724144      0.813062      0.856831
  45   3 1598.4202    0.2455  0.2038  8.8510  0.0000       29.8996  0.0095   0.0083   0.0215    0.0308   0.0000       6.26465   441.4318     -0.467699       21.1525     0.0255547      -4.20394   -0.00923396      0.301572      0.366277      0.441866      0.479768      0.520748      0.532508
  45   4 1815.3402    0.4239  0.5088  8.7733 -0.0001       10.1986  0.0162   0.0086   0.0306    0.0493   0.0000       1.57494   441.3405     -0.216911       21.7018      0.479872      -2.93545      0.642908      0.487221      0.665820      0.760185      0.818808      0.870228      0.861971
  45   5 2020.0601    0.6984  0.7339  8.7085  0.0000       7.90988  0.0181   0.0115   0.0368    0.0926   0.0000      0.892446   441.9495      -1.12355       20.0858     0.0426939      -2.79435      0.152696      0.514782      0.681625      0.745609      0.824122      0.867390      0.884800
  45   6 2217.8683    1.0365  1.0563  9.0724  0.0001       5.08609  0.0246   0.0149   0.0461    0.1473   0.0000      0.754961   442.1389     -0.692947       21.7063      -1.84452      -1.93476     0.0398912      0.633026      0.854364      0.968281       1.04005       1.13328       1.08848
  45   7 2406.5224    1.5921  1.3295  8.9989  0.0000       2.41014  0.0271   0.0193   0.0492    0.2089   0.0000      0.471396   440.3053     -0.895532       21.4612      0.162898      -2.73018       1.83668      0.705605      0.927196       1.06861       1.13951       1.16553       1.19519
  45   8 2589.4790    2.2326  1.2482 10.4816 -0.0001       2.73644  0.0271   0.0296   0.0500    0.1525   0.0000      0.615815   440.3916     -0.101919       20.3231      0.431744      -4.40434      -2.17397      0.684777      0.885192       1.01609       1.07551       1.13176       1.16403
  45   9 2770.4935    3.0815  1.1343 10.7005  0.0000      0.983728  0.0248   0.0414   0.0465    0.2258   0.0000      0.649501   441.8986     -0.886879       21.7938      0.826533      -1.89741      -1.20516      0.621144      0.823169      0.900751       1.00542       1.05491       1.05174
  45  10 2949.3888    3.9636  1.1251 11.3724  0.0000      0.777772  0.0243   0.0531   0.0463    0.2036   0.0000      0.551151   440.4882      0.154162       21.0826       1.31489      -4.73239      -1.51428      0.640491      0.865092      0.957461       1.07010       1.08627       1.06485
  45  11 3125.3216    4.2547  1.2617 11.7469  0.0000       1.47031  0.0263   0.0549   0.0499    0.1427   0.0000      0.503862   442.4128      -1.21468       21.9442     0.0558449      -2.02403     -0.460708      0.651899      0.860649      0.960697       1.06841       1.04910       1.09004
  45  12 3298.7372    3.8073  1.8915 11.3933  0.0000       1.00891  0.0334   0.0388   0.0597    0.0850   0.0000      0.297177   440.7974     -0.554341       21.0927       1.26445      -4.63521      0.731733      0.827022       1.10061       1.24366       1.37809       1.40642       1.39738
  45  13 3470.5310    3.0636  3.0691 11.1084 -0.0000       1.26527  0.0443   0.0250   0.0800    0.0486   0.0000      0.166181   440.5659     -0.750019       16.8195       1.80068       2.08312      0.648673       1.06290       1.41831       1.56961       1.73227       1.80008       1.81540
  45  14 3639.9665    2.4245  4.9068 10.4366  0.0000      0.596919  0.0617   0.0156   0.1080    0.0415   0.0000      0.104045   438.7817      -5.71118       17.3597      0.940591      -4.60102       2.08224       1.48625       1.95334       2.22552       2.40976       2.53536       2.56527
  45  15 3807.2572    1.9347  7.6343  9.9851  0.0000      0.561603  0.0916   0.0101   0.1591    0.0379   0.0000     0.0792639   441.5690      -5.12914       16.5307      0.263817      0.767217       2.27943       2.03835       2.71668       3.07443       3.35224       3.44361       3.54416
  45  16 3971.8323    1.5875 10.9106  9.6850 -0.0008      0.481305  0.1436   0.0068   0.2240    0.0347   0.0000     0.0858308   435.2088      -14.8987       17.4823      -1.37195      -2.00690      -8.12140       2.80904       3.77486       4.20025       4.59566       4.74395       4.80680
  46   2 1363.3153    0.1190  0.1390  8.9849  0.0003       46.0979  0.0150   0.0059   0.0205    0.0235   0.0000       29.6579   441.3232     -0.788592       21.6092      0.374695      -3.86960     -0.531470      0.379950      0.577391      0.533606      0.728664      0.630335      0.666771
  46   3 1611.4540    0.2471  0.2903  8.8381  0.0000       33.6829  0.0124   0.0072   0.0255    0.0317   0.0000       5.00968   441.8114     -0.306091       22.2740     -0.471358      -2.63375     -0.310138      0.358623      0.458337      0.579799      0.571533      0.583673      0.557321
  46   4 1829.2321    0.4541  0.5295  8.7761  0.0000       8.90807  0.0158   0.0089   0.0315    0.0541   0.0000       1.36991   441.1584     -0.383703       21.3253     -0.506756      -3.49989     -0.185295      0.458497      0.649805      0.700323      0.759692      0.797349      0.799324
  46   5 2035.3117    0.7144  0.8195  8.7044  0.0000       6.44223  0.0200   0.0110   0.0398    0.1025   0.0000      0.878078   442.5795      0.194957       20.9807     0.0324074      -3.68819    -0.0887611      0.532440      0.733314      0.765690      0.845067      0.863617      0.918388
  46   6 2234.0330    1.1112  1.1040  9.2258  0.0000       5.32617  0.0247   0.0154   0.0474    0.1378   0.0000      0.735326   441.7259      -1.09270       19.6230      0.147247      -1.66337       1.20748      0.607613      0.808769      0.904409       1.00737       1.07613       1.04850
  46   7 2423.3557    1.6584  1.2987  9.5894 -0.0008       2.86606  0.0272   0.0210   0.0501    0.1728   0.0000      0.551075   441.1492     -0.274461       20.3485      0.127784      -1.35344      -1.16637      0.667626      0.881558      0.975406       1.10137       1.11778       1.17914
  46   8 2607.2550    2.3106  1.3334  9.7787  0.0000       2.30170  0.0261   0.0280   0.0485    0.2147   0.0000      0.445839   440.1008     -0.290926       20.1830       1.66133      -4.18693       1.26366      0.676075      0.859638      0.918341       1.06127       1.07741       1.10816
  46   9 2789.3462    3.2005  1.2196 10.5262 -0.0001       2.01850  0.0250   0.0409   0.0473    0.2595   0.0000      0.524446   441.9254     -0.208145       22.2112       1.66251      -2.73482      0.127882      0.634888      0.842086      0.929325       1.05129       1.11198       1.13606
  46  10 2969.0311    3.9635  1.1120 11.8931  0.0000       2.16389  0.0252   0.0542   0.0439    0.1464   0.0000      0.604535   441.4452     -0.803080       20.1803       3.03090      -1.97969      -1.21877      0.607318      0.843453      0.891346       1.02068       1.02184       1.05990
  46  11 3145.6764    4.2769  1.2597 11.8311  0.0000       1.60907  0.0258   0.0543   0.0485    0.1492   0.0000      0.491734   439.9913    -0.0696224       20.6421       1.20062      -2.45021     -0.309601      0.647076      0.844756      0.928600       1.03621       1.10475       1.15690
  46  12 3320.0232    3.7903  1.9507 11.5485  0.0000       1.33197  0.0339   0.0381   0.0611    0.0770   0.0000      0.309444   440.2841      0.186014       18.6676      0.752170      -1.86356     0.0709726      0.806940       1.08239       1.21879       1.36682       1.39276       1.43749
  46  13 3492.6198    3.0031  3.2835 11.0146 -0.0000      0.578863  0.0465   0.0233   0.0810    0.0489   0.0000      0.154294   442.6969      0.995092       16.2565       1.82424       1.11265      0.638011       1.07241       1.45588       1.62507       1.80790       1.87398       1.87595
  46  14 3663.3634    2.3518  5.2829 10.5070  0.0001      0.655412  0.0646   0.0146   0.1156    0.0395   0.0000     0.0939981   439.4032      -3.68088       19.0148       2.54999      -2.16149      -1.76852       1.53963       2.02501       2.31232       2.48123       2.63048       2.66652
  46  15 3831.5842    1.9173  7.9607  9.9410 -0.0001      0.597627  0.0948   0.0094   0.1641    0.0389   0.0000     0.0794999   442.0390       4.38594       21.0559     -0.555896      -4.35330      0.788258       2.09278       2.77209       3.14725       3.44574       3.61830       3.65370
  46  16 3997.2649    1.5633 11.1034  9.7189  0.0000      0.418243  0.1435   0.0065   0.2267    0.0335   0.0000     0.0837890   438.8500      -2.65604       14.7407      -8.25911      -4.34570      -3.96942       2.77641       3.67276       4.12969       4.50609       4.75883       4.84129
  47   2 1375.1783    0.1185  0.1400  8.9921  0.0003       40.2508  0.0116   0.0058   0.0237    0.0234   0.0000       28.2587   441.8000    -0.0705954       21.0577     0.0159419      -2.38734     0.0612297      0.340552      0.439548      0.497794      0.546032      0.605781      0.623622
  47   3 1624.2722    0.2681  0.2676  8.9058  0.0003       22.4723  0.0117   0.0075   0.0234    0.0320   0.0000       4.39763   441.4079     -0.524590       21.3144     -0.135258      -3.49969      0.208657      0.357285      0.414872      0.491993      0.545617      0.569144      0.577659
  47   4 1842.9767    0.4549  0.5703  8.8219 -0.0000       11.2760  0.0167   0.0087   0.0325    0.0543   0.0000       1.40968   441.7972    -0.0864097       19.7636     -0.443954      -4.53964     -0.259686      0.484170      0.642184      0.747434      0.830169      0.890922      0.932472
  47   5 2050.4213    0.7434  0.8007  8.9423 -0.0001       8.98202  0.0193   0.0116   0.0384    0.0887   0.0000      0.963083   439.8032   -0.00935684       21.0856     -0.524040      -3.57750     -0.870241      0.511605      0.669916      0.771392      0.855379      0.889048      0.887505
  47   6 2249.9746    1.1667  1.1402  8.9491  0.0000       3.34361  0.0258   0.0155   0.0456    0.1959   0.0000      0.671567   440.5029   -0.00656687       21.0055      0.241755      -2.67796       2.23605      0.618036      0.837901      0.944518       1.06951       1.16488       1.17382
  47   7 2440.0096    1.7094  1.3140  9.5770  0.0021       2.46148  0.0274   0.0208   0.0496    0.1468   0.0000      0.538544   442.5398      -1.26757       22.1146      0.632100      -4.37175     -0.759619      0.659669      0.870920      0.965323       1.07555       1.11041       1.12742
  47   8 2624.8914    2.3681  1.3037 10.0539 -0.0005       1.96227  0.0266   0.0288   0.0478    0.2133   0.0000      0.492743   441.7930     -0.236154       21.3037     -0.581395      -1.91315     -0.568517      0.661357      0.862742      0.966423       1.09036       1.12758       1.16938
  47   9 2807.9584    3.2039  1.1767 10.8972  0.0000       2.03806  0.0253   0.0406   0.0434    0.1925   0.0000      0.544148   441.3478       1.37837       21.0721    -0.0510294      -5.02759       1.27700      0.602872      0.800628      0.881674       1.00347       1.01821       1.04687
  47  10 2988.4011    4.0691  1.1284 11.5899  0.0001       1.02462  0.0237   0.0540   0.0451    0.1954   0.0000      0.573588   441.0758     -0.467811       23.2567       1.21220      -3.07562      -1.29709      0.585925      0.746439      0.871754      0.973557      0.986865       1.02343
  47  11 3165.7932    4.2940  1.4499 11.5503  0.0000      0.966800  0.0278   0.0497   0.0505    0.1522   0.0000      0.389861   440.4403      0.375550       20.4104      0.585476      -4.76128     -0.691101      0.683984      0.910836       1.01892       1.10747       1.18472       1.20579
  47  12 3341.0868    3.7584  2.0283 11.5550  0.0000       1.25978  0.0347   0.0365   0.0594    0.0724   0.0000      0.273215   442.4560     -0.979284       20.5566       3.64464      -1.57409     -0.988381      0.813247       1.09443       1.17908       1.32121       1.33500       1.38473
  47  13 3514.5701    2.9364  3.5416 10.9505 -0.0000      0.540425  0.0472   0.0216   0.0845    0.0473   0.0000      0.137499   441.1452      0.645481       18.3569      0.177197      -2.19045       1.08308       1.11004       1.46913       1.61963       1.78400       1.89634       1.92291
  47  14 3686.2250    2.3068  5.7491 10.3812  0.0000      0.629029  0.0677   0.0133   0.1222    0.0399   0.0000     0.0875830   438.9430      -1.73170       18.2152       7.07643      -8.09235      -5.96254       1.53566       2.06813       2.32070       2.50740       2.61195       2.63641
  47  15 3855.7376    1.8850  8.8054  9.9241  0.0006      0.510315  0.1069   0.0085   0.1765    0.0380   0.0000     0.0796141   441.2356      -4.42964       23.2682       1.26126     0.0769111      -7.37528       2.22196       2.94355       3.30954       3.62955       3.83441       3.83507
  48   2 1386.9373    0.1320  0.1551  8.9491  0.0000       35.2680  0.0178   0.0066   0.0349    0.0241   0.0000       22.2202   441.2927    -0.0276910       21.1986      0.274292      -3.96678      0.643658      0.674096       1.67323       2.10253       3.13021       2.88484       2.65937
  48   3 1636.8874    0.2716  0.3200  8.8025  0.0000       17.8205  0.0128   0.0070   0.0263    0.0336   0.0000       3.83022   441.5773     -0.389261       21.0976     0.0564191      -3.03773      0.410404      0.366731      0.482419      0.576488      0.611643      0.637815      0.633290
  48   4 1856.5761    0.5041  0.5361  8.7043  0.0000       9.91693  0.0147   0.0093   0.0299    0.0577   0.0000       1.28377   441.4189      0.288564       19.6917       1.00469      -3.05567     -0.386296      0.413193      0.529709      0.619930      0.688302      0.685659      0.742873
  48   5 2065.3570    0.7654  0.8710  8.6741  0.0004       8.14008  0.0201   0.0113   0.0397    0.1092   0.0000      0.853927   441.5933      -1.82257       20.2435      0.842061      -2.20309     -0.220126      0.509977      0.677491      0.760379      0.860586      0.843903      0.865261
  48   6 2265.7844    1.1872  1.1407  9.1981 -0.0004       3.52254  0.0256   0.0158   0.0469    0.1571   0.0000      0.721008   442.0610      -1.24101       20.3317       2.29511      -4.65175      0.350767      0.580417      0.771879      0.868688      0.941357      0.955626      0.981875
  48   7 2456.5685    1.7813  1.3636  9.6039  0.0000       2.89885  0.0269   0.0213   0.0496    0.1603   0.0000      0.485047   441.5727     -0.314368       21.9153      0.957447      -3.64705      -1.50984      0.642045      0.861145      0.979846       1.10360       1.10727       1.13033
  48   8 2642.4101    2.4870  1.2727 10.0308  0.0002       2.31490  0.0245   0.0301   0.0480    0.2037   0.0000      0.498570   441.3866     -0.548005       20.9796       2.51006      -3.05110      0.492403      0.583903      0.773993      0.872188      0.945812      0.997290       1.01491
  48   9 2826.4397    3.3317  1.1426 11.2294  0.0000       1.34602  0.0243   0.0440   0.0448    0.1741   0.0000      0.696959   441.7445     -0.536275       21.2272      0.967348      -4.19017       1.14890      0.578751      0.767807      0.855223      0.966947       1.02410       1.04810
  48  10 3007.6435    4.2851  1.1541 10.9648 -0.0001     0.0998189  0.0236   0.0549   0.0440    0.3258   0.0000      0.524544   440.8963      -1.04018       20.4532       1.48176      -4.10846    -0.0483546      0.552148      0.747193      0.821073      0.891060      0.937555      0.931404
  48  11 3185.7429    4.2846  1.4863 11.6578 -0.0007       1.21742  0.0276   0.0483   0.0514    0.1170   0.0000      0.356737   440.2973     -0.755891       22.1442       1.26613      -3.86966      0.875103      0.647343      0.883416      0.979588       1.07872       1.11166       1.15006
  48  12 3361.7984    3.5877  2.2653 11.2573 -0.0000      0.615600  0.0361   0.0326   0.0632    0.0710   0.0000      0.241812   440.9898      -1.12265       19.2972       1.17437      -1.78273       1.73084      0.835257       1.12509       1.22453       1.39643       1.47205       1.50328
  48  13 3536.2656    2.8550  3.7964 10.7110  0.0002      0.445927  0.0484   0.0199   0.0879    0.0482   0.0000      0.120019   441.0585      -1.13941       18.6865       1.68987      -1.26850       3.20089       1.10751       1.46432       1.64707       1.80910       1.87828       1.92208
  48  14 3708.9956    2.2739  6.2441 10.2588  0.0000      0.596116  0.0720   0.0125   0.1291    0.0395   0.0000     0.0829796   441.8242       2.30870       25.2261       3.86238      -4.56792      -6.59728       1.58880       2.06361       2.36372       2.55106       2.71785       2.74066
  48  15 3879.2797    1.7959  8.9264  9.9020  0.0002      0.488049  0.1111   0.0080   0.1840    0.0366   0.0000     0.0955868   441.9811      -4.42730       19.9232     -0.270397      0.276233      -3.03691       2.17502       2.96415       3.29214       3.63230       3.73048       3.84111
  49   1 1101.2470    0.0665  0.0933  9.0792  0.0000       37.7300  0.0205   0.0065   0.0302    0.0200   0.0000       154.258   439.5395       1.54772       20.0024      -1.10098      -4.02079       1.56199      0.507302      0.674118      0.804261      0.779744      0.807354      0.835104
  49   2 1398.5363    0.1337  0.1498  8.9303 -0.0015       43.0577  0.0113   0.0060   0.0227    0.0243   0.0000       21.7598   441.5189     -0.350200       22.2466      0.327923      -3.15714     -0.666214      0.332360      0.432991      0.439653      0.450846      0.595771      0.594430
  49   3 1649.3860    0.2835  0.3450  8.8096  0.0000       24.8713  0.0134   0.0071   0.0266    0.0333   0.0000       3.55550   441.5619     -0.280556       21.6134     0.0432897      -3.87476      0.265996      0.386597      0.545071      0.594622      0.630790      0.708185      0.707391
  49   4 1870.0308    0.4995  0.5730  8.7097 -0.0005       12.4634  0.0158   0.0091   0.0309    0.0568   0.0000       1.31006   441.4864     -0.446873       21.1497       1.57854      -4.64292      0.276683      0.419726      0.594004      0.641998      0.741777      0.810499      0.848343
  49   5 2080.1334    0.8058  0.8500  8.7116  0.0000       7.83269  0.0197   0.0118   0.0380    0.1092   0.0000      0.837226   441.4417     -0.201673       22.0618    -0.0613254      -4.40738      0.606796      0.485527      0.637052      0.725353      0.791708      0.822279      0.810911
  49   6 2281.4369    1.2604  1.0822  9.3115  0.0000       4.58590  0.0240   0.0168   0.0441    0.1569   0.0000      0.684047   441.6454      0.123474       20.8380      0.754354      -3.97797     -0.923064      0.562062      0.773028      0.833792      0.950450       1.01112       1.05700
  49   7 2472.8411    1.8208  1.2547  9.8582  0.0000       3.00378  0.0257   0.0221   0.0463    0.1381   0.0000      0.552403   441.7171       1.23980       20.3306      -1.18987      -3.11706     -0.623273      0.596072      0.805051      0.905174      0.996805       1.02392       1.07707
  49   8 2659.8215    2.5328  1.2693 10.6247  0.0000       1.76283  0.0253   0.0311   0.0483    0.1404   0.0000      0.565760   440.7361     -0.363368       20.6538       1.50810      -2.63152      -1.44134      0.597315      0.785024      0.860585      0.952233       1.00103       1.02942
  49   9 2844.7561    3.4697  1.1463 11.4186  0.0001      0.856869  0.0240   0.0455   0.0459    0.1565   0.0000      0.626322   440.7800     -0.396634       22.2120       2.41787      -1.87565     -0.400821      0.566453      0.756178      0.834510      0.924538      0.958218      0.987126
  49  10 3026.6695    4.1619  1.2169 11.4581  0.0001      0.866591  0.0245   0.0520   0.0465    0.1893   0.0000      0.506612   441.0427      0.688369       22.1877      0.463973      -3.71188       1.07744      0.579856      0.774965      0.860077      0.952319      0.996761       1.02688
  49  11 3205.5611    4.2206  1.5413 11.7152  0.0005       1.06073  0.0287   0.0465   0.0509    0.1034   0.0000      0.367864   440.7197     -0.781972       20.5547       2.03145      -2.17597     -0.374085      0.656848      0.886386      0.962323       1.09176       1.12310       1.13690
  49  12 3382.4020    3.5085  2.3447 11.2013 -0.0000      0.646397  0.0367   0.0305   0.0641    0.0684   0.0000      0.233975   441.5668      -2.29082       20.9058       4.38146      -1.71807      -1.92479      0.814710       1.07611       1.18758       1.34588       1.34853       1.39388
  49  13 3557.7530    2.7806  3.9399 10.7575  0.0000      0.469438  0.0503   0.0188   0.0903    0.0443   0.0000      0.125142   443.1865      -3.71841       18.9188       5.27860      -3.06165      -1.07644       1.10967       1.46189       1.68420       1.82733       1.92605       2.00486
  49  14 3731.2220    2.1927  6.5772 10.1689  0.0000      0.392132  0.0768   0.0114   0.1351    0.0402   0.0000     0.0837580   440.9740       3.03299       19.7322       1.67541      -8.46182      -3.36242       1.63240       2.16173       2.42781       2.67335       2.84122       2.87835
  49  15 3902.8836    1.7376  9.3215  9.8865  0.0002      0.616562  0.1202   0.0076   0.1929    0.0358   0.0000     0.0982098   439.2718      -2.99301       17.9040       5.43109      -5.78999       1.05740       2.27657       2.96445       3.41712       3.67619       3.86496       3.97526
  50   1 1110.7523    0.0616  0.0686  9.0784  0.0000       25.1223  0.0229   0.0062   0.0227    0.0193   0.0000       207.658   440.3302      0.645790       21.7629      -2.43576      -1.77498      -1.54461      0.567072      0.696820      0.979728      0.818970       1.16371       1.19459
  50   2 1409.9844    0.1479  0.1536  8.9419  0.0000       60.6538  0.0100   0.0061   0.0209    0.0252   0.0000       18.1202   441.9177      0.126073       21.4157      0.446353      -3.17675      0.274743      0.306555      0.354704      0.429359      0.517997      0.431732      0.512004
  50   3 1661.6361    0.2868  0.3013  8.9043 -0.0003       22.6529  0.0122   0.0074   0.0221    0.0321   0.0000       3.78577   441.8106      0.826261       22.0145    -0.0524352      -3.36192     -0.326374      0.364852      0.468511      0.535099      0.567882      0.602935      0.592985
  50   4 1883.3358    0.5265  0.5833  8.7851  0.0004       9.81039  0.0154   0.0094   0.0313    0.0582   0.0000       1.22320   441.7660     -0.902493       22.1378     -0.530023      -4.91514     -0.412011      0.405091      0.544696      0.623104      0.662529      0.718064      0.728156
  50   5 2094.7670    0.8409  0.9214  8.7286  0.0000       6.65668  0.0215   0.0119   0.0391    0.1272   0.0000      0.742886   441.0622     0.0181824       20.8667      0.146213      -2.86529      0.429297      0.531888      0.718022      0.841454      0.892469      0.907581      0.932268
  50   6 2296.8541    1.2999  1.1412  9.1485  0.0000       5.18841  0.0250   0.0167   0.0445    0.1873   0.0000      0.680180   442.8887     -0.787308       19.3719      0.104611      -3.44379     -0.342572      0.558853      0.746797      0.822806      0.951535       1.00494       1.01807
  50   7 2489.0275    1.8875  1.3969  9.9411  0.0000       2.22338  0.0266   0.0218   0.0496    0.1237   0.0000      0.470201   441.7913     -0.604904       21.4663     -0.138609      -3.89876     -0.860709      0.586828      0.817467      0.885128       1.00954      0.996501       1.05346
  50   8 2677.0288    2.7073  1.3210  9.8655  0.0000       1.90079  0.0253   0.0313   0.0472    0.2847   0.0000      0.498416   441.8273      -1.31574       19.6880       1.17508      -2.40849       1.07336      0.575754      0.737696      0.851158      0.893541      0.961669      0.996086
  50   9 2862.9322    3.5573  1.1129 11.3602  0.0000      0.908613  0.0234   0.0461   0.0432    0.1758   0.0000      0.572232   441.6813      -1.46914       21.1709       2.48365      -3.67756     -0.267889      0.538044      0.719303      0.798677      0.892740      0.946071      0.943807
  50  10 3045.6250    4.2066  1.2735 11.6588  0.0000       2.21104  0.0256   0.0505   0.0457    0.1446   0.0000      0.503612   441.4919      -1.08172       20.5303       1.06447      -1.54679       1.59966      0.554535      0.761463      0.824515      0.934078      0.950767      0.987226
  50  11 3225.1872    4.2188  1.5155 11.7607  0.0002      0.657861  0.0280   0.0465   0.0511    0.1094   0.0000      0.417338   440.4895      0.838104       21.8944     -0.772781      -2.94910      0.303182      0.641276      0.834262      0.932411       1.04959       1.06034       1.10182
  50  12 3402.9076    3.3915  2.6849 11.1944 -0.0002      0.984213  0.0392   0.0274   0.0683    0.0568   0.0000      0.183819   441.5582      0.293611       20.5183       2.50420      -1.88475      0.718292      0.867932       1.14963       1.29291       1.43384       1.52512       1.55282
  50  13 3579.0342    2.7084  4.3845 10.4825 -0.0002      0.631929  0.0535   0.0169   0.0945    0.0473   0.0000      0.112566   440.0280     0.0543234       21.4973       1.63992      -5.59035       3.55925       1.14318       1.54457       1.72136       1.90279       1.98089       2.00456
  50  14 3753.4802    2.1351  6.9645 10.1263 -0.0002      0.532973  0.0815   0.0104   0.1422    0.0401   0.0000     0.0865658   442.7070      -2.20839       20.7443       1.14376      -4.53275       2.39403       1.68250       2.23193       2.50039       2.74423       2.91555       2.94016
  50  15 3925.9290    1.7281 10.5613  9.8763  0.0005      0.567910  0.1356   0.0069   0.2106    0.0337   0.0000     0.0968164   440.4116      -4.32054       20.5320       2.79259       1.49575     -0.264619       2.38809       3.17656       3.59977       3.96230       4.15597       4.22550
  51   2 1421.2896    0.1482  0.1866  8.9873  0.0000       38.3818  0.0111   0.0058   0.0253    0.0243   0.0000       15.7019   441.9194     -0.933694       21.3377      0.425257      -3.31557      0.775620      0.302735      0.387468      0.465406      0.477143      0.552813      0.543065
  51   3 1673.7539    0.3013  0.2961  8.9195  0.0000       19.6722  0.0112   0.0075   0.0224    0.0329   0.0000       3.42867   441.8022     -0.254990       20.9787    -0.0429970      -3.91226    -0.0829372      0.323571      0.438077      0.488015      0.535949      0.591394      0.632821
  51   4 1896.5209    0.5433  0.6469  8.7312  0.0000       8.80797  0.0166   0.0091   0.0331    0.0667   0.0000       1.08832   441.8115     -0.581673       21.1916      0.421779      -3.76243     -0.601071      0.422975      0.565713      0.597163      0.696937      0.709427      0.752029
  51   5 2109.2955    0.8507  0.9453  8.9350  0.0001       6.50871  0.0214   0.0119   0.0409    0.1167   0.0000      0.801933   440.3431     -0.139385       21.0287     -0.224723      -4.30486     -0.753061      0.512789      0.703928      0.766592      0.876763      0.938471      0.965353
  51   6 2312.0907    1.3091  1.2228  9.4230 -0.0005       3.96499  0.0259   0.0163   0.0479    0.1445   0.0000      0.671728   440.6108      0.959700       21.8717      0.435640      -2.88504      0.801870      0.567735      0.737552      0.819177      0.920985      0.951882      0.940724
  51   7 2505.0866    2.0086  1.3957  9.8135  0.0000       2.36906  0.0267   0.0229   0.0480    0.1690   0.0000      0.457437   441.4542     -0.698699       21.4907      0.607146      -3.58355      0.246058      0.574167      0.778001      0.867823      0.986550       1.00780       1.03895
  51   8 2694.1377    2.7028  1.3434 10.3739 -0.0000       2.65163  0.0257   0.0310   0.0463    0.1707   0.0000      0.462387   441.7208     -0.700727       22.9789       1.80406      -3.95625      0.171941      0.568545      0.759511      0.829615      0.925362      0.975535      0.994428
  51   9 2880.9017    3.6299  1.1043 11.4010 -0.0009       1.45508  0.0235   0.0466   0.0419    0.1832   0.0000      0.621581   441.0576     -0.137233       20.5783      0.738108      -2.77914     -0.216988      0.521955      0.709867      0.812839      0.878207      0.918467      0.930445
  51  10 3064.2798    4.2488  1.2885 11.6639  0.0001      0.753658  0.0252   0.0499   0.0464    0.1580   0.0000      0.461408   441.5312      -1.19037       20.7003       1.57755      -1.29531       1.36108      0.568015      0.758470      0.850247      0.920718      0.968618      0.997740
  51  11 3244.7091    4.1670  1.6903 11.2137 -0.0001       1.50792  0.0288   0.0419   0.0510    0.1283   0.0000      0.295187   441.2865     -0.239023       20.9834      0.704495      -1.83135      -1.20534      0.651017      0.875573      0.965588       1.06478       1.12375       1.13682
  51  12 3423.1068    3.2957  2.7766 11.3009  0.0001      0.705232  0.0402   0.0261   0.0697    0.0528   0.0000      0.192256   441.1555       1.43864       21.1331      -1.10673       1.48786       3.01910      0.869007       1.16121       1.32163       1.44257       1.55309       1.56006
  51  13 3600.0585    2.5617  4.6812 10.6450  0.0000      0.634202  0.0570   0.0156   0.1001    0.0419   0.0000      0.107975   440.4169      -2.81785       20.0520       2.30238    -0.0978734       2.01620       1.19809       1.61062       1.82027       2.00298       2.09107       2.14458
  51  14 3775.4041    2.0949  7.5661 10.1081  0.0002      0.513894  0.0892   0.0096   0.1508    0.0395   0.0000     0.0883477   440.1460     -0.707099       23.8372      0.532437     -0.895128       1.54326       1.73484       2.31345       2.60758       2.83578       3.04515       3.06690
  52   2 1432.4528    0.1566  0.1772  8.9432  0.0000       31.2465  0.0108   0.0057   0.0210    0.0238   0.0000       14.7151   441.7908      0.335243       21.1029     -0.185362      -4.81526     -0.142570      0.279351      0.422569      0.457223      0.547963      0.527164      0.542590
  52   3 1685.7100    0.3323  0.3271  8.8857  0.0000       18.9445  0.0110   0.0078   0.0233    0.0347   0.0000       2.84034   441.7922     -0.148479       21.6630   -0.00529644      -2.85660     0.0898436      0.308691      0.412561      0.458931      0.442359      0.524632      0.552580
  52   4 1909.6141    0.5701  0.7106  8.7125  0.0000       9.12168  0.0171   0.0091   0.0352    0.0729   0.0000       1.01866   442.0469     -0.529702       21.5281      0.363720      -4.29194       1.70980      0.419073      0.557773      0.643493      0.675762      0.701462      0.745963
  52   5 2123.5778    0.8917  0.8883  8.9691  0.0000       7.25957  0.0198   0.0125   0.0380    0.1090   0.0000      0.808292   441.7865     -0.509034       22.1760      0.837869      -4.01028     -0.500052      0.449708      0.591006      0.664891      0.739531      0.774681      0.785914
  52   6 2327.1794    1.3927  1.3301  8.9343 -0.0000       4.41409  0.0256   0.0161   0.0467    0.1909   0.0000      0.526078   441.3399     -0.171009       22.1249     -0.190639      -4.56387      0.908293      0.583691      0.764589      0.850074      0.974891      0.993276       1.01854
  52   7 2520.9604    2.0657  1.3523  9.5792  0.0000       1.55549  0.0268   0.0234   0.0464    0.2240   0.0000      0.509542   441.1393     -0.516241       19.8432     -0.259704      -3.94250       1.36606      0.566555      0.735687      0.812309      0.894500      0.931484      0.957235
  52   8 2711.0415    2.8519  1.2391 10.3189 -0.0000       1.13379  0.0239   0.0342   0.0453    0.2467   0.0000      0.506741   442.0946      0.101289       21.1976     -0.460900      -2.33813       2.00582      0.536535      0.689943      0.793536      0.882372      0.922418      0.968041
  52   9 2898.7988    3.8606  1.1761 10.6623  0.0004       1.89981  0.0233   0.0469   0.0430    0.3555   0.0000      0.504962   441.1955    -0.0260078       21.5328      0.933243      -3.98885    -0.0945847      0.518454      0.685485      0.777488      0.861724      0.897579      0.915652
  52  10 3082.9174    4.3715  1.2127 11.9543  0.0000       2.18857  0.0251   0.0541   0.0441    0.1471   0.0000      0.586960   441.3414      0.153494       21.3758       2.05330      -2.87574      0.481879      0.533954      0.754791      0.827866      0.945492      0.976851       1.00914
  52  11 3263.9264    4.0920  1.8439 11.2261 -0.0024      0.673421  0.0305   0.0389   0.0523    0.1069   0.0000      0.287461   441.6063      -1.56901       20.9851      0.736361      -4.51655      0.255498      0.677297      0.905994      0.997022       1.11654       1.17601       1.18281
  52  12 3443.2306    3.2599  2.9593 11.1220  0.0001      0.715420  0.0404   0.0244   0.0709    0.0521   0.0000      0.162097   442.4347      -2.29664       20.3587       1.46652     -0.501892     -0.605461      0.866438       1.14171       1.28175       1.38009       1.48565       1.51518
  52  13 3621.0171    2.5570  5.3344 10.4804  0.0004      0.541905  0.0608   0.0143   0.1087    0.0421   0.0000     0.0956799   440.0752      -3.20313       21.9426       1.60593      -1.84984     0.0512885       1.28536       1.68268       1.92773       2.06825       2.22767       2.29187
  52  14 3797.0100    2.0442  8.0566 10.1116  0.0013      0.366344  0.0968   0.0090   0.1596    0.0397   0.0000      0.101204   441.4118       2.78000       19.7499       3.19333      -2.79872      -4.28733       1.80597       2.39333       2.73421       2.91740       3.10180       3.17211
  53   1 1138.7977    0.0650  0.0687  9.1711  0.0000       78.6648  0.0196   0.0064   0.0216    0.0202   0.0000       201.108   440.2838     -0.552800       21.9456    0.00854296      -3.33127      0.383918      0.529239      0.615540      0.754097      0.944667      0.845139      0.849441
  53   2 1443.4812    0.1694  0.1886  8.9379  0.0000       42.6659  0.0105   0.0059   0.0201    0.0241   0.0000       12.3204   441.8497      0.617881       21.4730     -0.373659      -3.24415      0.530474      0.260065      0.333703      0.410983      0.411490      0.488978      0.516585
  53   3 1697.5130    0.3267  0.3869  8.8391  0.0000       19.4443  0.0126   0.0072   0.0262    0.0368   0.0000       2.60621   441.7860     0.0742286       21.5034     -0.580248      -3.94237       1.14428      0.319452      0.436485      0.484578      0.508808      0.559391      0.588020
  53   4 1922.5441    0.5860  0.6644  8.7395  0.0000       9.30826  0.0160   0.0093   0.0319    0.0688   0.0000       1.00341   442.1915     -0.730212       20.5877      0.171678      -3.39751     -0.236490      0.391224      0.515640      0.602780      0.639672      0.669684      0.673176
  53   5 2137.8053    0.9259  0.9445  9.0138 -0.0000       7.53267  0.0209   0.0127   0.0385    0.1168   0.0000      0.772971   442.2738     -0.347103       21.9386     -0.106915      -5.55888      0.914370      0.478249      0.651278      0.714578      0.798189      0.823849      0.851916
  53   6 2342.0858    1.4111  1.2748  9.4255  0.0000       3.90465  0.0256   0.0167   0.0464    0.1400   0.0000      0.584296   441.6341     -0.907504       20.5823     -0.857606      -4.79047       2.23361      0.544313      0.727747      0.819417      0.904990      0.961134      0.957006
  53   7 2536.8222    2.0725  1.3562  9.9160  0.0000       3.17394  0.0259   0.0235   0.0473    0.1692   0.0000      0.474995   442.0849      0.316847       20.0892    -0.0752357      -2.13593      0.230618      0.572091      0.748884      0.822886      0.941543      0.971532       1.00871
  53   8 2727.9410    2.9820  1.2920 10.4994  0.0000       2.44725  0.0246   0.0344   0.0449    0.2114   0.0000      0.483298   441.9989     -0.421671       22.9106       1.27593      -3.85251     -0.172893      0.529629      0.693820      0.763371      0.866610      0.919639      0.944350
  53   9 2916.4145    3.8326  1.2009 11.0837  0.0002       1.61946  0.0232   0.0457   0.0430    0.2157   0.0000      0.514049   441.5872      0.523340       21.2697      0.591544      -1.88378     -0.805913      0.500168      0.664646      0.751710      0.842563      0.860792      0.886017
  53  10 3101.2561    4.3440  1.2884 11.7930  0.0001       1.39643  0.0249   0.0512   0.0453    0.1513   0.0000      0.503068   441.5931     -0.646425       19.0834      0.441747      -2.19915      0.988079      0.531865      0.720185      0.766413      0.894168      0.895613      0.935141
  53  11 3283.0819    4.0056  1.8267 11.6384  0.0000      0.540111  0.0301   0.0390   0.0552    0.0893   0.0000      0.307976   441.3759       1.48999       19.2684      0.286187      -3.69842      0.525599      0.634611      0.844002      0.943531       1.04031       1.11122       1.11857
  53  12 3463.1908    3.1496  3.0952 11.0942  0.0000      0.713878  0.0416   0.0232   0.0738    0.0500   0.0000      0.159336   441.6949     -0.809749       17.9505       3.42239      -1.84940     -0.593758      0.837229       1.13946       1.25133       1.37797       1.43088       1.46129
  53  13 3641.6025    2.5011  5.3286 10.4555  0.0003      0.335712  0.0610   0.0138   0.1091    0.0432   0.0000     0.0993282   440.2507       2.15213       20.1689      -1.96195      -2.61198      -2.61005       1.24944       1.61101       1.85938       2.04518       2.13451       2.20259
  53  14 3818.4096    1.9570  8.1979 10.2358 -0.0009      0.306891  0.1039   0.0087   0.1667    0.0373   0.0000      0.108695   440.1296      -1.52493       24.8495     -0.551534      -5.02236      -2.97018       1.84094       2.43257       2.74027       3.01368       3.17422       3.24701
  54   1 1147.8869    0.0707  0.0621  9.1311  0.0000       53.8281  0.0142   0.0062   0.0174    0.0198   0.0000       154.230   440.9598     -0.411393       21.9570      0.408648      -3.88812      0.162196      0.348504      0.448476      0.552279      0.547888      0.614983      0.696911
  54   3 1709.1728    0.3424  0.3584  8.9041  0.0000       20.5658  0.0121   0.0076   0.0238    0.0364   0.0000       2.74672   441.7794      -1.01273       21.3775     -0.655458      -3.12957      0.418128      0.305557      0.411256      0.478681      0.503857      0.546514      0.543777
  54   4 1935.3649    0.6036  0.6971  8.9437  0.0017       8.31134  0.0168   0.0096   0.0342    0.0678   0.0000       1.06644   442.4420      -1.19742       21.2434    -0.0608230      -3.37686       1.09953      0.423192      0.545604      0.599372      0.659122      0.664242      0.692334
  54   5 2151.8420    0.9403  1.0319  9.1298  0.0000       6.22767  0.0224   0.0125   0.0421    0.1184   0.0000      0.753276   441.5150     -0.914572       21.4539     0.0243565      -4.18701      -1.16500      0.476133      0.658884      0.700711      0.814315      0.834838      0.904760
  54   6 2356.8064    1.4915  1.2668  9.5364  0.0000       3.61708  0.0253   0.0177   0.0447    0.1466   0.0000      0.555699   441.2749      0.237235       21.7197     0.0490426      -3.77455     -0.146420      0.546893      0.721019      0.799614      0.896853      0.928625      0.979664
  54   7 2552.4497    2.1746  1.4005 10.1231  0.0000       3.26501  0.0257   0.0242   0.0472    0.1453   0.0000      0.447425   441.8112      0.366446       20.6815    -0.0742650      -2.54632    0.00780764      0.543499      0.720420      0.801332      0.875821      0.913438      0.949795
  54   8 2744.5776    2.9828  1.2850 10.9468 -0.0001       1.51361  0.0245   0.0347   0.0455    0.1523   0.0000      0.496890   440.5617      -1.34174       22.1432     -0.236466      -3.69271      0.241689      0.519615      0.712603      0.754784      0.861569      0.917978      0.942954
  54   9 2933.9915    3.9522  1.1523 11.6046  0.0000       1.46080  0.0241   0.0490   0.0422    0.1846   0.0000      0.578790   440.7936     -0.289596       20.6682      0.706107      -2.17668      0.312683      0.516215      0.670698      0.750071      0.826199      0.882502      0.910213
  54  10 3119.5270    4.3511  1.3000 11.9221 -0.0001       1.56102  0.0252   0.0503   0.0455    0.1400   0.0000      0.530898   441.2462     -0.629843       21.0304      0.518481      -2.34348     -0.820014      0.518779      0.685592      0.760469      0.842435      0.905848      0.941614
  54  11 3302.0750    3.8624  1.9381 11.6417 -0.0002      0.279025  0.0313   0.0361   0.0551    0.0789   0.0000      0.292851   441.5617      -1.11280       20.7870       1.73078      -4.00951      -1.05109      0.643333      0.873545      0.969398       1.07869       1.10776       1.14658
  54  12 3482.9303    3.0572  3.4918 10.9631  0.0001      0.427616  0.0441   0.0208   0.0780    0.0487   0.0000      0.125625   443.0861      -1.99893       20.4818       1.28647      -2.54352     -0.669196      0.900341       1.20589       1.34072       1.46727       1.54186       1.59863
  54  13 3662.2638    2.3561  5.4530 10.6125 -0.0004      0.599443  0.0651   0.0130   0.1138    0.0400   0.0000      0.103540   440.0258      -2.54456       21.2382      -1.64905      -3.28182       1.70790       1.29733       1.74013       1.93039       2.11588       2.27341       2.30846
  54  14 3839.7213    1.9361  8.5446 10.2099  0.0003      0.397409  0.1077   0.0082   0.1737    0.0369   0.0000      0.107742   440.2389     -0.190889       16.0080       7.07941      -3.94508     -0.261729       1.89981       2.52145       2.85671       3.10286       3.33146       3.38586
  55   1 1156.9521    0.0662  0.0453  9.2145 -0.0049       115.374  0.0138   0.0065   0.0122    0.0219   0.0000       214.561   441.0487       1.23155       21.5965    -0.0684573      -3.66707       1.83085      0.382919      0.461876      0.536967      0.670633      0.697046      0.686535
  55   2 1465.1463    0.1564  0.2180  9.0812  0.0000       21.3008  0.0127   0.0055   0.0236    0.0225   0.0000       12.3632   442.2148      0.130162       21.4501     -0.219817      -2.92773      0.816801      0.334835      0.390756      0.419457      0.491319      0.509393      0.559294
  55   3 1720.6728    0.3673  0.3564  8.9135  0.0000       19.7169  0.0108   0.0080   0.0241    0.0372   0.0000       2.43934   441.6083      0.315354       21.7735      0.877122      -4.43538     -0.944639      0.278994      0.370907      0.421381      0.476896      0.482485      0.496406
  55   4 1948.1320    0.6295  0.7396  8.8542  0.0001       8.53077  0.0171   0.0094   0.0339    0.0744   0.0000      0.986932   441.6225     -0.950015       21.3948       1.05026      -4.01553    -0.0551152      0.393519      0.528483      0.582650      0.661819      0.678548      0.717848
  55   5 2165.7386    0.9804  1.0444  8.9771  0.0000       4.93352  0.0216   0.0125   0.0416    0.1398   0.0000      0.720178   441.5977     -0.905518       21.7882      0.310359      -4.42960     -0.768613      0.457204      0.613246      0.680812      0.761663      0.792948      0.841405
  55   6 2371.4456    1.5036  1.3080  9.7761  0.0001       3.16366  0.0260   0.0177   0.0469    0.1381   0.0000      0.577157   440.9135     -0.558872       21.8928       1.05276      -2.65552      -1.02865      0.528719      0.707616      0.812698      0.908552      0.939467      0.948823
  55   7 2567.9280    2.1975  1.4861 10.1188 -0.0001       1.97361  0.0262   0.0232   0.0486    0.1378   0.0000      0.439229   440.9519      -1.20186       21.0739       1.93049      -4.79849     -0.527695      0.550970      0.753307      0.843710      0.943898       1.01638       1.03314
  55   8 2761.1606    3.1058  1.2199 10.9916  0.0001      0.815283  0.0239   0.0366   0.0433    0.1765   0.0000      0.543693   441.4402     -0.386345       20.2985      0.279893      -4.59010      0.768607      0.492237      0.667906      0.743522      0.815934      0.848689      0.900535
  55   9 2951.3599    4.1340  1.2305 10.8037  0.0000       1.26064  0.0230   0.0476   0.0427    0.3440   0.0000      0.484366   442.0781     -0.341531       19.8152     -0.852830      -2.23450      0.505492      0.476624      0.631749      0.709152      0.815039      0.848947      0.848137
  55  10 3137.6022    4.3594  1.3302 11.8464 -0.0001      0.642452  0.0244   0.0492   0.0453    0.1434   0.0000      0.432743   442.0140     -0.123947       21.1977      0.954299      -2.31926      0.152583      0.519430      0.700409      0.790236      0.858728      0.883509      0.920883
  55  11 3320.9364    3.7778  2.0827 11.7582 -0.0002      0.773989  0.0320   0.0337   0.0585    0.0642   0.0000      0.253935   442.5126      -1.25368       19.7265       1.10725      -1.30582    -0.0127300      0.647555      0.872274      0.956112       1.06279       1.11832       1.13353
  55  12 3502.5723    2.9998  3.6560 10.9395  0.0000      0.552668  0.0452   0.0199   0.0806    0.0509   0.0000      0.127766   442.6127      0.766868       19.8126       3.81740     -0.229796     -0.605956      0.892333       1.20269       1.34931       1.48103       1.56785       1.58547
  55  13 3682.7008    2.3816  6.2287 10.4310  0.0008      0.574850  0.0705   0.0118   0.1235    0.0431   0.0000     0.0896570   443.7756      -2.54495       16.2394      0.809594      -2.47868     -0.376295       1.33390       1.77766       2.02277       2.18870       2.32857       2.39271
  55  14 3860.9703    1.8628  8.8305 10.3292 -0.0024      0.632401  0.1151   0.0079   0.1789    0.0353   0.0000      0.107693   442.3921      0.973538       21.3370       6.65313      -3.17944     -0.413894       1.91974       2.56158       2.88764       3.18027       3.30513       3.43510
  56   2 1475.7766    0.1701  0.1609  9.1113  0.0002       5.05874  0.0099   0.0060   0.0169    0.0211   0.0000       12.5201   441.6607     -0.348897       21.7953      0.616079      -3.30396      0.527675      0.243111      0.332968      0.389274      0.400115      0.426365      0.459593
  56   3 1732.0287    0.3668  0.4236  8.9870  0.0002       19.6053  0.0126   0.0075   0.0265    0.0361   0.0000       2.24500   442.3270      0.627382       21.2695    -0.0311904      -4.14293       1.09399      0.306689      0.386697      0.441712      0.516046      0.523132      0.538043
  56   4 1960.7078    0.6229  0.7564  8.9407  0.0000       9.23318  0.0181   0.0093   0.0344    0.0739   0.0000      0.995597   442.2253     -0.269271       21.0708     -0.502352      -3.63895     -0.278303      0.382100      0.541527      0.601345      0.638705      0.689739      0.738228
  56   5 2179.4616    1.0026  1.0783  9.1277  0.0000       4.60740  0.0231   0.0127   0.0418    0.1397   0.0000      0.757595   441.9842      -1.16286       20.6270      0.221318      -3.42290     0.0568724      0.462277      0.602236      0.674424      0.760511      0.781484      0.816061
  56   6 2385.8481    1.5726  1.3849  9.6464 -0.0001       3.19792  0.0264   0.0175   0.0474    0.1504   0.0000      0.520115   440.6964      -1.28221       22.3565     -0.474980      -3.07423      -1.29708      0.525048      0.719854      0.808290      0.882738      0.950546      0.951500
  56   7 2583.3293    2.2784  1.4516 10.1408  0.0000       2.31937  0.0264   0.0243   0.0469    0.1733   0.0000      0.431711   442.6248      -1.67316       21.5633       1.32072      -3.99599      -1.30596      0.542344      0.736434      0.840670      0.944696      0.997221       1.02599
  56   8 2777.6262    3.2005  1.2870 10.7998  0.0000       1.84410  0.0233   0.0364   0.0442    0.2027   0.0000      0.478395   442.3024    -0.0817573       20.5029       1.65443      -3.28068     -0.542326      0.489706      0.626240      0.702545      0.793562      0.815061      0.856547
  56   9 2968.6190    4.0736  1.2781 11.2689  0.0000       1.30187  0.0234   0.0458   0.0434    0.2010   0.0000      0.465780   441.5927      -1.43213       22.0429       1.99164      -3.78306     -0.434473      0.473709      0.614441      0.692743      0.778654      0.832898      0.852289
  56  10 3155.6185    4.3464  1.4333 11.8866  0.0000       1.33468  0.0251   0.0470   0.0478    0.1247   0.0000      0.417291   441.7421      -1.80695       21.5547       1.44350      -2.95662   0.000617015      0.507547      0.686291      0.758646      0.852135      0.893781      0.945290
  56  11 3339.7001    3.7814  2.2026 11.4120 -0.0037      0.718323  0.0321   0.0319   0.0576    0.0743   0.0000      0.234419   441.6719     -0.137989       20.4605      0.695187      -3.63763      -1.03778      0.660679      0.888371      0.976069       1.08905       1.13847       1.17364
  56  12 3522.0357    2.9499  3.8607 10.8977  0.0000      0.393325  0.0461   0.0188   0.0837    0.0502   0.0000      0.121389   439.2821     -0.547097       19.5053       2.39257      -2.38226       1.42859      0.902064       1.24301       1.39171       1.52700       1.58930       1.62662
  56  13 3702.7576    2.2788  6.4616 10.5164  0.0000      0.479621  0.0756   0.0111   0.1283    0.0412   0.0000     0.0990727   440.8707     0.0521656       20.7978     -0.326451     -0.783959       2.04788       1.36562       1.81821       2.05747       2.28742       2.38770       2.50694
  56  14 3881.6163    1.8756 10.2380 10.3700  0.0018      0.265587  0.1309   0.0072   0.1989    0.0308   0.0000     0.0977546   443.5193      -1.30668       16.6542       4.32770       3.23018       3.89597       2.04282       2.73410       3.10549       3.39346       3.63093       3.77070
  57   2 1486.3097    0.1853  0.2091  8.9335  0.0000       4.49517  0.0093   0.0059   0.0232    0.0226   0.0000       9.02347   441.5011     -0.594696       22.0910    0.00775157      -4.71134     -0.354447      0.238220      0.283936      0.356061      0.384821      0.446653      0.430385
  57   3 1743.2628    0.3864  0.4045  8.9062 -0.0001       13.7314  0.0117   0.0079   0.0257    0.0371   0.0000       2.01086   441.5964     0.0921785       21.3168      0.309564      -2.71340     -0.557214      0.281914      0.358814      0.410075      0.450683      0.516507      0.501566
  57   4 1973.2288    0.6566  0.7492  8.8712  0.0001       8.91569  0.0164   0.0097   0.0348    0.0740   0.0000      0.954290   441.5784      0.242977       21.1545     -0.489833      -4.43467     -0.370323      0.379946      0.500587      0.575168      0.606344      0.639779      0.671909
  57   5 2193.1200    1.0623  1.0446  8.9226  0.0001       5.70302  0.0214   0.0134   0.0405    0.1574   0.0000      0.702014   442.0983     -0.461686       21.6849     -0.215073      -3.20600       1.52848      0.430220      0.574317      0.649203      0.724832      0.739403      0.764018
  57   6 2400.1800    1.6045  1.3085  9.6907 -0.0004       3.47206  0.0253   0.0182   0.0457    0.1400   0.0000      0.565458   442.2604     -0.458779       20.9821      0.123448      -2.78019      0.108209      0.505172      0.657050      0.740507      0.821314      0.860524      0.898827
  57   7 2598.6100    2.3564  1.4173 10.3643  0.0000       2.55019  0.0254   0.0253   0.0464    0.1231   0.0000      0.455607   442.1244     -0.270516       20.1718     0.0529795      -4.07480     -0.883881      0.506442      0.649883      0.708587      0.812716      0.854963      0.880968
  57   8 2793.9223    3.3446  1.1861 11.0175  0.0000       1.30638  0.0225   0.0390   0.0415    0.1753   0.0000      0.562317   442.4297     -0.813334       22.3140       1.79068      -2.79335     0.0606318      0.465740      0.618392      0.682224      0.757918      0.789184      0.827029
  57   9 2985.7107    4.2223  1.2899 10.9662  0.0000      0.639738  0.0232   0.0465   0.0427    0.2433   0.0000      0.477237   441.3890      0.358906       21.1907      0.247701      -2.97698     -0.491551      0.478601      0.609236      0.689700      0.785528      0.823972      0.870980
  57  10 3173.3912    4.2974  1.4137 11.6308  0.0000      0.501923  0.0250   0.0459   0.0457    0.1365   0.0000      0.417348   442.1169     -0.669745       20.5685       1.21906      -2.89647       1.41432      0.504391      0.652012      0.719677      0.822447      0.842866      0.885060
  57  11 3358.2534    3.6591  2.3594 11.2569  0.0000      0.219209  0.0339   0.0293   0.0596    0.0664   0.0000      0.205252   441.7278      0.294009       19.8295       1.09895      -2.01178       1.61695      0.669660      0.896887      0.983796       1.09289       1.16454       1.20187
  57  12 3541.3819    2.8278  4.0589 10.8621 -0.0000      0.475810  0.0488   0.0175   0.0875    0.0442   0.0000      0.116690   442.3768      -1.45548       20.1460       3.94521     -0.849271      -1.83219      0.941599       1.23826       1.39078       1.52023       1.61562       1.66172
  57  13 3722.9508    2.2355  6.6679 10.3379  0.0000      0.628232  0.0786   0.0106   0.1319    0.0413   0.0000      0.102928   441.8757     -0.774805       20.5763       1.03424      0.291118      -3.02525       1.39882       1.88652       2.11242       2.31276       2.46040       2.51785
  58   1 1183.5449    0.0693  0.0667  9.0039  0.0000       40.7058  0.0164   0.0056   0.0171    0.0187   0.0000       158.979   441.1799     -0.619643       21.6355      0.867094      -4.75842     0.0365087      0.357619      0.444234      0.544511      0.717515      0.537737      0.797740
  58   2 1496.7050    0.1840  0.1928  8.8464  0.0000       23.1751  0.0095   0.0059   0.0192    0.0228   0.0000       9.71497   442.1389     -0.776011       22.0259     -0.214926      -4.29294    -0.0206201      0.234191      0.329935      0.370177      0.416674      0.411263      0.440791
  58   3 1754.3298    0.3840  0.4738  8.7390  0.0005       10.2302  0.0133   0.0072   0.0278    0.0422   0.0000       1.87795   441.8936     -0.386466       21.3159     -0.623493      -3.36920     -0.122084      0.338282      0.431857      0.500899      0.544313      0.558190      0.610917
  58   4 1985.6490    0.6944  0.7330  8.8025  0.0001       7.93919  0.0160   0.0102   0.0332    0.0762   0.0000      0.932210   441.6181      0.133530       21.4470     0.0678414      -3.39996     -0.522880      0.367323      0.471130      0.553003      0.602368      0.667424      0.709082
  58   5 2206.6064    1.0840  1.1434  9.0382  0.0000       5.08045  0.0232   0.0133   0.0435    0.1446   0.0000      0.710961   441.7970      0.614492       20.8152      -1.41561      -4.23079      0.949611      0.452273      0.599680      0.677884      0.779853      0.813171      0.836617
  58   6 2414.3570    1.7014  1.3209  9.5160 -0.0001       3.20045  0.0250   0.0190   0.0455    0.1663   0.0000      0.574289   442.0415      0.383294       21.0744     -0.492435      -3.29768      0.360689      0.479482      0.640424      0.713769      0.793576      0.809712      0.833835
  58   7 2613.6976    2.3859  1.3311 10.5725  0.0000       1.17805  0.0250   0.0265   0.0441    0.1161   0.0000      0.540977   441.7526     -0.669460       20.4553      0.347959      -3.49641      0.694334      0.497761      0.673261      0.752884      0.829410      0.865118      0.902769
  58   8 2810.1002    3.3965  1.2987 10.7618  0.0000      0.476986  0.0238   0.0372   0.0431    0.1867   0.0000      0.464857   441.6993     -0.649861       21.0613      0.840613      -2.62866    -0.0552214      0.468009      0.631695      0.699199      0.791098      0.851150      0.867077
  58   9 3002.6928    4.2937  1.2914 11.3561  0.0000      0.946264  0.0236   0.0474   0.0420    0.1719   0.0000      0.401103   441.1483      -1.25836       21.3863     0.0682881      -4.05727      0.164970      0.473248      0.624244      0.698873      0.781780      0.803689      0.868674
  58  10 3191.1306    4.2907  1.6011 11.2575  0.0002       1.65386  0.0267   0.0419   0.0478    0.1351   0.0000      0.340580   441.3098     -0.812131       21.4552       1.06189      -3.06656      0.953409      0.525976      0.688953      0.784757      0.858359      0.904069      0.945028
  58  11 3376.8622    3.5881  2.5523 11.1029  0.0000      0.945588  0.0342   0.0276   0.0635    0.0647   0.0000      0.202455   442.1690      -1.72391       19.3300       2.87095   -0.00504858      0.286495      0.662866      0.878076       1.00452       1.12502       1.18479       1.22109
  58  12 3560.6734    2.7808  4.4402 10.6101  0.0000      0.577248  0.0516   0.0160   0.0907    0.0452   0.0000      0.114547   441.2786     -0.807637       19.6203     -0.783889      -1.67132      0.948993      0.969763       1.30089       1.46122       1.61327       1.71717       1.76697
  58  13 3742.8636    2.1703  6.7507 10.2328 -0.0004      0.576754  0.0801   0.0101   0.1335    0.0413   0.0000      0.115272   442.9744      0.397265       21.4387       3.60996      -4.70632      -2.82658       1.34539       1.79480       2.06341       2.21908       2.38892       2.43069
  59   1 1192.2522    0.0811  0.0936  8.9941  0.0000       115.781  0.0156   0.0056   0.0198    0.0214   0.0000       91.2873   440.9187      0.193057       20.6330    -0.0939966      -3.31552      0.526998      0.325600      0.481650      0.519195      0.546069      0.602205      0.604644
  59   2 1506.9710    0.2031  0.2369  8.8361  0.0000       26.9282  0.0101   0.0059   0.0224    0.0239   0.0000       7.43765   441.9583     -0.607600       21.8902     -0.120939      -3.84897     -0.156633      0.252771      0.303036      0.361797      0.421447      0.415401      0.447823
  59   3 1765.3162    0.3978  0.4732  8.8066  0.0000       19.1887  0.0131   0.0075   0.0274    0.0393   0.0000       2.02372   442.1887      0.568824       21.6466     -0.228298      -4.00546       1.20667      0.304464      0.393630      0.448305      0.485623      0.512012      0.546033
  59   4 1997.9259    0.6998  0.8173  8.6101  0.0000       7.65569  0.0179   0.0096   0.0340    0.0906   0.0000      0.846075   442.2565     -0.460071       21.3244     -0.682440      -3.64108     -0.108835      0.378831      0.520186      0.576720      0.628084      0.692300      0.701584
  59   5 2219.9394    1.1383  1.0878  9.1633  0.0000       4.83771  0.0223   0.0140   0.0408    0.1361   0.0000      0.731446   442.6364     0.0565609       21.3697       1.18240      -3.74424       1.82709      0.434191      0.579532      0.634180      0.726704      0.758627      0.791454
  59   6 2428.4208    1.7168  1.4292  9.5090 -0.0000       3.76298  0.0254   0.0181   0.0468    0.1418   0.0000      0.472817   443.0748      0.820114       19.7717     -0.204320      -2.65646       1.23237      0.499458      0.655795      0.742642      0.833417      0.899899      0.896242
  59   7 2628.8561    2.4808  1.3594 10.2536  0.0000       2.29048  0.0243   0.0265   0.0443    0.1483   0.0000      0.465120   442.1321     -0.718350       21.0452      0.749379      -2.36685     -0.586653      0.468327      0.631583      0.707823      0.779972      0.796723      0.866277
  59   8 2826.2047    3.3356  1.3216 10.8510  0.0000       1.74375  0.0243   0.0364   0.0439    0.1713   0.0000      0.629658   442.3682   -0.00319313       21.1288    -0.0203958      -5.29436      0.827775      0.462630      0.630010      0.694298      0.784404      0.808296      0.835642
  59   9 3019.4689    4.2631  1.2328 11.6264  0.0000     -0.298904  0.0231   0.0487   0.0425    0.1638   0.0000      0.505286   441.8440    -0.0212084       20.0755       1.12788      -3.36914      0.109947      0.434542      0.577966      0.658627      0.724591      0.757575      0.775687
  59  10 3208.7078    4.3779  1.5833 11.4971  0.0000       1.35163  0.0264   0.0430   0.0467    0.1214   0.0000      0.287457   441.9427      -1.45537       21.8808       2.23523      -1.78505    -0.0388021      0.504313      0.680449      0.762102      0.850679      0.904337      0.926137
  59  11 3395.1793    3.4623  2.6753 11.2843  0.0002      0.652125  0.0365   0.0260   0.0641    0.0537   0.0000      0.195117   441.4753      -2.55488       21.7140       1.78513      -2.38305     -0.278590      0.677992      0.896457       1.01864       1.13402       1.19888       1.22071
  59  12 3579.8519    2.7264  4.7309 10.5773  0.0000      0.640032  0.0534   0.0151   0.0953    0.0440   0.0000      0.106287   441.0517    -0.0850789       19.7606       1.29490      -3.00803     -0.491157      0.984204       1.32204       1.47431       1.64793       1.74576       1.81315
  59  13 3762.5098    2.1709  7.5982 10.2021  0.0012      0.529554  0.0908   0.0092   0.1469    0.0407   0.0000      0.106510   443.5576      -1.76330       15.4555       1.75734      0.924242     -0.225694       1.47495       1.96735       2.22937       2.46380       2.57379       2.66036
  60   1 1200.8915    0.0758  0.1097  9.0132  0.0000       76.2969  0.0165   0.0057   0.0264    0.0195   0.0000       100.775   440.4513     -0.649603       21.8907     -0.158567      -5.18392      0.265794      0.379946      0.452303      0.499331      0.607335      0.718331      0.689602
  60   2 1517.1092    0.2182  0.2530  8.8240 -0.0001       24.1007  0.0105   0.0059   0.0210    0.0243   0.0000       6.18044   442.1461     -0.447104       21.1247      0.406225      -3.92374    -0.0756612      0.254386      0.307135      0.343722      0.392644      0.375413      0.403796
  60   3 1776.1784    0.4166  0.5013  8.7053  0.0000       12.0618  0.0138   0.0074   0.0268    0.0454   0.0000       1.64551   441.9058     -0.464697       21.5295     -0.232050      -3.90402     -0.434927      0.314057      0.417080      0.492458      0.539459      0.561110      0.584964
  60   4 2010.1161    0.7130  0.8811  8.6428  0.0000       7.43014  0.0187   0.0096   0.0361    0.0971   0.0000      0.842161   442.5637     -0.491289       21.8876       1.40609      -4.33961      0.762810      0.375649      0.501046      0.572031      0.637991      0.666891      0.685109
  60   5 2233.0986    1.1581  1.1811  8.9952 -0.0004       4.20634  0.0226   0.0135   0.0428    0.1486   0.0000      0.630396   442.7755     -0.772352       20.8145      0.473818      -4.30796     -0.874441      0.432231      0.590416      0.650890      0.734199      0.770290      0.810853
  60   6 2442.3044    1.7764  1.4400  9.6206  0.0000       3.41723  0.0253   0.0185   0.0462    0.1358   0.0000      0.480576   442.4139      -1.34207       21.0661      0.436275      -3.76162     0.0411941      0.486077      0.651059      0.732019      0.838491      0.859082      0.905968
  60   7 2643.7216    2.5642  1.4263 10.1682  0.0000       1.30646  0.0250   0.0263   0.0438    0.1584   0.0000      0.409582   442.1395      0.694358       21.6024      0.126310      -3.43486      -1.51082      0.501514      0.669034      0.760950      0.834847      0.862477      0.905225
  60   8 2842.1307    3.5623  1.2654 10.8424  0.0000       1.52390  0.0226   0.0391   0.0411    0.1909   0.0000      0.462559   441.3956     -0.824004       21.1915      0.630923      -3.10041      0.773036      0.439271      0.575451      0.648695      0.728660      0.753418      0.782046
  60   9 3036.1787    4.3847  1.2956 11.1702 -0.0002      0.971710  0.0234   0.0470   0.0416    0.2118   0.0000      0.466247   441.6708     -0.880463       20.8448      0.565766      -2.73941      0.315883      0.443414      0.587706      0.664560      0.748446      0.771445      0.823560
  60  10 3226.0639    4.2245  1.6631 11.6820 -0.0000      0.824364  0.0268   0.0409   0.0498    0.0940   0.0000      0.346984   440.6855     -0.821203       23.1683     -0.522796      -2.84886      0.179982      0.499536      0.672801      0.739105      0.841982      0.873722      0.918537
  60  11 3413.3699    3.4728  2.8958 10.8163  0.0000      0.545661  0.0358   0.0242   0.0651    0.0640   0.0000      0.155048   441.9894     -0.196654       20.0238     -0.523045     -0.333635     -0.994677      0.679524      0.901005       1.01348       1.10828       1.20017       1.23187
  60  12 3598.7865    2.6443  5.0470 10.6402 -0.0002      0.516572  0.0563   0.0142   0.1023    0.0418   0.0000      0.106809   439.9288      -1.36648       18.9185       1.55208      -1.18448       1.51291       1.01642       1.35034       1.50972       1.67165       1.78225       1.82258
  60  13 3782.1936    2.0852  7.7591 10.2174 -0.0002      0.395656  0.0951   0.0087   0.1527    0.0398   0.0000      0.113883   442.5429      -2.79182       17.7213       5.36574      0.653134      -8.10424       1.49206       2.01391       2.28153       2.50913       2.69148       2.74621
  61   1 1209.3948    0.0786  0.0974  9.0728  0.0000       17.5825  0.0148   0.0053   0.0213    0.0182   0.0000       93.1959   441.2382     -0.556437       21.0246      0.193926      -3.67909      0.186115      0.360589      0.455281      0.556206      0.740932      0.835462      0.859707
  61   2 1527.1348    0.2171  0.2394  8.9303  0.0000       22.9728  0.0093   0.0060   0.0211    0.0238   0.0000       6.34570   442.2212     -0.195266       21.6928     -0.158704      -3.98916      0.364735      0.231484      0.291031      0.343718      0.353521      0.368061      0.368708
  61   3 1786.9443    0.4282  0.5550  8.8294  0.0007       15.3156  0.0139   0.0073   0.0299    0.0451   0.0000       1.61579   441.8938     -0.217206       21.6128     -0.229399      -4.38747      0.209595      0.304401      0.401366      0.450187      0.514987      0.512185      0.534129
  61   4 2022.2315    0.7281  0.8677  8.7973  0.0000       7.95078  0.0184   0.0097   0.0358    0.0944   0.0000      0.876513   442.7826      0.441946       21.1964    -0.0784103      -2.70838       1.10854      0.368403      0.498235      0.570240      0.635122      0.696555      0.683347
  61   5 2246.2152    1.1894  1.2106  9.0213 -0.0000       5.07458  0.0231   0.0137   0.0426    0.1628   0.0000      0.630809   441.8975     -0.763949       23.1073    -0.0411813      -5.31362      -2.11327      0.440556      0.557611      0.637318      0.713636      0.747358      0.777938
  61   6 2456.1616    1.8140  1.4619  9.8727 -0.0003       3.64348  0.0255   0.0187   0.0467    0.1204   0.0000      0.500506   441.7728     -0.386164       21.3192      0.408354      -5.32803      -1.16906      0.460537      0.634164      0.694767      0.789822      0.808578      0.849130
  61   7 2658.5766    2.6139  1.4661 10.4771  0.0000      0.974374  0.0250   0.0267   0.0465    0.1396   0.0000      0.440653   442.2446      0.578225       20.3158       1.50539      -2.98464      -1.06556      0.467625      0.621539      0.690782      0.751115      0.796209      0.850202
  61   8 2857.9508    3.5864  1.2559 11.2785  0.0017       1.27166  0.0227   0.0399   0.0428    0.1666   0.0000      0.510391   442.5548      0.227197       21.4742      0.365250      -1.81763       1.25758      0.427871      0.576822      0.649511      0.745519      0.789459      0.795171
  61   9 3052.7605    4.3758  1.3105 11.4507  0.0000      0.919295  0.0228   0.0472   0.0436    0.1857   0.0000      0.466864   442.0608      0.817566       21.7227       1.77753      -3.22551       1.01442      0.424617      0.553915      0.626490      0.704139      0.733581      0.762507
  61  10 3243.4005    4.1800  1.7624 11.6954 -0.0000      0.854472  0.0280   0.0384   0.0498    0.0900   0.0000      0.315292   441.5887     -0.379221       19.4913       1.04566      -2.70772     -0.120825      0.508784      0.681631      0.775669      0.865157      0.916178      0.943088
  61  11 3431.4429    3.2802  2.9841 11.4320  0.0001      0.539286  0.0384   0.0233   0.0697    0.0463   0.0000      0.170171   441.0183      0.368233       18.5872       2.55632      -3.49577       1.28958      0.691960      0.932143       1.04329       1.18079       1.24459       1.26915
  61  12 3617.6156    2.6064  5.0336 10.5910 -0.0003      0.566546  0.0569   0.0137   0.1012    0.0464   0.0000      0.103006   442.9794      -1.52775       19.1678       4.22839       4.85892     -0.414530       1.01348       1.34727       1.55240       1.69645       1.78987       1.84428
  61  13 3801.9824    2.0361  8.3329 10.3291 -0.0005      0.699141  0.1041   0.0082   0.1635    0.0378   0.0000      0.109556   444.0799      -2.57966       20.0638       2.44017       1.15463       1.93263       1.60366       2.13913       2.42507       2.68078       2.80004       2.92637
  62   2 1537.0292    0.2075  0.2485  8.9634 -0.0002       17.6879  0.0112   0.0057   0.0210    0.0242   0.0000       6.85149   441.6725     -0.377491       21.3405     -0.317014      -3.75239     -0.608139      0.252458      0.305713      0.420152      0.452088      0.446530      0.462992
  62   3 1797.5344    0.4489  0.5367  8.8402  0.0000       11.7315  0.0136   0.0076   0.0280    0.0477   0.0000       1.51456   441.8847     -0.105413       21.3510    -0.0776043      -3.57743       1.00950      0.301173      0.401597      0.468514      0.521319      0.526108      0.568341
  62   4 2034.2373    0.7620  0.8804  8.8509  0.0004       8.40754  0.0185   0.0100   0.0358    0.0968   0.0000      0.880902   442.8835     -0.220476       21.8779      0.202963      -3.72271      0.635438      0.379045      0.504591      0.586094      0.651770      0.691603      0.701449
  62   5 2259.1382    1.2259  1.2656  9.1613 -0.0002       4.39797  0.0238   0.0136   0.0433    0.1425   0.0000      0.600879   443.2467     -0.687004       21.0360       1.02493      -3.02188      -1.14677      0.426223      0.570978      0.648272      0.709606      0.767290      0.778440
  62   6 2469.7679    1.8654  1.5599  9.5929  0.0001       2.55161  0.0259   0.0180   0.0468    0.1387   0.0000      0.407685   442.5361      0.222242       20.6912     -0.814753      -3.72974      0.587411      0.478587      0.631531      0.700195      0.780514      0.801272      0.841996
  62   7 2673.3859    2.7227  1.3003 10.8470  0.0000       1.96951  0.0238   0.0294   0.0430    0.1354   0.0000      0.521449   442.2034       1.20956       21.2519     -0.241032      -3.36811     -0.198293      0.433250      0.573795      0.616745      0.705508      0.732520      0.760760
  62   8 2873.6399    3.7417  1.2548 11.2961  0.0000       1.17762  0.0225   0.0405   0.0404    0.1578   0.0000      0.470612   441.8874     -0.944138       22.6545     -0.196351      -3.72951     -0.244927      0.410389      0.554892      0.613674      0.685269      0.712486      0.760060
  62   9 3069.2357    4.3880  1.4045 11.4135  0.0000       1.26346  0.0235   0.0447   0.0435    0.1583   0.0000      0.401358   442.2548      0.156958       21.9545      0.120616      -1.84583      -1.16261      0.430201      0.590813      0.642834      0.734855      0.770229      0.792042
  62  10 3260.6252    4.1094  1.8918 11.4338  0.0000      0.648372  0.0280   0.0362   0.0517    0.0965   0.0000      0.288882   442.6008      0.407455       22.1942       1.47330      -2.57011       1.53822      0.511646      0.681311      0.749501      0.841383      0.880751      0.919090
  62  11 3449.4486    3.2617  3.0212 11.4271  0.0004      0.499926  0.0383   0.0227   0.0694    0.0457   0.0000      0.160427   441.7706      0.387107       21.2844     -0.119047      -2.72423      -1.47884      0.680649      0.921298       1.03350       1.14600       1.19509       1.23005
  62  12 3636.4310    2.5382  5.6733 10.5613  0.0000      0.650588  0.0638   0.0125   0.1103    0.0457   0.0000      0.103562   442.2466      0.786838       21.9066      -1.14210      -3.52283      0.279367       1.06843       1.42838       1.63765       1.80077       1.90143       1.95701
  62  13 3821.1075    1.9889  8.4793 10.3855 -0.0001      0.491885  0.1078   0.0079   0.1649    0.0357   0.0000      0.114311   441.9062      0.929964       17.7858      -1.58934      -1.68060       1.05351       1.55140       2.11284       2.38229       2.61991       2.79872       2.90217
  63   2 1546.8139    0.2178  0.2410  8.9987  0.0000       29.7925  0.0098   0.0059   0.0201    0.0243   0.0000       6.56953   441.7076     -0.315318       21.5950     0.0909911      -3.84732    -0.0201305      0.221222      0.275226      0.346705      0.357105      0.405960      0.389515
  63   3 1808.1007    0.4633  0.5266  8.8435  0.0000       14.7958  0.0135   0.0079   0.0267    0.0500   0.0000       1.48652   441.8503     -0.358411       22.3032      0.398756      -4.00467     -0.319266      0.303420      0.407785      0.460783      0.512943      0.534203      0.539002
  63   4 2046.1567    0.7637  0.9677  9.0164  0.0005       8.92381  0.0198   0.0099   0.0388    0.0913   0.0000      0.867491   441.4728     0.0358989       22.1701      0.645056      -3.60059      -1.71307      0.374205      0.488519      0.575370      0.605455      0.656479      0.677441
  63   5 2271.9570    1.2188  1.2676  9.2003  0.0000       4.36372  0.0234   0.0134   0.0452    0.1458   0.0000      0.624410   442.7643     -0.179861       21.6453     -0.934450      -4.20977       1.34773      0.412305      0.568044      0.638311      0.706902      0.763583      0.785820
  63   6 2483.3563    1.9301  1.4736  9.8876  0.0013       2.69331  0.0254   0.0191   0.0450    0.1309   0.0000      0.463237   442.9465     -0.363628       21.2473       1.90437      -2.68948      0.295385      0.447766      0.607722      0.675651      0.769061      0.808125      0.822390
  63   7 2688.0110    2.7659  1.4504 10.6832  0.0000       1.12876  0.0241   0.0278   0.0455    0.1297   0.0000      0.430570   441.1783     -0.828511       21.3276       1.37776      -3.79942      -1.20646      0.424303      0.562224      0.625748      0.692698      0.724194      0.746179
  63   8 2889.2238    3.7640  1.3185 10.7010 -0.0002       1.47833  0.0226   0.0391   0.0417    0.2694   0.0000      0.472502   442.4753     -0.552025       20.5369       1.12165      -2.95411     -0.776398      0.405356      0.540259      0.609936      0.686172      0.705738      0.743478
  63   9 3085.4986    4.3937  1.3963 11.8070 -0.0027      0.262233  0.0238   0.0446   0.0427    0.1226   0.0000      0.418147   441.9587      0.241987       20.9837      0.220177      -2.63354      0.306559      0.421901      0.578465      0.627405      0.726413      0.752160      0.777735
  63  10 3277.7092    4.0991  1.9075 11.8270 -0.0000      0.649956  0.0285   0.0359   0.0531    0.0761   0.0000      0.274067   440.8852      -1.88210       21.7444       1.31692      -4.51772      -1.83875      0.504829      0.678982      0.757773      0.837795      0.888130      0.919124
  63  11 3467.3356    3.1805  3.3363 11.2383  0.0000      0.531227  0.0399   0.0207   0.0735    0.0473   0.0000      0.141426   443.0220      -2.79545       20.8356    -0.0385061      -3.48437       3.40709      0.703650      0.937733       1.05597       1.16440       1.22122       1.25737
  63  12 3655.1135    2.4959  5.8153 10.6353  0.0005      0.707864  0.0657   0.0120   0.1145    0.0437   0.0000      0.107729   442.3924     -0.671567       22.6206       2.17393      -3.18958      -2.22056       1.06477       1.43838       1.61850       1.77797       1.87254       1.94138
  64   1 1234.5492    0.0906  0.1143  9.1924  0.0000       60.3643  0.0134   0.0053   0.0231    0.0190   0.0000       61.6702   439.7980     -0.637949       20.9103      0.812077      -3.97880     -0.597305      0.273660      0.425268      0.501970      0.807326      0.926687       1.12572
  64   2 1556.4820    0.2257  0.2441  9.0568 -0.0002       29.8236  0.0097   0.0059   0.0197    0.0246   0.0000       6.08772   442.0145     -0.241158       22.0748      0.258850      -3.59807      0.148113      0.215718      0.297249      0.311964      0.346353      0.374209      0.378398
  64   3 1818.5005    0.4636  0.6067  9.0276  0.0000       14.1273  0.0148   0.0074   0.0304    0.0473   0.0000       1.46663   442.1240     -0.469029       22.0059     -0.822527      -4.24380      0.144208      0.323704      0.434859      0.515791      0.555649      0.583468      0.602867
  64   4 2057.9135    0.8054  0.9216  9.0854  0.0000       6.46394  0.0185   0.0101   0.0369    0.0938   0.0000      0.840747   442.4714      -1.38900       22.3532      0.347708      -5.01386     0.0371040      0.355334      0.483845      0.539147      0.595339      0.620828      0.669948
  64   5 2284.6336    1.2988  1.3035  9.4526  0.0000       5.91709  0.0240   0.0142   0.0439    0.1372   0.0000      0.607321   442.0265     -0.413512       21.4830     0.0167356      -3.10854     -0.201800      0.415764      0.553072      0.624775      0.693712      0.735734      0.772588
  64   6 2496.8608    2.0370  1.5472  9.8928  0.0039       3.15981  0.0249   0.0199   0.0477    0.1501   0.0000      0.431484   442.3425     -0.197352       21.5512      0.383490      -4.58517       1.25570      0.445632      0.588398      0.665501      0.740391      0.786693      0.824260
  64   7 2702.5850    2.8420  1.4279 10.6720  0.0001       1.46919  0.0241   0.0284   0.0437    0.1580   0.0000      0.432613   442.1031     -0.273723       21.1723      0.597406      -2.04920      -1.36075      0.428161      0.559705      0.630164      0.709546      0.753226      0.772343
  64   8 2904.6749    3.8302  1.2501 11.5976 -0.0000       1.18493  0.0214   0.0414   0.0420    0.1481   0.0000      0.483526   442.1595     -0.418129       21.5379      0.602215      -4.15680     -0.411661      0.401897      0.539392      0.609592      0.684715      0.722688      0.756542
  64   9 3101.7414    4.4409  1.3980 11.5743  0.0057      0.965432  0.0234   0.0452   0.0440    0.1685   0.0000      0.440100   441.2944      0.404179       21.4291      0.741159      -3.00462     -0.385598      0.413543      0.573025      0.619658      0.690116      0.735553      0.784209
  64  10 3294.6879    4.0412  2.0713 11.7434 -0.0007      0.497084  0.0298   0.0332   0.0524    0.0720   0.0000      0.243936   442.2914     -0.668505       20.8304      0.670533      -2.19420      -1.49633      0.513075      0.702085      0.773282      0.872936      0.923821      0.971054
  64  11 3485.1010    3.1091  3.6446 11.2905 -0.0000      0.535013  0.0427   0.0192   0.0768    0.0451   0.0000      0.129390   442.5705     -0.417711       20.8431       1.23540      -1.73638     -0.639246      0.732834      0.986725       1.10130       1.20813       1.31736       1.35124
  64  12 3673.4962    2.4437  6.1292 10.7072 -0.0000      0.694474  0.0697   0.0113   0.1178    0.0431   0.0000      0.118862   441.5271      0.798795       21.2985       2.55190      -4.30238     -0.588542       1.09662       1.45924       1.65685       1.82479       1.93961       1.98667
  65   2 1566.0268    0.2385  0.2878  8.9729 -0.0000       23.7006  0.0107   0.0058   0.0214    0.0254   0.0000       5.11310   441.5031     0.0460843       21.7969     -0.279507      -4.20538      0.208059      0.236539      0.299837      0.360629      0.365706      0.411612      0.442372
  65   3 1828.8175    0.4911  0.6033  8.8135  0.0000       11.1114  0.0142   0.0076   0.0285    0.0536   0.0000       1.32167   441.7371     0.0709113       22.1863      0.543239      -4.51825     -0.600275      0.291464      0.371598      0.447185      0.490200      0.530269      0.537442
  65   4 2069.6343    0.8332  0.9394  8.7380 -0.0011       6.79503  0.0182   0.0101   0.0366    0.1184   0.0000      0.788127   441.9480     -0.767699       21.0206     -0.719408      -4.23160     -0.133415      0.334867      0.434717      0.496246      0.558754      0.579873      0.614174
  65   5 2297.1984    1.3211  1.3433  9.4985  0.0000       4.13700  0.0237   0.0141   0.0449    0.1179   0.0000      0.561666   441.8810     -0.346221       20.6777      0.328957      -3.51837      -1.00137      0.419934      0.546626      0.606913      0.686274      0.714889      0.739726
  65   6 2510.2019    2.0457  1.4526  9.9744  0.0010       2.51397  0.0246   0.0202   0.0443    0.1434   0.0000      0.450311   442.8275     -0.450585       21.4388     -0.852209      -2.93267      -1.65961      0.436170      0.577805      0.658846      0.740858      0.791748      0.823419
  65   7 2716.9941    2.9341  1.3907 10.9266  0.0010       1.92362  0.0240   0.0299   0.0430    0.1304   0.0000      0.473802   442.0963     0.0171428       21.8557      0.457027      -2.60805      -1.30688      0.407691      0.548539      0.609892      0.692435      0.732488      0.746474
  65   8 2919.9953    3.8735  1.2209 11.7800 -0.0004       1.04459  0.0220   0.0429   0.0412    0.1409   0.0000      0.537478   442.1288      0.125155       21.5102      0.297442      -3.04189      -1.24992      0.395349      0.520766      0.597563      0.659734      0.692562      0.735143
  65   9 3117.8338    4.4576  1.4491 11.7936  0.0001       1.02629  0.0244   0.0444   0.0434    0.1275   0.0000      0.413140   441.1919     -0.949430       21.6340      0.422405      -4.02969      0.745261      0.408392      0.562582      0.628463      0.713847      0.738143      0.760025
  65  10 3311.5396    3.9561  2.0346 11.7239 -0.0000      0.501123  0.0296   0.0329   0.0530    0.0722   0.0000      0.276825   442.4876     0.0876241       19.9613      0.785823      -4.08976     -0.320567      0.499762      0.672858      0.764457      0.841939      0.897727      0.934181
  65  11 3502.6735    3.0267  3.7118 11.2625  0.0000      0.349890  0.0438   0.0185   0.0790    0.0425   0.0000      0.135452   441.6078     -0.215892       19.9818       2.88197      -1.44472       1.93556      0.737113       1.00519       1.11726       1.24444       1.32971       1.35840
  65  12 3691.7561    2.3665  6.2705 10.6098 -0.0004      0.566987  0.0724   0.0107   0.1227    0.0425   0.0000      0.113179   441.8775     -0.396444       23.1621       2.44009      -3.00078       1.10924       1.10994       1.49819       1.70538       1.89660       1.98677       2.02971
  66   1 1250.9281    0.1015  0.1016  8.9240  0.0016       21.3394  0.0111   0.0051   0.0160    0.0176   0.0000       55.6813   440.6850     -0.178845       21.0300     -0.612260      -4.42191      0.103624      0.251656      0.397646      0.460707      0.580453      0.556655      0.572070
  66   2 1575.4955    0.2518  0.3096  8.7655  0.0001       22.8212  0.0114   0.0059   0.0219    0.0262   0.0000       4.43733   441.8828     0.0735830       21.6773      0.239478      -4.20157      0.189150      0.247358      0.349157      0.399146      0.419081      0.443659      0.488883
  66   3 1839.0880    0.4999  0.5415  8.7615  0.0000       14.2286  0.0127   0.0081   0.0273    0.0485   0.0000       1.43950   442.1635     -0.274318       21.9629      0.770060      -4.32162      0.866510      0.268578      0.347397      0.389404      0.419407      0.454593      0.483817
  66   4 2081.2698    0.8286  1.0009  8.8921  0.0000       8.22186  0.0200   0.0103   0.0386    0.1011   0.0000      0.857380   443.2390      0.132380       21.8438      0.294873      -3.01111     0.0628056      0.360951      0.476074      0.551857      0.592677      0.632498      0.648279
  66   5 2309.6146    1.3738  1.4392  9.1163  0.0000       3.79316  0.0243   0.0139   0.0458    0.1323   0.0000      0.495889   442.0235     -0.802163       21.6368      0.972560      -2.78739     -0.313142      0.417780      0.572332      0.633887      0.706474      0.737297      0.798064
  66   6 2523.4380    2.0568  1.5224 10.0137 -0.0004       2.90399  0.0257   0.0200   0.0454    0.1191   0.0000      0.484014   441.8404      -1.28715       20.7675      0.618263      -3.90556      0.790896      0.439495      0.575897      0.650788      0.724480      0.775704      0.816799
  66   7 2731.3504    2.9758  1.3971 10.6369  0.0011      0.567347  0.0237   0.0301   0.0437    0.1441   0.0000      0.453651   442.2302     -0.808308       21.8949      0.498231      -3.99489      0.273773      0.392138      0.539071      0.593626      0.674152      0.699309      0.728472
  66   8 2935.2795    4.0552  1.2338 11.3615 -0.0001       2.04877  0.0217   0.0437   0.0406    0.1704   0.0000      0.500098   442.1814     -0.983713       22.0109      0.737878      -1.72479     -0.566532      0.377446      0.494145      0.550690      0.609865      0.654493      0.689076
  66   9 3133.7713    4.5001  1.4638 11.1999 -0.0036      0.906972  0.0234   0.0429   0.0426    0.1528   0.0000      0.398937   442.5651     -0.530564       21.8934       1.17923      -3.58990     -0.521877      0.424328      0.553264      0.612111      0.694582      0.714141      0.772664
  66  10 3328.2702    3.8991  2.2399 11.1140  0.0000      0.479189  0.0303   0.0295   0.0536    0.0774   0.0000      0.207655   442.0081     -0.676527       21.8636       1.93083      -1.79080      0.959867      0.509234      0.692562      0.779175      0.870380      0.925010      0.973970
  66  11 3520.3601    2.9472  4.0214 10.9417  0.0000      0.813401  0.0464   0.0170   0.0837    0.0434   0.0000      0.128042   442.3079     -0.346281       19.8151      0.830944      -3.97326       2.14368      0.754671       1.01930       1.15775       1.28215       1.35921       1.41973
  66  12 3710.0558    2.3100  6.6745 10.3610 -0.0001      0.650824  0.0772   0.0100   0.1307    0.0427   0.0000      0.123174   441.5811      -1.50267       22.1622       1.60138      -2.24894      0.984206       1.17438       1.55053       1.77276       1.91713       2.07817       2.12867
  67   1 1259.0547    0.0975  0.1118  9.0784  0.0000       30.4796  0.0120   0.0050   0.0188    0.0178   0.0000       58.1398   440.6527     -0.333446       21.1707      0.116241      -3.73511      0.616589      0.237070      0.309065      0.371664      0.431280      0.471994      0.489045
  67   2 1584.8256    0.2535  0.2971  8.9036  0.0000       21.4206  0.0097   0.0059   0.0229    0.0261   0.0000       4.57272   441.6497     -0.215919       21.7085    -0.0478142      -3.79012       1.07754      0.210240      0.270172      0.333696      0.353771      0.380056      0.405363
  67   3 1849.2135    0.5174  0.6182  8.8417  0.0000       12.4108  0.0144   0.0077   0.0287    0.0536   0.0000       1.34801   442.0706     -0.377145       22.0176     0.0668746      -2.72272      0.332120      0.279777      0.377658      0.405848      0.461067      0.508155      0.510309
  67   4 2092.7836    0.8636  1.1088  8.7894  0.0000       6.54021  0.0216   0.0101   0.0402    0.1257   0.0000      0.782603   442.5337     -0.653222       21.4689     -0.379488      -3.26785     0.0360172      0.369136      0.501735      0.564203      0.635707      0.683236      0.714134
  67   5 2321.9223    1.4246  1.3378  9.2597  0.0000       2.84654  0.0233   0.0146   0.0424    0.1447   0.0000      0.518881   442.5978     -0.749825       21.5826      0.621383      -2.62631    -0.0896954      0.395167      0.550745      0.611881      0.690209      0.713156      0.753692
  67   6 2536.6339    2.1280  1.6021  9.7132 -0.0007       2.82171  0.0256   0.0195   0.0462    0.1491   0.0000      0.398595   441.7612     -0.122891       21.3822      0.592471      -3.61173     0.0820699      0.428930      0.577944      0.646129      0.711828      0.752235      0.787762
  67   7 2745.6019    3.0742  1.3840 10.8321 -0.0063       1.46787  0.0229   0.0303   0.0420    0.1332   0.0000      0.415646   442.1863      -1.08891       21.5520  -0.000745657      -3.24991      0.326727      0.380584      0.515409      0.576578      0.660172      0.689994      0.717048
  67   8 2950.3994    4.0105  1.3475 11.4570  0.0000       1.76749  0.0226   0.0405   0.0408    0.1411   0.0000      0.449238   442.3055      0.138220       20.3917       1.29490      -3.65534     -0.327903      0.389433      0.516093      0.579835      0.628720      0.676389      0.712185
  67   9 3149.6106    4.4277  1.5104 11.7239 -0.0002      0.521693  0.0241   0.0423   0.0442    0.1135   0.0000      0.393781   442.6419      0.903661       20.8044       1.02062      -2.36341    -0.0828348      0.407002      0.545064      0.609436      0.679142      0.717443      0.757281
  67  10 3344.9687    3.8005  2.3438 11.4387  0.0001      0.676219  0.0315   0.0287   0.0565    0.0676   0.0000      0.204750   442.8392     -0.911799       19.6102      0.982353      -2.81080      -2.04945      0.527748      0.706727      0.795922      0.883696      0.927502      0.972000
  67  11 3537.8188    2.9156  4.2947 10.8460 -0.0000      0.889550  0.0473   0.0159   0.0860    0.0460   0.0000      0.117014   441.0915      -1.28886       21.9641       1.70732      -4.18558      -1.51221      0.777722       1.04750       1.18721       1.32127       1.40509       1.45221
  67  12 3728.3483    2.2548  7.0820 10.5004  0.0009      0.754769  0.0849   0.0094   0.1381    0.0413   0.0000      0.121651   438.9040      -3.94285       25.3311       3.43895      -4.29127       2.37045       1.19441       1.61214       1.81712       1.99559       2.12090       2.20548
  68   1 1267.0517    0.0968  0.1174  9.0954  0.0001       34.3384  0.0125   0.0049   0.0185    0.0185   0.0000       54.0042   440.5606     -0.208117       21.0141       1.19241      -3.20827     -0.245998      0.277333      0.424480      0.461437      0.501077      0.479019      0.566182
  68   2 1594.0365    0.2690  0.3370  8.9305  0.0000       25.0562  0.0113   0.0058   0.0217    0.0262   0.0000       3.79683   441.7985     -0.730564       21.2197   -0.00879166      -3.98792      0.327541      0.238074      0.323354      0.363824      0.409354      0.431477      0.450067
  68   3 1859.2814    0.5277  0.6370  8.8890  0.0000       13.1611  0.0147   0.0077   0.0286    0.0554   0.0000       1.33638   441.8926     -0.208183       21.9419      0.501001      -3.71511      -1.25696      0.285434      0.367754      0.414718      0.450315      0.477715      0.500043
  68   4 2104.1833    0.8806  1.1468  8.9102  0.0000       6.48952  0.0223   0.0102   0.0402    0.1235   0.0000      0.766737   442.0134      0.154008       21.1249      0.364703      -3.38314     -0.383079      0.367050      0.488884      0.561383      0.632716      0.661613      0.693556
  68   5 2334.1356    1.4113  1.4461  9.7533  0.0001       3.42907  0.0247   0.0143   0.0462    0.0992   0.0000      0.526597   442.2528     -0.882015       21.7998      0.388935      -4.08160      0.552084      0.414176      0.559906      0.625608      0.704150      0.746700      0.789537
  68   6 2549.6631    2.1550  1.6102 10.0424  0.0000       2.41546  0.0254   0.0197   0.0466    0.1262   0.0000      0.411111   442.2672     -0.857692       21.0879      0.663790      -3.98091      0.722150      0.416974      0.559275      0.632888      0.718175      0.736863      0.799901
  68   7 2759.7265    3.1032  1.4020 10.9299  0.0000       1.21199  0.0234   0.0303   0.0409    0.1267   0.0000      0.452970   442.1825    0.00801222       22.0449      0.974110      -3.36174     -0.184457      0.397510      0.524802      0.580811      0.659734      0.691909      0.711538
  68   8 2965.3321    4.0776  1.2993 11.6752 -0.0001      0.614970  0.0219   0.0422   0.0412    0.1389   0.0000      0.459792   441.3796     -0.789706       21.2544      0.398384      -3.78253     -0.585683      0.365318      0.481081      0.545477      0.601613      0.638667      0.679671
  68   9 3165.4103    4.4358  1.5669 11.5486  0.0001       1.12615  0.0247   0.0403   0.0434    0.1236   0.0000      0.329342   442.2332     -0.180425       22.4059       1.12730      -4.40531      0.254016      0.404810      0.537465      0.593760      0.681954      0.702632      0.745382
  68  10 3361.4896    3.6675  2.6910 11.4447  0.0000      0.807123  0.0333   0.0254   0.0615    0.0564   0.0000      0.188147   441.5903      -1.43056       19.2111       1.36739      -1.05209      -1.85644      0.560007      0.746876      0.855280      0.927648      0.997534       1.04480
  68  11 3554.9840    2.8339  4.7560 10.9245 -0.0000      0.540828  0.0524   0.0146   0.0924    0.0427   0.0000      0.117210   443.1839      -1.09779       18.8116       1.60770      -1.12583      -1.05858      0.827159       1.09314       1.25350       1.35840       1.46099       1.48941
  68  12 3746.3431    2.2167  7.7842 10.5459  0.0002      0.704145  0.0942   0.0087   0.1482    0.0388   0.0000      0.115116   439.0203     -0.835867       24.2158       2.80036      -5.32940       4.77015       1.28902       1.73529       1.97563       2.17607       2.32868       2.40722
  69   1 1275.0188    0.1107  0.1509  8.8528  0.0000       74.9095  0.0112   0.0048   0.0214    0.0200   0.0000       35.7492   440.6222     -0.161759       21.2631     -0.765447      -3.62387      0.305874      0.211691      0.284622      0.337033      0.411397      0.370625      0.432619
  69   2 1603.1546    0.2575  0.3106  8.8103 -0.0001       15.1350  0.0103   0.0059   0.0228    0.0263   0.0000       4.20207   441.7588     -0.339683       21.4156      0.326464      -4.70528     -0.279165      0.224756      0.288470      0.338937      0.377016      0.392256      0.457511
  69   3 1869.2760    0.5377  0.6596  8.7165 -0.0000       14.6016  0.0148   0.0077   0.0290    0.0536   0.0000       1.30162   441.8916     -0.160747       21.9118     -0.395075      -3.75408     -0.366024      0.276056      0.368940      0.409300      0.464417      0.505058      0.526232
  69   4 2115.5220    0.8858  1.0083  9.0535  0.0001       5.49564  0.0195   0.0106   0.0387    0.0948   0.0000      0.845061   442.4744     -0.356110       20.8832     -0.215009      -3.58004      0.626977      0.333783      0.435868      0.507858      0.535943      0.587564      0.610022
  69   5 2346.2306    1.4911  1.4359  9.3625  0.0004       3.37359  0.0240   0.0146   0.0443    0.1145   0.0000      0.497288   442.5683     -0.144541       22.3620      0.173026      -4.83716       1.32050      0.391690      0.522744      0.592531      0.650429      0.705598      0.729321
  69   6 2562.6583    2.2150  1.6517  9.6641  0.0000       2.90635  0.0256   0.0195   0.0456    0.1373   0.0000      0.391800   442.9511    -0.0476863       21.2441      0.816937      -3.89499       1.25598      0.426527      0.567770      0.640420      0.706610      0.748790      0.789219
  69   7 2773.7850    3.2351  1.3266 10.7879  0.0000      0.964656  0.0218   0.0325   0.0406    0.1404   0.0000      0.485633   442.9300      0.486565       21.1382       1.41137      -3.88854     -0.239702      0.361172      0.479534      0.541095      0.611856      0.638684      0.666176
  69   8 2980.2280    4.2192  1.3545 11.3838  0.0000      0.704429  0.0219   0.0420   0.0411    0.1361   0.0000      0.414541   442.0033      -1.19043       21.4088    -0.0895353      -4.04238      -1.34262      0.363960      0.491773      0.550466      0.616613      0.676354      0.681039
  69   9 3181.0148    4.3729  1.6833 11.6989  0.0000      0.883415  0.0259   0.0393   0.0461    0.0892   0.0000      0.324566   442.5341     -0.241742       22.3966      0.319898      -3.39404     0.0932751      0.431429      0.576070      0.658993      0.705349      0.756592      0.786349
  69  10 3377.9804    3.6765  2.7175 11.0013  0.0002      0.800482  0.0331   0.0247   0.0606    0.0622   0.0000      0.178607   442.9752     -0.940634       20.4677      0.505202      -1.15896     -0.477680      0.530268      0.704818      0.804522      0.907109      0.939879      0.986779
  69  11 3572.2762    2.7889  4.8366 10.6403  0.0000      0.597289  0.0538   0.0139   0.0938    0.0439   0.0000      0.120649   442.5414     -0.428893       20.5517     -0.186615      -3.38049      0.401073      0.826388       1.10902       1.26338       1.38794       1.48307       1.54756
  69  12 3764.2520    2.1263  7.6229 10.3672 -0.0008      0.578685  0.0935   0.0083   0.1487    0.0367   0.0000      0.121101   441.9918      -1.83969       21.6135      0.719091      -2.39636      -2.75677       1.27049       1.68467       1.94174       2.13538       2.29124       2.40433
  70   2 1612.1730    0.2768  0.3543  8.8800  0.0000       14.7211  0.0116   0.0057   0.0225    0.0293   0.0000       3.51704   441.6067     -0.240280       21.7631     -0.161021      -4.58201   -0.00617003      0.227702      0.325466      0.373649      0.424245      0.448991      0.471832
  70   3 1879.1354    0.5601  0.6817  8.8233  0.0000       10.7611  0.0150   0.0078   0.0294    0.0605   0.0000       1.16006   442.1112   -0.00750574       21.8840      0.235869      -3.73939     -0.385398      0.285308      0.351940      0.408102      0.470235      0.487664      0.486305
  70   4 2126.7878    0.9488  1.0994  8.8949  0.0000       6.87362  0.0207   0.0108   0.0400    0.1352   0.0000      0.788298   442.1927     -0.789042       21.7950      0.935154      -3.42165     -0.139427      0.332210      0.458786      0.516968      0.570012      0.603335      0.619990
  70   5 2358.1425    1.5577  1.4765  9.4943  0.0017       2.52048  0.0244   0.0148   0.0447    0.1333   0.0000      0.499875   442.8699     -0.200684       21.7373     -0.112572      -3.09654      0.389513      0.385026      0.519460      0.589099      0.680335      0.693290      0.736701
  70   6 2575.5891    2.3202  1.5992  9.8027  0.0000       2.36895  0.0248   0.0207   0.0440    0.1581   0.0000      0.373879   442.0129    -0.0343170       20.7393      0.323774      -2.54806      -1.12642      0.416531      0.557223      0.621879      0.709330      0.748702      0.753517
  70   7 2787.8139    3.2701  1.3583 11.1136  0.0000       1.70081  0.0228   0.0327   0.0415    0.1335   0.0000      0.492161   442.7613      0.109394       22.2126    -0.0386810      -2.67211      -1.37978      0.370804      0.498122      0.550415      0.615869      0.645942      0.668661
  70   8 2995.0234    4.3099  1.3261 11.6444 -0.0010      0.802124  0.0221   0.0432   0.0411    0.1625   0.0000      0.530641   442.1924     -0.418084       21.8031       1.11304      -2.73920      0.736199      0.348961      0.473399      0.523566      0.594010      0.644775      0.658812
  70   9 3196.5282    4.3305  1.7070 11.7567  0.0000      0.165022  0.0255   0.0377   0.0455    0.0865   0.0000      0.306158   442.8185     -0.308124       20.3013      0.888401      -2.16320       1.01488      0.410876      0.548120      0.615121      0.678080      0.737425      0.763531
  70  10 3394.2966    3.5498  2.9110 11.3142 -0.0001      0.798709  0.0349   0.0231   0.0632    0.0517   0.0000      0.157128   442.1918       1.09629       20.2179       2.23017      -1.99781      -1.25578      0.557533      0.747673      0.844216      0.950489       1.01637       1.04679
  70  11 3589.3211    2.7341  5.1652 10.7256  0.0004      0.637838  0.0570   0.0129   0.0981    0.0455   0.0000      0.118177   441.9056     -0.897840       21.9319      0.857965      -2.21510      -2.07236      0.835528       1.12675       1.27317       1.41257       1.52446       1.58787
  70  12 3781.9456    2.1053  8.5653 10.5202  0.0004      0.540611  0.1080   0.0077   0.1638    0.0348   0.0000      0.120598   441.5222      -4.43056       20.5205       1.46792      -2.34448      0.357815       1.35530       1.82026       2.06459       2.26681       2.45690       2.51036
  71   1 1290.7310    0.1024  0.1451  9.2610  0.0000       12.4847  0.0120   0.0048   0.0225    0.0178   0.0000       41.7488   440.3392     -0.305558       21.5992     -0.219825      -3.84468      0.277776      0.254695      0.311614      0.361612      0.385555      0.414467      0.442182
  71   2 1621.1062    0.2879  0.3440  9.0942  0.0000       28.4073  0.0105   0.0060   0.0231    0.0286   0.0000       3.63100   441.7221     -0.443381       21.7645     0.0367014      -3.95056      0.935301      0.202855      0.297781      0.310294      0.344641      0.355653      0.367580
  71   3 1888.9796    0.5549  0.7330  9.0527 -0.0000       12.9825  0.0155   0.0076   0.0324    0.0610   0.0000       1.19614   442.2372     0.0834435       21.6882     -0.215271      -4.04833      0.657343      0.283818      0.376989      0.420781      0.478307      0.503542      0.525816
  71   4 2137.8992    0.9631  1.1489  9.0969  0.0000       6.38365  0.0216   0.0108   0.0408    0.1411   0.0000      0.793021   442.2769     -0.151152       22.1952     0.0795856      -3.94813      -1.24087      0.347493      0.472507      0.517127      0.572588      0.611511      0.633455
  71   5 2370.0689    1.5693  1.5390  9.6386  0.0002       3.61159  0.0248   0.0147   0.0466    0.1342   0.0000      0.485219   442.4327      0.767440       21.3391     -0.268491      -3.99284      0.475065      0.387843      0.532565      0.580596      0.655918      0.683227      0.735323
  71   6 2588.3542    2.3673  1.5328 10.3067  0.0000       1.91318  0.0245   0.0218   0.0437    0.1477   0.0000      0.419988   442.3441     -0.959366       22.4074      0.870079      -3.72136     -0.221281      0.385439      0.524797      0.594309      0.655404      0.686472      0.721161
  71   7 2801.6518    3.3572  1.4178 11.0276 -0.0001       1.62080  0.0224   0.0319   0.0409    0.1563   0.0000      0.407929   442.3147      0.656198       20.8291      0.634563      -2.80194     -0.839178      0.372872      0.492858      0.560305      0.639651      0.667907      0.693951
  71   8 3009.7345    4.2913  1.4467 11.4924  0.0000       1.21927  0.0228   0.0403   0.0417    0.1646   0.0000      0.393584   441.5262     -0.185847       21.1674       1.23551      -3.55528     0.0773121      0.357587      0.487559      0.549141      0.613243      0.654293      0.681473
  71   9 3212.0214    4.2323  1.8397 11.6867 -0.0001       1.10352  0.0263   0.0347   0.0466    0.0946   0.0000      0.284942   442.0818     -0.973998       21.6368       1.14797      -2.27851      0.127243      0.419869      0.566271      0.627381      0.712026      0.764434      0.801695
  71  10 3410.5468    3.4509  3.0489 11.6087 -0.0000      0.645526  0.0358   0.0223   0.0662    0.0500   0.0000      0.166420   442.0201      -1.45971       21.5783       1.91956      -3.14277     -0.987811      0.563211      0.747450      0.850255      0.944842       1.01307       1.03438
  71  11 3606.3019    2.6881  5.3095 10.9483  0.0000      0.538102  0.0583   0.0126   0.1017    0.0462   0.0000      0.115097   443.1593      -1.75374       24.1784       2.06214      -2.58078      -2.17774      0.843438       1.12973       1.28394       1.42581       1.53583       1.57995
  72   1 1298.4846    0.1027  0.1625  9.0582  0.0000       43.0283  0.0132   0.0046   0.0232    0.0183   0.0000       38.5213   440.6751      0.314155       21.2023     -0.542255      -3.85092    -0.0175281      0.259235      0.331651      0.375409      0.386793      0.410214      0.481996
  72   2 1629.9335    0.2879  0.3778  8.9103  0.0000       24.3482  0.0121   0.0057   0.0228    0.0291   0.0000       3.32874   441.4074      0.165002       21.4481      0.241379      -3.42757     -0.181827      0.238453      0.331424      0.372375      0.427238      0.455793      0.492945
  72   3 1898.7424    0.5815  0.7503  8.8039  0.0000       11.5790  0.0153   0.0078   0.0319    0.0667   0.0000       1.07811   442.1483     -0.295998       21.7993      0.430304      -3.89385     -0.160258      0.275994      0.354163      0.402365      0.457824      0.510260      0.516878
  72   4 2148.9900    0.9645  1.1833  9.1496 -0.0000       7.56353  0.0217   0.0107   0.0424    0.1123   0.0000      0.758356   442.2512     -0.564263       21.5922      0.422427      -3.28513     -0.503097      0.341155      0.461826      0.507389      0.563673      0.609277      0.634652
  72   5 2381.8761    1.6395  1.5349  9.2323 -0.0001       4.15678  0.0244   0.0151   0.0438    0.1667   0.0000      0.451094   442.1450     -0.794760       21.0498      0.732690      -2.96201      0.392131      0.378932      0.508048      0.566055      0.627121      0.666335      0.701937
  72   6 2601.0865    2.4069  1.6318 10.0913  0.0000       2.18923  0.0249   0.0208   0.0442    0.1316   0.0000      0.385409   441.8887     0.0576016       21.7105       1.25211      -3.72885     -0.681415      0.391805      0.536927      0.590306      0.667424      0.697278      0.736258
  72   7 2815.4134    3.4011  1.4077 11.0743  0.0001       1.22664  0.0222   0.0323   0.0414    0.1321   0.0000      0.418732   442.6851    -0.0935085       22.1049       1.42002      -3.98792      0.273228      0.359960      0.480302      0.536702      0.598704      0.630979      0.652844
  72   8 3024.3275    4.3854  1.3702 11.7780  0.0001       1.58405  0.0220   0.0433   0.0413    0.1342   0.0000      0.441882   442.1165     -0.380894       20.8350      0.814457      -3.08712     0.0598572      0.357418      0.469181      0.542665      0.611604      0.639790      0.670013
  72   9 3227.3412    4.3070  1.8136 11.8745  0.0001      0.819576  0.0264   0.0359   0.0471    0.0762   0.0000      0.319727   442.3847     0.0996343       21.6195      0.847863      -2.39781     -0.349469      0.397865      0.544750      0.597969      0.677969      0.712489      0.745308
  72  10 3426.5945    3.3636  3.1784 11.3212  0.0000      0.524433  0.0374   0.0206   0.0665    0.0486   0.0000      0.157132   441.5894      0.958165       21.3829       2.73740      -3.93997     -0.787149      0.566153      0.762286      0.857925      0.944839       1.00473       1.05685
  72  11 3623.2430    2.5936  5.4307 10.8402 -0.0021      0.676046  0.0620   0.0121   0.1049    0.0440   0.0000      0.132708   443.4554     -0.686262       21.4852      -2.63302      -1.89503       2.10063      0.855531       1.16693       1.30192       1.47702       1.57310       1.64816
  73   2 1638.6351    0.2896  0.3593  8.8210 -0.0001       23.8294  0.0112   0.0059   0.0223    0.0286   0.0000       3.49426   441.2986     -0.503061       22.1528      0.549135      -4.68214     -0.202365      0.208835      0.270495      0.333904      0.347917      0.380627      0.395034
  73   3 1908.4063    0.5815  0.7175  8.8706  0.0001       12.3989  0.0151   0.0079   0.0314    0.0558   0.0000       1.20564   441.2576     -0.649000       21.9469     0.0663880      -3.84509      0.106353      0.267941      0.376145      0.425664      0.499238      0.515207      0.516484
  73   4 2159.9409    1.0006  1.1795  9.0691  0.0000       7.53251  0.0212   0.0111   0.0409    0.1078   0.0000      0.766654   442.0153     -0.333875       21.7199     -0.950368      -4.39819       1.02127      0.328849      0.441611      0.502110      0.556088      0.597144      0.608149
  73   5 2393.4551    1.6616  1.5400  9.4841 -0.0001       2.38730  0.0251   0.0153   0.0447    0.1253   0.0000      0.456953   442.6291      0.521242       21.4101     0.0710805      -3.03871     -0.656231      0.368428      0.506533      0.569818      0.613157      0.659525      0.695530
  73   6 2613.7625    2.4700  1.6047 10.1937  0.0001       2.86606  0.0249   0.0221   0.0443    0.1255   0.0000      0.399100   442.3917      0.645162       21.9810     -0.211681      -3.25615       2.08149      0.378455      0.513179      0.575532      0.650586      0.692327      0.732483
  73   7 2829.1917    3.5223  1.4433 10.6122  0.0000       1.41098  0.0224   0.0326   0.0415    0.1766   0.0000      0.424523   442.3783     0.0539077       22.2085     -0.551878      -3.05074      0.810513      0.355827      0.481265      0.534007      0.591023      0.622422      0.654682
  73   8 3038.7949    4.4382  1.3742 11.6442  0.0000       1.21217  0.0221   0.0432   0.0411    0.1396   0.0000      0.457115   443.0211      0.151201       21.4183       1.95869      -3.10839      0.121901      0.341863      0.462065      0.510522      0.580785      0.617666      0.660056
  73   9 3242.5475    4.2543  1.9392 11.4674  0.0000      0.459151  0.0266   0.0339   0.0489    0.0846   0.0000      0.267468   442.5124     -0.722680       22.0246      0.526211      -2.28198      0.493897      0.404134      0.562692      0.605651      0.713793      0.719065      0.763573
  73  10 3442.7720    3.3220  3.4036 11.0372 -0.0000      0.684620  0.0387   0.0194   0.0695    0.0498   0.0000      0.141024   442.2374      0.791193       21.4835      0.118199      -3.31319      -1.59741      0.582203      0.783702      0.882833      0.970484       1.06142       1.09635
  73  11 3640.1461    2.5986  6.1441 10.5376  0.0003      0.731565  0.0685   0.0111   0.1154    0.0469   0.0000      0.116376   442.5091     -0.746496       20.7314       1.92192      -2.13660       5.78020      0.930226       1.25259       1.41848       1.55415       1.67824       1.72244
  74   2 1647.2695    0.2980  0.3849  8.9767  0.0000       23.5518  0.0113   0.0058   0.0235    0.0283   0.0000       3.24008   441.1577     -0.458316       22.0735      0.547932      -3.96311     0.0527728      0.211707      0.283685      0.341170      0.371443      0.414552      0.414743
  74   3 1917.9973    0.5965  0.8055  8.9368  0.0000       10.2382  0.0163   0.0077   0.0335    0.0669   0.0000       1.09087   442.1042      0.104130       21.4703       1.13007      -3.59562     -0.940440      0.281861      0.371354      0.418164      0.467004      0.493819      0.519059
  74   4 2170.7742    1.0376  1.1563  9.0043  0.0000       6.36404  0.0210   0.0113   0.0394    0.1503   0.0000      0.737151   442.1374     -0.527882       21.9469      0.576761      -3.33639      0.234600      0.322412      0.433263      0.486771      0.536291      0.563143      0.600762
  74   5 2405.0952    1.6539  1.5750  9.9144  0.0000       3.55555  0.0252   0.0150   0.0462    0.1005   0.0000      0.478393   442.4474     -0.376065       21.6690     0.0609755      -4.34908     -0.372199      0.379365      0.512744      0.571458      0.638803      0.662972      0.711333
  74   6 2626.3166    2.5152  1.6514 10.3805  0.0000       2.00510  0.0246   0.0216   0.0442    0.1145   0.0000      0.355846   441.8769    -0.0334652       21.4762     -0.139760      -3.82941     -0.301577      0.378462      0.503767      0.578402      0.628123      0.670596      0.703333
  74   7 2842.7683    3.5721  1.3567 11.4639  0.0000       2.65339  0.0217   0.0346   0.0406    0.1151   0.0000      0.461671   441.7652     0.0450517       22.9093     -0.124594      -3.85426      0.211325      0.338595      0.453786      0.511068      0.582809      0.603558      0.641826
  74   8 3053.1813    4.4786  1.4238 11.3739  0.0001       1.65569  0.0217   0.0413   0.0406    0.1740   0.0000      0.394618   441.9524    -0.0913560       21.5953      0.732735      -3.31103      0.131817      0.337923      0.451756      0.502392      0.573374      0.600921      0.623971
  74   9 3257.7442    4.2046  2.0155 11.5880  0.0000       1.11948  0.0271   0.0323   0.0489    0.0811   0.0000      0.260107   442.3438     -0.239906       20.7707       2.28142      -3.30354     -0.864161      0.405960      0.547398      0.615066      0.696561      0.717608      0.747108
  74  10 3458.7113    3.2573  3.5582 11.2819  0.0000      0.889650  0.0399   0.0188   0.0720    0.0473   0.0000      0.153161   442.2148      0.353653       20.6783      0.403040      -2.57617      -2.20699      0.587254      0.797803      0.883299       1.00916       1.04190       1.10206
  74  11 3656.7489    2.4973  6.2788 10.8330  0.0007      0.434095  0.0725   0.0105   0.1191    0.0425   0.0000      0.125407   442.8429      -1.10691       18.3853       2.14705       1.65746      -3.07314      0.937224       1.26513       1.44051       1.59536       1.69102       1.76200
  75   1 1321.4315    0.1242  0.1708  9.1310  0.0000       35.7563  0.0110   0.0047   0.0206    0.0182   0.0000       25.8106   440.2973      0.183715       21.8569      0.397314      -4.38829     -0.562219      0.183322      0.247867      0.287153      0.322949      0.341471      0.347674
  75   2 1655.7796    0.3115  0.4221  8.9037  0.0000       13.3998  0.0119   0.0056   0.0234    0.0330   0.0000       2.67077   441.5418     -0.118079       21.2531    -0.0413132      -4.16927     -0.118034      0.222110      0.289142      0.328736      0.362359      0.402234      0.416904
  75   3 1927.5088    0.6107  0.8679  8.9474  0.0001       10.0046  0.0174   0.0077   0.0338    0.0700   0.0000       1.02608   441.7516     -0.358108       21.7976      0.212269      -3.93640    -0.0202956      0.284975      0.365643      0.433108      0.486522      0.520955      0.536225
  75   4 2181.5237    1.0596  1.2234  9.3653  0.0000       5.48632  0.0223   0.0112   0.0407    0.1136   0.0000      0.701993   443.1181     -0.891532       21.3767     -0.206733      -4.35305     -0.364362      0.328688      0.444885      0.497022      0.579235      0.591312      0.637583
  75   5 2416.5849    1.7390  1.5524  9.7905  0.0000       4.04341  0.0242   0.0155   0.0438    0.1175   0.0000      0.461641   442.3208      0.223282       21.0402     -0.641321      -3.52255      0.135447      0.363980      0.480660      0.555022      0.617905      0.649714      0.677991
  75   6 2638.7535    2.5877  1.5714 10.6230  0.0000       1.25464  0.0233   0.0229   0.0447    0.1114   0.0000      0.402628   442.4103     -0.319503       21.8882     -0.611431      -2.83254      0.607352      0.362967      0.488942      0.549349      0.616928      0.660725      0.687499
  75   7 2856.2675    3.6517  1.4386 11.3141  0.0000       1.59115  0.0227   0.0338   0.0400    0.1355   0.0000      0.383056   443.2634     -0.424286       21.9207      0.739528      -2.93482     -0.616572      0.351855      0.463224      0.525746      0.564797      0.624619      0.650805
  75   8 3067.4424    4.3742  1.4524 12.3362  0.0001       2.04181  0.0232   0.0418   0.0424    0.0874   0.0000      0.450823   442.3709      0.401769       21.7844      0.196973      -2.54434       2.46589      0.348619      0.466734      0.524323      0.595939      0.607716      0.624710
  75   9 3272.7793    4.0930  2.1116 11.8863 -0.0001      0.713255  0.0285   0.0311   0.0503    0.0658   0.0000      0.268633   441.7533    -0.0904684       21.2803       2.29962      -3.46678      0.985419      0.424049      0.574981      0.645059      0.725374      0.753899      0.783244
  75  10 3474.4860    3.1566  3.7892 11.3356 -0.0000      0.526528  0.0414   0.0175   0.0769    0.0443   0.0000      0.143023   441.2663     -0.649710       22.2263      0.995293      -4.04630      -1.17992      0.592657      0.788839      0.891865       1.00525       1.07846       1.12389
  75  11 3673.4148    2.4105  6.3661 10.9427 -0.0031      0.549204  0.0763   0.0101   0.1237    0.0405   0.0000      0.127911   443.7997     -0.111965       18.8238       2.96800      -3.37631     -0.714263      0.968285       1.29831       1.47426       1.63831       1.74421       1.80477
  76   1 1328.9574    0.1206  0.1938  8.9414  0.0000       31.8939  0.0111   0.0045   0.0252    0.0188   0.0000       25.1132   440.4473     0.0634152       21.5095     -0.227582      -4.33835      0.267871      0.197758      0.261895      0.309542      0.317571      0.350817      0.357664
  76   2 1664.2391    0.3217  0.3981  8.8655  0.0000       28.1086  0.0113   0.0061   0.0233    0.0296   0.0000       3.05139   441.3951      0.104336       22.1108     -0.522929      -4.31191      0.817009      0.194012      0.277677      0.301684      0.334434      0.365708      0.388299
  76   3 1936.9895    0.6395  0.8459  8.7652  0.0001       9.24662  0.0169   0.0079   0.0328    0.0710   0.0000       1.00418   441.7807     -0.391483       21.7635      0.147113      -3.95534    -0.0532848      0.271756      0.362152      0.417254      0.457707      0.485623      0.498938
  76   4 2192.2185    1.0599  1.2756  9.2800  0.0000       5.63527  0.0228   0.0112   0.0418    0.1030   0.0000      0.680266   442.4058     -0.439758       20.7666      0.308443      -4.88601      0.929842      0.339853      0.463247      0.521219      0.588979      0.621309      0.648245
  76   5 2427.9123    1.7824  1.6603  9.7173 -0.0005       3.54146  0.0252   0.0156   0.0455    0.1092   0.0000      0.404094   442.5188      0.139487       21.2366      0.904868      -3.92213     -0.166557      0.376910      0.504884      0.573623      0.639268      0.673631      0.694548
  76   6 2651.2601    2.6183  1.5707 10.5318  0.0000       2.62344  0.0240   0.0231   0.0431    0.1088   0.0000      0.425432   442.0796    -0.0778246       21.8404     -0.307756      -3.74641      0.923617      0.359714      0.468606      0.525256      0.597156      0.613423      0.670846
  76   7 2869.6622    3.8055  1.3543 11.3237 -0.0008       1.11134  0.0218   0.0362   0.0391    0.1320   0.0000      0.461403   442.6427     -0.611095       21.5731     0.0765789      -3.77392    0.00777404      0.325895      0.430682      0.471817      0.553620      0.579395      0.605730
  76   8 3081.6094    4.4623  1.5290 11.6586  0.0000       1.13435  0.0230   0.0398   0.0420    0.1108   0.0000      0.385945   443.2557     -0.168295       21.1730      0.540770      -3.04243     0.0491679      0.337233      0.468326      0.528428      0.589676      0.619652      0.651519
  76   9 3287.7192    4.0165  2.1258 11.7865 -0.0000      0.585098  0.0287   0.0303   0.0518    0.0611   0.0000      0.260270   442.6024      0.358314       21.8589       1.51379      -3.69851      0.424663      0.409680      0.563606      0.623252      0.705854      0.737903      0.775066
  76  10 3490.3271    3.1344  3.9431 11.0267  0.0008      0.683145  0.0433   0.0170   0.0778    0.0491   0.0000      0.137638   442.3044      -1.52286       22.6804     -0.139435     -0.882575     -0.102880      0.620878      0.829895      0.951711       1.05240       1.12768       1.15284
  76  11 3689.8527    2.4273  7.0953 10.6150  0.0038      0.509962  0.0849   0.0094   0.1313    0.0417   0.0000      0.124002   443.8510      0.236375       19.6231       3.02778     -0.467465      0.431484       1.03731       1.36996       1.57209       1.72677       1.86301       1.96489
  77   1 1336.4411    0.1321  0.1659  8.9167  0.0000       74.7339  0.0105   0.0047   0.0188    0.0194   0.0000       24.2512   440.5621     0.0926338       21.8205      0.251195      -4.41382    -0.0427437      0.210340      0.236986      0.307854      0.330375      0.357962      0.345041
  77   2 1672.5625    0.3435  0.4120  8.7801 -0.0001       18.5122  0.0107   0.0060   0.0229    0.0319   0.0000       2.54035   441.5429      0.119654       21.3783     0.0762912      -4.23337      0.537733      0.193503      0.255824      0.293781      0.311388      0.344120      0.351930
  77   3 1946.3993    0.6380  0.8273  8.9631  0.0000       10.1550  0.0166   0.0081   0.0332    0.0641   0.0000       1.06921   441.5016     -0.692385       22.0186     -0.555302      -4.49525     -0.272557      0.273406      0.360786      0.417061      0.474919      0.507750      0.521771
  77   4 2202.8022    1.1120  1.3673  9.0787  0.0000       5.16037  0.0226   0.0110   0.0433    0.1114   0.0000      0.601179   442.1150     -0.208544       21.3563     -0.391904      -4.00056       1.05181      0.337401      0.468871      0.534237      0.602163      0.649708      0.670194
  77   5 2439.1688    1.7859  1.5881  9.9411 -0.0000       2.60762  0.0249   0.0158   0.0451    0.0979   0.0000      0.457949   442.5278    -0.0966052       21.4785     -0.493467      -3.97046      0.156303      0.364586      0.484293      0.553416      0.612719      0.647567      0.684625
  77   6 2663.5635    2.7393  1.5912 10.3453 -0.0000       2.01931  0.0237   0.0235   0.0426    0.1280   0.0000      0.380137   442.4962     -0.180451       21.5264      0.217366      -3.44840     -0.469217      0.345238      0.457369      0.520297      0.574465      0.608129      0.653811
  77   8 3095.7251    4.5605  1.4661 11.6102  0.0000       1.24443  0.0221   0.0415   0.0413    0.1316   0.0000      0.408700   442.1378      -1.60222       22.0918      0.251859      -2.70801     -0.822031      0.330472      0.437658      0.485025      0.556258      0.585278      0.610407
  77   9 3302.6763    4.0063  2.2537 11.5857  0.0000       1.02315  0.0294   0.0287   0.0516    0.0630   0.0000      0.235700   443.2923     -0.531277       20.5932      0.690467      -3.06025      -1.22573      0.420433      0.570207      0.642572      0.704185      0.757390      0.799024
  77  10 3506.0780    3.0939  4.1451 11.0107  0.0000      0.733943  0.0455   0.0161   0.0803    0.0469   0.0000      0.136347   441.5532     0.0894853       20.5160       1.07715      -3.50202      -1.35403      0.634009      0.855994      0.968849       1.08866       1.18762       1.23394
  77  11 3706.4672    2.3057  7.0425 10.7280 -0.0005      0.685956  0.0874   0.0091   0.1375    0.0383   0.0000      0.136494   443.2649     -0.459226       20.5920       1.13133      -3.78857      0.855110       1.03597       1.40636       1.59926       1.74277       1.88767       1.98375
  78   0  900.0434    0.0271  0.0060  9.3100  0.0083       330.140  0.0112   0.0054   0.0060    0.0147   0.0000       7830.28   435.7079      -1.67090       21.3325      0.270342      -7.08318     -0.946127      0.263218      0.226565      0.195126      0.268809      0.434755      0.433209
  78   1 1343.8356    0.1262  0.1640  8.9513 -0.0003       35.5868  0.0095   0.0045   0.0193    0.0183   0.0000       25.0712   440.3438     -0.474377       21.5186      0.160766      -4.16449      0.291105      0.160794      0.229936      0.257308      0.298120      0.314310      0.349527
  78   2 1680.8218    0.3373  0.4549  8.8376  0.0000       22.1807  0.0117   0.0058   0.0255    0.0309   0.0000       2.58432   441.2830     -0.477950       22.1116     -0.162959      -4.14369      0.756192      0.196654      0.255483      0.301182      0.321561      0.378140      0.376427
  78   3 1955.7098    0.6600  0.8902  8.7601  0.0000       8.32738  0.0172   0.0079   0.0339    0.0774   0.0000      0.990561   441.4281     -0.139462       21.4865     -0.177453      -4.05768      0.462621      0.272906      0.370201      0.422329      0.467020      0.506737      0.519495
  78   4 2213.3015    1.1421  1.2812  9.3239  0.0002       4.65199  0.0222   0.0117   0.0412    0.1075   0.0000      0.659270   441.9221     -0.609742       21.6173    -0.0889669      -4.44808      0.885812      0.327265      0.435057      0.489605      0.557562      0.577948      0.618351
  78   5 2450.4136    1.8463  1.6256 10.0044  0.0001       3.29235  0.0244   0.0161   0.0458    0.0945   0.0000      0.440770   442.1948     -0.340448       21.5825     -0.294996      -3.47089      0.843968      0.354253      0.481397      0.538038      0.608695      0.645882      0.670540
  78   6 2675.8643    2.7937  1.5162 10.4978  0.0000       2.06849  0.0230   0.0248   0.0421    0.1368   0.0000      0.420448   442.6131    -0.0222998       21.9700       1.07702      -3.37570     -0.635508      0.338250      0.456576      0.502872      0.569682      0.601368      0.634628
  78   7 2896.2313    3.8839  1.4583 11.3464 -0.0000       1.77828  0.0221   0.0354   0.0411    0.1249   0.0000      0.433646   442.6473     -0.343449       21.1851      0.299108      -2.18555      0.617875      0.326607      0.436491      0.482557      0.550588      0.579624      0.603244
  78   8 3109.6793    4.4474  1.6122 11.5975  0.0000      0.863818  0.0236   0.0381   0.0421    0.1137   0.0000      0.354057   442.3945      0.108638       20.6969      0.165719      -4.19478     -0.808981      0.342198      0.454651      0.510208      0.580866      0.627857      0.648637
  78   9 3317.4602    3.9441  2.3750 11.6194  0.0000      0.741338  0.0297   0.0273   0.0536    0.0576   0.0000      0.212802   442.7242      0.452205       21.7478       2.12282      -4.40909     -0.133084      0.424100      0.574490      0.645325      0.724173      0.781719      0.827315
  78  10 3521.7041    2.9693  4.2495 11.1354 -0.0013      0.849029  0.0476   0.0153   0.0840    0.0430   0.0000      0.143982   441.7121     -0.494950       23.1612      0.465567      -3.55371      -1.21955      0.641779      0.855001      0.972779       1.08452       1.15773       1.21120
  78  11 3722.6797    2.3222  7.3145 10.7422  0.0006      0.720457  0.0891   0.0089   0.1395    0.0379   0.0000      0.132669   442.1843      -1.51684       20.1398      -1.75404      -3.00273       2.46347       1.06490       1.41687       1.60666       1.79102       1.94338       2.02277
  79   1 1351.1760    0.1360  0.1647  8.8967  0.0000       51.3384  0.0099   0.0047   0.0175    0.0185   0.0000       23.4222   440.5233     -0.402514       21.4412      0.261704      -4.28990    -0.0996254      0.161233      0.223886      0.242261      0.287808      0.289873      0.303563
  79   2 1688.9953    0.3529  0.4425  8.7049  0.0000       16.8982  0.0117   0.0059   0.0225    0.0324   0.0000       2.32479   441.4204     -0.725896       21.4677      0.123727      -4.27234     -0.878708      0.194098      0.268353      0.310595      0.351309      0.370086      0.384476
  79   3 1965.0082    0.6688  0.8847  8.8870 -0.0001       10.8206  0.0174   0.0081   0.0340    0.0684   0.0000       1.04849   441.7415     -0.133435       21.7191      0.318686      -3.47144      0.310710      0.268039      0.369827      0.409174      0.468366      0.494015      0.520753
  79   4 2223.7464    1.1781  1.4011  9.0261 -0.0001       5.32897  0.0225   0.0112   0.0422    0.1085   0.0000      0.561174   442.7904     -0.479440       21.2763    -0.0542217      -4.11870      0.424469      0.325025      0.441226      0.495877      0.553023      0.579726      0.611210
  79   5 2461.4979    1.8810  1.7058  9.6353  0.0003       3.00247  0.0245   0.0154   0.0460    0.1075   0.0000      0.389300   441.5802     -0.142419       21.7213       1.28623      -3.99805      0.490404      0.354440      0.468321      0.530711      0.601912      0.648450      0.660578
  79   6 2688.0885    2.8257  1.5408 10.5947 -0.0000       3.02227  0.0235   0.0252   0.0426    0.1272   0.0000      0.422843   442.2980     -0.113931       21.8763     -0.886288      -3.80397     -0.395881      0.340732      0.450087      0.503797      0.582990      0.595604      0.626111
  79   7 2909.3995    3.9423  1.4226 11.3381  0.0000       1.83746  0.0217   0.0362   0.0403    0.1252   0.0000      0.463291   443.0781     -0.176738       21.3159     -0.110287      -3.65482     -0.392799      0.315559      0.425630      0.476873      0.546355      0.582763      0.604995
  79   8 3123.5602    4.4555  1.5723 11.8116 -0.0000      0.592577  0.0231   0.0386   0.0431    0.0905   0.0000      0.386969   442.7332     -0.337431       21.0274     -0.348171      -2.38520     0.0586376      0.329551      0.442813      0.499214      0.553530      0.583308      0.620781
  79   9 3332.1078    3.8590  2.5526 11.5135 -0.0002      0.793978  0.0313   0.0259   0.0568    0.0560   0.0000      0.196772   443.2379     -0.308047       20.2623       1.08037      -1.73190     -0.298215      0.439699      0.588469      0.665020      0.747378      0.783755      0.825679
  79  10 3537.2065    2.9660  4.6723 10.8633 -0.0029       1.00971  0.0504   0.0144   0.0885    0.0483   0.0000      0.130394   442.2912      -2.24228       18.6324       3.99735      -1.69549      0.725228      0.661643      0.898339       1.01441       1.13929       1.24563       1.28871
  80   1 1358.4691    0.1400  0.1742  8.9983  0.0000       50.7957  0.0086   0.0046   0.0200    0.0186   0.0000       20.5462   440.4203      0.126630       21.7556     -0.140190      -4.91330      0.275087      0.152265      0.195377      0.220013      0.242177      0.271800      0.264612
  80   2 1697.0802    0.3614  0.4550  8.8663  0.0000       17.8171  0.0111   0.0060   0.0241    0.0333   0.0000       2.23405   441.1288     -0.432477       21.8574     -0.164590      -3.74327      0.506933      0.195869      0.255426      0.291887      0.320813      0.345879      0.377932
  80   3 1974.2319    0.7140  0.9029  8.7866  0.0000       8.41219  0.0167   0.0082   0.0331    0.0854   0.0000      0.928185   441.7221     -0.247457       22.2138      0.197558      -4.17104    -0.0614833      0.252908      0.329247      0.366545      0.428372      0.437893      0.470033
  80   4 2233.9773    1.1875  1.4407  9.2673 -0.0003       3.72569  0.0235   0.0111   0.0429    0.1049   0.0000      0.572545   441.4625     0.0635492       21.8471     0.0346957      -3.89349      0.476910      0.325666      0.438498      0.481658      0.557244      0.577850      0.612720
  80   5 2472.5986    1.9254  1.8289  9.7188  0.0000       3.02686  0.0259   0.0153   0.0471    0.1127   0.0000      0.367401   442.4518    -0.0878865       20.4375      0.888247      -3.20365     -0.739634      0.366585      0.478822      0.549189      0.612633      0.653654      0.679115
  80   6 2700.2016    2.9189  1.6134 10.5674 -0.0008       2.17324  0.0235   0.0247   0.0430    0.1277   0.0000      0.407400   442.3733      0.124857       21.2773      0.483947      -2.99635      0.385886      0.332737      0.443203      0.516184      0.566302      0.601543      0.626624
  80   7 2922.4047    3.9835  1.4113 11.5342  0.0000       1.11193  0.0213   0.0365   0.0392    0.1190   0.0000      0.414441   442.3366     -0.126316       22.1639      0.772016      -3.93141     -0.289187      0.305261      0.411513      0.460107      0.523522      0.548404      0.562155
  80   8 3137.4664    4.5197  1.5973 11.8963  0.0000       1.48533  0.0239   0.0390   0.0416    0.1007   0.0000      0.354856   442.6511     -0.357892       21.0096     -0.504859      -3.27193      0.363116      0.332329      0.444895      0.494438      0.556366      0.595802      0.637566
  80   9 3346.7989    3.8312  2.6040 11.5906  0.0000      0.947333  0.0310   0.0249   0.0559    0.0547   0.0000      0.215909   442.8977     -0.402191       21.3282       1.33511      -2.02687     -0.877408      0.441419      0.590236      0.674505      0.740784      0.796005      0.846713
  80  10 3552.4965    2.9813  5.1052 10.9381 -0.0015      0.228601  0.0546   0.0135   0.0950    0.0489   0.0000      0.140190   441.5407      0.381293       20.8652       1.98529      -1.65154      -2.20250      0.699390      0.938124       1.06113       1.17297       1.25573       1.30862
  81   1 1365.6910    0.1429  0.1653  8.9857 -0.0003       23.0660  0.0089   0.0045   0.0164    0.0185   0.0000       19.3871   440.3940     -0.487214       21.6087      0.487997      -3.91627      0.169726      0.166523      0.214880      0.232673      0.268722      0.259334      0.294740
  81   2 1705.0761    0.3692  0.4431  8.9352  0.0001       19.3852  0.0109   0.0062   0.0230    0.0324   0.0000       2.24079   441.1645     -0.214241       21.6007    -0.0455964      -3.48125     0.0105640      0.183878      0.243137      0.291466      0.300019      0.345147      0.353866
  81   3 1983.3789    0.6983  0.9834  8.9883  0.0000       8.63448  0.0187   0.0081   0.0362    0.0813   0.0000      0.983509   441.5213     -0.121110       21.5635    -0.0548067      -5.17521      0.271242      0.278202      0.374980      0.422346      0.470722      0.508605      0.529288
  81   4 2244.2638    1.2289  1.4195  9.4364  0.0000       5.00280  0.0225   0.0115   0.0428    0.0982   0.0000      0.570323   442.2352      0.685276       21.3981      0.345069      -2.85060     -0.124486      0.318574      0.422429      0.483521      0.534979      0.570692      0.594077
  81   5 2483.5356    2.0200  1.6684  9.9504  0.0000       2.44433  0.0242   0.0167   0.0447    0.1149   0.0000      0.406031   442.7027     0.0442091       21.5607       1.61107      -4.21357      0.462517      0.331075      0.438128      0.505434      0.562444      0.601443      0.633992
  81   6 2712.2641    2.9753  1.6166 10.4828 -0.0014       2.26267  0.0230   0.0245   0.0420    0.1282   0.0000      0.358116   442.3456     -0.934845       21.4520      0.648009      -3.99563       1.35778      0.318427      0.431567      0.486166      0.543004      0.590066      0.631693
  81   7 2935.4246    4.0985  1.4384 11.4311  0.0000       1.58980  0.0218   0.0362   0.0384    0.1319   0.0000      0.416910   442.0226     -0.629512       22.2239       2.00425      -4.42121     -0.549346      0.306719      0.414649      0.473851      0.537227      0.566869      0.604813
  81   8 3151.1536    4.4594  1.7083 11.7403  0.0000       1.22660  0.0240   0.0362   0.0426    0.0982   0.0000      0.328388   443.0253    -0.0841555       21.4016      0.429055      -3.17223      -1.43257      0.331181      0.455551      0.507895      0.563582      0.600385      0.626905
  81   9 3361.3046    3.6844  2.8000 11.6479  0.0004      0.614338  0.0329   0.0230   0.0588    0.0486   0.0000      0.194182   442.4571     -0.961054       20.3715      0.291698      -2.74214      -1.51025      0.451296      0.617015      0.697337      0.779307      0.833364      0.864964
  81  10 3567.9008    2.7737  4.8627 10.9935  0.0108      0.580490  0.0550   0.0126   0.0947    0.0473   0.0000      0.145949   443.2950    -0.0335664       20.2625      0.593348      -3.08750      0.447039      0.691256      0.918698       1.05981       1.17704       1.24429       1.31125
  82   1 1372.9061    0.1383  0.2180  8.8558  0.0000       67.3368  0.0115   0.0044   0.0204    0.0192   0.0000       18.1138   440.2624    -0.0942865       21.5748     -0.137730      -4.73174    -0.0358859      0.193956      0.260564      0.309397      0.351230      0.348611      0.384185
  82   2 1713.0107    0.3757  0.4795  8.7417 -0.0001       15.0092  0.0113   0.0060   0.0238    0.0343   0.0000       2.08247   441.4794     -0.412062       21.7274      0.776071      -3.89033     0.0106168      0.192067      0.258111      0.289404      0.330077      0.356708      0.379699
  82   3 1992.5117    0.7175  0.9641  8.8392  0.0000       9.07688  0.0177   0.0082   0.0357    0.0817   0.0000      0.963181   442.0351     -0.177724       21.7350      0.129253      -3.34386      0.134845      0.255461      0.339889      0.391831      0.432365      0.478047      0.495433
  82   4 2254.3640    1.2354  1.4731  9.2176  0.0000       3.94892  0.0229   0.0112   0.0436    0.0996   0.0000      0.547910   442.0796    -0.0824371       21.3815      0.281884      -3.36333      0.899317      0.319953      0.434148      0.478340      0.549759      0.582283      0.621085
  82   5 2494.3810    2.0173  1.7693 10.1995  0.0001       2.57494  0.0251   0.0164   0.0464    0.0783   0.0000      0.382879   442.2574     -0.495407       22.6811     -0.539748      -3.37280      0.650132      0.348988      0.456591      0.518892      0.579322      0.631632      0.658996
  82   6 2724.2425    3.0222  1.5790 10.7533  0.0000       2.13114  0.0235   0.0257   0.0414    0.1114   0.0000      0.417301   442.2967     -0.774977       21.3844       1.00608      -3.61722      0.282960      0.318087      0.432474      0.475220      0.539771      0.566014      0.598963
  82   7 2948.2915    4.1382  1.3737 11.5827  0.0000      0.791844  0.0216   0.0382   0.0383    0.1228   0.0000      0.472649   442.2214     -0.119715       21.4256     -0.214212      -3.64666      0.324874      0.294220      0.393136      0.436676      0.488971      0.523626      0.538885
  82   8 3164.8246    4.5549  1.6985 11.5515  0.0000      0.898666  0.0234   0.0365   0.0421    0.1010   0.0000      0.304193   442.8403     -0.466306       21.7035       2.16184      -3.45193     -0.877098      0.323916      0.437373      0.489629      0.538512      0.580771      0.606534
  82   9 3375.7867    3.6849  2.9911 11.3320  0.0000      0.561632  0.0338   0.0218   0.0613    0.0521   0.0000      0.165136   442.8725     -0.651461       21.7817      0.835875      -2.75319     -0.282607      0.456916      0.611773      0.696342      0.769285      0.834245      0.866723
  82  10 3583.3319    2.7556  5.1451 10.8927 -0.0063       1.30166  0.0590   0.0124   0.1009    0.0457   0.0000      0.142709   442.9491      -1.07931       21.9923      0.172664      -3.62556       1.49036      0.723983      0.985938       1.11190       1.24304       1.34310       1.40491
  83   1 1380.0121    0.1445  0.1781  9.0439 -0.0000       45.1476  0.0092   0.0045   0.0186    0.0179   0.0000       19.1352   440.3877      0.139768       21.4084     -0.154365      -4.03815      0.170827      0.166699      0.239822      0.292513      0.345953      0.370121      0.362983
  83   2 1720.8538    0.3765  0.5356  8.9312  0.0000       16.1924  0.0126   0.0058   0.0265    0.0360   0.0000       2.06252   441.3598     -0.257145       21.7625     -0.279764      -4.20461      0.218539      0.202322      0.266393      0.315599      0.349520      0.375424      0.380788
  83   3 2001.5403    0.7349  0.9741  9.0153  0.0000       8.69741  0.0184   0.0084   0.0353    0.0864   0.0000      0.955146   441.8878     -0.332525       21.1122      0.232534      -4.10665     -0.445150      0.256858      0.357336      0.393197      0.450219      0.477089      0.496632
  83   4 2264.4409    1.2720  1.4888  9.2223  0.0002       4.39099  0.0228   0.0112   0.0434    0.1188   0.0000      0.540969   442.3671    -0.0269640       21.4255     -0.565122      -2.98429     -0.245699      0.315572      0.412586      0.462204      0.522637      0.564727      0.583740
  83   5 2505.1962    2.0587  1.8315 10.0834  0.0001       1.79461  0.0258   0.0162   0.0461    0.1000   0.0000      0.374102   441.5025    -0.0224678       21.7276      0.672122      -3.72709      -1.17528      0.348933      0.464413      0.528852      0.593173      0.632704      0.649722
  83   6 2736.1416    3.0322  1.5960 10.9576  0.0000       1.45227  0.0233   0.0255   0.0423    0.1067   0.0000      0.391443   442.1880      0.208217       22.3689     -0.747477      -2.89247      0.485547      0.311894      0.420931      0.471289      0.537486      0.573804      0.600281
  83   7 2961.1292    4.2085  1.4556 11.5434 -0.0000       1.40043  0.0215   0.0372   0.0397    0.1342   0.0000      0.424894   442.9381     -0.232349       22.0572      0.943837      -4.31047     -0.183947      0.298774      0.398148      0.452858      0.513935      0.536908      0.560931
  83   8 3178.3694    4.5024  1.7717 11.6295  0.0002      0.789443  0.0241   0.0352   0.0427    0.1032   0.0000      0.303651   442.9748     -0.900891       20.6575      0.528922      -2.94482     0.0345591      0.331752      0.444442      0.501904      0.565438      0.593329      0.635219
  83   9 3390.1924    3.5928  3.0243 11.4322 -0.0002      0.718132  0.0342   0.0210   0.0619    0.0541   0.0000      0.167622   442.5280      -1.68214       21.1140     -0.488088      -3.80529      0.859686      0.461315      0.609215      0.685229      0.768480      0.823001      0.847453
  84   1 1387.1011    0.1445  0.1918  9.2313  0.0000       22.8224  0.0091   0.0045   0.0197    0.0177   0.0000       17.3998   440.0914     -0.370393       21.2792     -0.264973      -3.62219      0.569862      0.157847      0.210388      0.244475      0.271540      0.289304      0.319546
  84   2 1728.6382    0.4025  0.5574  9.0617  0.0000       16.8068  0.0128   0.0060   0.0256    0.0373   0.0000       1.81423   440.9214     -0.318825       21.0985      0.411160      -4.55509      0.484885      0.211626      0.277269      0.315317      0.342678      0.372659      0.398370
  84   3 2010.5236    0.7609  1.0432  9.1137  0.0000       9.21502  0.0186   0.0084   0.0366    0.0912   0.0000      0.895088   441.6012     -0.505245       21.7423    -0.0683720      -3.70214      0.241381      0.264068      0.365978      0.410288      0.461172      0.500944      0.529684
  84   4 2274.4464    1.3391  1.5315  9.2160  0.0000       4.58026  0.0234   0.0116   0.0422    0.1443   0.0000      0.506859   442.2932     -0.861017       21.7398      0.287420      -3.33380      0.773900      0.322482      0.435259      0.480057      0.532846      0.569463      0.592407
  84   5 2515.9599    2.0902  1.6726 10.5587  0.0000       2.22698  0.0244   0.0175   0.0452    0.0963   0.0000      0.427462   442.4611     -0.724943       22.1133       1.79974      -3.82576       1.08503      0.332161      0.445472      0.504818      0.553824      0.610640      0.626280
  84   6 2748.0065    3.1349  1.6215 10.8927 -0.0001       1.68800  0.0229   0.0254   0.0410    0.1245   0.0000      0.366290   442.6838     -0.755717       21.8030      0.991862      -3.52625     -0.378281      0.309301      0.414175      0.464026      0.527034      0.559748      0.585810
  84   7 2973.8208    4.1868  1.4672 12.0012 -0.0002       1.11883  0.0218   0.0370   0.0405    0.1062   0.0000      0.459039   442.3421     -0.638033       21.0087      0.838921      -2.77464    -0.0144510      0.293787      0.398435      0.441435      0.516628      0.539016      0.574691
  84   8 3191.8147    4.4703  1.9092 11.7431 -0.0044      0.606039  0.0244   0.0327   0.0446    0.0875   0.0000      0.258779   442.5905     -0.614144       21.0286       1.69403      -2.24257     -0.218455      0.330163      0.451457      0.514165      0.570190      0.590205      0.625574
  84   9 3404.4637    3.5884  3.2736 11.6249 -0.0005      0.930325  0.0359   0.0204   0.0651    0.0515   0.0000      0.182631   442.8609       1.13294       22.0182      0.559183      -4.14643     -0.329986      0.474496      0.617077      0.714106      0.793331      0.852329      0.896315
  84  10 3613.2019    2.7777  6.0826 10.7128  0.0074     -0.234662  0.0685   0.0089   0.1086    0.0300   0.0000      0.135172   441.0660     0.0949365       23.4625       1.09094      -5.39944       2.64090      0.777642       1.04482       1.18359       1.30725       1.41781       1.47662
  85   1 1394.1372    0.1535  0.2261  9.0034  0.0000       25.6859  0.0094   0.0044   0.0222    0.0181   0.0000       13.9490   439.9692     -0.277661       21.8185    -0.0669380      -4.38712      0.173194      0.152139      0.200096      0.240732      0.270843      0.275788      0.288708
  85   2 1736.3103    0.4026  0.5385  8.8579  0.0000       14.5422  0.0124   0.0060   0.0249    0.0380   0.0000       1.80246   440.6885    -0.0301978       21.4231     -0.395484      -4.48005     -0.178930      0.201180      0.269732      0.298358      0.363131      0.395890      0.415563
  85   3 2019.4120    0.7692  1.0916  8.9523  0.0000       6.65337  0.0199   0.0084   0.0374    0.0936   0.0000      0.907451   441.5490      0.143477       21.4971      0.889827      -3.48942      0.486545      0.276745      0.361284      0.401972      0.453441      0.480156      0.494108
  85   4 2284.3141    1.3361  1.5200  9.4241  0.0000       3.94347  0.0234   0.0118   0.0438    0.1086   0.0000      0.531499   441.7412     -0.270910       21.1630      0.121084      -3.88123     -0.572145      0.307224      0.424974      0.466027      0.524946      0.568109      0.601870
  85   5 2526.6463    2.1251  1.7809 10.0700 -0.0000       2.45395  0.0252   0.0165   0.0445    0.1022   0.0000      0.374723   442.1542      0.180604       21.2789     -0.126994      -4.08064    -0.0684603      0.334894      0.447753      0.503715      0.565883      0.618918      0.649750
  85   6 2759.8338    3.1874  1.6524 10.7545  0.0000       2.13657  0.0226   0.0254   0.0422    0.1096   0.0000      0.368410   443.0138     -0.314440       21.8721       1.03037      -3.29392      0.350541      0.303112      0.397206      0.452764      0.507557      0.545253      0.567947
  85   7 2986.4905    4.2442  1.5738 11.3610 -0.0000       1.39934  0.0220   0.0348   0.0398    0.1200   0.0000      0.375557   442.2778     -0.166863       22.2438     -0.421203      -3.28826     -0.386223      0.297241      0.401185      0.443890      0.498117      0.537804      0.563111
  85   8 3205.2229    4.3829  1.8717 11.8263 -0.0004      0.724300  0.0252   0.0326   0.0445    0.0747   0.0000      0.312595   442.5907     -0.155416       21.0133       1.19115      -4.28373     -0.256550      0.325020      0.437420      0.486810      0.552337      0.595580      0.624866
  85   9 3418.7079    3.4726  3.3838 11.4343 -0.0002      0.557608  0.0373   0.0191   0.0669    0.0472   0.0000      0.157632   443.1308     -0.711001       21.2318      0.797364      -4.20315     -0.247078      0.481644      0.644832      0.748077      0.824022      0.902328      0.944968
  85  10 3628.7729    2.6064  5.9712 10.9302  0.0002      0.870058  0.0329   0.0080   0.0788    0.0067   0.0000     0.0676732   442.0978      -2.78948       22.5690       3.39735      -5.33822      0.854165      0.778941      0.817772       1.10990       1.18764       1.25859       1.13547
  86   1 1401.1258    0.1607  0.2283  8.8102 -0.0001       15.6259  0.0100   0.0044   0.0195    0.0186   0.0000       12.7840   440.2235     -0.572133       21.1622      0.400842      -4.12764     -0.333568      0.164493      0.225575      0.253954      0.253028      0.292057      0.322137
  86   2 1743.9239    0.4010  0.5436  8.8413  0.0000       15.1225  0.0123   0.0060   0.0264    0.0353   0.0000       1.92273   440.8424      0.399309       21.1915     0.0801360      -4.28193      0.387529      0.191391      0.254911      0.304865      0.334098      0.367523      0.377766
  86   3 2028.2798    0.7882  1.0419  8.7714 -0.0001       7.65376  0.0185   0.0085   0.0363    0.0967   0.0000      0.880619   442.0700     -0.257655       21.4733    0.00784275      -3.60627       1.50955      0.251178      0.338896      0.383519      0.432401      0.457655      0.482390
  86   4 2294.1222    1.3747  1.5779  9.3980  0.0000       4.49874  0.0236   0.0118   0.0445    0.0926   0.0000      0.512835   442.1762      0.241704       22.0615     -0.542074      -3.37471      -1.45174      0.309144      0.415620      0.475511      0.537321      0.566788      0.584151
  86   5 2537.2257    2.1741  1.7504 10.1154 -0.0000       2.68073  0.0250   0.0172   0.0456    0.0991   0.0000      0.407298   442.6022    -0.0154043       21.4605      0.112222      -3.52199      0.442981      0.318196      0.427456      0.483860      0.550013      0.573943      0.600341
  86   6 2771.5488    3.2490  1.6109 10.6235  0.0001       1.78275  0.0224   0.0265   0.0415    0.1272   0.0000      0.419072   442.3557     -0.705825       22.2260      0.309327      -3.35515      0.606063      0.303403      0.398756      0.447154      0.505742      0.539511      0.564157
  86   7 2999.0201    4.2726  1.5717 11.3092  0.0000      0.482055  0.0218   0.0347   0.0401    0.1120   0.0000      0.357940   442.0017     -0.245804       21.3050      0.555779      -4.26619     -0.725634      0.295491      0.395620      0.441468      0.502995      0.534034      0.565918
  86   8 3218.6258    4.3538  2.0289 11.1457  0.0000       1.24351  0.0254   0.0308   0.0465    0.1035   0.0000      0.239648   442.6921     -0.580768       20.8840      0.805705      -3.01585     -0.714954      0.329867      0.445515      0.492055      0.562363      0.600421      0.641210
  86   9 3432.9377    3.4333  3.4381 11.3107  0.0002      0.883817  0.0377   0.0188   0.0688    0.0463   0.0000      0.174900   442.5201     -0.856498       21.7805       1.48228      -1.88612       1.22143      0.467485      0.630922      0.717965      0.809478      0.854924      0.900977
  87   1 1408.0457    0.1674  0.2626  8.9130  0.0000       36.1918  0.0102   0.0043   0.0230    0.0187   0.0000       11.2188   440.0163     -0.375879       21.4258      0.193153      -4.00815    -0.0909479      0.171561      0.244552      0.273675      0.309019      0.337726      0.360882
  87   2 1751.4835    0.4157  0.5966  8.8415  0.0000       13.3663  0.0132   0.0059   0.0267    0.0391   0.0000       1.72992   441.1713     -0.506176       21.4957     -0.259511      -3.60873      0.279753      0.197506      0.267698      0.302540      0.329535      0.372712      0.374809
  87   3 2037.1526    0.8049  1.1468  8.8825  0.0000       7.98516  0.0203   0.0084   0.0383    0.0992   0.0000      0.893485   442.0965     -0.492579       21.5498      0.137710      -3.74662      0.208145      0.257142      0.346710      0.389413      0.441944      0.470201      0.497983
  87   4 2303.8235    1.3769  1.5708  9.7921  0.0000       3.96778  0.0244   0.0120   0.0435    0.0786   0.0000      0.522070   442.3048     -0.290242       22.2195       1.14772      -4.79906      0.156218      0.313830      0.421599      0.468475      0.541597      0.581942      0.598738
  87   5 2547.8453    2.2546  1.8656 10.0483  0.0000       2.80051  0.0249   0.0166   0.0459    0.1007   0.0000      0.357532   442.0447     -0.353703       21.2604      0.818334      -3.22147     0.0684211      0.322756      0.438463      0.490150      0.548611      0.594380      0.613008
  87   6 2783.1882    3.3302  1.5463 11.0957  0.0001       1.38119  0.0222   0.0274   0.0400    0.1007   0.0000      0.413649   441.9179      0.192351       21.6448      0.129485      -3.73762     -0.152351      0.283775      0.385857      0.430056      0.481831      0.507064      0.541650
  87   7 3011.5091    4.4061  1.5472 11.3663  0.0002       1.11626  0.0212   0.0361   0.0395    0.1310   0.0000      0.349055   442.8058     -0.287663       21.5117      0.523691      -3.38856       1.53787      0.279071      0.373384      0.415099      0.475846      0.512343      0.540176
  87   8 3231.8949    4.3280  2.1163 11.7418  0.0001       1.15312  0.0266   0.0300   0.0473    0.0662   0.0000      0.260236   442.4701     -0.238030       22.0709      0.275451      -4.58641     -0.894108      0.337817      0.453526      0.503517      0.571908      0.610573      0.648499
  87   9 3446.9863    3.3775  3.6359 11.3693  0.0003      0.665370  0.0393   0.0177   0.0707    0.0465   0.0000      0.155867   443.3615    -0.0907368       20.4804      0.805998      -3.62213      0.443547      0.490552      0.660653      0.762335      0.846225      0.906096      0.952301
  88   2 1758.9785    0.4326  0.5729  8.7898 -0.0002       15.4585  0.0124   0.0061   0.0253    0.0395   0.0000       1.68162   440.8228     -0.122031       22.0422      0.646883      -4.30952      0.230046      0.191312      0.254474      0.289148      0.308808      0.331376      0.337301
  88   3 2045.8659    0.8083  1.1655  8.9658  0.0002       6.79485  0.0211   0.0085   0.0388    0.0953   0.0000      0.911851   441.8529     -0.260862       20.7638      0.477324      -2.67969      0.328432      0.266640      0.357868      0.412650      0.463933      0.481937      0.526910
  88   4 2313.4691    1.4056  1.6343  9.4795  0.0000       3.34477  0.0240   0.0116   0.0444    0.0933   0.0000      0.481523   442.4701     -0.560306       21.4367      0.839326      -4.05315     0.0311833      0.307112      0.417191      0.463568      0.530428      0.577186      0.601839
  88   5 2558.3041    2.2921  1.8044 10.3890  0.0003       2.28990  0.0247   0.0175   0.0452    0.0822   0.0000      0.380126   442.7384      0.294724       22.1116     -0.121513      -3.53274      0.660790      0.312322      0.419273      0.472669      0.528446      0.580340      0.606379
  88   6 2794.7557    3.4314  1.5778 10.9369  0.0005       1.66106  0.0220   0.0279   0.0403    0.1158   0.0000      0.380112   442.4913     -0.128846       21.7816      0.801505      -4.34304    -0.0259244      0.276229      0.381447      0.419931      0.483176      0.512393      0.551696
  88   7 3023.9321    4.3722  1.5323 11.8437  0.0016       1.41879  0.0218   0.0371   0.0406    0.0952   0.0000      0.411771   442.4242    -0.0871761       22.7068      0.546894      -3.01797     -0.655236      0.282974      0.386938      0.428994      0.498599      0.509470      0.552339
  88   8 3245.0333    4.2256  2.1527 11.7605 -0.0004      0.933000  0.0269   0.0290   0.0480    0.0615   0.0000      0.257706   443.2289   -0.00102597       21.4435       1.89257      -2.97656    -0.0222052      0.347986      0.475469      0.537173      0.598594      0.640086      0.680572
  88   9 3461.0222    3.3123  3.9416 11.2246  0.0003      0.751883  0.0423   0.0166   0.0766    0.0489   0.0000      0.172000   443.7192     -0.312830       21.1760      0.764837     -0.320306     -0.190597      0.512374      0.693810      0.789454      0.884301      0.960552      0.998972
  89   1 1421.7407    0.1645  0.2129  8.7652  0.0000       27.2329  0.0097   0.0044   0.0166    0.0183   0.0000       12.7923   439.7153     -0.150410       21.5444      0.376590      -4.23419     -0.209001      0.155352      0.205599      0.224245      0.254236      0.275765      0.292518
  89   2 1766.3855    0.4367  0.6503  8.6647  0.0001       12.5104  0.0137   0.0059   0.0283    0.0420   0.0000       1.56561   440.7636     -0.147849       21.4613      0.350138      -3.72322     -0.538554      0.195779      0.263014      0.303429      0.332387      0.363999      0.391471
  89   3 2054.6174    0.8406  1.0522  8.7950  0.0000       7.91176  0.0186   0.0089   0.0350    0.0974   0.0000      0.877426   442.0151    -0.0284924       21.9101    -0.0667875      -3.57313      0.346272      0.236372      0.328589      0.356203      0.408670      0.431354      0.462877
  89   4 2323.0998    1.4448  1.6563  9.4350  0.0000       4.00491  0.0241   0.0120   0.0451    0.0907   0.0000      0.491363   441.4072     -0.168969       22.0022     -0.607727      -4.50795      0.651636      0.305968      0.403747      0.462147      0.518142      0.550725      0.579079
  89   5 2568.7305    2.3445  1.8323 10.0871  0.0002       2.22601  0.0248   0.0177   0.0454    0.0992   0.0000      0.392764   442.7183     -0.238076       21.1521      0.258534      -4.03201    -0.0207527      0.317765      0.430951      0.491004      0.546405      0.593182      0.612400
  89   6 2806.2430    3.4343  1.6503 10.6811  0.0000      0.948114  0.0225   0.0266   0.0408    0.1146   0.0000      0.377705   442.5174     -0.624691       21.8401     0.0510932      -3.86778      0.739531      0.287141      0.388643      0.429611      0.492528      0.515354      0.542086
  89   8 3258.1324    4.2234  2.1571 11.4710  0.0001       1.01638  0.0265   0.0287   0.0481    0.0701   0.0000      0.246747   442.2264     -0.448166       21.4690       1.27875      -2.86546     -0.655722      0.330753      0.455066      0.498780      0.566027      0.593361      0.636328
  89   9 3474.9876    3.2962  4.0931 10.9593  0.0016      0.673046  0.0446   0.0157   0.0767    0.0517   0.0000      0.155735   442.7726     -0.833745       19.9465      0.733274      -3.28740      0.191642      0.523878      0.695342      0.803559      0.891077      0.960688      0.991831
  90   1 1428.5297    0.1684  0.2463  8.8353  0.0000       35.1864  0.0099   0.0044   0.0207    0.0185   0.0000       11.8206   440.1498    0.00760655       21.3606     0.0622655      -4.65966      0.217483      0.163513      0.217234      0.250444      0.282839      0.317937      0.364768
  90   2 1773.7161    0.4516  0.6159  8.6966  0.0001       12.9683  0.0130   0.0061   0.0261    0.0423   0.0000       1.57057   440.9284      0.136540       21.8176     -0.486723      -4.11049     -0.713120      0.181889      0.249546      0.287464      0.310209      0.335278      0.350645
  90   3 2063.2603    0.8572  1.1967  8.9082  0.0000       7.46857  0.0202   0.0087   0.0389    0.0908   0.0000      0.833663   441.1985     -0.630181       21.3752      0.129726      -4.63698     -0.396413      0.258591      0.348630      0.393625      0.437532      0.474487      0.500423
  90   4 2332.5278    1.4893  1.6882  9.4441 -0.0001       3.10469  0.0240   0.0120   0.0459    0.0965   0.0000      0.495311   441.9453     -0.623025       21.4890     0.0965686      -3.90173      0.154652      0.304271      0.399931      0.454674      0.519231      0.540334      0.581067
  90   5 2579.0588    2.3977  1.7966 10.2889 -0.0002       1.42404  0.0242   0.0179   0.0446    0.0856   0.0000      0.371918   442.4275      0.621157       21.6075     -0.237608      -4.32210      0.413696      0.303764      0.405069      0.463594      0.524167      0.567320      0.602154
  90   6 2817.7425    3.4924  1.5838 11.0551  0.0000       2.01700  0.0223   0.0281   0.0402    0.1016   0.0000      0.396979   442.7329     -0.530559       21.6815       1.14577      -3.73367       1.13243      0.277376      0.379008      0.423798      0.472768      0.497948      0.539528
  90   7 3048.5333    4.4643  1.6225 11.4550 -0.0008      0.986815  0.0222   0.0350   0.0399    0.1041   0.0000      0.356586   442.7426    -0.0224207       21.6366      0.904943      -3.02574      0.765189      0.277743      0.369206      0.404534      0.467367      0.492051      0.528122
  90   8 3271.2366    4.1355  2.3816 11.6898  0.0003       1.01494  0.0280   0.0266   0.0517    0.0528   0.0000      0.216596   443.3358     -0.745588       21.5234      0.897646      -3.48068      0.142416      0.343364      0.468566      0.529518      0.590074      0.643976      0.666661
  90   9 3488.9275    3.2010  4.1794 11.0606  0.0004       1.36044  0.0459   0.0151   0.0791    0.0488   0.0000      0.198113   442.9144     -0.155763       22.6536     0.0408903      -2.33803       1.04748      0.537996      0.712263      0.810673      0.908465      0.972172       1.03625
  91   0  969.9920    0.0397  0.0238  9.1537  0.0000       173.114  0.0155   0.0062   0.0104    0.0142   0.0000       1478.84   436.6324     -0.481905       20.9962      0.266571      -3.55914     -0.524396      0.239950      0.278202      0.326511      0.371780      0.435847      0.415467
  91   1 1435.2585    0.1734  0.2894  8.7920  0.0000       23.6758  0.0106   0.0043   0.0235    0.0193   0.0000       9.46946   439.9928     -0.341590       21.5933     -0.177089      -4.36152     -0.160667      0.161802      0.214283      0.249677      0.271628      0.292507      0.305032
  91   2 1781.0256    0.4632  0.6135  8.6519  0.0000       13.2479  0.0125   0.0061   0.0262    0.0448   0.0000       1.52419   441.1812     -0.381994       21.4283      0.299826      -4.36863    0.00727850      0.176757      0.244311      0.265597      0.306690      0.325758      0.341552
  91   3 2071.8852    0.8472  1.2000  8.8587  0.0000       7.12298  0.0205   0.0085   0.0385    0.0935   0.0000      0.824291   441.8170     0.0974481       21.3835     -0.487104      -4.14639     -0.272929      0.249920      0.333619      0.392269      0.435888      0.468009      0.491753
  91   4 2341.9830    1.4759  1.6524  9.5815  0.0000       3.99482  0.0241   0.0120   0.0454    0.0883   0.0000      0.503176   441.5450     -0.728299       21.9359       1.02398      -4.01441    -0.0269157      0.295795      0.392759      0.444601      0.498845      0.548013      0.561614
  91   5 2589.3969    2.4102  1.8653 10.3582  0.0000       2.22530  0.0250   0.0177   0.0449    0.0815   0.0000      0.365340   442.0390      -1.17945       21.7824     -0.207082      -4.50622     -0.957621      0.306133      0.410983      0.465380      0.515736      0.556146      0.576697
  91   6 2829.1322    3.6192  1.5445 10.9185 -0.0002       1.79873  0.0211   0.0289   0.0393    0.1171   0.0000      0.387752   443.0772      0.439277       21.3735      0.455326      -3.39305     -0.428896      0.267845      0.347690      0.391629      0.446400      0.488884      0.502904
  91   7 3060.6965    4.5414  1.6386 11.3467  0.0000       1.21157  0.0221   0.0348   0.0395    0.1076   0.0000      0.364579   442.7123     -0.704450       21.1186      0.316255      -3.04827     -0.132613      0.280310      0.376684      0.431704      0.490874      0.514434      0.546557
  91   8 3284.1621    4.1366  2.3807 11.5429  0.0001      0.692008  0.0276   0.0261   0.0502    0.0583   0.0000      0.215481   442.9140     -0.497429       21.6454      0.608675      -2.37178      0.974877      0.351216      0.470064      0.535074      0.597106      0.643236      0.675459
  91   9 3502.7408    3.1687  4.5296 11.0107 -0.0028       1.04705  0.0490   0.0142   0.0847    0.0495   0.0000      0.157021   444.1383     -0.638387       20.4850       1.30800      -2.87864      -2.00913      0.551468      0.731946      0.838837      0.927285       1.00662       1.06132
  92   1 1441.9387    0.1830  0.2642  8.7984 -0.0001       31.3571  0.0094   0.0044   0.0208    0.0187   0.0000       9.31409   439.8575    -0.0879586       21.7772     -0.612419      -4.10366      0.106425      0.140906      0.184214      0.215475      0.228514      0.250882      0.267008
  92   2 1788.2919    0.4561  0.6420  8.7018  0.0000       17.6091  0.0135   0.0060   0.0264    0.0438   0.0000       1.60464   441.0737    -0.0983143       21.5773      0.275127      -4.08156     -0.140358      0.192035      0.256056      0.280129      0.323563      0.359583      0.368258
  92   3 2080.4294    0.8997  1.1676  8.8959  0.0000       6.76227  0.0203   0.0091   0.0376    0.1067   0.0000      0.880621   441.5556  -1.45088e-05       22.1208      0.668032      -3.84782      0.310440      0.249837      0.333189      0.381348      0.433146      0.457726      0.475762
  92   4 2351.3159    1.5256  1.7509  9.4363 -0.0001       4.27206  0.0249   0.0117   0.0457    0.0949   0.0000      0.502132   442.3711    -0.0436282       22.2680      0.910225      -3.91494      0.518123      0.303892      0.405557      0.456126      0.514471      0.549219      0.576241
  92   5 2599.6001    2.4711  1.8709 10.3681  0.0000       1.18439  0.0247   0.0181   0.0449    0.0837   0.0000      0.355584   442.2919     -0.258626       21.7346      0.137197      -3.57035      0.501183      0.301019      0.400739      0.446062      0.508153      0.539372      0.578275
  92   6 2840.4678    3.6518  1.5429 11.0169 -0.0010       1.71891  0.0208   0.0292   0.0400    0.1035   0.0000      0.381798   442.5210      0.144792       22.3800      0.406393      -3.53615      0.179617      0.265289      0.354714      0.398027      0.449954      0.476709      0.497282
  92   7 3072.7959    4.4902  1.6774 11.6903  0.0000       1.44544  0.0221   0.0346   0.0419    0.0827   0.0000      0.402056   442.9993     0.0558613       22.4855      0.975928      -2.95521     -0.127454      0.276707      0.361352      0.412416      0.469407      0.492492      0.517072
  92   8 3297.0397    4.0600  2.5358 11.5016  0.0000      0.255028  0.0293   0.0248   0.0526    0.0574   0.0000      0.225353   443.0759     -0.339540       21.9893      0.553325      -2.87389     -0.869756      0.355978      0.478477      0.535965      0.599976      0.639229      0.676886
  92   9 3516.3493    3.1369  4.9223 10.9639 -0.0011      0.515019  0.0539   0.0131   0.0904    0.0495   0.0000      0.141440   443.3356      0.464330       20.4895     0.0968910      -2.93683       2.29461      0.580588      0.778009      0.882413      0.998520       1.05927       1.10817
  93   1 1448.5609    0.1801  0.2363  8.8157  0.0000       9.79407  0.0084   0.0043   0.0190    0.0192   0.0000       10.2338   439.7995      0.166572       21.7515     -0.557028      -3.90475      0.220573      0.126929      0.164496      0.189529      0.217605      0.236260      0.261606
  93   2 1795.4096    0.4671  0.6687  8.7518  0.0000       13.4695  0.0139   0.0060   0.0272    0.0455   0.0000       1.49581   440.9056    -0.0129229       21.9399      0.102109      -4.14042     -0.357027      0.187781      0.251441      0.290309      0.315274      0.345444      0.372062
  93   3 2088.9516    0.9018  1.1928  9.0040  0.0000       7.68104  0.0206   0.0088   0.0371    0.0931   0.0000      0.837315   441.6181   -0.00100510       21.9937      0.683265      -4.19997      0.315930      0.248375      0.334686      0.380875      0.427675      0.448711      0.475473
  93   4 2360.5734    1.5601  1.8158  9.5798 -0.0003       3.71330  0.0254   0.0117   0.0466    0.0886   0.0000      0.465370   442.4522     -0.227750       22.0579     -0.891747      -2.54965     -0.317471      0.300061      0.410555      0.449287      0.517779      0.558667      0.588223
  93   5 2609.8295    2.4346  1.8096 10.6600  0.0000       1.44477  0.0249   0.0182   0.0462    0.0755   0.0000      0.408614   442.7119     -0.247380       21.7618      0.982570      -2.54017    -0.0242875      0.291863      0.400046      0.449445      0.510938      0.544545      0.560879
  93   6 2851.7743    3.6605  1.6042 11.1992 -0.0000       2.27034  0.0221   0.0290   0.0400    0.1030   0.0000      0.385386   442.9190     -0.141878       21.6401      0.778235      -3.30395     -0.201118      0.265783      0.361108      0.412920      0.453129      0.489282      0.505865
  93   7 3084.8804    4.5227  1.6665 11.7295  0.0001       1.20386  0.0226   0.0350   0.0406    0.0914   0.0000      0.379556   442.4165     -0.341547       21.3406       1.19643      -3.62658     -0.589248      0.268553      0.367324      0.409836      0.459026      0.498019      0.521112
  93   8 3309.9142    3.9873  2.5998 11.7078  0.0001      0.698400  0.0301   0.0239   0.0543    0.0489   0.0000      0.223673   442.8211      -1.05373       20.6289       1.29040      -2.85886     0.0503278      0.355555      0.482623      0.543830      0.605581      0.651528      0.687557
  93   9 3530.0132    2.9965  4.6917 11.0816  0.0090      0.688083  0.0528   0.0125   0.0893    0.0437   0.0000      0.166973   443.0213      -1.89762       22.0477     -0.149524      -2.78793       1.31204      0.562396      0.760233      0.868080      0.968770       1.04109       1.08114
  94   1 1455.1697    0.1780  0.2918  8.7534  0.0000       47.4338  0.0111   0.0042   0.0215    0.0203   0.0000       9.31916   440.0730     -0.366088       21.6583      0.120764      -4.43285      0.182205      0.164661      0.220748      0.238774      0.263311      0.276518      0.312163
  94   2 1802.5145    0.4888  0.6591  8.7142 -0.0002       14.2243  0.0129   0.0062   0.0271    0.0456   0.0000       1.48998   440.6488    -0.0535422       21.7911      0.110813      -3.30438     -0.670842      0.178304      0.232458      0.272497      0.305931      0.325791      0.354584
  94   3 2097.3597    0.9161  1.2367  8.9072 -0.0005       7.24901  0.0209   0.0088   0.0382    0.1004   0.0000      0.824027   441.7386     -0.188785       21.8304      0.408171      -4.08163      0.924123      0.246107      0.332287      0.371512      0.434525      0.459124      0.480894
  94   4 2369.7807    1.5747  1.8430  9.7363  0.0001       3.54945  0.0256   0.0118   0.0471    0.0771   0.0000      0.440075   442.2396   -0.00188338       20.4099     -0.213116      -3.16025      0.506683      0.306112      0.412650      0.458194      0.514489      0.559132      0.571322
  94   5 2620.0340    2.5627  1.8420 10.4780  0.0000       2.85772  0.0248   0.0187   0.0445    0.0857   0.0000      0.406413   442.1544      0.260661       21.3399      0.132802      -2.76081     -0.317740      0.290231      0.399708      0.441156      0.497469      0.532842      0.556429
  94   6 2862.8742    3.7189  1.7026 10.9466 -0.0001      0.711810  0.0222   0.0275   0.0400    0.1025   0.0000      0.337625   441.9754     -0.751027       22.1854      0.495356      -3.60600      0.200979      0.266152      0.359604      0.405223      0.459648      0.485786      0.512761
  94   7 3096.8304    4.5145  1.7013 11.4339  0.0000       1.52800  0.0217   0.0338   0.0411    0.1023   0.0000      0.307806   442.6886     -0.193876       22.6820     0.0308171      -3.64661    -0.0882021      0.266623      0.353566      0.394045      0.448276      0.475959      0.506199
  94   8 3322.7007    3.9619  2.5994 11.7655 -0.0000       1.07544  0.0303   0.0241   0.0543    0.0478   0.0000      0.241281   442.4762     -0.636888       21.2737       1.93180      -3.20136      -1.05351      0.354751      0.479367      0.544135      0.603092      0.644446      0.683013
  95   1 1461.7175    0.1893  0.2559  8.7436 -0.0001       42.2453  0.0094   0.0044   0.0187    0.0194   0.0000       9.15923   440.0993     0.0234271       21.3373      0.245520      -4.55726     -0.308901      0.153261      0.192533      0.207412      0.228727      0.268978      0.264956
  95   2 1809.5814    0.4867  0.6755  8.7986  0.0000       16.0206  0.0139   0.0062   0.0266    0.0436   0.0000       1.54033   440.5636    0.00201895       21.7416     -0.138510      -3.88529     -0.221190      0.185411      0.247482      0.277235      0.320169      0.336793      0.363865
  95   3 2105.8284    0.9298  1.3840  8.8821  0.0001       7.28289  0.0218   0.0085   0.0413    0.0916   0.0000      0.719549   441.4263     -0.846051       22.6729       1.06080      -4.52154     -0.808829      0.254720      0.343947      0.393278      0.437592      0.476690      0.500515
  95   4 2378.9117    1.6345  1.8164  9.6096  0.0001       3.61708  0.0254   0.0120   0.0453    0.0878   0.0000      0.442231   442.3783     0.0306560       21.2048      0.705898      -4.08739     -0.617275      0.292047      0.394970      0.448843      0.496631      0.533994      0.564023
  95   5 2630.1995    2.6116  1.9382 10.2699  0.0000       2.84860  0.0248   0.0182   0.0454    0.0957   0.0000      0.359367   442.0087     -0.303299       22.6469      0.412255      -3.29072     -0.244413      0.289622      0.395702      0.448434      0.505219      0.536381      0.564250
  95   6 2874.0267    3.8460  1.6087 11.2731  0.0000       1.16736  0.0218   0.0300   0.0403    0.0979   0.0000      0.405956   442.4755     -0.190415       22.0322      0.278757      -3.02773      0.706232      0.252642      0.341422      0.373843      0.436143      0.454862      0.485543
  95   7 3108.6995    4.5382  1.8111 11.6692  0.0000       1.40057  0.0232   0.0332   0.0424    0.0817   0.0000      0.323974   442.6434      0.603432       21.1999      0.527705      -3.90483     -0.612171      0.269084      0.370226      0.409905      0.465214      0.491296      0.521229
  95   8 3335.3494    3.9269  2.8878 11.4239  0.0000      0.663469  0.0316   0.0221   0.0577    0.0555   0.0000      0.186538   442.6370     -0.126338       21.1307       1.22628      -3.11215      0.419038      0.366960      0.492384      0.555874      0.626071      0.676885      0.712762
  95   9 3557.3401    2.7641  4.8181 11.1936 -0.0083       1.74719  0.0578   0.0125   0.0969    0.0461   0.0000      0.191802   442.3462      0.859852       22.3429       2.18385      -3.99543     -0.341100      0.585738      0.775524      0.901468      0.996384       1.08993       1.14386
  96   1 1468.2036    0.1890  0.3187  8.8369  0.0000       31.8544  0.0113   0.0042   0.0225    0.0192   0.0000       7.71181   439.9299     -0.131256       21.0721      0.333655      -4.00931    -0.0437043      0.145735      0.211724      0.235313      0.266583      0.288471      0.312745
  96   2 1816.5491    0.5037  0.7178  8.8346  0.0000       10.5456  0.0140   0.0061   0.0280    0.0454   0.0000       1.42199   440.7201     -0.331306       21.1370     -0.155028      -3.73807      0.215912      0.183582      0.243183      0.273799      0.305044      0.340962      0.354034
  96   3 2114.1043    0.9588  1.3874  8.9273  0.0000       5.43326  0.0219   0.0086   0.0407    0.0969   0.0000      0.693571   441.5060     -0.234681       21.8329     -0.200882      -4.84062     -0.490731      0.246181      0.340985      0.376366      0.428059      0.452070      0.483749
  96   4 2387.9697    1.6741  1.8437  9.7547 -0.0001       3.08714  0.0247   0.0124   0.0466    0.0860   0.0000      0.425993   442.0695     -0.323341       21.6155     -0.113798      -4.20840     -0.211043      0.291299      0.395812      0.436350      0.502833      0.536063      0.563900
  96   5 2640.1760    2.6524  1.8536 10.6387  0.0002       2.08923  0.0244   0.0190   0.0441    0.0796   0.0000      0.361032   442.3054     0.0473144       22.3326      0.150856      -4.17164     -0.676142      0.277064      0.382500      0.420036      0.480035      0.513010      0.534804
  96   6 2885.0894    3.8183  1.6119 11.4397 -0.0000       1.56513  0.0219   0.0299   0.0403    0.0915   0.0000      0.441923   442.7308     0.0100369       21.5640      0.620246      -3.77554    -0.0166206      0.257111      0.348194      0.391405      0.440049      0.467490      0.492431
  96   7 3120.4986    4.5780  1.8414 11.4358 -0.0002      0.413929  0.0229   0.0324   0.0416    0.1005   0.0000      0.291942   443.1549     -0.394264       22.0969   -0.00774744      -3.54478     -0.511458      0.269363      0.372344      0.405094      0.465323      0.495321      0.519446
  96   8 3348.0228    3.8438  2.9940 11.4895  0.0000      0.952272  0.0330   0.0210   0.0585    0.0526   0.0000      0.196990   443.6909     -0.327739       20.8865       2.49956      -2.62165    -0.0955571      0.376884      0.509688      0.571293      0.637629      0.691939      0.726758
  97   0 1000.6429    0.0328  0.0111  9.0674 -0.0076       899.674  0.0116   0.0057   0.0056    0.0179   0.0000       2680.88   437.2174     -0.687057       21.8160      0.499255      -3.91157      0.988446      0.210546      0.264217      0.302603      0.288492      0.387581      0.355465
  97   1 1474.6472    0.1920  0.3075  8.7892  0.0001       14.0734  0.0107   0.0042   0.0214    0.0191   0.0000       7.74145   439.9937     -0.120629       21.3270      0.312585      -3.97365    -0.0881935      0.144454      0.199634      0.223478      0.247888      0.258209      0.294024
  97   2 1823.4885    0.5098  0.7624  8.7075 -0.0006       10.7242  0.0147   0.0061   0.0290    0.0493   0.0000       1.37530   440.5297     -0.415045       21.7922      0.482384      -4.64228      0.413247      0.184641      0.257888      0.290916      0.334490      0.364217      0.395229
  97   3 2122.3962    0.9842  1.2940  9.0284 -0.0001       6.03466  0.0209   0.0091   0.0387    0.0916   0.0000      0.781356   441.1808     -0.564260       22.0258      0.272567      -3.34036     -0.629137      0.234969      0.317663      0.356664      0.404759      0.431369      0.452423
  97   4 2396.9207    1.6730  1.9043  9.8273  0.0000       2.61122  0.0264   0.0122   0.0478    0.0784   0.0000      0.443999   442.0877     -0.591461       21.1137       1.05846      -2.94112     -0.325202      0.302880      0.404008      0.459394      0.514360      0.552710      0.583627
  97   5 2650.2073    2.7038  1.7803 10.7699  0.0000       2.45206  0.0235   0.0199   0.0429    0.0716   0.0000      0.387225   442.1804     -0.533505       20.9640      0.258532      -3.79907      0.236640      0.270659      0.362484      0.412307      0.459127      0.487293      0.510076
  97   6 2896.0870    3.9008  1.6454 11.2090  0.0000       1.28993  0.0218   0.0293   0.0390    0.0948   0.0000      0.374114   443.1589     -0.529651       21.8129      0.102790      -2.67897       1.05527      0.251688      0.347477      0.387104      0.441604      0.462774      0.489994
  97   7 3132.3147    4.4410  1.8149 11.8676  0.0000       1.21369  0.0239   0.0320   0.0425    0.0660   0.0000      0.350100   443.1760     -0.910028       20.8696      0.743845      -2.30521     -0.213586      0.277095      0.378850      0.427416      0.482753      0.512429      0.540720
  97   8 3360.6101    3.8702  3.1591 11.1543  0.0001      0.645391  0.0335   0.0202   0.0604    0.0603   0.0000      0.212457   442.8714     -0.664999       21.1299      0.373953      -3.72194      0.521624      0.380830      0.507895      0.577345      0.639301      0.685765      0.727205
  97   9 3583.8248    2.6082  4.9012 10.8379  0.0000     -0.150920  0.0638   0.0108   0.1034    0.0547   0.0000      0.209752   443.7201     -0.109547       22.9894       1.29649      -4.12594     -0.676588      0.617243      0.842775      0.946786       1.07239       1.15050       1.20529
  98   0 1005.6015    0.0416  0.0269  9.1199  0.0000       38.1226  0.0182   0.0057   0.0186    0.0134   0.0000       1125.55   437.3770      0.443069       20.9806     -0.345779      -3.94096      0.609552      0.343446      0.315126      0.291833      0.475641      0.453009      0.553680
  98   1 1481.0559    0.1995  0.2836  8.7691  0.0000       22.6225  0.0093   0.0044   0.0204    0.0200   0.0000       7.39888   439.8381     -0.237478       21.7164    -0.0448588      -4.61513     -0.160060      0.139353      0.174289      0.185022      0.208416      0.241507      0.243796
  98   2 1830.4077    0.5215  0.7980  8.7055  0.0002       12.2977  0.0147   0.0061   0.0305    0.0526   0.0000       1.30554   440.5705     -0.193979       21.8378      0.284173      -3.95862      0.328371      0.193298      0.254609      0.287398      0.337202      0.362009      0.377853
  98   3 2130.6327    0.9810  1.2842  9.2380 -0.0001       6.43992  0.0209   0.0091   0.0393    0.0828   0.0000      0.800886   441.5347     0.0700446       21.5839     -0.183922      -3.66956     -0.384967      0.237567      0.321990      0.364874      0.412208      0.442791      0.458130
  98   4 2405.8615    1.7579  1.8615  9.7505  0.0000       2.94902  0.0254   0.0125   0.0457    0.0872   0.0000      0.469979   441.7151     0.0309084       21.3239      0.301187      -4.13320      0.355428      0.280225      0.384800      0.427165      0.492403      0.521839      0.553723
  98   5 2660.0553    2.7474  1.9901 10.6115  0.0000      0.876111  0.0252   0.0186   0.0440    0.0745   0.0000      0.351046   442.2951     -0.298800       22.3883      0.649706      -3.80420     -0.145869      0.288520      0.382531      0.439409      0.493136      0.523850      0.547607
  98   6 2906.9917    3.9259  1.6890 11.2041 -0.0001      0.638548  0.0221   0.0291   0.0404    0.1006   0.0000      0.364439   442.6570     -0.231576       22.3845      0.255953      -3.47750     -0.484950      0.249469      0.341057      0.383195      0.434333      0.454505      0.492215
  98   7 3143.9610    4.4843  2.0449 11.4876  0.0001      0.645951  0.0249   0.0296   0.0440    0.0799   0.0000      0.267811   442.9333     -0.652319       22.9756      0.737872      -3.83182     -0.160221      0.289033      0.382870      0.430957      0.482247      0.531847      0.547638
  98   8 3373.1299    3.7590  3.1960 11.3734  0.0000      0.585794  0.0350   0.0196   0.0621    0.0539   0.0000      0.171889   442.4806     -0.301709       21.6194       1.50163      -2.70716       1.25732      0.387265      0.524983      0.590555      0.666263      0.725809      0.753820
  99   0 1010.6168    0.0390  0.0273  9.2457 -0.0161      -17.5162  0.0201   0.0057   0.0117    0.0133   0.0000       1292.15   436.5659     -0.139703       21.4065      0.127243      -2.85985    -0.0577128      0.259743      0.250590      0.320362      0.354216      0.382718      0.347920
  99   1 1487.4070    0.2022  0.3025  8.8976  0.0000       26.8002  0.0101   0.0043   0.0201    0.0210   0.0000       6.92728   439.9474    -0.0421462       21.5035      0.239922      -3.78814      0.157340      0.147060      0.183649      0.215684      0.238236      0.259510      0.272761
  99   2 1837.2314    0.5344  0.8247  8.8335  0.0000       9.85940  0.0146   0.0061   0.0314    0.0542   0.0000       1.27170   440.6611     -0.371418       21.8140     0.0246769      -4.61468     0.0875344      0.185461      0.245004      0.278959      0.316947      0.327413      0.350057
  99   3 2138.8323    0.9874  1.4010  9.1172  0.0000       6.23180  0.0212   0.0085   0.0410    0.0887   0.0000      0.684660   441.6827     -0.565909       21.6789      0.234436      -4.14799      0.212467      0.246579      0.333402      0.380555      0.423828      0.455806      0.484145
  99   4 2414.7978    1.7517  1.8780 10.0977  0.0000       3.98417  0.0254   0.0124   0.0467    0.0716   0.0000      0.491669   442.1191    -0.0662142       21.5621      0.485530      -3.31060     0.0871458      0.282002      0.383508      0.426682      0.487408      0.521161      0.550142
  99   5 2669.9586    2.7326  1.7647 11.0508 -0.0051      0.955340  0.0238   0.0198   0.0430    0.0689   0.0000      0.416694   442.0994     -0.120482       21.8396      0.842169      -3.26076      0.263196      0.271636      0.366793      0.410148      0.469646      0.488789      0.518151
  99   6 2917.9333    4.0442  1.6849 11.5079 -0.0002       1.34188  0.0218   0.0300   0.0407    0.0911   0.0000      0.362255   442.9469     -0.353940       21.6723       1.12315      -4.26773    -0.0516767      0.246847      0.334434      0.376103      0.427427      0.450024      0.478639
  99   7 3155.6519    4.4758  1.9523 11.7614  0.0000       1.12605  0.0239   0.0303   0.0436    0.0785   0.0000      0.285751   442.9649     -0.223855       21.8881       1.57546      -3.97610      0.642294      0.270283      0.370988      0.415979      0.466491      0.494508      0.522841
  99   8 3385.6601    3.7147  3.4817 11.5064  0.0000       1.06550  0.0366   0.0186   0.0666    0.0521   0.0000      0.229614   443.4484      0.203660       20.8490      0.290294      -3.39908      0.593206      0.394336      0.532841      0.604005      0.681518      0.734494      0.775795
 100   1 1493.7498    0.1994  0.2793  8.9741  0.0000       48.8389  0.0094   0.0043   0.0187    0.0208   0.0000       7.87962   439.7269    -0.0998965       21.7869     -0.248141      -4.69099    -0.0379036      0.129486      0.182941      0.213010      0.239441      0.249242      0.257803
 100   2 1844.0433    0.5243  0.8121  8.9648  0.0000       12.1117  0.0153   0.0061   0.0307    0.0542   0.0000       1.38712   440.7596     -0.185560       21.4423      0.253996      -4.26415     -0.229257      0.187570      0.249470      0.287590      0.324650      0.348347      0.357384
 100   3 2146.9769    1.0196  1.3890  9.4519  0.0000       7.19790  0.0222   0.0091   0.0401    0.0822   0.0000      0.759157   441.8327      0.226473       21.0220      0.515908      -4.51483      0.774119      0.244116      0.325814      0.369362      0.427041      0.454279      0.477891
 100   4 2423.5414    1.7868  1.9710 10.1347  0.0000       2.23033  0.0267   0.0125   0.0475    0.0799   0.0000      0.426748   441.2154     -0.341783       21.9997     -0.546739      -3.70148      0.441693      0.288581      0.384860      0.438629      0.487613      0.528800      0.547302
 100   5 2679.9045    2.7912  1.9569 10.9788 -0.0002       2.01652  0.0250   0.0193   0.0454    0.0747   0.0000      0.367255   442.2153     -0.743724       22.0111      0.532955      -3.34284     -0.973363      0.277773      0.374666      0.419301      0.480334      0.508182      0.531955
 100   6 2928.6993    4.0685  1.5824 11.7734 -0.0014       1.10749  0.0216   0.0312   0.0384    0.0885   0.0000      0.407527   442.8662      0.785206       21.8145      0.647212      -4.12888      0.128185      0.243046      0.335342      0.366758      0.420016      0.450522      0.469518
 100   7 3167.2109    4.5394  1.9899 11.8581  0.0000       1.06671  0.0239   0.0302   0.0435    0.0734   0.0000      0.291105   443.3141      0.268362       21.5337       1.09759      -4.05201      0.154489      0.264518      0.358479      0.402726      0.456216      0.492761      0.518903
 100   8 3398.0099    3.6424  3.3329 11.6981  0.0000      0.465416  0.0360   0.0188   0.0651    0.0491   0.0000      0.179148   442.9803       1.19904       21.8125     -0.126760      -3.04298       1.07411      0.388820      0.526621      0.590503      0.655500      0.718647      0.750773
 101   0 1020.4911    0.0422  0.0485  9.1194  0.0000       88.3293  0.0204   0.0055   0.0183    0.0136   0.0000       793.645   436.4873     -0.277315       21.4762      0.168645      -4.09719     0.0933743      0.242189      0.360092      0.387289      0.373399      0.430830      0.485912
 101   1 1500.0493    0.2114  0.3464  8.7507 -0.0000       35.2516  0.0110   0.0042   0.0214    0.0215   0.0000       6.10848   439.6826     -0.141404       21.2770     0.0701400      -4.13336     -0.229924      0.152888      0.187717      0.219069      0.244092      0.268402      0.286078
 101   2 1850.8045    0.5506  0.7557  8.7907  0.0000       14.2020  0.0137   0.0064   0.0290    0.0532   0.0000       1.37509   440.2711      0.145356       21.2710      0.477055      -3.97065     -0.172560      0.169968      0.224547      0.266123      0.291542      0.319306      0.336909
 101   3 2155.0086    1.0168  1.5313  9.1671  0.0003       5.16679  0.0232   0.0085   0.0437    0.0819   0.0000      0.664801   441.7851     -0.628376       21.4273      0.349166      -4.07221      0.129798      0.250812      0.338850      0.382448      0.427001      0.450585      0.474865
[truncated: 178,093 more chars]
